# Supplementary material for: Functional and structural dissection of glycosyltransferases underlying the glycodiversity of wolfberry-derived bioactive ingredients lycibarbarspermidines
Source: Nat Commun. 2024 May 30;15:4588. doi: 10.1038/s41467-024-49010-9 (PMC11139883; doi:10.1038/s41467-024-49010-9)
Supplement: Supplementary file 4 — Supplementary Data 1 [file 41467_2024_49010_MOESM4_ESM.zip]

Archive with 15 entries (14 files):
- Supplementary Data/
- Supplementary Data/LbUGT1-sub1-mode1-final.pdb
- Supplementary Data/LbUGT1-sub1-mode1-intial.pdb
- Supplementary Data/LbUGT1-sub1-mode2-final.pdb
- Supplementary Data/LbUGT1-sub1-mode2-intial.pdb
- Supplementary Data/LbUGT1-sub2-final.pdb
- Supplementary Data/LbUGT1-sub2-initial.pdb
- Supplementary Data/LbUGT2-sub2-final.pdb
- Supplementary Data/LbUGT2-sub2-initial.pdb
- Supplementary Data/LbUGT3-sub2-final.pdb
- Supplementary Data/LbUGT3-sub2-initial.pdb
- Supplementary Data/LbUGT3-sub8-final.pdb
- Supplementary Data/LbUGT3-sub8-initial.pdb
- Supplementary Data/LbUGT4-sub2-final.pdb
- Supplementary Data/LbUGT4-sub2-initial.pdb
