# Supplementary material for: Functional and structural dissection of glycosyltransferases underlying the glycodiversity of wolfberry-derived bioactive ingredients lycibarbarspermidines
Source: Nat Commun. 2024 May 30;15:4588. doi: 10.1038/s41467-024-49010-9 (PMC11139883; doi:10.1038/s41467-024-49010-9)
Supplement: Supplementary file 4 — Supplementary Data 1 [file 41467_2024_49010_MOESM4_ESM.zip › Supplementary Data/LbUGT1-sub1-mode1-final.pdb]

CRYST1    0.000    0.000    0.000  90.00  90.00  90.00 P 1           1
ATOM      1  N   MET X   1      36.474  59.911  75.905  1.00  0.00           N
ATOM      2  H1  MET X   1      37.121  60.570  76.314  1.00  0.00           H
ATOM      3  H2  MET X   1      35.631  60.145  76.410  1.00  0.00           H
ATOM      4  H3  MET X   1      36.355  60.005  74.906  1.00  0.00           H
ATOM      5  CA  MET X   1      36.821  58.582  76.359  1.00  0.00           C
ATOM      6  HA  MET X   1      36.868  58.664  77.445  1.00  0.00           H
ATOM      7  CB  MET X   1      35.790  57.462  76.063  1.00  0.00           C
ATOM      8  HB2 MET X   1      35.674  57.376  74.982  1.00  0.00           H
ATOM      9  HB3 MET X   1      34.806  57.602  76.510  1.00  0.00           H
ATOM     10  CG  MET X   1      36.192  56.038  76.545  1.00  0.00           C
ATOM     11  HG2 MET X   1      36.303  55.996  77.629  1.00  0.00           H
ATOM     12  HG3 MET X   1      37.163  55.850  76.088  1.00  0.00           H
ATOM     13  SD  MET X   1      35.198  54.666  76.011  1.00  0.00           S
ATOM     14  CE  MET X   1      33.663  55.012  76.960  1.00  0.00           C
ATOM     15  HE1 MET X   1      33.816  55.317  77.995  1.00  0.00           H
ATOM     16  HE2 MET X   1      33.197  55.961  76.691  1.00  0.00           H
ATOM     17  HE3 MET X   1      32.952  54.208  76.773  1.00  0.00           H
ATOM     18  C   MET X   1      38.179  58.224  75.718  1.00  0.00           C
ATOM     19  O   MET X   1      38.305  57.915  74.526  1.00  0.00           O
ATOM     20  N   THR X   2      39.201  58.206  76.555  1.00  0.00           N
ATOM     21  H   THR X   2      39.061  58.366  77.542  1.00  0.00           H
ATOM     22  CA  THR X   2      40.568  57.925  76.148  1.00  0.00           C
ATOM     23  HA  THR X   2      40.810  58.482  75.243  1.00  0.00           H
ATOM     24  CB  THR X   2      41.609  58.314  77.178  1.00  0.00           C
ATOM     25  HB  THR X   2      41.301  57.934  78.152  1.00  0.00           H
ATOM     26  CG2 THR X   2      43.022  57.995  76.895  1.00  0.00           C
ATOM     27 HG21 THR X   2      43.362  58.595  76.051  1.00  0.00           H
ATOM     28 HG22 THR X   2      43.605  58.243  77.782  1.00  0.00           H
ATOM     29 HG23 THR X   2      43.439  56.994  76.790  1.00  0.00           H
ATOM     30  OG1 THR X   2      41.511  59.671  77.281  1.00  0.00           O
ATOM     31  HG1 THR X   2      40.748  59.770  77.855  1.00  0.00           H
ATOM     32  C   THR X   2      40.861  56.429  75.639  1.00  0.00           C
ATOM     33  O   THR X   2      41.839  56.151  74.954  1.00  0.00           O
ATOM     34  N   THR X   3      39.984  55.460  75.957  1.00  0.00           N
ATOM     35  H   THR X   3      39.241  55.716  76.593  1.00  0.00           H
ATOM     36  CA  THR X   3      40.185  54.020  75.690  1.00  0.00           C
ATOM     37  HA  THR X   3      41.226  53.753  75.871  1.00  0.00           H
ATOM     38  CB  THR X   3      39.276  53.169  76.551  1.00  0.00           C
ATOM     39  HB  THR X   3      38.206  53.374  76.540  1.00  0.00           H
ATOM     40  CG2 THR X   3      39.348  51.776  76.045  1.00  0.00           C
ATOM     41 HG21 THR X   3      38.743  51.147  76.697  1.00  0.00           H
ATOM     42 HG22 THR X   3      38.924  51.652  75.049  1.00  0.00           H
ATOM     43 HG23 THR X   3      40.346  51.353  76.160  1.00  0.00           H
ATOM     44  OG1 THR X   3      39.937  53.201  77.786  1.00  0.00           O
ATOM     45  HG1 THR X   3      39.707  54.074  78.113  1.00  0.00           H
ATOM     46  C   THR X   3      40.055  53.738  74.149  1.00  0.00           C
ATOM     47  O   THR X   3      39.055  54.131  73.506  1.00  0.00           O
ATOM     48  N   LYS X   4      41.005  52.867  73.661  1.00  0.00           N
ATOM     49  H   LYS X   4      41.626  52.446  74.337  1.00  0.00           H
ATOM     50  CA  LYS X   4      41.001  52.434  72.286  1.00  0.00           C
ATOM     51  HA  LYS X   4      40.470  53.183  71.699  1.00  0.00           H
ATOM     52  CB  LYS X   4      42.400  52.316  71.673  1.00  0.00           C
ATOM     53  HB2 LYS X   4      42.186  52.157  70.616  1.00  0.00           H
ATOM     54  HB3 LYS X   4      42.950  51.438  72.012  1.00  0.00           H
ATOM     55  CG  LYS X   4      43.367  53.489  71.693  1.00  0.00           C
ATOM     56  HG2 LYS X   4      43.426  53.951  72.679  1.00  0.00           H
ATOM     57  HG3 LYS X   4      43.071  54.290  71.015  1.00  0.00           H
ATOM     58  CD  LYS X   4      44.832  53.157  71.231  1.00  0.00           C
ATOM     59  HD2 LYS X   4      44.785  53.084  70.144  1.00  0.00           H
ATOM     60  HD3 LYS X   4      45.087  52.186  71.653  1.00  0.00           H
ATOM     61  CE  LYS X   4      45.997  54.178  71.575  1.00  0.00           C
ATOM     62  HE2 LYS X   4      47.018  53.909  71.305  1.00  0.00           H
ATOM     63  HE3 LYS X   4      46.003  54.460  72.628  1.00  0.00           H
ATOM     64  NZ  LYS X   4      45.540  55.394  70.802  1.00  0.00           N
ATOM     65  HZ1 LYS X   4      46.228  56.126  70.692  1.00  0.00           H
ATOM     66  HZ2 LYS X   4      44.682  55.824  71.117  1.00  0.00           H
ATOM     67  HZ3 LYS X   4      45.260  55.110  69.874  1.00  0.00           H
ATOM     68  C   LYS X   4      40.277  51.112  72.139  1.00  0.00           C
ATOM     69  O   LYS X   4      39.927  50.377  73.087  1.00  0.00           O
ATOM     70  N   ALA X   5      40.008  50.862  70.874  1.00  0.00           N
ATOM     71  H   ALA X   5      40.432  51.436  70.160  1.00  0.00           H
ATOM     72  CA  ALA X   5      39.205  49.701  70.409  1.00  0.00           C
ATOM     73  HA  ALA X   5      38.783  49.105  71.218  1.00  0.00           H
ATOM     74  CB  ALA X   5      37.942  50.215  69.697  1.00  0.00           C
ATOM     75  HB1 ALA X   5      37.591  51.145  70.143  1.00  0.00           H
ATOM     76  HB2 ALA X   5      38.158  50.322  68.634  1.00  0.00           H
ATOM     77  HB3 ALA X   5      37.175  49.446  69.792  1.00  0.00           H
ATOM     78  C   ALA X   5      40.136  48.826  69.549  1.00  0.00           C
ATOM     79  O   ALA X   5      40.482  49.258  68.448  1.00  0.00           O
ATOM     80  N   GLU X   6      40.455  47.596  69.997  1.00  0.00           N
ATOM     81  H   GLU X   6      40.138  47.389  70.934  1.00  0.00           H
ATOM     82  CA  GLU X   6      41.114  46.574  69.216  1.00  0.00           C
ATOM     83  HA  GLU X   6      41.837  46.993  68.516  1.00  0.00           H
ATOM     84  CB  GLU X   6      41.849  45.651  70.210  1.00  0.00           C
ATOM     85  HB2 GLU X   6      41.172  45.151  70.903  1.00  0.00           H
ATOM     86  HB3 GLU X   6      42.606  46.202  70.768  1.00  0.00           H
ATOM     87  CG  GLU X   6      42.617  44.462  69.551  1.00  0.00           C
ATOM     88  HG2 GLU X   6      41.956  43.892  68.897  1.00  0.00           H
ATOM     89  HG3 GLU X   6      42.932  43.713  70.277  1.00  0.00           H
ATOM     90  CD  GLU X   6      43.819  44.831  68.701  1.00  0.00           C
ATOM     91  OE1 GLU X   6      44.221  46.006  68.507  1.00  0.00           O
ATOM     92  OE2 GLU X   6      44.524  43.889  68.158  1.00  0.00           O
ATOM     93  C   GLU X   6      40.210  45.749  68.322  1.00  0.00           C
ATOM     94  O   GLU X   6      39.262  45.003  68.732  1.00  0.00           O
ATOM     95  N   LEU X   7      40.683  45.734  67.065  1.00  0.00           N
ATOM     96  H   LEU X   7      41.476  46.308  66.815  1.00  0.00           H
ATOM     97  CA  LEU X   7      40.277  44.864  65.947  1.00  0.00           C
ATOM     98  HA  LEU X   7      39.377  44.430  66.383  1.00  0.00           H
ATOM     99  CB  LEU X   7      40.013  45.702  64.681  1.00  0.00           C
ATOM    100  HB2 LEU X   7      39.829  45.041  63.834  1.00  0.00           H
ATOM    101  HB3 LEU X   7      40.874  46.331  64.454  1.00  0.00           H
ATOM    102  CG  LEU X   7      38.818  46.633  64.925  1.00  0.00           C
ATOM    103  HG  LEU X   7      38.273  46.367  65.830  1.00  0.00           H
ATOM    104  CD1 LEU X   7      39.203  48.100  65.139  1.00  0.00           C
ATOM    105 HD11 LEU X   7      39.615  48.571  64.246  1.00  0.00           H
ATOM    106 HD12 LEU X   7      38.331  48.711  65.370  1.00  0.00           H
ATOM    107 HD13 LEU X   7      39.879  48.155  65.992  1.00  0.00           H
ATOM    108  CD2 LEU X   7      37.798  46.570  63.782  1.00  0.00           C
ATOM    109 HD21 LEU X   7      38.235  47.195  63.003  1.00  0.00           H
ATOM    110 HD22 LEU X   7      37.672  45.527  63.493  1.00  0.00           H
ATOM    111 HD23 LEU X   7      36.873  47.064  64.079  1.00  0.00           H
ATOM    112  C   LEU X   7      41.246  43.767  65.600  1.00  0.00           C
ATOM    113  O   LEU X   7      42.455  43.948  65.553  1.00  0.00           O
ATOM    114  N   VAL X   8      40.642  42.658  65.328  1.00  0.00           N
ATOM    115  H   VAL X   8      39.634  42.708  65.272  1.00  0.00           H
ATOM    116  CA  VAL X   8      41.347  41.428  64.953  1.00  0.00           C
ATOM    117  HA  VAL X   8      42.420  41.612  64.999  1.00  0.00           H
ATOM    118  CB  VAL X   8      41.136  40.297  65.992  1.00  0.00           C
ATOM    119  HB  VAL X   8      40.140  39.873  65.868  1.00  0.00           H
ATOM    120  CG1 VAL X   8      42.189  39.159  65.847  1.00  0.00           C
ATOM    121 HG11 VAL X   8      41.881  38.207  66.280  1.00  0.00           H
ATOM    122 HG12 VAL X   8      42.279  38.902  64.791  1.00  0.00           H
ATOM    123 HG13 VAL X   8      43.059  39.602  66.332  1.00  0.00           H
ATOM    124  CG2 VAL X   8      41.133  40.752  67.447  1.00  0.00           C
ATOM    125 HG21 VAL X   8      42.134  41.042  67.765  1.00  0.00           H
ATOM    126 HG22 VAL X   8      40.478  41.606  67.616  1.00  0.00           H
ATOM    127 HG23 VAL X   8      40.728  39.960  68.077  1.00  0.00           H
ATOM    128  C   VAL X   8      40.925  40.813  63.654  1.00  0.00           C
ATOM    129  O   VAL X   8      39.762  40.450  63.515  1.00  0.00           O
ATOM    130  N   PHE X   9      41.826  40.805  62.717  1.00  0.00           N
ATOM    131  H   PHE X   9      42.736  41.170  62.959  1.00  0.00           H
ATOM    132  CA  PHE X   9      41.544  40.371  61.402  1.00  0.00           C
ATOM    133  HA  PHE X   9      40.495  40.521  61.149  1.00  0.00           H
ATOM    134  CB  PHE X   9      42.270  41.421  60.548  1.00  0.00           C
ATOM    135  HB2 PHE X   9      42.788  41.001  59.686  1.00  0.00           H
ATOM    136  HB3 PHE X   9      43.033  41.942  61.126  1.00  0.00           H
ATOM    137  CG  PHE X   9      41.339  42.562  60.147  1.00  0.00           C
ATOM    138  CD1 PHE X   9      40.718  42.703  58.873  1.00  0.00           C
ATOM    139  HD1 PHE X   9      40.943  41.983  58.101  1.00  0.00           H
ATOM    140  CE1 PHE X   9      39.925  43.824  58.551  1.00  0.00           C
ATOM    141  HE1 PHE X   9      39.634  43.884  57.513  1.00  0.00           H
ATOM    142  CZ  PHE X   9      39.639  44.766  59.499  1.00  0.00           C
ATOM    143  HZ  PHE X   9      39.125  45.673  59.218  1.00  0.00           H
ATOM    144  CE2 PHE X   9      40.166  44.586  60.803  1.00  0.00           C
ATOM    145  HE2 PHE X   9      39.943  45.264  61.614  1.00  0.00           H
ATOM    146  CD2 PHE X   9      41.004  43.503  61.074  1.00  0.00           C
ATOM    147  HD2 PHE X   9      41.378  43.434  62.085  1.00  0.00           H
ATOM    148  C   PHE X   9      41.996  38.931  61.243  1.00  0.00           C
ATOM    149  O   PHE X   9      43.173  38.594  61.470  1.00  0.00           O
ATOM    150  N   ILE X  10      41.191  38.104  60.627  1.00  0.00           N
ATOM    151  H   ILE X  10      40.244  38.455  60.620  1.00  0.00           H
ATOM    152  CA  ILE X  10      41.467  36.721  60.164  1.00  0.00           C
ATOM    153  HA  ILE X  10      42.538  36.531  60.092  1.00  0.00           H
ATOM    154  CB  ILE X  10      40.990  35.651  61.149  1.00  0.00           C
ATOM    155  HB  ILE X  10      39.918  35.528  60.995  1.00  0.00           H
ATOM    156  CG2 ILE X  10      41.650  34.286  60.903  1.00  0.00           C
ATOM    157 HG21 ILE X  10      41.191  33.559  61.574  1.00  0.00           H
ATOM    158 HG22 ILE X  10      41.535  33.991  59.860  1.00  0.00           H
ATOM    159 HG23 ILE X  10      42.713  34.147  61.101  1.00  0.00           H
ATOM    160  CG1 ILE X  10      41.150  36.110  62.621  1.00  0.00           C
ATOM    161 HG12 ILE X  10      40.600  37.029  62.820  1.00  0.00           H
ATOM    162 HG13 ILE X  10      42.223  36.303  62.617  1.00  0.00           H
ATOM    163  CD1 ILE X  10      40.825  35.031  63.640  1.00  0.00           C
ATOM    164 HD11 ILE X  10      39.980  34.479  63.228  1.00  0.00           H
ATOM    165 HD12 ILE X  10      41.635  34.318  63.791  1.00  0.00           H
ATOM    166 HD13 ILE X  10      40.512  35.347  64.635  1.00  0.00           H
ATOM    167  C   ILE X  10      40.907  36.598  58.708  1.00  0.00           C
ATOM    168  O   ILE X  10      39.890  35.957  58.389  1.00  0.00           O
ATOM    169  N   PRO X  11      41.635  37.086  57.703  1.00  0.00           N
ATOM    170  CD  PRO X  11      42.901  37.881  57.875  1.00  0.00           C
ATOM    171  HD2 PRO X  11      43.572  37.237  58.443  1.00  0.00           H
ATOM    172  HD3 PRO X  11      42.628  38.856  58.279  1.00  0.00           H
ATOM    173  CG  PRO X  11      43.419  38.053  56.460  1.00  0.00           C
ATOM    174  HG2 PRO X  11      43.755  39.059  56.207  1.00  0.00           H
ATOM    175  HG3 PRO X  11      44.163  37.279  56.272  1.00  0.00           H
ATOM    176  CB  PRO X  11      42.212  37.767  55.535  1.00  0.00           C
ATOM    177  HB2 PRO X  11      41.585  38.648  55.397  1.00  0.00           H
ATOM    178  HB3 PRO X  11      42.416  37.328  54.558  1.00  0.00           H
ATOM    179  CA  PRO X  11      41.392  36.776  56.305  1.00  0.00           C
ATOM    180  HA  PRO X  11      40.342  36.827  56.020  1.00  0.00           H
ATOM    181  C   PRO X  11      41.853  35.325  56.005  1.00  0.00           C
ATOM    182  O   PRO X  11      42.681  34.807  56.776  1.00  0.00           O
ATOM    183  N   SER X  12      41.478  34.694  54.895  1.00  0.00           N
ATOM    184  H   SER X  12      40.800  35.082  54.254  1.00  0.00           H
ATOM    185  CA  SER X  12      42.231  33.489  54.414  1.00  0.00           C
ATOM    186  HA  SER X  12      42.647  32.967  55.276  1.00  0.00           H
ATOM    187  CB  SER X  12      41.257  32.574  53.717  1.00  0.00           C
ATOM    188  HB2 SER X  12      40.333  32.504  54.290  1.00  0.00           H
ATOM    189  HB3 SER X  12      41.633  31.573  53.505  1.00  0.00           H
ATOM    190  OG  SER X  12      40.769  33.122  52.505  1.00  0.00           O
ATOM    191  HG  SER X  12      40.169  33.839  52.723  1.00  0.00           H
ATOM    192  C   SER X  12      43.298  33.913  53.510  1.00  0.00           C
ATOM    193  O   SER X  12      43.216  35.050  52.994  1.00  0.00           O
ATOM    194  N   PRO X  13      44.311  33.098  53.092  1.00  0.00           N
ATOM    195  CD  PRO X  13      44.578  31.700  53.350  1.00  0.00           C
ATOM    196  HD2 PRO X  13      43.660  31.113  53.314  1.00  0.00           H
ATOM    197  HD3 PRO X  13      45.008  31.638  54.350  1.00  0.00           H
ATOM    198  CG  PRO X  13      45.706  31.284  52.381  1.00  0.00           C
ATOM    199  HG2 PRO X  13      46.157  30.309  52.561  1.00  0.00           H
ATOM    200  HG3 PRO X  13      45.203  31.301  51.414  1.00  0.00           H
ATOM    201  CB  PRO X  13      46.601  32.538  52.508  1.00  0.00           C
ATOM    202  HB2 PRO X  13      46.996  32.422  53.517  1.00  0.00           H
ATOM    203  HB3 PRO X  13      47.525  32.422  51.942  1.00  0.00           H
ATOM    204  CA  PRO X  13      45.465  33.652  52.363  1.00  0.00           C
ATOM    205  HA  PRO X  13      45.821  34.578  52.814  1.00  0.00           H
ATOM    206  C   PRO X  13      45.286  33.929  50.827  1.00  0.00           C
ATOM    207  O   PRO X  13      46.273  34.134  50.075  1.00  0.00           O
ATOM    208  N   GLY X  14      44.067  33.830  50.411  1.00  0.00           N
ATOM    209  H   GLY X  14      43.352  33.713  51.114  1.00  0.00           H
ATOM    210  CA  GLY X  14      43.712  33.862  49.019  1.00  0.00           C
ATOM    211  HA2 GLY X  14      42.625  33.840  48.941  1.00  0.00           H
ATOM    212  HA3 GLY X  14      44.157  33.054  48.437  1.00  0.00           H
ATOM    213  C   GLY X  14      44.034  35.196  48.295  1.00  0.00           C
ATOM    214  O   GLY X  14      43.949  36.288  48.937  1.00  0.00           O
ATOM    215  N   ALA X  15      44.523  35.165  47.052  1.00  0.00           N
ATOM    216  H   ALA X  15      44.691  34.308  46.545  1.00  0.00           H
ATOM    217  CA  ALA X  15      44.561  36.387  46.249  1.00  0.00           C
ATOM    218  HA  ALA X  15      45.434  36.950  46.579  1.00  0.00           H
ATOM    219  CB  ALA X  15      44.774  36.060  44.755  1.00  0.00           C
ATOM    220  HB1 ALA X  15      43.952  35.529  44.276  1.00  0.00           H
ATOM    221  HB2 ALA X  15      44.972  36.995  44.231  1.00  0.00           H
ATOM    222  HB3 ALA X  15      45.733  35.577  44.564  1.00  0.00           H
ATOM    223  C   ALA X  15      43.266  37.189  46.422  1.00  0.00           C
ATOM    224  O   ALA X  15      43.257  38.354  46.673  1.00  0.00           O
ATOM    225  N   GLY X  16      42.136  36.488  46.253  1.00  0.00           N
ATOM    226  H   GLY X  16      42.288  35.519  46.010  1.00  0.00           H
ATOM    227  CA  GLY X  16      40.797  37.024  46.347  1.00  0.00           C
ATOM    228  HA2 GLY X  16      40.038  36.348  45.952  1.00  0.00           H
ATOM    229  HA3 GLY X  16      40.754  37.899  45.699  1.00  0.00           H
ATOM    230  C   GLY X  16      40.389  37.539  47.749  1.00  0.00           C
ATOM    231  O   GLY X  16      39.407  38.294  47.856  1.00  0.00           O
ATOM    232  N   HID X  17      41.172  37.217  48.818  1.00  0.00           N
ATOM    233  H   HID X  17      41.918  36.563  48.628  1.00  0.00           H
ATOM    234  CA  HID X  17      40.692  37.412  50.194  1.00  0.00           C
ATOM    235  HA  HID X  17      39.848  38.101  50.194  1.00  0.00           H
ATOM    236  CB  HID X  17      40.172  36.121  50.756  1.00  0.00           C
ATOM    237  HB2 HID X  17      39.607  36.270  51.676  1.00  0.00           H
ATOM    238  HB3 HID X  17      41.072  35.530  50.925  1.00  0.00           H
ATOM    239  CG  HID X  17      39.267  35.286  49.850  1.00  0.00           C
ATOM    240  ND1 HID X  17      38.200  35.837  49.182  1.00  0.00           N
ATOM    241  HD1 HID X  17      37.794  36.761  49.218  1.00  0.00           H
ATOM    242  CE1 HID X  17      37.685  34.897  48.349  1.00  0.00           C
ATOM    243  HE1 HID X  17      36.803  35.001  47.734  1.00  0.00           H
ATOM    244  NE2 HID X  17      38.439  33.743  48.487  1.00  0.00           N
ATOM    245  CD2 HID X  17      39.381  34.013  49.448  1.00  0.00           C
ATOM    246  HD2 HID X  17      40.215  33.372  49.695  1.00  0.00           H
ATOM    247  C   HID X  17      41.656  38.213  51.160  1.00  0.00           C
ATOM    248  O   HID X  17      41.221  38.977  52.003  1.00  0.00           O
ATOM    249  N   LEU X  18      43.012  38.127  50.921  1.00  0.00           N
ATOM    250  H   LEU X  18      43.369  37.429  50.285  1.00  0.00           H
ATOM    251  CA  LEU X  18      43.905  38.614  52.015  1.00  0.00           C
ATOM    252  HA  LEU X  18      43.432  38.521  52.992  1.00  0.00           H
ATOM    253  CB  LEU X  18      45.272  37.784  51.837  1.00  0.00           C
ATOM    254  HB2 LEU X  18      45.636  37.890  50.815  1.00  0.00           H
ATOM    255  HB3 LEU X  18      44.966  36.750  51.998  1.00  0.00           H
ATOM    256  CG  LEU X  18      46.421  38.251  52.735  1.00  0.00           C
ATOM    257  HG  LEU X  18      46.818  39.216  52.422  1.00  0.00           H
ATOM    258  CD1 LEU X  18      46.048  37.897  54.201  1.00  0.00           C
ATOM    259 HD11 LEU X  18      45.778  36.840  54.195  1.00  0.00           H
ATOM    260 HD12 LEU X  18      46.844  38.124  54.909  1.00  0.00           H
ATOM    261 HD13 LEU X  18      45.212  38.500  54.555  1.00  0.00           H
ATOM    262  CD2 LEU X  18      47.652  37.352  52.535  1.00  0.00           C
ATOM    263 HD21 LEU X  18      47.899  37.372  51.473  1.00  0.00           H
ATOM    264 HD22 LEU X  18      48.501  37.605  53.170  1.00  0.00           H
ATOM    265 HD23 LEU X  18      47.491  36.300  52.770  1.00  0.00           H
ATOM    266  C   LEU X  18      44.156  40.107  51.805  1.00  0.00           C
ATOM    267  O   LEU X  18      43.760  40.915  52.654  1.00  0.00           O
ATOM    268  N   ILE X  19      44.774  40.495  50.689  1.00  0.00           N
ATOM    269  H   ILE X  19      44.969  39.804  49.979  1.00  0.00           H
ATOM    270  CA  ILE X  19      45.329  41.816  50.445  1.00  0.00           C
ATOM    271  HA  ILE X  19      45.995  42.008  51.287  1.00  0.00           H
ATOM    272  CB  ILE X  19      45.991  41.979  49.090  1.00  0.00           C
ATOM    273  HB  ILE X  19      46.901  41.381  49.145  1.00  0.00           H
ATOM    274  CG2 ILE X  19      45.141  41.406  47.981  1.00  0.00           C
ATOM    275 HG21 ILE X  19      44.240  41.997  47.822  1.00  0.00           H
ATOM    276 HG22 ILE X  19      45.675  41.463  47.032  1.00  0.00           H
ATOM    277 HG23 ILE X  19      45.008  40.344  48.187  1.00  0.00           H
ATOM    278  CG1 ILE X  19      46.433  43.438  48.822  1.00  0.00           C
ATOM    279 HG12 ILE X  19      46.990  43.811  49.681  1.00  0.00           H
ATOM    280 HG13 ILE X  19      45.557  44.060  48.638  1.00  0.00           H
ATOM    281  CD1 ILE X  19      47.297  43.656  47.543  1.00  0.00           C
ATOM    282 HD11 ILE X  19      47.755  44.644  47.571  1.00  0.00           H
ATOM    283 HD12 ILE X  19      48.039  42.866  47.430  1.00  0.00           H
ATOM    284 HD13 ILE X  19      46.677  43.668  46.647  1.00  0.00           H
ATOM    285  C   ILE X  19      44.156  42.793  50.540  1.00  0.00           C
ATOM    286  O   ILE X  19      44.329  43.867  51.173  1.00  0.00           O
ATOM    287  N   SER X  20      42.839  42.462  50.164  1.00  0.00           N
ATOM    288  H   SER X  20      42.587  41.556  49.796  1.00  0.00           H
ATOM    289  CA  SER X  20      41.727  43.575  50.233  1.00  0.00           C
ATOM    290  HA  SER X  20      42.256  44.510  50.048  1.00  0.00           H
ATOM    291  CB  SER X  20      40.689  43.321  49.144  1.00  0.00           C
ATOM    292  HB2 SER X  20      41.184  43.246  48.176  1.00  0.00           H
ATOM    293  HB3 SER X  20      39.942  44.112  49.201  1.00  0.00           H
ATOM    294  OG  SER X  20      40.096  42.028  49.261  1.00  0.00           O
ATOM    295  HG  SER X  20      40.667  41.364  48.869  1.00  0.00           H
ATOM    296  C   SER X  20      41.267  43.606  51.698  1.00  0.00           C
ATOM    297  O   SER X  20      41.194  44.775  52.066  1.00  0.00           O
ATOM    298  N   ALA X  21      41.170  42.505  52.519  1.00  0.00           N
ATOM    299  H   ALA X  21      41.290  41.551  52.211  1.00  0.00           H
ATOM    300  CA  ALA X  21      40.844  42.578  53.947  1.00  0.00           C
ATOM    301  HA  ALA X  21      39.859  43.004  54.135  1.00  0.00           H
ATOM    302  CB  ALA X  21      40.698  41.211  54.556  1.00  0.00           C
ATOM    303  HB1 ALA X  21      41.640  40.668  54.482  1.00  0.00           H
ATOM    304  HB2 ALA X  21      40.408  41.234  55.606  1.00  0.00           H
ATOM    305  HB3 ALA X  21      39.983  40.605  54.001  1.00  0.00           H
ATOM    306  C   ALA X  21      41.938  43.457  54.648  1.00  0.00           C
ATOM    307  O   ALA X  21      41.663  44.232  55.589  1.00  0.00           O
ATOM    308  N   ILE X  22      43.212  43.452  54.167  1.00  0.00           N
ATOM    309  H   ILE X  22      43.311  42.882  53.339  1.00  0.00           H
ATOM    310  CA  ILE X  22      44.325  44.241  54.695  1.00  0.00           C
ATOM    311  HA  ILE X  22      44.287  44.345  55.779  1.00  0.00           H
ATOM    312  CB  ILE X  22      45.674  43.457  54.572  1.00  0.00           C
ATOM    313  HB  ILE X  22      45.761  43.119  53.540  1.00  0.00           H
ATOM    314  CG2 ILE X  22      46.933  44.313  54.950  1.00  0.00           C
ATOM    315 HG21 ILE X  22      46.851  44.555  56.009  1.00  0.00           H
ATOM    316 HG22 ILE X  22      47.831  43.719  54.780  1.00  0.00           H
ATOM    317 HG23 ILE X  22      46.977  45.156  54.259  1.00  0.00           H
ATOM    318  CG1 ILE X  22      45.572  42.080  55.264  1.00  0.00           C
ATOM    319 HG12 ILE X  22      44.698  41.503  54.962  1.00  0.00           H
ATOM    320 HG13 ILE X  22      45.585  42.354  56.319  1.00  0.00           H
ATOM    321  CD1 ILE X  22      46.816  41.311  55.062  1.00  0.00           C
ATOM    322 HD11 ILE X  22      46.974  41.105  54.003  1.00  0.00           H
ATOM    323 HD12 ILE X  22      47.671  41.806  55.521  1.00  0.00           H
ATOM    324 HD13 ILE X  22      46.726  40.344  55.557  1.00  0.00           H
ATOM    325  C   ILE X  22      44.314  45.790  54.233  1.00  0.00           C
ATOM    326  O   ILE X  22      44.756  46.717  54.872  1.00  0.00           O
ATOM    327  N   GLU X  23      43.761  46.052  53.061  1.00  0.00           N
ATOM    328  H   GLU X  23      43.286  45.303  52.577  1.00  0.00           H
ATOM    329  CA  GLU X  23      43.516  47.386  52.483  1.00  0.00           C
ATOM    330  HA  GLU X  23      44.421  47.990  52.548  1.00  0.00           H
ATOM    331  CB  GLU X  23      43.116  47.276  51.002  1.00  0.00           C
ATOM    332  HB2 GLU X  23      42.059  47.082  50.822  1.00  0.00           H
ATOM    333  HB3 GLU X  23      43.596  46.433  50.505  1.00  0.00           H
ATOM    334  CG  GLU X  23      43.379  48.569  50.183  1.00  0.00           C
ATOM    335  HG2 GLU X  23      42.858  49.366  50.713  1.00  0.00           H
ATOM    336  HG3 GLU X  23      42.944  48.407  49.197  1.00  0.00           H
ATOM    337  CD  GLU X  23      44.792  48.996  49.873  1.00  0.00           C
ATOM    338  OE1 GLU X  23      45.721  48.158  49.698  1.00  0.00           O
ATOM    339  OE2 GLU X  23      45.112  50.223  49.754  1.00  0.00           O
ATOM    340  C   GLU X  23      42.257  47.975  53.145  1.00  0.00           C
ATOM    341  O   GLU X  23      42.353  49.159  53.495  1.00  0.00           O
ATOM    342  N   ILE X  24      41.213  47.189  53.499  1.00  0.00           N
ATOM    343  H   ILE X  24      41.199  46.208  53.260  1.00  0.00           H
ATOM    344  CA  ILE X  24      40.218  47.664  54.498  1.00  0.00           C
ATOM    345  HA  ILE X  24      39.699  48.539  54.106  1.00  0.00           H
ATOM    346  CB  ILE X  24      39.150  46.632  54.844  1.00  0.00           C
ATOM    347  HB  ILE X  24      39.527  45.643  55.104  1.00  0.00           H
ATOM    348  CG2 ILE X  24      38.334  47.040  56.048  1.00  0.00           C
ATOM    349 HG21 ILE X  24      38.932  47.032  56.960  1.00  0.00           H
ATOM    350 HG22 ILE X  24      37.837  47.986  55.832  1.00  0.00           H
ATOM    351 HG23 ILE X  24      37.571  46.266  56.117  1.00  0.00           H
ATOM    352  CG1 ILE X  24      38.340  46.592  53.525  1.00  0.00           C
ATOM    353 HG12 ILE X  24      38.938  46.293  52.664  1.00  0.00           H
ATOM    354 HG13 ILE X  24      37.892  47.575  53.381  1.00  0.00           H
ATOM    355  CD1 ILE X  24      37.129  45.650  53.450  1.00  0.00           C
ATOM    356 HD11 ILE X  24      36.319  46.067  54.048  1.00  0.00           H
ATOM    357 HD12 ILE X  24      36.843  45.674  52.398  1.00  0.00           H
ATOM    358 HD13 ILE X  24      37.465  44.646  53.710  1.00  0.00           H
ATOM    359  C   ILE X  24      40.934  48.108  55.729  1.00  0.00           C
ATOM    360  O   ILE X  24      40.642  49.279  56.206  1.00  0.00           O
ATOM    361  N   ALA X  25      41.767  47.288  56.384  1.00  0.00           N
ATOM    362  H   ALA X  25      41.720  46.305  56.156  1.00  0.00           H
ATOM    363  CA  ALA X  25      42.502  47.653  57.596  1.00  0.00           C
ATOM    364  HA  ALA X  25      41.876  47.785  58.478  1.00  0.00           H
ATOM    365  CB  ALA X  25      43.470  46.508  57.970  1.00  0.00           C
ATOM    366  HB1 ALA X  25      42.819  45.643  58.100  1.00  0.00           H
ATOM    367  HB2 ALA X  25      44.269  46.479  57.228  1.00  0.00           H
ATOM    368  HB3 ALA X  25      44.016  46.593  58.909  1.00  0.00           H
ATOM    369  C   ALA X  25      43.376  48.987  57.411  1.00  0.00           C
ATOM    370  O   ALA X  25      43.564  49.784  58.279  1.00  0.00           O
ATOM    371  N   LYS X  26      43.784  49.239  56.136  1.00  0.00           N
ATOM    372  H   LYS X  26      43.830  48.541  55.408  1.00  0.00           H
ATOM    373  CA  LYS X  26      44.334  50.585  55.901  1.00  0.00           C
ATOM    374  HA  LYS X  26      45.005  50.810  56.730  1.00  0.00           H
ATOM    375  CB  LYS X  26      45.163  50.568  54.564  1.00  0.00           C
ATOM    376  HB2 LYS X  26      45.162  51.585  54.170  1.00  0.00           H
ATOM    377  HB3 LYS X  26      44.679  49.993  53.775  1.00  0.00           H
ATOM    378  CG  LYS X  26      46.613  50.089  54.685  1.00  0.00           C
ATOM    379  HG2 LYS X  26      46.654  49.044  54.991  1.00  0.00           H
ATOM    380  HG3 LYS X  26      47.127  50.776  55.357  1.00  0.00           H
ATOM    381  CD  LYS X  26      47.449  50.270  53.399  1.00  0.00           C
ATOM    382  HD2 LYS X  26      48.451  49.889  53.594  1.00  0.00           H
ATOM    383  HD3 LYS X  26      47.411  51.308  53.066  1.00  0.00           H
ATOM    384  CE  LYS X  26      46.832  49.442  52.277  1.00  0.00           C
ATOM    385  HE2 LYS X  26      45.852  49.778  51.936  1.00  0.00           H
ATOM    386  HE3 LYS X  26      46.666  48.421  52.623  1.00  0.00           H
ATOM    387  NZ  LYS X  26      47.630  49.532  51.083  1.00  0.00           N
ATOM    388  HZ1 LYS X  26      47.058  49.208  50.316  1.00  0.00           H
ATOM    389  HZ2 LYS X  26      48.496  49.013  51.113  1.00  0.00           H
ATOM    390  HZ3 LYS X  26      47.917  50.461  50.811  1.00  0.00           H
ATOM    391  C   LYS X  26      43.379  51.826  55.896  1.00  0.00           C
ATOM    392  O   LYS X  26      43.791  52.941  56.165  1.00  0.00           O
ATOM    393  N   LEU X  27      42.084  51.598  55.624  1.00  0.00           N
ATOM    394  H   LEU X  27      41.791  50.694  55.281  1.00  0.00           H
ATOM    395  CA  LEU X  27      41.074  52.650  55.617  1.00  0.00           C
ATOM    396  HA  LEU X  27      41.491  53.524  55.116  1.00  0.00           H
ATOM    397  CB  LEU X  27      39.934  52.181  54.703  1.00  0.00           C
ATOM    398  HB2 LEU X  27      39.195  52.981  54.668  1.00  0.00           H
ATOM    399  HB3 LEU X  27      39.548  51.308  55.230  1.00  0.00           H
ATOM    400  CG  LEU X  27      40.295  51.677  53.260  1.00  0.00           C
ATOM    401  HG  LEU X  27      41.044  50.885  53.282  1.00  0.00           H
ATOM    402  CD1 LEU X  27      39.089  51.080  52.593  1.00  0.00           C
ATOM    403 HD11 LEU X  27      39.293  51.051  51.522  1.00  0.00           H
ATOM    404 HD12 LEU X  27      38.864  50.173  53.152  1.00  0.00           H
ATOM    405 HD13 LEU X  27      38.211  51.717  52.699  1.00  0.00           H
ATOM    406  CD2 LEU X  27      40.829  52.847  52.420  1.00  0.00           C
ATOM    407 HD21 LEU X  27      40.208  53.735  52.544  1.00  0.00           H
ATOM    408 HD22 LEU X  27      41.892  52.990  52.612  1.00  0.00           H
ATOM    409 HD23 LEU X  27      40.714  52.619  51.360  1.00  0.00           H
ATOM    410  C   LEU X  27      40.587  52.941  57.060  1.00  0.00           C
ATOM    411  O   LEU X  27      40.058  54.030  57.313  1.00  0.00           O
ATOM    412  N   ILE X  28      40.687  51.975  57.957  1.00  0.00           N
ATOM    413  H   ILE X  28      41.017  51.071  57.649  1.00  0.00           H
ATOM    414  CA  ILE X  28      40.438  52.220  59.396  1.00  0.00           C
ATOM    415  HA  ILE X  28      39.513  52.768  59.573  1.00  0.00           H
ATOM    416  CB  ILE X  28      40.456  50.891  60.101  1.00  0.00           C
ATOM    417  HB  ILE X  28      41.384  50.333  59.978  1.00  0.00           H
ATOM    418  CG2 ILE X  28      40.172  51.165  61.609  1.00  0.00           C
ATOM    419 HG21 ILE X  28      39.215  51.682  61.667  1.00  0.00           H
ATOM    420 HG22 ILE X  28      40.123  50.332  62.309  1.00  0.00           H
ATOM    421 HG23 ILE X  28      40.971  51.781  62.023  1.00  0.00           H
ATOM    422  CG1 ILE X  28      39.202  49.993  59.636  1.00  0.00           C
ATOM    423 HG12 ILE X  28      39.342  49.835  58.566  1.00  0.00           H
ATOM    424 HG13 ILE X  28      38.331  50.610  59.857  1.00  0.00           H
ATOM    425  CD1 ILE X  28      39.084  48.608  60.238  1.00  0.00           C
ATOM    426 HD11 ILE X  28      39.773  47.960  59.697  1.00  0.00           H
ATOM    427 HD12 ILE X  28      39.333  48.563  61.299  1.00  0.00           H
ATOM    428 HD13 ILE X  28      38.095  48.255  59.947  1.00  0.00           H
ATOM    429  C   ILE X  28      41.562  53.187  59.882  1.00  0.00           C
ATOM    430  O   ILE X  28      41.333  54.075  60.729  1.00  0.00           O
ATOM    431  N   LEU X  29      42.727  53.000  59.305  1.00  0.00           N
ATOM    432  H   LEU X  29      42.849  52.203  58.697  1.00  0.00           H
ATOM    433  CA  LEU X  29      44.026  53.710  59.600  1.00  0.00           C
ATOM    434  HA  LEU X  29      44.112  53.952  60.660  1.00  0.00           H
ATOM    435  CB  LEU X  29      45.209  52.781  59.288  1.00  0.00           C
ATOM    436  HB2 LEU X  29      45.137  52.683  58.205  1.00  0.00           H
ATOM    437  HB3 LEU X  29      45.018  51.805  59.735  1.00  0.00           H
ATOM    438  CG  LEU X  29      46.644  53.253  59.662  1.00  0.00           C
ATOM    439  HG  LEU X  29      46.837  54.176  59.115  1.00  0.00           H
ATOM    440  CD1 LEU X  29      46.770  53.355  61.208  1.00  0.00           C
ATOM    441 HD11 LEU X  29      46.087  54.122  61.574  1.00  0.00           H
ATOM    442 HD12 LEU X  29      46.372  52.407  61.568  1.00  0.00           H
ATOM    443 HD13 LEU X  29      47.809  53.507  61.498  1.00  0.00           H
ATOM    444  CD2 LEU X  29      47.781  52.369  59.202  1.00  0.00           C
ATOM    445 HD21 LEU X  29      48.757  52.690  59.567  1.00  0.00           H
ATOM    446 HD22 LEU X  29      47.596  51.371  59.600  1.00  0.00           H
ATOM    447 HD23 LEU X  29      47.843  52.374  58.114  1.00  0.00           H
ATOM    448  C   LEU X  29      44.071  55.098  59.052  1.00  0.00           C
ATOM    449  O   LEU X  29      44.946  55.841  59.445  1.00  0.00           O
ATOM    450  N   ASN X  30      43.092  55.560  58.259  1.00  0.00           N
ATOM    451  H   ASN X  30      42.463  54.871  57.871  1.00  0.00           H
ATOM    452  CA  ASN X  30      42.842  57.017  58.099  1.00  0.00           C
ATOM    453  HA  ASN X  30      43.763  57.586  58.220  1.00  0.00           H
ATOM    454  CB  ASN X  30      42.328  57.203  56.659  1.00  0.00           C
ATOM    455  HB2 ASN X  30      42.272  58.272  56.455  1.00  0.00           H
ATOM    456  HB3 ASN X  30      41.426  56.616  56.486  1.00  0.00           H
ATOM    457  CG  ASN X  30      43.320  56.838  55.509  1.00  0.00           C
ATOM    458  OD1 ASN X  30      44.516  56.640  55.745  1.00  0.00           O
ATOM    459  ND2 ASN X  30      42.894  56.510  54.351  1.00  0.00           N
ATOM    460 HD21 ASN X  30      41.907  56.468  54.143  1.00  0.00           H
ATOM    461 HD22 ASN X  30      43.530  56.105  53.679  1.00  0.00           H
ATOM    462  C   ASN X  30      41.807  57.648  59.026  1.00  0.00           C
ATOM    463  O   ASN X  30      41.746  58.894  59.086  1.00  0.00           O
ATOM    464  N   ARG X  31      41.030  56.894  59.854  1.00  0.00           N
ATOM    465  H   ARG X  31      41.147  55.891  59.857  1.00  0.00           H
ATOM    466  CA  ARG X  31      40.159  57.389  60.891  1.00  0.00           C
ATOM    467  HA  ARG X  31      39.900  58.436  60.730  1.00  0.00           H
ATOM    468  CB  ARG X  31      38.959  56.505  61.030  1.00  0.00           C
ATOM    469  HB2 ARG X  31      38.213  56.779  61.777  1.00  0.00           H
ATOM    470  HB3 ARG X  31      39.230  55.485  61.302  1.00  0.00           H
ATOM    471  CG  ARG X  31      38.230  56.452  59.679  1.00  0.00           C
ATOM    472  HG2 ARG X  31      37.424  55.743  59.873  1.00  0.00           H
ATOM    473  HG3 ARG X  31      38.937  55.946  59.022  1.00  0.00           H
ATOM    474  CD  ARG X  31      37.711  57.811  59.152  1.00  0.00           C
ATOM    475  HD2 ARG X  31      37.285  57.806  58.149  1.00  0.00           H
ATOM    476  HD3 ARG X  31      38.553  58.491  59.024  1.00  0.00           H
ATOM    477  NE  ARG X  31      36.841  58.609  60.062  1.00  0.00           N
ATOM    478  HE  ARG X  31      37.166  59.245  60.777  1.00  0.00           H
ATOM    479  CZ  ARG X  31      35.588  58.800  59.862  1.00  0.00           C
ATOM    480  NH1 ARG X  31      34.873  58.315  58.852  1.00  0.00           N
ATOM    481 HH11 ARG X  31      35.312  57.511  58.426  1.00  0.00           H
ATOM    482 HH12 ARG X  31      33.944  58.633  58.616  1.00  0.00           H
ATOM    483  NH2 ARG X  31      35.048  59.588  60.721  1.00  0.00           N
ATOM    484 HH21 ARG X  31      34.104  59.861  60.487  1.00  0.00           H
ATOM    485 HH22 ARG X  31      35.570  59.819  61.553  1.00  0.00           H
ATOM    486  C   ARG X  31      41.040  57.418  62.204  1.00  0.00           C
ATOM    487  O   ARG X  31      42.169  57.022  62.255  1.00  0.00           O
ATOM    488  N   ASP X  32      40.436  58.015  63.206  1.00  0.00           N
ATOM    489  H   ASP X  32      39.524  58.397  63.001  1.00  0.00           H
ATOM    490  CA  ASP X  32      40.909  58.433  64.501  1.00  0.00           C
ATOM    491  HA  ASP X  32      41.524  59.313  64.310  1.00  0.00           H
ATOM    492  CB  ASP X  32      39.784  58.910  65.401  1.00  0.00           C
ATOM    493  HB2 ASP X  32      40.131  59.648  66.125  1.00  0.00           H
ATOM    494  HB3 ASP X  32      39.436  58.032  65.945  1.00  0.00           H
ATOM    495  CG  ASP X  32      38.529  59.446  64.745  1.00  0.00           C
ATOM    496  OD1 ASP X  32      37.503  59.505  65.406  1.00  0.00           O
ATOM    497  OD2 ASP X  32      38.650  59.901  63.568  1.00  0.00           O
ATOM    498  C   ASP X  32      41.756  57.319  65.194  1.00  0.00           C
ATOM    499  O   ASP X  32      41.420  56.114  65.109  1.00  0.00           O
ATOM    500  N   GLU X  33      42.802  57.654  65.866  1.00  0.00           N
ATOM    501  H   GLU X  33      43.063  58.619  66.012  1.00  0.00           H
ATOM    502  CA  GLU X  33      43.638  56.723  66.518  1.00  0.00           C
ATOM    503  HA  GLU X  33      44.045  56.040  65.773  1.00  0.00           H
ATOM    504  CB  GLU X  33      44.927  57.404  66.874  1.00  0.00           C
ATOM    505  HB2 GLU X  33      45.385  57.849  65.990  1.00  0.00           H
ATOM    506  HB3 GLU X  33      45.640  56.672  67.254  1.00  0.00           H
ATOM    507  CG  GLU X  33      44.899  58.559  67.889  1.00  0.00           C
ATOM    508  HG2 GLU X  33      45.849  58.653  68.415  1.00  0.00           H
ATOM    509  HG3 GLU X  33      44.157  58.235  68.618  1.00  0.00           H
ATOM    510  CD  GLU X  33      44.314  59.934  67.438  1.00  0.00           C
ATOM    511  OE1 GLU X  33      43.972  60.779  68.257  1.00  0.00           O
ATOM    512  OE2 GLU X  33      44.130  60.150  66.232  1.00  0.00           O
ATOM    513  C   GLU X  33      43.028  55.941  67.664  1.00  0.00           C
ATOM    514  O   GLU X  33      43.790  55.123  68.205  1.00  0.00           O
ATOM    515  N   ARG X  34      41.745  55.910  67.912  1.00  0.00           N
ATOM    516  H   ARG X  34      41.168  56.479  67.309  1.00  0.00           H
ATOM    517  CA  ARG X  34      41.121  54.971  68.799  1.00  0.00           C
ATOM    518  HA  ARG X  34      41.674  54.786  69.720  1.00  0.00           H
ATOM    519  CB  ARG X  34      39.750  55.504  69.197  1.00  0.00           C
ATOM    520  HB2 ARG X  34      39.423  54.673  69.822  1.00  0.00           H
ATOM    521  HB3 ARG X  34      39.110  55.663  68.329  1.00  0.00           H
ATOM    522  CG  ARG X  34      39.603  56.731  70.071  1.00  0.00           C
ATOM    523  HG2 ARG X  34      39.977  57.629  69.580  1.00  0.00           H
ATOM    524  HG3 ARG X  34      40.221  56.584  70.957  1.00  0.00           H
ATOM    525  CD  ARG X  34      38.095  56.742  70.415  1.00  0.00           C
ATOM    526  HD2 ARG X  34      37.393  56.625  69.589  1.00  0.00           H
ATOM    527  HD3 ARG X  34      37.931  57.760  70.768  1.00  0.00           H
ATOM    528  NE  ARG X  34      37.733  55.784  71.480  1.00  0.00           N
ATOM    529  HE  ARG X  34      38.521  55.297  71.883  1.00  0.00           H
ATOM    530  CZ  ARG X  34      36.638  55.852  72.162  1.00  0.00           C
ATOM    531  NH1 ARG X  34      35.507  56.306  71.690  1.00  0.00           N
ATOM    532 HH11 ARG X  34      34.637  56.321  72.203  1.00  0.00           H
ATOM    533 HH12 ARG X  34      35.508  56.765  70.790  1.00  0.00           H
ATOM    534  NH2 ARG X  34      36.670  55.402  73.350  1.00  0.00           N
ATOM    535 HH21 ARG X  34      35.745  55.352  73.754  1.00  0.00           H
ATOM    536 HH22 ARG X  34      37.397  54.825  73.747  1.00  0.00           H
ATOM    537  C   ARG X  34      40.947  53.568  68.178  1.00  0.00           C
ATOM    538  O   ARG X  34      40.601  52.648  68.930  1.00  0.00           O
ATOM    539  N   LEU X  35      41.100  53.386  66.834  1.00  0.00           N
ATOM    540  H   LEU X  35      41.379  54.157  66.244  1.00  0.00           H
ATOM    541  CA  LEU X  35      40.888  52.100  66.272  1.00  0.00           C
ATOM    542  HA  LEU X  35      40.338  51.491  66.990  1.00  0.00           H
ATOM    543  CB  LEU X  35      40.158  52.148  64.940  1.00  0.00           C
ATOM    544  HB2 LEU X  35      40.082  51.147  64.515  1.00  0.00           H
ATOM    545  HB3 LEU X  35      40.703  52.735  64.200  1.00  0.00           H
ATOM    546  CG  LEU X  35      38.723  52.571  64.793  1.00  0.00           C
ATOM    547  HG  LEU X  35      38.296  52.271  63.836  1.00  0.00           H
ATOM    548  CD1 LEU X  35      37.873  51.972  65.832  1.00  0.00           C
ATOM    549 HD11 LEU X  35      36.828  52.224  65.653  1.00  0.00           H
ATOM    550 HD12 LEU X  35      37.954  50.894  65.972  1.00  0.00           H
ATOM    551 HD13 LEU X  35      38.076  52.497  66.765  1.00  0.00           H
ATOM    552  CD2 LEU X  35      38.644  54.054  64.855  1.00  0.00           C
ATOM    553 HD21 LEU X  35      39.061  54.555  63.981  1.00  0.00           H
ATOM    554 HD22 LEU X  35      37.596  54.287  65.040  1.00  0.00           H
ATOM    555 HD23 LEU X  35      39.144  54.471  65.729  1.00  0.00           H
ATOM    556  C   LEU X  35      42.282  51.434  66.113  1.00  0.00           C
ATOM    557  O   LEU X  35      43.122  51.896  65.286  1.00  0.00           O
ATOM    558  N   CYS X  36      42.548  50.289  66.753  1.00  0.00           N
ATOM    559  H   CYS X  36      41.933  49.987  67.495  1.00  0.00           H
ATOM    560  CA  CYS X  36      43.789  49.589  66.516  1.00  0.00           C
ATOM    561  HA  CYS X  36      44.444  50.141  65.843  1.00  0.00           H
ATOM    562  CB  CYS X  36      44.435  49.379  67.891  1.00  0.00           C
ATOM    563  HB2 CYS X  36      45.145  48.570  67.722  1.00  0.00           H
ATOM    564  HB3 CYS X  36      43.700  49.009  68.605  1.00  0.00           H
ATOM    565  SG  CYS X  36      45.223  50.943  68.512  1.00  0.00           S
ATOM    566  HG  CYS X  36      46.226  50.500  69.274  1.00  0.00           H
ATOM    567  C   CYS X  36      43.501  48.274  65.747  1.00  0.00           C
ATOM    568  O   CYS X  36      42.429  47.643  65.913  1.00  0.00           O
ATOM    569  N   ILE X  37      44.432  47.734  64.902  1.00  0.00           N
ATOM    570  H   ILE X  37      45.241  48.295  64.675  1.00  0.00           H
ATOM    571  CA  ILE X  37      44.171  46.476  64.155  1.00  0.00           C
ATOM    572  HA  ILE X  37      43.239  46.021  64.490  1.00  0.00           H
ATOM    573  CB  ILE X  37      44.071  46.668  62.620  1.00  0.00           C
ATOM    574  HB  ILE X  37      45.003  47.031  62.188  1.00  0.00           H
ATOM    575  CG2 ILE X  37      43.661  45.306  62.052  1.00  0.00           C
ATOM    576 HG21 ILE X  37      44.500  44.619  61.937  1.00  0.00           H
ATOM    577 HG22 ILE X  37      42.960  44.840  62.744  1.00  0.00           H
ATOM    578 HG23 ILE X  37      43.300  45.315  61.024  1.00  0.00           H
ATOM    579  CG1 ILE X  37      42.998  47.775  62.332  1.00  0.00           C
ATOM    580 HG12 ILE X  37      42.226  47.845  63.098  1.00  0.00           H
ATOM    581 HG13 ILE X  37      42.541  47.413  61.411  1.00  0.00           H
ATOM    582  CD1 ILE X  37      43.584  49.178  62.127  1.00  0.00           C
ATOM    583 HD11 ILE X  37      44.410  49.404  62.802  1.00  0.00           H
ATOM    584 HD12 ILE X  37      44.061  49.231  61.148  1.00  0.00           H
ATOM    585 HD13 ILE X  37      42.840  49.974  62.093  1.00  0.00           H
ATOM    586  C   ILE X  37      45.304  45.431  64.353  1.00  0.00           C
ATOM    587  O   ILE X  37      46.457  45.820  64.273  1.00  0.00           O
ATOM    588  N   SER X  38      44.996  44.115  64.500  1.00  0.00           N
ATOM    589  H   SER X  38      44.033  43.912  64.726  1.00  0.00           H
ATOM    590  CA  SER X  38      45.994  42.980  64.431  1.00  0.00           C
ATOM    591  HA  SER X  38      46.942  43.462  64.193  1.00  0.00           H
ATOM    592  CB  SER X  38      46.193  42.362  65.792  1.00  0.00           C
ATOM    593  HB2 SER X  38      47.047  41.699  65.649  1.00  0.00           H
ATOM    594  HB3 SER X  38      45.212  41.947  66.019  1.00  0.00           H
ATOM    595  OG  SER X  38      46.552  43.421  66.723  1.00  0.00           O
ATOM    596  HG  SER X  38      45.736  43.731  67.122  1.00  0.00           H
ATOM    597  C   SER X  38      45.673  42.007  63.283  1.00  0.00           C
ATOM    598  O   SER X  38      44.585  41.433  63.346  1.00  0.00           O
ATOM    599  N   VAL X  39      46.581  41.735  62.372  1.00  0.00           N
ATOM    600  H   VAL X  39      47.430  42.263  62.223  1.00  0.00           H
ATOM    601  CA  VAL X  39      46.332  40.796  61.262  1.00  0.00           C
ATOM    602  HA  VAL X  39      45.277  40.523  61.249  1.00  0.00           H
ATOM    603  CB  VAL X  39      46.645  41.237  59.745  1.00  0.00           C
ATOM    604  HB  VAL X  39      47.716  41.161  59.557  1.00  0.00           H
ATOM    605  CG1 VAL X  39      45.884  40.279  58.743  1.00  0.00           C
ATOM    606 HG11 VAL X  39      46.212  39.241  58.795  1.00  0.00           H
ATOM    607 HG12 VAL X  39      44.809  40.433  58.842  1.00  0.00           H
ATOM    608 HG13 VAL X  39      46.198  40.553  57.736  1.00  0.00           H
ATOM    609  CG2 VAL X  39      46.093  42.667  59.610  1.00  0.00           C
ATOM    610 HG21 VAL X  39      46.570  43.238  58.812  1.00  0.00           H
ATOM    611 HG22 VAL X  39      45.018  42.643  59.434  1.00  0.00           H
ATOM    612 HG23 VAL X  39      46.182  43.270  60.514  1.00  0.00           H
ATOM    613  C   VAL X  39      47.023  39.466  61.541  1.00  0.00           C
ATOM    614  O   VAL X  39      48.216  39.363  61.445  1.00  0.00           O
ATOM    615  N   LEU X  40      46.196  38.440  61.733  1.00  0.00           N
ATOM    616  H   LEU X  40      45.216  38.651  61.852  1.00  0.00           H
ATOM    617  CA  LEU X  40      46.670  37.071  61.773  1.00  0.00           C
ATOM    618  HA  LEU X  40      47.607  36.932  62.314  1.00  0.00           H
ATOM    619  CB  LEU X  40      45.537  36.148  62.398  1.00  0.00           C
ATOM    620  HB2 LEU X  40      45.752  35.101  62.181  1.00  0.00           H
ATOM    621  HB3 LEU X  40      44.654  36.397  61.810  1.00  0.00           H
ATOM    622  CG  LEU X  40      45.294  36.230  63.915  1.00  0.00           C
ATOM    623  HG  LEU X  40      44.554  35.497  64.238  1.00  0.00           H
ATOM    624  CD1 LEU X  40      46.513  35.903  64.809  1.00  0.00           C
ATOM    625 HD11 LEU X  40      46.880  35.002  64.317  1.00  0.00           H
ATOM    626 HD12 LEU X  40      47.267  36.681  64.690  1.00  0.00           H
ATOM    627 HD13 LEU X  40      46.269  35.705  65.853  1.00  0.00           H
ATOM    628  CD2 LEU X  40      44.698  37.580  64.398  1.00  0.00           C
ATOM    629 HD21 LEU X  40      43.819  37.749  63.776  1.00  0.00           H
ATOM    630 HD22 LEU X  40      44.344  37.545  65.428  1.00  0.00           H
ATOM    631 HD23 LEU X  40      45.478  38.336  64.306  1.00  0.00           H
ATOM    632  C   LEU X  40      47.033  36.541  60.366  1.00  0.00           C
ATOM    633  O   LEU X  40      46.191  36.250  59.528  1.00  0.00           O
ATOM    634  N   ILE X  41      48.339  36.322  60.075  1.00  0.00           N
ATOM    635  H   ILE X  41      48.918  36.730  60.794  1.00  0.00           H
ATOM    636  CA  ILE X  41      48.913  35.720  58.898  1.00  0.00           C
ATOM    637  HA  ILE X  41      48.254  35.886  58.046  1.00  0.00           H
ATOM    638  CB  ILE X  41      50.336  36.281  58.614  1.00  0.00           C
ATOM    639  HB  ILE X  41      50.802  36.303  59.600  1.00  0.00           H
ATOM    640  CG2 ILE X  41      51.286  35.621  57.561  1.00  0.00           C
ATOM    641 HG21 ILE X  41      52.261  36.103  57.635  1.00  0.00           H
ATOM    642 HG22 ILE X  41      51.518  34.580  57.786  1.00  0.00           H
ATOM    643 HG23 ILE X  41      50.901  35.751  56.550  1.00  0.00           H
ATOM    644  CG1 ILE X  41      50.147  37.799  58.145  1.00  0.00           C
ATOM    645 HG12 ILE X  41      51.122  38.204  57.872  1.00  0.00           H
ATOM    646 HG13 ILE X  41      49.769  38.426  58.952  1.00  0.00           H
ATOM    647  CD1 ILE X  41      49.267  38.241  56.940  1.00  0.00           C
ATOM    648 HD11 ILE X  41      49.374  39.315  56.788  1.00  0.00           H
ATOM    649 HD12 ILE X  41      49.633  37.678  56.081  1.00  0.00           H
ATOM    650 HD13 ILE X  41      48.209  38.061  57.133  1.00  0.00           H
ATOM    651  C   ILE X  41      48.928  34.189  58.974  1.00  0.00           C
ATOM    652  O   ILE X  41      49.612  33.683  59.839  1.00  0.00           O
ATOM    653  N   MET X  42      48.360  33.521  57.990  1.00  0.00           N
ATOM    654  H   MET X  42      47.916  34.090  57.283  1.00  0.00           H
ATOM    655  CA  MET X  42      48.247  32.042  57.829  1.00  0.00           C
ATOM    656  HA  MET X  42      48.833  31.457  58.537  1.00  0.00           H
ATOM    657  CB  MET X  42      46.727  31.730  58.061  1.00  0.00           C
ATOM    658  HB2 MET X  42      46.570  30.658  57.940  1.00  0.00           H
ATOM    659  HB3 MET X  42      46.196  32.155  57.209  1.00  0.00           H
ATOM    660  CG  MET X  42      46.274  32.261  59.438  1.00  0.00           C
ATOM    661  HG2 MET X  42      46.273  33.349  59.385  1.00  0.00           H
ATOM    662  HG3 MET X  42      47.030  31.885  60.127  1.00  0.00           H
ATOM    663  SD  MET X  42      44.566  31.681  59.937  1.00  0.00           S
ATOM    664  CE  MET X  42      43.568  32.595  58.746  1.00  0.00           C
ATOM    665  HE1 MET X  42      42.493  32.479  58.880  1.00  0.00           H
ATOM    666  HE2 MET X  42      43.846  33.648  58.785  1.00  0.00           H
ATOM    667  HE3 MET X  42      43.904  32.239  57.772  1.00  0.00           H
ATOM    668  C   MET X  42      48.669  31.550  56.389  1.00  0.00           C
ATOM    669  O   MET X  42      47.870  30.978  55.681  1.00  0.00           O
ATOM    670  N   LYS X  43      49.962  31.864  56.031  1.00  0.00           N
ATOM    671  H   LYS X  43      50.554  32.167  56.792  1.00  0.00           H
ATOM    672  CA  LYS X  43      50.497  31.423  54.713  1.00  0.00           C
ATOM    673  HA  LYS X  43      49.689  31.706  54.038  1.00  0.00           H
ATOM    674  CB  LYS X  43      51.758  32.110  54.320  1.00  0.00           C
ATOM    675  HB2 LYS X  43      51.570  33.183  54.296  1.00  0.00           H
ATOM    676  HB3 LYS X  43      52.124  31.771  53.350  1.00  0.00           H
ATOM    677  CG  LYS X  43      52.974  31.888  55.298  1.00  0.00           C
ATOM    678  HG2 LYS X  43      53.517  30.985  55.020  1.00  0.00           H
ATOM    679  HG3 LYS X  43      52.629  31.624  56.298  1.00  0.00           H
ATOM    680  CD  LYS X  43      53.818  33.200  55.342  1.00  0.00           C
ATOM    681  HD2 LYS X  43      53.264  34.106  55.588  1.00  0.00           H
ATOM    682  HD3 LYS X  43      54.296  33.193  54.362  1.00  0.00           H
ATOM    683  CE  LYS X  43      55.012  33.074  56.265  1.00  0.00           C
ATOM    684  HE2 LYS X  43      55.571  32.154  56.094  1.00  0.00           H
ATOM    685  HE3 LYS X  43      54.515  33.110  57.234  1.00  0.00           H
ATOM    686  NZ  LYS X  43      55.901  34.279  56.261  1.00  0.00           N
ATOM    687  HZ1 LYS X  43      55.443  35.082  56.667  1.00  0.00           H
ATOM    688  HZ2 LYS X  43      56.232  34.558  55.349  1.00  0.00           H
ATOM    689  HZ3 LYS X  43      56.746  34.145  56.799  1.00  0.00           H
ATOM    690  C   LYS X  43      50.619  29.910  54.540  1.00  0.00           C
ATOM    691  O   LYS X  43      50.909  29.248  55.553  1.00  0.00           O
ATOM    692  N   LEU X  44      50.456  29.390  53.274  1.00  0.00           N
ATOM    693  H   LEU X  44      50.243  30.035  52.527  1.00  0.00           H
ATOM    694  CA  LEU X  44      50.829  28.009  52.927  1.00  0.00           C
ATOM    695  HA  LEU X  44      50.822  27.416  53.842  1.00  0.00           H
ATOM    696  CB  LEU X  44      49.761  27.581  51.922  1.00  0.00           C
ATOM    697  HB2 LEU X  44      50.056  26.731  51.307  1.00  0.00           H
ATOM    698  HB3 LEU X  44      49.924  28.318  51.136  1.00  0.00           H
ATOM    699  CG  LEU X  44      48.213  27.656  52.158  1.00  0.00           C
ATOM    700  HG  LEU X  44      47.933  28.498  52.792  1.00  0.00           H
ATOM    701  CD1 LEU X  44      47.528  27.824  50.797  1.00  0.00           C
ATOM    702 HD11 LEU X  44      46.445  27.730  50.879  1.00  0.00           H
ATOM    703 HD12 LEU X  44      47.879  28.765  50.373  1.00  0.00           H
ATOM    704 HD13 LEU X  44      47.897  27.080  50.091  1.00  0.00           H
ATOM    705  CD2 LEU X  44      47.720  26.330  52.707  1.00  0.00           C
ATOM    706 HD21 LEU X  44      48.337  25.977  53.533  1.00  0.00           H
ATOM    707 HD22 LEU X  44      46.690  26.340  53.063  1.00  0.00           H
ATOM    708 HD23 LEU X  44      47.883  25.595  51.918  1.00  0.00           H
ATOM    709  C   LEU X  44      52.235  28.167  52.340  1.00  0.00           C
ATOM    710  O   LEU X  44      52.623  29.356  52.106  1.00  0.00           O
ATOM    711  N   PRO X  45      52.974  27.052  52.101  1.00  0.00           N
ATOM    712  CD  PRO X  45      52.599  25.744  52.629  1.00  0.00           C
ATOM    713  HD2 PRO X  45      51.944  25.319  51.868  1.00  0.00           H
ATOM    714  HD3 PRO X  45      52.097  25.736  53.597  1.00  0.00           H
ATOM    715  CG  PRO X  45      53.868  24.899  52.733  1.00  0.00           C
ATOM    716  HG2 PRO X  45      54.358  25.172  53.668  1.00  0.00           H
ATOM    717  HG3 PRO X  45      53.575  23.852  52.660  1.00  0.00           H
ATOM    718  CB  PRO X  45      54.600  25.471  51.572  1.00  0.00           C
ATOM    719  HB2 PRO X  45      55.634  25.145  51.686  1.00  0.00           H
ATOM    720  HB3 PRO X  45      54.358  25.047  50.597  1.00  0.00           H
ATOM    721  CA  PRO X  45      54.372  27.020  51.646  1.00  0.00           C
ATOM    722  HA  PRO X  45      55.000  27.458  52.421  1.00  0.00           H
ATOM    723  C   PRO X  45      54.594  27.684  50.316  1.00  0.00           C
ATOM    724  O   PRO X  45      55.703  27.478  49.726  1.00  0.00           O
ATOM    725  N   MET X  46      53.695  28.425  49.820  1.00  0.00           N
ATOM    726  H   MET X  46      52.845  28.541  50.354  1.00  0.00           H
ATOM    727  CA  MET X  46      53.654  29.098  48.493  1.00  0.00           C
ATOM    728  HA  MET X  46      54.538  29.660  48.193  1.00  0.00           H
ATOM    729  CB  MET X  46      53.350  27.997  47.416  1.00  0.00           C
ATOM    730  HB2 MET X  46      52.479  27.371  47.612  1.00  0.00           H
ATOM    731  HB3 MET X  46      54.180  27.292  47.470  1.00  0.00           H
ATOM    732  CG  MET X  46      53.326  28.487  45.963  1.00  0.00           C
ATOM    733  HG2 MET X  46      54.008  29.327  45.831  1.00  0.00           H
ATOM    734  HG3 MET X  46      52.342  28.953  45.908  1.00  0.00           H
ATOM    735  SD  MET X  46      53.582  27.355  44.586  1.00  0.00           S
ATOM    736  CE  MET X  46      55.295  27.308  44.548  1.00  0.00           C
ATOM    737  HE1 MET X  46      55.809  28.269  44.537  1.00  0.00           H
ATOM    738  HE2 MET X  46      55.467  26.934  45.557  1.00  0.00           H
ATOM    739  HE3 MET X  46      55.592  26.572  43.800  1.00  0.00           H
ATOM    740  C   MET X  46      52.559  30.124  48.448  1.00  0.00           C
ATOM    741  O   MET X  46      51.466  29.872  48.969  1.00  0.00           O
ATOM    742  N   ASP X  47      52.832  31.265  47.853  1.00  0.00           N
ATOM    743  H   ASP X  47      53.756  31.452  47.491  1.00  0.00           H
ATOM    744  CA  ASP X  47      51.867  32.369  47.699  1.00  0.00           C
ATOM    745  HA  ASP X  47      51.332  32.429  48.647  1.00  0.00           H
ATOM    746  CB  ASP X  47      52.636  33.704  47.452  1.00  0.00           C
ATOM    747  HB2 ASP X  47      53.073  33.527  46.469  1.00  0.00           H
ATOM    748  HB3 ASP X  47      53.553  33.824  48.028  1.00  0.00           H
ATOM    749  CG  ASP X  47      51.835  34.987  47.546  1.00  0.00           C
ATOM    750  OD1 ASP X  47      52.393  36.044  47.266  1.00  0.00           O
ATOM    751  OD2 ASP X  47      50.611  34.880  47.926  1.00  0.00           O
ATOM    752  C   ASP X  47      50.865  32.091  46.547  1.00  0.00           C
ATOM    753  O   ASP X  47      51.211  31.722  45.426  1.00  0.00           O
ATOM    754  N   PHE X  48      49.579  32.361  46.855  1.00  0.00           N
ATOM    755  H   PHE X  48      49.448  32.690  47.800  1.00  0.00           H
ATOM    756  CA  PHE X  48      48.543  32.606  45.789  1.00  0.00           C
ATOM    757  HA  PHE X  48      48.493  31.679  45.218  1.00  0.00           H
ATOM    758  CB  PHE X  48      47.183  32.978  46.402  1.00  0.00           C
ATOM    759  HB2 PHE X  48      46.603  33.542  45.673  1.00  0.00           H
ATOM    760  HB3 PHE X  48      47.380  33.643  47.243  1.00  0.00           H
ATOM    761  CG  PHE X  48      46.311  31.863  46.917  1.00  0.00           C
ATOM    762  CD1 PHE X  48      45.480  31.298  46.015  1.00  0.00           C
ATOM    763  HD1 PHE X  48      45.439  31.550  44.966  1.00  0.00           H
ATOM    764  CE1 PHE X  48      44.653  30.223  46.433  1.00  0.00           C
ATOM    765  HE1 PHE X  48      44.021  29.733  45.708  1.00  0.00           H
ATOM    766  CZ  PHE X  48      44.984  29.654  47.746  1.00  0.00           C
ATOM    767  HZ  PHE X  48      44.578  28.682  47.985  1.00  0.00           H
ATOM    768  CE2 PHE X  48      45.829  30.267  48.647  1.00  0.00           C
ATOM    769  HE2 PHE X  48      45.985  29.740  49.577  1.00  0.00           H
ATOM    770  CD2 PHE X  48      46.485  31.382  48.201  1.00  0.00           C
ATOM    771  HD2 PHE X  48      47.210  31.902  48.810  1.00  0.00           H
ATOM    772  C   PHE X  48      48.939  33.739  44.828  1.00  0.00           C
ATOM    773  O   PHE X  48      48.660  33.635  43.642  1.00  0.00           O
ATOM    774  N   GLY X  49      49.550  34.784  45.338  1.00  0.00           N
ATOM    775  H   GLY X  49      49.639  34.794  46.344  1.00  0.00           H
ATOM    776  CA  GLY X  49      50.150  35.926  44.546  1.00  0.00           C
ATOM    777  HA2 GLY X  49      49.510  36.064  43.675  1.00  0.00           H
ATOM    778  HA3 GLY X  49      51.190  35.740  44.277  1.00  0.00           H
ATOM    779  C   GLY X  49      50.134  37.224  45.272  1.00  0.00           C
ATOM    780  O   GLY X  49      50.265  38.236  44.629  1.00  0.00           O
ATOM    781  N   VAL X  50      49.836  37.371  46.560  1.00  0.00           N
ATOM    782  H   VAL X  50      49.759  36.546  47.138  1.00  0.00           H
ATOM    783  CA  VAL X  50      49.695  38.661  47.266  1.00  0.00           C
ATOM    784  HA  VAL X  50      50.276  39.438  46.769  1.00  0.00           H
ATOM    785  CB  VAL X  50      48.176  39.120  47.286  1.00  0.00           C
ATOM    786  HB  VAL X  50      48.210  40.163  47.600  1.00  0.00           H
ATOM    787  CG1 VAL X  50      47.492  39.148  45.864  1.00  0.00           C
ATOM    788 HG11 VAL X  50      46.409  39.271  45.857  1.00  0.00           H
ATOM    789 HG12 VAL X  50      48.141  39.664  45.156  1.00  0.00           H
ATOM    790 HG13 VAL X  50      47.533  38.149  45.430  1.00  0.00           H
ATOM    791  CG2 VAL X  50      47.364  38.346  48.299  1.00  0.00           C
ATOM    792 HG21 VAL X  50      47.372  37.329  47.906  1.00  0.00           H
ATOM    793 HG22 VAL X  50      47.865  38.380  49.266  1.00  0.00           H
ATOM    794 HG23 VAL X  50      46.330  38.686  48.243  1.00  0.00           H
ATOM    795  C   VAL X  50      50.133  38.589  48.700  1.00  0.00           C
ATOM    796  O   VAL X  50      50.251  39.651  49.296  1.00  0.00           O
ATOM    797  N   GLN X  51      50.442  37.459  49.307  1.00  0.00           N
ATOM    798  H   GLN X  51      50.412  36.627  48.736  1.00  0.00           H
ATOM    799  CA  GLN X  51      50.835  37.388  50.683  1.00  0.00           C
ATOM    800  HA  GLN X  51      50.296  38.163  51.227  1.00  0.00           H
ATOM    801  CB  GLN X  51      50.539  36.010  51.269  1.00  0.00           C
ATOM    802  HB2 GLN X  51      51.099  35.179  50.841  1.00  0.00           H
ATOM    803  HB3 GLN X  51      49.462  35.856  51.208  1.00  0.00           H
ATOM    804  CG  GLN X  51      50.990  35.874  52.752  1.00  0.00           C
ATOM    805  HG2 GLN X  51      50.363  35.100  53.193  1.00  0.00           H
ATOM    806  HG3 GLN X  51      50.722  36.774  53.306  1.00  0.00           H
ATOM    807  CD  GLN X  51      52.438  35.608  52.942  1.00  0.00           C
ATOM    808  OE1 GLN X  51      52.976  34.663  52.391  1.00  0.00           O
ATOM    809  NE2 GLN X  51      53.077  36.414  53.808  1.00  0.00           N
ATOM    810 HE21 GLN X  51      52.677  37.335  53.916  1.00  0.00           H
ATOM    811 HE22 GLN X  51      54.016  36.119  54.037  1.00  0.00           H
ATOM    812  C   GLN X  51      52.331  37.791  50.829  1.00  0.00           C
ATOM    813  O   GLN X  51      52.709  38.383  51.823  1.00  0.00           O
ATOM    814  N   SER X  52      53.175  37.498  49.858  1.00  0.00           N
ATOM    815  H   SER X  52      52.830  36.932  49.096  1.00  0.00           H
ATOM    816  CA  SER X  52      54.553  37.972  49.686  1.00  0.00           C
ATOM    817  HA  SER X  52      55.231  37.672  50.486  1.00  0.00           H
ATOM    818  CB  SER X  52      55.139  37.296  48.462  1.00  0.00           C
ATOM    819  HB2 SER X  52      55.016  36.226  48.624  1.00  0.00           H
ATOM    820  HB3 SER X  52      56.221  37.402  48.389  1.00  0.00           H
ATOM    821  OG  SER X  52      54.521  37.543  47.225  1.00  0.00           O
ATOM    822  HG  SER X  52      53.718  37.017  47.223  1.00  0.00           H
ATOM    823  C   SER X  52      54.612  39.495  49.539  1.00  0.00           C
ATOM    824  O   SER X  52      55.562  40.172  49.973  1.00  0.00           O
ATOM    825  N   TYR X  53      53.588  40.124  48.939  1.00  0.00           N
ATOM    826  H   TYR X  53      52.853  39.631  48.453  1.00  0.00           H
ATOM    827  CA  TYR X  53      53.548  41.590  48.724  1.00  0.00           C
ATOM    828  HA  TYR X  53      54.515  42.001  48.431  1.00  0.00           H
ATOM    829  CB  TYR X  53      52.492  42.069  47.646  1.00  0.00           C
ATOM    830  HB2 TYR X  53      51.480  41.822  47.968  1.00  0.00           H
ATOM    831  HB3 TYR X  53      52.830  41.552  46.748  1.00  0.00           H
ATOM    832  CG  TYR X  53      52.496  43.563  47.477  1.00  0.00           C
ATOM    833  CD1 TYR X  53      53.732  44.293  47.401  1.00  0.00           C
ATOM    834  HD1 TYR X  53      54.607  43.709  47.157  1.00  0.00           H
ATOM    835  CE1 TYR X  53      53.743  45.677  47.463  1.00  0.00           C
ATOM    836  HE1 TYR X  53      54.682  46.186  47.304  1.00  0.00           H
ATOM    837  CZ  TYR X  53      52.587  46.457  47.615  1.00  0.00           C
ATOM    838  OH  TYR X  53      52.651  47.748  47.761  1.00  0.00           O
ATOM    839  HH  TYR X  53      51.809  48.167  47.952  1.00  0.00           H
ATOM    840  CE2 TYR X  53      51.407  45.685  47.678  1.00  0.00           C
ATOM    841  HE2 TYR X  53      50.457  46.173  47.839  1.00  0.00           H
ATOM    842  CD2 TYR X  53      51.333  44.298  47.640  1.00  0.00           C
ATOM    843  HD2 TYR X  53      50.413  43.742  47.743  1.00  0.00           H
ATOM    844  C   TYR X  53      53.214  42.202  50.131  1.00  0.00           C
ATOM    845  O   TYR X  53      54.004  43.011  50.665  1.00  0.00           O
ATOM    846  N   VAL X  54      52.195  41.741  50.827  1.00  0.00           N
ATOM    847  H   VAL X  54      51.554  41.250  50.220  1.00  0.00           H
ATOM    848  CA  VAL X  54      51.728  42.133  52.168  1.00  0.00           C
ATOM    849  HA  VAL X  54      51.366  43.161  52.169  1.00  0.00           H
ATOM    850  CB  VAL X  54      50.456  41.354  52.621  1.00  0.00           C
ATOM    851  HB  VAL X  54      50.689  40.385  52.181  1.00  0.00           H
ATOM    852  CG1 VAL X  54      50.313  41.218  54.173  1.00  0.00           C
ATOM    853 HG11 VAL X  54      50.113  42.198  54.607  1.00  0.00           H
ATOM    854 HG12 VAL X  54      49.406  40.683  54.452  1.00  0.00           H
ATOM    855 HG13 VAL X  54      51.100  40.698  54.720  1.00  0.00           H
ATOM    856  CG2 VAL X  54      49.177  41.895  52.006  1.00  0.00           C
ATOM    857 HG21 VAL X  54      49.329  42.228  50.979  1.00  0.00           H
ATOM    858 HG22 VAL X  54      48.488  41.054  51.933  1.00  0.00           H
ATOM    859 HG23 VAL X  54      48.821  42.775  52.542  1.00  0.00           H
ATOM    860  C   VAL X  54      52.790  41.775  53.212  1.00  0.00           C
ATOM    861  O   VAL X  54      52.955  42.514  54.194  1.00  0.00           O
ATOM    862  N   ALA X  55      53.596  40.725  52.955  1.00  0.00           N
ATOM    863  H   ALA X  55      53.322  40.085  52.224  1.00  0.00           H
ATOM    864  CA  ALA X  55      54.695  40.472  53.850  1.00  0.00           C
ATOM    865  HA  ALA X  55      54.282  40.498  54.858  1.00  0.00           H
ATOM    866  CB  ALA X  55      55.194  39.114  53.582  1.00  0.00           C
ATOM    867  HB1 ALA X  55      54.668  38.501  54.313  1.00  0.00           H
ATOM    868  HB2 ALA X  55      55.147  38.912  52.512  1.00  0.00           H
ATOM    869  HB3 ALA X  55      56.258  39.179  53.807  1.00  0.00           H
ATOM    870  C   ALA X  55      55.772  41.544  53.818  1.00  0.00           C
ATOM    871  O   ALA X  55      56.451  41.696  54.819  1.00  0.00           O
ATOM    872  N   SER X  56      55.935  42.355  52.766  1.00  0.00           N
ATOM    873  H   SER X  56      55.249  42.272  52.030  1.00  0.00           H
ATOM    874  CA  SER X  56      56.792  43.556  52.753  1.00  0.00           C
ATOM    875  HA  SER X  56      57.835  43.320  52.962  1.00  0.00           H
ATOM    876  CB  SER X  56      56.760  44.180  51.367  1.00  0.00           C
ATOM    877  HB2 SER X  56      56.712  43.350  50.661  1.00  0.00           H
ATOM    878  HB3 SER X  56      57.711  44.664  51.145  1.00  0.00           H
ATOM    879  OG  SER X  56      55.717  45.049  50.980  1.00  0.00           O
ATOM    880  HG  SER X  56      55.003  44.452  50.744  1.00  0.00           H
ATOM    881  C   SER X  56      56.317  44.664  53.731  1.00  0.00           C
ATOM    882  O   SER X  56      57.182  45.438  54.213  1.00  0.00           O
ATOM    883  N   LEU X  57      55.016  44.831  54.066  1.00  0.00           N
ATOM    884  H   LEU X  57      54.323  44.180  53.724  1.00  0.00           H
ATOM    885  CA  LEU X  57      54.520  45.928  54.949  1.00  0.00           C
ATOM    886  HA  LEU X  57      54.896  46.860  54.529  1.00  0.00           H
ATOM    887  CB  LEU X  57      52.960  45.964  54.877  1.00  0.00           C
ATOM    888  HB2 LEU X  57      52.587  46.748  55.537  1.00  0.00           H
ATOM    889  HB3 LEU X  57      52.596  45.085  55.409  1.00  0.00           H
ATOM    890  CG  LEU X  57      52.214  46.147  53.531  1.00  0.00           C
ATOM    891  HG  LEU X  57      52.264  45.141  53.115  1.00  0.00           H
ATOM    892  CD1 LEU X  57      50.819  46.575  53.859  1.00  0.00           C
ATOM    893 HD11 LEU X  57      50.438  45.784  54.505  1.00  0.00           H
ATOM    894 HD12 LEU X  57      50.807  47.491  54.450  1.00  0.00           H
ATOM    895 HD13 LEU X  57      50.254  46.563  52.927  1.00  0.00           H
ATOM    896  CD2 LEU X  57      52.850  47.308  52.696  1.00  0.00           C
ATOM    897 HD21 LEU X  57      52.352  47.368  51.728  1.00  0.00           H
ATOM    898 HD22 LEU X  57      52.724  48.286  53.161  1.00  0.00           H
ATOM    899 HD23 LEU X  57      53.888  46.995  52.580  1.00  0.00           H
ATOM    900  C   LEU X  57      55.092  45.843  56.362  1.00  0.00           C
ATOM    901  O   LEU X  57      54.880  44.859  57.097  1.00  0.00           O
ATOM    902  N   SER X  58      55.769  46.907  56.701  1.00  0.00           N
ATOM    903  H   SER X  58      55.904  47.617  55.995  1.00  0.00           H
ATOM    904  CA  SER X  58      56.277  47.273  58.062  1.00  0.00           C
ATOM    905  HA  SER X  58      56.875  46.421  58.386  1.00  0.00           H
ATOM    906  CB  SER X  58      57.075  48.581  58.174  1.00  0.00           C
ATOM    907  HB2 SER X  58      57.639  48.425  59.094  1.00  0.00           H
ATOM    908  HB3 SER X  58      56.366  49.388  58.362  1.00  0.00           H
ATOM    909  OG  SER X  58      57.779  48.852  56.957  1.00  0.00           O
ATOM    910  HG  SER X  58      58.711  48.989  57.144  1.00  0.00           H
ATOM    911  C   SER X  58      55.143  47.346  59.023  1.00  0.00           C
ATOM    912  O   SER X  58      54.149  48.029  58.706  1.00  0.00           O
ATOM    913  N   SER X  59      55.228  46.700  60.212  1.00  0.00           N
ATOM    914  H   SER X  59      56.062  46.149  60.359  1.00  0.00           H
ATOM    915  CA  SER X  59      54.173  46.905  61.235  1.00  0.00           C
ATOM    916  HA  SER X  59      53.184  46.728  60.812  1.00  0.00           H
ATOM    917  CB  SER X  59      54.381  45.920  62.387  1.00  0.00           C
ATOM    918  HB2 SER X  59      53.868  46.402  63.219  1.00  0.00           H
ATOM    919  HB3 SER X  59      55.411  45.980  62.736  1.00  0.00           H
ATOM    920  OG  SER X  59      53.934  44.625  62.102  1.00  0.00           O
ATOM    921  HG  SER X  59      54.534  44.050  62.583  1.00  0.00           H
ATOM    922  C   SER X  59      54.190  48.308  61.765  1.00  0.00           C
ATOM    923  O   SER X  59      55.180  48.807  62.157  1.00  0.00           O
ATOM    924  N   SER X  60      53.029  48.925  61.795  1.00  0.00           N
ATOM    925  H   SER X  60      52.170  48.424  61.618  1.00  0.00           H
ATOM    926  CA  SER X  60      52.932  50.279  62.247  1.00  0.00           C
ATOM    927  HA  SER X  60      53.879  50.796  62.087  1.00  0.00           H
ATOM    928  CB  SER X  60      52.003  51.052  61.350  1.00  0.00           C
ATOM    929  HB2 SER X  60      52.187  50.816  60.302  1.00  0.00           H
ATOM    930  HB3 SER X  60      52.117  52.114  61.571  1.00  0.00           H
ATOM    931  OG  SER X  60      50.609  50.689  61.419  1.00  0.00           O
ATOM    932  HG  SER X  60      50.494  50.082  60.684  1.00  0.00           H
ATOM    933  C   SER X  60      52.439  50.335  63.702  1.00  0.00           C
ATOM    934  O   SER X  60      51.754  49.403  64.109  1.00  0.00           O
ATOM    935  N   PRO X  61      52.661  51.401  64.488  1.00  0.00           N
ATOM    936  CD  PRO X  61      53.415  52.579  64.194  1.00  0.00           C
ATOM    937  HD2 PRO X  61      54.280  52.350  63.572  1.00  0.00           H
ATOM    938  HD3 PRO X  61      52.704  53.281  63.758  1.00  0.00           H
ATOM    939  CG  PRO X  61      53.861  53.024  65.543  1.00  0.00           C
ATOM    940  HG2 PRO X  61      54.800  52.489  65.692  1.00  0.00           H
ATOM    941  HG3 PRO X  61      54.046  54.092  65.428  1.00  0.00           H
ATOM    942  CB  PRO X  61      52.770  52.692  66.487  1.00  0.00           C
ATOM    943  HB2 PRO X  61      53.239  52.391  67.424  1.00  0.00           H
ATOM    944  HB3 PRO X  61      52.119  53.564  66.545  1.00  0.00           H
ATOM    945  CA  PRO X  61      52.098  51.475  65.820  1.00  0.00           C
ATOM    946  HA  PRO X  61      52.384  50.618  66.430  1.00  0.00           H
ATOM    947  C   PRO X  61      50.536  51.654  65.922  1.00  0.00           C
ATOM    948  O   PRO X  61      50.009  52.300  66.846  1.00  0.00           O
ATOM    949  N   ARG X  62      49.785  51.199  64.936  1.00  0.00           N
ATOM    950  H   ARG X  62      50.348  50.875  64.162  1.00  0.00           H
ATOM    951  CA  ARG X  62      48.353  51.038  64.830  1.00  0.00           C
ATOM    952  HA  ARG X  62      47.953  50.887  65.833  1.00  0.00           H
ATOM    953  CB  ARG X  62      47.594  52.250  64.324  1.00  0.00           C
ATOM    954  HB2 ARG X  62      46.687  51.956  63.795  1.00  0.00           H
ATOM    955  HB3 ARG X  62      48.288  52.709  63.620  1.00  0.00           H
ATOM    956  CG  ARG X  62      47.199  53.326  65.372  1.00  0.00           C
ATOM    957  HG2 ARG X  62      48.103  53.808  65.744  1.00  0.00           H
ATOM    958  HG3 ARG X  62      46.651  52.820  66.167  1.00  0.00           H
ATOM    959  CD  ARG X  62      46.398  54.497  64.798  1.00  0.00           C
ATOM    960  HD2 ARG X  62      46.875  54.816  63.872  1.00  0.00           H
ATOM    961  HD3 ARG X  62      46.381  55.287  65.549  1.00  0.00           H
ATOM    962  NE  ARG X  62      44.986  54.055  64.528  1.00  0.00           N
ATOM    963  HE  ARG X  62      44.697  53.198  64.978  1.00  0.00           H
ATOM    964  CZ  ARG X  62      44.192  54.532  63.653  1.00  0.00           C
ATOM    965  NH1 ARG X  62      44.432  55.599  63.000  1.00  0.00           N
ATOM    966 HH11 ARG X  62      43.681  56.129  62.582  1.00  0.00           H
ATOM    967 HH12 ARG X  62      45.350  55.960  63.219  1.00  0.00           H
ATOM    968  NH2 ARG X  62      43.045  53.872  63.416  1.00  0.00           N
ATOM    969 HH21 ARG X  62      42.536  54.182  62.601  1.00  0.00           H
ATOM    970 HH22 ARG X  62      42.905  52.945  63.791  1.00  0.00           H
ATOM    971  C   ARG X  62      47.871  49.786  64.117  1.00  0.00           C
ATOM    972  O   ARG X  62      46.728  49.384  64.208  1.00  0.00           O
ATOM    973  N   LEU X  63      48.671  49.174  63.281  1.00  0.00           N
ATOM    974  H   LEU X  63      49.462  49.711  62.954  1.00  0.00           H
ATOM    975  CA  LEU X  63      48.381  48.051  62.457  1.00  0.00           C
ATOM    976  HA  LEU X  63      47.533  47.495  62.856  1.00  0.00           H
ATOM    977  CB  LEU X  63      47.927  48.583  61.105  1.00  0.00           C
ATOM    978  HB2 LEU X  63      48.560  49.388  60.733  1.00  0.00           H
ATOM    979  HB3 LEU X  63      46.979  49.066  61.345  1.00  0.00           H
ATOM    980  CG  LEU X  63      47.761  47.629  59.888  1.00  0.00           C
ATOM    981  HG  LEU X  63      48.738  47.257  59.580  1.00  0.00           H
ATOM    982  CD1 LEU X  63      46.983  46.376  60.264  1.00  0.00           C
ATOM    983 HD11 LEU X  63      47.098  45.691  59.424  1.00  0.00           H
ATOM    984 HD12 LEU X  63      47.306  45.875  61.176  1.00  0.00           H
ATOM    985 HD13 LEU X  63      45.914  46.559  60.378  1.00  0.00           H
ATOM    986  CD2 LEU X  63      47.087  48.391  58.717  1.00  0.00           C
ATOM    987 HD21 LEU X  63      47.836  49.104  58.373  1.00  0.00           H
ATOM    988 HD22 LEU X  63      46.705  47.696  57.970  1.00  0.00           H
ATOM    989 HD23 LEU X  63      46.323  49.006  59.192  1.00  0.00           H
ATOM    990  C   LEU X  63      49.570  47.042  62.338  1.00  0.00           C
ATOM    991  O   LEU X  63      50.541  47.296  61.673  1.00  0.00           O
ATOM    992  N   GLN X  64      49.466  45.959  63.073  1.00  0.00           N
ATOM    993  H   GLN X  64      48.636  45.876  63.643  1.00  0.00           H
ATOM    994  CA  GLN X  64      50.631  45.070  63.165  1.00  0.00           C
ATOM    995  HA  GLN X  64      51.541  45.493  62.738  1.00  0.00           H
ATOM    996  CB  GLN X  64      51.242  44.805  64.550  1.00  0.00           C
ATOM    997  HB2 GLN X  64      51.686  45.734  64.907  1.00  0.00           H
ATOM    998  HB3 GLN X  64      52.112  44.149  64.516  1.00  0.00           H
ATOM    999  CG  GLN X  64      50.049  44.416  65.529  1.00  0.00           C
ATOM   1000  HG2 GLN X  64      49.319  43.789  65.018  1.00  0.00           H
ATOM   1001  HG3 GLN X  64      49.623  45.307  65.992  1.00  0.00           H
ATOM   1002  CD  GLN X  64      50.579  43.720  66.732  1.00  0.00           C
ATOM   1003  OE1 GLN X  64      51.741  43.619  67.020  1.00  0.00           O
ATOM   1004  NE2 GLN X  64      49.700  43.501  67.717  1.00  0.00           N
ATOM   1005 HE21 GLN X  64      49.962  43.159  68.630  1.00  0.00           H
ATOM   1006 HE22 GLN X  64      48.778  43.913  67.701  1.00  0.00           H
ATOM   1007  C   GLN X  64      50.326  43.783  62.466  1.00  0.00           C
ATOM   1008  O   GLN X  64      49.151  43.273  62.593  1.00  0.00           O
ATOM   1009  N   PHE X  65      51.322  43.237  61.874  1.00  0.00           N
ATOM   1010  H   PHE X  65      52.252  43.614  61.983  1.00  0.00           H
ATOM   1011  CA  PHE X  65      51.213  41.908  61.254  1.00  0.00           C
ATOM   1012  HA  PHE X  65      50.184  41.596  61.073  1.00  0.00           H
ATOM   1013  CB  PHE X  65      51.880  42.001  59.850  1.00  0.00           C
ATOM   1014  HB2 PHE X  65      51.767  41.100  59.247  1.00  0.00           H
ATOM   1015  HB3 PHE X  65      52.959  42.087  59.979  1.00  0.00           H
ATOM   1016  CG  PHE X  65      51.390  43.228  59.050  1.00  0.00           C
ATOM   1017  CD1 PHE X  65      52.191  44.460  59.068  1.00  0.00           C
ATOM   1018  HD1 PHE X  65      53.179  44.476  59.503  1.00  0.00           H
ATOM   1019  CE1 PHE X  65      51.635  45.526  58.326  1.00  0.00           C
ATOM   1020  HE1 PHE X  65      52.244  46.399  58.141  1.00  0.00           H
ATOM   1021  CZ  PHE X  65      50.348  45.450  57.700  1.00  0.00           C
ATOM   1022  HZ  PHE X  65      49.950  46.345  57.247  1.00  0.00           H
ATOM   1023  CE2 PHE X  65      49.635  44.265  57.766  1.00  0.00           C
ATOM   1024  HE2 PHE X  65      48.715  44.263  57.201  1.00  0.00           H
ATOM   1025  CD2 PHE X  65      50.187  43.128  58.340  1.00  0.00           C
ATOM   1026  HD2 PHE X  65      49.612  42.219  58.434  1.00  0.00           H
ATOM   1027  C   PHE X  65      51.773  40.911  62.189  1.00  0.00           C
ATOM   1028  O   PHE X  65      52.701  41.167  62.961  1.00  0.00           O
ATOM   1029  N   VAL X  66      51.178  39.746  62.139  1.00  0.00           N
ATOM   1030  H   VAL X  66      50.408  39.540  61.519  1.00  0.00           H
ATOM   1031  CA  VAL X  66      51.375  38.602  63.070  1.00  0.00           C
ATOM   1032  HA  VAL X  66      52.281  38.812  63.637  1.00  0.00           H
ATOM   1033  CB  VAL X  66      50.233  38.608  64.089  1.00  0.00           C
ATOM   1034  HB  VAL X  66      49.259  38.437  63.632  1.00  0.00           H
ATOM   1035  CG1 VAL X  66      50.217  37.406  65.030  1.00  0.00           C
ATOM   1036 HG11 VAL X  66      51.194  37.316  65.504  1.00  0.00           H
ATOM   1037 HG12 VAL X  66      49.400  37.495  65.746  1.00  0.00           H
ATOM   1038 HG13 VAL X  66      49.902  36.558  64.422  1.00  0.00           H
ATOM   1039  CG2 VAL X  66      50.071  39.912  64.928  1.00  0.00           C
ATOM   1040 HG21 VAL X  66      49.872  40.731  64.237  1.00  0.00           H
ATOM   1041 HG22 VAL X  66      49.425  39.888  65.806  1.00  0.00           H
ATOM   1042 HG23 VAL X  66      51.032  40.208  65.349  1.00  0.00           H
ATOM   1043  C   VAL X  66      51.568  37.276  62.323  1.00  0.00           C
ATOM   1044  O   VAL X  66      50.593  36.794  61.712  1.00  0.00           O
ATOM   1045  N   ASP X  67      52.654  36.575  62.583  1.00  0.00           N
ATOM   1046  H   ASP X  67      53.381  36.958  63.170  1.00  0.00           H
ATOM   1047  CA  ASP X  67      52.884  35.220  62.044  1.00  0.00           C
ATOM   1048  HA  ASP X  67      52.287  35.232  61.133  1.00  0.00           H
ATOM   1049  CB  ASP X  67      54.302  35.086  61.555  1.00  0.00           C
ATOM   1050  HB2 ASP X  67      54.478  34.068  61.206  1.00  0.00           H
ATOM   1051  HB3 ASP X  67      54.868  35.253  62.471  1.00  0.00           H
ATOM   1052  CG  ASP X  67      54.822  36.042  60.467  1.00  0.00           C
ATOM   1053  OD1 ASP X  67      54.009  36.704  59.782  1.00  0.00           O
ATOM   1054  OD2 ASP X  67      56.099  36.189  60.468  1.00  0.00           O
ATOM   1055  C   ASP X  67      52.526  34.132  63.094  1.00  0.00           C
ATOM   1056  O   ASP X  67      53.102  34.163  64.211  1.00  0.00           O
ATOM   1057  N   ILE X  68      51.540  33.263  62.712  1.00  0.00           N
ATOM   1058  H   ILE X  68      50.846  33.689  62.115  1.00  0.00           H
ATOM   1059  CA  ILE X  68      51.055  32.010  63.357  1.00  0.00           C
ATOM   1060  HA  ILE X  68      51.570  31.925  64.314  1.00  0.00           H
ATOM   1061  CB  ILE X  68      49.595  32.103  63.509  1.00  0.00           C
ATOM   1062  HB  ILE X  68      49.122  32.110  62.527  1.00  0.00           H
ATOM   1063  CG2 ILE X  68      49.009  30.916  64.364  1.00  0.00           C
ATOM   1064 HG21 ILE X  68      49.283  29.977  63.882  1.00  0.00           H
ATOM   1065 HG22 ILE X  68      49.328  30.885  65.406  1.00  0.00           H
ATOM   1066 HG23 ILE X  68      47.922  30.946  64.427  1.00  0.00           H
ATOM   1067  CG1 ILE X  68      49.135  33.417  64.100  1.00  0.00           C
ATOM   1068 HG12 ILE X  68      48.092  33.302  64.396  1.00  0.00           H
ATOM   1069 HG13 ILE X  68      49.137  34.245  63.392  1.00  0.00           H
ATOM   1070  CD1 ILE X  68      49.764  33.721  65.424  1.00  0.00           C
ATOM   1071 HD11 ILE X  68      50.801  34.034  65.300  1.00  0.00           H
ATOM   1072 HD12 ILE X  68      49.192  34.526  65.886  1.00  0.00           H
ATOM   1073 HD13 ILE X  68      49.613  32.869  66.087  1.00  0.00           H
ATOM   1074  C   ILE X  68      51.439  30.728  62.513  1.00  0.00           C
ATOM   1075  O   ILE X  68      50.781  30.418  61.543  1.00  0.00           O
ATOM   1076  N   THR X  69      52.439  29.996  62.923  1.00  0.00           N
ATOM   1077  H   THR X  69      53.033  30.402  63.631  1.00  0.00           H
ATOM   1078  CA  THR X  69      52.859  28.822  62.166  1.00  0.00           C
ATOM   1079  HA  THR X  69      52.576  28.917  61.118  1.00  0.00           H
ATOM   1080  CB  THR X  69      54.391  28.591  62.197  1.00  0.00           C
ATOM   1081  HB  THR X  69      54.611  28.485  63.260  1.00  0.00           H
ATOM   1082  CG2 THR X  69      54.979  27.356  61.464  1.00  0.00           C
ATOM   1083 HG21 THR X  69      55.939  27.231  61.965  1.00  0.00           H
ATOM   1084 HG22 THR X  69      54.334  26.523  61.745  1.00  0.00           H
ATOM   1085 HG23 THR X  69      55.039  27.470  60.381  1.00  0.00           H
ATOM   1086  OG1 THR X  69      55.089  29.668  61.642  1.00  0.00           O
ATOM   1087  HG1 THR X  69      54.949  30.394  62.254  1.00  0.00           H
ATOM   1088  C   THR X  69      52.200  27.607  62.854  1.00  0.00           C
ATOM   1089  O   THR X  69      52.250  27.545  64.092  1.00  0.00           O
ATOM   1090  N   LEU X  70      51.828  26.569  62.119  1.00  0.00           N
ATOM   1091  H   LEU X  70      52.015  26.528  61.128  1.00  0.00           H
ATOM   1092  CA  LEU X  70      51.234  25.302  62.526  1.00  0.00           C
ATOM   1093  HA  LEU X  70      50.377  25.460  63.181  1.00  0.00           H
ATOM   1094  CB  LEU X  70      50.721  24.508  61.323  1.00  0.00           C
ATOM   1095  HB2 LEU X  70      50.318  23.549  61.649  1.00  0.00           H
ATOM   1096  HB3 LEU X  70      51.570  24.395  60.649  1.00  0.00           H
ATOM   1097  CG  LEU X  70      49.690  25.329  60.515  1.00  0.00           C
ATOM   1098  HG  LEU X  70      50.070  26.322  60.273  1.00  0.00           H
ATOM   1099  CD1 LEU X  70      49.295  24.519  59.311  1.00  0.00           C
ATOM   1100 HD11 LEU X  70      48.599  25.065  58.674  1.00  0.00           H
ATOM   1101 HD12 LEU X  70      50.221  24.353  58.760  1.00  0.00           H
ATOM   1102 HD13 LEU X  70      48.858  23.593  59.683  1.00  0.00           H
ATOM   1103  CD2 LEU X  70      48.431  25.362  61.393  1.00  0.00           C
ATOM   1104 HD21 LEU X  70      48.509  25.913  62.330  1.00  0.00           H
ATOM   1105 HD22 LEU X  70      47.602  25.828  60.860  1.00  0.00           H
ATOM   1106 HD23 LEU X  70      48.152  24.323  61.566  1.00  0.00           H
ATOM   1107  C   LEU X  70      52.192  24.415  63.324  1.00  0.00           C
ATOM   1108  O   LEU X  70      53.351  24.464  63.054  1.00  0.00           O
ATOM   1109  N   ASP X  71      51.595  23.650  64.278  1.00  0.00           N
ATOM   1110  H   ASP X  71      50.598  23.499  64.327  1.00  0.00           H
ATOM   1111  CA  ASP X  71      52.351  22.529  64.948  1.00  0.00           C
ATOM   1112  HA  ASP X  71      53.349  22.924  65.138  1.00  0.00           H
ATOM   1113  CB  ASP X  71      51.587  22.116  66.252  1.00  0.00           C
ATOM   1114  HB2 ASP X  71      51.597  23.052  66.811  1.00  0.00           H
ATOM   1115  HB3 ASP X  71      52.209  21.487  66.889  1.00  0.00           H
ATOM   1116  CG  ASP X  71      50.182  21.624  66.129  1.00  0.00           C
ATOM   1117  OD1 ASP X  71      49.231  22.478  66.281  1.00  0.00           O
ATOM   1118  OD2 ASP X  71      49.875  20.448  65.982  1.00  0.00           O
ATOM   1119  C   ASP X  71      52.475  21.322  64.011  1.00  0.00           C
ATOM   1120  O   ASP X  71      51.604  21.101  63.101  1.00  0.00           O
ATOM   1121  N   GLU X  72      53.471  20.461  64.187  1.00  0.00           N
ATOM   1122  H   GLU X  72      54.035  20.466  65.026  1.00  0.00           H
ATOM   1123  CA  GLU X  72      53.775  19.370  63.256  1.00  0.00           C
ATOM   1124  HA  GLU X  72      53.520  19.717  62.255  1.00  0.00           H
ATOM   1125  CB  GLU X  72      55.285  18.939  63.338  1.00  0.00           C
ATOM   1126  HB2 GLU X  72      55.374  18.224  62.520  1.00  0.00           H
ATOM   1127  HB3 GLU X  72      55.385  18.405  64.283  1.00  0.00           H
ATOM   1128  CG  GLU X  72      56.258  20.051  63.191  1.00  0.00           C
ATOM   1129  HG2 GLU X  72      55.768  20.889  62.694  1.00  0.00           H
ATOM   1130  HG3 GLU X  72      57.153  19.678  62.692  1.00  0.00           H
ATOM   1131  CD  GLU X  72      56.698  20.516  64.642  1.00  0.00           C
ATOM   1132  OE1 GLU X  72      57.912  20.516  64.882  1.00  0.00           O
ATOM   1133  OE2 GLU X  72      55.825  20.869  65.460  1.00  0.00           O
ATOM   1134  C   GLU X  72      52.877  18.105  63.362  1.00  0.00           C
ATOM   1135  O   GLU X  72      52.542  17.444  62.358  1.00  0.00           O
ATOM   1136  N   LYS X  73      52.409  17.899  64.638  1.00  0.00           N
ATOM   1137  H   LYS X  73      52.693  18.600  65.306  1.00  0.00           H
ATOM   1138  CA  LYS X  73      51.269  17.065  64.931  1.00  0.00           C
ATOM   1139  HA  LYS X  73      51.461  15.995  64.858  1.00  0.00           H
ATOM   1140  CB  LYS X  73      50.910  17.393  66.395  1.00  0.00           C
ATOM   1141  HB2 LYS X  73      49.848  17.384  66.639  1.00  0.00           H
ATOM   1142  HB3 LYS X  73      51.167  18.412  66.686  1.00  0.00           H
ATOM   1143  CG  LYS X  73      51.642  16.506  67.396  1.00  0.00           C
ATOM   1144  HG2 LYS X  73      52.729  16.579  67.397  1.00  0.00           H
ATOM   1145  HG3 LYS X  73      51.327  15.507  67.096  1.00  0.00           H
ATOM   1146  CD  LYS X  73      51.086  16.735  68.762  1.00  0.00           C
ATOM   1147  HD2 LYS X  73      50.002  16.841  68.796  1.00  0.00           H
ATOM   1148  HD3 LYS X  73      51.366  17.753  69.031  1.00  0.00           H
ATOM   1149  CE  LYS X  73      51.521  15.726  69.785  1.00  0.00           C
ATOM   1150  HE2 LYS X  73      52.548  15.988  70.041  1.00  0.00           H
ATOM   1151  HE3 LYS X  73      51.573  14.739  69.326  1.00  0.00           H
ATOM   1152  NZ  LYS X  73      50.550  15.746  70.935  1.00  0.00           N
ATOM   1153  HZ1 LYS X  73      50.393  16.676  71.297  1.00  0.00           H
ATOM   1154  HZ2 LYS X  73      50.981  15.167  71.642  1.00  0.00           H
ATOM   1155  HZ3 LYS X  73      49.635  15.435  70.642  1.00  0.00           H
ATOM   1156  C   LYS X  73      50.005  17.337  64.090  1.00  0.00           C
ATOM   1157  O   LYS X  73      49.446  16.336  63.602  1.00  0.00           O
ATOM   1158  N   THR X  74      49.694  18.616  63.803  1.00  0.00           N
ATOM   1159  H   THR X  74      50.258  19.280  64.313  1.00  0.00           H
ATOM   1160  CA  THR X  74      48.611  19.127  62.947  1.00  0.00           C
ATOM   1161  HA  THR X  74      47.696  18.564  63.131  1.00  0.00           H
ATOM   1162  CB  THR X  74      48.180  20.610  63.210  1.00  0.00           C
ATOM   1163  HB  THR X  74      49.052  21.264  63.238  1.00  0.00           H
ATOM   1164  CG2 THR X  74      47.096  21.177  62.311  1.00  0.00           C
ATOM   1165 HG21 THR X  74      47.053  22.227  62.601  1.00  0.00           H
ATOM   1166 HG22 THR X  74      47.454  20.995  61.298  1.00  0.00           H
ATOM   1167 HG23 THR X  74      46.127  20.724  62.523  1.00  0.00           H
ATOM   1168  OG1 THR X  74      47.656  20.564  64.535  1.00  0.00           O
ATOM   1169  HG1 THR X  74      48.377  20.491  65.166  1.00  0.00           H
ATOM   1170  C   THR X  74      49.011  18.915  61.470  1.00  0.00           C
ATOM   1171  O   THR X  74      48.188  18.450  60.606  1.00  0.00           O
ATOM   1172  N   VAL X  75      50.311  19.252  61.152  1.00  0.00           N
ATOM   1173  H   VAL X  75      50.907  19.494  61.931  1.00  0.00           H
ATOM   1174  CA  VAL X  75      50.823  19.105  59.752  1.00  0.00           C
ATOM   1175  HA  VAL X  75      50.133  19.739  59.194  1.00  0.00           H
ATOM   1176  CB  VAL X  75      52.241  19.562  59.562  1.00  0.00           C
ATOM   1177  HB  VAL X  75      52.921  19.074  60.261  1.00  0.00           H
ATOM   1178  CG1 VAL X  75      52.785  19.153  58.151  1.00  0.00           C
ATOM   1179 HG11 VAL X  75      53.725  19.690  58.022  1.00  0.00           H
ATOM   1180 HG12 VAL X  75      52.998  18.084  58.133  1.00  0.00           H
ATOM   1181 HG13 VAL X  75      52.144  19.535  57.356  1.00  0.00           H
ATOM   1182  CG2 VAL X  75      52.571  21.062  59.746  1.00  0.00           C
ATOM   1183 HG21 VAL X  75      53.620  21.229  59.990  1.00  0.00           H
ATOM   1184 HG22 VAL X  75      52.440  21.580  58.795  1.00  0.00           H
ATOM   1185 HG23 VAL X  75      51.901  21.490  60.491  1.00  0.00           H
ATOM   1186  C   VAL X  75      50.665  17.672  59.224  1.00  0.00           C
ATOM   1187  O   VAL X  75      49.998  17.468  58.197  1.00  0.00           O
ATOM   1188  N   ALA X  76      51.134  16.702  60.022  1.00  0.00           N
ATOM   1189  H   ALA X  76      51.797  17.051  60.700  1.00  0.00           H
ATOM   1190  CA  ALA X  76      50.896  15.218  59.912  1.00  0.00           C
ATOM   1191  HA  ALA X  76      51.385  14.831  59.018  1.00  0.00           H
ATOM   1192  CB  ALA X  76      51.539  14.548  61.185  1.00  0.00           C
ATOM   1193  HB1 ALA X  76      51.506  13.492  60.915  1.00  0.00           H
ATOM   1194  HB2 ALA X  76      52.585  14.851  61.173  1.00  0.00           H
ATOM   1195  HB3 ALA X  76      51.037  14.948  62.066  1.00  0.00           H
ATOM   1196  C   ALA X  76      49.415  14.805  59.806  1.00  0.00           C
ATOM   1197  O   ALA X  76      49.194  13.783  59.112  1.00  0.00           O
ATOM   1198  N   GLY X  77      48.536  15.605  60.357  1.00  0.00           N
ATOM   1199  H   GLY X  77      48.764  16.575  60.522  1.00  0.00           H
ATOM   1200  CA  GLY X  77      47.061  15.468  60.072  1.00  0.00           C
ATOM   1201  HA2 GLY X  77      46.536  15.995  60.870  1.00  0.00           H
ATOM   1202  HA3 GLY X  77      46.810  14.407  60.066  1.00  0.00           H
ATOM   1203  C   GLY X  77      46.646  15.845  58.621  1.00  0.00           C
ATOM   1204  O   GLY X  77      46.091  14.919  57.964  1.00  0.00           O
ATOM   1205  N   LEU X  78      47.023  17.039  58.255  1.00  0.00           N
ATOM   1206  H   LEU X  78      47.417  17.695  58.914  1.00  0.00           H
ATOM   1207  CA  LEU X  78      46.784  17.579  56.889  1.00  0.00           C
ATOM   1208  HA  LEU X  78      45.700  17.537  56.779  1.00  0.00           H
ATOM   1209  CB  LEU X  78      47.197  19.053  56.787  1.00  0.00           C
ATOM   1210  HB2 LEU X  78      47.159  19.424  55.763  1.00  0.00           H
ATOM   1211  HB3 LEU X  78      48.256  19.158  57.023  1.00  0.00           H
ATOM   1212  CG  LEU X  78      46.389  20.092  57.644  1.00  0.00           C
ATOM   1213  HG  LEU X  78      46.452  19.728  58.669  1.00  0.00           H
ATOM   1214  CD1 LEU X  78      47.136  21.337  57.691  1.00  0.00           C
ATOM   1215 HD11 LEU X  78      46.717  21.941  58.496  1.00  0.00           H
ATOM   1216 HD12 LEU X  78      48.199  21.215  57.898  1.00  0.00           H
ATOM   1217 HD13 LEU X  78      46.992  21.854  56.742  1.00  0.00           H
ATOM   1218  CD2 LEU X  78      44.937  20.374  57.090  1.00  0.00           C
ATOM   1219 HD21 LEU X  78      44.346  20.889  57.847  1.00  0.00           H
ATOM   1220 HD22 LEU X  78      44.879  20.996  56.197  1.00  0.00           H
ATOM   1221 HD23 LEU X  78      44.361  19.469  56.900  1.00  0.00           H
ATOM   1222  C   LEU X  78      47.399  16.869  55.693  1.00  0.00           C
ATOM   1223  O   LEU X  78      46.804  16.792  54.605  1.00  0.00           O
ATOM   1224  N   LEU X  79      48.587  16.293  55.877  1.00  0.00           N
ATOM   1225  H   LEU X  79      49.126  16.498  56.706  1.00  0.00           H
ATOM   1226  CA  LEU X  79      49.297  15.484  54.904  1.00  0.00           C
ATOM   1227  HA  LEU X  79      49.479  16.014  53.969  1.00  0.00           H
ATOM   1228  CB  LEU X  79      50.746  15.067  55.353  1.00  0.00           C
ATOM   1229  HB2 LEU X  79      51.230  14.285  54.768  1.00  0.00           H
ATOM   1230  HB3 LEU X  79      50.698  14.654  56.360  1.00  0.00           H
ATOM   1231  CG  LEU X  79      51.757  16.270  55.467  1.00  0.00           C
ATOM   1232  HG  LEU X  79      51.400  16.854  56.316  1.00  0.00           H
ATOM   1233  CD1 LEU X  79      53.097  15.633  55.888  1.00  0.00           C
ATOM   1234 HD11 LEU X  79      53.156  15.129  56.852  1.00  0.00           H
ATOM   1235 HD12 LEU X  79      53.368  14.898  55.130  1.00  0.00           H
ATOM   1236 HD13 LEU X  79      53.829  16.436  55.974  1.00  0.00           H
ATOM   1237  CD2 LEU X  79      51.879  17.109  54.192  1.00  0.00           C
ATOM   1238 HD21 LEU X  79      50.994  17.739  54.109  1.00  0.00           H
ATOM   1239 HD22 LEU X  79      52.810  17.672  54.255  1.00  0.00           H
ATOM   1240 HD23 LEU X  79      51.890  16.518  53.276  1.00  0.00           H
ATOM   1241  C   LEU X  79      48.597  14.112  54.556  1.00  0.00           C
ATOM   1242  O   LEU X  79      49.010  13.414  53.618  1.00  0.00           O
ATOM   1243  N   LYS X  80      47.541  13.735  55.288  1.00  0.00           N
ATOM   1244  H   LYS X  80      47.259  14.219  56.128  1.00  0.00           H
ATOM   1245  CA  LYS X  80      46.613  12.630  54.934  1.00  0.00           C
ATOM   1246  HA  LYS X  80      46.937  11.979  54.122  1.00  0.00           H
ATOM   1247  CB  LYS X  80      46.424  11.731  56.191  1.00  0.00           C
ATOM   1248  HB2 LYS X  80      45.634  10.992  56.061  1.00  0.00           H
ATOM   1249  HB3 LYS X  80      46.178  12.307  57.083  1.00  0.00           H
ATOM   1250  CG  LYS X  80      47.778  11.067  56.427  1.00  0.00           C
ATOM   1251  HG2 LYS X  80      48.478  11.870  56.658  1.00  0.00           H
ATOM   1252  HG3 LYS X  80      48.211  10.640  55.522  1.00  0.00           H
ATOM   1253  CD  LYS X  80      47.869   9.941  57.531  1.00  0.00           C
ATOM   1254  HD2 LYS X  80      48.882   9.588  57.336  1.00  0.00           H
ATOM   1255  HD3 LYS X  80      47.145   9.154  57.321  1.00  0.00           H
ATOM   1256  CE  LYS X  80      47.757  10.600  58.937  1.00  0.00           C
ATOM   1257  HE2 LYS X  80      46.765  11.027  59.083  1.00  0.00           H
ATOM   1258  HE3 LYS X  80      48.436  11.453  58.944  1.00  0.00           H
ATOM   1259  NZ  LYS X  80      48.118   9.705  60.061  1.00  0.00           N
ATOM   1260  HZ1 LYS X  80      47.867   8.727  60.076  1.00  0.00           H
ATOM   1261  HZ2 LYS X  80      47.767  10.054  60.941  1.00  0.00           H
ATOM   1262  HZ3 LYS X  80      49.126   9.638  60.024  1.00  0.00           H
ATOM   1263  C   LYS X  80      45.194  13.122  54.500  1.00  0.00           C
ATOM   1264  O   LYS X  80      44.347  12.368  54.084  1.00  0.00           O
ATOM   1265  N   ASN X  81      44.921  14.505  54.647  1.00  0.00           N
ATOM   1266  H   ASN X  81      45.640  15.210  54.727  1.00  0.00           H
ATOM   1267  CA  ASN X  81      43.582  15.048  54.244  1.00  0.00           C
ATOM   1268  HA  ASN X  81      42.884  14.405  54.779  1.00  0.00           H
ATOM   1269  CB  ASN X  81      43.350  16.504  54.773  1.00  0.00           C
ATOM   1270  HB2 ASN X  81      44.091  17.133  54.280  1.00  0.00           H
ATOM   1271  HB3 ASN X  81      43.524  16.511  55.849  1.00  0.00           H
ATOM   1272  CG  ASN X  81      41.973  17.055  54.554  1.00  0.00           C
ATOM   1273  OD1 ASN X  81      41.252  16.672  53.664  1.00  0.00           O
ATOM   1274  ND2 ASN X  81      41.421  18.031  55.300  1.00  0.00           N
ATOM   1275 HD21 ASN X  81      41.742  18.332  56.209  1.00  0.00           H
ATOM   1276 HD22 ASN X  81      40.488  18.360  55.096  1.00  0.00           H
ATOM   1277  C   ASN X  81      43.264  14.983  52.754  1.00  0.00           C
ATOM   1278  O   ASN X  81      43.936  15.583  51.909  1.00  0.00           O
ATOM   1279  N   LYS X  82      42.155  14.288  52.390  1.00  0.00           N
ATOM   1280  H   LYS X  82      41.632  13.722  53.043  1.00  0.00           H
ATOM   1281  CA  LYS X  82      41.784  14.055  51.012  1.00  0.00           C
ATOM   1282  HA  LYS X  82      42.617  14.167  50.317  1.00  0.00           H
ATOM   1283  CB  LYS X  82      41.264  12.592  50.953  1.00  0.00           C
ATOM   1284  HB2 LYS X  82      40.627  12.446  50.081  1.00  0.00           H
ATOM   1285  HB3 LYS X  82      40.772  12.335  51.891  1.00  0.00           H
ATOM   1286  CG  LYS X  82      42.435  11.651  50.783  1.00  0.00           C
ATOM   1287  HG2 LYS X  82      43.240  11.789  51.506  1.00  0.00           H
ATOM   1288  HG3 LYS X  82      42.767  11.801  49.756  1.00  0.00           H
ATOM   1289  CD  LYS X  82      42.078  10.150  50.977  1.00  0.00           C
ATOM   1290  HD2 LYS X  82      42.965   9.536  50.815  1.00  0.00           H
ATOM   1291  HD3 LYS X  82      41.367   9.769  50.244  1.00  0.00           H
ATOM   1292  CE  LYS X  82      41.530   9.743  52.354  1.00  0.00           C
ATOM   1293  HE2 LYS X  82      41.395   8.662  52.387  1.00  0.00           H
ATOM   1294  HE3 LYS X  82      40.540  10.196  52.386  1.00  0.00           H
ATOM   1295  NZ  LYS X  82      42.436  10.048  53.509  1.00  0.00           N
ATOM   1296  HZ1 LYS X  82      42.528  11.020  53.769  1.00  0.00           H
ATOM   1297  HZ2 LYS X  82      43.319   9.612  53.285  1.00  0.00           H
ATOM   1298  HZ3 LYS X  82      42.008   9.507  54.247  1.00  0.00           H
ATOM   1299  C   LYS X  82      40.671  14.885  50.364  1.00  0.00           C
ATOM   1300  O   LYS X  82      40.558  14.979  49.159  1.00  0.00           O
ATOM   1301  N   GLU X  83      39.895  15.625  51.147  1.00  0.00           N
ATOM   1302  H   GLU X  83      40.196  15.657  52.111  1.00  0.00           H
ATOM   1303  CA  GLU X  83      38.621  16.254  50.706  1.00  0.00           C
ATOM   1304  HA  GLU X  83      38.866  16.682  49.734  1.00  0.00           H
ATOM   1305  CB  GLU X  83      37.483  15.182  50.560  1.00  0.00           C
ATOM   1306  HB2 GLU X  83      37.075  14.899  51.530  1.00  0.00           H
ATOM   1307  HB3 GLU X  83      37.882  14.334  50.005  1.00  0.00           H
ATOM   1308  CG  GLU X  83      36.238  15.697  49.746  1.00  0.00           C
ATOM   1309  HG2 GLU X  83      35.716  16.541  50.198  1.00  0.00           H
ATOM   1310  HG3 GLU X  83      35.518  14.881  49.690  1.00  0.00           H
ATOM   1311  CD  GLU X  83      36.633  16.089  48.361  1.00  0.00           C
ATOM   1312  OE1 GLU X  83      36.988  15.173  47.581  1.00  0.00           O
ATOM   1313  OE2 GLU X  83      36.642  17.272  47.965  1.00  0.00           O
ATOM   1314  C   GLU X  83      38.273  17.562  51.492  1.00  0.00           C
ATOM   1315  O   GLU X  83      37.204  18.110  51.255  1.00  0.00           O
ATOM   1316  N   SER X  84      39.183  18.208  52.268  1.00  0.00           N
ATOM   1317  H   SER X  84      40.079  17.804  52.499  1.00  0.00           H
ATOM   1318  CA  SER X  84      38.767  19.451  53.027  1.00  0.00           C
ATOM   1319  HA  SER X  84      38.234  20.176  52.412  1.00  0.00           H
ATOM   1320  CB  SER X  84      37.797  19.171  54.176  1.00  0.00           C
ATOM   1321  HB2 SER X  84      36.852  18.845  53.741  1.00  0.00           H
ATOM   1322  HB3 SER X  84      37.726  20.100  54.740  1.00  0.00           H
ATOM   1323  OG  SER X  84      38.407  18.188  54.955  1.00  0.00           O
ATOM   1324  HG  SER X  84      37.683  17.661  55.302  1.00  0.00           H
ATOM   1325  C   SER X  84      39.930  20.369  53.392  1.00  0.00           C
ATOM   1326  O   SER X  84      39.923  21.130  54.386  1.00  0.00           O
ATOM   1327  N   PHE X  85      40.964  20.359  52.550  1.00  0.00           N
ATOM   1328  H   PHE X  85      40.949  19.947  51.628  1.00  0.00           H
ATOM   1329  CA  PHE X  85      42.320  20.796  53.032  1.00  0.00           C
ATOM   1330  HA  PHE X  85      42.561  20.275  53.959  1.00  0.00           H
ATOM   1331  CB  PHE X  85      43.276  20.290  51.874  1.00  0.00           C
ATOM   1332  HB2 PHE X  85      43.014  20.796  50.945  1.00  0.00           H
ATOM   1333  HB3 PHE X  85      43.277  19.201  51.898  1.00  0.00           H
ATOM   1334  CG  PHE X  85      44.706  20.752  52.109  1.00  0.00           C
ATOM   1335  CD1 PHE X  85      45.180  22.018  51.613  1.00  0.00           C
ATOM   1336  HD1 PHE X  85      44.564  22.727  51.081  1.00  0.00           H
ATOM   1337  CE1 PHE X  85      46.550  22.273  51.652  1.00  0.00           C
ATOM   1338  HE1 PHE X  85      46.817  23.242  51.257  1.00  0.00           H
ATOM   1339  CZ  PHE X  85      47.307  21.550  52.566  1.00  0.00           C
ATOM   1340  HZ  PHE X  85      48.262  21.990  52.811  1.00  0.00           H
ATOM   1341  CE2 PHE X  85      46.943  20.240  52.958  1.00  0.00           C
ATOM   1342  HE2 PHE X  85      47.524  19.560  53.564  1.00  0.00           H
ATOM   1343  CD2 PHE X  85      45.595  19.842  52.776  1.00  0.00           C
ATOM   1344  HD2 PHE X  85      45.249  18.918  53.217  1.00  0.00           H
ATOM   1345  C   PHE X  85      42.408  22.305  53.482  1.00  0.00           C
ATOM   1346  O   PHE X  85      42.709  22.596  54.623  1.00  0.00           O
ATOM   1347  N   PHE X  86      42.023  23.231  52.605  1.00  0.00           N
ATOM   1348  H   PHE X  86      41.695  22.840  51.734  1.00  0.00           H
ATOM   1349  CA  PHE X  86      42.124  24.669  52.801  1.00  0.00           C
ATOM   1350  HA  PHE X  86      43.193  24.879  52.827  1.00  0.00           H
ATOM   1351  CB  PHE X  86      41.545  25.404  51.573  1.00  0.00           C
ATOM   1352  HB2 PHE X  86      40.465  25.278  51.648  1.00  0.00           H
ATOM   1353  HB3 PHE X  86      41.921  24.887  50.691  1.00  0.00           H
ATOM   1354  CG  PHE X  86      41.886  26.870  51.548  1.00  0.00           C
ATOM   1355  CD1 PHE X  86      41.013  27.828  52.054  1.00  0.00           C
ATOM   1356  HD1 PHE X  86      40.090  27.508  52.514  1.00  0.00           H
ATOM   1357  CE1 PHE X  86      41.386  29.226  51.994  1.00  0.00           C
ATOM   1358  HE1 PHE X  86      40.637  29.937  52.309  1.00  0.00           H
ATOM   1359  CZ  PHE X  86      42.536  29.571  51.317  1.00  0.00           C
ATOM   1360  HZ  PHE X  86      42.917  30.581  51.347  1.00  0.00           H
ATOM   1361  CE2 PHE X  86      43.235  28.624  50.607  1.00  0.00           C
ATOM   1362  HE2 PHE X  86      44.212  28.872  50.218  1.00  0.00           H
ATOM   1363  CD2 PHE X  86      42.935  27.273  50.811  1.00  0.00           C
ATOM   1364  HD2 PHE X  86      43.609  26.570  50.344  1.00  0.00           H
ATOM   1365  C   PHE X  86      41.412  25.143  54.080  1.00  0.00           C
ATOM   1366  O   PHE X  86      41.814  26.093  54.757  1.00  0.00           O
ATOM   1367  N   THR X  87      40.326  24.441  54.385  1.00  0.00           N
ATOM   1368  H   THR X  87      40.046  23.715  53.741  1.00  0.00           H
ATOM   1369  CA  THR X  87      39.464  24.839  55.534  1.00  0.00           C
ATOM   1370  HA  THR X  87      39.466  25.904  55.768  1.00  0.00           H
ATOM   1371  CB  THR X  87      38.044  24.364  55.401  1.00  0.00           C
ATOM   1372  HB  THR X  87      38.014  23.293  55.202  1.00  0.00           H
ATOM   1373  CG2 THR X  87      37.146  24.773  56.544  1.00  0.00           C
ATOM   1374 HG21 THR X  87      36.150  24.951  56.139  1.00  0.00           H
ATOM   1375 HG22 THR X  87      37.340  24.040  57.327  1.00  0.00           H
ATOM   1376 HG23 THR X  87      37.540  25.680  57.004  1.00  0.00           H
ATOM   1377  OG1 THR X  87      37.343  24.900  54.252  1.00  0.00           O
ATOM   1378  HG1 THR X  87      37.799  24.458  53.532  1.00  0.00           H
ATOM   1379  C   THR X  87      39.962  24.166  56.804  1.00  0.00           C
ATOM   1380  O   THR X  87      40.160  24.867  57.824  1.00  0.00           O
ATOM   1381  N   ASP X  88      40.264  22.816  56.761  1.00  0.00           N
ATOM   1382  H   ASP X  88      40.404  22.377  55.862  1.00  0.00           H
ATOM   1383  CA  ASP X  88      41.010  22.095  57.872  1.00  0.00           C
ATOM   1384  HA  ASP X  88      40.359  22.021  58.743  1.00  0.00           H
ATOM   1385  CB  ASP X  88      41.161  20.638  57.386  1.00  0.00           C
ATOM   1386  HB2 ASP X  88      41.887  20.760  56.582  1.00  0.00           H
ATOM   1387  HB3 ASP X  88      40.199  20.260  57.043  1.00  0.00           H
ATOM   1388  CG  ASP X  88      41.686  19.676  58.405  1.00  0.00           C
ATOM   1389  OD1 ASP X  88      41.808  19.992  59.595  1.00  0.00           O
ATOM   1390  OD2 ASP X  88      41.692  18.503  58.061  1.00  0.00           O
ATOM   1391  C   ASP X  88      42.321  22.849  58.218  1.00  0.00           C
ATOM   1392  O   ASP X  88      42.604  22.948  59.388  1.00  0.00           O
ATOM   1393  N   PHE X  89      43.028  23.404  57.220  1.00  0.00           N
ATOM   1394  H   PHE X  89      42.679  23.288  56.280  1.00  0.00           H
ATOM   1395  CA  PHE X  89      44.264  24.166  57.388  1.00  0.00           C
ATOM   1396  HA  PHE X  89      44.914  23.651  58.094  1.00  0.00           H
ATOM   1397  CB  PHE X  89      44.954  24.370  56.057  1.00  0.00           C
ATOM   1398  HB2 PHE X  89      44.128  24.396  55.346  1.00  0.00           H
ATOM   1399  HB3 PHE X  89      45.554  23.481  55.861  1.00  0.00           H
ATOM   1400  CG  PHE X  89      45.907  25.564  55.836  1.00  0.00           C
ATOM   1401  CD1 PHE X  89      47.207  25.428  56.292  1.00  0.00           C
ATOM   1402  HD1 PHE X  89      47.552  24.461  56.626  1.00  0.00           H
ATOM   1403  CE1 PHE X  89      48.124  26.497  56.237  1.00  0.00           C
ATOM   1404  HE1 PHE X  89      49.158  26.317  56.490  1.00  0.00           H
ATOM   1405  CZ  PHE X  89      47.663  27.709  55.750  1.00  0.00           C
ATOM   1406  HZ  PHE X  89      48.412  28.486  55.770  1.00  0.00           H
ATOM   1407  CE2 PHE X  89      46.381  27.942  55.345  1.00  0.00           C
ATOM   1408  HE2 PHE X  89      46.146  28.981  55.170  1.00  0.00           H
ATOM   1409  CD2 PHE X  89      45.472  26.849  55.454  1.00  0.00           C
ATOM   1410  HD2 PHE X  89      44.415  27.040  55.342  1.00  0.00           H
ATOM   1411  C   PHE X  89      44.036  25.445  58.160  1.00  0.00           C
ATOM   1412  O   PHE X  89      44.795  25.776  59.121  1.00  0.00           O
ATOM   1413  N   ILE X  90      42.929  26.147  57.797  1.00  0.00           N
ATOM   1414  H   ILE X  90      42.430  25.884  56.959  1.00  0.00           H
ATOM   1415  CA  ILE X  90      42.636  27.353  58.574  1.00  0.00           C
ATOM   1416  HA  ILE X  90      43.547  27.943  58.676  1.00  0.00           H
ATOM   1417  CB  ILE X  90      41.546  28.224  57.857  1.00  0.00           C
ATOM   1418  HB  ILE X  90      40.806  27.596  57.359  1.00  0.00           H
ATOM   1419  CG2 ILE X  90      40.819  29.206  58.865  1.00  0.00           C
ATOM   1420 HG21 ILE X  90      41.561  29.838  59.352  1.00  0.00           H
ATOM   1421 HG22 ILE X  90      40.223  29.885  58.255  1.00  0.00           H
ATOM   1422 HG23 ILE X  90      40.250  28.758  59.680  1.00  0.00           H
ATOM   1423  CG1 ILE X  90      42.340  28.978  56.814  1.00  0.00           C
ATOM   1424 HG12 ILE X  90      43.122  28.438  56.279  1.00  0.00           H
ATOM   1425 HG13 ILE X  90      42.857  29.787  57.330  1.00  0.00           H
ATOM   1426  CD1 ILE X  90      41.392  29.400  55.711  1.00  0.00           C
ATOM   1427 HD11 ILE X  90      41.116  28.647  54.974  1.00  0.00           H
ATOM   1428 HD12 ILE X  90      40.463  29.764  56.149  1.00  0.00           H
ATOM   1429 HD13 ILE X  90      41.871  30.219  55.174  1.00  0.00           H
ATOM   1430  C   ILE X  90      42.288  26.957  60.013  1.00  0.00           C
ATOM   1431  O   ILE X  90      42.795  27.576  60.965  1.00  0.00           O
ATOM   1432  N   GLN X  91      41.534  25.917  60.254  1.00  0.00           N
ATOM   1433  H   GLN X  91      41.101  25.480  59.453  1.00  0.00           H
ATOM   1434  CA  GLN X  91      41.131  25.480  61.578  1.00  0.00           C
ATOM   1435  HA  GLN X  91      40.549  26.191  62.165  1.00  0.00           H
ATOM   1436  CB  GLN X  91      40.156  24.262  61.559  1.00  0.00           C
ATOM   1437  HB2 GLN X  91      40.123  23.927  62.596  1.00  0.00           H
ATOM   1438  HB3 GLN X  91      40.641  23.428  61.052  1.00  0.00           H
ATOM   1439  CG  GLN X  91      38.796  24.673  61.050  1.00  0.00           C
ATOM   1440  HG2 GLN X  91      38.935  25.181  60.096  1.00  0.00           H
ATOM   1441  HG3 GLN X  91      38.390  25.485  61.652  1.00  0.00           H
ATOM   1442  CD  GLN X  91      37.766  23.591  60.822  1.00  0.00           C
ATOM   1443  OE1 GLN X  91      37.861  22.456  61.309  1.00  0.00           O
ATOM   1444  NE2 GLN X  91      36.725  23.762  60.042  1.00  0.00           N
ATOM   1445 HE21 GLN X  91      36.160  22.965  59.785  1.00  0.00           H
ATOM   1446 HE22 GLN X  91      36.452  24.717  59.862  1.00  0.00           H
ATOM   1447  C   GLN X  91      42.329  25.099  62.418  1.00  0.00           C
ATOM   1448  O   GLN X  91      42.327  25.319  63.630  1.00  0.00           O
ATOM   1449  N   GLY X  92      43.459  24.643  61.796  1.00  0.00           N
ATOM   1450  H   GLY X  92      43.258  24.204  60.908  1.00  0.00           H
ATOM   1451  CA  GLY X  92      44.662  24.305  62.576  1.00  0.00           C
ATOM   1452  HA2 GLY X  92      45.375  23.751  61.965  1.00  0.00           H
ATOM   1453  HA3 GLY X  92      44.372  23.703  63.438  1.00  0.00           H
ATOM   1454  C   GLY X  92      45.329  25.575  63.127  1.00  0.00           C
ATOM   1455  O   GLY X  92      46.121  25.560  64.082  1.00  0.00           O
ATOM   1456  N   HIP X  93      44.880  26.778  62.748  1.00  0.00           N
ATOM   1457  H   HIP X  93      44.189  26.922  62.025  1.00  0.00           H
ATOM   1458  CA  HIP X  93      45.435  28.019  63.393  1.00  0.00           C
ATOM   1459  HA  HIP X  93      46.443  27.816  63.757  1.00  0.00           H
ATOM   1460  CB  HIP X  93      45.577  29.058  62.318  1.00  0.00           C
ATOM   1461  HB2 HIP X  93      45.749  30.072  62.680  1.00  0.00           H
ATOM   1462  HB3 HIP X  93      44.560  29.115  61.931  1.00  0.00           H
ATOM   1463  CG  HIP X  93      46.476  28.796  61.191  1.00  0.00           C
ATOM   1464  ND1 HIP X  93      46.160  27.974  60.142  1.00  0.00           N
ATOM   1465  HD1 HIP X  93      45.342  27.410  59.960  1.00  0.00           H
ATOM   1466  CE1 HIP X  93      47.134  28.037  59.246  1.00  0.00           C
ATOM   1467  HE1 HIP X  93      47.125  27.566  58.275  1.00  0.00           H
ATOM   1468  NE2 HIP X  93      48.141  28.806  59.701  1.00  0.00           N
ATOM   1469  HE2 HIP X  93      49.026  28.993  59.252  1.00  0.00           H
ATOM   1470  CD2 HIP X  93      47.710  29.341  60.877  1.00  0.00           C
ATOM   1471  HD2 HIP X  93      48.292  30.045  61.452  1.00  0.00           H
ATOM   1472  C   HIP X  93      44.537  28.480  64.524  1.00  0.00           C
ATOM   1473  O   HIP X  93      45.081  29.096  65.467  1.00  0.00           O
ATOM   1474  N   LYS X  94      43.287  28.085  64.566  1.00  0.00           N
ATOM   1475  H   LYS X  94      42.981  27.519  63.787  1.00  0.00           H
ATOM   1476  CA  LYS X  94      42.290  28.377  65.596  1.00  0.00           C
ATOM   1477  HA  LYS X  94      41.995  29.426  65.607  1.00  0.00           H
ATOM   1478  CB  LYS X  94      41.036  27.523  65.312  1.00  0.00           C
ATOM   1479  HB2 LYS X  94      41.206  26.482  65.590  1.00  0.00           H
ATOM   1480  HB3 LYS X  94      40.904  27.592  64.232  1.00  0.00           H
ATOM   1481  CG  LYS X  94      39.783  27.846  66.124  1.00  0.00           C
ATOM   1482  HG2 LYS X  94      39.298  28.639  65.555  1.00  0.00           H
ATOM   1483  HG3 LYS X  94      40.143  28.199  67.090  1.00  0.00           H
ATOM   1484  CD  LYS X  94      38.813  26.661  66.285  1.00  0.00           C
ATOM   1485  HD2 LYS X  94      39.178  25.933  67.010  1.00  0.00           H
ATOM   1486  HD3 LYS X  94      38.653  26.181  65.320  1.00  0.00           H
ATOM   1487  CE  LYS X  94      37.422  27.074  66.873  1.00  0.00           C
ATOM   1488  HE2 LYS X  94      37.076  27.879  66.224  1.00  0.00           H
ATOM   1489  HE3 LYS X  94      37.777  27.426  67.842  1.00  0.00           H
ATOM   1490  NZ  LYS X  94      36.402  25.947  66.924  1.00  0.00           N
ATOM   1491  HZ1 LYS X  94      36.268  25.519  66.020  1.00  0.00           H
ATOM   1492  HZ2 LYS X  94      35.539  26.444  67.095  1.00  0.00           H
ATOM   1493  HZ3 LYS X  94      36.560  25.217  67.604  1.00  0.00           H
ATOM   1494  C   LYS X  94      42.821  28.344  67.035  1.00  0.00           C
ATOM   1495  O   LYS X  94      42.827  29.388  67.709  1.00  0.00           O
ATOM   1496  N   PRO X  95      43.226  27.176  67.563  1.00  0.00           N
ATOM   1497  CD  PRO X  95      43.249  25.806  67.071  1.00  0.00           C
ATOM   1498  HD2 PRO X  95      42.275  25.319  67.086  1.00  0.00           H
ATOM   1499  HD3 PRO X  95      43.606  25.749  66.042  1.00  0.00           H
ATOM   1500  CG  PRO X  95      44.210  25.077  68.021  1.00  0.00           C
ATOM   1501  HG2 PRO X  95      43.881  24.040  67.956  1.00  0.00           H
ATOM   1502  HG3 PRO X  95      45.272  25.184  67.798  1.00  0.00           H
ATOM   1503  CB  PRO X  95      44.017  25.789  69.337  1.00  0.00           C
ATOM   1504  HB2 PRO X  95      43.219  25.246  69.844  1.00  0.00           H
ATOM   1505  HB3 PRO X  95      44.965  25.684  69.865  1.00  0.00           H
ATOM   1506  CA  PRO X  95      43.753  27.215  68.916  1.00  0.00           C
ATOM   1507  HA  PRO X  95      43.023  27.657  69.594  1.00  0.00           H
ATOM   1508  C   PRO X  95      45.078  28.039  69.141  1.00  0.00           C
ATOM   1509  O   PRO X  95      45.245  28.486  70.292  1.00  0.00           O
ATOM   1510  N   LYS X  96      45.913  28.231  68.120  1.00  0.00           N
ATOM   1511  H   LYS X  96      45.626  27.911  67.206  1.00  0.00           H
ATOM   1512  CA  LYS X  96      47.109  29.043  68.182  1.00  0.00           C
ATOM   1513  HA  LYS X  96      47.653  28.821  69.100  1.00  0.00           H
ATOM   1514  CB  LYS X  96      48.035  28.763  67.000  1.00  0.00           C
ATOM   1515  HB2 LYS X  96      48.820  29.516  66.934  1.00  0.00           H
ATOM   1516  HB3 LYS X  96      47.468  28.898  66.079  1.00  0.00           H
ATOM   1517  CG  LYS X  96      48.572  27.325  67.034  1.00  0.00           C
ATOM   1518  HG2 LYS X  96      47.876  26.636  66.554  1.00  0.00           H
ATOM   1519  HG3 LYS X  96      48.643  26.983  68.066  1.00  0.00           H
ATOM   1520  CD  LYS X  96      49.820  27.154  66.189  1.00  0.00           C
ATOM   1521  HD2 LYS X  96      50.547  27.966  66.206  1.00  0.00           H
ATOM   1522  HD3 LYS X  96      49.657  27.005  65.122  1.00  0.00           H
ATOM   1523  CE  LYS X  96      50.604  25.910  66.617  1.00  0.00           C
ATOM   1524  HE2 LYS X  96      51.370  25.703  65.870  1.00  0.00           H
ATOM   1525  HE3 LYS X  96      49.974  25.023  66.690  1.00  0.00           H
ATOM   1526  NZ  LYS X  96      51.249  26.093  67.921  1.00  0.00           N
ATOM   1527  HZ1 LYS X  96      50.584  26.439  68.598  1.00  0.00           H
ATOM   1528  HZ2 LYS X  96      52.063  26.684  67.833  1.00  0.00           H
ATOM   1529  HZ3 LYS X  96      51.574  25.198  68.259  1.00  0.00           H
ATOM   1530  C   LYS X  96      46.857  30.524  68.366  1.00  0.00           C
ATOM   1531  O   LYS X  96      47.634  31.259  69.043  1.00  0.00           O
ATOM   1532  N   VAL X  97      45.711  31.082  67.808  1.00  0.00           N
ATOM   1533  H   VAL X  97      45.296  30.493  67.101  1.00  0.00           H
ATOM   1534  CA  VAL X  97      45.250  32.454  68.060  1.00  0.00           C
ATOM   1535  HA  VAL X  97      46.086  33.152  68.016  1.00  0.00           H
ATOM   1536  CB  VAL X  97      44.167  32.793  67.013  1.00  0.00           C
ATOM   1537  HB  VAL X  97      43.397  32.024  66.946  1.00  0.00           H
ATOM   1538  CG1 VAL X  97      43.453  34.105  67.164  1.00  0.00           C
ATOM   1539 HG11 VAL X  97      42.656  34.112  67.908  1.00  0.00           H
ATOM   1540 HG12 VAL X  97      44.158  34.909  67.377  1.00  0.00           H
ATOM   1541 HG13 VAL X  97      43.072  34.370  66.177  1.00  0.00           H
ATOM   1542  CG2 VAL X  97      44.745  32.752  65.583  1.00  0.00           C
ATOM   1543 HG21 VAL X  97      43.915  32.800  64.878  1.00  0.00           H
ATOM   1544 HG22 VAL X  97      45.383  33.633  65.509  1.00  0.00           H
ATOM   1545 HG23 VAL X  97      45.270  31.828  65.343  1.00  0.00           H
ATOM   1546  C   VAL X  97      44.626  32.619  69.462  1.00  0.00           C
ATOM   1547  O   VAL X  97      44.786  33.656  70.128  1.00  0.00           O
ATOM   1548  N   LYS X  98      43.975  31.595  69.902  1.00  0.00           N
ATOM   1549  H   LYS X  98      44.047  30.801  69.282  1.00  0.00           H
ATOM   1550  CA  LYS X  98      43.565  31.411  71.292  1.00  0.00           C
ATOM   1551  HA  LYS X  98      42.988  32.328  71.409  1.00  0.00           H
ATOM   1552  CB  LYS X  98      42.742  30.176  71.618  1.00  0.00           C
ATOM   1553  HB2 LYS X  98      43.445  29.353  71.746  1.00  0.00           H
ATOM   1554  HB3 LYS X  98      42.029  29.871  70.852  1.00  0.00           H
ATOM   1555  CG  LYS X  98      41.949  30.196  72.853  1.00  0.00           C
ATOM   1556  HG2 LYS X  98      41.261  31.031  72.988  1.00  0.00           H
ATOM   1557  HG3 LYS X  98      42.586  30.182  73.737  1.00  0.00           H
ATOM   1558  CD  LYS X  98      41.005  28.943  72.851  1.00  0.00           C
ATOM   1559  HD2 LYS X  98      40.388  29.016  71.956  1.00  0.00           H
ATOM   1560  HD3 LYS X  98      40.324  29.020  73.699  1.00  0.00           H
ATOM   1561  CE  LYS X  98      41.812  27.540  73.027  1.00  0.00           C
ATOM   1562  HE2 LYS X  98      42.688  27.414  72.390  1.00  0.00           H
ATOM   1563  HE3 LYS X  98      41.101  26.805  72.651  1.00  0.00           H
ATOM   1564  NZ  LYS X  98      42.187  27.183  74.375  1.00  0.00           N
ATOM   1565  HZ1 LYS X  98      42.790  26.373  74.342  1.00  0.00           H
ATOM   1566  HZ2 LYS X  98      41.456  26.927  75.023  1.00  0.00           H
ATOM   1567  HZ3 LYS X  98      42.810  27.863  74.788  1.00  0.00           H
ATOM   1568  C   LYS X  98      44.755  31.534  72.247  1.00  0.00           C
ATOM   1569  O   LYS X  98      44.725  32.384  73.113  1.00  0.00           O
ATOM   1570  N   ASP X  99      45.868  30.851  71.981  1.00  0.00           N
ATOM   1571  H   ASP X  99      45.825  30.063  71.350  1.00  0.00           H
ATOM   1572  CA  ASP X  99      47.145  30.996  72.677  1.00  0.00           C
ATOM   1573  HA  ASP X  99      46.934  30.941  73.745  1.00  0.00           H
ATOM   1574  CB  ASP X  99      48.116  30.020  72.110  1.00  0.00           C
ATOM   1575  HB2 ASP X  99      49.054  30.422  72.493  1.00  0.00           H
ATOM   1576  HB3 ASP X  99      48.149  29.952  71.022  1.00  0.00           H
ATOM   1577  CG  ASP X  99      48.010  28.587  72.602  1.00  0.00           C
ATOM   1578  OD1 ASP X  99      48.446  27.718  71.849  1.00  0.00           O
ATOM   1579  OD2 ASP X  99      47.418  28.373  73.687  1.00  0.00           O
ATOM   1580  C   ASP X  99      47.660  32.394  72.582  1.00  0.00           C
ATOM   1581  O   ASP X  99      48.028  32.949  73.620  1.00  0.00           O
ATOM   1582  N   PHE X 100      47.652  33.010  71.408  1.00  0.00           N
ATOM   1583  H   PHE X 100      47.555  32.362  70.640  1.00  0.00           H
ATOM   1584  CA  PHE X 100      48.300  34.307  71.198  1.00  0.00           C
ATOM   1585  HA  PHE X 100      49.366  34.205  71.399  1.00  0.00           H
ATOM   1586  CB  PHE X 100      48.289  34.657  69.693  1.00  0.00           C
ATOM   1587  HB2 PHE X 100      47.345  34.288  69.293  1.00  0.00           H
ATOM   1588  HB3 PHE X 100      49.142  34.158  69.232  1.00  0.00           H
ATOM   1589  CG  PHE X 100      48.502  36.129  69.444  1.00  0.00           C
ATOM   1590  CD1 PHE X 100      47.381  36.928  69.094  1.00  0.00           C
ATOM   1591  HD1 PHE X 100      46.385  36.536  68.950  1.00  0.00           H
ATOM   1592  CE1 PHE X 100      47.606  38.319  68.908  1.00  0.00           C
ATOM   1593  HE1 PHE X 100      46.796  39.032  68.873  1.00  0.00           H
ATOM   1594  CZ  PHE X 100      48.863  38.847  69.193  1.00  0.00           C
ATOM   1595  HZ  PHE X 100      48.951  39.923  69.193  1.00  0.00           H
ATOM   1596  CE2 PHE X 100      49.947  38.015  69.458  1.00  0.00           C
ATOM   1597  HE2 PHE X 100      50.912  38.415  69.734  1.00  0.00           H
ATOM   1598  CD2 PHE X 100      49.770  36.666  69.666  1.00  0.00           C
ATOM   1599  HD2 PHE X 100      50.602  36.026  69.921  1.00  0.00           H
ATOM   1600  C   PHE X 100      47.573  35.392  71.986  1.00  0.00           C
ATOM   1601  O   PHE X 100      48.209  36.099  72.727  1.00  0.00           O
ATOM   1602  N   ILE X 101      46.243  35.533  71.828  1.00  0.00           N
ATOM   1603  H   ILE X 101      45.777  34.872  71.222  1.00  0.00           H
ATOM   1604  CA  ILE X 101      45.376  36.468  72.555  1.00  0.00           C
ATOM   1605  HA  ILE X 101      45.847  37.441  72.421  1.00  0.00           H
ATOM   1606  CB  ILE X 101      43.871  36.531  72.115  1.00  0.00           C
ATOM   1607  HB  ILE X 101      43.519  35.526  71.878  1.00  0.00           H
ATOM   1608  CG2 ILE X 101      42.873  37.144  73.123  1.00  0.00           C
ATOM   1609 HG21 ILE X 101      41.847  37.043  72.769  1.00  0.00           H
ATOM   1610 HG22 ILE X 101      42.922  36.640  74.089  1.00  0.00           H
ATOM   1611 HG23 ILE X 101      43.087  38.191  73.339  1.00  0.00           H
ATOM   1612  CG1 ILE X 101      43.869  37.343  70.657  1.00  0.00           C
ATOM   1613 HG12 ILE X 101      44.684  36.999  70.021  1.00  0.00           H
ATOM   1614 HG13 ILE X 101      43.911  38.425  70.787  1.00  0.00           H
ATOM   1615  CD1 ILE X 101      42.569  37.069  69.798  1.00  0.00           C
ATOM   1616 HD11 ILE X 101      41.700  37.206  70.442  1.00  0.00           H
ATOM   1617 HD12 ILE X 101      42.557  37.727  68.929  1.00  0.00           H
ATOM   1618 HD13 ILE X 101      42.569  36.055  69.399  1.00  0.00           H
ATOM   1619  C   ILE X 101      45.597  36.352  74.033  1.00  0.00           C
ATOM   1620  O   ILE X 101      45.626  37.314  74.755  1.00  0.00           O
ATOM   1621  N   HIE X 102      45.753  35.133  74.509  1.00  0.00           N
ATOM   1622  H   HIE X 102      45.783  34.388  73.828  1.00  0.00           H
ATOM   1623  CA  HIE X 102      46.062  34.815  75.869  1.00  0.00           C
ATOM   1624  HA  HIE X 102      45.476  35.406  76.573  1.00  0.00           H
ATOM   1625  CB  HIE X 102      45.603  33.348  76.195  1.00  0.00           C
ATOM   1626  HB2 HIE X 102      46.236  32.584  75.745  1.00  0.00           H
ATOM   1627  HB3 HIE X 102      44.629  33.223  75.724  1.00  0.00           H
ATOM   1628  CG  HIE X 102      45.472  33.059  77.712  1.00  0.00           C
ATOM   1629  ND1 HIE X 102      44.612  33.706  78.564  1.00  0.00           N
ATOM   1630  CE1 HIE X 102      44.765  33.261  79.816  1.00  0.00           C
ATOM   1631  HE1 HIE X 102      44.205  33.680  80.639  1.00  0.00           H
ATOM   1632  NE2 HIE X 102      45.643  32.249  79.781  1.00  0.00           N
ATOM   1633  HE2 HIE X 102      46.077  31.773  80.559  1.00  0.00           H
ATOM   1634  CD2 HIE X 102      46.178  32.121  78.457  1.00  0.00           C
ATOM   1635  HD2 HIE X 102      46.855  31.378  78.063  1.00  0.00           H
ATOM   1636  C   HIE X 102      47.486  35.136  76.301  1.00  0.00           C
ATOM   1637  O   HIE X 102      47.597  35.743  77.417  1.00  0.00           O
ATOM   1638  N   ASN X 103      48.531  34.907  75.484  1.00  0.00           N
ATOM   1639  H   ASN X 103      48.390  34.250  74.731  1.00  0.00           H
ATOM   1640  CA  ASN X 103      49.927  35.273  75.760  1.00  0.00           C
ATOM   1641  HA  ASN X 103      50.296  34.820  76.679  1.00  0.00           H
ATOM   1642  CB  ASN X 103      50.878  34.798  74.705  1.00  0.00           C
ATOM   1643  HB2 ASN X 103      51.735  35.470  74.767  1.00  0.00           H
ATOM   1644  HB3 ASN X 103      50.384  34.917  73.741  1.00  0.00           H
ATOM   1645  CG  ASN X 103      51.356  33.342  74.781  1.00  0.00           C
ATOM   1646  OD1 ASN X 103      52.377  33.022  75.353  1.00  0.00           O
ATOM   1647  ND2 ASN X 103      50.688  32.513  74.143  1.00  0.00           N
ATOM   1648 HD21 ASN X 103      49.848  32.823  73.676  1.00  0.00           H
ATOM   1649 HD22 ASN X 103      50.986  31.555  74.262  1.00  0.00           H
ATOM   1650  C   ASN X 103      50.037  36.806  75.923  1.00  0.00           C
ATOM   1651  O   ASN X 103      50.635  37.256  76.884  1.00  0.00           O
ATOM   1652  N   THR X 104      49.281  37.488  75.041  1.00  0.00           N
ATOM   1653  H   THR X 104      48.730  36.954  74.384  1.00  0.00           H
ATOM   1654  CA  THR X 104      49.145  38.953  75.085  1.00  0.00           C
ATOM   1655  HA  THR X 104      50.078  39.408  75.418  1.00  0.00           H
ATOM   1656  CB  THR X 104      49.068  39.563  73.728  1.00  0.00           C
ATOM   1657  HB  THR X 104      49.030  40.646  73.843  1.00  0.00           H
ATOM   1658  CG2 THR X 104      50.276  39.218  72.810  1.00  0.00           C
ATOM   1659 HG21 THR X 104      51.126  39.707  73.285  1.00  0.00           H
ATOM   1660 HG22 THR X 104      50.337  38.130  72.856  1.00  0.00           H
ATOM   1661 HG23 THR X 104      50.137  39.555  71.782  1.00  0.00           H
ATOM   1662  OG1 THR X 104      47.868  39.034  73.149  1.00  0.00           O
ATOM   1663  HG1 THR X 104      47.993  38.139  72.825  1.00  0.00           H
ATOM   1664  C   THR X 104      48.121  39.493  76.029  1.00  0.00           C
ATOM   1665  O   THR X 104      47.846  40.616  76.245  1.00  0.00           O
ATOM   1666  N   SER X 105      47.446  38.541  76.682  1.00  0.00           N
ATOM   1667  H   SER X 105      47.770  37.592  76.562  1.00  0.00           H
ATOM   1668  CA  SER X 105      46.471  38.734  77.806  1.00  0.00           C
ATOM   1669  HA  SER X 105      45.975  37.793  78.042  1.00  0.00           H
ATOM   1670  CB  SER X 105      47.217  39.120  79.069  1.00  0.00           C
ATOM   1671  HB2 SER X 105      46.577  39.267  79.938  1.00  0.00           H
ATOM   1672  HB3 SER X 105      47.828  40.015  78.951  1.00  0.00           H
ATOM   1673  OG  SER X 105      48.157  38.061  79.379  1.00  0.00           O
ATOM   1674  HG  SER X 105      47.658  37.254  79.235  1.00  0.00           H
ATOM   1675  C   SER X 105      45.319  39.624  77.422  1.00  0.00           C
ATOM   1676  O   SER X 105      44.583  40.132  78.297  1.00  0.00           O
ATOM   1677  N   PHE X 106      44.970  39.826  76.147  1.00  0.00           N
ATOM   1678  H   PHE X 106      45.557  39.369  75.464  1.00  0.00           H
ATOM   1679  CA  PHE X 106      43.647  40.491  75.746  1.00  0.00           C
ATOM   1680  HA  PHE X 106      43.701  41.437  76.284  1.00  0.00           H
ATOM   1681  CB  PHE X 106      43.700  40.681  74.221  1.00  0.00           C
ATOM   1682  HB2 PHE X 106      42.720  40.541  73.766  1.00  0.00           H
ATOM   1683  HB3 PHE X 106      44.372  40.008  73.689  1.00  0.00           H
ATOM   1684  CG  PHE X 106      44.235  42.065  73.838  1.00  0.00           C
ATOM   1685  CD1 PHE X 106      45.616  42.178  73.528  1.00  0.00           C
ATOM   1686  HD1 PHE X 106      46.271  41.319  73.534  1.00  0.00           H
ATOM   1687  CE1 PHE X 106      46.094  43.395  73.086  1.00  0.00           C
ATOM   1688  HE1 PHE X 106      47.140  43.536  72.858  1.00  0.00           H
ATOM   1689  CZ  PHE X 106      45.295  44.528  73.008  1.00  0.00           C
ATOM   1690  HZ  PHE X 106      45.755  45.464  72.727  1.00  0.00           H
ATOM   1691  CE2 PHE X 106      43.977  44.434  73.511  1.00  0.00           C
ATOM   1692  HE2 PHE X 106      43.383  45.336  73.539  1.00  0.00           H
ATOM   1693  CD2 PHE X 106      43.396  43.204  73.761  1.00  0.00           C
ATOM   1694  HD2 PHE X 106      42.413  43.105  74.197  1.00  0.00           H
ATOM   1695  C   PHE X 106      42.333  39.758  76.188  1.00  0.00           C
ATOM   1696  O   PHE X 106      41.275  40.339  76.161  1.00  0.00           O
ATOM   1697  N   SER X 107      42.452  38.556  76.637  1.00  0.00           N
ATOM   1698  H   SER X 107      43.332  38.116  76.410  1.00  0.00           H
ATOM   1699  CA  SER X 107      41.549  37.737  77.415  1.00  0.00           C
ATOM   1700  HA  SER X 107      40.621  37.449  76.920  1.00  0.00           H
ATOM   1701  CB  SER X 107      42.252  36.407  77.638  1.00  0.00           C
ATOM   1702  HB2 SER X 107      42.511  36.143  76.613  1.00  0.00           H
ATOM   1703  HB3 SER X 107      41.619  35.726  78.207  1.00  0.00           H
ATOM   1704  OG  SER X 107      43.535  36.590  78.327  1.00  0.00           O
ATOM   1705  HG  SER X 107      43.973  35.738  78.389  1.00  0.00           H
ATOM   1706  C   SER X 107      41.189  38.328  78.852  1.00  0.00           C
ATOM   1707  O   SER X 107      40.070  38.231  79.248  1.00  0.00           O
ATOM   1708  N   LYS X 108      42.219  38.945  79.503  1.00  0.00           N
ATOM   1709  H   LYS X 108      43.117  38.700  79.112  1.00  0.00           H
ATOM   1710  CA  LYS X 108      42.196  39.673  80.746  1.00  0.00           C
ATOM   1711  HA  LYS X 108      41.390  39.390  81.423  1.00  0.00           H
ATOM   1712  CB  LYS X 108      43.561  39.350  81.455  1.00  0.00           C
ATOM   1713  HB2 LYS X 108      44.332  39.872  80.888  1.00  0.00           H
ATOM   1714  HB3 LYS X 108      43.673  38.267  81.401  1.00  0.00           H
ATOM   1715  CG  LYS X 108      43.671  39.877  82.880  1.00  0.00           C
ATOM   1716  HG2 LYS X 108      43.954  40.921  82.742  1.00  0.00           H
ATOM   1717  HG3 LYS X 108      44.380  39.302  83.475  1.00  0.00           H
ATOM   1718  CD  LYS X 108      42.434  39.750  83.821  1.00  0.00           C
ATOM   1719  HD2 LYS X 108      42.217  38.683  83.768  1.00  0.00           H
ATOM   1720  HD3 LYS X 108      41.537  40.234  83.435  1.00  0.00           H
ATOM   1721  CE  LYS X 108      42.527  40.068  85.310  1.00  0.00           C
ATOM   1722  HE2 LYS X 108      42.655  41.150  85.351  1.00  0.00           H
ATOM   1723  HE3 LYS X 108      43.412  39.581  85.718  1.00  0.00           H
ATOM   1724  NZ  LYS X 108      41.284  39.700  85.997  1.00  0.00           N
ATOM   1725  HZ1 LYS X 108      41.147  38.702  86.065  1.00  0.00           H
ATOM   1726  HZ2 LYS X 108      40.434  40.119  85.645  1.00  0.00           H
ATOM   1727  HZ3 LYS X 108      41.270  40.010  86.958  1.00  0.00           H
ATOM   1728  C   LYS X 108      42.042  41.154  80.586  1.00  0.00           C
ATOM   1729  O   LYS X 108      41.476  41.847  81.478  1.00  0.00           O
ATOM   1730  N   SER X 109      42.602  41.680  79.532  1.00  0.00           N
ATOM   1731  H   SER X 109      43.163  41.035  78.993  1.00  0.00           H
ATOM   1732  CA  SER X 109      42.836  43.149  79.407  1.00  0.00           C
ATOM   1733  HA  SER X 109      43.326  43.522  80.306  1.00  0.00           H
ATOM   1734  CB  SER X 109      43.719  43.437  78.245  1.00  0.00           C
ATOM   1735  HB2 SER X 109      43.140  43.214  77.349  1.00  0.00           H
ATOM   1736  HB3 SER X 109      44.604  42.802  78.264  1.00  0.00           H
ATOM   1737  OG  SER X 109      44.207  44.737  78.177  1.00  0.00           O
ATOM   1738  HG  SER X 109      45.151  44.737  78.004  1.00  0.00           H
ATOM   1739  C   SER X 109      41.483  43.881  79.297  1.00  0.00           C
ATOM   1740  O   SER X 109      40.626  43.423  78.515  1.00  0.00           O
ATOM   1741  N   GLY X 110      41.268  45.069  79.983  1.00  0.00           N
ATOM   1742  H   GLY X 110      42.031  45.508  80.478  1.00  0.00           H
ATOM   1743  CA  GLY X 110      39.950  45.675  80.179  1.00  0.00           C
ATOM   1744  HA2 GLY X 110      39.302  44.871  80.528  1.00  0.00           H
ATOM   1745  HA3 GLY X 110      39.542  45.985  79.216  1.00  0.00           H
ATOM   1746  C   GLY X 110      39.914  46.852  81.106  1.00  0.00           C
ATOM   1747  O   GLY X 110      38.859  47.018  81.732  1.00  0.00           O
ATOM   1748  N   SER X 111      40.988  47.591  81.171  1.00  0.00           N
ATOM   1749  H   SER X 111      41.720  47.330  80.526  1.00  0.00           H
ATOM   1750  CA  SER X 111      41.163  48.706  82.059  1.00  0.00           C
ATOM   1751  HA  SER X 111      40.196  49.208  82.024  1.00  0.00           H
ATOM   1752  CB  SER X 111      41.584  48.150  83.430  1.00  0.00           C
ATOM   1753  HB2 SER X 111      42.584  47.723  83.352  1.00  0.00           H
ATOM   1754  HB3 SER X 111      40.867  47.375  83.698  1.00  0.00           H
ATOM   1755  OG  SER X 111      41.608  49.224  84.379  1.00  0.00           O
ATOM   1756  HG  SER X 111      40.685  49.463  84.490  1.00  0.00           H
ATOM   1757  C   SER X 111      42.281  49.597  81.456  1.00  0.00           C
ATOM   1758  O   SER X 111      42.209  50.842  81.604  1.00  0.00           O
ATOM   1759  N   GLY X 112      43.311  49.013  80.910  1.00  0.00           N
ATOM   1760  H   GLY X 112      43.397  48.007  80.899  1.00  0.00           H
ATOM   1761  CA  GLY X 112      44.416  49.758  80.264  1.00  0.00           C
ATOM   1762  HA2 GLY X 112      45.187  49.024  80.029  1.00  0.00           H
ATOM   1763  HA3 GLY X 112      44.856  50.408  81.020  1.00  0.00           H
ATOM   1764  C   GLY X 112      44.028  50.579  78.970  1.00  0.00           C
ATOM   1765  O   GLY X 112      42.897  51.009  78.821  1.00  0.00           O
ATOM   1766  N   PHE X 113      44.992  50.831  78.058  1.00  0.00           N
ATOM   1767  H   PHE X 113      45.912  50.645  78.430  1.00  0.00           H
ATOM   1768  CA  PHE X 113      44.827  51.743  76.940  1.00  0.00           C
ATOM   1769  HA  PHE X 113      44.392  52.677  77.296  1.00  0.00           H
ATOM   1770  CB  PHE X 113      46.200  52.045  76.264  1.00  0.00           C
ATOM   1771  HB2 PHE X 113      46.928  52.396  76.995  1.00  0.00           H
ATOM   1772  HB3 PHE X 113      46.050  52.986  75.734  1.00  0.00           H
ATOM   1773  CG  PHE X 113      46.791  51.075  75.229  1.00  0.00           C
ATOM   1774  CD1 PHE X 113      46.907  49.701  75.515  1.00  0.00           C
ATOM   1775  HD1 PHE X 113      46.837  49.360  76.537  1.00  0.00           H
ATOM   1776  CE1 PHE X 113      47.163  48.766  74.517  1.00  0.00           C
ATOM   1777  HE1 PHE X 113      47.364  47.734  74.764  1.00  0.00           H
ATOM   1778  CZ  PHE X 113      47.369  49.197  73.205  1.00  0.00           C
ATOM   1779  HZ  PHE X 113      47.559  48.446  72.452  1.00  0.00           H
ATOM   1780  CE2 PHE X 113      47.211  50.562  72.923  1.00  0.00           C
ATOM   1781  HE2 PHE X 113      47.299  50.958  71.922  1.00  0.00           H
ATOM   1782  CD2 PHE X 113      46.931  51.529  73.911  1.00  0.00           C
ATOM   1783  HD2 PHE X 113      46.754  52.566  73.668  1.00  0.00           H
ATOM   1784  C   PHE X 113      43.777  51.246  75.931  1.00  0.00           C
ATOM   1785  O   PHE X 113      43.144  52.124  75.335  1.00  0.00           O
ATOM   1786  N   SER X 114      43.652  49.910  75.708  1.00  0.00           N
ATOM   1787  H   SER X 114      44.143  49.252  76.297  1.00  0.00           H
ATOM   1788  CA  SER X 114      42.842  49.319  74.676  1.00  0.00           C
ATOM   1789  HA  SER X 114      42.088  50.052  74.387  1.00  0.00           H
ATOM   1790  CB  SER X 114      43.751  48.835  73.533  1.00  0.00           C
ATOM   1791  HB2 SER X 114      44.502  48.208  74.014  1.00  0.00           H
ATOM   1792  HB3 SER X 114      44.201  49.709  73.064  1.00  0.00           H
ATOM   1793  OG  SER X 114      42.961  48.300  72.494  1.00  0.00           O
ATOM   1794  HG  SER X 114      43.615  48.243  71.794  1.00  0.00           H
ATOM   1795  C   SER X 114      42.107  48.186  75.282  1.00  0.00           C
ATOM   1796  O   SER X 114      42.508  47.643  76.366  1.00  0.00           O
ATOM   1797  N   ARG X 115      41.075  47.741  74.575  1.00  0.00           N
ATOM   1798  H   ARG X 115      40.869  48.161  73.680  1.00  0.00           H
ATOM   1799  CA  ARG X 115      40.513  46.393  74.730  1.00  0.00           C
ATOM   1800  HA  ARG X 115      41.374  45.818  75.071  1.00  0.00           H
ATOM   1801  CB  ARG X 115      39.585  46.502  75.984  1.00  0.00           C
ATOM   1802  HB2 ARG X 115      40.172  46.722  76.876  1.00  0.00           H
ATOM   1803  HB3 ARG X 115      39.076  45.548  76.127  1.00  0.00           H
ATOM   1804  CG  ARG X 115      38.543  47.564  75.855  1.00  0.00           C
ATOM   1805  HG2 ARG X 115      37.976  47.325  74.955  1.00  0.00           H
ATOM   1806  HG3 ARG X 115      38.974  48.558  75.742  1.00  0.00           H
ATOM   1807  CD  ARG X 115      37.521  47.503  77.000  1.00  0.00           C
ATOM   1808  HD2 ARG X 115      37.357  46.474  77.322  1.00  0.00           H
ATOM   1809  HD3 ARG X 115      36.538  47.853  76.684  1.00  0.00           H
ATOM   1810  NE  ARG X 115      37.943  48.438  78.012  1.00  0.00           N
ATOM   1811  HE  ARG X 115      38.907  48.731  77.938  1.00  0.00           H
ATOM   1812  CZ  ARG X 115      37.141  49.100  78.890  1.00  0.00           C
ATOM   1813  NH1 ARG X 115      35.852  48.878  78.974  1.00  0.00           N
ATOM   1814 HH11 ARG X 115      35.528  48.064  78.472  1.00  0.00           H
ATOM   1815 HH12 ARG X 115      35.242  49.351  79.626  1.00  0.00           H
ATOM   1816  NH2 ARG X 115      37.563  50.024  79.672  1.00  0.00           N
ATOM   1817 HH21 ARG X 115      37.006  50.521  80.352  1.00  0.00           H
ATOM   1818 HH22 ARG X 115      38.543  50.263  79.618  1.00  0.00           H
ATOM   1819  C   ARG X 115      39.847  45.783  73.434  1.00  0.00           C
ATOM   1820  O   ARG X 115      39.629  46.519  72.496  1.00  0.00           O
ATOM   1821  N   LEU X 116      39.621  44.442  73.465  1.00  0.00           N
ATOM   1822  H   LEU X 116      39.782  43.842  74.261  1.00  0.00           H
ATOM   1823  CA  LEU X 116      38.964  43.802  72.306  1.00  0.00           C
ATOM   1824  HA  LEU X 116      39.628  43.923  71.449  1.00  0.00           H
ATOM   1825  CB  LEU X 116      38.711  42.290  72.522  1.00  0.00           C
ATOM   1826  HB2 LEU X 116      37.976  41.899  71.819  1.00  0.00           H
ATOM   1827  HB3 LEU X 116      38.208  42.191  73.484  1.00  0.00           H
ATOM   1828  CG  LEU X 116      39.930  41.355  72.506  1.00  0.00           C
ATOM   1829  HG  LEU X 116      40.730  41.819  73.083  1.00  0.00           H
ATOM   1830  CD1 LEU X 116      39.671  39.962  72.958  1.00  0.00           C
ATOM   1831 HD11 LEU X 116      38.736  39.668  72.482  1.00  0.00           H
ATOM   1832 HD12 LEU X 116      40.485  39.269  72.746  1.00  0.00           H
ATOM   1833 HD13 LEU X 116      39.521  40.008  74.037  1.00  0.00           H
ATOM   1834  CD2 LEU X 116      40.455  41.337  71.070  1.00  0.00           C
ATOM   1835 HD21 LEU X 116      39.670  41.158  70.336  1.00  0.00           H
ATOM   1836 HD22 LEU X 116      40.949  42.300  70.934  1.00  0.00           H
ATOM   1837 HD23 LEU X 116      41.203  40.569  70.871  1.00  0.00           H
ATOM   1838  C   LEU X 116      37.601  44.473  72.003  1.00  0.00           C
ATOM   1839  O   LEU X 116      36.748  44.741  72.879  1.00  0.00           O
ATOM   1840  N   ALA X 117      37.343  44.574  70.672  1.00  0.00           N
ATOM   1841  H   ALA X 117      38.053  44.371  69.983  1.00  0.00           H
ATOM   1842  CA  ALA X 117      36.168  45.314  70.181  1.00  0.00           C
ATOM   1843  HA  ALA X 117      35.511  45.529  71.024  1.00  0.00           H
ATOM   1844  CB  ALA X 117      36.776  46.610  69.664  1.00  0.00           C
ATOM   1845  HB1 ALA X 117      36.086  47.384  69.329  1.00  0.00           H
ATOM   1846  HB2 ALA X 117      37.381  47.120  70.414  1.00  0.00           H
ATOM   1847  HB3 ALA X 117      37.423  46.474  68.798  1.00  0.00           H
ATOM   1848  C   ALA X 117      35.364  44.616  69.141  1.00  0.00           C
ATOM   1849  O   ALA X 117      34.161  44.555  69.026  1.00  0.00           O
ATOM   1850  N   GLY X 118      36.119  44.004  68.196  1.00  0.00           N
ATOM   1851  H   GLY X 118      37.074  43.742  68.399  1.00  0.00           H
ATOM   1852  CA  GLY X 118      35.640  43.346  66.999  1.00  0.00           C
ATOM   1853  HA2 GLY X 118      35.375  44.147  66.308  1.00  0.00           H
ATOM   1854  HA3 GLY X 118      34.767  42.721  67.188  1.00  0.00           H
ATOM   1855  C   GLY X 118      36.568  42.422  66.210  1.00  0.00           C
ATOM   1856  O   GLY X 118      37.584  42.831  65.687  1.00  0.00           O
ATOM   1857  N   PHE X 119      36.201  41.155  66.060  1.00  0.00           N
ATOM   1858  H   PHE X 119      35.644  40.834  66.838  1.00  0.00           H
ATOM   1859  CA  PHE X 119      36.902  40.260  65.167  1.00  0.00           C
ATOM   1860  HA  PHE X 119      37.962  40.489  65.057  1.00  0.00           H
ATOM   1861  CB  PHE X 119      36.810  38.783  65.595  1.00  0.00           C
ATOM   1862  HB2 PHE X 119      37.100  38.215  64.711  1.00  0.00           H
ATOM   1863  HB3 PHE X 119      35.764  38.508  65.730  1.00  0.00           H
ATOM   1864  CG  PHE X 119      37.664  38.350  66.742  1.00  0.00           C
ATOM   1865  CD1 PHE X 119      37.626  38.978  68.038  1.00  0.00           C
ATOM   1866  HD1 PHE X 119      37.021  39.869  68.119  1.00  0.00           H
ATOM   1867  CE1 PHE X 119      38.339  38.561  69.083  1.00  0.00           C
ATOM   1868  HE1 PHE X 119      38.389  39.028  70.055  1.00  0.00           H
ATOM   1869  CZ  PHE X 119      39.027  37.349  69.086  1.00  0.00           C
ATOM   1870  HZ  PHE X 119      39.615  37.011  69.926  1.00  0.00           H
ATOM   1871  CE2 PHE X 119      39.062  36.683  67.845  1.00  0.00           C
ATOM   1872  HE2 PHE X 119      39.540  35.715  67.892  1.00  0.00           H
ATOM   1873  CD2 PHE X 119      38.387  37.119  66.679  1.00  0.00           C
ATOM   1874  HD2 PHE X 119      38.351  36.483  65.807  1.00  0.00           H
ATOM   1875  C   PHE X 119      36.293  40.553  63.798  1.00  0.00           C
ATOM   1876  O   PHE X 119      35.102  40.757  63.645  1.00  0.00           O
ATOM   1877  N   VAL X 120      37.119  40.497  62.788  1.00  0.00           N
ATOM   1878  H   VAL X 120      38.095  40.307  62.966  1.00  0.00           H
ATOM   1879  CA  VAL X 120      36.802  40.523  61.374  1.00  0.00           C
ATOM   1880  HA  VAL X 120      35.713  40.515  61.336  1.00  0.00           H
ATOM   1881  CB  VAL X 120      37.319  41.718  60.602  1.00  0.00           C
ATOM   1882  HB  VAL X 120      38.408  41.679  60.650  1.00  0.00           H
ATOM   1883  CG1 VAL X 120      36.868  41.661  59.120  1.00  0.00           C
ATOM   1884 HG11 VAL X 120      37.190  40.765  58.589  1.00  0.00           H
ATOM   1885 HG12 VAL X 120      35.793  41.794  59.000  1.00  0.00           H
ATOM   1886 HG13 VAL X 120      37.263  42.551  58.629  1.00  0.00           H
ATOM   1887  CG2 VAL X 120      36.996  43.045  61.327  1.00  0.00           C
ATOM   1888 HG21 VAL X 120      37.506  43.129  62.287  1.00  0.00           H
ATOM   1889 HG22 VAL X 120      37.301  43.782  60.584  1.00  0.00           H
ATOM   1890 HG23 VAL X 120      35.915  43.090  61.459  1.00  0.00           H
ATOM   1891  C   VAL X 120      37.216  39.187  60.710  1.00  0.00           C
ATOM   1892  O   VAL X 120      38.342  38.752  60.860  1.00  0.00           O
ATOM   1893  N   LEU X 121      36.296  38.485  60.010  1.00  0.00           N
ATOM   1894  H   LEU X 121      35.369  38.827  59.801  1.00  0.00           H
ATOM   1895  CA  LEU X 121      36.369  37.032  59.677  1.00  0.00           C
ATOM   1896  HA  LEU X 121      37.416  36.731  59.647  1.00  0.00           H
ATOM   1897  CB  LEU X 121      35.633  36.179  60.651  1.00  0.00           C
ATOM   1898  HB2 LEU X 121      35.673  35.161  60.263  1.00  0.00           H
ATOM   1899  HB3 LEU X 121      34.597  36.515  60.631  1.00  0.00           H
ATOM   1900  CG  LEU X 121      36.113  36.196  62.089  1.00  0.00           C
ATOM   1901  HG  LEU X 121      35.943  37.166  62.556  1.00  0.00           H
ATOM   1902  CD1 LEU X 121      35.262  35.215  62.949  1.00  0.00           C
ATOM   1903 HD11 LEU X 121      34.225  35.517  62.804  1.00  0.00           H
ATOM   1904 HD12 LEU X 121      35.406  34.200  62.577  1.00  0.00           H
ATOM   1905 HD13 LEU X 121      35.529  35.272  64.004  1.00  0.00           H
ATOM   1906  CD2 LEU X 121      37.613  35.795  62.269  1.00  0.00           C
ATOM   1907 HD21 LEU X 121      37.885  35.471  63.273  1.00  0.00           H
ATOM   1908 HD22 LEU X 121      37.743  34.932  61.616  1.00  0.00           H
ATOM   1909 HD23 LEU X 121      38.205  36.691  62.080  1.00  0.00           H
ATOM   1910  C   LEU X 121      35.991  36.786  58.172  1.00  0.00           C
ATOM   1911  O   LEU X 121      34.946  37.173  57.625  1.00  0.00           O
ATOM   1912  N   ASP X 122      36.901  36.073  57.482  1.00  0.00           N
ATOM   1913  H   ASP X 122      37.703  35.741  57.998  1.00  0.00           H
ATOM   1914  CA  ASP X 122      36.570  35.475  56.203  1.00  0.00           C
ATOM   1915  HA  ASP X 122      36.233  36.287  55.559  1.00  0.00           H
ATOM   1916  CB  ASP X 122      37.907  34.931  55.658  1.00  0.00           C
ATOM   1917  HB2 ASP X 122      37.984  33.907  56.025  1.00  0.00           H
ATOM   1918  HB3 ASP X 122      38.719  35.597  55.949  1.00  0.00           H
ATOM   1919  CG  ASP X 122      37.970  34.891  54.120  1.00  0.00           C
ATOM   1920  OD1 ASP X 122      37.064  35.164  53.346  1.00  0.00           O
ATOM   1921  OD2 ASP X 122      39.079  34.627  53.621  1.00  0.00           O
ATOM   1922  C   ASP X 122      35.538  34.331  56.334  1.00  0.00           C
ATOM   1923  O   ASP X 122      35.319  33.742  57.406  1.00  0.00           O
ATOM   1924  N   MET X 123      34.993  34.003  55.189  1.00  0.00           N
ATOM   1925  H   MET X 123      35.082  34.609  54.386  1.00  0.00           H
ATOM   1926  CA  MET X 123      34.148  32.864  55.049  1.00  0.00           C
ATOM   1927  HA  MET X 123      33.234  32.984  55.632  1.00  0.00           H
ATOM   1928  CB  MET X 123      33.575  32.846  53.608  1.00  0.00           C
ATOM   1929  HB2 MET X 123      34.462  32.584  53.031  1.00  0.00           H
ATOM   1930  HB3 MET X 123      33.280  33.836  53.261  1.00  0.00           H
ATOM   1931  CG  MET X 123      32.412  31.829  53.321  1.00  0.00           C
ATOM   1932  HG2 MET X 123      31.940  32.102  52.376  1.00  0.00           H
ATOM   1933  HG3 MET X 123      31.672  31.971  54.109  1.00  0.00           H
ATOM   1934  SD  MET X 123      33.010  30.117  53.280  1.00  0.00           S
ATOM   1935  CE  MET X 123      34.256  29.982  52.020  1.00  0.00           C
ATOM   1936  HE1 MET X 123      35.002  30.731  52.284  1.00  0.00           H
ATOM   1937  HE2 MET X 123      34.731  29.010  51.893  1.00  0.00           H
ATOM   1938  HE3 MET X 123      33.845  30.296  51.060  1.00  0.00           H
ATOM   1939  C   MET X 123      34.876  31.531  55.428  1.00  0.00           C
ATOM   1940  O   MET X 123      34.350  30.720  56.197  1.00  0.00           O
ATOM   1941  N   PHE X 124      36.114  31.380  54.994  1.00  0.00           N
ATOM   1942  H   PHE X 124      36.434  32.060  54.320  1.00  0.00           H
ATOM   1943  CA  PHE X 124      36.953  30.234  55.356  1.00  0.00           C
ATOM   1944  HA  PHE X 124      36.394  29.328  55.122  1.00  0.00           H
ATOM   1945  CB  PHE X 124      38.177  30.080  54.394  1.00  0.00           C
ATOM   1946  HB2 PHE X 124      38.807  29.305  54.830  1.00  0.00           H
ATOM   1947  HB3 PHE X 124      38.806  30.970  54.397  1.00  0.00           H
ATOM   1948  CG  PHE X 124      37.894  29.777  52.918  1.00  0.00           C
ATOM   1949  CD1 PHE X 124      37.383  28.543  52.528  1.00  0.00           C
ATOM   1950  HD1 PHE X 124      37.214  27.798  53.292  1.00  0.00           H
ATOM   1951  CE1 PHE X 124      37.153  28.226  51.131  1.00  0.00           C
ATOM   1952  HE1 PHE X 124      36.829  27.218  50.920  1.00  0.00           H
ATOM   1953  CZ  PHE X 124      37.332  29.199  50.187  1.00  0.00           C
ATOM   1954  HZ  PHE X 124      37.197  29.073  49.123  1.00  0.00           H
ATOM   1955  CE2 PHE X 124      37.931  30.403  50.616  1.00  0.00           C
ATOM   1956  HE2 PHE X 124      38.077  31.139  49.840  1.00  0.00           H
ATOM   1957  CD2 PHE X 124      38.249  30.746  51.952  1.00  0.00           C
ATOM   1958  HD2 PHE X 124      38.667  31.708  52.208  1.00  0.00           H
ATOM   1959  C   PHE X 124      37.468  30.235  56.831  1.00  0.00           C
ATOM   1960  O   PHE X 124      38.037  29.287  57.399  1.00  0.00           O
ATOM   1961  N   CYS X 125      37.113  31.333  57.504  1.00  0.00           N
ATOM   1962  H   CYS X 125      36.461  31.973  57.073  1.00  0.00           H
ATOM   1963  CA  CYS X 125      37.550  31.664  58.895  1.00  0.00           C
ATOM   1964  HA  CYS X 125      38.295  30.903  59.125  1.00  0.00           H
ATOM   1965  CB  CYS X 125      38.418  32.938  58.820  1.00  0.00           C
ATOM   1966  HB2 CYS X 125      38.720  33.310  59.799  1.00  0.00           H
ATOM   1967  HB3 CYS X 125      37.737  33.703  58.448  1.00  0.00           H
ATOM   1968  SG  CYS X 125      39.826  32.745  57.649  1.00  0.00           S
ATOM   1969  HG  CYS X 125      40.111  34.031  57.428  1.00  0.00           H
ATOM   1970  C   CYS X 125      36.426  31.784  59.922  1.00  0.00           C
ATOM   1971  O   CYS X 125      36.801  31.980  61.075  1.00  0.00           O
ATOM   1972  N   THR X 126      35.164  31.477  59.619  1.00  0.00           N
ATOM   1973  H   THR X 126      34.909  31.355  58.649  1.00  0.00           H
ATOM   1974  CA  THR X 126      34.053  31.670  60.569  1.00  0.00           C
ATOM   1975  HA  THR X 126      34.094  32.702  60.915  1.00  0.00           H
ATOM   1976  CB  THR X 126      32.656  31.404  59.977  1.00  0.00           C
ATOM   1977  HB  THR X 126      31.918  31.435  60.778  1.00  0.00           H
ATOM   1978  CG2 THR X 126      32.258  32.416  58.944  1.00  0.00           C
ATOM   1979 HG21 THR X 126      31.195  32.306  58.729  1.00  0.00           H
ATOM   1980 HG22 THR X 126      32.437  33.444  59.258  1.00  0.00           H
ATOM   1981 HG23 THR X 126      32.843  32.266  58.037  1.00  0.00           H
ATOM   1982  OG1 THR X 126      32.646  30.124  59.383  1.00  0.00           O
ATOM   1983  HG1 THR X 126      32.285  29.492  60.009  1.00  0.00           H
ATOM   1984  C   THR X 126      34.118  30.744  61.804  1.00  0.00           C
ATOM   1985  O   THR X 126      33.676  31.174  62.820  1.00  0.00           O
ATOM   1986  N   SER X 127      34.833  29.574  61.778  1.00  0.00           N
ATOM   1987  H   SER X 127      35.301  29.158  60.986  1.00  0.00           H
ATOM   1988  CA  SER X 127      35.068  28.842  63.089  1.00  0.00           C
ATOM   1989  HA  SER X 127      34.047  28.517  63.285  1.00  0.00           H
ATOM   1990  CB  SER X 127      35.974  27.603  62.763  1.00  0.00           C
ATOM   1991  HB2 SER X 127      35.404  27.123  61.967  1.00  0.00           H
ATOM   1992  HB3 SER X 127      36.149  27.072  63.698  1.00  0.00           H
ATOM   1993  OG  SER X 127      37.263  28.048  62.387  1.00  0.00           O
ATOM   1994  HG  SER X 127      37.253  28.274  61.454  1.00  0.00           H
ATOM   1995  C   SER X 127      35.612  29.690  64.293  1.00  0.00           C
ATOM   1996  O   SER X 127      35.290  29.527  65.506  1.00  0.00           O
ATOM   1997  N   MET X 128      36.457  30.684  63.932  1.00  0.00           N
ATOM   1998  H   MET X 128      36.485  30.912  62.949  1.00  0.00           H
ATOM   1999  CA  MET X 128      37.086  31.635  64.817  1.00  0.00           C
ATOM   2000  HA  MET X 128      37.657  30.959  65.453  1.00  0.00           H
ATOM   2001  CB  MET X 128      38.023  32.484  63.887  1.00  0.00           C
ATOM   2002  HB2 MET X 128      38.560  33.154  64.560  1.00  0.00           H
ATOM   2003  HB3 MET X 128      37.334  33.019  63.233  1.00  0.00           H
ATOM   2004  CG  MET X 128      39.073  31.615  63.133  1.00  0.00           C
ATOM   2005  HG2 MET X 128      39.418  32.157  62.253  1.00  0.00           H
ATOM   2006  HG3 MET X 128      38.621  30.736  62.673  1.00  0.00           H
ATOM   2007  SD  MET X 128      40.581  31.129  64.099  1.00  0.00           S
ATOM   2008  CE  MET X 128      41.768  30.726  62.686  1.00  0.00           C
ATOM   2009  HE1 MET X 128      42.817  30.821  62.964  1.00  0.00           H
ATOM   2010  HE2 MET X 128      41.392  29.837  62.180  1.00  0.00           H
ATOM   2011  HE3 MET X 128      41.685  31.427  61.855  1.00  0.00           H
ATOM   2012  C   MET X 128      36.155  32.531  65.636  1.00  0.00           C
ATOM   2013  O   MET X 128      36.625  33.132  66.557  1.00  0.00           O
ATOM   2014  N   ILE X 129      34.803  32.573  65.306  1.00  0.00           N
ATOM   2015  H   ILE X 129      34.423  31.932  64.623  1.00  0.00           H
ATOM   2016  CA  ILE X 129      33.755  33.079  66.201  1.00  0.00           C
ATOM   2017  HA  ILE X 129      33.907  34.147  66.353  1.00  0.00           H
ATOM   2018  CB  ILE X 129      32.355  33.007  65.496  1.00  0.00           C
ATOM   2019  HB  ILE X 129      32.163  31.941  65.376  1.00  0.00           H
ATOM   2020  CG2 ILE X 129      31.260  33.654  66.433  1.00  0.00           C
ATOM   2021 HG21 ILE X 129      30.316  33.849  65.924  1.00  0.00           H
ATOM   2022 HG22 ILE X 129      31.050  33.020  67.294  1.00  0.00           H
ATOM   2023 HG23 ILE X 129      31.547  34.639  66.800  1.00  0.00           H
ATOM   2024  CG1 ILE X 129      32.254  33.647  64.054  1.00  0.00           C
ATOM   2025 HG12 ILE X 129      33.225  33.635  63.558  1.00  0.00           H
ATOM   2026 HG13 ILE X 129      32.088  34.716  64.185  1.00  0.00           H
ATOM   2027  CD1 ILE X 129      31.260  33.030  63.056  1.00  0.00           C
ATOM   2028 HD11 ILE X 129      31.499  33.119  61.996  1.00  0.00           H
ATOM   2029 HD12 ILE X 129      31.153  31.964  63.255  1.00  0.00           H
ATOM   2030 HD13 ILE X 129      30.279  33.436  63.304  1.00  0.00           H
ATOM   2031  C   ILE X 129      33.665  32.331  67.532  1.00  0.00           C
ATOM   2032  O   ILE X 129      33.363  32.909  68.534  1.00  0.00           O
ATOM   2033  N   ASP X 130      34.033  30.991  67.556  1.00  0.00           N
ATOM   2034  H   ASP X 130      34.285  30.510  66.705  1.00  0.00           H
ATOM   2035  CA  ASP X 130      34.247  30.234  68.872  1.00  0.00           C
ATOM   2036  HA  ASP X 130      33.286  30.184  69.384  1.00  0.00           H
ATOM   2037  CB  ASP X 130      34.561  28.790  68.554  1.00  0.00           C
ATOM   2038  HB2 ASP X 130      34.575  28.299  69.527  1.00  0.00           H
ATOM   2039  HB3 ASP X 130      35.594  28.697  68.217  1.00  0.00           H
ATOM   2040  CG  ASP X 130      33.524  28.090  67.699  1.00  0.00           C
ATOM   2041  OD1 ASP X 130      33.810  26.924  67.276  1.00  0.00           O
ATOM   2042  OD2 ASP X 130      32.376  28.513  67.526  1.00  0.00           O
ATOM   2043  C   ASP X 130      35.357  30.767  69.770  1.00  0.00           C
ATOM   2044  O   ASP X 130      35.477  30.450  70.930  1.00  0.00           O
ATOM   2045  N   VAL X 131      36.180  31.668  69.210  1.00  0.00           N
ATOM   2046  H   VAL X 131      36.023  31.854  68.229  1.00  0.00           H
ATOM   2047  CA  VAL X 131      37.317  32.297  69.948  1.00  0.00           C
ATOM   2048  HA  VAL X 131      37.468  31.873  70.940  1.00  0.00           H
ATOM   2049  CB  VAL X 131      38.689  32.058  69.221  1.00  0.00           C
ATOM   2050  HB  VAL X 131      38.804  32.576  68.269  1.00  0.00           H
ATOM   2051  CG1 VAL X 131      39.759  32.548  70.161  1.00  0.00           C
ATOM   2052 HG11 VAL X 131      39.822  33.635  70.208  1.00  0.00           H
ATOM   2053 HG12 VAL X 131      39.672  32.151  71.172  1.00  0.00           H
ATOM   2054 HG13 VAL X 131      40.688  32.122  69.780  1.00  0.00           H
ATOM   2055  CG2 VAL X 131      38.879  30.554  68.995  1.00  0.00           C
ATOM   2056 HG21 VAL X 131      39.821  30.400  68.468  1.00  0.00           H
ATOM   2057 HG22 VAL X 131      38.943  30.045  69.957  1.00  0.00           H
ATOM   2058 HG23 VAL X 131      38.040  30.264  68.363  1.00  0.00           H
ATOM   2059  C   VAL X 131      37.051  33.790  70.236  1.00  0.00           C
ATOM   2060  O   VAL X 131      37.487  34.207  71.249  1.00  0.00           O
ATOM   2061  N   ALA X 132      36.161  34.410  69.411  1.00  0.00           N
ATOM   2062  H   ALA X 132      35.943  34.016  68.507  1.00  0.00           H
ATOM   2063  CA  ALA X 132      35.412  35.659  69.808  1.00  0.00           C
ATOM   2064  HA  ALA X 132      36.160  36.321  70.243  1.00  0.00           H
ATOM   2065  CB  ALA X 132      34.790  36.365  68.553  1.00  0.00           C
ATOM   2066  HB1 ALA X 132      34.117  35.735  67.971  1.00  0.00           H
ATOM   2067  HB2 ALA X 132      34.329  37.314  68.824  1.00  0.00           H
ATOM   2068  HB3 ALA X 132      35.544  36.718  67.850  1.00  0.00           H
ATOM   2069  C   ALA X 132      34.396  35.443  70.962  1.00  0.00           C
ATOM   2070  O   ALA X 132      34.507  36.081  71.982  1.00  0.00           O
ATOM   2071  N   SER X 133      33.499  34.500  70.813  1.00  0.00           N
ATOM   2072  H   SER X 133      33.357  33.901  70.012  1.00  0.00           H
ATOM   2073  CA  SER X 133      32.574  34.229  71.872  1.00  0.00           C
ATOM   2074  HA  SER X 133      32.029  35.137  72.128  1.00  0.00           H
ATOM   2075  CB  SER X 133      31.494  33.277  71.371  1.00  0.00           C
ATOM   2076  HB2 SER X 133      30.848  33.115  72.234  1.00  0.00           H
ATOM   2077  HB3 SER X 133      31.973  32.353  71.046  1.00  0.00           H
ATOM   2078  OG  SER X 133      30.844  33.941  70.267  1.00  0.00           O
ATOM   2079  HG  SER X 133      31.400  33.832  69.491  1.00  0.00           H
ATOM   2080  C   SER X 133      33.272  33.672  73.188  1.00  0.00           C
ATOM   2081  O   SER X 133      32.709  33.893  74.260  1.00  0.00           O
ATOM   2082  N   GLU X 134      34.449  32.963  73.127  1.00  0.00           N
ATOM   2083  H   GLU X 134      34.850  32.805  72.214  1.00  0.00           H
ATOM   2084  CA  GLU X 134      35.370  32.733  74.268  1.00  0.00           C
ATOM   2085  HA  GLU X 134      34.987  32.003  74.980  1.00  0.00           H
ATOM   2086  CB  GLU X 134      36.600  32.051  73.696  1.00  0.00           C
ATOM   2087  HB2 GLU X 134      37.018  32.674  72.905  1.00  0.00           H
ATOM   2088  HB3 GLU X 134      36.312  31.140  73.172  1.00  0.00           H
ATOM   2089  CG  GLU X 134      37.884  31.782  74.534  1.00  0.00           C
ATOM   2090  HG2 GLU X 134      38.264  32.760  74.831  1.00  0.00           H
ATOM   2091  HG3 GLU X 134      38.612  31.179  73.993  1.00  0.00           H
ATOM   2092  CD  GLU X 134      37.653  31.028  75.858  1.00  0.00           C
ATOM   2093  OE1 GLU X 134      38.532  31.167  76.727  1.00  0.00           O
ATOM   2094  OE2 GLU X 134      36.736  30.177  76.020  1.00  0.00           O
ATOM   2095  C   GLU X 134      35.788  33.992  75.108  1.00  0.00           C
ATOM   2096  O   GLU X 134      35.877  33.913  76.333  1.00  0.00           O
ATOM   2097  N   PHE X 135      36.230  35.021  74.363  1.00  0.00           N
ATOM   2098  H   PHE X 135      36.046  34.938  73.374  1.00  0.00           H
ATOM   2099  CA  PHE X 135      36.609  36.300  74.984  1.00  0.00           C
ATOM   2100  HA  PHE X 135      36.726  36.207  76.063  1.00  0.00           H
ATOM   2101  CB  PHE X 135      37.915  36.833  74.424  1.00  0.00           C
ATOM   2102  HB2 PHE X 135      38.405  37.619  74.998  1.00  0.00           H
ATOM   2103  HB3 PHE X 135      37.695  37.204  73.423  1.00  0.00           H
ATOM   2104  CG  PHE X 135      38.931  35.776  74.214  1.00  0.00           C
ATOM   2105  CD1 PHE X 135      39.464  35.544  72.932  1.00  0.00           C
ATOM   2106  HD1 PHE X 135      39.142  36.066  72.043  1.00  0.00           H
ATOM   2107  CE1 PHE X 135      40.556  34.714  72.748  1.00  0.00           C
ATOM   2108  HE1 PHE X 135      40.998  34.641  71.765  1.00  0.00           H
ATOM   2109  CZ  PHE X 135      41.101  33.931  73.809  1.00  0.00           C
ATOM   2110  HZ  PHE X 135      42.006  33.361  73.659  1.00  0.00           H
ATOM   2111  CE2 PHE X 135      40.531  34.124  75.109  1.00  0.00           C
ATOM   2112  HE2 PHE X 135      41.062  33.642  75.916  1.00  0.00           H
ATOM   2113  CD2 PHE X 135      39.524  35.092  75.321  1.00  0.00           C
ATOM   2114  HD2 PHE X 135      39.247  35.290  76.346  1.00  0.00           H
ATOM   2115  C   PHE X 135      35.475  37.320  74.974  1.00  0.00           C
ATOM   2116  O   PHE X 135      35.714  38.504  75.152  1.00  0.00           O
ATOM   2117  N   SER X 136      34.270  36.839  74.890  1.00  0.00           N
ATOM   2118  H   SER X 136      34.206  35.897  74.532  1.00  0.00           H
ATOM   2119  CA  SER X 136      32.999  37.621  75.144  1.00  0.00           C
ATOM   2120  HA  SER X 136      32.127  37.030  74.865  1.00  0.00           H
ATOM   2121  CB  SER X 136      32.793  37.756  76.612  1.00  0.00           C
ATOM   2122  HB2 SER X 136      31.869  38.263  76.886  1.00  0.00           H
ATOM   2123  HB3 SER X 136      33.610  38.403  76.933  1.00  0.00           H
ATOM   2124  OG  SER X 136      32.626  36.505  77.330  1.00  0.00           O
ATOM   2125  HG  SER X 136      33.127  36.639  78.137  1.00  0.00           H
ATOM   2126  C   SER X 136      32.760  38.918  74.280  1.00  0.00           C
ATOM   2127  O   SER X 136      32.073  39.873  74.644  1.00  0.00           O
ATOM   2128  N   VAL X 137      33.512  38.977  73.190  1.00  0.00           N
ATOM   2129  H   VAL X 137      34.154  38.218  73.016  1.00  0.00           H
ATOM   2130  CA  VAL X 137      33.517  40.115  72.236  1.00  0.00           C
ATOM   2131  HA  VAL X 137      33.084  41.015  72.672  1.00  0.00           H
ATOM   2132  CB  VAL X 137      35.002  40.479  71.915  1.00  0.00           C
ATOM   2133  HB  VAL X 137      35.340  40.926  72.850  1.00  0.00           H
ATOM   2134  CG1 VAL X 137      35.883  39.224  71.561  1.00  0.00           C
ATOM   2135 HG11 VAL X 137      35.610  38.645  70.678  1.00  0.00           H
ATOM   2136 HG12 VAL X 137      36.923  39.546  71.531  1.00  0.00           H
ATOM   2137 HG13 VAL X 137      35.875  38.494  72.370  1.00  0.00           H
ATOM   2138  CG2 VAL X 137      35.092  41.632  70.942  1.00  0.00           C
ATOM   2139 HG21 VAL X 137      36.132  41.753  70.639  1.00  0.00           H
ATOM   2140 HG22 VAL X 137      34.481  41.401  70.069  1.00  0.00           H
ATOM   2141 HG23 VAL X 137      34.676  42.485  71.478  1.00  0.00           H
ATOM   2142  C   VAL X 137      32.754  39.634  71.046  1.00  0.00           C
ATOM   2143  O   VAL X 137      32.948  38.483  70.571  1.00  0.00           O
ATOM   2144  N   PRO X 138      31.845  40.483  70.473  1.00  0.00           N
ATOM   2145  CD  PRO X 138      31.310  41.674  71.119  1.00  0.00           C
ATOM   2146  HD2 PRO X 138      31.091  41.414  72.155  1.00  0.00           H
ATOM   2147  HD3 PRO X 138      31.957  42.534  70.946  1.00  0.00           H
ATOM   2148  CG  PRO X 138      29.978  41.884  70.372  1.00  0.00           C
ATOM   2149  HG2 PRO X 138      29.186  41.374  70.919  1.00  0.00           H
ATOM   2150  HG3 PRO X 138      29.720  42.943  70.375  1.00  0.00           H
ATOM   2151  CB  PRO X 138      30.208  41.247  69.009  1.00  0.00           C
ATOM   2152  HB2 PRO X 138      29.248  40.796  68.756  1.00  0.00           H
ATOM   2153  HB3 PRO X 138      30.623  42.001  68.340  1.00  0.00           H
ATOM   2154  CA  PRO X 138      31.206  40.097  69.227  1.00  0.00           C
ATOM   2155  HA  PRO X 138      30.606  39.190  69.291  1.00  0.00           H
ATOM   2156  C   PRO X 138      32.146  39.969  68.018  1.00  0.00           C
ATOM   2157  O   PRO X 138      33.377  40.146  68.108  1.00  0.00           O
ATOM   2158  N   SER X 139      31.532  39.581  66.921  1.00  0.00           N
ATOM   2159  H   SER X 139      30.560  39.310  66.884  1.00  0.00           H
ATOM   2160  CA  SER X 139      32.205  39.419  65.589  1.00  0.00           C
ATOM   2161  HA  SER X 139      33.191  39.836  65.794  1.00  0.00           H
ATOM   2162  CB  SER X 139      32.512  37.952  65.361  1.00  0.00           C
ATOM   2163  HB2 SER X 139      32.857  37.465  66.273  1.00  0.00           H
ATOM   2164  HB3 SER X 139      33.339  37.763  64.677  1.00  0.00           H
ATOM   2165  OG  SER X 139      31.328  37.224  64.927  1.00  0.00           O
ATOM   2166  HG  SER X 139      30.765  37.172  65.702  1.00  0.00           H
ATOM   2167  C   SER X 139      31.507  40.084  64.440  1.00  0.00           C
ATOM   2168  O   SER X 139      30.328  40.489  64.535  1.00  0.00           O
ATOM   2169  N   TYR X 140      32.302  40.186  63.355  1.00  0.00           N
ATOM   2170  H   TYR X 140      33.275  39.919  63.392  1.00  0.00           H
ATOM   2171  CA  TYR X 140      31.893  40.737  62.030  1.00  0.00           C
ATOM   2172  HA  TYR X 140      30.821  40.559  61.946  1.00  0.00           H
ATOM   2173  CB  TYR X 140      32.219  42.185  61.910  1.00  0.00           C
ATOM   2174  HB2 TYR X 140      31.758  42.489  60.970  1.00  0.00           H
ATOM   2175  HB3 TYR X 140      33.284  42.417  61.943  1.00  0.00           H
ATOM   2176  CG  TYR X 140      31.706  43.072  63.069  1.00  0.00           C
ATOM   2177  CD1 TYR X 140      30.393  43.649  62.899  1.00  0.00           C
ATOM   2178  HD1 TYR X 140      29.844  43.458  61.989  1.00  0.00           H
ATOM   2179  CE1 TYR X 140      29.947  44.484  63.862  1.00  0.00           C
ATOM   2180  HE1 TYR X 140      28.998  44.986  63.747  1.00  0.00           H
ATOM   2181  CZ  TYR X 140      30.633  44.749  65.040  1.00  0.00           C
ATOM   2182  OH  TYR X 140      30.175  45.578  66.013  1.00  0.00           O
ATOM   2183  HH  TYR X 140      29.249  45.795  65.882  1.00  0.00           H
ATOM   2184  CE2 TYR X 140      31.885  44.119  65.275  1.00  0.00           C
ATOM   2185  HE2 TYR X 140      32.400  44.217  66.220  1.00  0.00           H
ATOM   2186  CD2 TYR X 140      32.400  43.233  64.277  1.00  0.00           C
ATOM   2187  HD2 TYR X 140      33.382  42.789  64.349  1.00  0.00           H
ATOM   2188  C   TYR X 140      32.537  40.003  60.818  1.00  0.00           C
ATOM   2189  O   TYR X 140      33.703  39.600  60.773  1.00  0.00           O
ATOM   2190  N   ILE X 141      31.775  39.692  59.761  1.00  0.00           N
ATOM   2191  H   ILE X 141      30.824  39.986  59.931  1.00  0.00           H
ATOM   2192  CA  ILE X 141      32.120  39.104  58.511  1.00  0.00           C
ATOM   2193  HA  ILE X 141      32.919  38.373  58.640  1.00  0.00           H
ATOM   2194  CB  ILE X 141      30.921  38.406  57.822  1.00  0.00           C
ATOM   2195  HB  ILE X 141      30.236  39.241  57.675  1.00  0.00           H
ATOM   2196  CG2 ILE X 141      31.336  37.810  56.469  1.00  0.00           C
ATOM   2197 HG21 ILE X 141      31.431  38.626  55.752  1.00  0.00           H
ATOM   2198 HG22 ILE X 141      32.342  37.391  56.452  1.00  0.00           H
ATOM   2199 HG23 ILE X 141      30.543  37.155  56.109  1.00  0.00           H
ATOM   2200  CG1 ILE X 141      30.196  37.308  58.631  1.00  0.00           C
ATOM   2201 HG12 ILE X 141      29.520  36.785  57.955  1.00  0.00           H
ATOM   2202 HG13 ILE X 141      29.717  37.776  59.492  1.00  0.00           H
ATOM   2203  CD1 ILE X 141      31.163  36.270  59.203  1.00  0.00           C
ATOM   2204 HD11 ILE X 141      30.689  35.343  59.527  1.00  0.00           H
ATOM   2205 HD12 ILE X 141      31.840  35.791  58.494  1.00  0.00           H
ATOM   2206 HD13 ILE X 141      31.685  36.709  60.053  1.00  0.00           H
ATOM   2207  C   ILE X 141      32.644  40.174  57.577  1.00  0.00           C
ATOM   2208  O   ILE X 141      32.116  41.344  57.610  1.00  0.00           O
ATOM   2209  N   PHE X 142      33.635  39.875  56.711  1.00  0.00           N
ATOM   2210  H   PHE X 142      33.928  38.910  56.765  1.00  0.00           H
ATOM   2211  CA  PHE X 142      33.887  40.622  55.469  1.00  0.00           C
ATOM   2212  HA  PHE X 142      33.165  41.371  55.142  1.00  0.00           H
ATOM   2213  CB  PHE X 142      35.264  41.244  55.596  1.00  0.00           C
ATOM   2214  HB2 PHE X 142      35.948  40.427  55.826  1.00  0.00           H
ATOM   2215  HB3 PHE X 142      35.222  42.047  56.331  1.00  0.00           H
ATOM   2216  CG  PHE X 142      35.853  41.897  54.320  1.00  0.00           C
ATOM   2217  CD1 PHE X 142      37.042  41.388  53.865  1.00  0.00           C
ATOM   2218  HD1 PHE X 142      37.465  40.551  54.401  1.00  0.00           H
ATOM   2219  CE1 PHE X 142      37.597  41.829  52.604  1.00  0.00           C
ATOM   2220  HE1 PHE X 142      38.527  41.419  52.238  1.00  0.00           H
ATOM   2221  CZ  PHE X 142      36.900  42.751  51.873  1.00  0.00           C
ATOM   2222  HZ  PHE X 142      37.340  43.238  51.016  1.00  0.00           H
ATOM   2223  CE2 PHE X 142      35.557  43.122  52.231  1.00  0.00           C
ATOM   2224  HE2 PHE X 142      35.032  43.752  51.528  1.00  0.00           H
ATOM   2225  CD2 PHE X 142      35.109  42.760  53.493  1.00  0.00           C
ATOM   2226  HD2 PHE X 142      34.188  43.215  53.827  1.00  0.00           H
ATOM   2227  C   PHE X 142      33.754  39.666  54.221  1.00  0.00           C
ATOM   2228  O   PHE X 142      34.307  38.538  54.269  1.00  0.00           O
ATOM   2229  N   LEU X 143      33.241  40.228  53.107  1.00  0.00           N
ATOM   2230  H   LEU X 143      32.658  41.053  53.080  1.00  0.00           H
ATOM   2231  CA  LEU X 143      32.995  39.575  51.849  1.00  0.00           C
ATOM   2232  HA  LEU X 143      33.443  38.584  51.779  1.00  0.00           H
ATOM   2233  CB  LEU X 143      31.537  39.519  51.606  1.00  0.00           C
ATOM   2234  HB2 LEU X 143      31.446  39.040  50.631  1.00  0.00           H
ATOM   2235  HB3 LEU X 143      31.158  40.539  51.537  1.00  0.00           H
ATOM   2236  CG  LEU X 143      30.735  38.771  52.645  1.00  0.00           C
ATOM   2237  HG  LEU X 143      30.796  39.234  53.630  1.00  0.00           H
ATOM   2238  CD1 LEU X 143      29.257  38.760  52.276  1.00  0.00           C
ATOM   2239 HD11 LEU X 143      28.952  39.807  52.267  1.00  0.00           H
ATOM   2240 HD12 LEU X 143      29.149  38.465  51.232  1.00  0.00           H
ATOM   2241 HD13 LEU X 143      28.637  38.121  52.905  1.00  0.00           H
ATOM   2242  CD2 LEU X 143      31.125  37.364  52.806  1.00  0.00           C
ATOM   2243 HD21 LEU X 143      30.419  36.986  53.545  1.00  0.00           H
ATOM   2244 HD22 LEU X 143      30.986  36.722  51.937  1.00  0.00           H
ATOM   2245 HD23 LEU X 143      32.177  37.227  53.057  1.00  0.00           H
ATOM   2246  C   LEU X 143      33.559  40.441  50.754  1.00  0.00           C
ATOM   2247  O   LEU X 143      33.154  41.607  50.557  1.00  0.00           O
ATOM   2248  N   THR X 144      34.562  39.850  50.073  1.00  0.00           N
ATOM   2249  H   THR X 144      34.841  38.960  50.461  1.00  0.00           H
ATOM   2250  CA  THR X 144      35.181  40.275  48.849  1.00  0.00           C
ATOM   2251  HA  THR X 144      35.144  41.363  48.792  1.00  0.00           H
ATOM   2252  CB  THR X 144      36.560  39.645  48.636  1.00  0.00           C
ATOM   2253  HB  THR X 144      37.002  39.931  47.682  1.00  0.00           H
ATOM   2254  CG2 THR X 144      37.438  40.005  49.785  1.00  0.00           C
ATOM   2255 HG21 THR X 144      38.477  39.678  49.791  1.00  0.00           H
ATOM   2256 HG22 THR X 144      37.570  41.086  49.819  1.00  0.00           H
ATOM   2257 HG23 THR X 144      37.011  39.582  50.695  1.00  0.00           H
ATOM   2258  OG1 THR X 144      36.513  38.218  48.797  1.00  0.00           O
ATOM   2259  HG1 THR X 144      35.968  37.844  48.101  1.00  0.00           H
ATOM   2260  C   THR X 144      34.363  39.820  47.654  1.00  0.00           C
ATOM   2261  O   THR X 144      34.558  40.350  46.564  1.00  0.00           O
ATOM   2262  N   SER X 145      33.471  38.810  47.790  1.00  0.00           N
ATOM   2263  H   SER X 145      33.353  38.264  48.632  1.00  0.00           H
ATOM   2264  CA  SER X 145      32.328  38.625  46.830  1.00  0.00           C
ATOM   2265  HA  SER X 145      32.698  38.862  45.833  1.00  0.00           H
ATOM   2266  CB  SER X 145      31.735  37.210  46.919  1.00  0.00           C
ATOM   2267  HB2 SER X 145      30.856  37.178  46.275  1.00  0.00           H
ATOM   2268  HB3 SER X 145      31.382  36.998  47.928  1.00  0.00           H
ATOM   2269  OG  SER X 145      32.615  36.174  46.481  1.00  0.00           O
ATOM   2270  HG  SER X 145      32.463  35.990  45.551  1.00  0.00           H
ATOM   2271  C   SER X 145      31.199  39.638  47.137  1.00  0.00           C
ATOM   2272  O   SER X 145      31.203  40.233  48.173  1.00  0.00           O
ATOM   2273  N   ASN X 146      30.317  39.790  46.143  1.00  0.00           N
ATOM   2274  H   ASN X 146      30.564  39.162  45.391  1.00  0.00           H
ATOM   2275  CA  ASN X 146      29.168  40.734  46.069  1.00  0.00           C
ATOM   2276  HA  ASN X 146      29.578  41.724  46.272  1.00  0.00           H
ATOM   2277  CB  ASN X 146      28.727  40.706  44.525  1.00  0.00           C
ATOM   2278  HB2 ASN X 146      28.246  39.747  44.329  1.00  0.00           H
ATOM   2279  HB3 ASN X 146      29.624  40.717  43.906  1.00  0.00           H
ATOM   2280  CG  ASN X 146      27.785  41.812  44.192  1.00  0.00           C
ATOM   2281  OD1 ASN X 146      27.598  42.782  44.969  1.00  0.00           O
ATOM   2282  ND2 ASN X 146      27.148  41.689  43.089  1.00  0.00           N
ATOM   2283 HD21 ASN X 146      26.442  42.396  42.938  1.00  0.00           H
ATOM   2284 HD22 ASN X 146      27.464  40.890  42.558  1.00  0.00           H
ATOM   2285  C   ASN X 146      28.001  40.495  47.075  1.00  0.00           C
ATOM   2286  O   ASN X 146      27.650  39.357  47.542  1.00  0.00           O
ATOM   2287  N   ALA X 147      27.217  41.569  47.332  1.00  0.00           N
ATOM   2288  H   ALA X 147      27.417  42.389  46.776  1.00  0.00           H
ATOM   2289  CA  ALA X 147      25.910  41.271  47.998  1.00  0.00           C
ATOM   2290  HA  ALA X 147      26.093  40.861  48.992  1.00  0.00           H
ATOM   2291  CB  ALA X 147      25.334  42.610  48.308  1.00  0.00           C
ATOM   2292  HB1 ALA X 147      24.359  42.512  48.785  1.00  0.00           H
ATOM   2293  HB2 ALA X 147      25.931  43.212  48.993  1.00  0.00           H
ATOM   2294  HB3 ALA X 147      25.257  43.231  47.415  1.00  0.00           H
ATOM   2295  C   ALA X 147      24.931  40.375  47.245  1.00  0.00           C
ATOM   2296  O   ALA X 147      24.116  39.661  47.845  1.00  0.00           O
ATOM   2297  N   ALA X 148      24.976  40.436  45.953  1.00  0.00           N
ATOM   2298  H   ALA X 148      25.471  41.145  45.432  1.00  0.00           H
ATOM   2299  CA  ALA X 148      24.132  39.525  45.149  1.00  0.00           C
ATOM   2300  HA  ALA X 148      23.066  39.735  45.244  1.00  0.00           H
ATOM   2301  CB  ALA X 148      24.328  39.711  43.631  1.00  0.00           C
ATOM   2302  HB1 ALA X 148      25.399  39.656  43.436  1.00  0.00           H
ATOM   2303  HB2 ALA X 148      23.811  38.973  43.017  1.00  0.00           H
ATOM   2304  HB3 ALA X 148      23.977  40.708  43.362  1.00  0.00           H
ATOM   2305  C   ALA X 148      24.273  38.034  45.434  1.00  0.00           C
ATOM   2306  O   ALA X 148      23.354  37.267  45.757  1.00  0.00           O
ATOM   2307  N   PHE X 149      25.574  37.546  45.338  1.00  0.00           N
ATOM   2308  H   PHE X 149      26.256  38.277  45.191  1.00  0.00           H
ATOM   2309  CA  PHE X 149      26.123  36.285  45.857  1.00  0.00           C
ATOM   2310  HA  PHE X 149      25.800  35.441  45.249  1.00  0.00           H
ATOM   2311  CB  PHE X 149      27.652  36.356  45.727  1.00  0.00           C
ATOM   2312  HB2 PHE X 149      28.013  37.385  45.758  1.00  0.00           H
ATOM   2313  HB3 PHE X 149      27.990  36.062  44.734  1.00  0.00           H
ATOM   2314  CG  PHE X 149      28.439  35.571  46.708  1.00  0.00           C
ATOM   2315  CD1 PHE X 149      28.793  36.019  47.967  1.00  0.00           C
ATOM   2316  HD1 PHE X 149      28.685  37.073  48.175  1.00  0.00           H
ATOM   2317  CE1 PHE X 149      29.436  35.228  48.940  1.00  0.00           C
ATOM   2318  HE1 PHE X 149      29.746  35.780  49.814  1.00  0.00           H
ATOM   2319  CZ  PHE X 149      29.647  33.897  48.677  1.00  0.00           C
ATOM   2320  HZ  PHE X 149      30.200  33.275  49.366  1.00  0.00           H
ATOM   2321  CE2 PHE X 149      29.097  33.347  47.472  1.00  0.00           C
ATOM   2322  HE2 PHE X 149      29.291  32.290  47.359  1.00  0.00           H
ATOM   2323  CD2 PHE X 149      28.574  34.207  46.503  1.00  0.00           C
ATOM   2324  HD2 PHE X 149      28.210  33.809  45.568  1.00  0.00           H
ATOM   2325  C   PHE X 149      25.707  35.928  47.283  1.00  0.00           C
ATOM   2326  O   PHE X 149      25.302  34.793  47.473  1.00  0.00           O
ATOM   2327  N   LEU X 150      25.724  36.776  48.293  1.00  0.00           N
ATOM   2328  H   LEU X 150      25.953  37.733  48.065  1.00  0.00           H
ATOM   2329  CA  LEU X 150      25.348  36.521  49.702  1.00  0.00           C
ATOM   2330  HA  LEU X 150      25.941  35.658  50.006  1.00  0.00           H
ATOM   2331  CB  LEU X 150      25.706  37.789  50.534  1.00  0.00           C
ATOM   2332  HB2 LEU X 150      25.166  38.630  50.098  1.00  0.00           H
ATOM   2333  HB3 LEU X 150      26.784  37.850  50.382  1.00  0.00           H
ATOM   2334  CG  LEU X 150      25.259  37.777  52.040  1.00  0.00           C
ATOM   2335  HG  LEU X 150      24.182  37.607  52.030  1.00  0.00           H
ATOM   2336  CD1 LEU X 150      25.944  36.630  52.870  1.00  0.00           C
ATOM   2337 HD11 LEU X 150      27.008  36.862  52.815  1.00  0.00           H
ATOM   2338 HD12 LEU X 150      25.542  36.549  53.880  1.00  0.00           H
ATOM   2339 HD13 LEU X 150      25.841  35.715  52.287  1.00  0.00           H
ATOM   2340  CD2 LEU X 150      25.628  39.117  52.655  1.00  0.00           C
ATOM   2341 HD21 LEU X 150      25.321  39.138  53.701  1.00  0.00           H
ATOM   2342 HD22 LEU X 150      26.706  39.265  52.593  1.00  0.00           H
ATOM   2343 HD23 LEU X 150      25.196  40.006  52.196  1.00  0.00           H
ATOM   2344  C   LEU X 150      23.898  36.200  49.761  1.00  0.00           C
ATOM   2345  O   LEU X 150      23.585  35.215  50.363  1.00  0.00           O
ATOM   2346  N   ALA X 151      23.062  36.990  49.048  1.00  0.00           N
ATOM   2347  H   ALA X 151      23.377  37.708  48.411  1.00  0.00           H
ATOM   2348  CA  ALA X 151      21.657  36.618  49.038  1.00  0.00           C
ATOM   2349  HA  ALA X 151      21.287  36.470  50.053  1.00  0.00           H
ATOM   2350  CB  ALA X 151      20.918  37.834  48.431  1.00  0.00           C
ATOM   2351  HB1 ALA X 151      21.118  37.833  47.360  1.00  0.00           H
ATOM   2352  HB2 ALA X 151      19.850  37.614  48.426  1.00  0.00           H
ATOM   2353  HB3 ALA X 151      21.154  38.788  48.902  1.00  0.00           H
ATOM   2354  C   ALA X 151      21.323  35.316  48.288  1.00  0.00           C
ATOM   2355  O   ALA X 151      20.525  34.553  48.817  1.00  0.00           O
ATOM   2356  N   LEU X 152      21.962  34.994  47.182  1.00  0.00           N
ATOM   2357  H   LEU X 152      22.558  35.663  46.714  1.00  0.00           H
ATOM   2358  CA  LEU X 152      21.845  33.632  46.550  1.00  0.00           C
ATOM   2359  HA  LEU X 152      20.823  33.271  46.436  1.00  0.00           H
ATOM   2360  CB  LEU X 152      22.745  33.594  45.216  1.00  0.00           C
ATOM   2361  HB2 LEU X 152      23.753  33.802  45.573  1.00  0.00           H
ATOM   2362  HB3 LEU X 152      22.438  34.412  44.564  1.00  0.00           H
ATOM   2363  CG  LEU X 152      22.700  32.294  44.379  1.00  0.00           C
ATOM   2364  HG  LEU X 152      23.249  31.525  44.922  1.00  0.00           H
ATOM   2365  CD1 LEU X 152      21.235  31.873  44.124  1.00  0.00           C
ATOM   2366 HD11 LEU X 152      20.761  32.737  43.658  1.00  0.00           H
ATOM   2367 HD12 LEU X 152      21.151  30.937  43.572  1.00  0.00           H
ATOM   2368 HD13 LEU X 152      20.691  31.697  45.053  1.00  0.00           H
ATOM   2369  CD2 LEU X 152      23.444  32.490  43.091  1.00  0.00           C
ATOM   2370 HD21 LEU X 152      23.174  31.682  42.411  1.00  0.00           H
ATOM   2371 HD22 LEU X 152      23.117  33.442  42.673  1.00  0.00           H
ATOM   2372 HD23 LEU X 152      24.529  32.544  43.187  1.00  0.00           H
ATOM   2373  C   LEU X 152      22.300  32.591  47.514  1.00  0.00           C
ATOM   2374  O   LEU X 152      21.666  31.554  47.605  1.00  0.00           O
ATOM   2375  N   CYS X 153      23.334  32.799  48.300  1.00  0.00           N
ATOM   2376  H   CYS X 153      23.771  33.690  48.110  1.00  0.00           H
ATOM   2377  CA  CYS X 153      23.886  31.862  49.288  1.00  0.00           C
ATOM   2378  HA  CYS X 153      23.921  30.913  48.754  1.00  0.00           H
ATOM   2379  CB  CYS X 153      25.377  32.235  49.531  1.00  0.00           C
ATOM   2380  HB2 CYS X 153      25.626  31.517  50.312  1.00  0.00           H
ATOM   2381  HB3 CYS X 153      25.614  33.238  49.887  1.00  0.00           H
ATOM   2382  SG  CYS X 153      26.411  31.822  48.165  1.00  0.00           S
ATOM   2383  HG  CYS X 153      26.533  33.031  47.609  1.00  0.00           H
ATOM   2384  C   CYS X 153      22.975  31.607  50.512  1.00  0.00           C
ATOM   2385  O   CYS X 153      22.957  30.482  51.023  1.00  0.00           O
ATOM   2386  N   TYR X 154      22.264  32.629  50.963  1.00  0.00           N
ATOM   2387  H   TYR X 154      22.455  33.564  50.632  1.00  0.00           H
ATOM   2388  CA  TYR X 154      21.267  32.476  52.032  1.00  0.00           C
ATOM   2389  HA  TYR X 154      21.733  31.957  52.870  1.00  0.00           H
ATOM   2390  CB  TYR X 154      20.767  33.822  52.530  1.00  0.00           C
ATOM   2391  HB2 TYR X 154      19.820  33.863  53.067  1.00  0.00           H
ATOM   2392  HB3 TYR X 154      20.601  34.424  51.636  1.00  0.00           H
ATOM   2393  CG  TYR X 154      21.612  34.625  53.517  1.00  0.00           C
ATOM   2394  CD1 TYR X 154      22.409  34.004  54.495  1.00  0.00           C
ATOM   2395  HD1 TYR X 154      22.453  32.931  54.613  1.00  0.00           H
ATOM   2396  CE1 TYR X 154      23.191  34.747  55.431  1.00  0.00           C
ATOM   2397  HE1 TYR X 154      23.719  34.158  56.166  1.00  0.00           H
ATOM   2398  CZ  TYR X 154      23.257  36.103  55.323  1.00  0.00           C
ATOM   2399  OH  TYR X 154      23.946  36.868  56.203  1.00  0.00           O
ATOM   2400  HH  TYR X 154      23.597  37.761  56.173  1.00  0.00           H
ATOM   2401  CE2 TYR X 154      22.540  36.768  54.300  1.00  0.00           C
ATOM   2402  HE2 TYR X 154      22.565  37.848  54.273  1.00  0.00           H
ATOM   2403  CD2 TYR X 154      21.671  36.060  53.423  1.00  0.00           C
ATOM   2404  HD2 TYR X 154      21.067  36.618  52.724  1.00  0.00           H
ATOM   2405  C   TYR X 154      20.041  31.626  51.637  1.00  0.00           C
ATOM   2406  O   TYR X 154      19.499  30.884  52.532  1.00  0.00           O
ATOM   2407  N   HIE X 155      19.679  31.813  50.395  1.00  0.00           N
ATOM   2408  H   HIE X 155      20.258  32.437  49.851  1.00  0.00           H
ATOM   2409  CA  HIE X 155      18.575  31.025  49.842  1.00  0.00           C
ATOM   2410  HA  HIE X 155      17.689  31.069  50.475  1.00  0.00           H
ATOM   2411  CB  HIE X 155      18.221  31.724  48.501  1.00  0.00           C
ATOM   2412  HB2 HIE X 155      19.048  31.597  47.803  1.00  0.00           H
ATOM   2413  HB3 HIE X 155      18.202  32.779  48.777  1.00  0.00           H
ATOM   2414  CG  HIE X 155      16.915  31.233  47.963  1.00  0.00           C
ATOM   2415  ND1 HIE X 155      15.703  31.509  48.535  1.00  0.00           N
ATOM   2416  CE1 HIE X 155      14.793  30.828  47.766  1.00  0.00           C
ATOM   2417  HE1 HIE X 155      13.727  30.946  47.889  1.00  0.00           H
ATOM   2418  NE2 HIE X 155      15.414  30.238  46.734  1.00  0.00           N
ATOM   2419  HE2 HIE X 155      14.882  29.748  46.029  1.00  0.00           H
ATOM   2420  CD2 HIE X 155      16.758  30.475  46.853  1.00  0.00           C
ATOM   2421  HD2 HIE X 155      17.538  30.024  46.258  1.00  0.00           H
ATOM   2422  C   HIE X 155      18.916  29.546  49.642  1.00  0.00           C
ATOM   2423  O   HIE X 155      18.174  28.757  50.175  1.00  0.00           O
ATOM   2424  N   PHE X 156      19.998  29.151  48.995  1.00  0.00           N
ATOM   2425  H   PHE X 156      20.648  29.840  48.644  1.00  0.00           H
ATOM   2426  CA  PHE X 156      20.443  27.720  48.870  1.00  0.00           C
ATOM   2427  HA  PHE X 156      19.585  27.165  48.490  1.00  0.00           H
ATOM   2428  CB  PHE X 156      21.560  27.478  47.806  1.00  0.00           C
ATOM   2429  HB2 PHE X 156      22.078  26.548  48.041  1.00  0.00           H
ATOM   2430  HB3 PHE X 156      22.303  28.274  47.865  1.00  0.00           H
ATOM   2431  CG  PHE X 156      21.015  27.360  46.418  1.00  0.00           C
ATOM   2432  CD1 PHE X 156      20.509  28.487  45.741  1.00  0.00           C
ATOM   2433  HD1 PHE X 156      20.484  29.402  46.314  1.00  0.00           H
ATOM   2434  CE1 PHE X 156      19.842  28.301  44.473  1.00  0.00           C
ATOM   2435  HE1 PHE X 156      19.213  29.049  44.013  1.00  0.00           H
ATOM   2436  CZ  PHE X 156      19.860  27.015  43.859  1.00  0.00           C
ATOM   2437  HZ  PHE X 156      19.193  26.888  43.019  1.00  0.00           H
ATOM   2438  CE2 PHE X 156      20.398  25.884  44.500  1.00  0.00           C
ATOM   2439  HE2 PHE X 156      20.379  24.900  44.056  1.00  0.00           H
ATOM   2440  CD2 PHE X 156      20.973  26.101  45.775  1.00  0.00           C
ATOM   2441  HD2 PHE X 156      21.430  25.415  46.474  1.00  0.00           H
ATOM   2442  C   PHE X 156      20.856  27.046  50.188  1.00  0.00           C
ATOM   2443  O   PHE X 156      20.628  25.841  50.385  1.00  0.00           O
ATOM   2444  N   GLU X 157      21.395  27.809  51.131  1.00  0.00           N
ATOM   2445  H   GLU X 157      21.661  28.770  50.969  1.00  0.00           H
ATOM   2446  CA  GLU X 157      21.607  27.265  52.478  1.00  0.00           C
ATOM   2447  HA  GLU X 157      22.141  26.322  52.359  1.00  0.00           H
ATOM   2448  CB  GLU X 157      22.486  28.284  53.249  1.00  0.00           C
ATOM   2449  HB2 GLU X 157      22.083  29.287  53.109  1.00  0.00           H
ATOM   2450  HB3 GLU X 157      23.434  28.283  52.712  1.00  0.00           H
ATOM   2451  CG  GLU X 157      22.793  27.982  54.719  1.00  0.00           C
ATOM   2452  HG2 GLU X 157      23.761  28.442  54.918  1.00  0.00           H
ATOM   2453  HG3 GLU X 157      22.931  26.908  54.846  1.00  0.00           H
ATOM   2454  CD  GLU X 157      21.879  28.659  55.701  1.00  0.00           C
ATOM   2455  OE1 GLU X 157      21.720  28.108  56.819  1.00  0.00           O
ATOM   2456  OE2 GLU X 157      21.251  29.703  55.393  1.00  0.00           O
ATOM   2457  C   GLU X 157      20.266  26.908  53.118  1.00  0.00           C
ATOM   2458  O   GLU X 157      20.175  25.790  53.554  1.00  0.00           O
ATOM   2459  N   SER X 158      19.231  27.800  53.259  1.00  0.00           N
ATOM   2460  H   SER X 158      19.483  28.688  52.849  1.00  0.00           H
ATOM   2461  CA  SER X 158      17.887  27.378  53.690  1.00  0.00           C
ATOM   2462  HA  SER X 158      17.935  26.946  54.689  1.00  0.00           H
ATOM   2463  CB  SER X 158      16.997  28.611  53.891  1.00  0.00           C
ATOM   2464  HB2 SER X 158      16.986  29.217  52.985  1.00  0.00           H
ATOM   2465  HB3 SER X 158      17.364  29.130  54.777  1.00  0.00           H
ATOM   2466  OG  SER X 158      15.668  28.280  54.022  1.00  0.00           O
ATOM   2467  HG  SER X 158      15.485  28.503  54.938  1.00  0.00           H
ATOM   2468  C   SER X 158      17.252  26.227  52.946  1.00  0.00           C
ATOM   2469  O   SER X 158      16.719  25.203  53.389  1.00  0.00           O
ATOM   2470  N   LEU X 159      17.269  26.257  51.660  1.00  0.00           N
ATOM   2471  H   LEU X 159      17.684  27.112  51.318  1.00  0.00           H
ATOM   2472  CA  LEU X 159      16.839  25.180  50.699  1.00  0.00           C
ATOM   2473  HA  LEU X 159      15.752  25.118  50.648  1.00  0.00           H
ATOM   2474  CB  LEU X 159      17.234  25.473  49.178  1.00  0.00           C
ATOM   2475  HB2 LEU X 159      17.451  24.554  48.633  1.00  0.00           H
ATOM   2476  HB3 LEU X 159      18.242  25.887  49.170  1.00  0.00           H
ATOM   2477  CG  LEU X 159      16.262  26.283  48.388  1.00  0.00           C
ATOM   2478  HG  LEU X 159      16.170  27.215  48.945  1.00  0.00           H
ATOM   2479  CD1 LEU X 159      16.677  26.607  47.001  1.00  0.00           C
ATOM   2480 HD11 LEU X 159      16.776  25.712  46.386  1.00  0.00           H
ATOM   2481 HD12 LEU X 159      16.034  27.373  46.568  1.00  0.00           H
ATOM   2482 HD13 LEU X 159      17.669  27.059  47.008  1.00  0.00           H
ATOM   2483  CD2 LEU X 159      14.846  25.676  48.227  1.00  0.00           C
ATOM   2484 HD21 LEU X 159      15.033  24.750  47.682  1.00  0.00           H
ATOM   2485 HD22 LEU X 159      14.306  25.638  49.173  1.00  0.00           H
ATOM   2486 HD23 LEU X 159      14.219  26.325  47.616  1.00  0.00           H
ATOM   2487  C   LEU X 159      17.343  23.806  51.148  1.00  0.00           C
ATOM   2488  O   LEU X 159      16.585  22.946  51.479  1.00  0.00           O
ATOM   2489  N   LYS X 160      18.662  23.604  51.283  1.00  0.00           N
ATOM   2490  H   LYS X 160      19.150  24.407  50.913  1.00  0.00           H
ATOM   2491  CA  LYS X 160      19.451  22.442  51.678  1.00  0.00           C
ATOM   2492  HA  LYS X 160      18.903  21.581  51.295  1.00  0.00           H
ATOM   2493  CB  LYS X 160      20.945  22.437  51.249  1.00  0.00           C
ATOM   2494  HB2 LYS X 160      21.362  23.295  51.776  1.00  0.00           H
ATOM   2495  HB3 LYS X 160      21.037  22.575  50.172  1.00  0.00           H
ATOM   2496  CG  LYS X 160      21.811  21.187  51.683  1.00  0.00           C
ATOM   2497  HG2 LYS X 160      21.860  21.107  52.768  1.00  0.00           H
ATOM   2498  HG3 LYS X 160      22.794  21.418  51.272  1.00  0.00           H
ATOM   2499  CD  LYS X 160      21.322  19.871  51.143  1.00  0.00           C
ATOM   2500  HD2 LYS X 160      20.333  19.701  51.570  1.00  0.00           H
ATOM   2501  HD3 LYS X 160      22.056  19.111  51.410  1.00  0.00           H
ATOM   2502  CE  LYS X 160      21.081  19.780  49.586  1.00  0.00           C
ATOM   2503  HE2 LYS X 160      20.625  20.720  49.276  1.00  0.00           H
ATOM   2504  HE3 LYS X 160      20.462  18.918  49.336  1.00  0.00           H
ATOM   2505  NZ  LYS X 160      22.443  19.703  48.934  1.00  0.00           N
ATOM   2506  HZ1 LYS X 160      22.825  20.632  48.825  1.00  0.00           H
ATOM   2507  HZ2 LYS X 160      22.472  19.350  47.988  1.00  0.00           H
ATOM   2508  HZ3 LYS X 160      22.996  19.066  49.489  1.00  0.00           H
ATOM   2509  C   LYS X 160      19.281  22.069  53.221  1.00  0.00           C
ATOM   2510  O   LYS X 160      19.062  20.905  53.479  1.00  0.00           O
ATOM   2511  N   LYS X 161      19.418  23.010  54.192  1.00  0.00           N
ATOM   2512  H   LYS X 161      19.471  23.989  53.952  1.00  0.00           H
ATOM   2513  CA  LYS X 161      19.666  22.679  55.626  1.00  0.00           C
ATOM   2514  HA  LYS X 161      20.015  21.648  55.673  1.00  0.00           H
ATOM   2515  CB  LYS X 161      20.773  23.555  56.179  1.00  0.00           C
ATOM   2516  HB2 LYS X 161      20.758  23.416  57.260  1.00  0.00           H
ATOM   2517  HB3 LYS X 161      20.612  24.610  55.956  1.00  0.00           H
ATOM   2518  CG  LYS X 161      22.129  23.247  55.564  1.00  0.00           C
ATOM   2519  HG2 LYS X 161      22.100  23.453  54.494  1.00  0.00           H
ATOM   2520  HG3 LYS X 161      22.392  22.191  55.630  1.00  0.00           H
ATOM   2521  CD  LYS X 161      23.339  23.981  56.178  1.00  0.00           C
ATOM   2522  HD2 LYS X 161      23.208  25.045  55.983  1.00  0.00           H
ATOM   2523  HD3 LYS X 161      24.254  23.678  55.669  1.00  0.00           H
ATOM   2524  CE  LYS X 161      23.590  23.977  57.704  1.00  0.00           C
ATOM   2525  HE2 LYS X 161      23.400  22.957  58.038  1.00  0.00           H
ATOM   2526  HE3 LYS X 161      22.886  24.746  58.022  1.00  0.00           H
ATOM   2527  NZ  LYS X 161      24.960  24.403  58.032  1.00  0.00           N
ATOM   2528  HZ1 LYS X 161      25.080  24.319  59.032  1.00  0.00           H
ATOM   2529  HZ2 LYS X 161      24.981  25.378  57.771  1.00  0.00           H
ATOM   2530  HZ3 LYS X 161      25.681  23.847  57.597  1.00  0.00           H
ATOM   2531  C   LYS X 161      18.343  22.809  56.428  1.00  0.00           C
ATOM   2532  O   LYS X 161      18.198  22.165  57.466  1.00  0.00           O
ATOM   2533  N   GLU X 162      17.369  23.550  55.933  1.00  0.00           N
ATOM   2534  H   GLU X 162      17.546  24.109  55.111  1.00  0.00           H
ATOM   2535  CA  GLU X 162      16.026  23.655  56.513  1.00  0.00           C
ATOM   2536  HA  GLU X 162      16.066  23.225  57.514  1.00  0.00           H
ATOM   2537  CB  GLU X 162      15.673  25.128  56.892  1.00  0.00           C
ATOM   2538  HB2 GLU X 162      15.910  25.751  56.030  1.00  0.00           H
ATOM   2539  HB3 GLU X 162      16.308  25.482  57.704  1.00  0.00           H
ATOM   2540  CG  GLU X 162      14.201  25.338  57.450  1.00  0.00           C
ATOM   2541  HG2 GLU X 162      13.512  25.097  56.641  1.00  0.00           H
ATOM   2542  HG3 GLU X 162      14.179  26.410  57.645  1.00  0.00           H
ATOM   2543  CD  GLU X 162      14.021  24.428  58.682  1.00  0.00           C
ATOM   2544  OE1 GLU X 162      12.925  23.828  58.830  1.00  0.00           O
ATOM   2545  OE2 GLU X 162      14.989  24.192  59.421  1.00  0.00           O
ATOM   2546  C   GLU X 162      14.902  22.943  55.742  1.00  0.00           C
ATOM   2547  O   GLU X 162      14.127  22.103  56.273  1.00  0.00           O
ATOM   2548  N   HIE X 163      14.843  23.253  54.470  1.00  0.00           N
ATOM   2549  H   HIE X 163      15.452  23.941  54.052  1.00  0.00           H
ATOM   2550  CA  HIE X 163      13.897  22.611  53.616  1.00  0.00           C
ATOM   2551  HA  HIE X 163      12.980  22.457  54.186  1.00  0.00           H
ATOM   2552  CB  HIE X 163      13.435  23.602  52.597  1.00  0.00           C
ATOM   2553  HB2 HIE X 163      12.822  23.153  51.816  1.00  0.00           H
ATOM   2554  HB3 HIE X 163      14.301  24.057  52.115  1.00  0.00           H
ATOM   2555  CG  HIE X 163      12.600  24.750  53.199  1.00  0.00           C
ATOM   2556  ND1 HIE X 163      11.214  24.884  53.387  1.00  0.00           N
ATOM   2557  CE1 HIE X 163      11.029  26.101  53.922  1.00  0.00           C
ATOM   2558  HE1 HIE X 163      10.074  26.534  54.178  1.00  0.00           H
ATOM   2559  NE2 HIE X 163      12.223  26.643  54.161  1.00  0.00           N
ATOM   2560  HE2 HIE X 163      12.250  27.609  54.454  1.00  0.00           H
ATOM   2561  CD2 HIE X 163      13.212  25.819  53.794  1.00  0.00           C
ATOM   2562  HD2 HIE X 163      14.260  26.080  53.788  1.00  0.00           H
ATOM   2563  C   HIE X 163      14.231  21.218  53.127  1.00  0.00           C
ATOM   2564  O   HIE X 163      13.291  20.443  53.004  1.00  0.00           O
ATOM   2565  N   HIP X 164      15.512  20.814  53.142  1.00  0.00           N
ATOM   2566  H   HIP X 164      16.107  21.612  53.314  1.00  0.00           H
ATOM   2567  CA  HIP X 164      16.110  19.559  52.675  1.00  0.00           C
ATOM   2568  HA  HIP X 164      17.163  19.838  52.708  1.00  0.00           H
ATOM   2569  CB  HIP X 164      15.681  18.446  53.628  1.00  0.00           C
ATOM   2570  HB2 HIP X 164      16.190  17.602  53.163  1.00  0.00           H
ATOM   2571  HB3 HIP X 164      14.599  18.385  53.509  1.00  0.00           H
ATOM   2572  CG  HIP X 164      16.233  18.675  55.049  1.00  0.00           C
ATOM   2573  ND1 HIP X 164      17.566  18.739  55.453  1.00  0.00           N
ATOM   2574  HD1 HIP X 164      18.333  18.528  54.831  1.00  0.00           H
ATOM   2575  CE1 HIP X 164      17.576  19.093  56.751  1.00  0.00           C
ATOM   2576  HE1 HIP X 164      18.450  19.473  57.259  1.00  0.00           H
ATOM   2577  NE2 HIP X 164      16.300  19.198  57.203  1.00  0.00           N
ATOM   2578  HE2 HIP X 164      16.022  19.489  58.130  1.00  0.00           H
ATOM   2579  CD2 HIP X 164      15.451  18.963  56.188  1.00  0.00           C
ATOM   2580  HD2 HIP X 164      14.373  18.954  56.125  1.00  0.00           H
ATOM   2581  C   HIP X 164      15.870  19.296  51.192  1.00  0.00           C
ATOM   2582  O   HIP X 164      15.940  18.098  50.773  1.00  0.00           O
ATOM   2583  N   ILE X 165      15.721  20.310  50.349  1.00  0.00           N
ATOM   2584  H   ILE X 165      15.848  21.229  50.748  1.00  0.00           H
ATOM   2585  CA  ILE X 165      15.521  20.238  48.877  1.00  0.00           C
ATOM   2586  HA  ILE X 165      14.797  19.439  48.714  1.00  0.00           H
ATOM   2587  CB  ILE X 165      15.016  21.626  48.384  1.00  0.00           C
ATOM   2588  HB  ILE X 165      15.823  22.325  48.603  1.00  0.00           H
ATOM   2589  CG2 ILE X 165      14.805  21.481  46.892  1.00  0.00           C
ATOM   2590 HG21 ILE X 165      15.758  21.458  46.363  1.00  0.00           H
ATOM   2591 HG22 ILE X 165      14.153  20.623  46.731  1.00  0.00           H
ATOM   2592 HG23 ILE X 165      14.271  22.328  46.461  1.00  0.00           H
ATOM   2593  CG1 ILE X 165      13.727  22.220  49.112  1.00  0.00           C
ATOM   2594 HG12 ILE X 165      13.349  23.135  48.654  1.00  0.00           H
ATOM   2595 HG13 ILE X 165      14.025  22.457  50.133  1.00  0.00           H
ATOM   2596  CD1 ILE X 165      12.539  21.225  49.232  1.00  0.00           C
ATOM   2597 HD11 ILE X 165      11.976  21.392  50.150  1.00  0.00           H
ATOM   2598 HD12 ILE X 165      11.803  21.478  48.469  1.00  0.00           H
ATOM   2599 HD13 ILE X 165      12.667  20.144  49.167  1.00  0.00           H
ATOM   2600  C   ILE X 165      16.766  19.647  48.112  1.00  0.00           C
ATOM   2601  O   ILE X 165      17.905  20.135  48.419  1.00  0.00           O
ATOM   2602  N   ASP X 166      16.609  18.710  47.192  1.00  0.00           N
ATOM   2603  H   ASP X 166      15.670  18.381  47.019  1.00  0.00           H
ATOM   2604  CA  ASP X 166      17.735  18.148  46.327  1.00  0.00           C
ATOM   2605  HA  ASP X 166      18.577  17.889  46.969  1.00  0.00           H
ATOM   2606  CB  ASP X 166      17.357  16.878  45.617  1.00  0.00           C
ATOM   2607  HB2 ASP X 166      16.477  17.068  45.002  1.00  0.00           H
ATOM   2608  HB3 ASP X 166      16.918  16.156  46.306  1.00  0.00           H
ATOM   2609  CG  ASP X 166      18.448  16.090  44.884  1.00  0.00           C
ATOM   2610  OD1 ASP X 166      18.095  15.071  44.236  1.00  0.00           O
ATOM   2611  OD2 ASP X 166      19.595  16.478  45.042  1.00  0.00           O
ATOM   2612  C   ASP X 166      18.287  19.139  45.377  1.00  0.00           C
ATOM   2613  O   ASP X 166      17.814  19.247  44.260  1.00  0.00           O
ATOM   2614  N   THR X 167      19.280  20.012  45.798  1.00  0.00           N
ATOM   2615  H   THR X 167      19.478  20.094  46.785  1.00  0.00           H
ATOM   2616  CA  THR X 167      19.658  21.207  45.039  1.00  0.00           C
ATOM   2617  HA  THR X 167      18.766  21.797  44.828  1.00  0.00           H
ATOM   2618  CB  THR X 167      20.474  22.170  45.893  1.00  0.00           C
ATOM   2619  HB  THR X 167      20.768  23.011  45.265  1.00  0.00           H
ATOM   2620  CG2 THR X 167      19.559  22.761  46.996  1.00  0.00           C
ATOM   2621 HG21 THR X 167      19.289  23.728  46.574  1.00  0.00           H
ATOM   2622 HG22 THR X 167      18.660  22.176  47.193  1.00  0.00           H
ATOM   2623 HG23 THR X 167      20.067  22.861  47.955  1.00  0.00           H
ATOM   2624  OG1 THR X 167      21.592  21.460  46.399  1.00  0.00           O
ATOM   2625  HG1 THR X 167      22.034  21.153  45.603  1.00  0.00           H
ATOM   2626  C   THR X 167      20.336  20.888  43.712  1.00  0.00           C
ATOM   2627  O   THR X 167      20.399  21.783  42.828  1.00  0.00           O
ATOM   2628  N   SER X 168      20.833  19.617  43.544  1.00  0.00           N
ATOM   2629  H   SER X 168      20.796  18.959  44.309  1.00  0.00           H
ATOM   2630  CA  SER X 168      21.482  19.084  42.333  1.00  0.00           C
ATOM   2631  HA  SER X 168      22.402  19.619  42.099  1.00  0.00           H
ATOM   2632  CB  SER X 168      22.013  17.674  42.573  1.00  0.00           C
ATOM   2633  HB2 SER X 168      22.601  17.668  43.490  1.00  0.00           H
ATOM   2634  HB3 SER X 168      22.765  17.366  41.846  1.00  0.00           H
ATOM   2635  OG  SER X 168      20.991  16.728  42.828  1.00  0.00           O
ATOM   2636  HG  SER X 168      20.629  16.828  43.712  1.00  0.00           H
ATOM   2637  C   SER X 168      20.531  18.980  41.078  1.00  0.00           C
ATOM   2638  O   SER X 168      21.043  19.010  40.036  1.00  0.00           O
ATOM   2639  N   LYS X 169      19.156  18.888  41.338  1.00  0.00           N
ATOM   2640  H   LYS X 169      18.729  18.828  42.252  1.00  0.00           H
ATOM   2641  CA  LYS X 169      18.202  18.842  40.170  1.00  0.00           C
ATOM   2642  HA  LYS X 169      18.656  18.140  39.471  1.00  0.00           H
ATOM   2643  CB  LYS X 169      16.798  18.282  40.679  1.00  0.00           C
ATOM   2644  HB2 LYS X 169      16.991  17.427  41.327  1.00  0.00           H
ATOM   2645  HB3 LYS X 169      16.295  17.895  39.792  1.00  0.00           H
ATOM   2646  CG  LYS X 169      15.986  19.381  41.402  1.00  0.00           C
ATOM   2647  HG2 LYS X 169      15.457  19.976  40.657  1.00  0.00           H
ATOM   2648  HG3 LYS X 169      16.686  19.960  42.005  1.00  0.00           H
ATOM   2649  CD  LYS X 169      14.913  18.805  42.272  1.00  0.00           C
ATOM   2650  HD2 LYS X 169      15.334  17.948  42.797  1.00  0.00           H
ATOM   2651  HD3 LYS X 169      14.208  18.354  41.573  1.00  0.00           H
ATOM   2652  CE  LYS X 169      14.273  19.869  43.224  1.00  0.00           C
ATOM   2653  HE2 LYS X 169      13.846  20.745  42.736  1.00  0.00           H
ATOM   2654  HE3 LYS X 169      15.019  20.147  43.969  1.00  0.00           H
ATOM   2655  NZ  LYS X 169      13.039  19.197  43.809  1.00  0.00           N
ATOM   2656  HZ1 LYS X 169      12.224  19.375  43.240  1.00  0.00           H
ATOM   2657  HZ2 LYS X 169      12.692  19.584  44.674  1.00  0.00           H
ATOM   2658  HZ3 LYS X 169      13.199  18.201  43.867  1.00  0.00           H
ATOM   2659  C   LYS X 169      18.175  20.162  39.377  1.00  0.00           C
ATOM   2660  O   LYS X 169      17.821  20.205  38.179  1.00  0.00           O
ATOM   2661  N   TYR X 170      18.418  21.273  40.015  1.00  0.00           N
ATOM   2662  H   TYR X 170      18.671  21.179  40.988  1.00  0.00           H
ATOM   2663  CA  TYR X 170      18.447  22.605  39.394  1.00  0.00           C
ATOM   2664  HA  TYR X 170      17.620  22.679  38.688  1.00  0.00           H
ATOM   2665  CB  TYR X 170      18.367  23.743  40.393  1.00  0.00           C
ATOM   2666  HB2 TYR X 170      18.270  24.681  39.847  1.00  0.00           H
ATOM   2667  HB3 TYR X 170      19.298  23.894  40.941  1.00  0.00           H
ATOM   2668  CG  TYR X 170      17.182  23.556  41.339  1.00  0.00           C
ATOM   2669  CD1 TYR X 170      17.402  23.601  42.711  1.00  0.00           C
ATOM   2670  HD1 TYR X 170      18.430  23.715  43.025  1.00  0.00           H
ATOM   2671  CE1 TYR X 170      16.331  23.408  43.569  1.00  0.00           C
ATOM   2672  HE1 TYR X 170      16.586  23.474  44.617  1.00  0.00           H
ATOM   2673  CZ  TYR X 170      15.026  23.149  43.057  1.00  0.00           C
ATOM   2674  OH  TYR X 170      14.017  22.967  43.901  1.00  0.00           O
ATOM   2675  HH  TYR X 170      13.246  23.273  43.419  1.00  0.00           H
ATOM   2676  CE2 TYR X 170      14.832  23.075  41.686  1.00  0.00           C
ATOM   2677  HE2 TYR X 170      13.841  23.033  41.258  1.00  0.00           H
ATOM   2678  CD2 TYR X 170      15.960  23.271  40.813  1.00  0.00           C
ATOM   2679  HD2 TYR X 170      15.799  23.265  39.745  1.00  0.00           H
ATOM   2680  C   TYR X 170      19.664  22.878  38.474  1.00  0.00           C
ATOM   2681  O   TYR X 170      19.420  23.721  37.609  1.00  0.00           O
ATOM   2682  N   LYS X 171      20.842  22.317  38.645  1.00  0.00           N
ATOM   2683  H   LYS X 171      20.926  21.631  39.382  1.00  0.00           H
ATOM   2684  CA  LYS X 171      22.040  22.657  37.938  1.00  0.00           C
ATOM   2685  HA  LYS X 171      22.176  23.715  38.162  1.00  0.00           H
ATOM   2686  CB  LYS X 171      23.267  21.822  38.287  1.00  0.00           C
ATOM   2687  HB2 LYS X 171      23.051  20.764  38.146  1.00  0.00           H
ATOM   2688  HB3 LYS X 171      23.396  21.905  39.366  1.00  0.00           H
ATOM   2689  CG  LYS X 171      24.659  22.210  37.670  1.00  0.00           C
ATOM   2690  HG2 LYS X 171      24.513  22.231  36.590  1.00  0.00           H
ATOM   2691  HG3 LYS X 171      25.434  21.512  37.989  1.00  0.00           H
ATOM   2692  CD  LYS X 171      25.145  23.666  37.975  1.00  0.00           C
ATOM   2693  HD2 LYS X 171      25.636  23.581  38.944  1.00  0.00           H
ATOM   2694  HD3 LYS X 171      24.298  24.343  38.085  1.00  0.00           H
ATOM   2695  CE  LYS X 171      26.119  24.200  36.979  1.00  0.00           C
ATOM   2696  HE2 LYS X 171      26.527  23.341  36.446  1.00  0.00           H
ATOM   2697  HE3 LYS X 171      26.927  24.606  37.587  1.00  0.00           H
ATOM   2698  NZ  LYS X 171      25.431  25.188  36.194  1.00  0.00           N
ATOM   2699  HZ1 LYS X 171      26.168  25.525  35.592  1.00  0.00           H
ATOM   2700  HZ2 LYS X 171      25.325  25.985  36.806  1.00  0.00           H
ATOM   2701  HZ3 LYS X 171      24.785  24.767  35.542  1.00  0.00           H
ATOM   2702  C   LYS X 171      21.763  22.569  36.430  1.00  0.00           C
ATOM   2703  O   LYS X 171      21.383  21.429  36.007  1.00  0.00           O
ATOM   2704  N   ASP X 172      21.849  23.598  35.583  1.00  0.00           N
ATOM   2705  H   ASP X 172      22.265  24.479  35.849  1.00  0.00           H
ATOM   2706  CA  ASP X 172      21.586  23.464  34.109  1.00  0.00           C
ATOM   2707  HA  ASP X 172      21.715  24.443  33.648  1.00  0.00           H
ATOM   2708  CB  ASP X 172      22.632  22.572  33.428  1.00  0.00           C
ATOM   2709  HB2 ASP X 172      22.308  22.584  32.387  1.00  0.00           H
ATOM   2710  HB3 ASP X 172      22.564  21.541  33.774  1.00  0.00           H
ATOM   2711  CG  ASP X 172      24.095  23.087  33.542  1.00  0.00           C
ATOM   2712  OD1 ASP X 172      24.275  24.203  34.062  1.00  0.00           O
ATOM   2713  OD2 ASP X 172      24.993  22.339  33.144  1.00  0.00           O
ATOM   2714  C   ASP X 172      20.104  23.175  33.732  1.00  0.00           C
ATOM   2715  O   ASP X 172      19.834  22.659  32.692  1.00  0.00           O
ATOM   2716  N   SER X 173      19.111  23.463  34.605  1.00  0.00           N
ATOM   2717  H   SER X 173      19.507  23.771  35.482  1.00  0.00           H
ATOM   2718  CA  SER X 173      17.730  23.210  34.299  1.00  0.00           C
ATOM   2719  HA  SER X 173      17.680  22.256  33.774  1.00  0.00           H
ATOM   2720  CB  SER X 173      17.048  23.044  35.702  1.00  0.00           C
ATOM   2721  HB2 SER X 173      17.050  23.987  36.250  1.00  0.00           H
ATOM   2722  HB3 SER X 173      17.639  22.323  36.267  1.00  0.00           H
ATOM   2723  OG  SER X 173      15.731  22.641  35.499  1.00  0.00           O
ATOM   2724  HG  SER X 173      15.326  22.474  36.354  1.00  0.00           H
ATOM   2725  C   SER X 173      17.006  24.249  33.473  1.00  0.00           C
ATOM   2726  O   SER X 173      17.335  25.443  33.427  1.00  0.00           O
ATOM   2727  N   ASP X 174      15.964  23.845  32.773  1.00  0.00           N
ATOM   2728  H   ASP X 174      15.645  22.916  33.009  1.00  0.00           H
ATOM   2729  CA  ASP X 174      15.030  24.761  32.096  1.00  0.00           C
ATOM   2730  HA  ASP X 174      15.618  25.600  31.725  1.00  0.00           H
ATOM   2731  CB  ASP X 174      14.308  24.091  30.892  1.00  0.00           C
ATOM   2732  HB2 ASP X 174      13.801  24.825  30.265  1.00  0.00           H
ATOM   2733  HB3 ASP X 174      13.493  23.472  31.265  1.00  0.00           H
ATOM   2734  CG  ASP X 174      15.133  23.260  29.993  1.00  0.00           C
ATOM   2735  OD1 ASP X 174      14.690  22.159  29.571  1.00  0.00           O
ATOM   2736  OD2 ASP X 174      16.284  23.600  29.763  1.00  0.00           O
ATOM   2737  C   ASP X 174      14.108  25.286  33.140  1.00  0.00           C
ATOM   2738  O   ASP X 174      13.217  26.065  32.843  1.00  0.00           O
ATOM   2739  N   GLU X 175      14.139  24.961  34.446  1.00  0.00           N
ATOM   2740  H   GLU X 175      14.822  24.300  34.787  1.00  0.00           H
ATOM   2741  CA  GLU X 175      13.331  25.590  35.474  1.00  0.00           C
ATOM   2742  HA  GLU X 175      12.298  25.701  35.146  1.00  0.00           H
ATOM   2743  CB  GLU X 175      13.216  24.859  36.811  1.00  0.00           C
ATOM   2744  HB2 GLU X 175      14.137  24.826  37.393  1.00  0.00           H
ATOM   2745  HB3 GLU X 175      12.951  23.846  36.509  1.00  0.00           H
ATOM   2746  CG  GLU X 175      12.132  25.355  37.751  1.00  0.00           C
ATOM   2747  HG2 GLU X 175      12.074  26.440  37.837  1.00  0.00           H
ATOM   2748  HG3 GLU X 175      12.257  25.003  38.775  1.00  0.00           H
ATOM   2749  CD  GLU X 175      10.666  24.999  37.333  1.00  0.00           C
ATOM   2750  OE1 GLU X 175      10.229  25.284  36.161  1.00  0.00           O
ATOM   2751  OE2 GLU X 175       9.868  24.458  38.200  1.00  0.00           O
ATOM   2752  C   GLU X 175      13.886  27.020  35.743  1.00  0.00           C
ATOM   2753  O   GLU X 175      15.084  27.297  35.760  1.00  0.00           O
ATOM   2754  N   GLU X 176      12.961  28.004  35.920  1.00  0.00           N
ATOM   2755  H   GLU X 176      11.982  27.759  35.927  1.00  0.00           H
ATOM   2756  CA  GLU X 176      13.304  29.368  36.324  1.00  0.00           C
ATOM   2757  HA  GLU X 176      14.389  29.459  36.357  1.00  0.00           H
ATOM   2758  CB  GLU X 176      12.855  30.418  35.219  1.00  0.00           C
ATOM   2759  HB2 GLU X 176      13.357  31.381  35.306  1.00  0.00           H
ATOM   2760  HB3 GLU X 176      11.810  30.624  35.451  1.00  0.00           H
ATOM   2761  CG  GLU X 176      13.069  29.889  33.747  1.00  0.00           C
ATOM   2762  HG2 GLU X 176      13.923  29.214  33.681  1.00  0.00           H
ATOM   2763  HG3 GLU X 176      13.267  30.846  33.265  1.00  0.00           H
ATOM   2764  CD  GLU X 176      11.902  29.146  33.114  1.00  0.00           C
ATOM   2765  OE1 GLU X 176      11.899  28.869  31.871  1.00  0.00           O
ATOM   2766  OE2 GLU X 176      11.200  28.434  33.824  1.00  0.00           O
ATOM   2767  C   GLU X 176      12.711  29.638  37.694  1.00  0.00           C
ATOM   2768  O   GLU X 176      11.563  29.397  38.038  1.00  0.00           O
ATOM   2769  N   LEU X 177      13.545  30.180  38.587  1.00  0.00           N
ATOM   2770  H   LEU X 177      14.458  30.254  38.160  1.00  0.00           H
ATOM   2771  CA  LEU X 177      13.444  30.409  39.971  1.00  0.00           C
ATOM   2772  HA  LEU X 177      12.531  29.911  40.298  1.00  0.00           H
ATOM   2773  CB  LEU X 177      14.651  29.854  40.729  1.00  0.00           C
ATOM   2774  HB2 LEU X 177      14.493  29.965  41.802  1.00  0.00           H
ATOM   2775  HB3 LEU X 177      15.553  30.393  40.441  1.00  0.00           H
ATOM   2776  CG  LEU X 177      14.958  28.325  40.470  1.00  0.00           C
ATOM   2777  HG  LEU X 177      15.288  28.193  39.440  1.00  0.00           H
ATOM   2778  CD1 LEU X 177      16.108  27.851  41.343  1.00  0.00           C
ATOM   2779 HD11 LEU X 177      17.051  28.380  41.208  1.00  0.00           H
ATOM   2780 HD12 LEU X 177      15.801  27.997  42.378  1.00  0.00           H
ATOM   2781 HD13 LEU X 177      16.214  26.772  41.235  1.00  0.00           H
ATOM   2782  CD2 LEU X 177      13.855  27.361  40.829  1.00  0.00           C
ATOM   2783 HD21 LEU X 177      14.213  26.354  40.614  1.00  0.00           H
ATOM   2784 HD22 LEU X 177      13.583  27.332  41.884  1.00  0.00           H
ATOM   2785 HD23 LEU X 177      12.939  27.578  40.280  1.00  0.00           H
ATOM   2786  C   LEU X 177      13.410  31.883  40.328  1.00  0.00           C
ATOM   2787  O   LEU X 177      14.185  32.682  39.854  1.00  0.00           O
ATOM   2788  N   THR X 178      12.455  32.274  41.133  1.00  0.00           N
ATOM   2789  H   THR X 178      11.812  31.512  41.295  1.00  0.00           H
ATOM   2790  CA  THR X 178      12.342  33.465  41.970  1.00  0.00           C
ATOM   2791  HA  THR X 178      12.584  34.352  41.383  1.00  0.00           H
ATOM   2792  CB  THR X 178      10.868  33.554  42.557  1.00  0.00           C
ATOM   2793  HB  THR X 178      10.688  32.551  42.943  1.00  0.00           H
ATOM   2794  CG2 THR X 178      10.406  34.605  43.607  1.00  0.00           C
ATOM   2795 HG21 THR X 178      10.930  34.304  44.514  1.00  0.00           H
ATOM   2796 HG22 THR X 178      10.710  35.633  43.407  1.00  0.00           H
ATOM   2797 HG23 THR X 178       9.362  34.537  43.911  1.00  0.00           H
ATOM   2798  OG1 THR X 178       9.901  33.464  41.487  1.00  0.00           O
ATOM   2799  HG1 THR X 178       9.041  33.288  41.877  1.00  0.00           H
ATOM   2800  C   THR X 178      13.338  33.341  43.090  1.00  0.00           C
ATOM   2801  O   THR X 178      13.457  32.237  43.561  1.00  0.00           O
ATOM   2802  N   ILE X 179      14.015  34.456  43.488  1.00  0.00           N
ATOM   2803  H   ILE X 179      13.713  35.316  43.052  1.00  0.00           H
ATOM   2804  CA  ILE X 179      15.151  34.455  44.525  1.00  0.00           C
ATOM   2805  HA  ILE X 179      14.922  33.596  45.155  1.00  0.00           H
ATOM   2806  CB  ILE X 179      16.505  34.247  43.856  1.00  0.00           C
ATOM   2807  HB  ILE X 179      16.721  35.111  43.229  1.00  0.00           H
ATOM   2808  CG2 ILE X 179      17.565  34.229  44.993  1.00  0.00           C
ATOM   2809 HG21 ILE X 179      17.573  35.179  45.527  1.00  0.00           H
ATOM   2810 HG22 ILE X 179      17.384  33.424  45.706  1.00  0.00           H
ATOM   2811 HG23 ILE X 179      18.616  34.161  44.713  1.00  0.00           H
ATOM   2812  CG1 ILE X 179      16.699  33.093  42.902  1.00  0.00           C
ATOM   2813 HG12 ILE X 179      17.644  33.201  42.369  1.00  0.00           H
ATOM   2814 HG13 ILE X 179      15.920  33.222  42.151  1.00  0.00           H
ATOM   2815  CD1 ILE X 179      16.633  31.605  43.529  1.00  0.00           C
ATOM   2816 HD11 ILE X 179      16.738  30.894  42.710  1.00  0.00           H
ATOM   2817 HD12 ILE X 179      17.495  31.414  44.170  1.00  0.00           H
ATOM   2818 HD13 ILE X 179      15.679  31.414  44.020  1.00  0.00           H
ATOM   2819  C   ILE X 179      15.035  35.654  45.404  1.00  0.00           C
ATOM   2820  O   ILE X 179      15.038  36.807  44.882  1.00  0.00           O
ATOM   2821  N   PRO X 180      14.978  35.528  46.699  1.00  0.00           N
ATOM   2822  CD  PRO X 180      14.798  34.305  47.416  1.00  0.00           C
ATOM   2823  HD2 PRO X 180      15.803  33.897  47.523  1.00  0.00           H
ATOM   2824  HD3 PRO X 180      14.096  33.666  46.880  1.00  0.00           H
ATOM   2825  CG  PRO X 180      14.088  34.648  48.729  1.00  0.00           C
ATOM   2826  HG2 PRO X 180      13.016  34.808  48.615  1.00  0.00           H
ATOM   2827  HG3 PRO X 180      14.324  34.066  49.620  1.00  0.00           H
ATOM   2828  CB  PRO X 180      14.576  36.106  48.977  1.00  0.00           C
ATOM   2829  HB2 PRO X 180      13.778  36.770  49.310  1.00  0.00           H
ATOM   2830  HB3 PRO X 180      15.329  36.139  49.765  1.00  0.00           H
ATOM   2831  CA  PRO X 180      15.101  36.623  47.672  1.00  0.00           C
ATOM   2832  HA  PRO X 180      14.359  37.355  47.355  1.00  0.00           H
ATOM   2833  C   PRO X 180      16.471  37.429  47.766  1.00  0.00           C
ATOM   2834  O   PRO X 180      17.550  36.823  47.848  1.00  0.00           O
ATOM   2835  N   GLY X 181      16.351  38.771  47.757  1.00  0.00           N
ATOM   2836  H   GLY X 181      15.490  39.204  48.061  1.00  0.00           H
ATOM   2837  CA  GLY X 181      17.553  39.531  47.498  1.00  0.00           C
ATOM   2838  HA2 GLY X 181      18.390  39.123  48.064  1.00  0.00           H
ATOM   2839  HA3 GLY X 181      17.271  40.534  47.817  1.00  0.00           H
ATOM   2840  C   GLY X 181      17.940  39.670  46.066  1.00  0.00           C
ATOM   2841  O   GLY X 181      18.892  40.426  45.907  1.00  0.00           O
ATOM   2842  N   PHE X 182      17.318  38.979  45.088  1.00  0.00           N
ATOM   2843  H   PHE X 182      16.605  38.301  45.317  1.00  0.00           H
ATOM   2844  CA  PHE X 182      17.814  39.005  43.734  1.00  0.00           C
ATOM   2845  HA  PHE X 182      18.612  39.746  43.687  1.00  0.00           H
ATOM   2846  CB  PHE X 182      18.418  37.605  43.388  1.00  0.00           C
ATOM   2847  HB2 PHE X 182      17.667  36.860  43.127  1.00  0.00           H
ATOM   2848  HB3 PHE X 182      18.980  37.201  44.230  1.00  0.00           H
ATOM   2849  CG  PHE X 182      19.418  37.679  42.268  1.00  0.00           C
ATOM   2850  CD1 PHE X 182      20.793  37.594  42.346  1.00  0.00           C
ATOM   2851  HD1 PHE X 182      21.120  37.545  43.375  1.00  0.00           H
ATOM   2852  CE1 PHE X 182      21.726  37.701  41.321  1.00  0.00           C
ATOM   2853  HE1 PHE X 182      22.754  37.627  41.642  1.00  0.00           H
ATOM   2854  CZ  PHE X 182      21.225  37.845  40.027  1.00  0.00           C
ATOM   2855  HZ  PHE X 182      21.881  38.013  39.186  1.00  0.00           H
ATOM   2856  CE2 PHE X 182      19.843  38.048  39.867  1.00  0.00           C
ATOM   2857  HE2 PHE X 182      19.377  38.176  38.901  1.00  0.00           H
ATOM   2858  CD2 PHE X 182      18.968  37.887  40.927  1.00  0.00           C
ATOM   2859  HD2 PHE X 182      17.916  37.918  40.685  1.00  0.00           H
ATOM   2860  C   PHE X 182      16.752  39.554  42.753  1.00  0.00           C
ATOM   2861  O   PHE X 182      15.694  39.026  42.540  1.00  0.00           O
ATOM   2862  N   LYS X 183      17.091  40.732  42.280  1.00  0.00           N
ATOM   2863  H   LYS X 183      17.905  41.211  42.640  1.00  0.00           H
ATOM   2864  CA  LYS X 183      16.255  41.596  41.357  1.00  0.00           C
ATOM   2865  HA  LYS X 183      15.335  41.733  41.925  1.00  0.00           H
ATOM   2866  CB  LYS X 183      17.015  42.920  41.431  1.00  0.00           C
ATOM   2867  HB2 LYS X 183      17.316  42.974  42.477  1.00  0.00           H
ATOM   2868  HB3 LYS X 183      16.361  43.673  40.992  1.00  0.00           H
ATOM   2869  CG  LYS X 183      18.264  42.967  40.636  1.00  0.00           C
ATOM   2870  HG2 LYS X 183      18.097  43.245  39.595  1.00  0.00           H
ATOM   2871  HG3 LYS X 183      18.799  42.018  40.663  1.00  0.00           H
ATOM   2872  CD  LYS X 183      19.187  44.097  41.043  1.00  0.00           C
ATOM   2873  HD2 LYS X 183      19.629  43.961  42.030  1.00  0.00           H
ATOM   2874  HD3 LYS X 183      18.578  45.001  41.033  1.00  0.00           H
ATOM   2875  CE  LYS X 183      20.283  44.182  39.972  1.00  0.00           C
ATOM   2876  HE2 LYS X 183      20.631  45.180  39.705  1.00  0.00           H
ATOM   2877  HE3 LYS X 183      19.862  43.825  39.032  1.00  0.00           H
ATOM   2878  NZ  LYS X 183      21.352  43.210  40.249  1.00  0.00           N
ATOM   2879  HZ1 LYS X 183      21.823  43.384  41.125  1.00  0.00           H
ATOM   2880  HZ2 LYS X 183      22.115  43.343  39.601  1.00  0.00           H
ATOM   2881  HZ3 LYS X 183      21.122  42.227  40.231  1.00  0.00           H
ATOM   2882  C   LYS X 183      15.853  41.104  39.932  1.00  0.00           C
ATOM   2883  O   LYS X 183      15.719  41.842  38.983  1.00  0.00           O
ATOM   2884  N   ASN X 184      15.850  39.770  39.724  1.00  0.00           N
ATOM   2885  H   ASN X 184      16.247  39.177  40.440  1.00  0.00           H
ATOM   2886  CA  ASN X 184      15.601  39.099  38.436  1.00  0.00           C
ATOM   2887  HA  ASN X 184      14.736  39.528  37.932  1.00  0.00           H
ATOM   2888  CB  ASN X 184      16.789  39.137  37.477  1.00  0.00           C
ATOM   2889  HB2 ASN X 184      16.836  38.344  36.731  1.00  0.00           H
ATOM   2890  HB3 ASN X 184      17.748  39.186  37.993  1.00  0.00           H
ATOM   2891  CG  ASN X 184      16.809  40.375  36.582  1.00  0.00           C
ATOM   2892  OD1 ASN X 184      15.991  40.545  35.697  1.00  0.00           O
ATOM   2893  ND2 ASN X 184      17.774  41.269  36.730  1.00  0.00           N
ATOM   2894 HD21 ASN X 184      17.838  41.959  35.995  1.00  0.00           H
ATOM   2895 HD22 ASN X 184      18.589  41.193  37.321  1.00  0.00           H
ATOM   2896  C   ASN X 184      15.224  37.640  38.618  1.00  0.00           C
ATOM   2897  O   ASN X 184      15.866  36.982  39.428  1.00  0.00           O
ATOM   2898  N   PRO X 185      14.292  37.102  37.864  1.00  0.00           N
ATOM   2899  CD  PRO X 185      13.345  37.765  37.040  1.00  0.00           C
ATOM   2900  HD2 PRO X 185      13.745  38.547  36.395  1.00  0.00           H
ATOM   2901  HD3 PRO X 185      12.630  38.212  37.731  1.00  0.00           H
ATOM   2902  CG  PRO X 185      12.674  36.747  36.176  1.00  0.00           C
ATOM   2903  HG2 PRO X 185      11.635  36.989  35.950  1.00  0.00           H
ATOM   2904  HG3 PRO X 185      13.187  36.681  35.217  1.00  0.00           H
ATOM   2905  CB  PRO X 185      12.755  35.458  36.975  1.00  0.00           C
ATOM   2906  HB2 PRO X 185      11.859  35.231  37.554  1.00  0.00           H
ATOM   2907  HB3 PRO X 185      12.844  34.628  36.274  1.00  0.00           H
ATOM   2908  CA  PRO X 185      14.014  35.611  37.852  1.00  0.00           C
ATOM   2909  HA  PRO X 185      13.846  35.226  38.858  1.00  0.00           H
ATOM   2910  C   PRO X 185      15.241  34.957  37.207  1.00  0.00           C
ATOM   2911  O   PRO X 185      15.755  35.467  36.181  1.00  0.00           O
ATOM   2912  N   TYR X 186      15.797  33.867  37.765  1.00  0.00           N
ATOM   2913  H   TYR X 186      15.376  33.468  38.592  1.00  0.00           H
ATOM   2914  CA  TYR X 186      17.117  33.351  37.379  1.00  0.00           C
ATOM   2915  HA  TYR X 186      17.577  34.146  36.794  1.00  0.00           H
ATOM   2916  CB  TYR X 186      17.808  33.204  38.653  1.00  0.00           C
ATOM   2917  HB2 TYR X 186      17.437  32.346  39.215  1.00  0.00           H
ATOM   2918  HB3 TYR X 186      17.612  34.044  39.319  1.00  0.00           H
ATOM   2919  CG  TYR X 186      19.339  33.295  38.595  1.00  0.00           C
ATOM   2920  CD1 TYR X 186      20.002  32.080  38.327  1.00  0.00           C
ATOM   2921  HD1 TYR X 186      19.413  31.199  38.123  1.00  0.00           H
ATOM   2922  CE1 TYR X 186      21.388  31.975  38.290  1.00  0.00           C
ATOM   2923  HE1 TYR X 186      21.805  30.994  38.116  1.00  0.00           H
ATOM   2924  CZ  TYR X 186      22.171  33.141  38.418  1.00  0.00           C
ATOM   2925  OH  TYR X 186      23.514  33.088  38.492  1.00  0.00           O
ATOM   2926  HH  TYR X 186      23.859  32.231  38.230  1.00  0.00           H
ATOM   2927  CE2 TYR X 186      21.550  34.431  38.690  1.00  0.00           C
ATOM   2928  HE2 TYR X 186      22.225  35.273  38.735  1.00  0.00           H
ATOM   2929  CD2 TYR X 186      20.150  34.487  38.791  1.00  0.00           C
ATOM   2930  HD2 TYR X 186      19.693  35.432  39.048  1.00  0.00           H
ATOM   2931  C   TYR X 186      16.988  32.021  36.535  1.00  0.00           C
ATOM   2932  O   TYR X 186      16.570  31.002  37.046  1.00  0.00           O
ATOM   2933  N   PRO X 187      17.504  31.984  35.288  1.00  0.00           N
ATOM   2934  CD  PRO X 187      18.067  33.116  34.518  1.00  0.00           C
ATOM   2935  HD2 PRO X 187      19.101  33.309  34.802  1.00  0.00           H
ATOM   2936  HD3 PRO X 187      17.597  34.092  34.639  1.00  0.00           H
ATOM   2937  CG  PRO X 187      17.885  32.670  33.030  1.00  0.00           C
ATOM   2938  HG2 PRO X 187      16.843  32.875  32.782  1.00  0.00           H
ATOM   2939  HG3 PRO X 187      18.735  33.052  32.464  1.00  0.00           H
ATOM   2940  CB  PRO X 187      18.119  31.186  33.157  1.00  0.00           C
ATOM   2941  HB2 PRO X 187      17.562  30.705  32.353  1.00  0.00           H
ATOM   2942  HB3 PRO X 187      19.174  30.926  33.059  1.00  0.00           H
ATOM   2943  CA  PRO X 187      17.675  30.715  34.564  1.00  0.00           C
ATOM   2944  HA  PRO X 187      16.698  30.230  34.548  1.00  0.00           H
ATOM   2945  C   PRO X 187      18.773  29.878  35.260  1.00  0.00           C
ATOM   2946  O   PRO X 187      19.947  30.182  35.345  1.00  0.00           O
ATOM   2947  N   GLY X 188      18.414  28.622  35.474  1.00  0.00           N
ATOM   2948  H   GLY X 188      17.423  28.455  35.369  1.00  0.00           H
ATOM   2949  CA  GLY X 188      19.125  27.622  36.208  1.00  0.00           C
ATOM   2950  HA2 GLY X 188      18.595  26.678  36.338  1.00  0.00           H
ATOM   2951  HA3 GLY X 188      19.197  28.065  37.201  1.00  0.00           H
ATOM   2952  C   GLY X 188      20.444  27.221  35.488  1.00  0.00           C
ATOM   2953  O   GLY X 188      21.265  26.510  36.081  1.00  0.00           O
ATOM   2954  N   LYS X 189      20.533  27.516  34.214  1.00  0.00           N
ATOM   2955  H   LYS X 189      19.752  28.022  33.822  1.00  0.00           H
ATOM   2956  CA  LYS X 189      21.732  27.415  33.398  1.00  0.00           C
ATOM   2957  HA  LYS X 189      21.999  26.366  33.274  1.00  0.00           H
ATOM   2958  CB  LYS X 189      21.401  28.105  32.073  1.00  0.00           C
ATOM   2959  HB2 LYS X 189      22.321  27.984  31.502  1.00  0.00           H
ATOM   2960  HB3 LYS X 189      21.135  29.142  32.281  1.00  0.00           H
ATOM   2961  CG  LYS X 189      20.202  27.534  31.221  1.00  0.00           C
ATOM   2962  HG2 LYS X 189      20.037  28.140  30.330  1.00  0.00           H
ATOM   2963  HG3 LYS X 189      19.284  27.714  31.781  1.00  0.00           H
ATOM   2964  CD  LYS X 189      20.293  26.028  30.776  1.00  0.00           C
ATOM   2965  HD2 LYS X 189      20.705  25.383  31.552  1.00  0.00           H
ATOM   2966  HD3 LYS X 189      21.009  25.897  29.964  1.00  0.00           H
ATOM   2967  CE  LYS X 189      18.980  25.493  30.277  1.00  0.00           C
ATOM   2968  HE2 LYS X 189      18.726  25.929  29.310  1.00  0.00           H
ATOM   2969  HE3 LYS X 189      18.204  25.746  30.999  1.00  0.00           H
ATOM   2970  NZ  LYS X 189      19.041  24.011  30.196  1.00  0.00           N
ATOM   2971  HZ1 LYS X 189      18.158  23.632  29.886  1.00  0.00           H
ATOM   2972  HZ2 LYS X 189      19.185  23.542  31.078  1.00  0.00           H
ATOM   2973  HZ3 LYS X 189      19.816  23.681  29.637  1.00  0.00           H
ATOM   2974  C   LYS X 189      22.927  28.093  34.100  1.00  0.00           C
ATOM   2975  O   LYS X 189      24.063  27.667  33.942  1.00  0.00           O
ATOM   2976  N   PHE X 190      22.680  29.200  34.823  1.00  0.00           N
ATOM   2977  H   PHE X 190      21.764  29.613  34.720  1.00  0.00           H
ATOM   2978  CA  PHE X 190      23.738  30.108  35.302  1.00  0.00           C
ATOM   2979  HA  PHE X 190      24.683  29.819  34.843  1.00  0.00           H
ATOM   2980  CB  PHE X 190      23.501  31.522  34.800  1.00  0.00           C
ATOM   2981  HB2 PHE X 190      24.299  32.212  35.077  1.00  0.00           H
ATOM   2982  HB3 PHE X 190      22.612  31.859  35.332  1.00  0.00           H
ATOM   2983  CG  PHE X 190      23.182  31.627  33.323  1.00  0.00           C
ATOM   2984  CD1 PHE X 190      24.174  31.374  32.314  1.00  0.00           C
ATOM   2985  HD1 PHE X 190      25.156  31.051  32.627  1.00  0.00           H
ATOM   2986  CE1 PHE X 190      23.746  31.079  31.030  1.00  0.00           C
ATOM   2987  HE1 PHE X 190      24.373  30.681  30.247  1.00  0.00           H
ATOM   2988  CZ  PHE X 190      22.442  31.385  30.653  1.00  0.00           C
ATOM   2989  HZ  PHE X 190      22.159  31.314  29.613  1.00  0.00           H
ATOM   2990  CE2 PHE X 190      21.516  31.825  31.585  1.00  0.00           C
ATOM   2991  HE2 PHE X 190      20.540  32.123  31.232  1.00  0.00           H
ATOM   2992  CD2 PHE X 190      21.817  31.874  32.961  1.00  0.00           C
ATOM   2993  HD2 PHE X 190      21.059  32.083  33.701  1.00  0.00           H
ATOM   2994  C   PHE X 190      23.924  30.029  36.825  1.00  0.00           C
ATOM   2995  O   PHE X 190      24.615  30.877  37.388  1.00  0.00           O
ATOM   2996  N   LEU X 191      23.207  29.124  37.483  1.00  0.00           N
ATOM   2997  H   LEU X 191      22.671  28.558  36.841  1.00  0.00           H
ATOM   2998  CA  LEU X 191      23.492  28.697  38.888  1.00  0.00           C
ATOM   2999  HA  LEU X 191      23.476  29.599  39.500  1.00  0.00           H
ATOM   3000  CB  LEU X 191      22.427  27.710  39.404  1.00  0.00           C
ATOM   3001  HB2 LEU X 191      22.842  27.313  40.330  1.00  0.00           H
ATOM   3002  HB3 LEU X 191      22.357  26.881  38.699  1.00  0.00           H
ATOM   3003  CG  LEU X 191      20.985  28.273  39.769  1.00  0.00           C
ATOM   3004  HG  LEU X 191      20.511  28.926  39.037  1.00  0.00           H
ATOM   3005  CD1 LEU X 191      20.065  27.117  39.981  1.00  0.00           C
ATOM   3006 HD11 LEU X 191      19.939  26.611  39.023  1.00  0.00           H
ATOM   3007 HD12 LEU X 191      20.595  26.382  40.585  1.00  0.00           H
ATOM   3008 HD13 LEU X 191      19.113  27.361  40.453  1.00  0.00           H
ATOM   3009  CD2 LEU X 191      21.118  29.101  41.087  1.00  0.00           C
ATOM   3010 HD21 LEU X 191      21.454  28.477  41.915  1.00  0.00           H
ATOM   3011 HD22 LEU X 191      21.873  29.870  40.926  1.00  0.00           H
ATOM   3012 HD23 LEU X 191      20.183  29.484  41.496  1.00  0.00           H
ATOM   3013  C   LEU X 191      24.907  28.047  38.913  1.00  0.00           C
ATOM   3014  O   LEU X 191      25.113  27.012  38.274  1.00  0.00           O
ATOM   3015  N   PRO X 192      25.872  28.573  39.738  1.00  0.00           N
ATOM   3016  CD  PRO X 192      25.907  29.923  40.347  1.00  0.00           C
ATOM   3017  HD2 PRO X 192      25.065  30.167  40.994  1.00  0.00           H
ATOM   3018  HD3 PRO X 192      25.800  30.667  39.557  1.00  0.00           H
ATOM   3019  CG  PRO X 192      27.238  30.053  41.041  1.00  0.00           C
ATOM   3020  HG2 PRO X 192      27.685  31.011  40.776  1.00  0.00           H
ATOM   3021  HG3 PRO X 192      27.180  29.863  42.112  1.00  0.00           H
ATOM   3022  CB  PRO X 192      28.151  29.011  40.383  1.00  0.00           C
ATOM   3023  HB2 PRO X 192      28.632  29.385  39.480  1.00  0.00           H
ATOM   3024  HB3 PRO X 192      29.004  28.639  40.950  1.00  0.00           H
ATOM   3025  CA  PRO X 192      27.174  27.926  39.877  1.00  0.00           C
ATOM   3026  HA  PRO X 192      27.378  27.557  38.872  1.00  0.00           H
ATOM   3027  C   PRO X 192      27.178  26.730  40.853  1.00  0.00           C
ATOM   3028  O   PRO X 192      26.500  26.707  41.890  1.00  0.00           O
ATOM   3029  N   ARG X 193      27.958  25.786  40.469  1.00  0.00           N
ATOM   3030  H   ARG X 193      28.486  25.908  39.617  1.00  0.00           H
ATOM   3031  CA  ARG X 193      28.156  24.581  41.266  1.00  0.00           C
ATOM   3032  HA  ARG X 193      27.204  24.050  41.255  1.00  0.00           H
ATOM   3033  CB  ARG X 193      29.225  23.652  40.637  1.00  0.00           C
ATOM   3034  HB2 ARG X 193      29.316  22.889  41.410  1.00  0.00           H
ATOM   3035  HB3 ARG X 193      30.189  24.150  40.528  1.00  0.00           H
ATOM   3036  CG  ARG X 193      28.777  22.924  39.405  1.00  0.00           C
ATOM   3037  HG2 ARG X 193      28.799  23.601  38.551  1.00  0.00           H
ATOM   3038  HG3 ARG X 193      27.728  22.652  39.520  1.00  0.00           H
ATOM   3039  CD  ARG X 193      29.692  21.730  39.161  1.00  0.00           C
ATOM   3040  HD2 ARG X 193      29.496  21.001  39.947  1.00  0.00           H
ATOM   3041  HD3 ARG X 193      30.758  21.954  39.126  1.00  0.00           H
ATOM   3042  NE  ARG X 193      29.345  21.093  37.896  1.00  0.00           N
ATOM   3043  HE  ARG X 193      29.779  21.355  37.023  1.00  0.00           H
ATOM   3044  CZ  ARG X 193      28.320  20.223  37.765  1.00  0.00           C
ATOM   3045  NH1 ARG X 193      27.700  19.778  38.807  1.00  0.00           N
ATOM   3046 HH11 ARG X 193      26.999  19.059  38.697  1.00  0.00           H
ATOM   3047 HH12 ARG X 193      27.930  20.058  39.750  1.00  0.00           H
ATOM   3048  NH2 ARG X 193      27.877  19.881  36.612  1.00  0.00           N
ATOM   3049 HH21 ARG X 193      27.048  19.344  36.399  1.00  0.00           H
ATOM   3050 HH22 ARG X 193      28.513  20.097  35.858  1.00  0.00           H
ATOM   3051  C   ARG X 193      28.538  24.758  42.769  1.00  0.00           C
ATOM   3052  O   ARG X 193      28.140  23.877  43.471  1.00  0.00           O
ATOM   3053  N   LEU X 194      29.122  25.798  43.203  1.00  0.00           N
ATOM   3054  H   LEU X 194      29.502  26.451  42.533  1.00  0.00           H
ATOM   3055  CA  LEU X 194      29.325  26.085  44.625  1.00  0.00           C
ATOM   3056  HA  LEU X 194      30.011  25.360  45.062  1.00  0.00           H
ATOM   3057  CB  LEU X 194      30.009  27.484  44.721  1.00  0.00           C
ATOM   3058  HB2 LEU X 194      29.500  28.311  44.225  1.00  0.00           H
ATOM   3059  HB3 LEU X 194      30.954  27.245  44.232  1.00  0.00           H
ATOM   3060  CG  LEU X 194      30.303  27.957  46.124  1.00  0.00           C
ATOM   3061  HG  LEU X 194      29.346  27.889  46.642  1.00  0.00           H
ATOM   3062  CD1 LEU X 194      31.352  26.956  46.727  1.00  0.00           C
ATOM   3063 HD11 LEU X 194      31.269  27.077  47.807  1.00  0.00           H
ATOM   3064 HD12 LEU X 194      31.078  25.915  46.555  1.00  0.00           H
ATOM   3065 HD13 LEU X 194      32.379  27.215  46.468  1.00  0.00           H
ATOM   3066  CD2 LEU X 194      30.965  29.301  46.222  1.00  0.00           C
ATOM   3067 HD21 LEU X 194      30.246  30.099  46.037  1.00  0.00           H
ATOM   3068 HD22 LEU X 194      31.148  29.455  47.285  1.00  0.00           H
ATOM   3069 HD23 LEU X 194      31.841  29.552  45.622  1.00  0.00           H
ATOM   3070  C   LEU X 194      28.064  25.995  45.531  1.00  0.00           C
ATOM   3071  O   LEU X 194      28.131  25.634  46.672  1.00  0.00           O
ATOM   3072  N   THR X 195      26.878  26.301  44.977  1.00  0.00           N
ATOM   3073  H   THR X 195      26.846  26.586  44.009  1.00  0.00           H
ATOM   3074  CA  THR X 195      25.566  26.157  45.671  1.00  0.00           C
ATOM   3075  HA  THR X 195      25.665  26.126  46.756  1.00  0.00           H
ATOM   3076  CB  THR X 195      24.687  27.326  45.222  1.00  0.00           C
ATOM   3077  HB  THR X 195      23.813  27.343  45.873  1.00  0.00           H
ATOM   3078  CG2 THR X 195      25.355  28.631  45.399  1.00  0.00           C
ATOM   3079 HG21 THR X 195      24.682  29.482  45.295  1.00  0.00           H
ATOM   3080 HG22 THR X 195      25.766  28.683  46.407  1.00  0.00           H
ATOM   3081 HG23 THR X 195      26.230  28.852  44.789  1.00  0.00           H
ATOM   3082  OG1 THR X 195      24.402  27.252  43.831  1.00  0.00           O
ATOM   3083  HG1 THR X 195      25.157  27.048  43.274  1.00  0.00           H
ATOM   3084  C   THR X 195      24.864  24.845  45.381  1.00  0.00           C
ATOM   3085  O   THR X 195      24.290  24.310  46.327  1.00  0.00           O
ATOM   3086  N   THR X 196      24.773  24.373  44.142  1.00  0.00           N
ATOM   3087  H   THR X 196      25.392  24.717  43.422  1.00  0.00           H
ATOM   3088  CA  THR X 196      23.786  23.290  43.703  1.00  0.00           C
ATOM   3089  HA  THR X 196      22.842  23.581  44.164  1.00  0.00           H
ATOM   3090  CB  THR X 196      23.579  23.255  42.185  1.00  0.00           C
ATOM   3091  HB  THR X 196      22.974  22.405  41.868  1.00  0.00           H
ATOM   3092  CG2 THR X 196      22.865  24.536  41.676  1.00  0.00           C
ATOM   3093 HG21 THR X 196      21.847  24.555  42.065  1.00  0.00           H
ATOM   3094 HG22 THR X 196      23.353  25.389  42.146  1.00  0.00           H
ATOM   3095 HG23 THR X 196      22.838  24.698  40.598  1.00  0.00           H
ATOM   3096  OG1 THR X 196      24.883  23.226  41.478  1.00  0.00           O
ATOM   3097  HG1 THR X 196      25.252  22.340  41.471  1.00  0.00           H
ATOM   3098  C   THR X 196      24.149  21.855  44.101  1.00  0.00           C
ATOM   3099  O   THR X 196      23.141  21.102  44.314  1.00  0.00           O
ATOM   3100  N   ASP X 197      25.451  21.485  44.265  1.00  0.00           N
ATOM   3101  H   ASP X 197      26.239  22.116  44.287  1.00  0.00           H
ATOM   3102  CA  ASP X 197      25.776  20.072  44.407  1.00  0.00           C
ATOM   3103  HA  ASP X 197      25.001  19.408  44.025  1.00  0.00           H
ATOM   3104  CB  ASP X 197      27.064  19.919  43.652  1.00  0.00           C
ATOM   3105  HB2 ASP X 197      27.188  18.848  43.816  1.00  0.00           H
ATOM   3106  HB3 ASP X 197      27.817  20.487  44.200  1.00  0.00           H
ATOM   3107  CG  ASP X 197      26.948  20.150  42.109  1.00  0.00           C
ATOM   3108  OD1 ASP X 197      27.988  20.081  41.408  1.00  0.00           O
ATOM   3109  OD2 ASP X 197      25.873  20.564  41.590  1.00  0.00           O
ATOM   3110  C   ASP X 197      25.953  19.585  45.863  1.00  0.00           C
ATOM   3111  O   ASP X 197      26.209  20.391  46.830  1.00  0.00           O
ATOM   3112  N   GLN X 198      25.916  18.263  46.073  1.00  0.00           N
ATOM   3113  H   GLN X 198      25.742  17.661  45.281  1.00  0.00           H
ATOM   3114  CA  GLN X 198      26.074  17.651  47.385  1.00  0.00           C
ATOM   3115  HA  GLN X 198      25.642  18.229  48.201  1.00  0.00           H
ATOM   3116  CB  GLN X 198      25.308  16.378  47.281  1.00  0.00           C
ATOM   3117  HB2 GLN X 198      24.310  16.593  46.900  1.00  0.00           H
ATOM   3118  HB3 GLN X 198      25.196  15.987  48.292  1.00  0.00           H
ATOM   3119  CG  GLN X 198      25.883  15.362  46.342  1.00  0.00           C
ATOM   3120  HG2 GLN X 198      25.797  14.353  46.744  1.00  0.00           H
ATOM   3121  HG3 GLN X 198      26.945  15.461  46.116  1.00  0.00           H
ATOM   3122  CD  GLN X 198      25.141  15.325  45.029  1.00  0.00           C
ATOM   3123  OE1 GLN X 198      24.705  16.316  44.426  1.00  0.00           O
ATOM   3124  NE2 GLN X 198      24.780  14.099  44.597  1.00  0.00           N
ATOM   3125 HE21 GLN X 198      24.320  14.118  43.698  1.00  0.00           H
ATOM   3126 HE22 GLN X 198      24.832  13.325  45.244  1.00  0.00           H
ATOM   3127  C   GLN X 198      27.579  17.440  47.786  1.00  0.00           C
ATOM   3128  O   GLN X 198      27.848  16.441  48.435  1.00  0.00           O
ATOM   3129  N   THR X 199      28.505  18.257  47.328  1.00  0.00           N
ATOM   3130  H   THR X 199      28.158  19.096  46.885  1.00  0.00           H
ATOM   3131  CA  THR X 199      29.957  18.050  47.540  1.00  0.00           C
ATOM   3132  HA  THR X 199      30.379  17.099  47.213  1.00  0.00           H
ATOM   3133  CB  THR X 199      30.715  18.971  46.649  1.00  0.00           C
ATOM   3134  HB  THR X 199      31.785  18.771  46.718  1.00  0.00           H
ATOM   3135  CG2 THR X 199      30.547  18.794  45.169  1.00  0.00           C
ATOM   3136 HG21 THR X 199      29.636  19.292  44.839  1.00  0.00           H
ATOM   3137 HG22 THR X 199      31.377  19.334  44.713  1.00  0.00           H
ATOM   3138 HG23 THR X 199      30.507  17.728  44.945  1.00  0.00           H
ATOM   3139  OG1 THR X 199      30.478  20.291  46.915  1.00  0.00           O
ATOM   3140  HG1 THR X 199      29.576  20.516  46.678  1.00  0.00           H
ATOM   3141  C   THR X 199      30.235  18.421  48.996  1.00  0.00           C
ATOM   3142  O   THR X 199      29.578  19.272  49.561  1.00  0.00           O
ATOM   3143  N   THR X 200      31.328  17.846  49.599  1.00  0.00           N
ATOM   3144  H   THR X 200      31.898  17.165  49.118  1.00  0.00           H
ATOM   3145  CA  THR X 200      31.878  18.294  50.889  1.00  0.00           C
ATOM   3146  HA  THR X 200      31.185  18.098  51.707  1.00  0.00           H
ATOM   3147  CB  THR X 200      33.224  17.526  51.061  1.00  0.00           C
ATOM   3148  HB  THR X 200      33.734  17.640  50.104  1.00  0.00           H
ATOM   3149  CG2 THR X 200      34.144  17.910  52.216  1.00  0.00           C
ATOM   3150 HG21 THR X 200      34.915  17.140  52.225  1.00  0.00           H
ATOM   3151 HG22 THR X 200      34.635  18.879  52.130  1.00  0.00           H
ATOM   3152 HG23 THR X 200      33.617  17.795  53.163  1.00  0.00           H
ATOM   3153  OG1 THR X 200      32.961  16.106  51.171  1.00  0.00           O
ATOM   3154  HG1 THR X 200      32.638  15.779  50.329  1.00  0.00           H
ATOM   3155  C   THR X 200      32.258  19.784  50.924  1.00  0.00           C
ATOM   3156  O   THR X 200      32.088  20.416  51.990  1.00  0.00           O
ATOM   3157  N   ALA X 201      32.642  20.364  49.814  1.00  0.00           N
ATOM   3158  H   ALA X 201      32.777  19.818  48.976  1.00  0.00           H
ATOM   3159  CA  ALA X 201      32.895  21.774  49.756  1.00  0.00           C
ATOM   3160  HA  ALA X 201      33.596  21.981  50.564  1.00  0.00           H
ATOM   3161  CB  ALA X 201      33.526  22.123  48.449  1.00  0.00           C
ATOM   3162  HB1 ALA X 201      34.504  21.649  48.368  1.00  0.00           H
ATOM   3163  HB2 ALA X 201      32.988  21.895  47.529  1.00  0.00           H
ATOM   3164  HB3 ALA X 201      33.883  23.152  48.457  1.00  0.00           H
ATOM   3165  C   ALA X 201      31.623  22.694  49.976  1.00  0.00           C
ATOM   3166  O   ALA X 201      31.587  23.458  50.861  1.00  0.00           O
ATOM   3167  N   THR X 202      30.585  22.425  49.147  1.00  0.00           N
ATOM   3168  H   THR X 202      30.707  21.736  48.418  1.00  0.00           H
ATOM   3169  CA  THR X 202      29.193  22.989  49.371  1.00  0.00           C
ATOM   3170  HA  THR X 202      29.194  24.075  49.283  1.00  0.00           H
ATOM   3171  CB  THR X 202      28.193  22.658  48.257  1.00  0.00           C
ATOM   3172  HB  THR X 202      27.954  21.598  48.346  1.00  0.00           H
ATOM   3173  CG2 THR X 202      26.968  23.431  48.386  1.00  0.00           C
ATOM   3174 HG21 THR X 202      26.490  23.193  47.436  1.00  0.00           H
ATOM   3175 HG22 THR X 202      26.497  23.108  49.314  1.00  0.00           H
ATOM   3176 HG23 THR X 202      27.152  24.496  48.532  1.00  0.00           H
ATOM   3177  OG1 THR X 202      28.723  22.888  46.990  1.00  0.00           O
ATOM   3178  HG1 THR X 202      28.382  23.709  46.629  1.00  0.00           H
ATOM   3179  C   THR X 202      28.596  22.654  50.749  1.00  0.00           C
ATOM   3180  O   THR X 202      28.022  23.585  51.325  1.00  0.00           O
ATOM   3181  N   THR X 203      28.762  21.443  51.260  1.00  0.00           N
ATOM   3182  H   THR X 203      29.338  20.825  50.707  1.00  0.00           H
ATOM   3183  CA  THR X 203      28.273  21.042  52.598  1.00  0.00           C
ATOM   3184  HA  THR X 203      27.215  21.303  52.569  1.00  0.00           H
ATOM   3185  CB  THR X 203      28.417  19.547  52.901  1.00  0.00           C
ATOM   3186  HB  THR X 203      29.477  19.296  52.861  1.00  0.00           H
ATOM   3187  CG2 THR X 203      27.845  19.046  54.247  1.00  0.00           C
ATOM   3188 HG21 THR X 203      28.568  19.258  55.035  1.00  0.00           H
ATOM   3189 HG22 THR X 203      26.848  19.451  54.425  1.00  0.00           H
ATOM   3190 HG23 THR X 203      27.663  17.972  54.260  1.00  0.00           H
ATOM   3191  OG1 THR X 203      27.656  18.923  51.905  1.00  0.00           O
ATOM   3192  HG1 THR X 203      28.060  19.067  51.047  1.00  0.00           H
ATOM   3193  C   THR X 203      28.867  21.874  53.671  1.00  0.00           C
ATOM   3194  O   THR X 203      28.168  22.614  54.349  1.00  0.00           O
ATOM   3195  N   LEU X 204      30.195  21.833  53.731  1.00  0.00           N
ATOM   3196  H   LEU X 204      30.655  21.176  53.117  1.00  0.00           H
ATOM   3197  CA  LEU X 204      31.026  22.596  54.642  1.00  0.00           C
ATOM   3198  HA  LEU X 204      30.744  22.365  55.669  1.00  0.00           H
ATOM   3199  CB  LEU X 204      32.533  22.227  54.314  1.00  0.00           C
ATOM   3200  HB2 LEU X 204      32.823  22.514  53.303  1.00  0.00           H
ATOM   3201  HB3 LEU X 204      32.625  21.141  54.285  1.00  0.00           H
ATOM   3202  CG  LEU X 204      33.701  22.720  55.239  1.00  0.00           C
ATOM   3203  HG  LEU X 204      33.963  23.758  55.033  1.00  0.00           H
ATOM   3204  CD1 LEU X 204      33.410  22.579  56.740  1.00  0.00           C
ATOM   3205 HD11 LEU X 204      32.659  23.352  56.903  1.00  0.00           H
ATOM   3206 HD12 LEU X 204      32.899  21.642  56.960  1.00  0.00           H
ATOM   3207 HD13 LEU X 204      34.281  22.689  57.386  1.00  0.00           H
ATOM   3208  CD2 LEU X 204      34.918  21.785  55.006  1.00  0.00           C
ATOM   3209 HD21 LEU X 204      35.241  22.001  53.988  1.00  0.00           H
ATOM   3210 HD22 LEU X 204      35.812  22.000  55.591  1.00  0.00           H
ATOM   3211 HD23 LEU X 204      34.506  20.779  55.094  1.00  0.00           H
ATOM   3212  C   LEU X 204      30.918  24.086  54.478  1.00  0.00           C
ATOM   3213  O   LEU X 204      30.936  24.762  55.478  1.00  0.00           O
ATOM   3214  N   PHE X 205      30.749  24.588  53.240  1.00  0.00           N
ATOM   3215  H   PHE X 205      30.691  23.870  52.532  1.00  0.00           H
ATOM   3216  CA  PHE X 205      30.508  26.028  52.842  1.00  0.00           C
ATOM   3217  HA  PHE X 205      31.320  26.674  53.178  1.00  0.00           H
ATOM   3218  CB  PHE X 205      30.450  26.109  51.336  1.00  0.00           C
ATOM   3219  HB2 PHE X 205      29.840  25.326  50.886  1.00  0.00           H
ATOM   3220  HB3 PHE X 205      31.490  26.108  51.010  1.00  0.00           H
ATOM   3221  CG  PHE X 205      29.917  27.422  50.684  1.00  0.00           C
ATOM   3222  CD1 PHE X 205      30.419  28.659  51.147  1.00  0.00           C
ATOM   3223  HD1 PHE X 205      31.207  28.742  51.880  1.00  0.00           H
ATOM   3224  CE1 PHE X 205      29.909  29.886  50.594  1.00  0.00           C
ATOM   3225  HE1 PHE X 205      30.267  30.834  50.967  1.00  0.00           H
ATOM   3226  CZ  PHE X 205      28.964  29.852  49.550  1.00  0.00           C
ATOM   3227  HZ  PHE X 205      28.532  30.741  49.116  1.00  0.00           H
ATOM   3228  CE2 PHE X 205      28.382  28.574  49.143  1.00  0.00           C
ATOM   3229  HE2 PHE X 205      27.580  28.654  48.424  1.00  0.00           H
ATOM   3230  CD2 PHE X 205      28.857  27.388  49.751  1.00  0.00           C
ATOM   3231  HD2 PHE X 205      28.377  26.443  49.546  1.00  0.00           H
ATOM   3232  C   PHE X 205      29.247  26.600  53.433  1.00  0.00           C
ATOM   3233  O   PHE X 205      29.215  27.673  54.041  1.00  0.00           O
ATOM   3234  N   PHE X 206      28.096  25.906  53.341  1.00  0.00           N
ATOM   3235  H   PHE X 206      28.178  24.983  52.940  1.00  0.00           H
ATOM   3236  CA  PHE X 206      26.826  26.281  53.950  1.00  0.00           C
ATOM   3237  HA  PHE X 206      26.532  27.302  53.708  1.00  0.00           H
ATOM   3238  CB  PHE X 206      25.639  25.416  53.547  1.00  0.00           C
ATOM   3239  HB2 PHE X 206      24.806  25.589  54.228  1.00  0.00           H
ATOM   3240  HB3 PHE X 206      25.850  24.366  53.750  1.00  0.00           H
ATOM   3241  CG  PHE X 206      25.173  25.512  52.083  1.00  0.00           C
ATOM   3242  CD1 PHE X 206      24.274  24.525  51.677  1.00  0.00           C
ATOM   3243  HD1 PHE X 206      23.873  23.792  52.362  1.00  0.00           H
ATOM   3244  CE1 PHE X 206      23.914  24.576  50.317  1.00  0.00           C
ATOM   3245  HE1 PHE X 206      23.200  23.914  49.850  1.00  0.00           H
ATOM   3246  CZ  PHE X 206      24.290  25.647  49.483  1.00  0.00           C
ATOM   3247  HZ  PHE X 206      23.935  25.631  48.464  1.00  0.00           H
ATOM   3248  CE2 PHE X 206      25.224  26.577  49.892  1.00  0.00           C
ATOM   3249  HE2 PHE X 206      25.569  27.364  49.237  1.00  0.00           H
ATOM   3250  CD2 PHE X 206      25.627  26.550  51.190  1.00  0.00           C
ATOM   3251  HD2 PHE X 206      26.216  27.366  51.581  1.00  0.00           H
ATOM   3252  C   PHE X 206      26.879  26.244  55.496  1.00  0.00           C
ATOM   3253  O   PHE X 206      25.986  26.831  56.077  1.00  0.00           O
ATOM   3254  N   ASP X 207      27.772  25.537  56.152  1.00  0.00           N
ATOM   3255  H   ASP X 207      28.526  25.058  55.682  1.00  0.00           H
ATOM   3256  CA  ASP X 207      27.957  25.747  57.557  1.00  0.00           C
ATOM   3257  HA  ASP X 207      27.025  25.663  58.115  1.00  0.00           H
ATOM   3258  CB  ASP X 207      28.933  24.753  58.257  1.00  0.00           C
ATOM   3259  HB2 ASP X 207      29.018  25.143  59.271  1.00  0.00           H
ATOM   3260  HB3 ASP X 207      29.936  24.727  57.833  1.00  0.00           H
ATOM   3261  CG  ASP X 207      28.444  23.370  58.409  1.00  0.00           C
ATOM   3262  OD1 ASP X 207      27.453  23.057  57.824  1.00  0.00           O
ATOM   3263  OD2 ASP X 207      28.963  22.488  59.111  1.00  0.00           O
ATOM   3264  C   ASP X 207      28.534  27.181  57.891  1.00  0.00           C
ATOM   3265  O   ASP X 207      28.072  27.870  58.808  1.00  0.00           O
ATOM   3266  N   SER X 208      29.519  27.683  57.121  1.00  0.00           N
ATOM   3267  H   SER X 208      29.930  27.139  56.375  1.00  0.00           H
ATOM   3268  CA  SER X 208      29.855  29.092  57.173  1.00  0.00           C
ATOM   3269  HA  SER X 208      30.187  29.178  58.207  1.00  0.00           H
ATOM   3270  CB  SER X 208      31.029  29.465  56.216  1.00  0.00           C
ATOM   3271  HB2 SER X 208      31.357  30.504  56.236  1.00  0.00           H
ATOM   3272  HB3 SER X 208      30.629  29.254  55.225  1.00  0.00           H
ATOM   3273  OG  SER X 208      32.193  28.716  56.380  1.00  0.00           O
ATOM   3274  HG  SER X 208      32.928  29.246  56.062  1.00  0.00           H
ATOM   3275  C   SER X 208      28.750  30.093  56.890  1.00  0.00           C
ATOM   3276  O   SER X 208      28.456  31.032  57.670  1.00  0.00           O
ATOM   3277  N   VAL X 209      27.972  29.809  55.804  1.00  0.00           N
ATOM   3278  H   VAL X 209      28.275  29.107  55.144  1.00  0.00           H
ATOM   3279  CA  VAL X 209      26.785  30.621  55.420  1.00  0.00           C
ATOM   3280  HA  VAL X 209      27.192  31.632  55.410  1.00  0.00           H
ATOM   3281  CB  VAL X 209      26.338  30.225  53.941  1.00  0.00           C
ATOM   3282  HB  VAL X 209      26.154  29.155  53.843  1.00  0.00           H
ATOM   3283  CG1 VAL X 209      25.116  30.928  53.511  1.00  0.00           C
ATOM   3284 HG11 VAL X 209      25.213  32.011  53.594  1.00  0.00           H
ATOM   3285 HG12 VAL X 209      24.817  30.547  52.534  1.00  0.00           H
ATOM   3286 HG13 VAL X 209      24.240  30.736  54.129  1.00  0.00           H
ATOM   3287  CG2 VAL X 209      27.438  30.690  53.039  1.00  0.00           C
ATOM   3288 HG21 VAL X 209      27.587  31.742  53.283  1.00  0.00           H
ATOM   3289 HG22 VAL X 209      28.357  30.175  53.319  1.00  0.00           H
ATOM   3290 HG23 VAL X 209      27.101  30.512  52.018  1.00  0.00           H
ATOM   3291  C   VAL X 209      25.623  30.506  56.439  1.00  0.00           C
ATOM   3292  O   VAL X 209      24.947  31.493  56.708  1.00  0.00           O
ATOM   3293  N   THR X 210      25.467  29.353  57.127  1.00  0.00           N
ATOM   3294  H   THR X 210      26.027  28.529  56.963  1.00  0.00           H
ATOM   3295  CA  THR X 210      24.601  29.337  58.321  1.00  0.00           C
ATOM   3296  HA  THR X 210      23.586  29.633  58.057  1.00  0.00           H
ATOM   3297  CB  THR X 210      24.602  27.950  58.935  1.00  0.00           C
ATOM   3298  HB  THR X 210      25.582  27.535  59.167  1.00  0.00           H
ATOM   3299  CG2 THR X 210      23.751  27.818  60.226  1.00  0.00           C
ATOM   3300 HG21 THR X 210      22.755  28.234  60.078  1.00  0.00           H
ATOM   3301 HG22 THR X 210      23.578  26.769  60.467  1.00  0.00           H
ATOM   3302 HG23 THR X 210      24.204  28.414  61.019  1.00  0.00           H
ATOM   3303  OG1 THR X 210      23.921  27.023  58.069  1.00  0.00           O
ATOM   3304  HG1 THR X 210      23.198  27.509  57.667  1.00  0.00           H
ATOM   3305  C   THR X 210      25.081  30.290  59.536  1.00  0.00           C
ATOM   3306  O   THR X 210      24.495  31.276  59.913  1.00  0.00           O
ATOM   3307  N   ARG X 211      26.346  30.071  60.009  1.00  0.00           N
ATOM   3308  H   ARG X 211      26.838  29.337  59.519  1.00  0.00           H
ATOM   3309  CA  ARG X 211      26.957  30.940  61.007  1.00  0.00           C
ATOM   3310  HA  ARG X 211      26.245  30.835  61.826  1.00  0.00           H
ATOM   3311  CB  ARG X 211      28.267  30.319  61.461  1.00  0.00           C
ATOM   3312  HB2 ARG X 211      28.653  30.814  62.352  1.00  0.00           H
ATOM   3313  HB3 ARG X 211      28.856  30.415  60.549  1.00  0.00           H
ATOM   3314  CG  ARG X 211      28.198  28.873  62.010  1.00  0.00           C
ATOM   3315  HG2 ARG X 211      28.210  28.193  61.157  1.00  0.00           H
ATOM   3316  HG3 ARG X 211      27.296  28.695  62.596  1.00  0.00           H
ATOM   3317  CD  ARG X 211      29.493  28.616  62.859  1.00  0.00           C
ATOM   3318  HD2 ARG X 211      30.330  29.048  62.310  1.00  0.00           H
ATOM   3319  HD3 ARG X 211      29.580  27.549  63.064  1.00  0.00           H
ATOM   3320  NE  ARG X 211      29.363  29.296  64.177  1.00  0.00           N
ATOM   3321  HE  ARG X 211      28.553  29.895  64.253  1.00  0.00           H
ATOM   3322  CZ  ARG X 211      30.219  29.153  65.119  1.00  0.00           C
ATOM   3323  NH1 ARG X 211      31.295  28.406  65.072  1.00  0.00           N
ATOM   3324 HH11 ARG X 211      31.364  27.851  64.231  1.00  0.00           H
ATOM   3325 HH12 ARG X 211      31.970  28.346  65.820  1.00  0.00           H
ATOM   3326  NH2 ARG X 211      30.182  29.764  66.254  1.00  0.00           N
ATOM   3327 HH21 ARG X 211      29.372  30.355  66.380  1.00  0.00           H
ATOM   3328 HH22 ARG X 211      30.836  29.525  66.985  1.00  0.00           H
ATOM   3329  C   ARG X 211      27.068  32.393  60.661  1.00  0.00           C
ATOM   3330  O   ARG X 211      27.217  33.218  61.550  1.00  0.00           O
ATOM   3331  N   PHE X 212      26.968  32.787  59.383  1.00  0.00           N
ATOM   3332  H   PHE X 212      26.951  32.116  58.628  1.00  0.00           H
ATOM   3333  CA  PHE X 212      26.892  34.260  59.077  1.00  0.00           C
ATOM   3334  HA  PHE X 212      27.860  34.730  59.252  1.00  0.00           H
ATOM   3335  CB  PHE X 212      26.536  34.548  57.581  1.00  0.00           C
ATOM   3336  HB2 PHE X 212      26.142  35.555  57.440  1.00  0.00           H
ATOM   3337  HB3 PHE X 212      25.724  33.862  57.339  1.00  0.00           H
ATOM   3338  CG  PHE X 212      27.602  34.163  56.555  1.00  0.00           C
ATOM   3339  CD1 PHE X 212      28.919  33.933  56.927  1.00  0.00           C
ATOM   3340  HD1 PHE X 212      29.176  33.900  57.975  1.00  0.00           H
ATOM   3341  CE1 PHE X 212      29.889  33.667  55.937  1.00  0.00           C
ATOM   3342  HE1 PHE X 212      30.876  33.323  56.208  1.00  0.00           H
ATOM   3343  CZ  PHE X 212      29.570  33.816  54.562  1.00  0.00           C
ATOM   3344  HZ  PHE X 212      30.263  33.660  53.748  1.00  0.00           H
ATOM   3345  CE2 PHE X 212      28.216  34.210  54.220  1.00  0.00           C
ATOM   3346  HE2 PHE X 212      27.937  34.476  53.211  1.00  0.00           H
ATOM   3347  CD2 PHE X 212      27.256  34.272  55.180  1.00  0.00           C
ATOM   3348  HD2 PHE X 212      26.261  34.646  54.988  1.00  0.00           H
ATOM   3349  C   PHE X 212      25.905  35.109  59.924  1.00  0.00           C
ATOM   3350  O   PHE X 212      26.165  36.226  60.398  1.00  0.00           O
ATOM   3351  N   LYS X 213      24.797  34.424  60.255  1.00  0.00           N
ATOM   3352  H   LYS X 213      24.656  33.474  59.940  1.00  0.00           H
ATOM   3353  CA  LYS X 213      23.651  35.043  61.009  1.00  0.00           C
ATOM   3354  HA  LYS X 213      23.726  36.079  60.678  1.00  0.00           H
ATOM   3355  CB  LYS X 213      22.262  34.453  60.768  1.00  0.00           C
ATOM   3356  HB2 LYS X 213      21.500  34.892  61.413  1.00  0.00           H
ATOM   3357  HB3 LYS X 213      22.331  33.395  61.020  1.00  0.00           H
ATOM   3358  CG  LYS X 213      21.908  34.629  59.313  1.00  0.00           C
ATOM   3359  HG2 LYS X 213      22.570  34.042  58.676  1.00  0.00           H
ATOM   3360  HG3 LYS X 213      21.957  35.705  59.148  1.00  0.00           H
ATOM   3361  CD  LYS X 213      20.547  34.081  58.865  1.00  0.00           C
ATOM   3362  HD2 LYS X 213      19.799  34.328  59.618  1.00  0.00           H
ATOM   3363  HD3 LYS X 213      20.600  32.993  58.822  1.00  0.00           H
ATOM   3364  CE  LYS X 213      20.211  34.695  57.480  1.00  0.00           C
ATOM   3365  HE2 LYS X 213      21.024  34.440  56.800  1.00  0.00           H
ATOM   3366  HE3 LYS X 213      20.113  35.781  57.451  1.00  0.00           H
ATOM   3367  NZ  LYS X 213      19.037  34.013  56.769  1.00  0.00           N
ATOM   3368  HZ1 LYS X 213      18.731  34.603  56.008  1.00  0.00           H
ATOM   3369  HZ2 LYS X 213      18.197  33.869  57.312  1.00  0.00           H
ATOM   3370  HZ3 LYS X 213      19.307  33.158  56.304  1.00  0.00           H
ATOM   3371  C   LYS X 213      23.879  35.129  62.497  1.00  0.00           C
ATOM   3372  O   LYS X 213      23.155  35.898  63.174  1.00  0.00           O
ATOM   3373  N   GLU X 214      24.825  34.371  63.070  1.00  0.00           N
ATOM   3374  H   GLU X 214      25.348  33.752  62.467  1.00  0.00           H
ATOM   3375  CA  GLU X 214      25.120  34.597  64.490  1.00  0.00           C
ATOM   3376  HA  GLU X 214      24.162  34.925  64.892  1.00  0.00           H
ATOM   3377  CB  GLU X 214      25.625  33.381  65.264  1.00  0.00           C
ATOM   3378  HB2 GLU X 214      25.031  32.525  64.943  1.00  0.00           H
ATOM   3379  HB3 GLU X 214      25.556  33.645  66.319  1.00  0.00           H
ATOM   3380  CG  GLU X 214      27.103  33.016  65.142  1.00  0.00           C
ATOM   3381  HG2 GLU X 214      27.740  33.685  65.721  1.00  0.00           H
ATOM   3382  HG3 GLU X 214      27.442  33.165  64.117  1.00  0.00           H
ATOM   3383  CD  GLU X 214      27.262  31.594  65.604  1.00  0.00           C
ATOM   3384  OE1 GLU X 214      27.758  31.239  66.681  1.00  0.00           O
ATOM   3385  OE2 GLU X 214      26.995  30.651  64.846  1.00  0.00           O
ATOM   3386  C   GLU X 214      26.035  35.757  64.829  1.00  0.00           C
ATOM   3387  O   GLU X 214      26.068  36.266  65.988  1.00  0.00           O
ATOM   3388  N   THR X 215      26.690  36.365  63.870  1.00  0.00           N
ATOM   3389  H   THR X 215      26.599  35.941  62.958  1.00  0.00           H
ATOM   3390  CA  THR X 215      27.542  37.560  63.939  1.00  0.00           C
ATOM   3391  HA  THR X 215      28.191  37.522  64.814  1.00  0.00           H
ATOM   3392  CB  THR X 215      28.526  37.603  62.716  1.00  0.00           C
ATOM   3393  HB  THR X 215      29.307  38.340  62.905  1.00  0.00           H
ATOM   3394  CG2 THR X 215      29.310  36.304  62.434  1.00  0.00           C
ATOM   3395 HG21 THR X 215      28.757  35.484  61.976  1.00  0.00           H
ATOM   3396 HG22 THR X 215      30.225  36.647  61.952  1.00  0.00           H
ATOM   3397 HG23 THR X 215      29.646  35.863  63.372  1.00  0.00           H
ATOM   3398  OG1 THR X 215      27.821  38.015  61.561  1.00  0.00           O
ATOM   3399  HG1 THR X 215      27.261  37.338  61.175  1.00  0.00           H
ATOM   3400  C   THR X 215      26.714  38.876  64.033  1.00  0.00           C
ATOM   3401  O   THR X 215      25.527  39.020  63.658  1.00  0.00           O
ATOM   3402  N   LYS X 216      27.406  39.958  64.445  1.00  0.00           N
ATOM   3403  H   LYS X 216      28.397  39.847  64.600  1.00  0.00           H
ATOM   3404  CA  LYS X 216      26.848  41.299  64.733  1.00  0.00           C
ATOM   3405  HA  LYS X 216      25.838  41.087  65.085  1.00  0.00           H
ATOM   3406  CB  LYS X 216      27.720  42.040  65.799  1.00  0.00           C
ATOM   3407  HB2 LYS X 216      28.607  42.414  65.286  1.00  0.00           H
ATOM   3408  HB3 LYS X 216      28.018  41.270  66.511  1.00  0.00           H
ATOM   3409  CG  LYS X 216      27.002  43.253  66.469  1.00  0.00           C
ATOM   3410  HG2 LYS X 216      25.997  42.922  66.731  1.00  0.00           H
ATOM   3411  HG3 LYS X 216      26.947  44.097  65.782  1.00  0.00           H
ATOM   3412  CD  LYS X 216      27.575  43.888  67.734  1.00  0.00           C
ATOM   3413  HD2 LYS X 216      28.405  44.472  67.338  1.00  0.00           H
ATOM   3414  HD3 LYS X 216      27.928  43.105  68.406  1.00  0.00           H
ATOM   3415  CE  LYS X 216      26.750  44.882  68.481  1.00  0.00           C
ATOM   3416  HE2 LYS X 216      27.216  45.203  69.412  1.00  0.00           H
ATOM   3417  HE3 LYS X 216      25.847  44.379  68.826  1.00  0.00           H
ATOM   3418  NZ  LYS X 216      26.229  45.943  67.663  1.00  0.00           N
ATOM   3419  HZ1 LYS X 216      26.969  46.552  67.344  1.00  0.00           H
ATOM   3420  HZ2 LYS X 216      25.626  46.598  68.140  1.00  0.00           H
ATOM   3421  HZ3 LYS X 216      25.836  45.592  66.802  1.00  0.00           H
ATOM   3422  C   LYS X 216      26.662  42.076  63.440  1.00  0.00           C
ATOM   3423  O   LYS X 216      26.167  43.224  63.492  1.00  0.00           O
ATOM   3424  N   GLY X 217      27.134  41.576  62.289  1.00  0.00           N
ATOM   3425  H   GLY X 217      27.442  40.623  62.164  1.00  0.00           H
ATOM   3426  CA  GLY X 217      27.116  42.325  60.988  1.00  0.00           C
ATOM   3427  HA2 GLY X 217      27.351  43.363  61.223  1.00  0.00           H
ATOM   3428  HA3 GLY X 217      26.146  42.209  60.505  1.00  0.00           H
ATOM   3429  C   GLY X 217      28.198  41.907  59.965  1.00  0.00           C
ATOM   3430  O   GLY X 217      29.088  41.091  60.265  1.00  0.00           O
ATOM   3431  N   ILE X 218      28.057  42.514  58.731  1.00  0.00           N
ATOM   3432  H   ILE X 218      27.267  43.123  58.567  1.00  0.00           H
ATOM   3433  CA  ILE X 218      28.727  41.934  57.554  1.00  0.00           C
ATOM   3434  HA  ILE X 218      29.644  41.368  57.722  1.00  0.00           H
ATOM   3435  CB  ILE X 218      27.791  41.035  56.740  1.00  0.00           C
ATOM   3436  HB  ILE X 218      26.996  41.668  56.344  1.00  0.00           H
ATOM   3437  CG2 ILE X 218      28.427  40.360  55.537  1.00  0.00           C
ATOM   3438 HG21 ILE X 218      27.639  40.072  54.842  1.00  0.00           H
ATOM   3439 HG22 ILE X 218      29.218  40.906  55.024  1.00  0.00           H
ATOM   3440 HG23 ILE X 218      28.865  39.423  55.882  1.00  0.00           H
ATOM   3441  CG1 ILE X 218      27.205  39.866  57.682  1.00  0.00           C
ATOM   3442 HG12 ILE X 218      26.419  40.321  58.285  1.00  0.00           H
ATOM   3443 HG13 ILE X 218      28.003  39.557  58.357  1.00  0.00           H
ATOM   3444  CD1 ILE X 218      26.692  38.631  57.002  1.00  0.00           C
ATOM   3445 HD11 ILE X 218      25.845  38.923  56.381  1.00  0.00           H
ATOM   3446 HD12 ILE X 218      27.394  38.031  56.423  1.00  0.00           H
ATOM   3447 HD13 ILE X 218      26.256  37.959  57.740  1.00  0.00           H
ATOM   3448  C   ILE X 218      29.191  43.097  56.666  1.00  0.00           C
ATOM   3449  O   ILE X 218      28.334  43.700  56.033  1.00  0.00           O
ATOM   3450  N   MET X 219      30.502  43.320  56.520  1.00  0.00           N
ATOM   3451  H   MET X 219      31.082  42.832  57.187  1.00  0.00           H
ATOM   3452  CA  MET X 219      31.019  44.251  55.534  1.00  0.00           C
ATOM   3453  HA  MET X 219      30.401  45.149  55.538  1.00  0.00           H
ATOM   3454  CB  MET X 219      32.487  44.634  55.886  1.00  0.00           C
ATOM   3455  HB2 MET X 219      33.003  45.337  55.233  1.00  0.00           H
ATOM   3456  HB3 MET X 219      33.214  43.824  55.831  1.00  0.00           H
ATOM   3457  CG  MET X 219      32.627  45.270  57.263  1.00  0.00           C
ATOM   3458  HG2 MET X 219      32.296  44.610  58.064  1.00  0.00           H
ATOM   3459  HG3 MET X 219      31.953  46.125  57.320  1.00  0.00           H
ATOM   3460  SD  MET X 219      34.246  46.061  57.617  1.00  0.00           S
ATOM   3461  CE  MET X 219      35.386  44.644  57.689  1.00  0.00           C
ATOM   3462  HE1 MET X 219      35.577  44.247  56.692  1.00  0.00           H
ATOM   3463  HE2 MET X 219      36.320  45.046  58.082  1.00  0.00           H
ATOM   3464  HE3 MET X 219      35.043  43.953  58.459  1.00  0.00           H
ATOM   3465  C   MET X 219      31.081  43.664  54.111  1.00  0.00           C
ATOM   3466  O   MET X 219      31.353  42.484  53.933  1.00  0.00           O
ATOM   3467  N   VAL X 220      30.803  44.406  53.046  1.00  0.00           N
ATOM   3468  H   VAL X 220      30.445  45.336  53.205  1.00  0.00           H
ATOM   3469  CA  VAL X 220      30.876  43.896  51.676  1.00  0.00           C
ATOM   3470  HA  VAL X 220      31.585  43.072  51.743  1.00  0.00           H
ATOM   3471  CB  VAL X 220      29.500  43.369  51.172  1.00  0.00           C
ATOM   3472  HB  VAL X 220      29.102  42.739  51.968  1.00  0.00           H
ATOM   3473  CG1 VAL X 220      28.439  44.522  51.037  1.00  0.00           C
ATOM   3474 HG11 VAL X 220      28.048  44.983  51.944  1.00  0.00           H
ATOM   3475 HG12 VAL X 220      28.855  45.376  50.503  1.00  0.00           H
ATOM   3476 HG13 VAL X 220      27.480  44.234  50.606  1.00  0.00           H
ATOM   3477  CG2 VAL X 220      29.533  42.576  49.891  1.00  0.00           C
ATOM   3478 HG21 VAL X 220      28.578  42.116  49.638  1.00  0.00           H
ATOM   3479 HG22 VAL X 220      29.673  43.247  49.043  1.00  0.00           H
ATOM   3480 HG23 VAL X 220      30.313  41.820  49.969  1.00  0.00           H
ATOM   3481  C   VAL X 220      31.549  44.843  50.658  1.00  0.00           C
ATOM   3482  O   VAL X 220      31.304  46.063  50.645  1.00  0.00           O
ATOM   3483  N   ASN X 221      32.311  44.300  49.651  1.00  0.00           N
ATOM   3484  H   ASN X 221      32.476  43.307  49.727  1.00  0.00           H
ATOM   3485  CA  ASN X 221      32.896  45.049  48.548  1.00  0.00           C
ATOM   3486  HA  ASN X 221      33.107  46.054  48.911  1.00  0.00           H
ATOM   3487  CB  ASN X 221      34.329  44.453  48.134  1.00  0.00           C
ATOM   3488  HB2 ASN X 221      34.174  43.831  47.253  1.00  0.00           H
ATOM   3489  HB3 ASN X 221      34.719  43.960  49.025  1.00  0.00           H
ATOM   3490  CG  ASN X 221      35.350  45.536  47.760  1.00  0.00           C
ATOM   3491  OD1 ASN X 221      35.075  46.702  47.509  1.00  0.00           O
ATOM   3492  ND2 ASN X 221      36.628  45.187  47.633  1.00  0.00           N
ATOM   3493 HD21 ASN X 221      36.951  44.245  47.802  1.00  0.00           H
ATOM   3494 HD22 ASN X 221      37.323  45.886  47.413  1.00  0.00           H
ATOM   3495  C   ASN X 221      31.882  45.270  47.422  1.00  0.00           C
ATOM   3496  O   ASN X 221      31.904  44.601  46.411  1.00  0.00           O
ATOM   3497  N   THR X 222      30.941  46.159  47.685  1.00  0.00           N
ATOM   3498  H   THR X 222      30.876  46.495  48.635  1.00  0.00           H
ATOM   3499  CA  THR X 222      29.953  46.737  46.667  1.00  0.00           C
ATOM   3500  HA  THR X 222      30.495  46.836  45.727  1.00  0.00           H
ATOM   3501  CB  THR X 222      28.831  45.723  46.336  1.00  0.00           C
ATOM   3502  HB  THR X 222      29.318  44.751  46.408  1.00  0.00           H
ATOM   3503  CG2 THR X 222      27.615  45.829  47.246  1.00  0.00           C
ATOM   3504 HG21 THR X 222      28.021  45.739  48.254  1.00  0.00           H
ATOM   3505 HG22 THR X 222      27.055  46.760  47.161  1.00  0.00           H
ATOM   3506 HG23 THR X 222      26.992  44.948  47.089  1.00  0.00           H
ATOM   3507  OG1 THR X 222      28.379  45.911  45.026  1.00  0.00           O
ATOM   3508  HG1 THR X 222      27.784  45.170  44.887  1.00  0.00           H
ATOM   3509  C   THR X 222      29.378  48.064  46.980  1.00  0.00           C
ATOM   3510  O   THR X 222      29.733  48.544  48.081  1.00  0.00           O
ATOM   3511  N   PHE X 223      28.559  48.655  46.176  1.00  0.00           N
ATOM   3512  H   PHE X 223      28.176  48.075  45.444  1.00  0.00           H
ATOM   3513  CA  PHE X 223      27.983  49.919  46.507  1.00  0.00           C
ATOM   3514  HA  PHE X 223      27.652  49.918  47.545  1.00  0.00           H
ATOM   3515  CB  PHE X 223      28.911  51.073  46.251  1.00  0.00           C
ATOM   3516  HB2 PHE X 223      29.758  50.933  46.922  1.00  0.00           H
ATOM   3517  HB3 PHE X 223      28.470  52.014  46.579  1.00  0.00           H
ATOM   3518  CG  PHE X 223      29.503  51.343  44.824  1.00  0.00           C
ATOM   3519  CD1 PHE X 223      30.585  50.543  44.348  1.00  0.00           C
ATOM   3520  HD1 PHE X 223      30.963  49.682  44.879  1.00  0.00           H
ATOM   3521  CE1 PHE X 223      31.260  50.812  43.167  1.00  0.00           C
ATOM   3522  HE1 PHE X 223      32.083  50.180  42.869  1.00  0.00           H
ATOM   3523  CZ  PHE X 223      30.665  51.833  42.326  1.00  0.00           C
ATOM   3524  HZ  PHE X 223      31.039  51.936  41.318  1.00  0.00           H
ATOM   3525  CE2 PHE X 223      29.536  52.610  42.783  1.00  0.00           C
ATOM   3526  HE2 PHE X 223      29.183  53.381  42.114  1.00  0.00           H
ATOM   3527  CD2 PHE X 223      29.050  52.414  44.085  1.00  0.00           C
ATOM   3528  HD2 PHE X 223      28.279  53.097  44.408  1.00  0.00           H
ATOM   3529  C   PHE X 223      26.570  50.054  45.823  1.00  0.00           C
ATOM   3530  O   PHE X 223      26.308  49.193  44.947  1.00  0.00           O
ATOM   3531  N   ALA X 224      25.765  51.053  46.124  1.00  0.00           N
ATOM   3532  H   ALA X 224      26.196  51.586  46.866  1.00  0.00           H
ATOM   3533  CA  ALA X 224      24.311  51.182  45.706  1.00  0.00           C
ATOM   3534  HA  ALA X 224      23.856  50.197  45.808  1.00  0.00           H
ATOM   3535  CB  ALA X 224      23.673  52.249  46.565  1.00  0.00           C
ATOM   3536  HB1 ALA X 224      23.830  51.902  47.586  1.00  0.00           H
ATOM   3537  HB2 ALA X 224      24.070  53.236  46.328  1.00  0.00           H
ATOM   3538  HB3 ALA X 224      22.620  52.342  46.299  1.00  0.00           H
ATOM   3539  C   ALA X 224      24.114  51.562  44.199  1.00  0.00           C
ATOM   3540  O   ALA X 224      23.034  51.355  43.630  1.00  0.00           O
ATOM   3541  N   GLU X 225      25.196  52.176  43.697  1.00  0.00           N
ATOM   3542  H   GLU X 225      26.010  52.487  44.207  1.00  0.00           H
ATOM   3543  CA  GLU X 225      25.200  52.446  42.273  1.00  0.00           C
ATOM   3544  HA  GLU X 225      24.216  52.822  41.992  1.00  0.00           H
ATOM   3545  CB  GLU X 225      26.164  53.673  42.047  1.00  0.00           C
ATOM   3546  HB2 GLU X 225      26.215  53.883  40.979  1.00  0.00           H
ATOM   3547  HB3 GLU X 225      27.193  53.372  42.243  1.00  0.00           H
ATOM   3548  CG  GLU X 225      25.973  54.943  42.789  1.00  0.00           C
ATOM   3549  HG2 GLU X 225      26.438  55.705  42.164  1.00  0.00           H
ATOM   3550  HG3 GLU X 225      26.539  54.794  43.708  1.00  0.00           H
ATOM   3551  CD  GLU X 225      24.528  55.392  43.086  1.00  0.00           C
ATOM   3552  OE1 GLU X 225      23.687  55.162  42.253  1.00  0.00           O
ATOM   3553  OE2 GLU X 225      24.367  56.132  44.149  1.00  0.00           O
ATOM   3554  C   GLU X 225      25.603  51.255  41.391  1.00  0.00           C
ATOM   3555  O   GLU X 225      25.439  51.394  40.178  1.00  0.00           O
ATOM   3556  N   LEU X 226      26.037  50.169  42.008  1.00  0.00           N
ATOM   3557  H   LEU X 226      26.272  50.326  42.977  1.00  0.00           H
ATOM   3558  CA  LEU X 226      26.541  48.934  41.360  1.00  0.00           C
ATOM   3559  HA  LEU X 226      26.628  49.061  40.281  1.00  0.00           H
ATOM   3560  CB  LEU X 226      27.912  48.724  41.953  1.00  0.00           C
ATOM   3561  HB2 LEU X 226      27.869  48.546  43.028  1.00  0.00           H
ATOM   3562  HB3 LEU X 226      28.519  49.626  41.875  1.00  0.00           H
ATOM   3563  CG  LEU X 226      28.551  47.517  41.141  1.00  0.00           C
ATOM   3564  HG  LEU X 226      27.913  46.639  41.243  1.00  0.00           H
ATOM   3565  CD1 LEU X 226      28.874  47.720  39.607  1.00  0.00           C
ATOM   3566 HD11 LEU X 226      27.970  48.062  39.102  1.00  0.00           H
ATOM   3567 HD12 LEU X 226      29.738  48.365  39.452  1.00  0.00           H
ATOM   3568 HD13 LEU X 226      29.101  46.742  39.181  1.00  0.00           H
ATOM   3569  CD2 LEU X 226      29.910  47.267  41.827  1.00  0.00           C
ATOM   3570 HD21 LEU X 226      30.497  46.555  41.246  1.00  0.00           H
ATOM   3571 HD22 LEU X 226      30.500  48.175  41.704  1.00  0.00           H
ATOM   3572 HD23 LEU X 226      29.718  46.880  42.827  1.00  0.00           H
ATOM   3573  C   LEU X 226      25.640  47.662  41.659  1.00  0.00           C
ATOM   3574  O   LEU X 226      25.298  46.906  40.760  1.00  0.00           O
ATOM   3575  N   GLU X 227      25.302  47.512  42.953  1.00  0.00           N
ATOM   3576  H   GLU X 227      25.555  48.183  43.664  1.00  0.00           H
ATOM   3577  CA  GLU X 227      24.279  46.487  43.304  1.00  0.00           C
ATOM   3578  HA  GLU X 227      24.086  45.886  42.415  1.00  0.00           H
ATOM   3579  CB  GLU X 227      24.807  45.355  44.253  1.00  0.00           C
ATOM   3580  HB2 GLU X 227      25.295  45.771  45.135  1.00  0.00           H
ATOM   3581  HB3 GLU X 227      25.583  44.836  43.689  1.00  0.00           H
ATOM   3582  CG  GLU X 227      23.685  44.349  44.687  1.00  0.00           C
ATOM   3583  HG2 GLU X 227      23.094  44.877  45.436  1.00  0.00           H
ATOM   3584  HG3 GLU X 227      24.224  43.523  45.151  1.00  0.00           H
ATOM   3585  CD  GLU X 227      22.612  43.852  43.735  1.00  0.00           C
ATOM   3586  OE1 GLU X 227      21.427  44.061  44.159  1.00  0.00           O
ATOM   3587  OE2 GLU X 227      22.870  43.166  42.684  1.00  0.00           O
ATOM   3588  C   GLU X 227      22.972  47.220  43.913  1.00  0.00           C
ATOM   3589  O   GLU X 227      22.869  47.493  45.066  1.00  0.00           O
ATOM   3590  N   PRO X 228      22.010  47.515  43.033  1.00  0.00           N
ATOM   3591  CD  PRO X 228      22.040  47.103  41.589  1.00  0.00           C
ATOM   3592  HD2 PRO X 228      22.049  46.024  41.430  1.00  0.00           H
ATOM   3593  HD3 PRO X 228      22.746  47.666  40.978  1.00  0.00           H
ATOM   3594  CG  PRO X 228      20.757  47.697  40.919  1.00  0.00           C
ATOM   3595  HG2 PRO X 228      20.873  48.042  39.891  1.00  0.00           H
ATOM   3596  HG3 PRO X 228      19.895  47.030  40.935  1.00  0.00           H
ATOM   3597  CB  PRO X 228      20.377  48.810  41.830  1.00  0.00           C
ATOM   3598  HB2 PRO X 228      21.008  49.681  41.657  1.00  0.00           H
ATOM   3599  HB3 PRO X 228      19.322  49.081  41.874  1.00  0.00           H
ATOM   3600  CA  PRO X 228      20.837  48.352  43.296  1.00  0.00           C
ATOM   3601  HA  PRO X 228      21.058  49.283  43.818  1.00  0.00           H
ATOM   3602  C   PRO X 228      19.683  47.734  44.135  1.00  0.00           C
ATOM   3603  O   PRO X 228      18.730  48.487  44.309  1.00  0.00           O
ATOM   3604  N   PHE X 229      19.673  46.506  44.661  1.00  0.00           N
ATOM   3605  H   PHE X 229      20.441  45.892  44.429  1.00  0.00           H
ATOM   3606  CA  PHE X 229      18.566  45.815  45.365  1.00  0.00           C
ATOM   3607  HA  PHE X 229      17.831  46.555  45.684  1.00  0.00           H
ATOM   3608  CB  PHE X 229      17.985  44.827  44.361  1.00  0.00           C
ATOM   3609  HB2 PHE X 229      18.794  44.128  44.146  1.00  0.00           H
ATOM   3610  HB3 PHE X 229      17.724  45.310  43.420  1.00  0.00           H
ATOM   3611  CG  PHE X 229      16.740  44.093  44.736  1.00  0.00           C
ATOM   3612  CD1 PHE X 229      15.480  44.411  44.239  1.00  0.00           C
ATOM   3613  HD1 PHE X 229      15.496  45.126  43.430  1.00  0.00           H
ATOM   3614  CE1 PHE X 229      14.339  43.647  44.463  1.00  0.00           C
ATOM   3615  HE1 PHE X 229      13.399  43.884  43.986  1.00  0.00           H
ATOM   3616  CZ  PHE X 229      14.461  42.489  45.255  1.00  0.00           C
ATOM   3617  HZ  PHE X 229      13.574  41.896  45.426  1.00  0.00           H
ATOM   3618  CE2 PHE X 229      15.703  42.183  45.863  1.00  0.00           C
ATOM   3619  HE2 PHE X 229      15.735  41.337  46.533  1.00  0.00           H
ATOM   3620  CD2 PHE X 229      16.828  42.971  45.645  1.00  0.00           C
ATOM   3621  HD2 PHE X 229      17.726  42.676  46.168  1.00  0.00           H
ATOM   3622  C   PHE X 229      18.921  45.049  46.654  1.00  0.00           C
ATOM   3623  O   PHE X 229      18.074  44.977  47.563  1.00  0.00           O
ATOM   3624  N   ALA X 230      20.124  44.405  46.676  1.00  0.00           N
ATOM   3625  H   ALA X 230      20.673  44.366  45.830  1.00  0.00           H
ATOM   3626  CA  ALA X 230      20.428  43.516  47.766  1.00  0.00           C
ATOM   3627  HA  ALA X 230      19.570  42.859  47.907  1.00  0.00           H
ATOM   3628  CB  ALA X 230      21.595  42.633  47.374  1.00  0.00           C
ATOM   3629  HB1 ALA X 230      21.859  41.857  48.092  1.00  0.00           H
ATOM   3630  HB2 ALA X 230      21.531  42.170  46.389  1.00  0.00           H
ATOM   3631  HB3 ALA X 230      22.508  43.227  47.426  1.00  0.00           H
ATOM   3632  C   ALA X 230      20.762  44.162  49.107  1.00  0.00           C
ATOM   3633  O   ALA X 230      20.538  43.464  50.149  1.00  0.00           O
ATOM   3634  N   LEU X 231      21.299  45.395  49.115  1.00  0.00           N
ATOM   3635  H   LEU X 231      21.342  45.998  48.306  1.00  0.00           H
ATOM   3636  CA  LEU X 231      21.673  46.058  50.331  1.00  0.00           C
ATOM   3637  HA  LEU X 231      22.160  45.334  50.985  1.00  0.00           H
ATOM   3638  CB  LEU X 231      22.504  47.350  49.990  1.00  0.00           C
ATOM   3639  HB2 LEU X 231      22.695  47.903  50.909  1.00  0.00           H
ATOM   3640  HB3 LEU X 231      21.882  48.082  49.474  1.00  0.00           H
ATOM   3641  CG  LEU X 231      23.772  47.089  49.187  1.00  0.00           C
ATOM   3642  HG  LEU X 231      23.623  46.525  48.267  1.00  0.00           H
ATOM   3643  CD1 LEU X 231      24.446  48.409  48.789  1.00  0.00           C
ATOM   3644 HD11 LEU X 231      24.652  48.964  49.704  1.00  0.00           H
ATOM   3645 HD12 LEU X 231      25.411  48.187  48.333  1.00  0.00           H
ATOM   3646 HD13 LEU X 231      23.780  49.008  48.168  1.00  0.00           H
ATOM   3647  CD2 LEU X 231      24.730  46.208  50.057  1.00  0.00           C
ATOM   3648 HD21 LEU X 231      24.800  46.594  51.075  1.00  0.00           H
ATOM   3649 HD22 LEU X 231      24.375  45.178  50.030  1.00  0.00           H
ATOM   3650 HD23 LEU X 231      25.735  46.166  49.636  1.00  0.00           H
ATOM   3651  C   LEU X 231      20.465  46.483  51.203  1.00  0.00           C
ATOM   3652  O   LEU X 231      20.638  46.697  52.379  1.00  0.00           O
ATOM   3653  N   GLN X 232      19.331  46.731  50.587  1.00  0.00           N
ATOM   3654  H   GLN X 232      19.329  46.486  49.607  1.00  0.00           H
ATOM   3655  CA  GLN X 232      18.134  46.925  51.310  1.00  0.00           C
ATOM   3656  HA  GLN X 232      18.331  47.362  52.289  1.00  0.00           H
ATOM   3657  CB  GLN X 232      17.418  48.028  50.591  1.00  0.00           C
ATOM   3658  HB2 GLN X 232      17.086  47.709  49.603  1.00  0.00           H
ATOM   3659  HB3 GLN X 232      18.104  48.857  50.417  1.00  0.00           H
ATOM   3660  CG  GLN X 232      16.114  48.557  51.175  1.00  0.00           C
ATOM   3661  HG2 GLN X 232      16.323  48.987  52.155  1.00  0.00           H
ATOM   3662  HG3 GLN X 232      15.484  47.675  51.293  1.00  0.00           H
ATOM   3663  CD  GLN X 232      15.322  49.609  50.422  1.00  0.00           C
ATOM   3664  OE1 GLN X 232      14.100  49.602  50.255  1.00  0.00           O
ATOM   3665  NE2 GLN X 232      15.941  50.664  49.922  1.00  0.00           N
ATOM   3666 HE21 GLN X 232      15.450  51.438  49.499  1.00  0.00           H
ATOM   3667 HE22 GLN X 232      16.869  50.821  50.288  1.00  0.00           H
ATOM   3668  C   GLN X 232      17.408  45.626  51.579  1.00  0.00           C
ATOM   3669  O   GLN X 232      16.547  45.516  52.502  1.00  0.00           O
ATOM   3670  N   SER X 233      17.526  44.642  50.628  1.00  0.00           N
ATOM   3671  H   SER X 233      18.101  44.772  49.808  1.00  0.00           H
ATOM   3672  CA  SER X 233      16.799  43.399  50.737  1.00  0.00           C
ATOM   3673  HA  SER X 233      15.776  43.707  50.952  1.00  0.00           H
ATOM   3674  CB  SER X 233      16.808  42.608  49.453  1.00  0.00           C
ATOM   3675  HB2 SER X 233      17.737  42.048  49.560  1.00  0.00           H
ATOM   3676  HB3 SER X 233      16.822  43.055  48.459  1.00  0.00           H
ATOM   3677  OG  SER X 233      15.684  41.719  49.422  1.00  0.00           O
ATOM   3678  HG  SER X 233      14.885  42.246  49.345  1.00  0.00           H
ATOM   3679  C   SER X 233      17.288  42.572  51.945  1.00  0.00           C
ATOM   3680  O   SER X 233      16.511  41.819  52.604  1.00  0.00           O
ATOM   3681  N   LEU X 234      18.564  42.511  52.209  1.00  0.00           N
ATOM   3682  H   LEU X 234      19.192  43.186  51.798  1.00  0.00           H
ATOM   3683  CA  LEU X 234      19.113  41.830  53.397  1.00  0.00           C
ATOM   3684  HA  LEU X 234      18.461  41.039  53.767  1.00  0.00           H
ATOM   3685  CB  LEU X 234      20.416  41.160  53.068  1.00  0.00           C
ATOM   3686  HB2 LEU X 234      20.997  41.026  53.980  1.00  0.00           H
ATOM   3687  HB3 LEU X 234      21.054  41.782  52.441  1.00  0.00           H
ATOM   3688  CG  LEU X 234      20.246  39.742  52.473  1.00  0.00           C
ATOM   3689  HG  LEU X 234      20.172  39.003  53.270  1.00  0.00           H
ATOM   3690  CD1 LEU X 234      19.093  39.491  51.464  1.00  0.00           C
ATOM   3691 HD11 LEU X 234      19.145  38.531  50.950  1.00  0.00           H
ATOM   3692 HD12 LEU X 234      18.218  39.540  52.112  1.00  0.00           H
ATOM   3693 HD13 LEU X 234      19.063  40.340  50.781  1.00  0.00           H
ATOM   3694  CD2 LEU X 234      21.581  39.542  51.691  1.00  0.00           C
ATOM   3695 HD21 LEU X 234      21.562  38.514  51.327  1.00  0.00           H
ATOM   3696 HD22 LEU X 234      21.597  40.242  50.856  1.00  0.00           H
ATOM   3697 HD23 LEU X 234      22.445  39.732  52.328  1.00  0.00           H
ATOM   3698  C   LEU X 234      19.196  42.757  54.619  1.00  0.00           C
ATOM   3699  O   LEU X 234      19.503  43.897  54.490  1.00  0.00           O
ATOM   3700  N   LEU X 235      18.735  42.236  55.788  1.00  0.00           N
ATOM   3701  H   LEU X 235      18.470  41.261  55.809  1.00  0.00           H
ATOM   3702  CA  LEU X 235      18.462  43.162  56.874  1.00  0.00           C
ATOM   3703  HA  LEU X 235      19.019  44.098  56.826  1.00  0.00           H
ATOM   3704  CB  LEU X 235      17.029  43.629  56.766  1.00  0.00           C
ATOM   3705  HB2 LEU X 235      16.361  42.769  56.827  1.00  0.00           H
ATOM   3706  HB3 LEU X 235      16.833  44.056  55.783  1.00  0.00           H
ATOM   3707  CG  LEU X 235      16.672  44.693  57.837  1.00  0.00           C
ATOM   3708  HG  LEU X 235      17.178  44.424  58.765  1.00  0.00           H
ATOM   3709  CD1 LEU X 235      17.182  46.054  57.376  1.00  0.00           C
ATOM   3710 HD11 LEU X 235      16.965  46.765  58.173  1.00  0.00           H
ATOM   3711 HD12 LEU X 235      18.248  45.944  57.176  1.00  0.00           H
ATOM   3712 HD13 LEU X 235      16.640  46.353  56.478  1.00  0.00           H
ATOM   3713  CD2 LEU X 235      15.192  44.720  58.272  1.00  0.00           C
ATOM   3714 HD21 LEU X 235      15.017  45.530  58.980  1.00  0.00           H
ATOM   3715 HD22 LEU X 235      14.491  44.609  57.445  1.00  0.00           H
ATOM   3716 HD23 LEU X 235      15.068  43.769  58.790  1.00  0.00           H
ATOM   3717  C   LEU X 235      18.825  42.641  58.329  1.00  0.00           C
ATOM   3718  O   LEU X 235      19.203  43.368  59.299  1.00  0.00           O
ATOM   3719  N   VAL X 236      18.944  41.329  58.438  1.00  0.00           N
ATOM   3720  H   VAL X 236      18.793  40.782  57.603  1.00  0.00           H
ATOM   3721  CA  VAL X 236      19.337  40.577  59.655  1.00  0.00           C
ATOM   3722  HA  VAL X 236      19.799  41.193  60.426  1.00  0.00           H
ATOM   3723  CB  VAL X 236      18.058  39.961  60.221  1.00  0.00           C
ATOM   3724  HB  VAL X 236      17.483  39.416  59.473  1.00  0.00           H
ATOM   3725  CG1 VAL X 236      18.425  39.102  61.438  1.00  0.00           C
ATOM   3726 HG11 VAL X 236      17.574  38.851  62.071  1.00  0.00           H
ATOM   3727 HG12 VAL X 236      18.894  38.141  61.228  1.00  0.00           H
ATOM   3728 HG13 VAL X 236      19.018  39.787  62.045  1.00  0.00           H
ATOM   3729  CG2 VAL X 236      17.038  41.056  60.780  1.00  0.00           C
ATOM   3730 HG21 VAL X 236      17.578  41.620  61.542  1.00  0.00           H
ATOM   3731 HG22 VAL X 236      16.848  41.765  59.974  1.00  0.00           H
ATOM   3732 HG23 VAL X 236      16.174  40.549  61.210  1.00  0.00           H
ATOM   3733  C   VAL X 236      20.353  39.495  59.334  1.00  0.00           C
ATOM   3734  O   VAL X 236      19.995  38.567  58.582  1.00  0.00           O
ATOM   3735  N   PRO X 237      21.635  39.537  59.764  1.00  0.00           N
ATOM   3736  CD  PRO X 237      22.598  38.403  59.737  1.00  0.00           C
ATOM   3737  HD2 PRO X 237      22.609  37.950  58.746  1.00  0.00           H
ATOM   3738  HD3 PRO X 237      22.235  37.714  60.499  1.00  0.00           H
ATOM   3739  CG  PRO X 237      24.037  38.968  60.073  1.00  0.00           C
ATOM   3740  HG2 PRO X 237      24.682  38.375  60.721  1.00  0.00           H
ATOM   3741  HG3 PRO X 237      24.526  39.316  59.163  1.00  0.00           H
ATOM   3742  CB  PRO X 237      23.664  40.196  60.832  1.00  0.00           C
ATOM   3743  HB2 PRO X 237      23.506  40.149  61.910  1.00  0.00           H
ATOM   3744  HB3 PRO X 237      24.435  40.958  60.721  1.00  0.00           H
ATOM   3745  CA  PRO X 237      22.356  40.754  60.311  1.00  0.00           C
ATOM   3746  HA  PRO X 237      21.697  40.999  61.144  1.00  0.00           H
ATOM   3747  C   PRO X 237      22.596  41.944  59.346  1.00  0.00           C
ATOM   3748  O   PRO X 237      22.565  41.748  58.102  1.00  0.00           O
ATOM   3749  N   LYS X 238      22.891  43.143  59.878  1.00  0.00           N
ATOM   3750  H   LYS X 238      23.157  43.211  60.850  1.00  0.00           H
ATOM   3751  CA  LYS X 238      22.969  44.373  59.159  1.00  0.00           C
ATOM   3752  HA  LYS X 238      22.090  44.593  58.553  1.00  0.00           H
ATOM   3753  CB  LYS X 238      23.074  45.509  60.189  1.00  0.00           C
ATOM   3754  HB2 LYS X 238      23.854  45.296  60.921  1.00  0.00           H
ATOM   3755  HB3 LYS X 238      22.088  45.515  60.653  1.00  0.00           H
ATOM   3756  CG  LYS X 238      23.275  46.943  59.605  1.00  0.00           C
ATOM   3757  HG2 LYS X 238      22.748  46.954  58.651  1.00  0.00           H
ATOM   3758  HG3 LYS X 238      24.338  47.134  59.457  1.00  0.00           H
ATOM   3759  CD  LYS X 238      22.764  48.093  60.488  1.00  0.00           C
ATOM   3760  HD2 LYS X 238      23.270  47.989  61.448  1.00  0.00           H
ATOM   3761  HD3 LYS X 238      21.685  47.987  60.602  1.00  0.00           H
ATOM   3762  CE  LYS X 238      22.780  49.521  59.902  1.00  0.00           C
ATOM   3763  HE2 LYS X 238      21.944  49.694  59.226  1.00  0.00           H
ATOM   3764  HE3 LYS X 238      23.689  49.597  59.305  1.00  0.00           H
ATOM   3765  NZ  LYS X 238      22.702  50.506  61.011  1.00  0.00           N
ATOM   3766  HZ1 LYS X 238      22.795  51.460  60.693  1.00  0.00           H
ATOM   3767  HZ2 LYS X 238      23.419  50.200  61.653  1.00  0.00           H
ATOM   3768  HZ3 LYS X 238      21.904  50.438  61.627  1.00  0.00           H
ATOM   3769  C   LYS X 238      24.181  44.334  58.174  1.00  0.00           C
ATOM   3770  O   LYS X 238      25.238  43.836  58.571  1.00  0.00           O
ATOM   3771  N   ILE X 239      23.955  44.756  56.939  1.00  0.00           N
ATOM   3772  H   ILE X 239      23.009  45.074  56.783  1.00  0.00           H
ATOM   3773  CA  ILE X 239      25.014  44.934  55.906  1.00  0.00           C
ATOM   3774  HA  ILE X 239      25.816  44.208  56.034  1.00  0.00           H
ATOM   3775  CB  ILE X 239      24.356  44.662  54.484  1.00  0.00           C
ATOM   3776  HB  ILE X 239      23.660  45.485  54.321  1.00  0.00           H
ATOM   3777  CG2 ILE X 239      25.470  44.668  53.392  1.00  0.00           C
ATOM   3778 HG21 ILE X 239      24.987  44.134  52.573  1.00  0.00           H
ATOM   3779 HG22 ILE X 239      25.677  45.683  53.052  1.00  0.00           H
ATOM   3780 HG23 ILE X 239      26.306  44.112  53.815  1.00  0.00           H
ATOM   3781  CG1 ILE X 239      23.609  43.291  54.232  1.00  0.00           C
ATOM   3782 HG12 ILE X 239      23.039  43.294  53.303  1.00  0.00           H
ATOM   3783 HG13 ILE X 239      22.796  43.311  54.958  1.00  0.00           H
ATOM   3784  CD1 ILE X 239      24.436  42.076  54.505  1.00  0.00           C
ATOM   3785 HD11 ILE X 239      25.359  42.126  53.927  1.00  0.00           H
ATOM   3786 HD12 ILE X 239      24.802  42.067  55.531  1.00  0.00           H
ATOM   3787 HD13 ILE X 239      23.918  41.163  54.208  1.00  0.00           H
ATOM   3788  C   ILE X 239      25.773  46.278  56.036  1.00  0.00           C
ATOM   3789  O   ILE X 239      25.217  47.219  56.624  1.00  0.00           O
ATOM   3790  N   TYR X 240      26.949  46.477  55.471  1.00  0.00           N
ATOM   3791  H   TYR X 240      27.410  45.620  55.200  1.00  0.00           H
ATOM   3792  CA  TYR X 240      27.689  47.708  55.431  1.00  0.00           C
ATOM   3793  HA  TYR X 240      27.013  48.558  55.519  1.00  0.00           H
ATOM   3794  CB  TYR X 240      28.700  47.800  56.575  1.00  0.00           C
ATOM   3795  HB2 TYR X 240      29.382  48.643  56.464  1.00  0.00           H
ATOM   3796  HB3 TYR X 240      29.357  46.930  56.579  1.00  0.00           H
ATOM   3797  CG  TYR X 240      28.069  47.858  57.928  1.00  0.00           C
ATOM   3798  CD1 TYR X 240      27.849  49.150  58.475  1.00  0.00           C
ATOM   3799  HD1 TYR X 240      28.055  50.127  58.063  1.00  0.00           H
ATOM   3800  CE1 TYR X 240      27.216  49.269  59.743  1.00  0.00           C
ATOM   3801  HE1 TYR X 240      27.027  50.204  60.249  1.00  0.00           H
ATOM   3802  CZ  TYR X 240      27.035  48.107  60.526  1.00  0.00           C
ATOM   3803  OH  TYR X 240      26.546  48.137  61.795  1.00  0.00           O
ATOM   3804  HH  TYR X 240      26.838  47.331  62.226  1.00  0.00           H
ATOM   3805  CE2 TYR X 240      27.274  46.851  59.977  1.00  0.00           C
ATOM   3806  HE2 TYR X 240      27.146  45.963  60.579  1.00  0.00           H
ATOM   3807  CD2 TYR X 240      27.832  46.742  58.691  1.00  0.00           C
ATOM   3808  HD2 TYR X 240      28.190  45.817  58.264  1.00  0.00           H
ATOM   3809  C   TYR X 240      28.387  47.652  54.076  1.00  0.00           C
ATOM   3810  O   TYR X 240      29.350  46.930  53.905  1.00  0.00           O
ATOM   3811  N   PRO X 241      27.965  48.416  53.026  1.00  0.00           N
ATOM   3812  CD  PRO X 241      26.848  49.322  53.095  1.00  0.00           C
ATOM   3813  HD2 PRO X 241      27.036  50.070  53.865  1.00  0.00           H
ATOM   3814  HD3 PRO X 241      25.895  48.865  53.362  1.00  0.00           H
ATOM   3815  CG  PRO X 241      26.781  49.929  51.623  1.00  0.00           C
ATOM   3816  HG2 PRO X 241      25.755  50.097  51.298  1.00  0.00           H
ATOM   3817  HG3 PRO X 241      27.235  50.920  51.628  1.00  0.00           H
ATOM   3818  CB  PRO X 241      27.575  48.994  50.728  1.00  0.00           C
ATOM   3819  HB2 PRO X 241      27.024  48.102  50.432  1.00  0.00           H
ATOM   3820  HB3 PRO X 241      27.926  49.435  49.795  1.00  0.00           H
ATOM   3821  CA  PRO X 241      28.600  48.545  51.737  1.00  0.00           C
ATOM   3822  HA  PRO X 241      28.964  47.565  51.429  1.00  0.00           H
ATOM   3823  C   PRO X 241      29.836  49.471  51.758  1.00  0.00           C
ATOM   3824  O   PRO X 241      29.768  50.670  51.448  1.00  0.00           O
ATOM   3825  N   VAL X 242      30.957  48.882  52.223  1.00  0.00           N
ATOM   3826  H   VAL X 242      30.905  47.929  52.552  1.00  0.00           H
ATOM   3827  CA  VAL X 242      32.236  49.614  52.372  1.00  0.00           C
ATOM   3828  HA  VAL X 242      32.054  50.623  52.744  1.00  0.00           H
ATOM   3829  CB  VAL X 242      33.088  49.090  53.495  1.00  0.00           C
ATOM   3830  HB  VAL X 242      33.997  49.692  53.466  1.00  0.00           H
ATOM   3831  CG1 VAL X 242      32.399  49.196  54.849  1.00  0.00           C
ATOM   3832 HG11 VAL X 242      33.071  49.257  55.706  1.00  0.00           H
ATOM   3833 HG12 VAL X 242      31.749  50.068  54.925  1.00  0.00           H
ATOM   3834 HG13 VAL X 242      31.725  48.355  55.010  1.00  0.00           H
ATOM   3835  CG2 VAL X 242      33.604  47.657  53.315  1.00  0.00           C
ATOM   3836 HG21 VAL X 242      32.771  46.991  53.091  1.00  0.00           H
ATOM   3837 HG22 VAL X 242      34.352  47.662  52.522  1.00  0.00           H
ATOM   3838 HG23 VAL X 242      33.942  47.335  54.300  1.00  0.00           H
ATOM   3839  C   VAL X 242      32.935  49.783  51.040  1.00  0.00           C
ATOM   3840  O   VAL X 242      34.010  50.381  51.061  1.00  0.00           O
ATOM   3841  N   GLY X 243      32.411  49.183  49.973  1.00  0.00           N
ATOM   3842  H   GLY X 243      31.556  48.656  50.079  1.00  0.00           H
ATOM   3843  CA  GLY X 243      33.082  49.209  48.675  1.00  0.00           C
ATOM   3844  HA2 GLY X 243      32.878  48.272  48.158  1.00  0.00           H
ATOM   3845  HA3 GLY X 243      34.165  49.131  48.766  1.00  0.00           H
ATOM   3846  C   GLY X 243      32.835  50.489  47.849  1.00  0.00           C
ATOM   3847  O   GLY X 243      31.900  51.231  48.141  1.00  0.00           O
ATOM   3848  N   PRO X 244      33.635  50.761  46.776  1.00  0.00           N
ATOM   3849  CD  PRO X 244      33.621  51.907  45.880  1.00  0.00           C
ATOM   3850  HD2 PRO X 244      33.998  52.773  46.424  1.00  0.00           H
ATOM   3851  HD3 PRO X 244      32.638  51.941  45.411  1.00  0.00           H
ATOM   3852  CG  PRO X 244      34.542  51.594  44.737  1.00  0.00           C
ATOM   3853  HG2 PRO X 244      34.106  51.907  43.788  1.00  0.00           H
ATOM   3854  HG3 PRO X 244      35.475  52.157  44.697  1.00  0.00           H
ATOM   3855  CB  PRO X 244      34.899  50.092  44.769  1.00  0.00           C
ATOM   3856  HB2 PRO X 244      34.223  49.463  44.189  1.00  0.00           H
ATOM   3857  HB3 PRO X 244      35.958  49.894  44.606  1.00  0.00           H
ATOM   3858  CA  PRO X 244      34.659  49.874  46.275  1.00  0.00           C
ATOM   3859  HA  PRO X 244      34.272  48.863  46.408  1.00  0.00           H
ATOM   3860  C   PRO X 244      35.930  50.066  47.092  1.00  0.00           C
ATOM   3861  O   PRO X 244      36.190  51.148  47.649  1.00  0.00           O
ATOM   3862  N   VAL X 245      36.693  48.962  47.132  1.00  0.00           N
ATOM   3863  H   VAL X 245      36.296  48.102  46.783  1.00  0.00           H
ATOM   3864  CA  VAL X 245      38.028  48.891  47.850  1.00  0.00           C
ATOM   3865  HA  VAL X 245      38.403  49.911  47.934  1.00  0.00           H
ATOM   3866  CB  VAL X 245      38.021  48.229  49.298  1.00  0.00           C
ATOM   3867  HB  VAL X 245      37.604  47.226  49.382  1.00  0.00           H
ATOM   3868  CG1 VAL X 245      39.397  48.101  50.009  1.00  0.00           C
ATOM   3869 HG11 VAL X 245      39.202  47.912  51.064  1.00  0.00           H
ATOM   3870 HG12 VAL X 245      39.921  47.276  49.525  1.00  0.00           H
ATOM   3871 HG13 VAL X 245      39.990  49.006  49.875  1.00  0.00           H
ATOM   3872  CG2 VAL X 245      37.022  49.033  50.148  1.00  0.00           C
ATOM   3873 HG21 VAL X 245      36.020  49.288  49.803  1.00  0.00           H
ATOM   3874 HG22 VAL X 245      36.797  48.489  51.066  1.00  0.00           H
ATOM   3875 HG23 VAL X 245      37.526  49.964  50.406  1.00  0.00           H
ATOM   3876  C   VAL X 245      39.053  48.097  46.971  1.00  0.00           C
ATOM   3877  O   VAL X 245      38.959  46.868  46.851  1.00  0.00           O
ATOM   3878  N   VAL X 246      40.034  48.825  46.314  1.00  0.00           N
ATOM   3879  H   VAL X 246      40.086  49.793  46.600  1.00  0.00           H
ATOM   3880  CA  VAL X 246      41.057  48.221  45.486  1.00  0.00           C
ATOM   3881  HA  VAL X 246      41.125  47.138  45.578  1.00  0.00           H
ATOM   3882  CB  VAL X 246      40.765  48.470  43.963  1.00  0.00           C
ATOM   3883  HB  VAL X 246      41.680  48.273  43.404  1.00  0.00           H
ATOM   3884  CG1 VAL X 246      39.569  47.725  43.444  1.00  0.00           C
ATOM   3885 HG11 VAL X 246      39.670  46.641  43.506  1.00  0.00           H
ATOM   3886 HG12 VAL X 246      38.801  47.837  44.209  1.00  0.00           H
ATOM   3887 HG13 VAL X 246      39.234  47.944  42.430  1.00  0.00           H
ATOM   3888  CG2 VAL X 246      40.510  49.945  43.716  1.00  0.00           C
ATOM   3889 HG21 VAL X 246      39.534  50.250  44.093  1.00  0.00           H
ATOM   3890 HG22 VAL X 246      41.190  50.578  44.286  1.00  0.00           H
ATOM   3891 HG23 VAL X 246      40.426  50.196  42.658  1.00  0.00           H
ATOM   3892  C   VAL X 246      42.492  48.773  45.699  1.00  0.00           C
ATOM   3893  O   VAL X 246      42.736  50.006  45.878  1.00  0.00           O
ATOM   3894  N   ASN X 247      43.519  47.877  45.703  1.00  0.00           N
ATOM   3895  H   ASN X 247      43.231  46.911  45.637  1.00  0.00           H
ATOM   3896  CA  ASN X 247      44.943  48.173  45.782  1.00  0.00           C
ATOM   3897  HA  ASN X 247      45.061  48.939  46.548  1.00  0.00           H
ATOM   3898  CB  ASN X 247      45.856  46.976  46.167  1.00  0.00           C
ATOM   3899  HB2 ASN X 247      45.708  46.186  45.432  1.00  0.00           H
ATOM   3900  HB3 ASN X 247      45.593  46.503  47.113  1.00  0.00           H
ATOM   3901  CG  ASN X 247      47.296  47.338  46.379  1.00  0.00           C
ATOM   3902  OD1 ASN X 247      48.042  47.639  45.390  1.00  0.00           O
ATOM   3903  ND2 ASN X 247      47.766  47.339  47.566  1.00  0.00           N
ATOM   3904 HD21 ASN X 247      48.698  47.715  47.667  1.00  0.00           H
ATOM   3905 HD22 ASN X 247      47.153  47.402  48.366  1.00  0.00           H
ATOM   3906  C   ASN X 247      45.445  48.841  44.467  1.00  0.00           C
ATOM   3907  O   ASN X 247      45.432  48.191  43.373  1.00  0.00           O
ATOM   3908  N   PHE X 248      45.918  50.107  44.436  1.00  0.00           N
ATOM   3909  H   PHE X 248      45.835  50.512  45.358  1.00  0.00           H
ATOM   3910  CA  PHE X 248      46.480  50.793  43.211  1.00  0.00           C
ATOM   3911  HA  PHE X 248      47.158  50.087  42.732  1.00  0.00           H
ATOM   3912  CB  PHE X 248      45.380  51.170  42.267  1.00  0.00           C
ATOM   3913  HB2 PHE X 248      44.621  50.392  42.176  1.00  0.00           H
ATOM   3914  HB3 PHE X 248      45.829  51.210  41.274  1.00  0.00           H
ATOM   3915  CG  PHE X 248      44.664  52.455  42.560  1.00  0.00           C
ATOM   3916  CD1 PHE X 248      43.471  52.372  43.251  1.00  0.00           C
ATOM   3917  HD1 PHE X 248      43.189  51.385  43.586  1.00  0.00           H
ATOM   3918  CE1 PHE X 248      42.690  53.549  43.377  1.00  0.00           C
ATOM   3919  HE1 PHE X 248      41.735  53.506  43.880  1.00  0.00           H
ATOM   3920  CZ  PHE X 248      43.116  54.772  42.845  1.00  0.00           C
ATOM   3921  HZ  PHE X 248      42.509  55.663  42.904  1.00  0.00           H
ATOM   3922  CE2 PHE X 248      44.304  54.747  42.144  1.00  0.00           C
ATOM   3923  HE2 PHE X 248      44.658  55.706  41.796  1.00  0.00           H
ATOM   3924  CD2 PHE X 248      45.165  53.624  42.092  1.00  0.00           C
ATOM   3925  HD2 PHE X 248      46.088  53.624  41.531  1.00  0.00           H
ATOM   3926  C   PHE X 248      47.390  51.974  43.480  1.00  0.00           C
ATOM   3927  O   PHE X 248      48.266  52.338  42.682  1.00  0.00           O
ATOM   3928  N   LYS X 249      47.210  52.638  44.614  1.00  0.00           N
ATOM   3929  H   LYS X 249      46.488  52.249  45.204  1.00  0.00           H
ATOM   3930  CA  LYS X 249      47.537  54.033  44.926  1.00  0.00           C
ATOM   3931  HA  LYS X 249      47.183  54.587  44.057  1.00  0.00           H
ATOM   3932  CB  LYS X 249      46.815  54.565  46.113  1.00  0.00           C
ATOM   3933  HB2 LYS X 249      47.362  55.434  46.480  1.00  0.00           H
ATOM   3934  HB3 LYS X 249      46.910  53.825  46.908  1.00  0.00           H
ATOM   3935  CG  LYS X 249      45.325  54.768  45.852  1.00  0.00           C
ATOM   3936  HG2 LYS X 249      44.823  53.826  45.628  1.00  0.00           H
ATOM   3937  HG3 LYS X 249      45.215  55.393  44.966  1.00  0.00           H
ATOM   3938  CD  LYS X 249      44.522  55.248  47.061  1.00  0.00           C
ATOM   3939  HD2 LYS X 249      44.884  56.243  47.322  1.00  0.00           H
ATOM   3940  HD3 LYS X 249      44.732  54.710  47.985  1.00  0.00           H
ATOM   3941  CE  LYS X 249      42.964  55.361  46.924  1.00  0.00           C
ATOM   3942  HE2 LYS X 249      42.612  54.386  46.587  1.00  0.00           H
ATOM   3943  HE3 LYS X 249      42.912  56.152  46.176  1.00  0.00           H
ATOM   3944  NZ  LYS X 249      42.293  55.825  48.166  1.00  0.00           N
ATOM   3945  HZ1 LYS X 249      42.978  55.835  48.908  1.00  0.00           H
ATOM   3946  HZ2 LYS X 249      41.517  55.204  48.346  1.00  0.00           H
ATOM   3947  HZ3 LYS X 249      42.043  56.800  48.083  1.00  0.00           H
ATOM   3948  C   LYS X 249      49.062  54.118  45.177  1.00  0.00           C
ATOM   3949  O   LYS X 249      49.664  54.887  44.434  1.00  0.00           O
ATOM   3950  N   GLU X 250      49.641  53.335  46.132  1.00  0.00           N
ATOM   3951  H   GLU X 250      49.059  52.692  46.650  1.00  0.00           H
ATOM   3952  CA  GLU X 250      51.092  53.290  46.317  1.00  0.00           C
ATOM   3953  HA  GLU X 250      51.425  54.298  46.565  1.00  0.00           H
ATOM   3954  CB  GLU X 250      51.394  52.460  47.604  1.00  0.00           C
ATOM   3955  HB2 GLU X 250      50.724  52.747  48.415  1.00  0.00           H
ATOM   3956  HB3 GLU X 250      52.446  52.640  47.825  1.00  0.00           H
ATOM   3957  CG  GLU X 250      51.370  50.985  47.564  1.00  0.00           C
ATOM   3958  HG2 GLU X 250      52.195  50.647  48.191  1.00  0.00           H
ATOM   3959  HG3 GLU X 250      51.730  50.666  46.586  1.00  0.00           H
ATOM   3960  CD  GLU X 250      50.041  50.390  47.962  1.00  0.00           C
ATOM   3961  OE1 GLU X 250      48.960  51.025  47.726  1.00  0.00           O
ATOM   3962  OE2 GLU X 250      49.981  49.325  48.551  1.00  0.00           O
ATOM   3963  C   GLU X 250      51.951  52.787  45.175  1.00  0.00           C
ATOM   3964  O   GLU X 250      53.155  53.034  45.055  1.00  0.00           O
ATOM   3965  N   GLY X 251      51.425  52.034  44.171  1.00  0.00           N
ATOM   3966  H   GLY X 251      50.462  51.731  44.194  1.00  0.00           H
ATOM   3967  CA  GLY X 251      52.242  51.592  42.990  1.00  0.00           C
ATOM   3968  HA2 GLY X 251      53.120  51.118  43.430  1.00  0.00           H
ATOM   3969  HA3 GLY X 251      52.472  52.491  42.418  1.00  0.00           H
ATOM   3970  C   GLY X 251      51.691  50.490  42.072  1.00  0.00           C
ATOM   3971  O   GLY X 251      51.955  50.565  40.878  1.00  0.00           O
ATOM   3972  N   GLY X 252      50.865  49.597  42.595  1.00  0.00           N
ATOM   3973  H   GLY X 252      50.601  49.686  43.566  1.00  0.00           H
ATOM   3974  CA  GLY X 252      50.114  48.646  41.737  1.00  0.00           C
ATOM   3975  HA2 GLY X 252      49.648  49.091  40.858  1.00  0.00           H
ATOM   3976  HA3 GLY X 252      49.256  48.257  42.285  1.00  0.00           H
ATOM   3977  C   GLY X 252      50.934  47.468  41.286  1.00  0.00           C
ATOM   3978  O   GLY X 252      50.385  46.831  40.412  1.00  0.00           O
ATOM   3979  N   HIE X 253      52.178  47.226  41.738  1.00  0.00           N
ATOM   3980  H   HIE X 253      52.528  47.752  42.526  1.00  0.00           H
ATOM   3981  CA  HIE X 253      53.092  46.234  41.150  1.00  0.00           C
ATOM   3982  HA  HIE X 253      52.782  46.089  40.115  1.00  0.00           H
ATOM   3983  CB  HIE X 253      54.583  46.754  41.177  1.00  0.00           C
ATOM   3984  HB2 HIE X 253      55.218  45.875  41.061  1.00  0.00           H
ATOM   3985  HB3 HIE X 253      54.692  47.456  40.350  1.00  0.00           H
ATOM   3986  CG  HIE X 253      55.008  47.357  42.467  1.00  0.00           C
ATOM   3987  ND1 HIE X 253      54.400  48.477  43.056  1.00  0.00           N
ATOM   3988  CE1 HIE X 253      54.915  48.588  44.304  1.00  0.00           C
ATOM   3989  HE1 HIE X 253      54.794  49.350  45.060  1.00  0.00           H
ATOM   3990  NE2 HIE X 253      55.807  47.565  44.523  1.00  0.00           N
ATOM   3991  HE2 HIE X 253      56.424  47.452  45.314  1.00  0.00           H
ATOM   3992  CD2 HIE X 253      55.829  46.804  43.371  1.00  0.00           C
ATOM   3993  HD2 HIE X 253      56.368  45.871  43.304  1.00  0.00           H
ATOM   3994  C   HIE X 253      52.994  44.928  41.887  1.00  0.00           C
ATOM   3995  O   HIE X 253      53.197  43.898  41.232  1.00  0.00           O
ATOM   3996  N   GLY X 254      52.598  44.921  43.191  1.00  0.00           N
ATOM   3997  H   GLY X 254      52.229  45.711  43.700  1.00  0.00           H
ATOM   3998  CA  GLY X 254      52.359  43.584  43.790  1.00  0.00           C
ATOM   3999  HA2 GLY X 254      51.603  43.136  43.146  1.00  0.00           H
ATOM   4000  HA3 GLY X 254      51.970  43.841  44.776  1.00  0.00           H
ATOM   4001  C   GLY X 254      53.624  42.860  44.138  1.00  0.00           C
ATOM   4002  O   GLY X 254      54.681  43.456  44.438  1.00  0.00           O
ATOM   4003  N   ARG X 255      53.583  41.523  44.055  1.00  0.00           N
ATOM   4004  H   ARG X 255      52.682  41.134  43.819  1.00  0.00           H
ATOM   4005  CA  ARG X 255      54.719  40.580  44.229  1.00  0.00           C
ATOM   4006  HA  ARG X 255      55.299  40.955  45.073  1.00  0.00           H
ATOM   4007  CB  ARG X 255      54.224  39.166  44.513  1.00  0.00           C
ATOM   4008  HB2 ARG X 255      53.429  39.263  45.252  1.00  0.00           H
ATOM   4009  HB3 ARG X 255      55.090  38.685  44.967  1.00  0.00           H
ATOM   4010  CG  ARG X 255      53.628  38.492  43.260  1.00  0.00           C
ATOM   4011  HG2 ARG X 255      54.041  38.833  42.310  1.00  0.00           H
ATOM   4012  HG3 ARG X 255      52.589  38.808  43.164  1.00  0.00           H
ATOM   4013  CD  ARG X 255      53.649  36.945  43.546  1.00  0.00           C
ATOM   4014  HD2 ARG X 255      52.799  36.561  42.982  1.00  0.00           H
ATOM   4015  HD3 ARG X 255      53.480  36.783  44.611  1.00  0.00           H
ATOM   4016  NE  ARG X 255      54.867  36.235  43.099  1.00  0.00           N
ATOM   4017  HE  ARG X 255      54.813  35.948  42.132  1.00  0.00           H
ATOM   4018  CZ  ARG X 255      55.969  36.020  43.740  1.00  0.00           C
ATOM   4019  NH1 ARG X 255      56.096  36.343  44.920  1.00  0.00           N
ATOM   4020 HH11 ARG X 255      55.438  36.911  45.433  1.00  0.00           H
ATOM   4021 HH12 ARG X 255      57.017  36.217  45.314  1.00  0.00           H
ATOM   4022  NH2 ARG X 255      57.026  35.400  43.198  1.00  0.00           N
ATOM   4023 HH21 ARG X 255      57.918  35.309  43.662  1.00  0.00           H
ATOM   4024 HH22 ARG X 255      57.045  35.096  42.235  1.00  0.00           H
ATOM   4025  C   ARG X 255      55.843  40.676  43.133  1.00  0.00           C
ATOM   4026  O   ARG X 255      56.823  39.972  43.160  1.00  0.00           O
ATOM   4027  N   ASN X 256      55.711  41.587  42.173  1.00  0.00           N
ATOM   4028  H   ASN X 256      55.144  42.397  42.380  1.00  0.00           H
ATOM   4029  CA  ASN X 256      56.730  41.770  41.179  1.00  0.00           C
ATOM   4030  HA  ASN X 256      57.248  40.846  40.923  1.00  0.00           H
ATOM   4031  CB  ASN X 256      56.044  42.201  39.894  1.00  0.00           C
ATOM   4032  HB2 ASN X 256      56.651  42.699  39.138  1.00  0.00           H
ATOM   4033  HB3 ASN X 256      55.309  42.977  40.107  1.00  0.00           H
ATOM   4034  CG  ASN X 256      55.415  40.986  39.191  1.00  0.00           C
ATOM   4035  OD1 ASN X 256      55.933  39.865  39.223  1.00  0.00           O
ATOM   4036  ND2 ASN X 256      54.292  41.174  38.558  1.00  0.00           N
ATOM   4037 HD21 ASN X 256      53.889  40.341  38.152  1.00  0.00           H
ATOM   4038 HD22 ASN X 256      53.818  42.045  38.749  1.00  0.00           H
ATOM   4039  C   ASN X 256      57.839  42.817  41.627  1.00  0.00           C
ATOM   4040  O   ASN X 256      57.662  43.498  42.625  1.00  0.00           O
ATOM   4041  N   SER X 257      58.932  42.883  40.859  1.00  0.00           N
ATOM   4042  H   SER X 257      58.927  42.292  40.041  1.00  0.00           H
ATOM   4043  CA  SER X 257      59.902  43.966  40.880  1.00  0.00           C
ATOM   4044  HA  SER X 257      59.891  44.426  41.869  1.00  0.00           H
ATOM   4045  CB  SER X 257      61.255  43.324  40.497  1.00  0.00           C
ATOM   4046  HB2 SER X 257      61.414  42.397  41.048  1.00  0.00           H
ATOM   4047  HB3 SER X 257      62.062  44.036  40.672  1.00  0.00           H
ATOM   4048  OG  SER X 257      61.208  43.016  39.098  1.00  0.00           O
ATOM   4049  HG  SER X 257      61.093  42.070  38.983  1.00  0.00           H
ATOM   4050  C   SER X 257      59.467  45.240  40.030  1.00  0.00           C
ATOM   4051  O   SER X 257      58.523  45.180  39.173  1.00  0.00           O
ATOM   4052  N   GLU X 258      60.139  46.356  40.311  1.00  0.00           N
ATOM   4053  H   GLU X 258      60.701  46.373  41.150  1.00  0.00           H
ATOM   4054  CA  GLU X 258      60.008  47.558  39.528  1.00  0.00           C
ATOM   4055  HA  GLU X 258      59.035  48.043  39.609  1.00  0.00           H
ATOM   4056  CB  GLU X 258      61.001  48.639  40.098  1.00  0.00           C
ATOM   4057  HB2 GLU X 258      62.001  48.237  39.931  1.00  0.00           H
ATOM   4058  HB3 GLU X 258      61.009  48.589  41.187  1.00  0.00           H
ATOM   4059  CG  GLU X 258      60.948  50.043  39.721  1.00  0.00           C
ATOM   4060  HG2 GLU X 258      61.372  50.301  38.751  1.00  0.00           H
ATOM   4061  HG3 GLU X 258      61.443  50.617  40.505  1.00  0.00           H
ATOM   4062  CD  GLU X 258      59.531  50.636  39.708  1.00  0.00           C
ATOM   4063  OE1 GLU X 258      58.930  50.960  38.667  1.00  0.00           O
ATOM   4064  OE2 GLU X 258      58.893  50.712  40.756  1.00  0.00           O
ATOM   4065  C   GLU X 258      60.358  47.238  38.102  1.00  0.00           C
ATOM   4066  O   GLU X 258      59.576  47.513  37.212  1.00  0.00           O
ATOM   4067  N   SER X 259      61.527  46.615  37.871  1.00  0.00           N
ATOM   4068  H   SER X 259      62.103  46.390  38.670  1.00  0.00           H
ATOM   4069  CA  SER X 259      62.191  46.503  36.577  1.00  0.00           C
ATOM   4070  HA  SER X 259      62.303  47.488  36.123  1.00  0.00           H
ATOM   4071  CB  SER X 259      63.587  45.890  36.798  1.00  0.00           C
ATOM   4072  HB2 SER X 259      63.997  45.807  35.791  1.00  0.00           H
ATOM   4073  HB3 SER X 259      63.610  45.001  37.428  1.00  0.00           H
ATOM   4074  OG  SER X 259      64.458  46.774  37.497  1.00  0.00           O
ATOM   4075  HG  SER X 259      64.560  47.454  36.827  1.00  0.00           H
ATOM   4076  C   SER X 259      61.315  45.608  35.640  1.00  0.00           C
ATOM   4077  O   SER X 259      61.094  45.948  34.525  1.00  0.00           O
ATOM   4078  N   GLU X 260      60.657  44.571  36.176  1.00  0.00           N
ATOM   4079  H   GLU X 260      60.913  44.340  37.126  1.00  0.00           H
ATOM   4080  CA  GLU X 260      59.639  43.763  35.534  1.00  0.00           C
ATOM   4081  HA  GLU X 260      60.009  43.370  34.587  1.00  0.00           H
ATOM   4082  CB  GLU X 260      59.254  42.635  36.530  1.00  0.00           C
ATOM   4083  HB2 GLU X 260      58.770  43.109  37.384  1.00  0.00           H
ATOM   4084  HB3 GLU X 260      60.194  42.130  36.754  1.00  0.00           H
ATOM   4085  CG  GLU X 260      58.235  41.541  36.077  1.00  0.00           C
ATOM   4086  HG2 GLU X 260      57.557  41.976  35.342  1.00  0.00           H
ATOM   4087  HG3 GLU X 260      57.556  41.354  36.909  1.00  0.00           H
ATOM   4088  CD  GLU X 260      58.947  40.348  35.512  1.00  0.00           C
ATOM   4089  OE1 GLU X 260      59.573  40.441  34.453  1.00  0.00           O
ATOM   4090  OE2 GLU X 260      59.065  39.310  36.206  1.00  0.00           O
ATOM   4091  C   GLU X 260      58.383  44.594  35.137  1.00  0.00           C
ATOM   4092  O   GLU X 260      57.935  44.499  34.031  1.00  0.00           O
ATOM   4093  N   THR X 261      57.822  45.396  36.035  1.00  0.00           N
ATOM   4094  H   THR X 261      58.261  45.536  36.933  1.00  0.00           H
ATOM   4095  CA  THR X 261      56.646  46.253  35.925  1.00  0.00           C
ATOM   4096  HA  THR X 261      55.821  45.689  35.488  1.00  0.00           H
ATOM   4097  CB  THR X 261      56.110  46.866  37.212  1.00  0.00           C
ATOM   4098  HB  THR X 261      56.915  47.555  37.466  1.00  0.00           H
ATOM   4099  CG2 THR X 261      54.998  47.827  37.242  1.00  0.00           C
ATOM   4100 HG21 THR X 261      55.110  48.385  36.313  1.00  0.00           H
ATOM   4101 HG22 THR X 261      54.064  47.266  37.214  1.00  0.00           H
ATOM   4102 HG23 THR X 261      55.012  48.378  38.182  1.00  0.00           H
ATOM   4103  OG1 THR X 261      55.907  45.892  38.232  1.00  0.00           O
ATOM   4104  HG1 THR X 261      56.744  45.622  38.616  1.00  0.00           H
ATOM   4105  C   THR X 261      56.901  47.309  34.877  1.00  0.00           C
ATOM   4106  O   THR X 261      56.056  47.489  33.966  1.00  0.00           O
ATOM   4107  N   GLU X 262      57.960  48.076  35.049  1.00  0.00           N
ATOM   4108  H   GLU X 262      58.534  47.819  35.839  1.00  0.00           H
ATOM   4109  CA  GLU X 262      58.299  49.166  34.208  1.00  0.00           C
ATOM   4110  HA  GLU X 262      57.481  49.881  34.300  1.00  0.00           H
ATOM   4111  CB  GLU X 262      59.390  50.029  34.863  1.00  0.00           C
ATOM   4112  HB2 GLU X 262      59.101  50.189  35.902  1.00  0.00           H
ATOM   4113  HB3 GLU X 262      59.434  51.003  34.374  1.00  0.00           H
ATOM   4114  CG  GLU X 262      60.754  49.351  34.853  1.00  0.00           C
ATOM   4115  HG2 GLU X 262      60.562  48.286  34.720  1.00  0.00           H
ATOM   4116  HG3 GLU X 262      61.348  49.478  35.758  1.00  0.00           H
ATOM   4117  CD  GLU X 262      61.697  49.864  33.703  1.00  0.00           C
ATOM   4118  OE1 GLU X 262      62.935  49.681  33.739  1.00  0.00           O
ATOM   4119  OE2 GLU X 262      61.233  50.353  32.706  1.00  0.00           O
ATOM   4120  C   GLU X 262      58.460  48.706  32.698  1.00  0.00           C
ATOM   4121  O   GLU X 262      58.041  49.443  31.842  1.00  0.00           O
ATOM   4122  N   SER X 263      59.027  47.506  32.511  1.00  0.00           N
ATOM   4123  H   SER X 263      59.242  46.978  33.344  1.00  0.00           H
ATOM   4124  CA  SER X 263      59.289  46.918  31.214  1.00  0.00           C
ATOM   4125  HA  SER X 263      59.840  47.666  30.644  1.00  0.00           H
ATOM   4126  CB  SER X 263      60.257  45.701  31.329  1.00  0.00           C
ATOM   4127  HB2 SER X 263      60.454  45.340  30.319  1.00  0.00           H
ATOM   4128  HB3 SER X 263      59.727  44.945  31.908  1.00  0.00           H
ATOM   4129  OG  SER X 263      61.478  46.092  31.951  1.00  0.00           O
ATOM   4130  HG  SER X 263      61.297  46.131  32.893  1.00  0.00           H
ATOM   4131  C   SER X 263      58.038  46.644  30.357  1.00  0.00           C
ATOM   4132  O   SER X 263      58.023  46.844  29.164  1.00  0.00           O
ATOM   4133  N   ILE X 264      56.954  46.360  31.031  1.00  0.00           N
ATOM   4134  H   ILE X 264      57.071  46.169  32.016  1.00  0.00           H
ATOM   4135  CA  ILE X 264      55.629  46.056  30.427  1.00  0.00           C
ATOM   4136  HA  ILE X 264      55.782  45.657  29.424  1.00  0.00           H
ATOM   4137  CB  ILE X 264      54.817  45.232  31.383  1.00  0.00           C
ATOM   4138  HB  ILE X 264      54.686  45.751  32.332  1.00  0.00           H
ATOM   4139  CG2 ILE X 264      53.408  44.883  30.795  1.00  0.00           C
ATOM   4140 HG21 ILE X 264      52.907  44.143  31.419  1.00  0.00           H
ATOM   4141 HG22 ILE X 264      52.766  45.763  30.793  1.00  0.00           H
ATOM   4142 HG23 ILE X 264      53.472  44.573  29.751  1.00  0.00           H
ATOM   4143  CG1 ILE X 264      55.588  43.944  31.610  1.00  0.00           C
ATOM   4144 HG12 ILE X 264      56.662  44.124  31.668  1.00  0.00           H
ATOM   4145 HG13 ILE X 264      55.412  43.388  30.690  1.00  0.00           H
ATOM   4146  CD1 ILE X 264      55.083  43.112  32.793  1.00  0.00           C
ATOM   4147 HD11 ILE X 264      55.426  42.080  32.726  1.00  0.00           H
ATOM   4148 HD12 ILE X 264      55.336  43.667  33.697  1.00  0.00           H
ATOM   4149 HD13 ILE X 264      54.007  42.974  32.691  1.00  0.00           H
ATOM   4150  C   ILE X 264      54.896  47.345  30.129  1.00  0.00           C
ATOM   4151  O   ILE X 264      54.334  47.449  29.077  1.00  0.00           O
ATOM   4152  N   ILE X 265      55.020  48.432  30.889  1.00  0.00           N
ATOM   4153  H   ILE X 265      55.543  48.274  31.738  1.00  0.00           H
ATOM   4154  CA  ILE X 265      54.467  49.731  30.519  1.00  0.00           C
ATOM   4155  HA  ILE X 265      53.426  49.588  30.231  1.00  0.00           H
ATOM   4156  CB  ILE X 265      54.512  50.618  31.850  1.00  0.00           C
ATOM   4157  HB  ILE X 265      55.520  50.629  32.264  1.00  0.00           H
ATOM   4158  CG2 ILE X 265      54.095  52.026  31.676  1.00  0.00           C
ATOM   4159 HG21 ILE X 265      53.018  52.135  31.808  1.00  0.00           H
ATOM   4160 HG22 ILE X 265      54.764  52.629  32.289  1.00  0.00           H
ATOM   4161 HG23 ILE X 265      54.191  52.326  30.632  1.00  0.00           H
ATOM   4162  CG1 ILE X 265      53.514  50.017  32.909  1.00  0.00           C
ATOM   4163 HG12 ILE X 265      53.783  48.976  33.085  1.00  0.00           H
ATOM   4164 HG13 ILE X 265      52.481  50.015  32.561  1.00  0.00           H
ATOM   4165  CD1 ILE X 265      53.511  50.641  34.286  1.00  0.00           C
ATOM   4166 HD11 ILE X 265      53.113  51.655  34.280  1.00  0.00           H
ATOM   4167 HD12 ILE X 265      52.841  50.120  34.969  1.00  0.00           H
ATOM   4168 HD13 ILE X 265      54.468  50.650  34.808  1.00  0.00           H
ATOM   4169  C   ILE X 265      55.376  50.310  29.409  1.00  0.00           C
ATOM   4170  O   ILE X 265      54.775  50.828  28.492  1.00  0.00           O
ATOM   4171  N   LYS X 266      56.689  50.030  29.282  1.00  0.00           N
ATOM   4172  H   LYS X 266      57.265  49.553  29.961  1.00  0.00           H
ATOM   4173  CA  LYS X 266      57.480  50.359  28.059  1.00  0.00           C
ATOM   4174  HA  LYS X 266      57.256  51.398  27.819  1.00  0.00           H
ATOM   4175  CB  LYS X 266      58.990  50.157  28.225  1.00  0.00           C
ATOM   4176  HB2 LYS X 266      59.398  50.355  27.233  1.00  0.00           H
ATOM   4177  HB3 LYS X 266      59.130  49.105  28.473  1.00  0.00           H
ATOM   4178  CG  LYS X 266      59.727  51.117  29.267  1.00  0.00           C
ATOM   4179  HG2 LYS X 266      60.791  51.174  29.038  1.00  0.00           H
ATOM   4180  HG3 LYS X 266      59.761  50.522  30.180  1.00  0.00           H
ATOM   4181  CD  LYS X 266      59.122  52.429  29.595  1.00  0.00           C
ATOM   4182  HD2 LYS X 266      58.109  52.435  29.999  1.00  0.00           H
ATOM   4183  HD3 LYS X 266      59.043  52.980  28.658  1.00  0.00           H
ATOM   4184  CE  LYS X 266      60.119  53.088  30.454  1.00  0.00           C
ATOM   4185  HE2 LYS X 266      60.050  54.155  30.240  1.00  0.00           H
ATOM   4186  HE3 LYS X 266      61.102  52.722  30.159  1.00  0.00           H
ATOM   4187  NZ  LYS X 266      59.810  52.774  31.939  1.00  0.00           N
ATOM   4188  HZ1 LYS X 266      60.063  51.816  32.138  1.00  0.00           H
ATOM   4189  HZ2 LYS X 266      58.823  52.790  32.151  1.00  0.00           H
ATOM   4190  HZ3 LYS X 266      60.297  53.471  32.483  1.00  0.00           H
ATOM   4191  C   LYS X 266      56.882  49.690  26.848  1.00  0.00           C
ATOM   4192  O   LYS X 266      56.801  50.336  25.814  1.00  0.00           O
ATOM   4193  N   TRP X 267      56.565  48.406  26.958  1.00  0.00           N
ATOM   4194  H   TRP X 267      56.847  47.842  27.747  1.00  0.00           H
ATOM   4195  CA  TRP X 267      55.882  47.684  25.878  1.00  0.00           C
ATOM   4196  HA  TRP X 267      56.406  47.770  24.926  1.00  0.00           H
ATOM   4197  CB  TRP X 267      55.789  46.225  26.243  1.00  0.00           C
ATOM   4198  HB2 TRP X 267      55.155  46.152  27.127  1.00  0.00           H
ATOM   4199  HB3 TRP X 267      56.675  45.716  26.625  1.00  0.00           H
ATOM   4200  CG  TRP X 267      55.231  45.380  25.129  1.00  0.00           C
ATOM   4201  CD1 TRP X 267      55.915  44.871  24.010  1.00  0.00           C
ATOM   4202  HD1 TRP X 267      56.983  44.921  23.862  1.00  0.00           H
ATOM   4203  NE1 TRP X 267      55.002  44.257  23.179  1.00  0.00           N
ATOM   4204  HE1 TRP X 267      55.299  43.874  22.293  1.00  0.00           H
ATOM   4205  CE2 TRP X 267      53.775  44.267  23.689  1.00  0.00           C
ATOM   4206  CZ2 TRP X 267      52.533  43.708  23.269  1.00  0.00           C
ATOM   4207  HZ2 TRP X 267      52.537  43.057  22.407  1.00  0.00           H
ATOM   4208  CH2 TRP X 267      51.370  43.933  24.004  1.00  0.00           C
ATOM   4209  HH2 TRP X 267      50.452  43.546  23.588  1.00  0.00           H
ATOM   4210  CZ3 TRP X 267      51.416  44.762  25.167  1.00  0.00           C
ATOM   4211  HZ3 TRP X 267      50.540  44.931  25.776  1.00  0.00           H
ATOM   4212  CE3 TRP X 267      52.665  45.260  25.588  1.00  0.00           C
ATOM   4213  HE3 TRP X 267      52.657  45.798  26.524  1.00  0.00           H
ATOM   4214  CD2 TRP X 267      53.846  45.023  24.885  1.00  0.00           C
ATOM   4215  C   TRP X 267      54.459  48.254  25.550  1.00  0.00           C
ATOM   4216  O   TRP X 267      54.047  48.323  24.377  1.00  0.00           O
ATOM   4217  N   LEU X 268      53.631  48.711  26.551  1.00  0.00           N
ATOM   4218  H   LEU X 268      54.085  48.626  27.450  1.00  0.00           H
ATOM   4219  CA  LEU X 268      52.203  49.175  26.417  1.00  0.00           C
ATOM   4220  HA  LEU X 268      51.615  48.443  25.863  1.00  0.00           H
ATOM   4221  CB  LEU X 268      51.459  49.227  27.837  1.00  0.00           C
ATOM   4222  HB2 LEU X 268      50.582  49.868  27.754  1.00  0.00           H
ATOM   4223  HB3 LEU X 268      52.119  49.576  28.632  1.00  0.00           H
ATOM   4224  CG  LEU X 268      50.974  47.841  28.314  1.00  0.00           C
ATOM   4225  HG  LEU X 268      51.727  47.058  28.222  1.00  0.00           H
ATOM   4226  CD1 LEU X 268      50.545  47.965  29.818  1.00  0.00           C
ATOM   4227 HD11 LEU X 268      51.426  48.168  30.427  1.00  0.00           H
ATOM   4228 HD12 LEU X 268      49.936  48.868  29.862  1.00  0.00           H
ATOM   4229 HD13 LEU X 268      50.024  47.043  30.076  1.00  0.00           H
ATOM   4230  CD2 LEU X 268      49.724  47.378  27.531  1.00  0.00           C
ATOM   4231 HD21 LEU X 268      49.863  47.382  26.450  1.00  0.00           H
ATOM   4232 HD22 LEU X 268      49.522  46.337  27.787  1.00  0.00           H
ATOM   4233 HD23 LEU X 268      48.843  47.932  27.854  1.00  0.00           H
ATOM   4234  C   LEU X 268      52.131  50.586  25.704  1.00  0.00           C
ATOM   4235  O   LEU X 268      51.437  50.773  24.756  1.00  0.00           O
ATOM   4236  N   ASP X 269      53.159  51.377  25.946  1.00  0.00           N
ATOM   4237  H   ASP X 269      53.663  51.217  26.806  1.00  0.00           H
ATOM   4238  CA  ASP X 269      53.390  52.704  25.312  1.00  0.00           C
ATOM   4239  HA  ASP X 269      52.444  53.235  25.417  1.00  0.00           H
ATOM   4240  CB  ASP X 269      54.468  53.403  26.167  1.00  0.00           C
ATOM   4241  HB2 ASP X 269      54.819  54.217  25.533  1.00  0.00           H
ATOM   4242  HB3 ASP X 269      55.295  52.711  26.331  1.00  0.00           H
ATOM   4243  CG  ASP X 269      54.211  53.897  27.653  1.00  0.00           C
ATOM   4244  OD1 ASP X 269      55.144  54.451  28.275  1.00  0.00           O
ATOM   4245  OD2 ASP X 269      53.027  53.857  28.040  1.00  0.00           O
ATOM   4246  C   ASP X 269      53.739  52.691  23.846  1.00  0.00           C
ATOM   4247  O   ASP X 269      53.840  53.683  23.123  1.00  0.00           O
ATOM   4248  N   ASP X 270      54.104  51.508  23.333  1.00  0.00           N
ATOM   4249  H   ASP X 270      54.111  50.729  23.976  1.00  0.00           H
ATOM   4250  CA  ASP X 270      54.333  51.345  21.900  1.00  0.00           C
ATOM   4251  HA  ASP X 270      54.551  52.316  21.455  1.00  0.00           H
ATOM   4252  CB  ASP X 270      55.503  50.388  21.695  1.00  0.00           C
ATOM   4253  HB2 ASP X 270      55.615  50.053  20.664  1.00  0.00           H
ATOM   4254  HB3 ASP X 270      55.192  49.566  22.340  1.00  0.00           H
ATOM   4255  CG  ASP X 270      56.760  50.918  22.289  1.00  0.00           C
ATOM   4256  OD1 ASP X 270      57.043  52.162  22.231  1.00  0.00           O
ATOM   4257  OD2 ASP X 270      57.651  50.096  22.637  1.00  0.00           O
ATOM   4258  C   ASP X 270      53.100  50.820  21.143  1.00  0.00           C
ATOM   4259  O   ASP X 270      53.075  50.729  19.903  1.00  0.00           O
ATOM   4260  N   GLN X 271      52.010  50.519  21.897  1.00  0.00           N
ATOM   4261  H   GLN X 271      52.087  50.639  22.897  1.00  0.00           H
ATOM   4262  CA  GLN X 271      50.775  50.028  21.255  1.00  0.00           C
ATOM   4263  HA  GLN X 271      51.025  49.414  20.390  1.00  0.00           H
ATOM   4264  CB  GLN X 271      50.043  48.996  22.235  1.00  0.00           C
ATOM   4265  HB2 GLN X 271      49.219  48.531  21.693  1.00  0.00           H
ATOM   4266  HB3 GLN X 271      49.549  49.502  23.064  1.00  0.00           H
ATOM   4267  CG  GLN X 271      50.963  47.817  22.730  1.00  0.00           C
ATOM   4268  HG2 GLN X 271      50.336  47.029  23.146  1.00  0.00           H
ATOM   4269  HG3 GLN X 271      51.633  48.181  23.509  1.00  0.00           H
ATOM   4270  CD  GLN X 271      51.894  47.233  21.652  1.00  0.00           C
ATOM   4271  OE1 GLN X 271      51.343  46.791  20.635  1.00  0.00           O
ATOM   4272  NE2 GLN X 271      53.217  47.215  21.852  1.00  0.00           N
ATOM   4273 HE21 GLN X 271      53.537  47.553  22.748  1.00  0.00           H
ATOM   4274 HE22 GLN X 271      53.709  46.786  21.081  1.00  0.00           H
ATOM   4275  C   GLN X 271      49.785  51.165  20.966  1.00  0.00           C
ATOM   4276  O   GLN X 271      49.811  52.131  21.708  1.00  0.00           O
ATOM   4277  N   PRO X 272      49.119  51.202  19.801  1.00  0.00           N
ATOM   4278  CD  PRO X 272      49.282  50.389  18.608  1.00  0.00           C
ATOM   4279  HD2 PRO X 272      49.089  49.331  18.788  1.00  0.00           H
ATOM   4280  HD3 PRO X 272      50.304  50.529  18.256  1.00  0.00           H
ATOM   4281  CG  PRO X 272      48.282  50.827  17.530  1.00  0.00           C
ATOM   4282  HG2 PRO X 272      48.978  51.256  16.810  1.00  0.00           H
ATOM   4283  HG3 PRO X 272      47.690  49.998  17.142  1.00  0.00           H
ATOM   4284  CB  PRO X 272      47.356  51.825  18.316  1.00  0.00           C
ATOM   4285  HB2 PRO X 272      47.099  52.717  17.746  1.00  0.00           H
ATOM   4286  HB3 PRO X 272      46.441  51.337  18.652  1.00  0.00           H
ATOM   4287  CA  PRO X 272      48.073  52.191  19.623  1.00  0.00           C
ATOM   4288  HA  PRO X 272      48.554  53.155  19.459  1.00  0.00           H
ATOM   4289  C   PRO X 272      47.096  52.216  20.725  1.00  0.00           C
ATOM   4290  O   PRO X 272      46.956  51.260  21.525  1.00  0.00           O
ATOM   4291  N   GLU X 273      46.277  53.281  20.793  1.00  0.00           N
ATOM   4292  H   GLU X 273      46.487  54.138  20.302  1.00  0.00           H
ATOM   4293  CA  GLU X 273      45.443  53.422  21.959  1.00  0.00           C
ATOM   4294  HA  GLU X 273      46.046  53.271  22.854  1.00  0.00           H
ATOM   4295  CB  GLU X 273      44.969  54.898  22.027  1.00  0.00           C
ATOM   4296  HB2 GLU X 273      45.707  55.663  22.269  1.00  0.00           H
ATOM   4297  HB3 GLU X 273      44.357  54.823  22.925  1.00  0.00           H
ATOM   4298  CG  GLU X 273      44.057  55.375  20.880  1.00  0.00           C
ATOM   4299  HG2 GLU X 273      43.629  56.345  21.131  1.00  0.00           H
ATOM   4300  HG3 GLU X 273      43.153  54.778  21.007  1.00  0.00           H
ATOM   4301  CD  GLU X 273      44.523  55.398  19.421  1.00  0.00           C
ATOM   4302  OE1 GLU X 273      43.778  55.065  18.518  1.00  0.00           O
ATOM   4303  OE2 GLU X 273      45.658  55.828  19.082  1.00  0.00           O
ATOM   4304  C   GLU X 273      44.230  52.490  21.882  1.00  0.00           C
ATOM   4305  O   GLU X 273      43.709  52.088  20.780  1.00  0.00           O
ATOM   4306  N   SER X 274      43.772  52.093  23.087  1.00  0.00           N
ATOM   4307  H   SER X 274      44.226  52.409  23.932  1.00  0.00           H
ATOM   4308  CA  SER X 274      42.762  50.994  23.268  1.00  0.00           C
ATOM   4309  HA  SER X 274      42.864  50.610  24.282  1.00  0.00           H
ATOM   4310  CB  SER X 274      41.382  51.607  23.216  1.00  0.00           C
ATOM   4311  HB2 SER X 274      40.744  50.910  23.760  1.00  0.00           H
ATOM   4312  HB3 SER X 274      41.062  51.640  22.174  1.00  0.00           H
ATOM   4313  OG  SER X 274      41.142  52.831  23.919  1.00  0.00           O
ATOM   4314  HG  SER X 274      40.214  53.000  23.745  1.00  0.00           H
ATOM   4315  C   SER X 274      42.772  49.707  22.351  1.00  0.00           C
ATOM   4316  O   SER X 274      41.670  49.191  22.143  1.00  0.00           O
ATOM   4317  N   SER X 275      43.897  49.486  21.703  1.00  0.00           N
ATOM   4318  H   SER X 275      44.720  49.981  22.016  1.00  0.00           H
ATOM   4319  CA  SER X 275      44.121  48.498  20.673  1.00  0.00           C
ATOM   4320  HA  SER X 275      43.279  48.459  19.981  1.00  0.00           H
ATOM   4321  CB  SER X 275      45.396  48.822  19.884  1.00  0.00           C
ATOM   4322  HB2 SER X 275      45.154  49.780  19.424  1.00  0.00           H
ATOM   4323  HB3 SER X 275      45.702  48.127  19.102  1.00  0.00           H
ATOM   4324  OG  SER X 275      46.537  48.881  20.745  1.00  0.00           O
ATOM   4325  HG  SER X 275      46.769  49.745  21.094  1.00  0.00           H
ATOM   4326  C   SER X 275      44.114  47.032  21.233  1.00  0.00           C
ATOM   4327  O   SER X 275      43.979  46.056  20.453  1.00  0.00           O
ATOM   4328  N   VAL X 276      44.368  46.870  22.509  1.00  0.00           N
ATOM   4329  H   VAL X 276      44.384  47.644  23.158  1.00  0.00           H
ATOM   4330  CA  VAL X 276      44.912  45.671  23.183  1.00  0.00           C
ATOM   4331  HA  VAL X 276      45.125  44.957  22.387  1.00  0.00           H
ATOM   4332  CB  VAL X 276      46.214  45.976  23.935  1.00  0.00           C
ATOM   4333  HB  VAL X 276      46.003  46.514  24.860  1.00  0.00           H
ATOM   4334  CG1 VAL X 276      47.025  44.725  24.270  1.00  0.00           C
ATOM   4335 HG11 VAL X 276      48.017  45.098  24.523  1.00  0.00           H
ATOM   4336 HG12 VAL X 276      46.583  44.222  25.131  1.00  0.00           H
ATOM   4337 HG13 VAL X 276      47.061  44.103  23.376  1.00  0.00           H
ATOM   4338  CG2 VAL X 276      47.112  46.948  23.155  1.00  0.00           C
ATOM   4339 HG21 VAL X 276      47.924  47.323  23.777  1.00  0.00           H
ATOM   4340 HG22 VAL X 276      47.631  46.490  22.313  1.00  0.00           H
ATOM   4341 HG23 VAL X 276      46.563  47.843  22.863  1.00  0.00           H
ATOM   4342  C   VAL X 276      43.986  45.038  24.181  1.00  0.00           C
ATOM   4343  O   VAL X 276      43.319  45.729  24.985  1.00  0.00           O
ATOM   4344  N   VAL X 277      43.700  43.726  23.946  1.00  0.00           N
ATOM   4345  H   VAL X 277      44.056  43.249  23.130  1.00  0.00           H
ATOM   4346  CA  VAL X 277      43.053  42.891  24.919  1.00  0.00           C
ATOM   4347  HA  VAL X 277      42.238  43.314  25.505  1.00  0.00           H
ATOM   4348  CB  VAL X 277      42.430  41.610  24.209  1.00  0.00           C
ATOM   4349  HB  VAL X 277      43.152  40.798  24.128  1.00  0.00           H
ATOM   4350  CG1 VAL X 277      41.264  41.233  25.017  1.00  0.00           C
ATOM   4351 HG11 VAL X 277      40.973  40.213  24.766  1.00  0.00           H
ATOM   4352 HG12 VAL X 277      41.577  41.123  26.055  1.00  0.00           H
ATOM   4353 HG13 VAL X 277      40.431  41.935  25.060  1.00  0.00           H
ATOM   4354  CG2 VAL X 277      41.837  41.809  22.798  1.00  0.00           C
ATOM   4355 HG21 VAL X 277      42.509  42.102  21.991  1.00  0.00           H
ATOM   4356 HG22 VAL X 277      41.315  40.880  22.569  1.00  0.00           H
ATOM   4357 HG23 VAL X 277      41.035  42.541  22.896  1.00  0.00           H
ATOM   4358  C   VAL X 277      44.022  42.385  26.022  1.00  0.00           C
ATOM   4359  O   VAL X 277      44.969  41.673  25.651  1.00  0.00           O
ATOM   4360  N   PHE X 278      43.775  42.667  27.282  1.00  0.00           N
ATOM   4361  H   PHE X 278      42.927  43.182  27.471  1.00  0.00           H
ATOM   4362  CA  PHE X 278      44.288  41.797  28.357  1.00  0.00           C
ATOM   4363  HA  PHE X 278      45.324  41.490  28.211  1.00  0.00           H
ATOM   4364  CB  PHE X 278      44.359  42.678  29.630  1.00  0.00           C
ATOM   4365  HB2 PHE X 278      43.310  42.920  29.803  1.00  0.00           H
ATOM   4366  HB3 PHE X 278      44.887  43.605  29.407  1.00  0.00           H
ATOM   4367  CG  PHE X 278      44.999  42.112  30.902  1.00  0.00           C
ATOM   4368  CD1 PHE X 278      44.400  42.278  32.170  1.00  0.00           C
ATOM   4369  HD1 PHE X 278      43.395  42.673  32.190  1.00  0.00           H
ATOM   4370  CE1 PHE X 278      44.959  41.737  33.347  1.00  0.00           C
ATOM   4371  HE1 PHE X 278      44.410  41.772  34.276  1.00  0.00           H
ATOM   4372  CZ  PHE X 278      46.236  41.179  33.258  1.00  0.00           C
ATOM   4373  HZ  PHE X 278      46.726  40.789  34.138  1.00  0.00           H
ATOM   4374  CE2 PHE X 278      46.922  41.217  32.070  1.00  0.00           C
ATOM   4375  HE2 PHE X 278      47.990  41.078  32.153  1.00  0.00           H
ATOM   4376  CD2 PHE X 278      46.341  41.676  30.871  1.00  0.00           C
ATOM   4377  HD2 PHE X 278      46.793  41.706  29.891  1.00  0.00           H
ATOM   4378  C   PHE X 278      43.525  40.509  28.496  1.00  0.00           C
ATOM   4379  O   PHE X 278      42.315  40.448  28.293  1.00  0.00           O
ATOM   4380  N   LEU X 279      44.208  39.449  28.966  1.00  0.00           N
ATOM   4381  H   LEU X 279      45.210  39.512  29.083  1.00  0.00           H
ATOM   4382  CA  LEU X 279      43.674  38.130  29.280  1.00  0.00           C
ATOM   4383  HA  LEU X 279      42.589  38.113  29.383  1.00  0.00           H
ATOM   4384  CB  LEU X 279      43.997  37.065  28.184  1.00  0.00           C
ATOM   4385  HB2 LEU X 279      43.525  36.135  28.499  1.00  0.00           H
ATOM   4386  HB3 LEU X 279      45.080  36.970  28.102  1.00  0.00           H
ATOM   4387  CG  LEU X 279      43.348  37.399  26.813  1.00  0.00           C
ATOM   4388  HG  LEU X 279      42.422  37.930  27.032  1.00  0.00           H
ATOM   4389  CD1 LEU X 279      44.258  38.185  25.823  1.00  0.00           C
ATOM   4390 HD11 LEU X 279      45.160  37.611  25.610  1.00  0.00           H
ATOM   4391 HD12 LEU X 279      43.671  38.438  24.940  1.00  0.00           H
ATOM   4392 HD13 LEU X 279      44.560  39.164  26.195  1.00  0.00           H
ATOM   4393  CD2 LEU X 279      43.027  36.081  26.119  1.00  0.00           C
ATOM   4394 HD21 LEU X 279      44.017  35.629  26.054  1.00  0.00           H
ATOM   4395 HD22 LEU X 279      42.332  35.509  26.733  1.00  0.00           H
ATOM   4396 HD23 LEU X 279      42.512  36.187  25.163  1.00  0.00           H
ATOM   4397  C   LEU X 279      44.319  37.659  30.594  1.00  0.00           C
ATOM   4398  O   LEU X 279      45.514  37.401  30.589  1.00  0.00           O
ATOM   4399  N   CYS X 280      43.598  37.429  31.672  1.00  0.00           N
ATOM   4400  H   CYS X 280      42.624  37.694  31.633  1.00  0.00           H
ATOM   4401  CA  CYS X 280      44.150  36.976  33.002  1.00  0.00           C
ATOM   4402  HA  CYS X 280      44.840  36.136  32.916  1.00  0.00           H
ATOM   4403  CB  CYS X 280      44.966  38.090  33.705  1.00  0.00           C
ATOM   4404  HB2 CYS X 280      44.268  38.920  33.816  1.00  0.00           H
ATOM   4405  HB3 CYS X 280      45.706  38.547  33.048  1.00  0.00           H
ATOM   4406  SG  CYS X 280      45.665  37.514  35.264  1.00  0.00           S
ATOM   4407  HG  CYS X 280      44.501  37.237  35.859  1.00  0.00           H
ATOM   4408  C   CYS X 280      43.000  36.297  33.811  1.00  0.00           C
ATOM   4409  O   CYS X 280      41.853  36.710  33.766  1.00  0.00           O
ATOM   4410  N   PHE X 281      43.196  35.141  34.455  1.00  0.00           N
ATOM   4411  H   PHE X 281      44.137  34.775  34.406  1.00  0.00           H
ATOM   4412  CA  PHE X 281      42.152  34.151  34.915  1.00  0.00           C
ATOM   4413  HA  PHE X 281      41.224  34.613  34.577  1.00  0.00           H
ATOM   4414  CB  PHE X 281      42.172  32.897  34.027  1.00  0.00           C
ATOM   4415  HB2 PHE X 281      41.385  32.209  34.338  1.00  0.00           H
ATOM   4416  HB3 PHE X 281      43.143  32.409  34.110  1.00  0.00           H
ATOM   4417  CG  PHE X 281      41.967  33.015  32.498  1.00  0.00           C
ATOM   4418  CD1 PHE X 281      42.932  33.453  31.611  1.00  0.00           C
ATOM   4419  HD1 PHE X 281      43.910  33.677  32.011  1.00  0.00           H
ATOM   4420  CE1 PHE X 281      42.680  33.607  30.223  1.00  0.00           C
ATOM   4421  HE1 PHE X 281      43.510  33.909  29.601  1.00  0.00           H
ATOM   4422  CZ  PHE X 281      41.417  33.314  29.703  1.00  0.00           C
ATOM   4423  HZ  PHE X 281      41.139  33.332  28.659  1.00  0.00           H
ATOM   4424  CE2 PHE X 281      40.465  32.838  30.661  1.00  0.00           C
ATOM   4425  HE2 PHE X 281      39.440  32.815  30.322  1.00  0.00           H
ATOM   4426  CD2 PHE X 281      40.704  32.671  32.037  1.00  0.00           C
ATOM   4427  HD2 PHE X 281      39.954  32.304  32.723  1.00  0.00           H
ATOM   4428  C   PHE X 281      42.289  33.898  36.434  1.00  0.00           C
ATOM   4429  O   PHE X 281      42.175  32.769  36.835  1.00  0.00           O
ATOM   4430  N   GLY X 282      42.651  34.952  37.176  1.00  0.00           N
ATOM   4431  H   GLY X 282      42.769  35.878  36.789  1.00  0.00           H
ATOM   4432  CA  GLY X 282      42.525  34.840  38.615  1.00  0.00           C
ATOM   4433  HA2 GLY X 282      41.589  34.338  38.863  1.00  0.00           H
ATOM   4434  HA3 GLY X 282      42.480  35.848  39.028  1.00  0.00           H
ATOM   4435  C   GLY X 282      43.668  34.051  39.361  1.00  0.00           C
ATOM   4436  O   GLY X 282      44.848  34.148  39.065  1.00  0.00           O
ATOM   4437  N   SER X 283      43.235  33.210  40.290  1.00  0.00           N
ATOM   4438  H   SER X 283      42.256  33.128  40.523  1.00  0.00           H
ATOM   4439  CA  SER X 283      44.227  32.396  41.022  1.00  0.00           C
ATOM   4440  HA  SER X 283      45.125  32.947  41.300  1.00  0.00           H
ATOM   4441  CB  SER X 283      43.689  31.695  42.263  1.00  0.00           C
ATOM   4442  HB2 SER X 283      44.409  31.112  42.839  1.00  0.00           H
ATOM   4443  HB3 SER X 283      42.841  31.072  41.980  1.00  0.00           H
ATOM   4444  OG  SER X 283      43.155  32.707  43.161  1.00  0.00           O
ATOM   4445  HG  SER X 283      42.343  32.963  42.718  1.00  0.00           H
ATOM   4446  C   SER X 283      44.813  31.259  40.184  1.00  0.00           C
ATOM   4447  O   SER X 283      45.859  30.739  40.619  1.00  0.00           O
ATOM   4448  N   MET X 284      44.145  30.827  39.137  1.00  0.00           N
ATOM   4449  H   MET X 284      43.244  31.248  38.956  1.00  0.00           H
ATOM   4450  CA  MET X 284      44.483  29.537  38.414  1.00  0.00           C
ATOM   4451  HA  MET X 284      45.036  28.876  39.082  1.00  0.00           H
ATOM   4452  CB  MET X 284      43.205  28.867  37.970  1.00  0.00           C
ATOM   4453  HB2 MET X 284      42.722  29.502  37.227  1.00  0.00           H
ATOM   4454  HB3 MET X 284      42.522  28.716  38.806  1.00  0.00           H
ATOM   4455  CG  MET X 284      43.400  27.509  37.272  1.00  0.00           C
ATOM   4456  HG2 MET X 284      43.769  27.770  36.279  1.00  0.00           H
ATOM   4457  HG3 MET X 284      42.418  27.045  37.187  1.00  0.00           H
ATOM   4458  SD  MET X 284      44.527  26.360  38.026  1.00  0.00           S
ATOM   4459  CE  MET X 284      43.684  25.715  39.446  1.00  0.00           C
ATOM   4460  HE1 MET X 284      42.695  26.173  39.451  1.00  0.00           H
ATOM   4461  HE2 MET X 284      43.703  24.627  39.389  1.00  0.00           H
ATOM   4462  HE3 MET X 284      44.325  26.005  40.279  1.00  0.00           H
ATOM   4463  C   MET X 284      45.335  29.828  37.140  1.00  0.00           C
ATOM   4464  O   MET X 284      46.209  29.019  36.835  1.00  0.00           O
ATOM   4465  N   GLY X 285      44.992  30.831  36.361  1.00  0.00           N
ATOM   4466  H   GLY X 285      44.182  31.382  36.606  1.00  0.00           H
ATOM   4467  CA  GLY X 285      45.716  31.223  35.159  1.00  0.00           C
ATOM   4468  HA2 GLY X 285      46.629  31.798  35.313  1.00  0.00           H
ATOM   4469  HA3 GLY X 285      45.107  32.024  34.739  1.00  0.00           H
ATOM   4470  C   GLY X 285      46.026  30.199  34.095  1.00  0.00           C
ATOM   4471  O   GLY X 285      47.003  30.437  33.437  1.00  0.00           O
ATOM   4472  N   SER X 286      45.315  29.039  34.013  1.00  0.00           N
ATOM   4473  H   SER X 286      44.512  28.923  34.614  1.00  0.00           H
ATOM   4474  CA  SER X 286      45.834  27.841  33.365  1.00  0.00           C
ATOM   4475  HA  SER X 286      46.277  28.178  32.428  1.00  0.00           H
ATOM   4476  CB  SER X 286      46.991  27.143  34.181  1.00  0.00           C
ATOM   4477  HB2 SER X 286      47.819  27.825  34.372  1.00  0.00           H
ATOM   4478  HB3 SER X 286      47.362  26.327  33.561  1.00  0.00           H
ATOM   4479  OG  SER X 286      46.589  26.719  35.405  1.00  0.00           O
ATOM   4480  HG  SER X 286      46.497  27.457  36.012  1.00  0.00           H
ATOM   4481  C   SER X 286      44.722  26.813  32.878  1.00  0.00           C
ATOM   4482  O   SER X 286      43.570  26.781  33.370  1.00  0.00           O
ATOM   4483  N   PHE X 287      45.148  25.945  31.871  1.00  0.00           N
ATOM   4484  H   PHE X 287      46.115  25.844  31.599  1.00  0.00           H
ATOM   4485  CA  PHE X 287      44.381  24.870  31.338  1.00  0.00           C
ATOM   4486  HA  PHE X 287      43.716  24.567  32.147  1.00  0.00           H
ATOM   4487  CB  PHE X 287      43.586  25.386  30.120  1.00  0.00           C
ATOM   4488  HB2 PHE X 287      42.987  24.557  29.744  1.00  0.00           H
ATOM   4489  HB3 PHE X 287      44.240  25.696  29.305  1.00  0.00           H
ATOM   4490  CG  PHE X 287      42.601  26.519  30.365  1.00  0.00           C
ATOM   4491  CD1 PHE X 287      41.176  26.347  30.485  1.00  0.00           C
ATOM   4492  HD1 PHE X 287      40.770  25.354  30.359  1.00  0.00           H
ATOM   4493  CE1 PHE X 287      40.422  27.542  30.606  1.00  0.00           C
ATOM   4494  HE1 PHE X 287      39.366  27.342  30.711  1.00  0.00           H
ATOM   4495  CZ  PHE X 287      40.991  28.824  30.630  1.00  0.00           C
ATOM   4496  HZ  PHE X 287      40.399  29.724  30.715  1.00  0.00           H
ATOM   4497  CE2 PHE X 287      42.376  28.974  30.426  1.00  0.00           C
ATOM   4498  HE2 PHE X 287      42.867  29.909  30.200  1.00  0.00           H
ATOM   4499  CD2 PHE X 287      43.177  27.805  30.347  1.00  0.00           C
ATOM   4500  HD2 PHE X 287      44.241  27.915  30.204  1.00  0.00           H
ATOM   4501  C   PHE X 287      45.309  23.674  30.871  1.00  0.00           C
ATOM   4502  O   PHE X 287      46.535  23.840  30.851  1.00  0.00           O
ATOM   4503  N   ASP X 288      44.678  22.633  30.352  1.00  0.00           N
ATOM   4504  H   ASP X 288      43.668  22.604  30.355  1.00  0.00           H
ATOM   4505  CA  ASP X 288      45.301  21.570  29.577  1.00  0.00           C
ATOM   4506  HA  ASP X 288      46.207  21.241  30.087  1.00  0.00           H
ATOM   4507  CB  ASP X 288      44.365  20.357  29.443  1.00  0.00           C
ATOM   4508  HB2 ASP X 288      44.913  19.478  29.103  1.00  0.00           H
ATOM   4509  HB3 ASP X 288      43.547  20.605  28.767  1.00  0.00           H
ATOM   4510  CG  ASP X 288      43.714  19.905  30.748  1.00  0.00           C
ATOM   4511  OD1 ASP X 288      42.550  19.562  30.773  1.00  0.00           O
ATOM   4512  OD2 ASP X 288      44.527  19.789  31.732  1.00  0.00           O
ATOM   4513  C   ASP X 288      45.808  22.122  28.211  1.00  0.00           C
ATOM   4514  O   ASP X 288      45.132  22.994  27.584  1.00  0.00           O
ATOM   4515  N   ALA X 289      47.021  21.718  27.827  1.00  0.00           N
ATOM   4516  H   ALA X 289      47.635  21.274  28.495  1.00  0.00           H
ATOM   4517  CA  ALA X 289      47.714  22.115  26.577  1.00  0.00           C
ATOM   4518  HA  ALA X 289      47.943  23.158  26.793  1.00  0.00           H
ATOM   4519  CB  ALA X 289      49.051  21.487  26.436  1.00  0.00           C
ATOM   4520  HB1 ALA X 289      49.571  21.631  27.383  1.00  0.00           H
ATOM   4521  HB2 ALA X 289      48.903  20.408  26.399  1.00  0.00           H
ATOM   4522  HB3 ALA X 289      49.620  21.916  25.611  1.00  0.00           H
ATOM   4523  C   ALA X 289      46.812  21.977  25.372  1.00  0.00           C
ATOM   4524  O   ALA X 289      46.866  22.848  24.552  1.00  0.00           O
ATOM   4525  N   GLU X 290      45.907  21.000  25.277  1.00  0.00           N
ATOM   4526  H   GLU X 290      46.105  20.327  26.003  1.00  0.00           H
ATOM   4527  CA  GLU X 290      44.878  20.748  24.301  1.00  0.00           C
ATOM   4528  HA  GLU X 290      45.308  20.742  23.299  1.00  0.00           H
ATOM   4529  CB  GLU X 290      44.070  19.441  24.625  1.00  0.00           C
ATOM   4530  HB2 GLU X 290      43.472  19.663  25.509  1.00  0.00           H
ATOM   4531  HB3 GLU X 290      44.818  18.703  24.915  1.00  0.00           H
ATOM   4532  CG  GLU X 290      43.069  18.809  23.657  1.00  0.00           C
ATOM   4533  HG2 GLU X 290      42.183  19.413  23.460  1.00  0.00           H
ATOM   4534  HG3 GLU X 290      42.672  17.873  24.050  1.00  0.00           H
ATOM   4535  CD  GLU X 290      43.788  18.483  22.351  1.00  0.00           C
ATOM   4536  OE1 GLU X 290      44.827  17.831  22.326  1.00  0.00           O
ATOM   4537  OE2 GLU X 290      43.309  18.880  21.288  1.00  0.00           O
ATOM   4538  C   GLU X 290      43.843  21.894  24.220  1.00  0.00           C
ATOM   4539  O   GLU X 290      43.297  22.125  23.155  1.00  0.00           O
ATOM   4540  N   GLN X 291      43.693  22.665  25.266  1.00  0.00           N
ATOM   4541  H   GLN X 291      44.168  22.437  26.128  1.00  0.00           H
ATOM   4542  CA  GLN X 291      42.990  23.986  25.316  1.00  0.00           C
ATOM   4543  HA  GLN X 291      42.182  23.861  24.595  1.00  0.00           H
ATOM   4544  CB  GLN X 291      42.207  24.183  26.606  1.00  0.00           C
ATOM   4545  HB2 GLN X 291      42.885  24.075  27.452  1.00  0.00           H
ATOM   4546  HB3 GLN X 291      41.549  23.325  26.747  1.00  0.00           H
ATOM   4547  CG  GLN X 291      41.487  25.507  26.797  1.00  0.00           C
ATOM   4548  HG2 GLN X 291      42.232  26.289  26.649  1.00  0.00           H
ATOM   4549  HG3 GLN X 291      41.087  25.364  27.800  1.00  0.00           H
ATOM   4550  CD  GLN X 291      40.242  25.807  25.855  1.00  0.00           C
ATOM   4551  OE1 GLN X 291      39.124  25.564  26.313  1.00  0.00           O
ATOM   4552  NE2 GLN X 291      40.405  26.359  24.676  1.00  0.00           N
ATOM   4553 HE21 GLN X 291      39.680  26.185  23.995  1.00  0.00           H
ATOM   4554 HE22 GLN X 291      41.346  26.484  24.333  1.00  0.00           H
ATOM   4555  C   GLN X 291      43.869  25.172  24.902  1.00  0.00           C
ATOM   4556  O   GLN X 291      43.283  25.969  24.148  1.00  0.00           O
ATOM   4557  N   ILE X 292      45.116  25.269  25.378  1.00  0.00           N
ATOM   4558  H   ILE X 292      45.405  24.465  25.917  1.00  0.00           H
ATOM   4559  CA  ILE X 292      46.100  26.322  25.055  1.00  0.00           C
ATOM   4560  HA  ILE X 292      45.722  27.290  25.382  1.00  0.00           H
ATOM   4561  CB  ILE X 292      47.513  26.081  25.723  1.00  0.00           C
ATOM   4562  HB  ILE X 292      47.909  25.205  25.211  1.00  0.00           H
ATOM   4563  CG2 ILE X 292      48.573  27.118  25.323  1.00  0.00           C
ATOM   4564 HG21 ILE X 292      49.555  26.943  25.763  1.00  0.00           H
ATOM   4565 HG22 ILE X 292      48.896  26.977  24.292  1.00  0.00           H
ATOM   4566 HG23 ILE X 292      48.268  28.143  25.533  1.00  0.00           H
ATOM   4567  CG1 ILE X 292      47.301  25.921  27.208  1.00  0.00           C
ATOM   4568 HG12 ILE X 292      48.277  25.698  27.639  1.00  0.00           H
ATOM   4569 HG13 ILE X 292      46.655  25.053  27.336  1.00  0.00           H
ATOM   4570  CD1 ILE X 292      46.691  27.073  27.997  1.00  0.00           C
ATOM   4571 HD11 ILE X 292      46.662  26.634  28.994  1.00  0.00           H
ATOM   4572 HD12 ILE X 292      47.396  27.903  27.943  1.00  0.00           H
ATOM   4573 HD13 ILE X 292      45.709  27.339  27.605  1.00  0.00           H
ATOM   4574  C   ILE X 292      46.181  26.597  23.567  1.00  0.00           C
ATOM   4575  O   ILE X 292      46.246  27.732  23.115  1.00  0.00           O
ATOM   4576  N   GLU X 293      46.224  25.553  22.758  1.00  0.00           N
ATOM   4577  H   GLU X 293      46.300  24.669  23.241  1.00  0.00           H
ATOM   4578  CA  GLU X 293      46.492  25.577  21.308  1.00  0.00           C
ATOM   4579  HA  GLU X 293      47.427  26.129  21.214  1.00  0.00           H
ATOM   4580  CB  GLU X 293      46.804  24.138  20.823  1.00  0.00           C
ATOM   4581  HB2 GLU X 293      47.725  23.910  21.359  1.00  0.00           H
ATOM   4582  HB3 GLU X 293      47.188  24.281  19.813  1.00  0.00           H
ATOM   4583  CG  GLU X 293      45.570  23.160  20.868  1.00  0.00           C
ATOM   4584  HG2 GLU X 293      44.688  23.572  20.379  1.00  0.00           H
ATOM   4585  HG3 GLU X 293      45.446  22.924  21.925  1.00  0.00           H
ATOM   4586  CD  GLU X 293      45.903  21.713  20.355  1.00  0.00           C
ATOM   4587  OE1 GLU X 293      46.951  21.454  19.744  1.00  0.00           O
ATOM   4588  OE2 GLU X 293      45.098  20.776  20.432  1.00  0.00           O
ATOM   4589  C   GLU X 293      45.316  26.310  20.671  1.00  0.00           C
ATOM   4590  O   GLU X 293      45.540  27.156  19.872  1.00  0.00           O
ATOM   4591  N   GLU X 294      44.088  26.127  21.163  1.00  0.00           N
ATOM   4592  H   GLU X 294      43.979  25.561  21.993  1.00  0.00           H
ATOM   4593  CA  GLU X 294      42.894  26.801  20.640  1.00  0.00           C
ATOM   4594  HA  GLU X 294      42.981  26.714  19.557  1.00  0.00           H
ATOM   4595  CB  GLU X 294      41.601  26.266  21.219  1.00  0.00           C
ATOM   4596  HB2 GLU X 294      40.820  26.874  20.762  1.00  0.00           H
ATOM   4597  HB3 GLU X 294      41.527  26.687  22.222  1.00  0.00           H
ATOM   4598  CG  GLU X 294      41.294  24.745  21.106  1.00  0.00           C
ATOM   4599  HG2 GLU X 294      40.228  24.637  21.311  1.00  0.00           H
ATOM   4600  HG3 GLU X 294      41.907  24.303  21.891  1.00  0.00           H
ATOM   4601  CD  GLU X 294      41.641  24.151  19.713  1.00  0.00           C
ATOM   4602  OE1 GLU X 294      41.334  24.780  18.700  1.00  0.00           O
ATOM   4603  OE2 GLU X 294      42.236  23.052  19.704  1.00  0.00           O
ATOM   4604  C   GLU X 294      42.959  28.358  20.947  1.00  0.00           C
ATOM   4605  O   GLU X 294      42.728  29.122  20.024  1.00  0.00           O
ATOM   4606  N   ILE X 295      43.369  28.720  22.143  1.00  0.00           N
ATOM   4607  H   ILE X 295      43.698  27.992  22.761  1.00  0.00           H
ATOM   4608  CA  ILE X 295      43.522  30.107  22.535  1.00  0.00           C
ATOM   4609  HA  ILE X 295      42.569  30.575  22.289  1.00  0.00           H
ATOM   4610  CB  ILE X 295      43.851  30.299  24.059  1.00  0.00           C
ATOM   4611  HB  ILE X 295      44.777  29.786  24.321  1.00  0.00           H
ATOM   4612  CG2 ILE X 295      43.833  31.814  24.386  1.00  0.00           C
ATOM   4613 HG21 ILE X 295      44.656  32.265  23.832  1.00  0.00           H
ATOM   4614 HG22 ILE X 295      42.852  32.241  24.182  1.00  0.00           H
ATOM   4615 HG23 ILE X 295      43.999  31.943  25.455  1.00  0.00           H
ATOM   4616  CG1 ILE X 295      42.738  29.606  24.938  1.00  0.00           C
ATOM   4617 HG12 ILE X 295      42.287  28.725  24.481  1.00  0.00           H
ATOM   4618 HG13 ILE X 295      41.878  30.269  24.846  1.00  0.00           H
ATOM   4619  CD1 ILE X 295      43.190  29.246  26.346  1.00  0.00           C
ATOM   4620 HD11 ILE X 295      43.737  30.109  26.725  1.00  0.00           H
ATOM   4621 HD12 ILE X 295      42.275  29.044  26.903  1.00  0.00           H
ATOM   4622 HD13 ILE X 295      43.878  28.404  26.264  1.00  0.00           H
ATOM   4623  C   ILE X 295      44.668  30.821  21.728  1.00  0.00           C
ATOM   4624  O   ILE X 295      44.446  31.923  21.252  1.00  0.00           O
ATOM   4625  N   ALA X 296      45.783  30.178  21.618  1.00  0.00           N
ATOM   4626  H   ALA X 296      45.897  29.293  22.092  1.00  0.00           H
ATOM   4627  CA  ALA X 296      46.901  30.745  20.829  1.00  0.00           C
ATOM   4628  HA  ALA X 296      47.241  31.733  21.141  1.00  0.00           H
ATOM   4629  CB  ALA X 296      48.008  29.713  20.936  1.00  0.00           C
ATOM   4630  HB1 ALA X 296      48.884  29.851  20.303  1.00  0.00           H
ATOM   4631  HB2 ALA X 296      48.334  29.794  21.973  1.00  0.00           H
ATOM   4632  HB3 ALA X 296      47.717  28.688  20.705  1.00  0.00           H
ATOM   4633  C   ALA X 296      46.591  30.987  19.324  1.00  0.00           C
ATOM   4634  O   ALA X 296      46.834  32.101  18.783  1.00  0.00           O
ATOM   4635  N   VAL X 297      45.854  30.058  18.715  1.00  0.00           N
ATOM   4636  H   VAL X 297      45.654  29.219  19.240  1.00  0.00           H
ATOM   4637  CA  VAL X 297      45.191  30.252  17.417  1.00  0.00           C
ATOM   4638  HA  VAL X 297      45.970  30.446  16.680  1.00  0.00           H
ATOM   4639  CB  VAL X 297      44.625  28.902  16.878  1.00  0.00           C
ATOM   4640  HB  VAL X 297      43.996  28.477  17.660  1.00  0.00           H
ATOM   4641  CG1 VAL X 297      43.684  29.083  15.689  1.00  0.00           C
ATOM   4642 HG11 VAL X 297      44.165  29.679  14.914  1.00  0.00           H
ATOM   4643 HG12 VAL X 297      43.426  28.099  15.297  1.00  0.00           H
ATOM   4644 HG13 VAL X 297      42.759  29.596  15.953  1.00  0.00           H
ATOM   4645  CG2 VAL X 297      45.764  27.813  16.651  1.00  0.00           C
ATOM   4646 HG21 VAL X 297      46.244  27.891  15.675  1.00  0.00           H
ATOM   4647 HG22 VAL X 297      46.600  27.817  17.350  1.00  0.00           H
ATOM   4648 HG23 VAL X 297      45.293  26.832  16.708  1.00  0.00           H
ATOM   4649  C   VAL X 297      44.106  31.316  17.403  1.00  0.00           C
ATOM   4650  O   VAL X 297      44.166  32.273  16.619  1.00  0.00           O
ATOM   4651  N   ALA X 298      43.046  31.258  18.261  1.00  0.00           N
ATOM   4652  H   ALA X 298      43.097  30.497  18.924  1.00  0.00           H
ATOM   4653  CA  ALA X 298      42.030  32.267  18.391  1.00  0.00           C
ATOM   4654  HA  ALA X 298      41.403  32.148  17.507  1.00  0.00           H
ATOM   4655  CB  ALA X 298      41.195  31.895  19.634  1.00  0.00           C
ATOM   4656  HB1 ALA X 298      41.883  32.093  20.456  1.00  0.00           H
ATOM   4657  HB2 ALA X 298      40.295  32.492  19.779  1.00  0.00           H
ATOM   4658  HB3 ALA X 298      41.009  30.821  19.659  1.00  0.00           H
ATOM   4659  C   ALA X 298      42.544  33.719  18.404  1.00  0.00           C
ATOM   4660  O   ALA X 298      41.935  34.600  17.760  1.00  0.00           O
ATOM   4661  N   LEU X 299      43.532  33.926  19.279  1.00  0.00           N
ATOM   4662  H   LEU X 299      43.957  33.192  19.827  1.00  0.00           H
ATOM   4663  CA  LEU X 299      44.083  35.240  19.402  1.00  0.00           C
ATOM   4664  HA  LEU X 299      43.314  35.949  19.711  1.00  0.00           H
ATOM   4665  CB  LEU X 299      45.238  35.196  20.409  1.00  0.00           C
ATOM   4666  HB2 LEU X 299      45.799  36.120  20.276  1.00  0.00           H
ATOM   4667  HB3 LEU X 299      45.895  34.352  20.199  1.00  0.00           H
ATOM   4668  CG  LEU X 299      44.805  35.172  21.850  1.00  0.00           C
ATOM   4669  HG  LEU X 299      43.963  34.509  22.051  1.00  0.00           H
ATOM   4670  CD1 LEU X 299      46.003  34.791  22.772  1.00  0.00           C
ATOM   4671 HD11 LEU X 299      46.883  35.434  22.749  1.00  0.00           H
ATOM   4672 HD12 LEU X 299      45.613  34.957  23.776  1.00  0.00           H
ATOM   4673 HD13 LEU X 299      46.411  33.796  22.593  1.00  0.00           H
ATOM   4674  CD2 LEU X 299      44.403  36.550  22.397  1.00  0.00           C
ATOM   4675 HD21 LEU X 299      43.920  36.364  23.356  1.00  0.00           H
ATOM   4676 HD22 LEU X 299      45.289  37.174  22.510  1.00  0.00           H
ATOM   4677 HD23 LEU X 299      43.628  37.116  21.881  1.00  0.00           H
ATOM   4678  C   LEU X 299      44.549  35.779  18.042  1.00  0.00           C
ATOM   4679  O   LEU X 299      44.034  36.838  17.622  1.00  0.00           O
ATOM   4680  N   GLU X 300      45.241  34.997  17.232  1.00  0.00           N
ATOM   4681  H   GLU X 300      45.599  34.146  17.641  1.00  0.00           H
ATOM   4682  CA  GLU X 300      45.562  35.400  15.798  1.00  0.00           C
ATOM   4683  HA  GLU X 300      45.797  36.465  15.778  1.00  0.00           H
ATOM   4684  CB  GLU X 300      46.645  34.504  15.265  1.00  0.00           C
ATOM   4685  HB2 GLU X 300      46.592  34.663  14.187  1.00  0.00           H
ATOM   4686  HB3 GLU X 300      46.512  33.450  15.507  1.00  0.00           H
ATOM   4687  CG  GLU X 300      48.122  34.897  15.763  1.00  0.00           C
ATOM   4688  HG2 GLU X 300      48.193  34.742  16.840  1.00  0.00           H
ATOM   4689  HG3 GLU X 300      48.330  35.947  15.555  1.00  0.00           H
ATOM   4690  CD  GLU X 300      49.198  34.118  14.930  1.00  0.00           C
ATOM   4691  OE1 GLU X 300      49.225  32.900  14.886  1.00  0.00           O
ATOM   4692  OE2 GLU X 300      49.966  34.832  14.208  1.00  0.00           O
ATOM   4693  C   GLU X 300      44.311  35.447  14.822  1.00  0.00           C
ATOM   4694  O   GLU X 300      44.210  36.381  14.001  1.00  0.00           O
ATOM   4695  N   CYS X 301      43.320  34.577  15.046  1.00  0.00           N
ATOM   4696  H   CYS X 301      43.338  33.967  15.851  1.00  0.00           H
ATOM   4697  CA  CYS X 301      42.039  34.682  14.305  1.00  0.00           C
ATOM   4698  HA  CYS X 301      42.389  34.869  13.290  1.00  0.00           H
ATOM   4699  CB  CYS X 301      41.199  33.421  14.462  1.00  0.00           C
ATOM   4700  HB2 CYS X 301      40.453  33.403  13.667  1.00  0.00           H
ATOM   4701  HB3 CYS X 301      40.747  33.407  15.454  1.00  0.00           H
ATOM   4702  SG  CYS X 301      42.077  31.885  14.132  1.00  0.00           S
ATOM   4703  HG  CYS X 301      43.057  31.943  15.037  1.00  0.00           H
ATOM   4704  C   CYS X 301      41.221  35.902  14.680  1.00  0.00           C
ATOM   4705  O   CYS X 301      40.131  36.109  14.143  1.00  0.00           O
ATOM   4706  N   SER X 302      41.584  36.693  15.707  1.00  0.00           N
ATOM   4707  H   SER X 302      42.520  36.550  16.060  1.00  0.00           H
ATOM   4708  CA  SER X 302      40.779  37.834  16.261  1.00  0.00           C
ATOM   4709  HA  SER X 302      39.744  37.721  15.940  1.00  0.00           H
ATOM   4710  CB  SER X 302      40.664  37.770  17.835  1.00  0.00           C
ATOM   4711  HB2 SER X 302      40.371  36.834  18.309  1.00  0.00           H
ATOM   4712  HB3 SER X 302      40.013  38.548  18.234  1.00  0.00           H
ATOM   4713  OG  SER X 302      41.877  38.042  18.484  1.00  0.00           O
ATOM   4714  HG  SER X 302      42.505  37.356  18.247  1.00  0.00           H
ATOM   4715  C   SER X 302      41.324  39.166  15.814  1.00  0.00           C
ATOM   4716  O   SER X 302      40.643  40.187  15.799  1.00  0.00           O
ATOM   4717  N   GLY X 303      42.539  39.229  15.456  1.00  0.00           N
ATOM   4718  H   GLY X 303      43.136  38.416  15.500  1.00  0.00           H
ATOM   4719  CA  GLY X 303      43.139  40.424  14.853  1.00  0.00           C
ATOM   4720  HA2 GLY X 303      42.518  40.857  14.070  1.00  0.00           H
ATOM   4721  HA3 GLY X 303      44.045  40.178  14.300  1.00  0.00           H
ATOM   4722  C   GLY X 303      43.510  41.562  15.834  1.00  0.00           C
ATOM   4723  O   GLY X 303      44.321  42.392  15.481  1.00  0.00           O
ATOM   4724  N   HIE X 304      42.822  41.682  16.982  1.00  0.00           N
ATOM   4725  H   HIE X 304      42.046  41.044  17.082  1.00  0.00           H
ATOM   4726  CA  HIE X 304      43.086  42.645  17.980  1.00  0.00           C
ATOM   4727  HA  HIE X 304      43.259  43.612  17.508  1.00  0.00           H
ATOM   4728  CB  HIE X 304      41.806  42.718  18.846  1.00  0.00           C
ATOM   4729  HB2 HIE X 304      42.070  43.381  19.671  1.00  0.00           H
ATOM   4730  HB3 HIE X 304      41.560  41.709  19.175  1.00  0.00           H
ATOM   4731  CG  HIE X 304      40.626  43.273  18.090  1.00  0.00           C
ATOM   4732  ND1 HIE X 304      40.681  44.447  17.384  1.00  0.00           N
ATOM   4733  CE1 HIE X 304      39.490  44.552  16.765  1.00  0.00           C
ATOM   4734  HE1 HIE X 304      39.238  45.359  16.094  1.00  0.00           H
ATOM   4735  NE2 HIE X 304      38.739  43.465  16.937  1.00  0.00           N
ATOM   4736  HE2 HIE X 304      37.902  43.231  16.423  1.00  0.00           H
ATOM   4737  CD2 HIE X 304      39.478  42.703  17.758  1.00  0.00           C
ATOM   4738  HD2 HIE X 304      39.238  41.737  18.178  1.00  0.00           H
ATOM   4739  C   HIE X 304      44.336  42.274  18.763  1.00  0.00           C
ATOM   4740  O   HIE X 304      44.445  41.132  19.143  1.00  0.00           O
ATOM   4741  N   ARG X 305      45.189  43.242  19.013  1.00  0.00           N
ATOM   4742  H   ARG X 305      44.863  44.168  18.774  1.00  0.00           H
ATOM   4743  CA  ARG X 305      46.402  43.116  19.838  1.00  0.00           C
ATOM   4744  HA  ARG X 305      47.035  42.361  19.373  1.00  0.00           H
ATOM   4745  CB  ARG X 305      47.174  44.407  19.820  1.00  0.00           C
ATOM   4746  HB2 ARG X 305      48.114  44.224  20.340  1.00  0.00           H
ATOM   4747  HB3 ARG X 305      46.707  45.196  20.409  1.00  0.00           H
ATOM   4748  CG  ARG X 305      47.615  44.879  18.418  1.00  0.00           C
ATOM   4749  HG2 ARG X 305      46.715  45.168  17.876  1.00  0.00           H
ATOM   4750  HG3 ARG X 305      48.071  44.014  17.937  1.00  0.00           H
ATOM   4751  CD  ARG X 305      48.630  46.004  18.574  1.00  0.00           C
ATOM   4752  HD2 ARG X 305      49.486  45.569  19.090  1.00  0.00           H
ATOM   4753  HD3 ARG X 305      48.184  46.827  19.133  1.00  0.00           H
ATOM   4754  NE  ARG X 305      49.117  46.466  17.259  1.00  0.00           N
ATOM   4755  HE  ARG X 305      48.501  46.308  16.474  1.00  0.00           H
ATOM   4756  CZ  ARG X 305      50.278  47.110  17.083  1.00  0.00           C
ATOM   4757  NH1 ARG X 305      51.191  47.332  18.004  1.00  0.00           N
ATOM   4758 HH11 ARG X 305      52.133  47.577  17.737  1.00  0.00           H
ATOM   4759 HH12 ARG X 305      51.047  46.824  18.866  1.00  0.00           H
ATOM   4760  NH2 ARG X 305      50.620  47.627  15.966  1.00  0.00           N
ATOM   4761 HH21 ARG X 305      51.503  48.095  15.822  1.00  0.00           H
ATOM   4762 HH22 ARG X 305      49.881  47.684  15.280  1.00  0.00           H
ATOM   4763  C   ARG X 305      46.093  42.536  21.199  1.00  0.00           C
ATOM   4764  O   ARG X 305      44.980  42.732  21.672  1.00  0.00           O
ATOM   4765  N   PHE X 306      46.959  41.722  21.713  1.00  0.00           N
ATOM   4766  H   PHE X 306      47.860  41.646  21.265  1.00  0.00           H
ATOM   4767  CA  PHE X 306      46.765  41.030  23.049  1.00  0.00           C
ATOM   4768  HA  PHE X 306      45.969  41.569  23.563  1.00  0.00           H
ATOM   4769  CB  PHE X 306      46.502  39.544  22.762  1.00  0.00           C
ATOM   4770  HB2 PHE X 306      45.582  39.430  22.189  1.00  0.00           H
ATOM   4771  HB3 PHE X 306      46.451  38.960  23.681  1.00  0.00           H
ATOM   4772  CG  PHE X 306      47.518  38.856  21.884  1.00  0.00           C
ATOM   4773  CD1 PHE X 306      47.331  38.847  20.498  1.00  0.00           C
ATOM   4774  HD1 PHE X 306      46.499  39.364  20.043  1.00  0.00           H
ATOM   4775  CE1 PHE X 306      48.196  38.074  19.650  1.00  0.00           C
ATOM   4776  HE1 PHE X 306      48.064  38.019  18.580  1.00  0.00           H
ATOM   4777  CZ  PHE X 306      49.241  37.416  20.206  1.00  0.00           C
ATOM   4778  HZ  PHE X 306      49.828  36.760  19.580  1.00  0.00           H
ATOM   4779  CE2 PHE X 306      49.266  37.231  21.632  1.00  0.00           C
ATOM   4780  HE2 PHE X 306      50.042  36.591  22.024  1.00  0.00           H
ATOM   4781  CD2 PHE X 306      48.380  37.965  22.463  1.00  0.00           C
ATOM   4782  HD2 PHE X 306      48.514  37.850  23.529  1.00  0.00           H
ATOM   4783  C   PHE X 306      47.989  41.098  23.958  1.00  0.00           C
ATOM   4784  O   PHE X 306      49.132  41.257  23.556  1.00  0.00           O
ATOM   4785  N   LEU X 307      47.722  40.930  25.265  1.00  0.00           N
ATOM   4786  H   LEU X 307      46.739  40.925  25.493  1.00  0.00           H
ATOM   4787  CA  LEU X 307      48.591  40.599  26.403  1.00  0.00           C
ATOM   4788  HA  LEU X 307      49.557  40.407  25.936  1.00  0.00           H
ATOM   4789  CB  LEU X 307      48.652  41.932  27.273  1.00  0.00           C
ATOM   4790  HB2 LEU X 307      47.628  42.226  27.502  1.00  0.00           H
ATOM   4791  HB3 LEU X 307      49.157  42.714  26.705  1.00  0.00           H
ATOM   4792  CG  LEU X 307      49.503  41.809  28.561  1.00  0.00           C
ATOM   4793  HG  LEU X 307      49.131  41.007  29.197  1.00  0.00           H
ATOM   4794  CD1 LEU X 307      50.923  41.377  28.304  1.00  0.00           C
ATOM   4795 HD11 LEU X 307      51.437  41.435  29.264  1.00  0.00           H
ATOM   4796 HD12 LEU X 307      50.932  40.371  27.883  1.00  0.00           H
ATOM   4797 HD13 LEU X 307      51.342  42.031  27.540  1.00  0.00           H
ATOM   4798  CD2 LEU X 307      49.605  43.115  29.262  1.00  0.00           C
ATOM   4799 HD21 LEU X 307      48.683  43.679  29.401  1.00  0.00           H
ATOM   4800 HD22 LEU X 307      49.982  42.928  30.267  1.00  0.00           H
ATOM   4801 HD23 LEU X 307      50.327  43.703  28.697  1.00  0.00           H
ATOM   4802  C   LEU X 307      48.012  39.441  27.270  1.00  0.00           C
ATOM   4803  O   LEU X 307      47.080  39.681  28.039  1.00  0.00           O
ATOM   4804  N   TRP X 308      48.597  38.243  27.136  1.00  0.00           N
ATOM   4805  H   TRP X 308      49.407  38.278  26.533  1.00  0.00           H
ATOM   4806  CA  TRP X 308      48.238  36.910  27.726  1.00  0.00           C
ATOM   4807  HA  TRP X 308      47.174  36.795  27.933  1.00  0.00           H
ATOM   4808  CB  TRP X 308      48.527  35.853  26.635  1.00  0.00           C
ATOM   4809  HB2 TRP X 308      49.604  35.888  26.472  1.00  0.00           H
ATOM   4810  HB3 TRP X 308      48.092  36.183  25.692  1.00  0.00           H
ATOM   4811  CG  TRP X 308      47.992  34.479  26.953  1.00  0.00           C
ATOM   4812  CD1 TRP X 308      47.414  33.944  28.070  1.00  0.00           C
ATOM   4813  HD1 TRP X 308      47.360  34.489  29.001  1.00  0.00           H
ATOM   4814  NE1 TRP X 308      47.033  32.643  27.848  1.00  0.00           N
ATOM   4815  HE1 TRP X 308      46.657  32.108  28.617  1.00  0.00           H
ATOM   4816  CE2 TRP X 308      47.192  32.263  26.480  1.00  0.00           C
ATOM   4817  CZ2 TRP X 308      46.989  31.094  25.710  1.00  0.00           C
ATOM   4818  HZ2 TRP X 308      46.543  30.188  26.095  1.00  0.00           H
ATOM   4819  CH2 TRP X 308      47.539  30.982  24.391  1.00  0.00           C
ATOM   4820  HH2 TRP X 308      47.529  30.001  23.940  1.00  0.00           H
ATOM   4821  CZ3 TRP X 308      48.155  32.097  23.802  1.00  0.00           C
ATOM   4822  HZ3 TRP X 308      48.688  31.912  22.881  1.00  0.00           H
ATOM   4823  CE3 TRP X 308      48.351  33.276  24.566  1.00  0.00           C
ATOM   4824  HE3 TRP X 308      49.010  34.060  24.222  1.00  0.00           H
ATOM   4825  CD2 TRP X 308      47.915  33.368  25.912  1.00  0.00           C
ATOM   4826  C   TRP X 308      48.996  36.604  29.001  1.00  0.00           C
ATOM   4827  O   TRP X 308      50.208  36.535  28.944  1.00  0.00           O
ATOM   4828  N   SER X 309      48.323  36.528  30.162  1.00  0.00           N
ATOM   4829  H   SER X 309      47.327  36.691  30.182  1.00  0.00           H
ATOM   4830  CA  SER X 309      48.827  35.994  31.410  1.00  0.00           C
ATOM   4831  HA  SER X 309      49.899  36.166  31.504  1.00  0.00           H
ATOM   4832  CB  SER X 309      48.110  36.650  32.619  1.00  0.00           C
ATOM   4833  HB2 SER X 309      47.046  36.508  32.429  1.00  0.00           H
ATOM   4834  HB3 SER X 309      48.263  37.725  32.522  1.00  0.00           H
ATOM   4835  OG  SER X 309      48.514  36.067  33.881  1.00  0.00           O
ATOM   4836  HG  SER X 309      49.457  36.200  34.003  1.00  0.00           H
ATOM   4837  C   SER X 309      48.664  34.485  31.332  1.00  0.00           C
ATOM   4838  O   SER X 309      47.527  33.901  31.304  1.00  0.00           O
ATOM   4839  N   LEU X 310      49.765  33.734  31.335  1.00  0.00           N
ATOM   4840  H   LEU X 310      50.687  34.144  31.293  1.00  0.00           H
ATOM   4841  CA  LEU X 310      49.812  32.256  31.378  1.00  0.00           C
ATOM   4842  HA  LEU X 310      48.814  31.936  31.679  1.00  0.00           H
ATOM   4843  CB  LEU X 310      50.201  31.805  29.884  1.00  0.00           C
ATOM   4844  HB2 LEU X 310      51.165  32.195  29.556  1.00  0.00           H
ATOM   4845  HB3 LEU X 310      49.494  32.260  29.192  1.00  0.00           H
ATOM   4846  CG  LEU X 310      50.359  30.365  29.615  1.00  0.00           C
ATOM   4847  HG  LEU X 310      51.100  29.829  30.208  1.00  0.00           H
ATOM   4848  CD1 LEU X 310      48.982  29.679  29.937  1.00  0.00           C
ATOM   4849 HD11 LEU X 310      48.204  30.081  29.288  1.00  0.00           H
ATOM   4850 HD12 LEU X 310      49.061  28.593  29.885  1.00  0.00           H
ATOM   4851 HD13 LEU X 310      48.594  30.015  30.899  1.00  0.00           H
ATOM   4852  CD2 LEU X 310      50.633  30.132  28.033  1.00  0.00           C
ATOM   4853 HD21 LEU X 310      51.596  30.604  27.835  1.00  0.00           H
ATOM   4854 HD22 LEU X 310      50.765  29.056  27.912  1.00  0.00           H
ATOM   4855 HD23 LEU X 310      49.795  30.510  27.447  1.00  0.00           H
ATOM   4856  C   LEU X 310      50.807  31.582  32.379  1.00  0.00           C
ATOM   4857  O   LEU X 310      52.005  31.908  32.479  1.00  0.00           O
ATOM   4858  N   ARG X 311      50.235  30.568  33.073  1.00  0.00           N
ATOM   4859  H   ARG X 311      49.246  30.373  33.009  1.00  0.00           H
ATOM   4860  CA  ARG X 311      50.947  29.787  34.124  1.00  0.00           C
ATOM   4861  HA  ARG X 311      52.008  30.034  34.101  1.00  0.00           H
ATOM   4862  CB  ARG X 311      50.408  30.139  35.532  1.00  0.00           C
ATOM   4863  HB2 ARG X 311      51.037  29.666  36.287  1.00  0.00           H
ATOM   4864  HB3 ARG X 311      49.381  29.779  35.601  1.00  0.00           H
ATOM   4865  CG  ARG X 311      50.524  31.670  35.809  1.00  0.00           C
ATOM   4866  HG2 ARG X 311      49.817  32.144  35.128  1.00  0.00           H
ATOM   4867  HG3 ARG X 311      51.417  32.193  35.464  1.00  0.00           H
ATOM   4868  CD  ARG X 311      50.069  32.015  37.225  1.00  0.00           C
ATOM   4869  HD2 ARG X 311      49.216  31.346  37.337  1.00  0.00           H
ATOM   4870  HD3 ARG X 311      49.907  33.079  37.399  1.00  0.00           H
ATOM   4871  NE  ARG X 311      51.033  31.547  38.207  1.00  0.00           N
ATOM   4872  HE  ARG X 311      51.859  31.078  37.864  1.00  0.00           H
ATOM   4873  CZ  ARG X 311      50.848  31.497  39.493  1.00  0.00           C
ATOM   4874  NH1 ARG X 311      49.742  31.973  40.035  1.00  0.00           N
ATOM   4875 HH11 ARG X 311      49.064  32.400  39.419  1.00  0.00           H
ATOM   4876 HH12 ARG X 311      49.513  31.855  41.011  1.00  0.00           H
ATOM   4877  NH2 ARG X 311      51.773  31.010  40.263  1.00  0.00           N
ATOM   4878 HH21 ARG X 311      51.510  30.818  41.219  1.00  0.00           H
ATOM   4879 HH22 ARG X 311      52.711  31.040  39.889  1.00  0.00           H
ATOM   4880  C   ARG X 311      50.831  28.231  33.922  1.00  0.00           C
ATOM   4881  O   ARG X 311      49.969  27.657  33.250  1.00  0.00           O
ATOM   4882  N   ARG X 312      51.785  27.469  34.542  1.00  0.00           N
ATOM   4883  H   ARG X 312      52.438  27.983  35.117  1.00  0.00           H
ATOM   4884  CA  ARG X 312      51.818  25.988  34.627  1.00  0.00           C
ATOM   4885  HA  ARG X 312      51.894  25.500  33.655  1.00  0.00           H
ATOM   4886  CB  ARG X 312      53.040  25.445  35.430  1.00  0.00           C
ATOM   4887  HB2 ARG X 312      52.841  24.376  35.516  1.00  0.00           H
ATOM   4888  HB3 ARG X 312      53.032  25.957  36.392  1.00  0.00           H
ATOM   4889  CG  ARG X 312      54.359  25.672  34.688  1.00  0.00           C
ATOM   4890  HG2 ARG X 312      54.643  26.708  34.506  1.00  0.00           H
ATOM   4891  HG3 ARG X 312      54.163  25.219  33.715  1.00  0.00           H
ATOM   4892  CD  ARG X 312      55.521  25.089  35.448  1.00  0.00           C
ATOM   4893  HD2 ARG X 312      55.283  24.064  35.733  1.00  0.00           H
ATOM   4894  HD3 ARG X 312      55.685  25.708  36.330  1.00  0.00           H
ATOM   4895  NE  ARG X 312      56.806  25.047  34.786  1.00  0.00           N
ATOM   4896  HE  ARG X 312      57.550  25.590  35.200  1.00  0.00           H
ATOM   4897  CZ  ARG X 312      57.129  24.486  33.682  1.00  0.00           C
ATOM   4898  NH1 ARG X 312      56.283  23.620  33.042  1.00  0.00           N
ATOM   4899 HH11 ARG X 312      55.463  23.272  33.519  1.00  0.00           H
ATOM   4900 HH12 ARG X 312      56.600  23.174  32.193  1.00  0.00           H
ATOM   4901  NH2 ARG X 312      58.227  24.735  33.088  1.00  0.00           N
ATOM   4902 HH21 ARG X 312      58.865  25.475  33.344  1.00  0.00           H
ATOM   4903 HH22 ARG X 312      58.408  24.240  32.226  1.00  0.00           H
ATOM   4904  C   ARG X 312      50.486  25.428  35.299  1.00  0.00           C
ATOM   4905  O   ARG X 312      50.228  25.833  36.424  1.00  0.00           O
ATOM   4906  N   PRO X 313      49.753  24.506  34.698  1.00  0.00           N
ATOM   4907  CD  PRO X 313      49.901  23.892  33.354  1.00  0.00           C
ATOM   4908  HD2 PRO X 313      50.896  23.526  33.098  1.00  0.00           H
ATOM   4909  HD3 PRO X 313      49.591  24.713  32.708  1.00  0.00           H
ATOM   4910  CG  PRO X 313      48.916  22.733  33.262  1.00  0.00           C
ATOM   4911  HG2 PRO X 313      48.527  22.435  32.289  1.00  0.00           H
ATOM   4912  HG3 PRO X 313      49.453  21.877  33.672  1.00  0.00           H
ATOM   4913  CB  PRO X 313      47.838  23.144  34.199  1.00  0.00           C
ATOM   4914  HB2 PRO X 313      47.281  23.918  33.671  1.00  0.00           H
ATOM   4915  HB3 PRO X 313      47.217  22.299  34.498  1.00  0.00           H
ATOM   4916  CA  PRO X 313      48.562  23.913  35.329  1.00  0.00           C
ATOM   4917  HA  PRO X 313      48.006  24.788  35.665  1.00  0.00           H
ATOM   4918  C   PRO X 313      48.971  22.926  36.524  1.00  0.00           C
ATOM   4919  O   PRO X 313      49.832  22.063  36.319  1.00  0.00           O
ATOM   4920  N   PRO X 314      48.379  23.097  37.782  1.00  0.00           N
ATOM   4921  CD  PRO X 314      47.268  23.971  38.077  1.00  0.00           C
ATOM   4922  HD2 PRO X 314      46.478  24.013  37.327  1.00  0.00           H
ATOM   4923  HD3 PRO X 314      47.592  25.012  38.055  1.00  0.00           H
ATOM   4924  CG  PRO X 314      46.787  23.540  39.476  1.00  0.00           C
ATOM   4925  HG2 PRO X 314      46.716  24.499  39.991  1.00  0.00           H
ATOM   4926  HG3 PRO X 314      45.805  23.067  39.485  1.00  0.00           H
ATOM   4927  CB  PRO X 314      47.884  22.629  40.066  1.00  0.00           C
ATOM   4928  HB2 PRO X 314      48.484  23.352  40.619  1.00  0.00           H
ATOM   4929  HB3 PRO X 314      47.394  21.809  40.590  1.00  0.00           H
ATOM   4930  CA  PRO X 314      48.676  22.195  38.889  1.00  0.00           C
ATOM   4931  HA  PRO X 314      49.737  22.325  39.101  1.00  0.00           H
ATOM   4932  C   PRO X 314      48.269  20.709  38.578  1.00  0.00           C
ATOM   4933  O   PRO X 314      47.356  20.550  37.781  1.00  0.00           O
ATOM   4934  N   PRO X 315      48.871  19.642  39.130  1.00  0.00           N
ATOM   4935  CD  PRO X 315      50.186  19.749  39.679  1.00  0.00           C
ATOM   4936  HD2 PRO X 315      50.219  19.711  40.767  1.00  0.00           H
ATOM   4937  HD3 PRO X 315      50.849  20.517  39.279  1.00  0.00           H
ATOM   4938  CG  PRO X 315      51.005  18.452  39.317  1.00  0.00           C
ATOM   4939  HG2 PRO X 315      51.381  18.558  38.300  1.00  0.00           H
ATOM   4940  HG3 PRO X 315      51.756  18.205  40.068  1.00  0.00           H
ATOM   4941  CB  PRO X 315      49.781  17.515  39.459  1.00  0.00           C
ATOM   4942  HB2 PRO X 315      49.954  16.601  38.890  1.00  0.00           H
ATOM   4943  HB3 PRO X 315      49.601  17.374  40.524  1.00  0.00           H
ATOM   4944  CA  PRO X 315      48.581  18.235  38.881  1.00  0.00           C
ATOM   4945  HA  PRO X 315      48.452  18.068  37.812  1.00  0.00           H
ATOM   4946  C   PRO X 315      47.195  17.866  39.487  1.00  0.00           C
ATOM   4947  O   PRO X 315      46.917  18.360  40.574  1.00  0.00           O
ATOM   4948  N   LYS X 316      46.225  17.227  38.819  1.00  0.00           N
ATOM   4949  H   LYS X 316      46.465  16.742  37.966  1.00  0.00           H
ATOM   4950  CA  LYS X 316      44.859  17.202  39.110  1.00  0.00           C
ATOM   4951  HA  LYS X 316      44.526  18.102  39.627  1.00  0.00           H
ATOM   4952  CB  LYS X 316      44.107  17.127  37.759  1.00  0.00           C
ATOM   4953  HB2 LYS X 316      43.056  16.894  37.930  1.00  0.00           H
ATOM   4954  HB3 LYS X 316      44.514  16.388  37.069  1.00  0.00           H
ATOM   4955  CG  LYS X 316      44.184  18.486  37.007  1.00  0.00           C
ATOM   4956  HG2 LYS X 316      45.217  18.744  36.776  1.00  0.00           H
ATOM   4957  HG3 LYS X 316      43.835  19.329  37.603  1.00  0.00           H
ATOM   4958  CD  LYS X 316      43.410  18.608  35.640  1.00  0.00           C
ATOM   4959  HD2 LYS X 316      43.694  19.606  35.307  1.00  0.00           H
ATOM   4960  HD3 LYS X 316      42.332  18.468  35.726  1.00  0.00           H
ATOM   4961  CE  LYS X 316      44.019  17.670  34.604  1.00  0.00           C
ATOM   4962  HE2 LYS X 316      43.932  16.621  34.883  1.00  0.00           H
ATOM   4963  HE3 LYS X 316      45.060  17.992  34.568  1.00  0.00           H
ATOM   4964  NZ  LYS X 316      43.475  17.844  33.229  1.00  0.00           N
ATOM   4965  HZ1 LYS X 316      42.486  17.702  33.378  1.00  0.00           H
ATOM   4966  HZ2 LYS X 316      43.848  17.170  32.577  1.00  0.00           H
ATOM   4967  HZ3 LYS X 316      43.718  18.749  32.851  1.00  0.00           H
ATOM   4968  C   LYS X 316      44.424  16.080  40.101  1.00  0.00           C
ATOM   4969  O   LYS X 316      45.139  15.050  40.276  1.00  0.00           O
ATOM   4970  N   GLY X 317      43.269  16.314  40.727  1.00  0.00           N
ATOM   4971  H   GLY X 317      42.812  17.180  40.478  1.00  0.00           H
ATOM   4972  CA  GLY X 317      42.624  15.591  41.789  1.00  0.00           C
ATOM   4973  HA2 GLY X 317      42.905  14.539  41.735  1.00  0.00           H
ATOM   4974  HA3 GLY X 317      41.563  15.586  41.539  1.00  0.00           H
ATOM   4975  C   GLY X 317      42.867  16.016  43.275  1.00  0.00           C
ATOM   4976  O   GLY X 317      42.495  15.155  44.118  1.00  0.00           O
ATOM   4977  N   LYS X 318      43.541  17.117  43.658  1.00  0.00           N
ATOM   4978  H   LYS X 318      43.629  17.859  42.978  1.00  0.00           H
ATOM   4979  CA  LYS X 318      44.105  17.343  45.041  1.00  0.00           C
ATOM   4980  HA  LYS X 318      43.380  17.119  45.824  1.00  0.00           H
ATOM   4981  CB  LYS X 318      45.482  16.716  45.110  1.00  0.00           C
ATOM   4982  HB2 LYS X 318      45.356  15.677  44.805  1.00  0.00           H
ATOM   4983  HB3 LYS X 318      45.926  16.702  46.106  1.00  0.00           H
ATOM   4984  CG  LYS X 318      46.637  17.316  44.241  1.00  0.00           C
ATOM   4985  HG2 LYS X 318      46.692  18.372  44.508  1.00  0.00           H
ATOM   4986  HG3 LYS X 318      46.267  17.126  43.234  1.00  0.00           H
ATOM   4987  CD  LYS X 318      47.999  16.642  44.357  1.00  0.00           C
ATOM   4988  HD2 LYS X 318      47.880  15.687  43.846  1.00  0.00           H
ATOM   4989  HD3 LYS X 318      48.277  16.419  45.387  1.00  0.00           H
ATOM   4990  CE  LYS X 318      49.122  17.484  43.734  1.00  0.00           C
ATOM   4991  HE2 LYS X 318      49.080  18.455  44.227  1.00  0.00           H
ATOM   4992  HE3 LYS X 318      48.901  17.658  42.681  1.00  0.00           H
ATOM   4993  NZ  LYS X 318      50.381  16.814  44.002  1.00  0.00           N
ATOM   4994  HZ1 LYS X 318      50.561  16.678  44.986  1.00  0.00           H
ATOM   4995  HZ2 LYS X 318      51.245  17.263  43.733  1.00  0.00           H
ATOM   4996  HZ3 LYS X 318      50.328  16.010  43.394  1.00  0.00           H
ATOM   4997  C   LYS X 318      44.251  18.884  45.194  1.00  0.00           C
ATOM   4998  O   LYS X 318      44.431  19.543  44.168  1.00  0.00           O
ATOM   4999  N   MET X 319      44.287  19.469  46.421  1.00  0.00           N
ATOM   5000  H   MET X 319      44.315  18.892  47.250  1.00  0.00           H
ATOM   5001  CA  MET X 319      44.466  20.949  46.579  1.00  0.00           C
ATOM   5002  HA  MET X 319      43.843  21.496  45.870  1.00  0.00           H
ATOM   5003  CB  MET X 319      44.025  21.339  47.976  1.00  0.00           C
ATOM   5004  HB2 MET X 319      44.872  21.262  48.657  1.00  0.00           H
ATOM   5005  HB3 MET X 319      43.195  20.704  48.286  1.00  0.00           H
ATOM   5006  CG  MET X 319      43.527  22.856  47.980  1.00  0.00           C
ATOM   5007  HG2 MET X 319      42.811  22.918  48.800  1.00  0.00           H
ATOM   5008  HG3 MET X 319      43.019  23.076  47.041  1.00  0.00           H
ATOM   5009  SD  MET X 319      44.872  24.064  48.212  1.00  0.00           S
ATOM   5010  CE  MET X 319      44.184  25.525  47.575  1.00  0.00           C
ATOM   5011  HE1 MET X 319      43.466  25.875  48.317  1.00  0.00           H
ATOM   5012  HE2 MET X 319      44.901  26.294  47.288  1.00  0.00           H
ATOM   5013  HE3 MET X 319      43.599  25.181  46.722  1.00  0.00           H
ATOM   5014  C   MET X 319      45.934  21.304  46.348  1.00  0.00           C
ATOM   5015  O   MET X 319      46.811  21.093  47.213  1.00  0.00           O
ATOM   5016  N   GLU X 320      46.196  21.933  45.226  1.00  0.00           N
ATOM   5017  H   GLU X 320      45.388  22.205  44.684  1.00  0.00           H
ATOM   5018  CA  GLU X 320      47.561  22.306  44.841  1.00  0.00           C
ATOM   5019  HA  GLU X 320      48.175  22.390  45.738  1.00  0.00           H
ATOM   5020  CB  GLU X 320      48.122  21.112  43.974  1.00  0.00           C
ATOM   5021  HB2 GLU X 320      47.322  20.889  43.268  1.00  0.00           H
ATOM   5022  HB3 GLU X 320      48.208  20.260  44.647  1.00  0.00           H
ATOM   5023  CG  GLU X 320      49.419  21.410  43.187  1.00  0.00           C
ATOM   5024  HG2 GLU X 320      49.326  22.295  42.557  1.00  0.00           H
ATOM   5025  HG3 GLU X 320      49.648  20.553  42.554  1.00  0.00           H
ATOM   5026  CD  GLU X 320      50.567  21.536  44.186  1.00  0.00           C
ATOM   5027  OE1 GLU X 320      51.098  20.489  44.678  1.00  0.00           O
ATOM   5028  OE2 GLU X 320      50.774  22.704  44.638  1.00  0.00           O
ATOM   5029  C   GLU X 320      47.495  23.540  43.993  1.00  0.00           C
ATOM   5030  O   GLU X 320      46.435  23.916  43.443  1.00  0.00           O
ATOM   5031  N   LEU X 321      48.568  24.340  43.961  1.00  0.00           N
ATOM   5032  H   LEU X 321      49.377  23.923  44.401  1.00  0.00           H
ATOM   5033  CA  LEU X 321      48.563  25.694  43.339  1.00  0.00           C
ATOM   5034  HA  LEU X 321      47.554  26.041  43.120  1.00  0.00           H
ATOM   5035  CB  LEU X 321      49.187  26.753  44.289  1.00  0.00           C
ATOM   5036  HB2 LEU X 321      49.189  27.716  43.777  1.00  0.00           H
ATOM   5037  HB3 LEU X 321      50.202  26.488  44.587  1.00  0.00           H
ATOM   5038  CG  LEU X 321      48.203  27.054  45.507  1.00  0.00           C
ATOM   5039  HG  LEU X 321      48.135  26.142  46.100  1.00  0.00           H
ATOM   5040  CD1 LEU X 321      48.842  28.160  46.278  1.00  0.00           C
ATOM   5041 HD11 LEU X 321      48.307  28.350  47.209  1.00  0.00           H
ATOM   5042 HD12 LEU X 321      49.779  27.773  46.678  1.00  0.00           H
ATOM   5043 HD13 LEU X 321      49.077  29.074  45.733  1.00  0.00           H
ATOM   5044  CD2 LEU X 321      46.744  27.529  45.325  1.00  0.00           C
ATOM   5045 HD21 LEU X 321      46.069  26.923  44.721  1.00  0.00           H
ATOM   5046 HD22 LEU X 321      46.379  27.646  46.345  1.00  0.00           H
ATOM   5047 HD23 LEU X 321      46.664  28.522  44.884  1.00  0.00           H
ATOM   5048  C   LEU X 321      49.343  25.750  41.993  1.00  0.00           C
ATOM   5049  O   LEU X 321      50.346  25.014  41.758  1.00  0.00           O
ATOM   5050  N   PRO X 322      48.867  26.573  41.037  1.00  0.00           N
ATOM   5051  CD  PRO X 322      47.872  27.594  41.126  1.00  0.00           C
ATOM   5052  HD2 PRO X 322      48.096  28.075  42.078  1.00  0.00           H
ATOM   5053  HD3 PRO X 322      46.886  27.134  41.065  1.00  0.00           H
ATOM   5054  CG  PRO X 322      48.152  28.542  39.973  1.00  0.00           C
ATOM   5055  HG2 PRO X 322      47.245  29.013  39.596  1.00  0.00           H
ATOM   5056  HG3 PRO X 322      48.804  29.361  40.278  1.00  0.00           H
ATOM   5057  CB  PRO X 322      48.785  27.678  38.879  1.00  0.00           C
ATOM   5058  HB2 PRO X 322      47.988  27.275  38.253  1.00  0.00           H
ATOM   5059  HB3 PRO X 322      49.485  28.282  38.302  1.00  0.00           H
ATOM   5060  CA  PRO X 322      49.597  26.678  39.768  1.00  0.00           C
ATOM   5061  HA  PRO X 322      49.643  25.723  39.246  1.00  0.00           H
ATOM   5062  C   PRO X 322      50.962  27.287  39.944  1.00  0.00           C
[truncated: 219,151 more chars]
