# Supplementary material for: Functional and structural dissection of glycosyltransferases underlying the glycodiversity of wolfberry-derived bioactive ingredients lycibarbarspermidines
Source: Nat Commun. 2024 May 30;15:4588. doi: 10.1038/s41467-024-49010-9 (PMC11139883; doi:10.1038/s41467-024-49010-9)
Supplement: Supplementary file 4 — Supplementary Data 1 [file 41467_2024_49010_MOESM4_ESM.zip › Supplementary Data/LbUGT1-sub1-mode1-intial.pdb]

CRYST1   76.329   75.020   90.260  90.00  90.00  90.00 P 1           1
ATOM      1  N   MET X   1      39.510  60.954  79.598  1.00  0.00           N
ATOM      2  H1  MET X   1      38.535  60.725  79.469  1.00  0.00           H
ATOM      3  H2  MET X   1      39.480  61.959  79.506  1.00  0.00           H
ATOM      4  H3  MET X   1      39.970  60.694  80.458  1.00  0.00           H
ATOM      5  CA  MET X   1      40.223  60.386  78.472  1.00  0.00           C
ATOM      6  HA  MET X   1      40.142  61.038  77.602  1.00  0.00           H
ATOM      7  CB  MET X   1      41.672  60.258  78.833  1.00  0.00           C
ATOM      8  HB2 MET X   1      42.172  59.601  78.121  1.00  0.00           H
ATOM      9  HB3 MET X   1      41.750  59.707  79.770  1.00  0.00           H
ATOM     10  CG  MET X   1      42.525  61.462  78.874  1.00  0.00           C
ATOM     11  HG2 MET X   1      42.239  62.093  79.716  1.00  0.00           H
ATOM     12  HG3 MET X   1      42.463  61.933  77.893  1.00  0.00           H
ATOM     13  SD  MET X   1      44.318  61.196  79.344  1.00  0.00           S
ATOM     14  CE  MET X   1      44.935  60.194  77.980  1.00  0.00           C
ATOM     15  HE1 MET X   1      44.317  59.316  77.793  1.00  0.00           H
ATOM     16  HE2 MET X   1      44.913  60.820  77.088  1.00  0.00           H
ATOM     17  HE3 MET X   1      45.980  60.003  78.223  1.00  0.00           H
ATOM     18  C   MET X   1      39.755  58.986  78.083  1.00  0.00           C
ATOM     19  O   MET X   1      39.558  58.095  78.925  1.00  0.00           O
ATOM     20  N   THR X   2      39.639  58.804  76.782  1.00  0.00           N
ATOM     21  H   THR X   2      39.990  59.546  76.193  1.00  0.00           H
ATOM     22  CA  THR X   2      39.137  57.508  76.256  1.00  0.00           C
ATOM     23  HA  THR X   2      38.409  57.030  76.913  1.00  0.00           H
ATOM     24  CB  THR X   2      38.440  57.742  74.900  1.00  0.00           C
ATOM     25  HB  THR X   2      38.441  56.839  74.289  1.00  0.00           H
ATOM     26  CG2 THR X   2      37.004  58.202  75.117  1.00  0.00           C
ATOM     27 HG21 THR X   2      36.369  57.391  75.474  1.00  0.00           H
ATOM     28 HG22 THR X   2      36.894  59.033  75.814  1.00  0.00           H
ATOM     29 HG23 THR X   2      36.636  58.624  74.181  1.00  0.00           H
ATOM     30  OG1 THR X   2      39.159  58.754  74.068  1.00  0.00           O
ATOM     31  HG1 THR X   2      40.000  58.374  73.802  1.00  0.00           H
ATOM     32  C   THR X   2      40.332  56.526  76.009  1.00  0.00           C
ATOM     33  O   THR X   2      41.328  56.905  75.391  1.00  0.00           O
ATOM     34  N   THR X   3      40.261  55.238  76.516  1.00  0.00           N
ATOM     35  H   THR X   3      39.451  54.957  77.050  1.00  0.00           H
ATOM     36  CA  THR X   3      41.285  54.094  76.312  1.00  0.00           C
ATOM     37  HA  THR X   3      42.222  54.542  76.642  1.00  0.00           H
ATOM     38  CB  THR X   3      41.091  52.867  77.187  1.00  0.00           C
ATOM     39  HB  THR X   3      41.873  52.137  76.974  1.00  0.00           H
ATOM     40  CG2 THR X   3      41.248  53.394  78.684  1.00  0.00           C
ATOM     41 HG21 THR X   3      42.270  53.738  78.840  1.00  0.00           H
ATOM     42 HG22 THR X   3      40.473  54.124  78.916  1.00  0.00           H
ATOM     43 HG23 THR X   3      41.013  52.509  79.276  1.00  0.00           H
ATOM     44  OG1 THR X   3      39.916  52.169  76.920  1.00  0.00           O
ATOM     45  HG1 THR X   3      39.926  51.400  77.494  1.00  0.00           H
ATOM     46  C   THR X   3      41.373  53.776  74.811  1.00  0.00           C
ATOM     47  O   THR X   3      40.527  54.235  74.010  1.00  0.00           O
ATOM     48  N   LYS X   4      42.467  53.012  74.414  1.00  0.00           N
ATOM     49  H   LYS X   4      43.057  52.604  75.125  1.00  0.00           H
ATOM     50  CA  LYS X   4      42.649  52.513  72.993  1.00  0.00           C
ATOM     51  HA  LYS X   4      42.529  53.356  72.312  1.00  0.00           H
ATOM     52  CB  LYS X   4      44.051  51.938  72.931  1.00  0.00           C
ATOM     53  HB2 LYS X   4      44.020  51.048  72.302  1.00  0.00           H
ATOM     54  HB3 LYS X   4      44.327  51.486  73.884  1.00  0.00           H
ATOM     55  CG  LYS X   4      45.217  52.882  72.389  1.00  0.00           C
ATOM     56  HG2 LYS X   4      44.990  53.890  72.737  1.00  0.00           H
ATOM     57  HG3 LYS X   4      45.013  52.806  71.321  1.00  0.00           H
ATOM     58  CD  LYS X   4      46.615  52.318  72.752  1.00  0.00           C
ATOM     59  HD2 LYS X   4      46.669  51.264  72.480  1.00  0.00           H
ATOM     60  HD3 LYS X   4      46.683  52.322  73.839  1.00  0.00           H
ATOM     61  CE  LYS X   4      47.689  53.158  72.002  1.00  0.00           C
ATOM     62  HE2 LYS X   4      48.638  52.935  72.489  1.00  0.00           H
ATOM     63  HE3 LYS X   4      47.510  54.222  72.158  1.00  0.00           H
ATOM     64  NZ  LYS X   4      47.774  52.765  70.562  1.00  0.00           N
ATOM     65  HZ1 LYS X   4      48.524  53.211  70.054  1.00  0.00           H
ATOM     66  HZ2 LYS X   4      46.965  53.078  70.045  1.00  0.00           H
ATOM     67  HZ3 LYS X   4      47.951  51.794  70.349  1.00  0.00           H
ATOM     68  C   LYS X   4      41.505  51.495  72.672  1.00  0.00           C
ATOM     69  O   LYS X   4      40.771  50.995  73.555  1.00  0.00           O
ATOM     70  N   ALA X   5      41.263  51.206  71.454  1.00  0.00           N
ATOM     71  H   ALA X   5      41.867  51.635  70.767  1.00  0.00           H
ATOM     72  CA  ALA X   5      40.420  50.107  71.044  1.00  0.00           C
ATOM     73  HA  ALA X   5      40.142  49.523  71.922  1.00  0.00           H
ATOM     74  CB  ALA X   5      39.199  50.648  70.328  1.00  0.00           C
ATOM     75  HB1 ALA X   5      38.598  51.320  70.939  1.00  0.00           H
ATOM     76  HB2 ALA X   5      39.382  51.206  69.409  1.00  0.00           H
ATOM     77  HB3 ALA X   5      38.563  49.808  70.049  1.00  0.00           H
ATOM     78  C   ALA X   5      41.255  49.186  70.187  1.00  0.00           C
ATOM     79  O   ALA X   5      42.113  49.561  69.441  1.00  0.00           O
ATOM     80  N   GLU X   6      40.878  47.936  70.123  1.00  0.00           N
ATOM     81  H   GLU X   6      40.308  47.463  70.810  1.00  0.00           H
ATOM     82  CA  GLU X   6      41.434  46.998  69.121  1.00  0.00           C
ATOM     83  HA  GLU X   6      41.908  47.513  68.285  1.00  0.00           H
ATOM     84  CB  GLU X   6      42.617  46.250  69.732  1.00  0.00           C
ATOM     85  HB2 GLU X   6      42.196  45.482  70.382  1.00  0.00           H
ATOM     86  HB3 GLU X   6      43.171  46.946  70.361  1.00  0.00           H
ATOM     87  CG  GLU X   6      43.463  45.594  68.619  1.00  0.00           C
ATOM     88  HG2 GLU X   6      43.204  45.998  67.640  1.00  0.00           H
ATOM     89  HG3 GLU X   6      43.393  44.509  68.536  1.00  0.00           H
ATOM     90  CD  GLU X   6      44.933  45.796  68.837  1.00  0.00           C
ATOM     91  OE1 GLU X   6      45.646  45.849  67.836  1.00  0.00           O
ATOM     92  OE2 GLU X   6      45.426  45.657  69.979  1.00  0.00           O
ATOM     93  C   GLU X   6      40.300  46.066  68.586  1.00  0.00           C
ATOM     94  O   GLU X   6      39.466  45.577  69.387  1.00  0.00           O
ATOM     95  N   LEU X   7      40.212  45.794  67.256  1.00  0.00           N
ATOM     96  H   LEU X   7      40.747  46.357  66.611  1.00  0.00           H
ATOM     97  CA  LEU X   7      39.571  44.624  66.645  1.00  0.00           C
ATOM     98  HA  LEU X   7      38.858  44.215  67.361  1.00  0.00           H
ATOM     99  CB  LEU X   7      38.893  45.119  65.323  1.00  0.00           C
ATOM    100  HB2 LEU X   7      38.410  44.220  64.940  1.00  0.00           H
ATOM    101  HB3 LEU X   7      39.713  45.476  64.700  1.00  0.00           H
ATOM    102  CG  LEU X   7      37.701  46.144  65.447  1.00  0.00           C
ATOM    103  HG  LEU X   7      38.074  47.050  65.923  1.00  0.00           H
ATOM    104  CD1 LEU X   7      37.271  46.611  64.024  1.00  0.00           C
ATOM    105 HD11 LEU X   7      38.144  46.961  63.474  1.00  0.00           H
ATOM    106 HD12 LEU X   7      36.917  45.797  63.392  1.00  0.00           H
ATOM    107 HD13 LEU X   7      36.496  47.378  64.063  1.00  0.00           H
ATOM    108  CD2 LEU X   7      36.476  45.616  66.231  1.00  0.00           C
ATOM    109 HD21 LEU X   7      36.779  45.583  67.277  1.00  0.00           H
ATOM    110 HD22 LEU X   7      35.572  46.180  65.997  1.00  0.00           H
ATOM    111 HD23 LEU X   7      36.264  44.557  66.083  1.00  0.00           H
ATOM    112  C   LEU X   7      40.703  43.621  66.331  1.00  0.00           C
ATOM    113  O   LEU X   7      41.820  43.946  65.937  1.00  0.00           O
ATOM    114  N   VAL X   8      40.215  42.364  66.181  1.00  0.00           N
ATOM    115  H   VAL X   8      39.297  42.155  66.547  1.00  0.00           H
ATOM    116  CA  VAL X   8      41.005  41.219  65.715  1.00  0.00           C
ATOM    117  HA  VAL X   8      42.059  41.452  65.563  1.00  0.00           H
ATOM    118  CB  VAL X   8      41.159  40.187  66.864  1.00  0.00           C
ATOM    119  HB  VAL X   8      41.499  40.654  67.788  1.00  0.00           H
ATOM    120  CG1 VAL X   8      39.859  39.519  67.282  1.00  0.00           C
ATOM    121 HG11 VAL X   8      39.333  38.990  66.487  1.00  0.00           H
ATOM    122 HG12 VAL X   8      40.082  38.667  67.925  1.00  0.00           H
ATOM    123 HG13 VAL X   8      39.145  40.207  67.736  1.00  0.00           H
ATOM    124  CG2 VAL X   8      42.228  39.097  66.579  1.00  0.00           C
ATOM    125 HG21 VAL X   8      43.226  39.474  66.355  1.00  0.00           H
ATOM    126 HG22 VAL X   8      42.405  38.423  67.417  1.00  0.00           H
ATOM    127 HG23 VAL X   8      41.952  38.559  65.671  1.00  0.00           H
ATOM    128  C   VAL X   8      40.460  40.738  64.332  1.00  0.00           C
ATOM    129  O   VAL X   8      39.341  40.253  64.186  1.00  0.00           O
ATOM    130  N   PHE X   9      41.181  40.981  63.256  1.00  0.00           N
ATOM    131  H   PHE X   9      42.139  41.263  63.411  1.00  0.00           H
ATOM    132  CA  PHE X   9      40.928  40.449  61.911  1.00  0.00           C
ATOM    133  HA  PHE X   9      39.858  40.294  61.766  1.00  0.00           H
ATOM    134  CB  PHE X   9      41.348  41.457  60.874  1.00  0.00           C
ATOM    135  HB2 PHE X   9      41.442  40.910  59.936  1.00  0.00           H
ATOM    136  HB3 PHE X   9      42.353  41.809  61.107  1.00  0.00           H
ATOM    137  CG  PHE X   9      40.366  42.579  60.625  1.00  0.00           C
ATOM    138  CD1 PHE X   9      40.162  43.018  59.269  1.00  0.00           C
ATOM    139  HD1 PHE X   9      40.707  42.551  58.462  1.00  0.00           H
ATOM    140  CE1 PHE X   9      39.333  44.046  58.971  1.00  0.00           C
ATOM    141  HE1 PHE X   9      39.164  44.298  57.935  1.00  0.00           H
ATOM    142  CZ  PHE X   9      38.688  44.753  59.970  1.00  0.00           C
ATOM    143  HZ  PHE X   9      37.987  45.497  59.621  1.00  0.00           H
ATOM    144  CE2 PHE X   9      38.873  44.421  61.361  1.00  0.00           C
ATOM    145  HE2 PHE X   9      38.541  45.165  62.070  1.00  0.00           H
ATOM    146  CD2 PHE X   9      39.689  43.290  61.629  1.00  0.00           C
ATOM    147  HD2 PHE X   9      39.922  43.137  62.672  1.00  0.00           H
ATOM    148  C   PHE X   9      41.494  39.083  61.745  1.00  0.00           C
ATOM    149  O   PHE X   9      42.711  38.875  61.855  1.00  0.00           O
ATOM    150  N   ILE X  10      40.683  38.053  61.291  1.00  0.00           N
ATOM    151  H   ILE X  10      39.700  38.244  61.162  1.00  0.00           H
ATOM    152  CA  ILE X  10      41.113  36.734  60.962  1.00  0.00           C
ATOM    153  HA  ILE X  10      42.182  36.779  61.174  1.00  0.00           H
ATOM    154  CB  ILE X  10      40.483  35.731  61.964  1.00  0.00           C
ATOM    155  HB  ILE X  10      39.402  35.621  61.876  1.00  0.00           H
ATOM    156  CG2 ILE X  10      40.958  34.308  61.627  1.00  0.00           C
ATOM    157 HG21 ILE X  10      40.307  33.571  62.098  1.00  0.00           H
ATOM    158 HG22 ILE X  10      40.944  34.004  60.581  1.00  0.00           H
ATOM    159 HG23 ILE X  10      41.984  34.154  61.962  1.00  0.00           H
ATOM    160  CG1 ILE X  10      40.740  36.054  63.480  1.00  0.00           C
ATOM    161 HG12 ILE X  10      40.290  37.013  63.736  1.00  0.00           H
ATOM    162 HG13 ILE X  10      41.791  36.169  63.743  1.00  0.00           H
ATOM    163  CD1 ILE X  10      40.175  34.967  64.422  1.00  0.00           C
ATOM    164 HD11 ILE X  10      39.131  34.853  64.131  1.00  0.00           H
ATOM    165 HD12 ILE X  10      40.801  34.081  64.316  1.00  0.00           H
ATOM    166 HD13 ILE X  10      40.274  35.256  65.468  1.00  0.00           H
ATOM    167  C   ILE X  10      40.765  36.492  59.493  1.00  0.00           C
ATOM    168  O   ILE X  10      39.708  35.874  59.251  1.00  0.00           O
ATOM    169  N   PRO X  11      41.603  36.923  58.503  1.00  0.00           N
ATOM    170  CD  PRO X  11      42.670  37.785  58.666  1.00  0.00           C
ATOM    171  HD2 PRO X  11      43.502  37.378  59.240  1.00  0.00           H
ATOM    172  HD3 PRO X  11      42.430  38.723  59.167  1.00  0.00           H
ATOM    173  CG  PRO X  11      43.237  38.113  57.235  1.00  0.00           C
ATOM    174  HG2 PRO X  11      43.411  39.180  57.096  1.00  0.00           H
ATOM    175  HG3 PRO X  11      44.187  37.598  57.097  1.00  0.00           H
ATOM    176  CB  PRO X  11      42.116  37.744  56.327  1.00  0.00           C
ATOM    177  HB2 PRO X  11      41.472  38.621  56.260  1.00  0.00           H
ATOM    178  HB3 PRO X  11      42.426  37.504  55.310  1.00  0.00           H
ATOM    179  CA  PRO X  11      41.445  36.621  57.095  1.00  0.00           C
ATOM    180  HA  PRO X  11      40.372  36.660  56.905  1.00  0.00           H
ATOM    181  C   PRO X  11      41.958  35.237  56.677  1.00  0.00           C
ATOM    182  O   PRO X  11      42.922  34.732  57.158  1.00  0.00           O
ATOM    183  N   SER X  12      41.270  34.520  55.736  1.00  0.00           N
ATOM    184  H   SER X  12      40.519  34.919  55.192  1.00  0.00           H
ATOM    185  CA  SER X  12      41.863  33.321  55.057  1.00  0.00           C
ATOM    186  HA  SER X  12      42.217  32.707  55.885  1.00  0.00           H
ATOM    187  CB  SER X  12      40.836  32.466  54.373  1.00  0.00           C
ATOM    188  HB2 SER X  12      39.951  32.454  55.008  1.00  0.00           H
ATOM    189  HB3 SER X  12      41.209  31.475  54.113  1.00  0.00           H
ATOM    190  OG  SER X  12      40.366  33.154  53.249  1.00  0.00           O
ATOM    191  HG  SER X  12      39.446  33.349  53.441  1.00  0.00           H
ATOM    192  C   SER X  12      43.083  33.631  54.147  1.00  0.00           C
ATOM    193  O   SER X  12      43.293  34.806  53.780  1.00  0.00           O
ATOM    194  N   PRO X  13      43.846  32.636  53.650  1.00  0.00           N
ATOM    195  CD  PRO X  13      44.046  31.351  54.256  1.00  0.00           C
ATOM    196  HD2 PRO X  13      43.921  30.521  53.560  1.00  0.00           H
ATOM    197  HD3 PRO X  13      43.437  31.289  55.158  1.00  0.00           H
ATOM    198  CG  PRO X  13      45.512  31.278  54.592  1.00  0.00           C
ATOM    199  HG2 PRO X  13      45.795  31.947  55.405  1.00  0.00           H
ATOM    200  HG3 PRO X  13      45.922  30.294  54.815  1.00  0.00           H
ATOM    201  CB  PRO X  13      46.092  31.772  53.281  1.00  0.00           C
ATOM    202  HB2 PRO X  13      47.145  32.052  53.322  1.00  0.00           H
ATOM    203  HB3 PRO X  13      46.137  30.981  52.533  1.00  0.00           H
ATOM    204  CA  PRO X  13      45.058  32.915  52.874  1.00  0.00           C
ATOM    205  HA  PRO X  13      45.512  33.848  53.207  1.00  0.00           H
ATOM    206  C   PRO X  13      44.799  33.068  51.374  1.00  0.00           C
ATOM    207  O   PRO X  13      45.812  33.204  50.627  1.00  0.00           O
ATOM    208  N   GLY X  14      43.558  32.971  50.852  1.00  0.00           N
ATOM    209  H   GLY X  14      42.830  33.145  51.530  1.00  0.00           H
ATOM    210  CA  GLY X  14      43.273  33.147  49.365  1.00  0.00           C
ATOM    211  HA2 GLY X  14      42.248  32.814  49.206  1.00  0.00           H
ATOM    212  HA3 GLY X  14      43.894  32.382  48.899  1.00  0.00           H
ATOM    213  C   GLY X  14      43.622  34.490  48.754  1.00  0.00           C
ATOM    214  O   GLY X  14      43.504  35.595  49.281  1.00  0.00           O
ATOM    215  N   ALA X  15      44.042  34.375  47.498  1.00  0.00           N
ATOM    216  H   ALA X  15      43.834  33.518  47.004  1.00  0.00           H
ATOM    217  CA  ALA X  15      44.276  35.542  46.679  1.00  0.00           C
ATOM    218  HA  ALA X  15      45.103  36.071  47.153  1.00  0.00           H
ATOM    219  CB  ALA X  15      44.829  35.109  45.313  1.00  0.00           C
ATOM    220  HB1 ALA X  15      45.493  35.866  44.896  1.00  0.00           H
ATOM    221  HB2 ALA X  15      45.500  34.275  45.522  1.00  0.00           H
ATOM    222  HB3 ALA X  15      44.008  34.842  44.648  1.00  0.00           H
ATOM    223  C   ALA X  15      43.116  36.530  46.567  1.00  0.00           C
ATOM    224  O   ALA X  15      43.316  37.745  46.510  1.00  0.00           O
ATOM    225  N   GLY X  16      41.872  36.049  46.513  1.00  0.00           N
ATOM    226  H   GLY X  16      41.779  35.061  46.323  1.00  0.00           H
ATOM    227  CA  GLY X  16      40.689  36.920  46.626  1.00  0.00           C
ATOM    228  HA2 GLY X  16      39.856  36.268  46.363  1.00  0.00           H
ATOM    229  HA3 GLY X  16      40.798  37.843  46.057  1.00  0.00           H
ATOM    230  C   GLY X  16      40.265  37.375  47.963  1.00  0.00           C
ATOM    231  O   GLY X  16      39.214  37.915  48.128  1.00  0.00           O
ATOM    232  N   HID X  17      41.148  37.202  48.985  1.00  0.00           N
ATOM    233  H   HID X  17      42.066  36.791  48.903  1.00  0.00           H
ATOM    234  CA  HID X  17      40.720  37.409  50.344  1.00  0.00           C
ATOM    235  HA  HID X  17      39.733  37.868  50.399  1.00  0.00           H
ATOM    236  CB  HID X  17      40.499  35.963  50.926  1.00  0.00           C
ATOM    237  HB2 HID X  17      40.325  36.000  52.001  1.00  0.00           H
ATOM    238  HB3 HID X  17      41.383  35.326  50.962  1.00  0.00           H
ATOM    239  CG  HID X  17      39.287  35.258  50.337  1.00  0.00           C
ATOM    240  ND1 HID X  17      38.004  35.303  50.851  1.00  0.00           N
ATOM    241  HD1 HID X  17      37.824  35.550  51.813  1.00  0.00           H
ATOM    242  CE1 HID X  17      37.292  34.402  50.031  1.00  0.00           C
ATOM    243  HE1 HID X  17      36.230  34.209  50.053  1.00  0.00           H
ATOM    244  NE2 HID X  17      38.056  33.849  49.080  1.00  0.00           N
ATOM    245  CD2 HID X  17      39.312  34.426  49.229  1.00  0.00           C
ATOM    246  HD2 HID X  17      40.197  34.254  48.635  1.00  0.00           H
ATOM    247  C   HID X  17      41.613  38.219  51.303  1.00  0.00           C
ATOM    248  O   HID X  17      41.025  38.906  52.167  1.00  0.00           O
ATOM    249  N   LEU X  18      42.948  37.999  51.267  1.00  0.00           N
ATOM    250  H   LEU X  18      43.258  37.440  50.485  1.00  0.00           H
ATOM    251  CA  LEU X  18      43.985  38.445  52.221  1.00  0.00           C
ATOM    252  HA  LEU X  18      43.587  38.320  53.228  1.00  0.00           H
ATOM    253  CB  LEU X  18      45.284  37.534  52.147  1.00  0.00           C
ATOM    254  HB2 LEU X  18      45.662  37.732  51.144  1.00  0.00           H
ATOM    255  HB3 LEU X  18      45.044  36.474  52.231  1.00  0.00           H
ATOM    256  CG  LEU X  18      46.326  37.846  53.204  1.00  0.00           C
ATOM    257  HG  LEU X  18      46.446  38.928  53.263  1.00  0.00           H
ATOM    258  CD1 LEU X  18      45.868  37.362  54.600  1.00  0.00           C
ATOM    259 HD11 LEU X  18      45.794  36.276  54.551  1.00  0.00           H
ATOM    260 HD12 LEU X  18      46.691  37.519  55.297  1.00  0.00           H
ATOM    261 HD13 LEU X  18      45.015  37.938  54.960  1.00  0.00           H
ATOM    262  CD2 LEU X  18      47.671  37.145  52.762  1.00  0.00           C
ATOM    263 HD21 LEU X  18      47.576  36.200  52.226  1.00  0.00           H
ATOM    264 HD22 LEU X  18      48.152  37.799  52.035  1.00  0.00           H
ATOM    265 HD23 LEU X  18      48.304  37.038  53.643  1.00  0.00           H
ATOM    266  C   LEU X  18      44.351  39.944  52.030  1.00  0.00           C
ATOM    267  O   LEU X  18      44.280  40.746  52.956  1.00  0.00           O
ATOM    268  N   ILE X  19      44.729  40.275  50.796  1.00  0.00           N
ATOM    269  H   ILE X  19      44.847  39.471  50.196  1.00  0.00           H
ATOM    270  CA  ILE X  19      45.007  41.661  50.397  1.00  0.00           C
ATOM    271  HA  ILE X  19      45.620  42.104  51.182  1.00  0.00           H
ATOM    272  CB  ILE X  19      45.680  41.687  49.010  1.00  0.00           C
ATOM    273  HB  ILE X  19      45.157  41.087  48.265  1.00  0.00           H
ATOM    274  CG2 ILE X  19      45.908  43.115  48.489  1.00  0.00           C
ATOM    275 HG21 ILE X  19      44.972  43.665  48.591  1.00  0.00           H
ATOM    276 HG22 ILE X  19      46.487  43.757  49.153  1.00  0.00           H
ATOM    277 HG23 ILE X  19      46.229  43.185  47.449  1.00  0.00           H
ATOM    278  CG1 ILE X  19      47.121  41.130  49.270  1.00  0.00           C
ATOM    279 HG12 ILE X  19      47.023  40.067  49.488  1.00  0.00           H
ATOM    280 HG13 ILE X  19      47.683  41.608  50.073  1.00  0.00           H
ATOM    281  CD1 ILE X  19      48.051  41.235  48.054  1.00  0.00           C
ATOM    282 HD11 ILE X  19      47.403  41.095  47.189  1.00  0.00           H
ATOM    283 HD12 ILE X  19      48.572  42.190  47.978  1.00  0.00           H
ATOM    284 HD13 ILE X  19      48.787  40.439  48.161  1.00  0.00           H
ATOM    285  C   ILE X  19      43.762  42.524  50.536  1.00  0.00           C
ATOM    286  O   ILE X  19      43.767  43.654  51.033  1.00  0.00           O
ATOM    287  N   SER X  20      42.606  41.942  50.170  1.00  0.00           N
ATOM    288  H   SER X  20      42.676  41.038  49.725  1.00  0.00           H
ATOM    289  CA  SER X  20      41.276  42.687  50.272  1.00  0.00           C
ATOM    290  HA  SER X  20      41.539  43.658  49.853  1.00  0.00           H
ATOM    291  CB  SER X  20      40.199  42.136  49.378  1.00  0.00           C
ATOM    292  HB2 SER X  20      40.443  42.416  48.353  1.00  0.00           H
ATOM    293  HB3 SER X  20      39.252  42.655  49.526  1.00  0.00           H
ATOM    294  OG  SER X  20      40.105  40.731  49.587  1.00  0.00           O
ATOM    295  HG  SER X  20      40.764  40.253  49.078  1.00  0.00           H
ATOM    296  C   SER X  20      40.802  42.970  51.682  1.00  0.00           C
ATOM    297  O   SER X  20      40.380  44.097  51.911  1.00  0.00           O
ATOM    298  N   ALA X  21      40.906  42.077  52.646  1.00  0.00           N
ATOM    299  H   ALA X  21      40.977  41.101  52.396  1.00  0.00           H
ATOM    300  CA  ALA X  21      40.707  42.323  54.056  1.00  0.00           C
ATOM    301  HA  ALA X  21      39.690  42.705  54.146  1.00  0.00           H
ATOM    302  CB  ALA X  21      40.786  40.996  54.826  1.00  0.00           C
ATOM    303  HB1 ALA X  21      39.887  40.455  54.530  1.00  0.00           H
ATOM    304  HB2 ALA X  21      41.679  40.394  54.660  1.00  0.00           H
ATOM    305  HB3 ALA X  21      40.657  41.190  55.891  1.00  0.00           H
ATOM    306  C   ALA X  21      41.741  43.321  54.690  1.00  0.00           C
ATOM    307  O   ALA X  21      41.398  44.118  55.605  1.00  0.00           O
ATOM    308  N   ILE X  22      43.031  43.339  54.277  1.00  0.00           N
ATOM    309  H   ILE X  22      43.350  42.713  53.552  1.00  0.00           H
ATOM    310  CA  ILE X  22      44.052  44.228  54.859  1.00  0.00           C
ATOM    311  HA  ILE X  22      43.949  44.318  55.941  1.00  0.00           H
ATOM    312  CB  ILE X  22      45.509  43.809  54.528  1.00  0.00           C
ATOM    313  HB  ILE X  22      45.579  43.409  53.516  1.00  0.00           H
ATOM    314  CG2 ILE X  22      46.571  44.887  54.603  1.00  0.00           C
ATOM    315 HG21 ILE X  22      46.561  45.682  53.858  1.00  0.00           H
ATOM    316 HG22 ILE X  22      46.564  45.427  55.550  1.00  0.00           H
ATOM    317 HG23 ILE X  22      47.549  44.427  54.468  1.00  0.00           H
ATOM    318  CG1 ILE X  22      45.913  42.660  55.427  1.00  0.00           C
ATOM    319 HG12 ILE X  22      45.046  42.047  55.676  1.00  0.00           H
ATOM    320 HG13 ILE X  22      46.271  43.089  56.362  1.00  0.00           H
ATOM    321  CD1 ILE X  22      47.081  41.768  54.896  1.00  0.00           C
ATOM    322 HD11 ILE X  22      46.911  41.472  53.861  1.00  0.00           H
ATOM    323 HD12 ILE X  22      48.030  42.287  55.032  1.00  0.00           H
ATOM    324 HD13 ILE X  22      47.057  40.888  55.539  1.00  0.00           H
ATOM    325  C   ILE X  22      43.829  45.687  54.322  1.00  0.00           C
ATOM    326  O   ILE X  22      43.978  46.667  55.101  1.00  0.00           O
ATOM    327  N   GLU X  23      43.419  45.858  53.084  1.00  0.00           N
ATOM    328  H   GLU X  23      43.455  45.035  52.500  1.00  0.00           H
ATOM    329  CA  GLU X  23      42.765  47.071  52.529  1.00  0.00           C
ATOM    330  HA  GLU X  23      43.507  47.854  52.684  1.00  0.00           H
ATOM    331  CB  GLU X  23      42.497  46.972  51.033  1.00  0.00           C
ATOM    332  HB2 GLU X  23      41.507  46.554  50.849  1.00  0.00           H
ATOM    333  HB3 GLU X  23      43.202  46.284  50.565  1.00  0.00           H
ATOM    334  CG  GLU X  23      42.671  48.283  50.264  1.00  0.00           C
ATOM    335  HG2 GLU X  23      42.124  48.963  50.917  1.00  0.00           H
ATOM    336  HG3 GLU X  23      42.156  48.191  49.307  1.00  0.00           H
ATOM    337  CD  GLU X  23      44.100  48.897  50.146  1.00  0.00           C
ATOM    338  OE1 GLU X  23      45.049  48.112  50.163  1.00  0.00           O
ATOM    339  OE2 GLU X  23      44.327  50.133  50.107  1.00  0.00           O
ATOM    340  C   GLU X  23      41.530  47.612  53.316  1.00  0.00           C
ATOM    341  O   GLU X  23      41.443  48.767  53.682  1.00  0.00           O
ATOM    342  N   ILE X  24      40.650  46.705  53.812  1.00  0.00           N
ATOM    343  H   ILE X  24      40.675  45.717  53.606  1.00  0.00           H
ATOM    344  CA  ILE X  24      39.554  47.123  54.747  1.00  0.00           C
ATOM    345  HA  ILE X  24      38.907  47.885  54.313  1.00  0.00           H
ATOM    346  CB  ILE X  24      38.646  45.895  55.127  1.00  0.00           C
ATOM    347  HB  ILE X  24      39.261  45.076  55.501  1.00  0.00           H
ATOM    348  CG2 ILE X  24      37.547  46.338  56.128  1.00  0.00           C
ATOM    349 HG21 ILE X  24      36.951  45.488  56.461  1.00  0.00           H
ATOM    350 HG22 ILE X  24      37.980  46.939  56.928  1.00  0.00           H
ATOM    351 HG23 ILE X  24      36.838  47.039  55.687  1.00  0.00           H
ATOM    352  CG1 ILE X  24      37.810  45.268  53.928  1.00  0.00           C
ATOM    353 HG12 ILE X  24      37.433  44.270  54.152  1.00  0.00           H
ATOM    354 HG13 ILE X  24      38.548  45.071  53.151  1.00  0.00           H
ATOM    355  CD1 ILE X  24      36.701  46.194  53.388  1.00  0.00           C
ATOM    356 HD11 ILE X  24      37.122  47.181  53.198  1.00  0.00           H
ATOM    357 HD12 ILE X  24      36.551  45.860  52.362  1.00  0.00           H
ATOM    358 HD13 ILE X  24      35.702  46.205  53.823  1.00  0.00           H
ATOM    359  C   ILE X  24      40.205  47.753  56.012  1.00  0.00           C
ATOM    360  O   ILE X  24      39.631  48.729  56.532  1.00  0.00           O
ATOM    361  N   ALA X  25      41.261  47.105  56.517  1.00  0.00           N
ATOM    362  H   ALA X  25      41.715  46.300  56.109  1.00  0.00           H
ATOM    363  CA  ALA X  25      41.788  47.504  57.864  1.00  0.00           C
ATOM    364  HA  ALA X  25      41.060  47.554  58.673  1.00  0.00           H
ATOM    365  CB  ALA X  25      42.902  46.501  58.297  1.00  0.00           C
ATOM    366  HB1 ALA X  25      42.425  45.599  58.680  1.00  0.00           H
ATOM    367  HB2 ALA X  25      43.650  46.363  57.516  1.00  0.00           H
ATOM    368  HB3 ALA X  25      43.424  46.951  59.141  1.00  0.00           H
ATOM    369  C   ALA X  25      42.306  48.927  57.766  1.00  0.00           C
ATOM    370  O   ALA X  25      41.963  49.771  58.586  1.00  0.00           O
ATOM    371  N   LYS X  26      42.971  49.239  56.657  1.00  0.00           N
ATOM    372  H   LYS X  26      43.011  48.441  56.040  1.00  0.00           H
ATOM    373  CA  LYS X  26      43.566  50.525  56.229  1.00  0.00           C
ATOM    374  HA  LYS X  26      44.299  50.790  56.991  1.00  0.00           H
ATOM    375  CB  LYS X  26      44.307  50.349  54.813  1.00  0.00           C
ATOM    376  HB2 LYS X  26      44.308  51.189  54.118  1.00  0.00           H
ATOM    377  HB3 LYS X  26      43.900  49.488  54.284  1.00  0.00           H
ATOM    378  CG  LYS X  26      45.801  49.993  54.947  1.00  0.00           C
ATOM    379  HG2 LYS X  26      45.951  49.410  55.856  1.00  0.00           H
ATOM    380  HG3 LYS X  26      46.307  50.914  55.237  1.00  0.00           H
ATOM    381  CD  LYS X  26      46.358  49.290  53.646  1.00  0.00           C
ATOM    382  HD2 LYS X  26      45.704  48.447  53.422  1.00  0.00           H
ATOM    383  HD3 LYS X  26      47.311  48.871  53.970  1.00  0.00           H
ATOM    384  CE  LYS X  26      46.677  50.274  52.528  1.00  0.00           C
ATOM    385  HE2 LYS X  26      47.373  50.979  52.984  1.00  0.00           H
ATOM    386  HE3 LYS X  26      45.779  50.871  52.370  1.00  0.00           H
ATOM    387  NZ  LYS X  26      47.108  49.714  51.233  1.00  0.00           N
ATOM    388  HZ1 LYS X  26      47.545  50.389  50.622  1.00  0.00           H
ATOM    389  HZ2 LYS X  26      46.386  49.196  50.753  1.00  0.00           H
ATOM    390  HZ3 LYS X  26      47.784  48.971  51.342  1.00  0.00           H
ATOM    391  C   LYS X  26      42.544  51.663  56.136  1.00  0.00           C
ATOM    392  O   LYS X  26      42.734  52.760  56.684  1.00  0.00           O
ATOM    393  N   LEU X  27      41.461  51.372  55.433  1.00  0.00           N
ATOM    394  H   LEU X  27      41.285  50.440  55.086  1.00  0.00           H
ATOM    395  CA  LEU X  27      40.245  52.294  55.221  1.00  0.00           C
ATOM    396  HA  LEU X  27      40.635  53.230  54.819  1.00  0.00           H
ATOM    397  CB  LEU X  27      39.288  51.745  54.114  1.00  0.00           C
ATOM    398  HB2 LEU X  27      38.365  52.314  54.006  1.00  0.00           H
ATOM    399  HB3 LEU X  27      38.952  50.738  54.360  1.00  0.00           H
ATOM    400  CG  LEU X  27      39.995  51.510  52.803  1.00  0.00           C
ATOM    401  HG  LEU X  27      40.995  51.123  52.994  1.00  0.00           H
ATOM    402  CD1 LEU X  27      39.291  50.504  51.839  1.00  0.00           C
ATOM    403 HD11 LEU X  27      38.233  50.755  51.918  1.00  0.00           H
ATOM    404 HD12 LEU X  27      39.622  50.544  50.801  1.00  0.00           H
ATOM    405 HD13 LEU X  27      39.379  49.467  52.165  1.00  0.00           H
ATOM    406  CD2 LEU X  27      40.186  52.861  52.080  1.00  0.00           C
ATOM    407 HD21 LEU X  27      39.199  53.316  52.006  1.00  0.00           H
ATOM    408 HD22 LEU X  27      40.683  53.526  52.786  1.00  0.00           H
ATOM    409 HD23 LEU X  27      40.774  52.785  51.165  1.00  0.00           H
ATOM    410  C   LEU X  27      39.374  52.593  56.497  1.00  0.00           C
ATOM    411  O   LEU X  27      38.904  53.695  56.646  1.00  0.00           O
ATOM    412  N   ILE X  28      39.158  51.711  57.460  1.00  0.00           N
ATOM    413  H   ILE X  28      39.385  50.760  57.209  1.00  0.00           H
ATOM    414  CA  ILE X  28      38.641  51.923  58.853  1.00  0.00           C
ATOM    415  HA  ILE X  28      37.636  52.336  58.757  1.00  0.00           H
ATOM    416  CB  ILE X  28      38.437  50.558  59.594  1.00  0.00           C
ATOM    417  HB  ILE X  28      39.320  49.924  59.513  1.00  0.00           H
ATOM    418  CG2 ILE X  28      38.136  50.776  61.121  1.00  0.00           C
ATOM    419 HG21 ILE X  28      38.931  51.381  61.558  1.00  0.00           H
ATOM    420 HG22 ILE X  28      37.199  51.308  61.285  1.00  0.00           H
ATOM    421 HG23 ILE X  28      38.045  49.867  61.715  1.00  0.00           H
ATOM    422  CG1 ILE X  28      37.367  49.636  58.935  1.00  0.00           C
ATOM    423 HG12 ILE X  28      37.500  49.577  57.855  1.00  0.00           H
ATOM    424 HG13 ILE X  28      36.352  49.976  59.139  1.00  0.00           H
ATOM    425  CD1 ILE X  28      37.436  48.172  59.309  1.00  0.00           C
ATOM    426 HD11 ILE X  28      36.626  47.598  58.858  1.00  0.00           H
ATOM    427 HD12 ILE X  28      38.375  47.842  58.866  1.00  0.00           H
ATOM    428 HD13 ILE X  28      37.510  47.875  60.355  1.00  0.00           H
ATOM    429  C   ILE X  28      39.638  52.831  59.583  1.00  0.00           C
ATOM    430  O   ILE X  28      39.254  53.870  60.130  1.00  0.00           O
ATOM    431  N   LEU X  29      40.932  52.436  59.692  1.00  0.00           N
ATOM    432  H   LEU X  29      41.220  51.611  59.186  1.00  0.00           H
ATOM    433  CA  LEU X  29      41.914  53.054  60.460  1.00  0.00           C
ATOM    434  HA  LEU X  29      41.634  53.034  61.513  1.00  0.00           H
ATOM    435  CB  LEU X  29      43.256  52.285  60.370  1.00  0.00           C
ATOM    436  HB2 LEU X  29      44.052  52.963  60.677  1.00  0.00           H
ATOM    437  HB3 LEU X  29      43.533  52.154  59.324  1.00  0.00           H
ATOM    438  CG  LEU X  29      43.270  51.045  61.286  1.00  0.00           C
ATOM    439  HG  LEU X  29      42.289  50.577  61.199  1.00  0.00           H
ATOM    440  CD1 LEU X  29      44.366  50.127  60.819  1.00  0.00           C
ATOM    441 HD11 LEU X  29      45.336  50.622  60.863  1.00  0.00           H
ATOM    442 HD12 LEU X  29      44.350  49.284  61.509  1.00  0.00           H
ATOM    443 HD13 LEU X  29      44.166  49.673  59.849  1.00  0.00           H
ATOM    444  CD2 LEU X  29      43.607  51.376  62.698  1.00  0.00           C
ATOM    445 HD21 LEU X  29      42.959  52.175  63.059  1.00  0.00           H
ATOM    446 HD22 LEU X  29      43.534  50.535  63.387  1.00  0.00           H
ATOM    447 HD23 LEU X  29      44.624  51.769  62.724  1.00  0.00           H
ATOM    448  C   LEU X  29      42.163  54.522  60.104  1.00  0.00           C
ATOM    449  O   LEU X  29      42.595  55.276  60.962  1.00  0.00           O
ATOM    450  N   ASN X  30      41.826  54.887  58.857  1.00  0.00           N
ATOM    451  H   ASN X  30      41.466  54.141  58.279  1.00  0.00           H
ATOM    452  CA  ASN X  30      41.826  56.256  58.353  1.00  0.00           C
ATOM    453  HA  ASN X  30      42.885  56.514  58.350  1.00  0.00           H
ATOM    454  CB  ASN X  30      41.245  56.224  56.922  1.00  0.00           C
ATOM    455  HB2 ASN X  30      40.180  55.995  56.948  1.00  0.00           H
ATOM    456  HB3 ASN X  30      41.627  55.389  56.334  1.00  0.00           H
ATOM    457  CG  ASN X  30      41.447  57.463  56.126  1.00  0.00           C
ATOM    458  OD1 ASN X  30      42.486  57.770  55.641  1.00  0.00           O
ATOM    459  ND2 ASN X  30      40.421  58.278  55.997  1.00  0.00           N
ATOM    460 HD21 ASN X  30      39.732  58.222  56.733  1.00  0.00           H
ATOM    461 HD22 ASN X  30      40.468  59.157  55.502  1.00  0.00           H
ATOM    462  C   ASN X  30      41.036  57.317  59.201  1.00  0.00           C
ATOM    463  O   ASN X  30      41.317  58.511  59.139  1.00  0.00           O
ATOM    464  N   ARG X  31      39.934  56.963  59.850  1.00  0.00           N
ATOM    465  H   ARG X  31      39.775  55.967  59.796  1.00  0.00           H
ATOM    466  CA  ARG X  31      39.104  57.851  60.614  1.00  0.00           C
ATOM    467  HA  ARG X  31      38.890  58.801  60.125  1.00  0.00           H
ATOM    468  CB  ARG X  31      37.678  57.241  60.890  1.00  0.00           C
ATOM    469  HB2 ARG X  31      37.424  56.889  61.890  1.00  0.00           H
ATOM    470  HB3 ARG X  31      37.431  56.456  60.175  1.00  0.00           H
ATOM    471  CG  ARG X  31      36.664  58.387  60.840  1.00  0.00           C
ATOM    472  HG2 ARG X  31      36.569  58.745  59.814  1.00  0.00           H
ATOM    473  HG3 ARG X  31      36.989  59.208  61.480  1.00  0.00           H
ATOM    474  CD  ARG X  31      35.207  58.021  61.249  1.00  0.00           C
ATOM    475  HD2 ARG X  31      34.864  57.031  60.946  1.00  0.00           H
ATOM    476  HD3 ARG X  31      34.641  58.844  60.813  1.00  0.00           H
ATOM    477  NE  ARG X  31      35.027  58.104  62.796  1.00  0.00           N
ATOM    478  HE  ARG X  31      35.866  58.206  63.349  1.00  0.00           H
ATOM    479  CZ  ARG X  31      33.902  58.053  63.438  1.00  0.00           C
ATOM    480  NH1 ARG X  31      32.755  58.135  62.873  1.00  0.00           N
ATOM    481 HH11 ARG X  31      32.675  58.507  61.938  1.00  0.00           H
ATOM    482 HH12 ARG X  31      31.939  57.987  63.450  1.00  0.00           H
ATOM    483  NH2 ARG X  31      33.834  57.821  64.688  1.00  0.00           N
ATOM    484 HH21 ARG X  31      32.933  57.622  65.099  1.00  0.00           H
ATOM    485 HH22 ARG X  31      34.718  57.504  65.057  1.00  0.00           H
ATOM    486  C   ARG X  31      39.743  58.260  61.950  1.00  0.00           C
ATOM    487  O   ARG X  31      40.217  59.420  62.118  1.00  0.00           O
ATOM    488  N   ASP X  32      39.724  57.413  63.005  1.00  0.00           N
ATOM    489  H   ASP X  32      39.557  56.437  62.803  1.00  0.00           H
ATOM    490  CA  ASP X  32      39.927  57.717  64.372  1.00  0.00           C
ATOM    491  HA  ASP X  32      40.003  58.785  64.576  1.00  0.00           H
ATOM    492  CB  ASP X  32      38.738  57.185  65.206  1.00  0.00           C
ATOM    493  HB2 ASP X  32      38.945  57.162  66.276  1.00  0.00           H
ATOM    494  HB3 ASP X  32      38.476  56.177  64.884  1.00  0.00           H
ATOM    495  CG  ASP X  32      37.406  58.013  65.063  1.00  0.00           C
ATOM    496  OD1 ASP X  32      37.394  59.100  64.425  1.00  0.00           O
ATOM    497  OD2 ASP X  32      36.311  57.486  65.362  1.00  0.00           O
ATOM    498  C   ASP X  32      41.271  57.172  64.912  1.00  0.00           C
ATOM    499  O   ASP X  32      41.563  55.963  64.669  1.00  0.00           O
ATOM    500  N   GLU X  33      42.097  58.047  65.572  1.00  0.00           N
ATOM    501  H   GLU X  33      41.949  59.045  65.527  1.00  0.00           H
ATOM    502  CA  GLU X  33      43.402  57.626  66.090  1.00  0.00           C
ATOM    503  HA  GLU X  33      43.942  57.026  65.357  1.00  0.00           H
ATOM    504  CB  GLU X  33      44.177  58.858  66.367  1.00  0.00           C
ATOM    505  HB2 GLU X  33      43.678  59.577  67.017  1.00  0.00           H
ATOM    506  HB3 GLU X  33      44.349  59.330  65.399  1.00  0.00           H
ATOM    507  CG  GLU X  33      45.484  58.622  67.041  1.00  0.00           C
ATOM    508  HG2 GLU X  33      45.944  57.702  66.681  1.00  0.00           H
ATOM    509  HG3 GLU X  33      45.201  58.394  68.068  1.00  0.00           H
ATOM    510  CD  GLU X  33      46.495  59.779  67.044  1.00  0.00           C
ATOM    511  OE1 GLU X  33      47.728  59.510  67.070  1.00  0.00           O
ATOM    512  OE2 GLU X  33      46.110  60.959  67.109  1.00  0.00           O
ATOM    513  C   GLU X  33      43.130  56.707  67.336  1.00  0.00           C
ATOM    514  O   GLU X  33      44.084  55.983  67.693  1.00  0.00           O
ATOM    515  N   ARG X  34      41.917  56.584  67.965  1.00  0.00           N
ATOM    516  H   ARG X  34      41.285  57.282  67.599  1.00  0.00           H
ATOM    517  CA  ARG X  34      41.633  55.664  69.059  1.00  0.00           C
ATOM    518  HA  ARG X  34      42.273  55.867  69.918  1.00  0.00           H
ATOM    519  CB  ARG X  34      40.147  55.864  69.543  1.00  0.00           C
ATOM    520  HB2 ARG X  34      39.513  55.724  68.668  1.00  0.00           H
ATOM    521  HB3 ARG X  34      39.910  56.890  69.828  1.00  0.00           H
ATOM    522  CG  ARG X  34      39.590  54.921  70.643  1.00  0.00           C
ATOM    523  HG2 ARG X  34      40.384  54.863  71.388  1.00  0.00           H
ATOM    524  HG3 ARG X  34      39.461  53.912  70.253  1.00  0.00           H
ATOM    525  CD  ARG X  34      38.383  55.571  71.321  1.00  0.00           C
ATOM    526  HD2 ARG X  34      37.590  55.620  70.574  1.00  0.00           H
ATOM    527  HD3 ARG X  34      38.715  56.561  71.634  1.00  0.00           H
ATOM    528  NE  ARG X  34      38.026  54.905  72.578  1.00  0.00           N
ATOM    529  HE  ARG X  34      38.765  54.443  73.087  1.00  0.00           H
ATOM    530  CZ  ARG X  34      36.841  54.887  73.080  1.00  0.00           C
ATOM    531  NH1 ARG X  34      35.831  55.487  72.606  1.00  0.00           N
ATOM    532 HH11 ARG X  34      34.928  55.458  73.057  1.00  0.00           H
ATOM    533 HH12 ARG X  34      35.916  55.902  71.689  1.00  0.00           H
ATOM    534  NH2 ARG X  34      36.553  54.193  74.113  1.00  0.00           N
ATOM    535 HH21 ARG X  34      35.668  54.263  74.594  1.00  0.00           H
ATOM    536 HH22 ARG X  34      37.277  53.605  74.501  1.00  0.00           H
ATOM    537  C   ARG X  34      41.731  54.189  68.661  1.00  0.00           C
ATOM    538  O   ARG X  34      42.145  53.285  69.402  1.00  0.00           O
ATOM    539  N   LEU X  35      41.336  53.911  67.420  1.00  0.00           N
ATOM    540  H   LEU X  35      41.062  54.662  66.802  1.00  0.00           H
ATOM    541  CA  LEU X  35      41.177  52.467  67.017  1.00  0.00           C
ATOM    542  HA  LEU X  35      40.836  51.914  67.892  1.00  0.00           H
ATOM    543  CB  LEU X  35      40.064  52.268  65.894  1.00  0.00           C
ATOM    544  HB2 LEU X  35      40.287  52.797  64.967  1.00  0.00           H
ATOM    545  HB3 LEU X  35      39.140  52.617  66.354  1.00  0.00           H
ATOM    546  CG  LEU X  35      39.715  50.837  65.536  1.00  0.00           C
ATOM    547  HG  LEU X  35      40.536  50.360  65.000  1.00  0.00           H
ATOM    548  CD1 LEU X  35      39.474  49.943  66.760  1.00  0.00           C
ATOM    549 HD11 LEU X  35      38.828  50.498  67.441  1.00  0.00           H
ATOM    550 HD12 LEU X  35      38.961  49.006  66.542  1.00  0.00           H
ATOM    551 HD13 LEU X  35      40.404  49.614  67.222  1.00  0.00           H
ATOM    552  CD2 LEU X  35      38.433  50.908  64.789  1.00  0.00           C
ATOM    553 HD21 LEU X  35      37.673  51.076  65.552  1.00  0.00           H
ATOM    554 HD22 LEU X  35      38.472  51.738  64.083  1.00  0.00           H
ATOM    555 HD23 LEU X  35      38.376  49.971  64.237  1.00  0.00           H
ATOM    556  C   LEU X  35      42.638  51.889  66.632  1.00  0.00           C
ATOM    557  O   LEU X  35      43.346  52.514  65.871  1.00  0.00           O
ATOM    558  N   CYS X  36      43.110  50.758  67.189  1.00  0.00           N
ATOM    559  H   CYS X  36      42.557  50.227  67.846  1.00  0.00           H
ATOM    560  CA  CYS X  36      44.096  49.911  66.510  1.00  0.00           C
ATOM    561  HA  CYS X  36      44.706  50.442  65.779  1.00  0.00           H
ATOM    562  CB  CYS X  36      45.056  49.247  67.475  1.00  0.00           C
ATOM    563  HB2 CYS X  36      45.836  48.780  66.873  1.00  0.00           H
ATOM    564  HB3 CYS X  36      44.555  48.551  68.148  1.00  0.00           H
ATOM    565  SG  CYS X  36      45.782  50.601  68.475  1.00  0.00           S
ATOM    566  HG  CYS X  36      44.833  50.680  69.413  1.00  0.00           H
ATOM    567  C   CYS X  36      43.421  48.729  65.726  1.00  0.00           C
ATOM    568  O   CYS X  36      42.280  48.376  65.900  1.00  0.00           O
ATOM    569  N   ILE X  37      44.147  47.982  64.916  1.00  0.00           N
ATOM    570  H   ILE X  37      45.112  48.255  64.795  1.00  0.00           H
ATOM    571  CA  ILE X  37      43.743  46.703  64.323  1.00  0.00           C
ATOM    572  HA  ILE X  37      43.032  46.279  65.032  1.00  0.00           H
ATOM    573  CB  ILE X  37      43.033  46.805  62.902  1.00  0.00           C
ATOM    574  HB  ILE X  37      43.777  47.277  62.260  1.00  0.00           H
ATOM    575  CG2 ILE X  37      42.736  45.433  62.375  1.00  0.00           C
ATOM    576 HG21 ILE X  37      42.180  44.831  63.093  1.00  0.00           H
ATOM    577 HG22 ILE X  37      42.154  45.501  61.456  1.00  0.00           H
ATOM    578 HG23 ILE X  37      43.665  44.901  62.171  1.00  0.00           H
ATOM    579  CG1 ILE X  37      41.816  47.727  62.903  1.00  0.00           C
ATOM    580 HG12 ILE X  37      42.007  48.630  63.484  1.00  0.00           H
ATOM    581 HG13 ILE X  37      41.052  47.160  63.435  1.00  0.00           H
ATOM    582  CD1 ILE X  37      41.248  48.004  61.497  1.00  0.00           C
ATOM    583 HD11 ILE X  37      40.779  47.104  61.100  1.00  0.00           H
ATOM    584 HD12 ILE X  37      40.489  48.785  61.457  1.00  0.00           H
ATOM    585 HD13 ILE X  37      42.059  48.398  60.884  1.00  0.00           H
ATOM    586  C   ILE X  37      44.871  45.657  64.410  1.00  0.00           C
ATOM    587  O   ILE X  37      45.976  45.956  64.070  1.00  0.00           O
ATOM    588  N   SER X  38      44.542  44.431  64.887  1.00  0.00           N
ATOM    589  H   SER X  38      43.560  44.305  65.088  1.00  0.00           H
ATOM    590  CA  SER X  38      45.491  43.275  64.729  1.00  0.00           C
ATOM    591  HA  SER X  38      46.500  43.613  64.491  1.00  0.00           H
ATOM    592  CB  SER X  38      45.560  42.462  66.067  1.00  0.00           C
ATOM    593  HB2 SER X  38      46.158  41.572  65.868  1.00  0.00           H
ATOM    594  HB3 SER X  38      44.596  42.065  66.386  1.00  0.00           H
ATOM    595  OG  SER X  38      46.273  43.082  67.087  1.00  0.00           O
ATOM    596  HG  SER X  38      45.949  43.975  67.225  1.00  0.00           H
ATOM    597  C   SER X  38      44.993  42.373  63.582  1.00  0.00           C
ATOM    598  O   SER X  38      43.873  41.865  63.518  1.00  0.00           O
ATOM    599  N   VAL X  39      45.907  41.971  62.601  1.00  0.00           N
ATOM    600  H   VAL X  39      46.806  42.427  62.674  1.00  0.00           H
ATOM    601  CA  VAL X  39      45.630  41.090  61.457  1.00  0.00           C
ATOM    602  HA  VAL X  39      44.579  40.859  61.628  1.00  0.00           H
ATOM    603  CB  VAL X  39      45.893  41.771  60.051  1.00  0.00           C
ATOM    604  HB  VAL X  39      46.942  42.062  60.092  1.00  0.00           H
ATOM    605  CG1 VAL X  39      45.635  40.766  58.927  1.00  0.00           C
ATOM    606 HG11 VAL X  39      46.437  40.031  58.867  1.00  0.00           H
ATOM    607 HG12 VAL X  39      44.694  40.232  59.058  1.00  0.00           H
ATOM    608 HG13 VAL X  39      45.637  41.326  57.991  1.00  0.00           H
ATOM    609  CG2 VAL X  39      45.127  43.051  59.954  1.00  0.00           C
ATOM    610 HG21 VAL X  39      44.119  42.771  59.650  1.00  0.00           H
ATOM    611 HG22 VAL X  39      45.001  43.537  60.921  1.00  0.00           H
ATOM    612 HG23 VAL X  39      45.550  43.758  59.240  1.00  0.00           H
ATOM    613  C   VAL X  39      46.442  39.775  61.619  1.00  0.00           C
ATOM    614  O   VAL X  39      47.675  39.743  61.636  1.00  0.00           O
ATOM    615  N   LEU X  40      45.762  38.682  61.828  1.00  0.00           N
ATOM    616  H   LEU X  40      44.767  38.791  61.961  1.00  0.00           H
ATOM    617  CA  LEU X  40      46.452  37.375  62.084  1.00  0.00           C
ATOM    618  HA  LEU X  40      47.399  37.645  62.550  1.00  0.00           H
ATOM    619  CB  LEU X  40      45.776  36.453  63.159  1.00  0.00           C
ATOM    620  HB2 LEU X  40      46.478  35.739  63.590  1.00  0.00           H
ATOM    621  HB3 LEU X  40      45.050  35.810  62.660  1.00  0.00           H
ATOM    622  CG  LEU X  40      45.214  37.202  64.385  1.00  0.00           C
ATOM    623  HG  LEU X  40      44.420  37.871  64.052  1.00  0.00           H
ATOM    624  CD1 LEU X  40      44.516  36.207  65.315  1.00  0.00           C
ATOM    625 HD11 LEU X  40      43.817  36.727  65.970  1.00  0.00           H
ATOM    626 HD12 LEU X  40      43.919  35.515  64.722  1.00  0.00           H
ATOM    627 HD13 LEU X  40      45.220  35.716  65.988  1.00  0.00           H
ATOM    628  CD2 LEU X  40      46.116  38.166  65.108  1.00  0.00           C
ATOM    629 HD21 LEU X  40      46.891  37.610  65.636  1.00  0.00           H
ATOM    630 HD22 LEU X  40      46.727  38.704  64.383  1.00  0.00           H
ATOM    631 HD23 LEU X  40      45.686  38.871  65.819  1.00  0.00           H
ATOM    632  C   LEU X  40      46.710  36.485  60.828  1.00  0.00           C
ATOM    633  O   LEU X  40      45.731  35.996  60.203  1.00  0.00           O
ATOM    634  N   ILE X  41      47.985  36.159  60.565  1.00  0.00           N
ATOM    635  H   ILE X  41      48.704  36.538  61.165  1.00  0.00           H
ATOM    636  CA  ILE X  41      48.447  35.331  59.400  1.00  0.00           C
ATOM    637  HA  ILE X  41      47.684  35.424  58.628  1.00  0.00           H
ATOM    638  CB  ILE X  41      49.735  35.887  58.724  1.00  0.00           C
ATOM    639  HB  ILE X  41      50.530  35.784  59.463  1.00  0.00           H
ATOM    640  CG2 ILE X  41      50.049  35.062  57.426  1.00  0.00           C
ATOM    641 HG21 ILE X  41      50.883  35.563  56.934  1.00  0.00           H
ATOM    642 HG22 ILE X  41      50.498  34.120  57.739  1.00  0.00           H
ATOM    643 HG23 ILE X  41      49.100  34.976  56.897  1.00  0.00           H
ATOM    644  CG1 ILE X  41      49.540  37.431  58.327  1.00  0.00           C
ATOM    645 HG12 ILE X  41      50.448  37.930  57.989  1.00  0.00           H
ATOM    646 HG13 ILE X  41      49.246  37.945  59.242  1.00  0.00           H
ATOM    647  CD1 ILE X  41      48.545  37.765  57.174  1.00  0.00           C
ATOM    648 HD11 ILE X  41      47.523  37.553  57.487  1.00  0.00           H
ATOM    649 HD12 ILE X  41      48.604  38.831  56.952  1.00  0.00           H
ATOM    650 HD13 ILE X  41      48.679  37.179  56.265  1.00  0.00           H
ATOM    651  C   ILE X  41      48.586  33.862  59.774  1.00  0.00           C
ATOM    652  O   ILE X  41      49.340  33.509  60.715  1.00  0.00           O
ATOM    653  N   MET X  42      47.867  33.004  59.008  1.00  0.00           N
ATOM    654  H   MET X  42      47.168  33.364  58.375  1.00  0.00           H
ATOM    655  CA  MET X  42      47.835  31.602  59.284  1.00  0.00           C
ATOM    656  HA  MET X  42      48.513  31.358  60.102  1.00  0.00           H
ATOM    657  CB  MET X  42      46.377  31.380  59.725  1.00  0.00           C
ATOM    658  HB2 MET X  42      46.011  30.370  59.911  1.00  0.00           H
ATOM    659  HB3 MET X  42      45.742  31.578  58.861  1.00  0.00           H
ATOM    660  CG  MET X  42      45.813  32.175  60.913  1.00  0.00           C
ATOM    661  HG2 MET X  42      45.792  33.226  60.625  1.00  0.00           H
ATOM    662  HG3 MET X  42      46.475  32.076  61.773  1.00  0.00           H
ATOM    663  SD  MET X  42      44.145  31.624  61.414  1.00  0.00           S
ATOM    664  CE  MET X  42      43.328  31.835  59.799  1.00  0.00           C
ATOM    665  HE1 MET X  42      42.287  31.515  59.855  1.00  0.00           H
ATOM    666  HE2 MET X  42      43.442  32.917  59.743  1.00  0.00           H
ATOM    667  HE3 MET X  42      43.768  31.248  58.993  1.00  0.00           H
ATOM    668  C   MET X  42      48.183  30.711  58.054  1.00  0.00           C
ATOM    669  O   MET X  42      47.301  29.970  57.543  1.00  0.00           O
ATOM    670  N   LYS X  43      49.326  31.053  57.416  1.00  0.00           N
ATOM    671  H   LYS X  43      49.894  31.824  57.735  1.00  0.00           H
ATOM    672  CA  LYS X  43      49.674  30.574  56.073  1.00  0.00           C
ATOM    673  HA  LYS X  43      48.836  30.763  55.402  1.00  0.00           H
ATOM    674  CB  LYS X  43      50.759  31.576  55.559  1.00  0.00           C
ATOM    675  HB2 LYS X  43      50.465  32.609  55.745  1.00  0.00           H
ATOM    676  HB3 LYS X  43      50.846  31.371  54.492  1.00  0.00           H
ATOM    677  CG  LYS X  43      52.092  31.276  56.284  1.00  0.00           C
ATOM    678  HG2 LYS X  43      52.432  30.249  56.152  1.00  0.00           H
ATOM    679  HG3 LYS X  43      51.958  31.493  57.344  1.00  0.00           H
ATOM    680  CD  LYS X  43      53.260  32.146  55.765  1.00  0.00           C
ATOM    681  HD2 LYS X  43      52.944  33.189  55.773  1.00  0.00           H
ATOM    682  HD3 LYS X  43      53.575  31.953  54.739  1.00  0.00           H
ATOM    683  CE  LYS X  43      54.459  32.003  56.768  1.00  0.00           C
ATOM    684  HE2 LYS X  43      55.236  31.430  56.262  1.00  0.00           H
ATOM    685  HE3 LYS X  43      54.104  31.445  57.634  1.00  0.00           H
ATOM    686  NZ  LYS X  43      54.924  33.365  57.246  1.00  0.00           N
ATOM    687  HZ1 LYS X  43      54.262  33.754  57.903  1.00  0.00           H
ATOM    688  HZ2 LYS X  43      55.051  34.041  56.506  1.00  0.00           H
ATOM    689  HZ3 LYS X  43      55.824  33.280  57.697  1.00  0.00           H
ATOM    690  C   LYS X  43      50.085  29.071  55.983  1.00  0.00           C
ATOM    691  O   LYS X  43      50.530  28.422  56.919  1.00  0.00           O
ATOM    692  N   LEU X  44      49.846  28.566  54.797  1.00  0.00           N
ATOM    693  H   LEU X  44      49.698  29.270  54.088  1.00  0.00           H
ATOM    694  CA  LEU X  44      50.176  27.295  54.189  1.00  0.00           C
ATOM    695  HA  LEU X  44      49.967  26.533  54.940  1.00  0.00           H
ATOM    696  CB  LEU X  44      49.189  27.065  53.066  1.00  0.00           C
ATOM    697  HB2 LEU X  44      49.433  26.238  52.401  1.00  0.00           H
ATOM    698  HB3 LEU X  44      49.311  27.921  52.402  1.00  0.00           H
ATOM    699  CG  LEU X  44      47.716  26.959  53.543  1.00  0.00           C
ATOM    700  HG  LEU X  44      47.667  27.298  54.578  1.00  0.00           H
ATOM    701  CD1 LEU X  44      46.756  27.782  52.630  1.00  0.00           C
ATOM    702 HD11 LEU X  44      47.074  28.824  52.641  1.00  0.00           H
ATOM    703 HD12 LEU X  44      46.877  27.304  51.658  1.00  0.00           H
ATOM    704 HD13 LEU X  44      45.756  27.752  53.063  1.00  0.00           H
ATOM    705  CD2 LEU X  44      47.390  25.443  53.555  1.00  0.00           C
ATOM    706 HD21 LEU X  44      47.817  25.016  54.463  1.00  0.00           H
ATOM    707 HD22 LEU X  44      46.332  25.190  53.634  1.00  0.00           H
ATOM    708 HD23 LEU X  44      47.832  25.003  52.662  1.00  0.00           H
ATOM    709  C   LEU X  44      51.686  27.229  53.734  1.00  0.00           C
ATOM    710  O   LEU X  44      52.277  28.289  53.603  1.00  0.00           O
ATOM    711  N   PRO X  45      52.337  26.039  53.631  1.00  0.00           N
ATOM    712  CD  PRO X  45      51.748  24.739  54.085  1.00  0.00           C
ATOM    713  HD2 PRO X  45      51.065  24.322  53.346  1.00  0.00           H
ATOM    714  HD3 PRO X  45      51.346  24.792  55.097  1.00  0.00           H
ATOM    715  CG  PRO X  45      52.965  23.722  54.094  1.00  0.00           C
ATOM    716  HG2 PRO X  45      53.270  23.456  55.106  1.00  0.00           H
ATOM    717  HG3 PRO X  45      52.578  22.827  53.607  1.00  0.00           H
ATOM    718  CB  PRO X  45      54.061  24.405  53.304  1.00  0.00           C
ATOM    719  HB2 PRO X  45      55.033  24.166  53.735  1.00  0.00           H
ATOM    720  HB3 PRO X  45      53.993  24.036  52.281  1.00  0.00           H
ATOM    721  CA  PRO X  45      53.781  25.883  53.235  1.00  0.00           C
ATOM    722  HA  PRO X  45      54.361  26.377  54.014  1.00  0.00           H
ATOM    723  C   PRO X  45      54.114  26.491  51.840  1.00  0.00           C
ATOM    724  O   PRO X  45      55.295  26.530  51.441  1.00  0.00           O
ATOM    725  N   MET X  46      53.055  26.886  51.139  1.00  0.00           N
ATOM    726  H   MET X  46      52.137  26.682  51.508  1.00  0.00           H
ATOM    727  CA  MET X  46      52.978  27.520  49.856  1.00  0.00           C
ATOM    728  HA  MET X  46      54.007  27.858  49.732  1.00  0.00           H
ATOM    729  CB  MET X  46      52.655  26.436  48.814  1.00  0.00           C
ATOM    730  HB2 MET X  46      53.356  25.601  48.821  1.00  0.00           H
ATOM    731  HB3 MET X  46      52.835  26.831  47.814  1.00  0.00           H
ATOM    732  CG  MET X  46      51.194  25.841  48.796  1.00  0.00           C
ATOM    733  HG2 MET X  46      51.308  25.161  47.951  1.00  0.00           H
ATOM    734  HG3 MET X  46      50.360  26.532  48.676  1.00  0.00           H
ATOM    735  SD  MET X  46      50.738  24.730  50.241  1.00  0.00           S
ATOM    736  CE  MET X  46      51.984  23.379  50.198  1.00  0.00           C
ATOM    737  HE1 MET X  46      52.946  23.852  50.001  1.00  0.00           H
ATOM    738  HE2 MET X  46      52.034  22.837  51.143  1.00  0.00           H
ATOM    739  HE3 MET X  46      51.886  22.651  49.392  1.00  0.00           H
ATOM    740  C   MET X  46      52.074  28.761  49.959  1.00  0.00           C
ATOM    741  O   MET X  46      51.201  28.680  50.840  1.00  0.00           O
ATOM    742  N   ASP X  47      52.290  29.796  49.100  1.00  0.00           N
ATOM    743  H   ASP X  47      53.135  29.871  48.551  1.00  0.00           H
ATOM    744  CA  ASP X  47      51.432  31.025  48.947  1.00  0.00           C
ATOM    745  HA  ASP X  47      50.646  31.029  49.702  1.00  0.00           H
ATOM    746  CB  ASP X  47      52.258  32.313  49.287  1.00  0.00           C
ATOM    747  HB2 ASP X  47      53.232  32.331  48.797  1.00  0.00           H
ATOM    748  HB3 ASP X  47      52.360  32.368  50.371  1.00  0.00           H
ATOM    749  CG  ASP X  47      51.563  33.603  48.836  1.00  0.00           C
ATOM    750  OD1 ASP X  47      52.205  34.514  48.277  1.00  0.00           O
ATOM    751  OD2 ASP X  47      50.291  33.799  48.939  1.00  0.00           O
ATOM    752  C   ASP X  47      50.737  31.147  47.636  1.00  0.00           C
ATOM    753  O   ASP X  47      51.445  31.073  46.601  1.00  0.00           O
ATOM    754  N   PHE X  48      49.463  31.397  47.671  1.00  0.00           N
ATOM    755  H   PHE X  48      48.916  31.365  48.519  1.00  0.00           H
ATOM    756  CA  PHE X  48      48.615  31.605  46.477  1.00  0.00           C
ATOM    757  HA  PHE X  48      48.656  30.664  45.929  1.00  0.00           H
ATOM    758  CB  PHE X  48      47.138  31.855  46.915  1.00  0.00           C
ATOM    759  HB2 PHE X  48      46.541  32.403  46.186  1.00  0.00           H
ATOM    760  HB3 PHE X  48      46.992  32.490  47.789  1.00  0.00           H
ATOM    761  CG  PHE X  48      46.353  30.546  47.181  1.00  0.00           C
ATOM    762  CD1 PHE X  48      44.941  30.538  47.107  1.00  0.00           C
ATOM    763  HD1 PHE X  48      44.404  31.382  46.700  1.00  0.00           H
ATOM    764  CE1 PHE X  48      44.199  29.392  47.405  1.00  0.00           C
ATOM    765  HE1 PHE X  48      43.141  29.541  47.248  1.00  0.00           H
ATOM    766  CZ  PHE X  48      44.812  28.212  47.908  1.00  0.00           C
ATOM    767  HZ  PHE X  48      44.287  27.353  48.298  1.00  0.00           H
ATOM    768  CE2 PHE X  48      46.199  28.216  48.021  1.00  0.00           C
ATOM    769  HE2 PHE X  48      46.734  27.351  48.385  1.00  0.00           H
ATOM    770  CD2 PHE X  48      46.961  29.349  47.620  1.00  0.00           C
ATOM    771  HD2 PHE X  48      48.024  29.260  47.787  1.00  0.00           H
ATOM    772  C   PHE X  48      49.023  32.810  45.519  1.00  0.00           C
ATOM    773  O   PHE X  48      48.676  32.892  44.324  1.00  0.00           O
ATOM    774  N   GLY X  49      49.706  33.766  46.084  1.00  0.00           N
ATOM    775  H   GLY X  49      49.799  33.733  47.089  1.00  0.00           H
ATOM    776  CA  GLY X  49      50.376  34.887  45.467  1.00  0.00           C
ATOM    777  HA2 GLY X  49      50.088  35.005  44.423  1.00  0.00           H
ATOM    778  HA3 GLY X  49      51.399  34.514  45.517  1.00  0.00           H
ATOM    779  C   GLY X  49      50.287  36.256  46.182  1.00  0.00           C
ATOM    780  O   GLY X  49      50.267  37.318  45.590  1.00  0.00           O
ATOM    781  N   VAL X  50      50.039  36.202  47.498  1.00  0.00           N
ATOM    782  H   VAL X  50      49.771  35.295  47.853  1.00  0.00           H
ATOM    783  CA  VAL X  50      49.530  37.296  48.289  1.00  0.00           C
ATOM    784  HA  VAL X  50      49.843  38.198  47.762  1.00  0.00           H
ATOM    785  CB  VAL X  50      47.983  37.338  48.600  1.00  0.00           C
ATOM    786  HB  VAL X  50      47.937  38.090  49.388  1.00  0.00           H
ATOM    787  CG1 VAL X  50      47.086  37.842  47.416  1.00  0.00           C
ATOM    788 HG11 VAL X  50      47.453  38.758  46.953  1.00  0.00           H
ATOM    789 HG12 VAL X  50      47.104  37.042  46.676  1.00  0.00           H
ATOM    790 HG13 VAL X  50      46.072  37.939  47.804  1.00  0.00           H
ATOM    791  CG2 VAL X  50      47.497  35.939  49.177  1.00  0.00           C
ATOM    792 HG21 VAL X  50      47.666  35.140  48.456  1.00  0.00           H
ATOM    793 HG22 VAL X  50      47.914  35.673  50.148  1.00  0.00           H
ATOM    794 HG23 VAL X  50      46.422  36.035  49.335  1.00  0.00           H
ATOM    795  C   VAL X  50      50.183  37.482  49.713  1.00  0.00           C
ATOM    796  O   VAL X  50      50.278  38.631  50.182  1.00  0.00           O
ATOM    797  N   GLN X  51      50.652  36.402  50.292  1.00  0.00           N
ATOM    798  H   GLN X  51      50.527  35.559  49.750  1.00  0.00           H
ATOM    799  CA  GLN X  51      51.384  36.352  51.533  1.00  0.00           C
ATOM    800  HA  GLN X  51      50.927  37.102  52.179  1.00  0.00           H
ATOM    801  CB  GLN X  51      51.143  34.974  52.223  1.00  0.00           C
ATOM    802  HB2 GLN X  51      51.671  34.181  51.694  1.00  0.00           H
ATOM    803  HB3 GLN X  51      50.081  34.730  52.187  1.00  0.00           H
ATOM    804  CG  GLN X  51      51.668  34.940  53.680  1.00  0.00           C
ATOM    805  HG2 GLN X  51      51.174  34.101  54.170  1.00  0.00           H
ATOM    806  HG3 GLN X  51      51.361  35.871  54.157  1.00  0.00           H
ATOM    807  CD  GLN X  51      53.150  34.689  53.676  1.00  0.00           C
ATOM    808  OE1 GLN X  51      53.777  34.043  52.876  1.00  0.00           O
ATOM    809  NE2 GLN X  51      53.815  35.384  54.561  1.00  0.00           N
ATOM    810 HE21 GLN X  51      53.346  36.039  55.170  1.00  0.00           H
ATOM    811 HE22 GLN X  51      54.810  35.215  54.520  1.00  0.00           H
ATOM    812  C   GLN X  51      52.812  36.832  51.327  1.00  0.00           C
ATOM    813  O   GLN X  51      53.272  37.607  52.174  1.00  0.00           O
ATOM    814  N   SER X  52      53.432  36.403  50.196  1.00  0.00           N
ATOM    815  H   SER X  52      52.901  35.791  49.593  1.00  0.00           H
ATOM    816  CA  SER X  52      54.617  37.040  49.725  1.00  0.00           C
ATOM    817  HA  SER X  52      55.239  36.685  50.547  1.00  0.00           H
ATOM    818  CB  SER X  52      54.866  36.309  48.438  1.00  0.00           C
ATOM    819  HB2 SER X  52      55.079  35.272  48.696  1.00  0.00           H
ATOM    820  HB3 SER X  52      55.721  36.735  47.912  1.00  0.00           H
ATOM    821  OG  SER X  52      53.799  36.364  47.534  1.00  0.00           O
ATOM    822  HG  SER X  52      53.061  35.817  47.816  1.00  0.00           H
ATOM    823  C   SER X  52      54.561  38.634  49.679  1.00  0.00           C
ATOM    824  O   SER X  52      55.528  39.231  50.003  1.00  0.00           O
ATOM    825  N   TYR X  53      53.507  39.253  49.144  1.00  0.00           N
ATOM    826  H   TYR X  53      52.647  38.730  49.225  1.00  0.00           H
ATOM    827  CA  TYR X  53      53.359  40.692  49.366  1.00  0.00           C
ATOM    828  HA  TYR X  53      54.301  41.083  48.980  1.00  0.00           H
ATOM    829  CB  TYR X  53      52.137  41.171  48.544  1.00  0.00           C
ATOM    830  HB2 TYR X  53      51.188  40.636  48.576  1.00  0.00           H
ATOM    831  HB3 TYR X  53      52.412  40.995  47.504  1.00  0.00           H
ATOM    832  CG  TYR X  53      51.741  42.723  48.625  1.00  0.00           C
ATOM    833  CD1 TYR X  53      52.589  43.642  48.059  1.00  0.00           C
ATOM    834  HD1 TYR X  53      53.480  43.292  47.559  1.00  0.00           H
ATOM    835  CE1 TYR X  53      52.377  45.082  48.256  1.00  0.00           C
ATOM    836  HE1 TYR X  53      53.126  45.816  47.997  1.00  0.00           H
ATOM    837  CZ  TYR X  53      51.197  45.501  48.980  1.00  0.00           C
ATOM    838  OH  TYR X  53      50.937  46.771  49.185  1.00  0.00           O
ATOM    839  HH  TYR X  53      51.249  47.301  48.448  1.00  0.00           H
ATOM    840  CE2 TYR X  53      50.331  44.536  49.437  1.00  0.00           C
ATOM    841  HE2 TYR X  53      49.397  44.891  49.846  1.00  0.00           H
ATOM    842  CD2 TYR X  53      50.600  43.183  49.342  1.00  0.00           C
ATOM    843  HD2 TYR X  53      49.922  42.422  49.700  1.00  0.00           H
ATOM    844  C   TYR X  53      53.295  41.190  50.781  1.00  0.00           C
ATOM    845  O   TYR X  53      54.088  42.114  51.089  1.00  0.00           O
ATOM    846  N   VAL X  54      52.423  40.588  51.648  1.00  0.00           N
ATOM    847  H   VAL X  54      51.796  39.848  51.367  1.00  0.00           H
ATOM    848  CA  VAL X  54      52.222  41.143  53.025  1.00  0.00           C
ATOM    849  HA  VAL X  54      51.925  42.179  52.861  1.00  0.00           H
ATOM    850  CB  VAL X  54      51.083  40.382  53.780  1.00  0.00           C
ATOM    851  HB  VAL X  54      51.402  39.342  53.722  1.00  0.00           H
ATOM    852  CG1 VAL X  54      51.097  40.794  55.304  1.00  0.00           C
ATOM    853 HG11 VAL X  54      51.778  40.175  55.888  1.00  0.00           H
ATOM    854 HG12 VAL X  54      51.277  41.869  55.289  1.00  0.00           H
ATOM    855 HG13 VAL X  54      50.131  40.560  55.751  1.00  0.00           H
ATOM    856  CG2 VAL X  54      49.711  40.724  53.190  1.00  0.00           C
ATOM    857 HG21 VAL X  54      49.564  41.804  53.171  1.00  0.00           H
ATOM    858 HG22 VAL X  54      49.710  40.317  52.179  1.00  0.00           H
ATOM    859 HG23 VAL X  54      48.845  40.257  53.659  1.00  0.00           H
ATOM    860  C   VAL X  54      53.568  41.145  53.798  1.00  0.00           C
ATOM    861  O   VAL X  54      53.726  41.922  54.669  1.00  0.00           O
ATOM    862  N   ALA X  55      54.460  40.164  53.518  1.00  0.00           N
ATOM    863  H   ALA X  55      54.136  39.418  52.918  1.00  0.00           H
ATOM    864  CA  ALA X  55      55.800  39.896  54.104  1.00  0.00           C
ATOM    865  HA  ALA X  55      55.728  39.640  55.162  1.00  0.00           H
ATOM    866  CB  ALA X  55      56.220  38.546  53.565  1.00  0.00           C
ATOM    867  HB1 ALA X  55      57.124  38.154  54.032  1.00  0.00           H
ATOM    868  HB2 ALA X  55      55.475  37.804  53.852  1.00  0.00           H
ATOM    869  HB3 ALA X  55      56.363  38.611  52.486  1.00  0.00           H
ATOM    870  C   ALA X  55      56.850  41.044  53.869  1.00  0.00           C
ATOM    871  O   ALA X  55      57.786  41.120  54.689  1.00  0.00           O
ATOM    872  N   SER X  56      56.648  41.859  52.782  1.00  0.00           N
ATOM    873  H   SER X  56      55.730  41.791  52.367  1.00  0.00           H
ATOM    874  CA  SER X  56      57.435  43.106  52.466  1.00  0.00           C
ATOM    875  HA  SER X  56      58.501  42.877  52.476  1.00  0.00           H
ATOM    876  CB  SER X  56      57.136  43.542  51.018  1.00  0.00           C
ATOM    877  HB2 SER X  56      57.254  42.699  50.337  1.00  0.00           H
ATOM    878  HB3 SER X  56      57.866  44.291  50.712  1.00  0.00           H
ATOM    879  OG  SER X  56      55.853  44.078  50.886  1.00  0.00           O
ATOM    880  HG  SER X  56      55.324  43.308  50.664  1.00  0.00           H
ATOM    881  C   SER X  56      57.106  44.219  53.518  1.00  0.00           C
ATOM    882  O   SER X  56      57.970  45.013  53.853  1.00  0.00           O
ATOM    883  N   LEU X  57      55.809  44.446  53.823  1.00  0.00           N
ATOM    884  H   LEU X  57      55.144  43.762  53.491  1.00  0.00           H
ATOM    885  CA  LEU X  57      55.226  45.493  54.684  1.00  0.00           C
ATOM    886  HA  LEU X  57      55.503  46.439  54.219  1.00  0.00           H
ATOM    887  CB  LEU X  57      53.679  45.389  54.613  1.00  0.00           C
ATOM    888  HB2 LEU X  57      53.133  46.129  55.197  1.00  0.00           H
ATOM    889  HB3 LEU X  57      53.429  44.389  54.969  1.00  0.00           H
ATOM    890  CG  LEU X  57      53.134  45.415  53.176  1.00  0.00           C
ATOM    891  HG  LEU X  57      53.673  44.661  52.603  1.00  0.00           H
ATOM    892  CD1 LEU X  57      51.663  45.112  53.272  1.00  0.00           C
ATOM    893 HD11 LEU X  57      51.227  45.097  52.273  1.00  0.00           H
ATOM    894 HD12 LEU X  57      51.477  44.154  53.757  1.00  0.00           H
ATOM    895 HD13 LEU X  57      51.166  45.855  53.897  1.00  0.00           H
ATOM    896  CD2 LEU X  57      53.346  46.741  52.460  1.00  0.00           C
ATOM    897 HD21 LEU X  57      54.425  46.841  52.347  1.00  0.00           H
ATOM    898 HD22 LEU X  57      53.057  46.671  51.412  1.00  0.00           H
ATOM    899 HD23 LEU X  57      52.832  47.587  52.916  1.00  0.00           H
ATOM    900  C   LEU X  57      55.771  45.438  56.140  1.00  0.00           C
ATOM    901  O   LEU X  57      56.433  44.437  56.586  1.00  0.00           O
ATOM    902  N   SER X  58      55.512  46.446  56.984  1.00  0.00           N
ATOM    903  H   SER X  58      54.919  47.174  56.610  1.00  0.00           H
ATOM    904  CA  SER X  58      55.865  46.394  58.341  1.00  0.00           C
ATOM    905  HA  SER X  58      56.051  45.378  58.690  1.00  0.00           H
ATOM    906  CB  SER X  58      57.095  47.202  58.499  1.00  0.00           C
ATOM    907  HB2 SER X  58      57.018  48.289  58.503  1.00  0.00           H
ATOM    908  HB3 SER X  58      57.824  46.855  57.767  1.00  0.00           H
ATOM    909  OG  SER X  58      57.580  46.837  59.777  1.00  0.00           O
ATOM    910  HG  SER X  58      58.519  47.016  59.690  1.00  0.00           H
ATOM    911  C   SER X  58      54.722  46.985  59.163  1.00  0.00           C
ATOM    912  O   SER X  58      54.028  47.953  58.857  1.00  0.00           O
ATOM    913  N   SER X  59      54.557  46.406  60.349  1.00  0.00           N
ATOM    914  H   SER X  59      55.203  45.647  60.514  1.00  0.00           H
ATOM    915  CA  SER X  59      53.705  46.842  61.426  1.00  0.00           C
ATOM    916  HA  SER X  59      52.673  46.757  61.086  1.00  0.00           H
ATOM    917  CB  SER X  59      53.788  45.845  62.531  1.00  0.00           C
ATOM    918  HB2 SER X  59      53.131  46.124  63.354  1.00  0.00           H
ATOM    919  HB3 SER X  59      54.833  45.769  62.833  1.00  0.00           H
ATOM    920  OG  SER X  59      53.404  44.553  62.103  1.00  0.00           O
ATOM    921  HG  SER X  59      54.228  44.109  61.891  1.00  0.00           H
ATOM    922  C   SER X  59      53.966  48.350  61.870  1.00  0.00           C
ATOM    923  O   SER X  59      54.941  48.999  61.477  1.00  0.00           O
ATOM    924  N   SER X  60      53.049  48.804  62.759  1.00  0.00           N
ATOM    925  H   SER X  60      52.165  48.317  62.817  1.00  0.00           H
ATOM    926  CA  SER X  60      53.186  50.068  63.480  1.00  0.00           C
ATOM    927  HA  SER X  60      54.233  50.258  63.715  1.00  0.00           H
ATOM    928  CB  SER X  60      52.813  51.252  62.597  1.00  0.00           C
ATOM    929  HB2 SER X  60      53.435  51.151  61.707  1.00  0.00           H
ATOM    930  HB3 SER X  60      53.210  52.135  63.098  1.00  0.00           H
ATOM    931  OG  SER X  60      51.392  51.262  62.234  1.00  0.00           O
ATOM    932  HG  SER X  60      51.324  50.801  61.395  1.00  0.00           H
ATOM    933  C   SER X  60      52.400  50.030  64.837  1.00  0.00           C
ATOM    934  O   SER X  60      51.736  49.018  64.954  1.00  0.00           O
ATOM    935  N   PRO X  61      52.328  51.175  65.517  1.00  0.00           N
ATOM    936  CD  PRO X  61      53.298  52.270  65.619  1.00  0.00           C
ATOM    937  HD2 PRO X  61      54.256  51.980  65.188  1.00  0.00           H
ATOM    938  HD3 PRO X  61      52.899  53.142  65.101  1.00  0.00           H
ATOM    939  CG  PRO X  61      53.439  52.538  67.097  1.00  0.00           C
ATOM    940  HG2 PRO X  61      54.087  51.843  67.631  1.00  0.00           H
ATOM    941  HG3 PRO X  61      53.854  53.540  67.213  1.00  0.00           H
ATOM    942  CB  PRO X  61      51.983  52.416  67.570  1.00  0.00           C
ATOM    943  HB2 PRO X  61      51.869  52.326  68.651  1.00  0.00           H
ATOM    944  HB3 PRO X  61      51.407  53.255  67.180  1.00  0.00           H
ATOM    945  CA  PRO X  61      51.521  51.163  66.789  1.00  0.00           C
ATOM    946  HA  PRO X  61      51.795  50.291  67.383  1.00  0.00           H
ATOM    947  C   PRO X  61      49.992  51.106  66.681  1.00  0.00           C
ATOM    948  O   PRO X  61      49.218  51.084  67.641  1.00  0.00           O
ATOM    949  N   ARG X  62      49.524  51.271  65.384  1.00  0.00           N
ATOM    950  H   ARG X  62      50.210  51.373  64.649  1.00  0.00           H
ATOM    951  CA  ARG X  62      48.100  51.172  65.080  1.00  0.00           C
ATOM    952  HA  ARG X  62      47.553  50.993  66.006  1.00  0.00           H
ATOM    953  CB  ARG X  62      47.473  52.448  64.475  1.00  0.00           C
ATOM    954  HB2 ARG X  62      46.385  52.390  64.501  1.00  0.00           H
ATOM    955  HB3 ARG X  62      47.829  52.561  63.450  1.00  0.00           H
ATOM    956  CG  ARG X  62      47.838  53.705  65.280  1.00  0.00           C
ATOM    957  HG2 ARG X  62      48.777  54.154  64.955  1.00  0.00           H
ATOM    958  HG3 ARG X  62      47.940  53.318  66.294  1.00  0.00           H
ATOM    959  CD  ARG X  62      46.823  54.795  65.454  1.00  0.00           C
ATOM    960  HD2 ARG X  62      47.225  55.578  66.097  1.00  0.00           H
ATOM    961  HD3 ARG X  62      45.984  54.403  66.028  1.00  0.00           H
ATOM    962  NE  ARG X  62      46.315  55.350  64.130  1.00  0.00           N
ATOM    963  HE  ARG X  62      47.059  55.629  63.506  1.00  0.00           H
ATOM    964  CZ  ARG X  62      45.103  55.278  63.693  1.00  0.00           C
ATOM    965  NH1 ARG X  62      44.102  54.648  64.192  1.00  0.00           N
ATOM    966 HH11 ARG X  62      43.212  54.937  63.813  1.00  0.00           H
ATOM    967 HH12 ARG X  62      44.204  54.034  64.988  1.00  0.00           H
ATOM    968  NH2 ARG X  62      44.820  55.938  62.628  1.00  0.00           N
ATOM    969 HH21 ARG X  62      43.917  55.779  62.203  1.00  0.00           H
ATOM    970 HH22 ARG X  62      45.583  56.472  62.236  1.00  0.00           H
ATOM    971  C   ARG X  62      47.658  49.998  64.220  1.00  0.00           C
ATOM    972  O   ARG X  62      46.427  49.777  64.072  1.00  0.00           O
ATOM    973  N   LEU X  63      48.590  49.228  63.693  1.00  0.00           N
ATOM    974  H   LEU X  63      49.519  49.585  63.864  1.00  0.00           H
ATOM    975  CA  LEU X  63      48.381  47.987  62.936  1.00  0.00           C
ATOM    976  HA  LEU X  63      47.477  47.511  63.317  1.00  0.00           H
ATOM    977  CB  LEU X  63      48.181  48.495  61.465  1.00  0.00           C
ATOM    978  HB2 LEU X  63      49.040  49.053  61.092  1.00  0.00           H
ATOM    979  HB3 LEU X  63      47.295  49.125  61.543  1.00  0.00           H
ATOM    980  CG  LEU X  63      47.910  47.323  60.416  1.00  0.00           C
ATOM    981  HG  LEU X  63      48.719  46.595  60.361  1.00  0.00           H
ATOM    982  CD1 LEU X  63      46.566  46.604  60.731  1.00  0.00           C
ATOM    983 HD11 LEU X  63      45.875  47.447  60.760  1.00  0.00           H
ATOM    984 HD12 LEU X  63      46.232  45.931  59.942  1.00  0.00           H
ATOM    985 HD13 LEU X  63      46.540  45.956  61.606  1.00  0.00           H
ATOM    986  CD2 LEU X  63      47.694  48.073  59.015  1.00  0.00           C
ATOM    987 HD21 LEU X  63      47.053  48.953  59.076  1.00  0.00           H
ATOM    988 HD22 LEU X  63      48.719  48.267  58.699  1.00  0.00           H
ATOM    989 HD23 LEU X  63      47.252  47.410  58.271  1.00  0.00           H
ATOM    990  C   LEU X  63      49.552  47.007  62.947  1.00  0.00           C
ATOM    991  O   LEU X  63      50.565  47.222  62.210  1.00  0.00           O
ATOM    992  N   GLN X  64      49.387  45.893  63.705  1.00  0.00           N
ATOM    993  H   GLN X  64      48.573  45.834  64.301  1.00  0.00           H
ATOM    994  CA  GLN X  64      50.294  44.752  63.828  1.00  0.00           C
ATOM    995  HA  GLN X  64      51.312  45.101  63.656  1.00  0.00           H
ATOM    996  CB  GLN X  64      50.257  44.318  65.325  1.00  0.00           C
ATOM    997  HB2 GLN X  64      50.799  43.373  65.371  1.00  0.00           H
ATOM    998  HB3 GLN X  64      49.245  44.018  65.594  1.00  0.00           H
ATOM    999  CG  GLN X  64      50.779  45.332  66.329  1.00  0.00           C
ATOM   1000  HG2 GLN X  64      50.359  45.040  67.292  1.00  0.00           H
ATOM   1001  HG3 GLN X  64      50.288  46.292  66.166  1.00  0.00           H
ATOM   1002  CD  GLN X  64      52.287  45.357  66.243  1.00  0.00           C
ATOM   1003  OE1 GLN X  64      53.031  44.419  66.480  1.00  0.00           O
ATOM   1004  NE2 GLN X  64      52.817  46.487  65.857  1.00  0.00           N
ATOM   1005 HE21 GLN X  64      53.793  46.475  65.596  1.00  0.00           H
ATOM   1006 HE22 GLN X  64      52.222  47.266  65.610  1.00  0.00           H
ATOM   1007  C   GLN X  64      49.920  43.536  62.982  1.00  0.00           C
ATOM   1008  O   GLN X  64      48.755  43.120  63.010  1.00  0.00           O
ATOM   1009  N   PHE X  65      50.905  42.985  62.201  1.00  0.00           N
ATOM   1010  H   PHE X  65      51.842  43.351  62.290  1.00  0.00           H
ATOM   1011  CA  PHE X  65      50.793  41.699  61.532  1.00  0.00           C
ATOM   1012  HA  PHE X  65      49.735  41.491  61.368  1.00  0.00           H
ATOM   1013  CB  PHE X  65      51.572  41.965  60.246  1.00  0.00           C
ATOM   1014  HB2 PHE X  65      51.444  41.105  59.589  1.00  0.00           H
ATOM   1015  HB3 PHE X  65      52.626  42.016  60.518  1.00  0.00           H
ATOM   1016  CG  PHE X  65      51.093  43.137  59.394  1.00  0.00           C
ATOM   1017  CD1 PHE X  65      51.967  44.177  59.109  1.00  0.00           C
ATOM   1018  HD1 PHE X  65      52.970  44.057  59.491  1.00  0.00           H
ATOM   1019  CE1 PHE X  65      51.567  45.232  58.302  1.00  0.00           C
ATOM   1020  HE1 PHE X  65      52.330  45.905  57.940  1.00  0.00           H
ATOM   1021  CZ  PHE X  65      50.247  45.262  57.733  1.00  0.00           C
ATOM   1022  HZ  PHE X  65      49.989  46.034  57.023  1.00  0.00           H
ATOM   1023  CE2 PHE X  65      49.339  44.351  58.154  1.00  0.00           C
ATOM   1024  HE2 PHE X  65      48.364  44.438  57.696  1.00  0.00           H
ATOM   1025  CD2 PHE X  65      49.725  43.272  58.990  1.00  0.00           C
ATOM   1026  HD2 PHE X  65      49.052  42.492  59.315  1.00  0.00           H
ATOM   1027  C   PHE X  65      51.395  40.586  62.383  1.00  0.00           C
ATOM   1028  O   PHE X  65      52.532  40.755  62.899  1.00  0.00           O
ATOM   1029  N   VAL X  66      50.710  39.523  62.559  1.00  0.00           N
ATOM   1030  H   VAL X  66      49.827  39.457  62.075  1.00  0.00           H
ATOM   1031  CA  VAL X  66      51.050  38.532  63.568  1.00  0.00           C
ATOM   1032  HA  VAL X  66      52.072  38.741  63.884  1.00  0.00           H
ATOM   1033  CB  VAL X  66      50.166  38.692  64.832  1.00  0.00           C
ATOM   1034  HB  VAL X  66      49.149  38.453  64.521  1.00  0.00           H
ATOM   1035  CG1 VAL X  66      50.606  37.862  66.069  1.00  0.00           C
ATOM   1036 HG11 VAL X  66      51.685  37.936  66.199  1.00  0.00           H
ATOM   1037 HG12 VAL X  66      50.100  38.220  66.966  1.00  0.00           H
ATOM   1038 HG13 VAL X  66      50.337  36.830  65.845  1.00  0.00           H
ATOM   1039  CG2 VAL X  66      50.098  40.184  65.175  1.00  0.00           C
ATOM   1040 HG21 VAL X  66      51.052  40.708  65.217  1.00  0.00           H
ATOM   1041 HG22 VAL X  66      49.495  40.720  64.442  1.00  0.00           H
ATOM   1042 HG23 VAL X  66      49.577  40.198  66.132  1.00  0.00           H
ATOM   1043  C   VAL X  66      50.990  37.055  63.009  1.00  0.00           C
ATOM   1044  O   VAL X  66      50.070  36.744  62.207  1.00  0.00           O
ATOM   1045  N   ASP X  67      51.977  36.263  63.372  1.00  0.00           N
ATOM   1046  H   ASP X  67      52.681  36.724  63.931  1.00  0.00           H
ATOM   1047  CA  ASP X  67      52.291  34.974  62.701  1.00  0.00           C
ATOM   1048  HA  ASP X  67      51.665  35.032  61.811  1.00  0.00           H
ATOM   1049  CB  ASP X  67      53.797  34.993  62.356  1.00  0.00           C
ATOM   1050  HB2 ASP X  67      54.347  34.903  63.293  1.00  0.00           H
ATOM   1051  HB3 ASP X  67      54.045  35.907  61.817  1.00  0.00           H
ATOM   1052  CG  ASP X  67      54.266  33.863  61.437  1.00  0.00           C
ATOM   1053  OD1 ASP X  67      53.341  33.236  60.806  1.00  0.00           O
ATOM   1054  OD2 ASP X  67      55.436  33.458  61.415  1.00  0.00           O
ATOM   1055  C   ASP X  67      51.861  33.734  63.566  1.00  0.00           C
ATOM   1056  O   ASP X  67      52.441  33.396  64.570  1.00  0.00           O
ATOM   1057  N   ILE X  68      50.713  33.134  63.256  1.00  0.00           N
ATOM   1058  H   ILE X  68      50.294  33.475  62.402  1.00  0.00           H
ATOM   1059  CA  ILE X  68      50.107  32.020  63.982  1.00  0.00           C
ATOM   1060  HA  ILE X  68      50.625  31.988  64.941  1.00  0.00           H
ATOM   1061  CB  ILE X  68      48.606  32.307  64.219  1.00  0.00           C
ATOM   1062  HB  ILE X  68      48.197  32.212  63.213  1.00  0.00           H
ATOM   1063  CG2 ILE X  68      48.000  31.257  65.176  1.00  0.00           C
ATOM   1064 HG21 ILE X  68      48.105  30.264  64.739  1.00  0.00           H
ATOM   1065 HG22 ILE X  68      48.472  31.240  66.158  1.00  0.00           H
ATOM   1066 HG23 ILE X  68      46.978  31.539  65.428  1.00  0.00           H
ATOM   1067  CG1 ILE X  68      48.297  33.732  64.724  1.00  0.00           C
ATOM   1068 HG12 ILE X  68      47.218  33.751  64.872  1.00  0.00           H
ATOM   1069 HG13 ILE X  68      48.446  34.503  63.968  1.00  0.00           H
ATOM   1070  CD1 ILE X  68      48.895  34.104  66.081  1.00  0.00           C
ATOM   1071 HD11 ILE X  68      48.424  35.072  66.254  1.00  0.00           H
ATOM   1072 HD12 ILE X  68      48.647  33.440  66.909  1.00  0.00           H
ATOM   1073 HD13 ILE X  68      49.952  34.364  66.031  1.00  0.00           H
ATOM   1074  C   ILE X  68      50.471  30.737  63.310  1.00  0.00           C
ATOM   1075  O   ILE X  68      49.786  30.085  62.498  1.00  0.00           O
ATOM   1076  N   THR X  69      51.705  30.341  63.528  1.00  0.00           N
ATOM   1077  H   THR X  69      52.188  30.887  64.227  1.00  0.00           H
ATOM   1078  CA  THR X  69      52.141  29.056  63.076  1.00  0.00           C
ATOM   1079  HA  THR X  69      51.787  28.949  62.050  1.00  0.00           H
ATOM   1080  CB  THR X  69      53.720  29.012  62.961  1.00  0.00           C
ATOM   1081  HB  THR X  69      54.135  29.948  62.587  1.00  0.00           H
ATOM   1082  CG2 THR X  69      54.503  28.754  64.246  1.00  0.00           C
ATOM   1083 HG21 THR X  69      55.568  28.820  64.028  1.00  0.00           H
ATOM   1084 HG22 THR X  69      54.239  29.514  64.981  1.00  0.00           H
ATOM   1085 HG23 THR X  69      54.275  27.794  64.710  1.00  0.00           H
ATOM   1086  OG1 THR X  69      54.017  27.986  62.180  1.00  0.00           O
ATOM   1087  HG1 THR X  69      54.949  27.787  62.291  1.00  0.00           H
ATOM   1088  C   THR X  69      51.564  27.888  63.917  1.00  0.00           C
ATOM   1089  O   THR X  69      51.279  28.121  65.114  1.00  0.00           O
ATOM   1090  N   LEU X  70      51.620  26.704  63.387  1.00  0.00           N
ATOM   1091  H   LEU X  70      52.150  26.737  62.528  1.00  0.00           H
ATOM   1092  CA  LEU X  70      51.418  25.348  64.021  1.00  0.00           C
ATOM   1093  HA  LEU X  70      51.123  25.487  65.061  1.00  0.00           H
ATOM   1094  CB  LEU X  70      50.313  24.655  63.257  1.00  0.00           C
ATOM   1095  HB2 LEU X  70      50.156  23.690  63.740  1.00  0.00           H
ATOM   1096  HB3 LEU X  70      50.672  24.366  62.270  1.00  0.00           H
ATOM   1097  CG  LEU X  70      48.900  25.332  63.157  1.00  0.00           C
ATOM   1098  HG  LEU X  70      49.125  26.370  62.910  1.00  0.00           H
ATOM   1099  CD1 LEU X  70      47.899  24.807  62.171  1.00  0.00           C
ATOM   1100 HD11 LEU X  70      47.764  23.747  62.388  1.00  0.00           H
ATOM   1101 HD12 LEU X  70      46.929  25.292  62.276  1.00  0.00           H
ATOM   1102 HD13 LEU X  70      48.193  24.985  61.137  1.00  0.00           H
ATOM   1103  CD2 LEU X  70      48.205  25.396  64.503  1.00  0.00           C
ATOM   1104 HD21 LEU X  70      48.795  25.980  65.210  1.00  0.00           H
ATOM   1105 HD22 LEU X  70      47.178  25.761  64.502  1.00  0.00           H
ATOM   1106 HD23 LEU X  70      48.262  24.382  64.899  1.00  0.00           H
ATOM   1107  C   LEU X  70      52.660  24.474  64.088  1.00  0.00           C
ATOM   1108  O   LEU X  70      53.627  24.747  63.397  1.00  0.00           O
ATOM   1109  N   ASP X  71      52.796  23.583  65.030  1.00  0.00           N
ATOM   1110  H   ASP X  71      52.042  23.423  65.682  1.00  0.00           H
ATOM   1111  CA  ASP X  71      54.003  22.668  65.052  1.00  0.00           C
ATOM   1112  HA  ASP X  71      54.925  23.249  65.044  1.00  0.00           H
ATOM   1113  CB  ASP X  71      53.880  21.868  66.374  1.00  0.00           C
ATOM   1114  HB2 ASP X  71      53.735  22.587  67.180  1.00  0.00           H
ATOM   1115  HB3 ASP X  71      54.866  21.448  66.571  1.00  0.00           H
ATOM   1116  CG  ASP X  71      52.787  20.762  66.382  1.00  0.00           C
ATOM   1117  OD1 ASP X  71      53.145  19.543  66.262  1.00  0.00           O
ATOM   1118  OD2 ASP X  71      51.590  21.001  66.565  1.00  0.00           O
ATOM   1119  C   ASP X  71      53.968  21.746  63.821  1.00  0.00           C
ATOM   1120  O   ASP X  71      52.926  21.242  63.378  1.00  0.00           O
ATOM   1121  N   GLU X  72      55.142  21.484  63.276  1.00  0.00           N
ATOM   1122  H   GLU X  72      55.933  21.998  63.636  1.00  0.00           H
ATOM   1123  CA  GLU X  72      55.355  20.699  62.032  1.00  0.00           C
ATOM   1124  HA  GLU X  72      54.899  21.304  61.248  1.00  0.00           H
ATOM   1125  CB  GLU X  72      56.898  20.585  61.782  1.00  0.00           C
ATOM   1126  HB2 GLU X  72      57.031  20.097  60.816  1.00  0.00           H
ATOM   1127  HB3 GLU X  72      57.340  20.037  62.614  1.00  0.00           H
ATOM   1128  CG  GLU X  72      57.618  21.954  61.746  1.00  0.00           C
ATOM   1129  HG2 GLU X  72      56.920  22.674  61.319  1.00  0.00           H
ATOM   1130  HG3 GLU X  72      58.400  21.803  61.002  1.00  0.00           H
ATOM   1131  CD  GLU X  72      58.145  22.521  63.072  1.00  0.00           C
ATOM   1132  OE1 GLU X  72      57.309  22.923  63.903  1.00  0.00           O
ATOM   1133  OE2 GLU X  72      59.366  22.481  63.305  1.00  0.00           O
ATOM   1134  C   GLU X  72      54.634  19.318  61.981  1.00  0.00           C
ATOM   1135  O   GLU X  72      54.275  18.874  60.832  1.00  0.00           O
ATOM   1136  N   LYS X  73      54.547  18.653  63.155  1.00  0.00           N
ATOM   1137  H   LYS X  73      55.069  19.028  63.934  1.00  0.00           H
ATOM   1138  CA  LYS X  73      53.920  17.351  63.283  1.00  0.00           C
ATOM   1139  HA  LYS X  73      54.172  16.623  62.512  1.00  0.00           H
ATOM   1140  CB  LYS X  73      54.290  16.730  64.634  1.00  0.00           C
ATOM   1141  HB2 LYS X  73      53.952  17.356  65.460  1.00  0.00           H
ATOM   1142  HB3 LYS X  73      55.372  16.686  64.757  1.00  0.00           H
ATOM   1143  CG  LYS X  73      53.917  15.262  64.643  1.00  0.00           C
ATOM   1144  HG2 LYS X  73      54.394  14.866  63.747  1.00  0.00           H
ATOM   1145  HG3 LYS X  73      52.837  15.116  64.676  1.00  0.00           H
ATOM   1146  CD  LYS X  73      54.561  14.545  65.873  1.00  0.00           C
ATOM   1147  HD2 LYS X  73      55.631  14.486  65.673  1.00  0.00           H
ATOM   1148  HD3 LYS X  73      54.115  13.563  66.036  1.00  0.00           H
ATOM   1149  CE  LYS X  73      54.329  15.238  67.220  1.00  0.00           C
ATOM   1150  HE2 LYS X  73      53.258  15.345  67.388  1.00  0.00           H
ATOM   1151  HE3 LYS X  73      54.568  16.302  67.197  1.00  0.00           H
ATOM   1152  NZ  LYS X  73      54.963  14.614  68.390  1.00  0.00           N
ATOM   1153  HZ1 LYS X  73      55.965  14.669  68.276  1.00  0.00           H
ATOM   1154  HZ2 LYS X  73      54.766  13.635  68.543  1.00  0.00           H
ATOM   1155  HZ3 LYS X  73      54.744  15.147  69.219  1.00  0.00           H
ATOM   1156  C   LYS X  73      52.464  17.501  63.076  1.00  0.00           C
ATOM   1157  O   LYS X  73      51.858  16.629  62.528  1.00  0.00           O
ATOM   1158  N   THR X  74      51.779  18.600  63.519  1.00  0.00           N
ATOM   1159  H   THR X  74      52.289  19.313  64.021  1.00  0.00           H
ATOM   1160  CA  THR X  74      50.371  18.768  63.311  1.00  0.00           C
ATOM   1161  HA  THR X  74      49.867  17.824  63.523  1.00  0.00           H
ATOM   1162  CB  THR X  74      49.939  19.974  64.210  1.00  0.00           C
ATOM   1163  HB  THR X  74      50.668  20.780  64.122  1.00  0.00           H
ATOM   1164  CG2 THR X  74      48.529  20.437  63.874  1.00  0.00           C
ATOM   1165 HG21 THR X  74      48.601  20.944  62.912  1.00  0.00           H
ATOM   1166 HG22 THR X  74      47.870  19.569  63.876  1.00  0.00           H
ATOM   1167 HG23 THR X  74      48.290  21.183  64.632  1.00  0.00           H
ATOM   1168  OG1 THR X  74      49.916  19.478  65.493  1.00  0.00           O
ATOM   1169  HG1 THR X  74      50.625  19.943  65.941  1.00  0.00           H
ATOM   1170  C   THR X  74      50.207  19.050  61.845  1.00  0.00           C
ATOM   1171  O   THR X  74      49.387  18.386  61.191  1.00  0.00           O
ATOM   1172  N   VAL X  75      51.010  19.897  61.178  1.00  0.00           N
ATOM   1173  H   VAL X  75      51.705  20.409  61.702  1.00  0.00           H
ATOM   1174  CA  VAL X  75      51.066  20.066  59.699  1.00  0.00           C
ATOM   1175  HA  VAL X  75      50.056  20.359  59.414  1.00  0.00           H
ATOM   1176  CB  VAL X  75      52.015  21.169  59.218  1.00  0.00           C
ATOM   1177  HB  VAL X  75      53.007  20.753  59.388  1.00  0.00           H
ATOM   1178  CG1 VAL X  75      51.933  21.324  57.722  1.00  0.00           C
ATOM   1179 HG11 VAL X  75      52.395  20.500  57.179  1.00  0.00           H
ATOM   1180 HG12 VAL X  75      50.863  21.336  57.515  1.00  0.00           H
ATOM   1181 HG13 VAL X  75      52.452  22.240  57.439  1.00  0.00           H
ATOM   1182  CG2 VAL X  75      51.706  22.436  59.942  1.00  0.00           C
ATOM   1183 HG21 VAL X  75      52.348  23.215  59.530  1.00  0.00           H
ATOM   1184 HG22 VAL X  75      50.639  22.644  60.027  1.00  0.00           H
ATOM   1185 HG23 VAL X  75      51.967  22.335  60.996  1.00  0.00           H
ATOM   1186  C   VAL X  75      51.238  18.799  58.895  1.00  0.00           C
ATOM   1187  O   VAL X  75      50.413  18.589  58.001  1.00  0.00           O
ATOM   1188  N   ALA X  76      52.147  17.883  59.268  1.00  0.00           N
ATOM   1189  H   ALA X  76      52.901  18.197  59.862  1.00  0.00           H
ATOM   1190  CA  ALA X  76      52.145  16.482  58.747  1.00  0.00           C
ATOM   1191  HA  ALA X  76      52.058  16.580  57.665  1.00  0.00           H
ATOM   1192  CB  ALA X  76      53.452  15.787  59.016  1.00  0.00           C
ATOM   1193  HB1 ALA X  76      53.395  14.803  58.552  1.00  0.00           H
ATOM   1194  HB2 ALA X  76      54.305  16.356  58.646  1.00  0.00           H
ATOM   1195  HB3 ALA X  76      53.416  15.662  60.098  1.00  0.00           H
ATOM   1196  C   ALA X  76      51.017  15.557  59.097  1.00  0.00           C
ATOM   1197  O   ALA X  76      50.767  14.527  58.431  1.00  0.00           O
ATOM   1198  N   GLY X  77      50.172  15.975  60.062  1.00  0.00           N
ATOM   1199  H   GLY X  77      50.356  16.913  60.388  1.00  0.00           H
ATOM   1200  CA  GLY X  77      48.851  15.405  60.268  1.00  0.00           C
ATOM   1201  HA2 GLY X  77      48.455  15.639  61.257  1.00  0.00           H
ATOM   1202  HA3 GLY X  77      48.986  14.324  60.245  1.00  0.00           H
ATOM   1203  C   GLY X  77      47.866  15.853  59.210  1.00  0.00           C
ATOM   1204  O   GLY X  77      47.276  15.046  58.474  1.00  0.00           O
ATOM   1205  N   LEU X  78      47.797  17.170  59.063  1.00  0.00           N
ATOM   1206  H   LEU X  78      48.212  17.763  59.768  1.00  0.00           H
ATOM   1207  CA  LEU X  78      46.796  17.868  58.137  1.00  0.00           C
ATOM   1208  HA  LEU X  78      45.785  17.520  58.350  1.00  0.00           H
ATOM   1209  CB  LEU X  78      46.825  19.407  58.371  1.00  0.00           C
ATOM   1210  HB2 LEU X  78      46.205  19.914  57.631  1.00  0.00           H
ATOM   1211  HB3 LEU X  78      47.820  19.749  58.087  1.00  0.00           H
ATOM   1212  CG  LEU X  78      46.530  19.915  59.825  1.00  0.00           C
ATOM   1213  HG  LEU X  78      47.040  19.179  60.447  1.00  0.00           H
ATOM   1214  CD1 LEU X  78      47.127  21.333  60.072  1.00  0.00           C
ATOM   1215 HD11 LEU X  78      48.216  21.365  60.094  1.00  0.00           H
ATOM   1216 HD12 LEU X  78      46.777  22.133  59.420  1.00  0.00           H
ATOM   1217 HD13 LEU X  78      46.821  21.641  61.072  1.00  0.00           H
ATOM   1218  CD2 LEU X  78      45.042  19.921  60.015  1.00  0.00           C
ATOM   1219 HD21 LEU X  78      44.617  20.764  59.472  1.00  0.00           H
ATOM   1220 HD22 LEU X  78      44.633  18.978  59.652  1.00  0.00           H
ATOM   1221 HD23 LEU X  78      44.865  20.051  61.083  1.00  0.00           H
ATOM   1222  C   LEU X  78      46.990  17.465  56.687  1.00  0.00           C
ATOM   1223  O   LEU X  78      46.033  17.444  55.936  1.00  0.00           O
ATOM   1224  N   LEU X  79      48.248  17.255  56.283  1.00  0.00           N
ATOM   1225  H   LEU X  79      49.046  17.576  56.812  1.00  0.00           H
ATOM   1226  CA  LEU X  79      48.548  16.768  54.901  1.00  0.00           C
ATOM   1227  HA  LEU X  79      48.153  17.409  54.113  1.00  0.00           H
ATOM   1228  CB  LEU X  79      50.123  16.872  54.751  1.00  0.00           C
ATOM   1229  HB2 LEU X  79      50.323  16.201  53.915  1.00  0.00           H
ATOM   1230  HB3 LEU X  79      50.570  16.486  55.667  1.00  0.00           H
ATOM   1231  CG  LEU X  79      50.623  18.335  54.380  1.00  0.00           C
ATOM   1232  HG  LEU X  79      50.023  19.042  54.952  1.00  0.00           H
ATOM   1233  CD1 LEU X  79      52.059  18.354  54.870  1.00  0.00           C
ATOM   1234 HD11 LEU X  79      52.545  19.252  54.489  1.00  0.00           H
ATOM   1235 HD12 LEU X  79      52.084  18.149  55.940  1.00  0.00           H
ATOM   1236 HD13 LEU X  79      52.571  17.524  54.383  1.00  0.00           H
ATOM   1237  CD2 LEU X  79      50.605  18.437  52.834  1.00  0.00           C
ATOM   1238 HD21 LEU X  79      50.539  19.486  52.545  1.00  0.00           H
ATOM   1239 HD22 LEU X  79      51.508  17.965  52.447  1.00  0.00           H
ATOM   1240 HD23 LEU X  79      49.718  17.943  52.437  1.00  0.00           H
ATOM   1241  C   LEU X  79      47.978  15.341  54.647  1.00  0.00           C
ATOM   1242  O   LEU X  79      48.067  14.917  53.447  1.00  0.00           O
ATOM   1243  N   LYS X  80      47.415  14.606  55.646  1.00  0.00           N
ATOM   1244  H   LYS X  80      47.518  15.002  56.569  1.00  0.00           H
ATOM   1245  CA  LYS X  80      46.733  13.291  55.391  1.00  0.00           C
ATOM   1246  HA  LYS X  80      47.331  12.848  54.594  1.00  0.00           H
ATOM   1247  CB  LYS X  80      46.743  12.419  56.654  1.00  0.00           C
ATOM   1248  HB2 LYS X  80      46.285  11.435  56.558  1.00  0.00           H
ATOM   1249  HB3 LYS X  80      46.119  12.946  57.376  1.00  0.00           H
ATOM   1250  CG  LYS X  80      48.211  12.092  57.108  1.00  0.00           C
ATOM   1251  HG2 LYS X  80      48.860  12.965  57.036  1.00  0.00           H
ATOM   1252  HG3 LYS X  80      48.698  11.388  56.434  1.00  0.00           H
ATOM   1253  CD  LYS X  80      48.351  11.655  58.563  1.00  0.00           C
ATOM   1254  HD2 LYS X  80      47.533  10.943  58.675  1.00  0.00           H
ATOM   1255  HD3 LYS X  80      48.138  12.511  59.204  1.00  0.00           H
ATOM   1256  CE  LYS X  80      49.608  10.868  58.818  1.00  0.00           C
ATOM   1257  HE2 LYS X  80      49.792  10.243  57.944  1.00  0.00           H
ATOM   1258  HE3 LYS X  80      49.531  10.351  59.775  1.00  0.00           H
ATOM   1259  NZ  LYS X  80      50.734  11.762  58.877  1.00  0.00           N
ATOM   1260  HZ1 LYS X  80      50.736  12.367  58.068  1.00  0.00           H
ATOM   1261  HZ2 LYS X  80      51.618  11.274  58.855  1.00  0.00           H
ATOM   1262  HZ3 LYS X  80      50.648  12.302  59.726  1.00  0.00           H
ATOM   1263  C   LYS X  80      45.271  13.507  54.901  1.00  0.00           C
ATOM   1264  O   LYS X  80      44.684  12.527  54.421  1.00  0.00           O
ATOM   1265  N   ASN X  81      44.716  14.749  54.992  1.00  0.00           N
ATOM   1266  H   ASN X  81      45.217  15.477  55.482  1.00  0.00           H
ATOM   1267  CA  ASN X  81      43.518  15.146  54.275  1.00  0.00           C
ATOM   1268  HA  ASN X  81      42.750  14.389  54.431  1.00  0.00           H
ATOM   1269  CB  ASN X  81      43.027  16.575  54.874  1.00  0.00           C
ATOM   1270  HB2 ASN X  81      43.801  17.316  54.674  1.00  0.00           H
ATOM   1271  HB3 ASN X  81      42.869  16.555  55.952  1.00  0.00           H
ATOM   1272  CG  ASN X  81      41.718  17.116  54.367  1.00  0.00           C
ATOM   1273  OD1 ASN X  81      41.238  16.629  53.345  1.00  0.00           O
ATOM   1274  ND2 ASN X  81      41.061  18.008  55.061  1.00  0.00           N
ATOM   1275 HD21 ASN X  81      41.317  18.263  56.004  1.00  0.00           H
ATOM   1276 HD22 ASN X  81      40.109  18.250  54.825  1.00  0.00           H
ATOM   1277  C   ASN X  81      43.704  15.219  52.758  1.00  0.00           C
ATOM   1278  O   ASN X  81      44.595  15.915  52.278  1.00  0.00           O
ATOM   1279  N   LYS X  82      42.863  14.489  51.991  1.00  0.00           N
ATOM   1280  H   LYS X  82      42.297  13.748  52.379  1.00  0.00           H
ATOM   1281  CA  LYS X  82      42.783  14.502  50.533  1.00  0.00           C
ATOM   1282  HA  LYS X  82      43.662  14.972  50.091  1.00  0.00           H
ATOM   1283  CB  LYS X  82      43.082  13.026  50.066  1.00  0.00           C
ATOM   1284  HB2 LYS X  82      42.230  12.362  50.210  1.00  0.00           H
ATOM   1285  HB3 LYS X  82      43.883  12.713  50.735  1.00  0.00           H
ATOM   1286  CG  LYS X  82      43.504  12.948  48.585  1.00  0.00           C
ATOM   1287  HG2 LYS X  82      44.453  13.479  48.513  1.00  0.00           H
ATOM   1288  HG3 LYS X  82      42.681  13.319  47.975  1.00  0.00           H
ATOM   1289  CD  LYS X  82      43.798  11.474  48.222  1.00  0.00           C
ATOM   1290  HD2 LYS X  82      42.880  10.888  48.204  1.00  0.00           H
ATOM   1291  HD3 LYS X  82      44.392  11.042  49.027  1.00  0.00           H
ATOM   1292  CE  LYS X  82      44.473  11.158  46.853  1.00  0.00           C
ATOM   1293  HE2 LYS X  82      44.527  10.070  46.824  1.00  0.00           H
ATOM   1294  HE3 LYS X  82      45.473  11.581  46.769  1.00  0.00           H
ATOM   1295  NZ  LYS X  82      43.508  11.587  45.817  1.00  0.00           N
ATOM   1296  HZ1 LYS X  82      43.334  12.582  45.801  1.00  0.00           H
ATOM   1297  HZ2 LYS X  82      42.660  11.042  45.755  1.00  0.00           H
ATOM   1298  HZ3 LYS X  82      43.864  11.629  44.873  1.00  0.00           H
ATOM   1299  C   LYS X  82      41.500  15.146  49.890  1.00  0.00           C
ATOM   1300  O   LYS X  82      41.278  15.151  48.682  1.00  0.00           O
ATOM   1301  N   GLU X  83      40.656  15.699  50.793  1.00  0.00           N
ATOM   1302  H   GLU X  83      41.013  15.649  51.736  1.00  0.00           H
ATOM   1303  CA  GLU X  83      39.303  16.165  50.564  1.00  0.00           C
ATOM   1304  HA  GLU X  83      39.123  16.024  49.498  1.00  0.00           H
ATOM   1305  CB  GLU X  83      38.237  15.417  51.426  1.00  0.00           C
ATOM   1306  HB2 GLU X  83      38.280  15.818  52.439  1.00  0.00           H
ATOM   1307  HB3 GLU X  83      38.401  14.351  51.589  1.00  0.00           H
ATOM   1308  CG  GLU X  83      36.815  15.670  50.950  1.00  0.00           C
ATOM   1309  HG2 GLU X  83      36.634  16.745  50.955  1.00  0.00           H
ATOM   1310  HG3 GLU X  83      36.084  15.142  51.562  1.00  0.00           H
ATOM   1311  CD  GLU X  83      36.555  15.146  49.504  1.00  0.00           C
ATOM   1312  OE1 GLU X  83      35.745  15.779  48.789  1.00  0.00           O
ATOM   1313  OE2 GLU X  83      37.168  14.130  49.115  1.00  0.00           O
ATOM   1314  C   GLU X  83      39.125  17.736  50.691  1.00  0.00           C
ATOM   1315  O   GLU X  83      38.774  18.369  49.711  1.00  0.00           O
ATOM   1316  N   SER X  84      39.469  18.362  51.794  1.00  0.00           N
ATOM   1317  H   SER X  84      39.629  17.786  52.607  1.00  0.00           H
ATOM   1318  CA  SER X  84      39.171  19.713  52.159  1.00  0.00           C
ATOM   1319  HA  SER X  84      38.947  20.285  51.259  1.00  0.00           H
ATOM   1320  CB  SER X  84      37.923  19.730  53.071  1.00  0.00           C
ATOM   1321  HB2 SER X  84      37.173  19.229  52.458  1.00  0.00           H
ATOM   1322  HB3 SER X  84      37.530  20.724  53.284  1.00  0.00           H
ATOM   1323  OG  SER X  84      38.227  18.963  54.236  1.00  0.00           O
ATOM   1324  HG  SER X  84      37.591  19.272  54.886  1.00  0.00           H
ATOM   1325  C   SER X  84      40.373  20.445  52.852  1.00  0.00           C
ATOM   1326  O   SER X  84      40.105  21.348  53.697  1.00  0.00           O
ATOM   1327  N   PHE X  85      41.593  20.140  52.427  1.00  0.00           N
ATOM   1328  H   PHE X  85      41.628  19.657  51.541  1.00  0.00           H
ATOM   1329  CA  PHE X  85      42.766  20.494  53.127  1.00  0.00           C
ATOM   1330  HA  PHE X  85      42.896  19.910  54.038  1.00  0.00           H
ATOM   1331  CB  PHE X  85      43.940  20.124  52.193  1.00  0.00           C
ATOM   1332  HB2 PHE X  85      43.869  20.688  51.263  1.00  0.00           H
ATOM   1333  HB3 PHE X  85      43.985  19.036  52.139  1.00  0.00           H
ATOM   1334  CG  PHE X  85      45.299  20.570  52.816  1.00  0.00           C
ATOM   1335  CD1 PHE X  85      45.871  19.894  53.938  1.00  0.00           C
ATOM   1336  HD1 PHE X  85      45.217  19.229  54.484  1.00  0.00           H
ATOM   1337  CE1 PHE X  85      47.189  20.128  54.300  1.00  0.00           C
ATOM   1338  HE1 PHE X  85      47.685  19.640  55.125  1.00  0.00           H
ATOM   1339  CZ  PHE X  85      48.045  20.831  53.432  1.00  0.00           C
ATOM   1340  HZ  PHE X  85      49.114  20.799  53.578  1.00  0.00           H
ATOM   1341  CE2 PHE X  85      47.544  21.456  52.274  1.00  0.00           C
ATOM   1342  HE2 PHE X  85      48.157  22.111  51.673  1.00  0.00           H
ATOM   1343  CD2 PHE X  85      46.159  21.368  51.940  1.00  0.00           C
ATOM   1344  HD2 PHE X  85      45.753  21.941  51.120  1.00  0.00           H
ATOM   1345  C   PHE X  85      42.949  21.987  53.610  1.00  0.00           C
ATOM   1346  O   PHE X  85      43.329  22.184  54.743  1.00  0.00           O
ATOM   1347  N   PHE X  86      42.519  22.951  52.785  1.00  0.00           N
ATOM   1348  H   PHE X  86      41.987  22.600  52.002  1.00  0.00           H
ATOM   1349  CA  PHE X  86      42.532  24.372  53.000  1.00  0.00           C
ATOM   1350  HA  PHE X  86      43.554  24.687  53.210  1.00  0.00           H
ATOM   1351  CB  PHE X  86      42.183  25.052  51.656  1.00  0.00           C
ATOM   1352  HB2 PHE X  86      41.164  24.876  51.313  1.00  0.00           H
ATOM   1353  HB3 PHE X  86      42.875  24.790  50.856  1.00  0.00           H
ATOM   1354  CG  PHE X  86      42.212  26.549  51.671  1.00  0.00           C
ATOM   1355  CD1 PHE X  86      41.028  27.256  51.995  1.00  0.00           C
ATOM   1356  HD1 PHE X  86      40.114  26.741  52.253  1.00  0.00           H
ATOM   1357  CE1 PHE X  86      41.008  28.626  52.108  1.00  0.00           C
ATOM   1358  HE1 PHE X  86      40.111  29.218  52.218  1.00  0.00           H
ATOM   1359  CZ  PHE X  86      42.154  29.392  51.787  1.00  0.00           C
ATOM   1360  HZ  PHE X  86      42.126  30.453  51.986  1.00  0.00           H
ATOM   1361  CE2 PHE X  86      43.362  28.740  51.465  1.00  0.00           C
ATOM   1362  HE2 PHE X  86      44.237  29.303  51.175  1.00  0.00           H
ATOM   1363  CD2 PHE X  86      43.311  27.344  51.413  1.00  0.00           C
ATOM   1364  HD2 PHE X  86      44.199  26.743  51.283  1.00  0.00           H
ATOM   1365  C   PHE X  86      41.626  24.798  54.158  1.00  0.00           C
ATOM   1366  O   PHE X  86      42.012  25.671  54.978  1.00  0.00           O
ATOM   1367  N   THR X  87      40.388  24.351  54.259  1.00  0.00           N
ATOM   1368  H   THR X  87      40.110  23.628  53.609  1.00  0.00           H
ATOM   1369  CA  THR X  87      39.439  24.681  55.308  1.00  0.00           C
ATOM   1370  HA  THR X  87      39.517  25.759  55.448  1.00  0.00           H
ATOM   1371  CB  THR X  87      38.003  24.298  54.911  1.00  0.00           C
ATOM   1372  HB  THR X  87      37.943  23.228  54.714  1.00  0.00           H
ATOM   1373  CG2 THR X  87      36.943  24.465  56.017  1.00  0.00           C
ATOM   1374 HG21 THR X  87      37.152  24.031  56.994  1.00  0.00           H
ATOM   1375 HG22 THR X  87      36.781  25.541  56.076  1.00  0.00           H
ATOM   1376 HG23 THR X  87      36.027  23.999  55.652  1.00  0.00           H
ATOM   1377  OG1 THR X  87      37.689  25.011  53.764  1.00  0.00           O
ATOM   1378  HG1 THR X  87      38.146  24.853  52.935  1.00  0.00           H
ATOM   1379  C   THR X  87      39.913  23.999  56.586  1.00  0.00           C
ATOM   1380  O   THR X  87      39.982  24.533  57.685  1.00  0.00           O
ATOM   1381  N   ASP X  88      40.269  22.751  56.582  1.00  0.00           N
ATOM   1382  H   ASP X  88      40.071  22.296  55.703  1.00  0.00           H
ATOM   1383  CA  ASP X  88      40.903  21.965  57.630  1.00  0.00           C
ATOM   1384  HA  ASP X  88      40.198  21.919  58.459  1.00  0.00           H
ATOM   1385  CB  ASP X  88      41.242  20.599  57.105  1.00  0.00           C
ATOM   1386  HB2 ASP X  88      42.068  20.660  56.397  1.00  0.00           H
ATOM   1387  HB3 ASP X  88      40.359  20.329  56.526  1.00  0.00           H
ATOM   1388  CG  ASP X  88      41.342  19.478  58.165  1.00  0.00           C
ATOM   1389  OD1 ASP X  88      40.990  19.621  59.322  1.00  0.00           O
ATOM   1390  OD2 ASP X  88      41.537  18.337  57.639  1.00  0.00           O
ATOM   1391  C   ASP X  88      42.144  22.675  58.182  1.00  0.00           C
ATOM   1392  O   ASP X  88      42.278  22.856  59.398  1.00  0.00           O
ATOM   1393  N   PHE X  89      42.999  23.165  57.310  1.00  0.00           N
ATOM   1394  H   PHE X  89      42.923  22.948  56.327  1.00  0.00           H
ATOM   1395  CA  PHE X  89      44.179  23.867  57.727  1.00  0.00           C
ATOM   1396  HA  PHE X  89      44.695  23.182  58.400  1.00  0.00           H
ATOM   1397  CB  PHE X  89      45.030  24.015  56.479  1.00  0.00           C
ATOM   1398  HB2 PHE X  89      44.569  24.720  55.788  1.00  0.00           H
ATOM   1399  HB3 PHE X  89      45.179  23.017  56.067  1.00  0.00           H
ATOM   1400  CG  PHE X  89      46.396  24.545  56.824  1.00  0.00           C
ATOM   1401  CD1 PHE X  89      47.395  23.698  57.297  1.00  0.00           C
ATOM   1402  HD1 PHE X  89      47.254  22.634  57.419  1.00  0.00           H
ATOM   1403  CE1 PHE X  89      48.617  24.179  57.669  1.00  0.00           C
ATOM   1404  HE1 PHE X  89      49.376  23.533  58.085  1.00  0.00           H
ATOM   1405  CZ  PHE X  89      48.881  25.535  57.470  1.00  0.00           C
ATOM   1406  HZ  PHE X  89      49.914  25.848  57.518  1.00  0.00           H
ATOM   1407  CE2 PHE X  89      47.904  26.428  57.024  1.00  0.00           C
ATOM   1408  HE2 PHE X  89      48.077  27.474  56.819  1.00  0.00           H
ATOM   1409  CD2 PHE X  89      46.627  25.946  56.767  1.00  0.00           C
ATOM   1410  HD2 PHE X  89      45.842  26.642  56.513  1.00  0.00           H
ATOM   1411  C   PHE X  89      43.955  25.253  58.443  1.00  0.00           C
ATOM   1412  O   PHE X  89      44.775  25.657  59.286  1.00  0.00           O
ATOM   1413  N   ILE X  90      42.858  25.960  58.074  1.00  0.00           N
ATOM   1414  H   ILE X  90      42.186  25.551  57.440  1.00  0.00           H
ATOM   1415  CA  ILE X  90      42.439  27.262  58.627  1.00  0.00           C
ATOM   1416  HA  ILE X  90      43.277  27.952  58.731  1.00  0.00           H
ATOM   1417  CB  ILE X  90      41.518  27.928  57.622  1.00  0.00           C
ATOM   1418  HB  ILE X  90      40.984  27.090  57.174  1.00  0.00           H
ATOM   1419  CG2 ILE X  90      40.642  29.058  58.140  1.00  0.00           C
ATOM   1420 HG21 ILE X  90      39.922  28.700  58.875  1.00  0.00           H
ATOM   1421 HG22 ILE X  90      41.294  29.866  58.472  1.00  0.00           H
ATOM   1422 HG23 ILE X  90      40.055  29.407  57.290  1.00  0.00           H
ATOM   1423  CG1 ILE X  90      42.381  28.583  56.507  1.00  0.00           C
ATOM   1424 HG12 ILE X  90      43.170  27.863  56.290  1.00  0.00           H
ATOM   1425 HG13 ILE X  90      42.785  29.540  56.837  1.00  0.00           H
ATOM   1426  CD1 ILE X  90      41.733  28.726  55.189  1.00  0.00           C
ATOM   1427 HD11 ILE X  90      41.001  27.922  55.117  1.00  0.00           H
ATOM   1428 HD12 ILE X  90      41.130  29.622  55.040  1.00  0.00           H
ATOM   1429 HD13 ILE X  90      42.595  28.655  54.526  1.00  0.00           H
ATOM   1430  C   ILE X  90      41.779  26.918  59.990  1.00  0.00           C
ATOM   1431  O   ILE X  90      42.158  27.467  61.002  1.00  0.00           O
ATOM   1432  N   GLN X  91      40.832  25.981  59.983  1.00  0.00           N
ATOM   1433  H   GLN X  91      40.671  25.445  59.143  1.00  0.00           H
ATOM   1434  CA  GLN X  91      40.204  25.439  61.191  1.00  0.00           C
ATOM   1435  HA  GLN X  91      39.728  26.290  61.678  1.00  0.00           H
ATOM   1436  CB  GLN X  91      39.207  24.346  60.964  1.00  0.00           C
ATOM   1437  HB2 GLN X  91      39.720  23.403  60.774  1.00  0.00           H
ATOM   1438  HB3 GLN X  91      38.587  24.642  60.119  1.00  0.00           H
ATOM   1439  CG  GLN X  91      38.321  24.030  62.161  1.00  0.00           C
ATOM   1440  HG2 GLN X  91      37.924  24.929  62.632  1.00  0.00           H
ATOM   1441  HG3 GLN X  91      38.866  23.415  62.877  1.00  0.00           H
ATOM   1442  CD  GLN X  91      37.173  23.095  61.715  1.00  0.00           C
ATOM   1443  OE1 GLN X  91      36.543  23.293  60.699  1.00  0.00           O
ATOM   1444  NE2 GLN X  91      36.940  22.018  62.471  1.00  0.00           N
ATOM   1445 HE21 GLN X  91      36.105  21.502  62.236  1.00  0.00           H
ATOM   1446 HE22 GLN X  91      37.402  21.731  63.323  1.00  0.00           H
ATOM   1447  C   GLN X  91      41.224  24.919  62.308  1.00  0.00           C
ATOM   1448  O   GLN X  91      40.949  25.155  63.470  1.00  0.00           O
ATOM   1449  N   GLY X  92      42.305  24.358  61.869  1.00  0.00           N
ATOM   1450  H   GLY X  92      42.258  24.153  60.881  1.00  0.00           H
ATOM   1451  CA  GLY X  92      43.465  23.807  62.648  1.00  0.00           C
ATOM   1452  HA2 GLY X  92      44.181  23.178  62.120  1.00  0.00           H
ATOM   1453  HA3 GLY X  92      42.927  23.129  63.311  1.00  0.00           H
ATOM   1454  C   GLY X  92      44.133  24.918  63.438  1.00  0.00           C
ATOM   1455  O   GLY X  92      44.870  24.631  64.373  1.00  0.00           O
ATOM   1456  N   HIP X  93      43.814  26.189  63.140  1.00  0.00           N
ATOM   1457  H   HIP X  93      43.136  26.267  62.395  1.00  0.00           H
ATOM   1458  CA  HIP X  93      44.284  27.281  63.954  1.00  0.00           C
ATOM   1459  HA  HIP X  93      45.240  26.957  64.365  1.00  0.00           H
ATOM   1460  CB  HIP X  93      44.583  28.528  63.139  1.00  0.00           C
ATOM   1461  HB2 HIP X  93      44.823  29.412  63.730  1.00  0.00           H
ATOM   1462  HB3 HIP X  93      43.645  28.764  62.636  1.00  0.00           H
ATOM   1463  CG  HIP X  93      45.676  28.311  62.149  1.00  0.00           C
ATOM   1464  ND1 HIP X  93      45.552  27.775  60.851  1.00  0.00           N
ATOM   1465  HD1 HIP X  93      44.702  27.443  60.417  1.00  0.00           H
ATOM   1466  CE1 HIP X  93      46.754  27.677  60.235  1.00  0.00           C
ATOM   1467  HE1 HIP X  93      46.916  27.282  59.244  1.00  0.00           H
ATOM   1468  NE2 HIP X  93      47.689  28.117  61.100  1.00  0.00           N
ATOM   1469  HE2 HIP X  93      48.655  28.089  60.804  1.00  0.00           H
ATOM   1470  CD2 HIP X  93      47.040  28.564  62.265  1.00  0.00           C
ATOM   1471  HD2 HIP X  93      47.512  28.946  63.157  1.00  0.00           H
ATOM   1472  C   HIP X  93      43.437  27.606  65.119  1.00  0.00           C
ATOM   1473  O   HIP X  93      43.969  28.181  66.056  1.00  0.00           O
ATOM   1474  N   LYS X  94      42.120  27.263  65.137  1.00  0.00           N
ATOM   1475  H   LYS X  94      41.780  26.654  64.407  1.00  0.00           H
ATOM   1476  CA  LYS X  94      41.104  27.686  66.100  1.00  0.00           C
ATOM   1477  HA  LYS X  94      40.921  28.743  65.907  1.00  0.00           H
ATOM   1478  CB  LYS X  94      39.703  27.017  65.812  1.00  0.00           C
ATOM   1479  HB2 LYS X  94      39.873  25.942  65.760  1.00  0.00           H
ATOM   1480  HB3 LYS X  94      39.539  27.316  64.777  1.00  0.00           H
ATOM   1481  CG  LYS X  94      38.525  27.483  66.748  1.00  0.00           C
ATOM   1482  HG2 LYS X  94      38.345  28.529  66.497  1.00  0.00           H
ATOM   1483  HG3 LYS X  94      38.734  27.367  67.812  1.00  0.00           H
ATOM   1484  CD  LYS X  94      37.258  26.618  66.503  1.00  0.00           C
ATOM   1485  HD2 LYS X  94      37.455  25.620  66.893  1.00  0.00           H
ATOM   1486  HD3 LYS X  94      36.975  26.701  65.453  1.00  0.00           H
ATOM   1487  CE  LYS X  94      36.121  27.118  67.355  1.00  0.00           C
ATOM   1488  HE2 LYS X  94      36.033  28.159  67.045  1.00  0.00           H
ATOM   1489  HE3 LYS X  94      36.404  27.132  68.407  1.00  0.00           H
ATOM   1490  NZ  LYS X  94      34.933  26.241  67.227  1.00  0.00           N
ATOM   1491  HZ1 LYS X  94      34.977  25.811  66.314  1.00  0.00           H
ATOM   1492  HZ2 LYS X  94      34.039  26.697  67.341  1.00  0.00           H
ATOM   1493  HZ3 LYS X  94      34.911  25.421  67.817  1.00  0.00           H
ATOM   1494  C   LYS X  94      41.693  27.560  67.509  1.00  0.00           C
ATOM   1495  O   LYS X  94      41.794  28.598  68.225  1.00  0.00           O
ATOM   1496  N   PRO X  95      42.132  26.361  68.052  1.00  0.00           N
ATOM   1497  CD  PRO X  95      41.976  25.021  67.349  1.00  0.00           C
ATOM   1498  HD2 PRO X  95      40.951  24.866  67.011  1.00  0.00           H
ATOM   1499  HD3 PRO X  95      42.648  25.112  66.496  1.00  0.00           H
ATOM   1500  CG  PRO X  95      42.447  24.002  68.336  1.00  0.00           C
ATOM   1501  HG2 PRO X  95      41.526  23.599  68.756  1.00  0.00           H
ATOM   1502  HG3 PRO X  95      43.034  23.196  67.895  1.00  0.00           H
ATOM   1503  CB  PRO X  95      43.184  24.793  69.353  1.00  0.00           C
ATOM   1504  HB2 PRO X  95      43.049  24.351  70.340  1.00  0.00           H
ATOM   1505  HB3 PRO X  95      44.256  24.717  69.172  1.00  0.00           H
ATOM   1506  CA  PRO X  95      42.771  26.238  69.332  1.00  0.00           C
ATOM   1507  HA  PRO X  95      42.003  26.302  70.103  1.00  0.00           H
ATOM   1508  C   PRO X  95      43.938  27.229  69.642  1.00  0.00           C
ATOM   1509  O   PRO X  95      43.926  27.951  70.634  1.00  0.00           O
ATOM   1510  N   LYS X  96      44.857  27.342  68.648  1.00  0.00           N
ATOM   1511  H   LYS X  96      44.682  26.896  67.759  1.00  0.00           H
ATOM   1512  CA  LYS X  96      46.043  28.146  68.734  1.00  0.00           C
ATOM   1513  HA  LYS X  96      46.558  27.810  69.633  1.00  0.00           H
ATOM   1514  CB  LYS X  96      46.931  27.835  67.527  1.00  0.00           C
ATOM   1515  HB2 LYS X  96      46.500  28.302  66.641  1.00  0.00           H
ATOM   1516  HB3 LYS X  96      46.910  26.763  67.329  1.00  0.00           H
ATOM   1517  CG  LYS X  96      48.358  28.297  67.660  1.00  0.00           C
ATOM   1518  HG2 LYS X  96      48.445  29.296  68.087  1.00  0.00           H
ATOM   1519  HG3 LYS X  96      48.945  28.328  66.742  1.00  0.00           H
ATOM   1520  CD  LYS X  96      49.177  27.480  68.641  1.00  0.00           C
ATOM   1521  HD2 LYS X  96      48.812  27.591  69.662  1.00  0.00           H
ATOM   1522  HD3 LYS X  96      50.217  27.778  68.508  1.00  0.00           H
ATOM   1523  CE  LYS X  96      49.136  26.027  68.278  1.00  0.00           C
ATOM   1524  HE2 LYS X  96      49.153  25.831  67.206  1.00  0.00           H
ATOM   1525  HE3 LYS X  96      48.184  25.688  68.688  1.00  0.00           H
ATOM   1526  NZ  LYS X  96      50.205  25.305  68.973  1.00  0.00           N
ATOM   1527  HZ1 LYS X  96      51.124  25.677  68.780  1.00  0.00           H
ATOM   1528  HZ2 LYS X  96      50.107  24.370  68.605  1.00  0.00           H
ATOM   1529  HZ3 LYS X  96      49.941  25.197  69.942  1.00  0.00           H
ATOM   1530  C   LYS X  96      45.738  29.614  68.860  1.00  0.00           C
ATOM   1531  O   LYS X  96      46.420  30.321  69.653  1.00  0.00           O
ATOM   1532  N   VAL X  97      44.571  30.006  68.318  1.00  0.00           N
ATOM   1533  H   VAL X  97      43.924  29.350  67.905  1.00  0.00           H
ATOM   1534  CA  VAL X  97      44.030  31.375  68.413  1.00  0.00           C
ATOM   1535  HA  VAL X  97      44.861  32.078  68.349  1.00  0.00           H
ATOM   1536  CB  VAL X  97      43.096  31.750  67.245  1.00  0.00           C
ATOM   1537  HB  VAL X  97      42.376  30.979  66.970  1.00  0.00           H
ATOM   1538  CG1 VAL X  97      42.534  33.190  67.518  1.00  0.00           C
ATOM   1539 HG11 VAL X  97      43.331  33.900  67.739  1.00  0.00           H
ATOM   1540 HG12 VAL X  97      42.096  33.554  66.589  1.00  0.00           H
ATOM   1541 HG13 VAL X  97      41.801  33.213  68.324  1.00  0.00           H
ATOM   1542  CG2 VAL X  97      44.077  31.772  66.039  1.00  0.00           C
ATOM   1543 HG21 VAL X  97      43.413  31.804  65.176  1.00  0.00           H
ATOM   1544 HG22 VAL X  97      44.724  32.629  66.229  1.00  0.00           H
ATOM   1545 HG23 VAL X  97      44.676  30.878  65.864  1.00  0.00           H
ATOM   1546  C   VAL X  97      43.372  31.645  69.789  1.00  0.00           C
ATOM   1547  O   VAL X  97      43.533  32.755  70.257  1.00  0.00           O
ATOM   1548  N   LYS X  98      42.620  30.659  70.316  1.00  0.00           N
ATOM   1549  H   LYS X  98      42.492  29.891  69.672  1.00  0.00           H
ATOM   1550  CA  LYS X  98      41.868  30.631  71.636  1.00  0.00           C
ATOM   1551  HA  LYS X  98      41.273  31.540  71.717  1.00  0.00           H
ATOM   1552  CB  LYS X  98      41.012  29.393  71.775  1.00  0.00           C
ATOM   1553  HB2 LYS X  98      41.657  28.534  71.959  1.00  0.00           H
ATOM   1554  HB3 LYS X  98      40.543  29.222  70.806  1.00  0.00           H
ATOM   1555  CG  LYS X  98      40.040  29.623  72.886  1.00  0.00           C
ATOM   1556  HG2 LYS X  98      39.542  30.533  72.551  1.00  0.00           H
ATOM   1557  HG3 LYS X  98      40.639  29.569  73.795  1.00  0.00           H
ATOM   1558  CD  LYS X  98      39.040  28.481  72.793  1.00  0.00           C
ATOM   1559  HD2 LYS X  98      38.630  28.453  71.783  1.00  0.00           H
ATOM   1560  HD3 LYS X  98      38.154  28.657  73.403  1.00  0.00           H
ATOM   1561  CE  LYS X  98      39.519  27.017  73.059  1.00  0.00           C
ATOM   1562  HE2 LYS X  98      40.325  26.801  72.358  1.00  0.00           H
ATOM   1563  HE3 LYS X  98      38.691  26.373  72.761  1.00  0.00           H
ATOM   1564  NZ  LYS X  98      39.881  26.729  74.498  1.00  0.00           N
ATOM   1565  HZ1 LYS X  98      40.632  27.346  74.770  1.00  0.00           H
ATOM   1566  HZ2 LYS X  98      39.947  25.732  74.646  1.00  0.00           H
ATOM   1567  HZ3 LYS X  98      39.132  27.096  75.069  1.00  0.00           H
ATOM   1568  C   LYS X  98      42.964  30.950  72.763  1.00  0.00           C
ATOM   1569  O   LYS X  98      42.914  31.934  73.491  1.00  0.00           O
ATOM   1570  N   ASP X  99      44.014  30.136  72.862  1.00  0.00           N
ATOM   1571  H   ASP X  99      44.074  29.359  72.220  1.00  0.00           H
ATOM   1572  CA  ASP X  99      45.198  30.344  73.761  1.00  0.00           C
ATOM   1573  HA  ASP X  99      44.899  30.210  74.800  1.00  0.00           H
ATOM   1574  CB  ASP X  99      46.245  29.188  73.450  1.00  0.00           C
ATOM   1575  HB2 ASP X  99      47.157  29.261  74.042  1.00  0.00           H
ATOM   1576  HB3 ASP X  99      46.610  29.359  72.437  1.00  0.00           H
ATOM   1577  CG  ASP X  99      45.760  27.746  73.496  1.00  0.00           C
ATOM   1578  OD1 ASP X  99      44.924  27.479  74.350  1.00  0.00           O
ATOM   1579  OD2 ASP X  99      46.231  26.870  72.758  1.00  0.00           O
ATOM   1580  C   ASP X  99      45.993  31.703  73.454  1.00  0.00           C
ATOM   1581  O   ASP X  99      46.349  32.285  74.395  1.00  0.00           O
ATOM   1582  N   PHE X 100      46.261  32.151  72.178  1.00  0.00           N
ATOM   1583  H   PHE X 100      45.950  31.651  71.358  1.00  0.00           H
ATOM   1584  CA  PHE X 100      46.907  33.394  71.791  1.00  0.00           C
ATOM   1585  HA  PHE X 100      47.871  33.275  72.285  1.00  0.00           H
ATOM   1586  CB  PHE X 100      47.220  33.445  70.347  1.00  0.00           C
ATOM   1587  HB2 PHE X 100      46.447  32.937  69.770  1.00  0.00           H
ATOM   1588  HB3 PHE X 100      48.128  32.868  70.174  1.00  0.00           H
ATOM   1589  CG  PHE X 100      47.449  34.823  69.784  1.00  0.00           C
ATOM   1590  CD1 PHE X 100      46.468  35.498  69.037  1.00  0.00           C
ATOM   1591  HD1 PHE X 100      45.511  35.053  68.807  1.00  0.00           H
ATOM   1592  CE1 PHE X 100      46.774  36.789  68.643  1.00  0.00           C
ATOM   1593  HE1 PHE X 100      46.114  37.334  67.984  1.00  0.00           H
ATOM   1594  CZ  PHE X 100      47.936  37.435  69.093  1.00  0.00           C
ATOM   1595  HZ  PHE X 100      47.975  38.513  69.039  1.00  0.00           H
ATOM   1596  CE2 PHE X 100      48.995  36.662  69.635  1.00  0.00           C
ATOM   1597  HE2 PHE X 100      49.917  37.126  69.952  1.00  0.00           H
ATOM   1598  CD2 PHE X 100      48.722  35.365  70.047  1.00  0.00           C
ATOM   1599  HD2 PHE X 100      49.509  34.798  70.522  1.00  0.00           H
ATOM   1600  C   PHE X 100      46.122  34.598  72.351  1.00  0.00           C
ATOM   1601  O   PHE X 100      46.661  35.391  73.108  1.00  0.00           O
ATOM   1602  N   ILE X 101      44.750  34.639  72.118  1.00  0.00           N
ATOM   1603  H   ILE X 101      44.265  33.985  71.520  1.00  0.00           H
ATOM   1604  CA  ILE X 101      43.930  35.774  72.740  1.00  0.00           C
ATOM   1605  HA  ILE X 101      44.392  36.756  72.629  1.00  0.00           H
ATOM   1606  CB  ILE X 101      42.613  35.871  71.951  1.00  0.00           C
ATOM   1607  HB  ILE X 101      42.145  34.886  71.927  1.00  0.00           H
ATOM   1608  CG2 ILE X 101      41.554  36.782  72.607  1.00  0.00           C
ATOM   1609 HG21 ILE X 101      41.159  36.411  73.553  1.00  0.00           H
ATOM   1610 HG22 ILE X 101      41.930  37.791  72.775  1.00  0.00           H
ATOM   1611 HG23 ILE X 101      40.694  36.942  71.955  1.00  0.00           H
ATOM   1612  CG1 ILE X 101      43.033  36.419  70.548  1.00  0.00           C
ATOM   1613 HG12 ILE X 101      43.865  35.867  70.110  1.00  0.00           H
ATOM   1614 HG13 ILE X 101      43.279  37.469  70.704  1.00  0.00           H
ATOM   1615  CD1 ILE X 101      41.915  36.420  69.578  1.00  0.00           C
ATOM   1616 HD11 ILE X 101      41.148  37.169  69.773  1.00  0.00           H
ATOM   1617 HD12 ILE X 101      42.374  36.675  68.622  1.00  0.00           H
ATOM   1618 HD13 ILE X 101      41.461  35.443  69.413  1.00  0.00           H
ATOM   1619  C   ILE X 101      43.753  35.564  74.290  1.00  0.00           C
ATOM   1620  O   ILE X 101      43.577  36.598  74.954  1.00  0.00           O
ATOM   1621  N   HIE X 102      43.689  34.336  74.783  1.00  0.00           N
ATOM   1622  H   HIE X 102      43.510  33.638  74.076  1.00  0.00           H
ATOM   1623  CA  HIE X 102      43.563  34.043  76.183  1.00  0.00           C
ATOM   1624  HA  HIE X 102      42.633  34.529  76.478  1.00  0.00           H
ATOM   1625  CB  HIE X 102      43.271  32.527  76.441  1.00  0.00           C
ATOM   1626  HB2 HIE X 102      43.968  32.052  75.751  1.00  0.00           H
ATOM   1627  HB3 HIE X 102      42.267  32.352  76.052  1.00  0.00           H
ATOM   1628  CG  HIE X 102      43.390  32.051  77.902  1.00  0.00           C
ATOM   1629  ND1 HIE X 102      42.407  32.228  78.886  1.00  0.00           N
ATOM   1630  CE1 HIE X 102      42.927  31.745  79.990  1.00  0.00           C
ATOM   1631  HE1 HIE X 102      42.407  31.562  80.918  1.00  0.00           H
ATOM   1632  NE2 HIE X 102      44.180  31.249  79.765  1.00  0.00           N
ATOM   1633  HE2 HIE X 102      44.728  30.729  80.435  1.00  0.00           H
ATOM   1634  CD2 HIE X 102      44.486  31.421  78.431  1.00  0.00           C
ATOM   1635  HD2 HIE X 102      45.420  31.175  77.948  1.00  0.00           H
ATOM   1636  C   HIE X 102      44.711  34.464  77.078  1.00  0.00           C
ATOM   1637  O   HIE X 102      44.540  35.065  78.130  1.00  0.00           O
ATOM   1638  N   ASN X 103      45.964  34.268  76.535  1.00  0.00           N
ATOM   1639  H   ASN X 103      46.010  33.897  75.597  1.00  0.00           H
ATOM   1640  CA  ASN X 103      47.147  34.592  77.286  1.00  0.00           C
ATOM   1641  HA  ASN X 103      46.871  34.410  78.325  1.00  0.00           H
ATOM   1642  CB  ASN X 103      48.281  33.692  76.983  1.00  0.00           C
ATOM   1643  HB2 ASN X 103      49.186  33.963  77.526  1.00  0.00           H
ATOM   1644  HB3 ASN X 103      48.457  33.686  75.907  1.00  0.00           H
ATOM   1645  CG  ASN X 103      48.247  32.216  77.460  1.00  0.00           C
ATOM   1646  OD1 ASN X 103      48.439  32.002  78.630  1.00  0.00           O
ATOM   1647  ND2 ASN X 103      47.932  31.264  76.640  1.00  0.00           N
ATOM   1648 HD21 ASN X 103      47.481  31.563  75.787  1.00  0.00           H
ATOM   1649 HD22 ASN X 103      47.861  30.319  76.987  1.00  0.00           H
ATOM   1650  C   ASN X 103      47.598  36.060  77.053  1.00  0.00           C
ATOM   1651  O   ASN X 103      48.634  36.457  77.508  1.00  0.00           O
ATOM   1652  N   THR X 104      46.885  36.773  76.236  1.00  0.00           N
ATOM   1653  H   THR X 104      46.024  36.375  75.889  1.00  0.00           H
ATOM   1654  CA  THR X 104      47.231  38.168  75.845  1.00  0.00           C
ATOM   1655  HA  THR X 104      48.155  38.402  76.373  1.00  0.00           H
ATOM   1656  CB  THR X 104      47.575  38.319  74.363  1.00  0.00           C
ATOM   1657  HB  THR X 104      47.816  39.368  74.191  1.00  0.00           H
ATOM   1658  CG2 THR X 104      48.774  37.488  73.922  1.00  0.00           C
ATOM   1659 HG21 THR X 104      49.669  37.908  74.381  1.00  0.00           H
ATOM   1660 HG22 THR X 104      48.512  36.486  74.263  1.00  0.00           H
ATOM   1661 HG23 THR X 104      48.850  37.611  72.842  1.00  0.00           H
ATOM   1662  OG1 THR X 104      46.428  38.057  73.671  1.00  0.00           O
ATOM   1663  HG1 THR X 104      46.530  37.166  73.329  1.00  0.00           H
ATOM   1664  C   THR X 104      46.296  39.323  76.301  1.00  0.00           C
ATOM   1665  O   THR X 104      46.699  40.472  76.455  1.00  0.00           O
ATOM   1666  N   SER X 105      44.989  39.075  76.559  1.00  0.00           N
ATOM   1667  H   SER X 105      44.585  38.191  76.284  1.00  0.00           H
ATOM   1668  CA  SER X 105      43.937  39.927  77.174  1.00  0.00           C
ATOM   1669  HA  SER X 105      43.038  39.330  77.321  1.00  0.00           H
ATOM   1670  CB  SER X 105      44.405  40.302  78.586  1.00  0.00           C
ATOM   1671  HB2 SER X 105      45.291  40.937  78.596  1.00  0.00           H
ATOM   1672  HB3 SER X 105      44.680  39.440  79.193  1.00  0.00           H
ATOM   1673  OG  SER X 105      43.329  40.952  79.292  1.00  0.00           O
ATOM   1674  HG  SER X 105      43.736  41.777  79.565  1.00  0.00           H
ATOM   1675  C   SER X 105      43.590  41.233  76.344  1.00  0.00           C
ATOM   1676  O   SER X 105      42.442  41.688  76.503  1.00  0.00           O
ATOM   1677  N   PHE X 106      44.488  41.711  75.461  1.00  0.00           N
ATOM   1678  H   PHE X 106      45.379  41.257  75.318  1.00  0.00           H
ATOM   1679  CA  PHE X 106      44.233  42.917  74.677  1.00  0.00           C
ATOM   1680  HA  PHE X 106      45.160  43.251  74.211  1.00  0.00           H
ATOM   1681  CB  PHE X 106      43.173  42.681  73.610  1.00  0.00           C
ATOM   1682  HB2 PHE X 106      42.832  43.630  73.197  1.00  0.00           H
ATOM   1683  HB3 PHE X 106      42.330  42.138  74.039  1.00  0.00           H
ATOM   1684  CG  PHE X 106      43.596  41.853  72.496  1.00  0.00           C
ATOM   1685  CD1 PHE X 106      43.851  40.440  72.577  1.00  0.00           C
ATOM   1686  HD1 PHE X 106      43.704  39.977  73.541  1.00  0.00           H
ATOM   1687  CE1 PHE X 106      44.365  39.777  71.457  1.00  0.00           C
ATOM   1688  HE1 PHE X 106      44.656  38.745  71.588  1.00  0.00           H
ATOM   1689  CZ  PHE X 106      44.371  40.448  70.211  1.00  0.00           C
ATOM   1690  HZ  PHE X 106      44.721  39.963  69.312  1.00  0.00           H
ATOM   1691  CE2 PHE X 106      44.059  41.779  70.108  1.00  0.00           C
ATOM   1692  HE2 PHE X 106      44.170  42.289  69.163  1.00  0.00           H
ATOM   1693  CD2 PHE X 106      43.738  42.513  71.254  1.00  0.00           C
ATOM   1694  HD2 PHE X 106      43.569  43.566  71.084  1.00  0.00           H
ATOM   1695  C   PHE X 106      43.869  44.146  75.593  1.00  0.00           C
ATOM   1696  O   PHE X 106      43.066  45.036  75.394  1.00  0.00           O
ATOM   1697  N   SER X 107      44.549  44.211  76.734  1.00  0.00           N
ATOM   1698  H   SER X 107      45.048  43.404  77.080  1.00  0.00           H
ATOM   1699  CA  SER X 107      44.687  45.335  77.591  1.00  0.00           C
ATOM   1700  HA  SER X 107      43.731  45.850  77.687  1.00  0.00           H
ATOM   1701  CB  SER X 107      45.001  44.918  79.022  1.00  0.00           C
ATOM   1702  HB2 SER X 107      44.982  45.742  79.736  1.00  0.00           H
ATOM   1703  HB3 SER X 107      45.944  44.396  78.861  1.00  0.00           H
ATOM   1704  OG  SER X 107      44.070  43.970  79.355  1.00  0.00           O
ATOM   1705  HG  SER X 107      43.336  44.383  79.814  1.00  0.00           H
ATOM   1706  C   SER X 107      45.747  46.360  77.168  1.00  0.00           C
ATOM   1707  O   SER X 107      45.925  47.478  77.696  1.00  0.00           O
ATOM   1708  N   LYS X 108      46.627  46.075  76.212  1.00  0.00           N
ATOM   1709  H   LYS X 108      46.743  45.130  75.876  1.00  0.00           H
ATOM   1710  CA  LYS X 108      47.617  46.932  75.553  1.00  0.00           C
ATOM   1711  HA  LYS X 108      47.506  47.927  75.984  1.00  0.00           H
ATOM   1712  CB  LYS X 108      49.036  46.537  76.022  1.00  0.00           C
ATOM   1713  HB2 LYS X 108      49.665  47.244  75.482  1.00  0.00           H
ATOM   1714  HB3 LYS X 108      49.249  45.589  75.528  1.00  0.00           H
ATOM   1715  CG  LYS X 108      49.209  46.499  77.628  1.00  0.00           C
ATOM   1716  HG2 LYS X 108      48.898  45.595  78.152  1.00  0.00           H
ATOM   1717  HG3 LYS X 108      48.620  47.257  78.144  1.00  0.00           H
ATOM   1718  CD  LYS X 108      50.659  46.845  77.961  1.00  0.00           C
ATOM   1719  HD2 LYS X 108      50.813  47.905  77.758  1.00  0.00           H
ATOM   1720  HD3 LYS X 108      51.328  46.331  77.271  1.00  0.00           H
ATOM   1721  CE  LYS X 108      51.195  46.581  79.451  1.00  0.00           C
ATOM   1722  HE2 LYS X 108      50.705  47.318  80.087  1.00  0.00           H
ATOM   1723  HE3 LYS X 108      52.232  46.889  79.587  1.00  0.00           H
ATOM   1724  NZ  LYS X 108      50.977  45.218  79.920  1.00  0.00           N
ATOM   1725  HZ1 LYS X 108      49.980  45.065  79.866  1.00  0.00           H
ATOM   1726  HZ2 LYS X 108      51.263  45.134  80.885  1.00  0.00           H
ATOM   1727  HZ3 LYS X 108      51.625  44.600  79.453  1.00  0.00           H
ATOM   1728  C   LYS X 108      47.496  46.872  74.056  1.00  0.00           C
ATOM   1729  O   LYS X 108      47.404  45.789  73.521  1.00  0.00           O
ATOM   1730  N   SER X 109      47.701  48.015  73.393  1.00  0.00           N
ATOM   1731  H   SER X 109      47.647  48.910  73.860  1.00  0.00           H
ATOM   1732  CA  SER X 109      47.672  48.210  71.913  1.00  0.00           C
ATOM   1733  HA  SER X 109      47.794  47.247  71.417  1.00  0.00           H
ATOM   1734  CB  SER X 109      46.305  48.629  71.421  1.00  0.00           C
ATOM   1735  HB2 SER X 109      46.368  48.727  70.337  1.00  0.00           H
ATOM   1736  HB3 SER X 109      45.922  49.529  71.900  1.00  0.00           H
ATOM   1737  OG  SER X 109      45.428  47.537  71.707  1.00  0.00           O
ATOM   1738  HG  SER X 109      45.562  46.807  71.098  1.00  0.00           H
ATOM   1739  C   SER X 109      48.886  49.165  71.509  1.00  0.00           C
ATOM   1740  O   SER X 109      48.639  50.230  70.983  1.00  0.00           O
ATOM   1741  N   GLY X 110      50.079  48.815  71.958  1.00  0.00           N
ATOM   1742  H   GLY X 110      50.142  47.872  72.314  1.00  0.00           H
ATOM   1743  CA  GLY X 110      51.203  49.764  72.087  1.00  0.00           C
ATOM   1744  HA2 GLY X 110      51.147  50.529  71.313  1.00  0.00           H
ATOM   1745  HA3 GLY X 110      52.152  49.287  71.843  1.00  0.00           H
ATOM   1746  C   GLY X 110      51.406  50.519  73.405  1.00  0.00           C
ATOM   1747  O   GLY X 110      51.460  49.812  74.413  1.00  0.00           O
ATOM   1748  N   SER X 111      51.305  51.888  73.407  1.00  0.00           N
ATOM   1749  H   SER X 111      51.113  52.395  72.554  1.00  0.00           H
ATOM   1750  CA  SER X 111      51.397  52.700  74.663  1.00  0.00           C
ATOM   1751  HA  SER X 111      52.203  52.341  75.303  1.00  0.00           H
ATOM   1752  CB  SER X 111      51.897  54.071  74.272  1.00  0.00           C
ATOM   1753  HB2 SER X 111      52.249  54.485  75.217  1.00  0.00           H
ATOM   1754  HB3 SER X 111      51.073  54.636  73.837  1.00  0.00           H
ATOM   1755  OG  SER X 111      53.019  54.122  73.359  1.00  0.00           O
ATOM   1756  HG  SER X 111      53.785  54.011  73.926  1.00  0.00           H
ATOM   1757  C   SER X 111      50.046  52.906  75.366  1.00  0.00           C
ATOM   1758  O   SER X 111      49.100  53.435  74.772  1.00  0.00           O
ATOM   1759  N   GLY X 112      50.029  52.459  76.590  1.00  0.00           N
ATOM   1760  H   GLY X 112      50.762  51.909  77.013  1.00  0.00           H
ATOM   1761  CA  GLY X 112      48.925  52.771  77.440  1.00  0.00           C
ATOM   1762  HA2 GLY X 112      48.319  53.552  76.982  1.00  0.00           H
ATOM   1763  HA3 GLY X 112      49.315  53.040  78.422  1.00  0.00           H
ATOM   1764  C   GLY X 112      47.928  51.664  77.545  1.00  0.00           C
ATOM   1765  O   GLY X 112      48.303  50.530  77.403  1.00  0.00           O
ATOM   1766  N   PHE X 113      46.691  51.975  77.796  1.00  0.00           N
ATOM   1767  H   PHE X 113      46.504  52.863  78.240  1.00  0.00           H
ATOM   1768  CA  PHE X 113      45.582  50.991  78.085  1.00  0.00           C
ATOM   1769  HA  PHE X 113      45.874  49.951  78.231  1.00  0.00           H
ATOM   1770  CB  PHE X 113      44.900  51.403  79.398  1.00  0.00           C
ATOM   1771  HB2 PHE X 113      44.235  52.251  79.236  1.00  0.00           H
ATOM   1772  HB3 PHE X 113      45.701  51.872  79.971  1.00  0.00           H
ATOM   1773  CG  PHE X 113      44.419  50.214  80.262  1.00  0.00           C
ATOM   1774  CD1 PHE X 113      43.019  49.957  80.242  1.00  0.00           C
ATOM   1775  HD1 PHE X 113      42.247  50.491  79.709  1.00  0.00           H
ATOM   1776  CE1 PHE X 113      42.623  48.831  80.995  1.00  0.00           C
ATOM   1777  HE1 PHE X 113      41.608  48.487  80.860  1.00  0.00           H
ATOM   1778  CZ  PHE X 113      43.553  47.978  81.616  1.00  0.00           C
ATOM   1779  HZ  PHE X 113      43.304  47.092  82.182  1.00  0.00           H
ATOM   1780  CE2 PHE X 113      44.955  48.256  81.602  1.00  0.00           C
ATOM   1781  HE2 PHE X 113      45.618  47.523  82.038  1.00  0.00           H
ATOM   1782  CD2 PHE X 113      45.377  49.335  80.875  1.00  0.00           C
ATOM   1783  HD2 PHE X 113      46.416  49.628  80.869  1.00  0.00           H
ATOM   1784  C   PHE X 113      44.577  50.920  76.956  1.00  0.00           C
ATOM   1785  O   PHE X 113      44.125  51.962  76.425  1.00  0.00           O
ATOM   1786  N   SER X 114      44.143  49.692  76.611  1.00  0.00           N
ATOM   1787  H   SER X 114      44.710  48.997  77.076  1.00  0.00           H
ATOM   1788  CA  SER X 114      43.257  49.291  75.547  1.00  0.00           C
ATOM   1789  HA  SER X 114      42.760  50.160  75.117  1.00  0.00           H
ATOM   1790  CB  SER X 114      44.078  48.622  74.417  1.00  0.00           C
ATOM   1791  HB2 SER X 114      44.365  47.616  74.723  1.00  0.00           H
ATOM   1792  HB3 SER X 114      44.940  49.264  74.234  1.00  0.00           H
ATOM   1793  OG  SER X 114      43.345  48.505  73.276  1.00  0.00           O
ATOM   1794  HG  SER X 114      43.952  47.948  72.783  1.00  0.00           H
ATOM   1795  C   SER X 114      42.093  48.281  75.940  1.00  0.00           C
ATOM   1796  O   SER X 114      42.028  47.832  77.092  1.00  0.00           O
ATOM   1797  N   ARG X 115      41.142  48.067  75.011  1.00  0.00           N
ATOM   1798  H   ARG X 115      41.298  48.527  74.125  1.00  0.00           H
ATOM   1799  CA  ARG X 115      40.080  47.063  75.092  1.00  0.00           C
ATOM   1800  HA  ARG X 115      40.471  46.175  75.588  1.00  0.00           H
ATOM   1801  CB  ARG X 115      38.849  47.574  75.929  1.00  0.00           C
ATOM   1802  HB2 ARG X 115      39.089  47.600  76.992  1.00  0.00           H
ATOM   1803  HB3 ARG X 115      38.053  46.835  76.018  1.00  0.00           H
ATOM   1804  CG  ARG X 115      38.230  48.880  75.450  1.00  0.00           C
ATOM   1805  HG2 ARG X 115      37.771  48.780  74.466  1.00  0.00           H
ATOM   1806  HG3 ARG X 115      38.909  49.732  75.414  1.00  0.00           H
ATOM   1807  CD  ARG X 115      37.140  49.417  76.445  1.00  0.00           C
ATOM   1808  HD2 ARG X 115      36.787  50.398  76.129  1.00  0.00           H
ATOM   1809  HD3 ARG X 115      37.604  49.517  77.426  1.00  0.00           H
ATOM   1810  NE  ARG X 115      36.012  48.525  76.559  1.00  0.00           N
ATOM   1811  HE  ARG X 115      36.138  47.600  76.173  1.00  0.00           H
ATOM   1812  CZ  ARG X 115      34.836  48.741  77.164  1.00  0.00           C
ATOM   1813  NH1 ARG X 115      34.552  49.756  77.915  1.00  0.00           N
ATOM   1814 HH11 ARG X 115      35.162  50.523  78.160  1.00  0.00           H
ATOM   1815 HH12 ARG X 115      33.652  49.671  78.366  1.00  0.00           H
ATOM   1816  NH2 ARG X 115      33.935  47.840  76.980  1.00  0.00           N
ATOM   1817 HH21 ARG X 115      33.004  47.977  77.348  1.00  0.00           H
ATOM   1818 HH22 ARG X 115      34.124  47.178  76.240  1.00  0.00           H
ATOM   1819  C   ARG X 115      39.667  46.456  73.745  1.00  0.00           C
ATOM   1820  O   ARG X 115      39.660  47.179  72.737  1.00  0.00           O
ATOM   1821  N   LEU X 116      39.509  45.122  73.670  1.00  0.00           N
ATOM   1822  H   LEU X 116      39.752  44.522  74.445  1.00  0.00           H
ATOM   1823  CA  LEU X 116      39.079  44.514  72.471  1.00  0.00           C
ATOM   1824  HA  LEU X 116      39.751  44.923  71.716  1.00  0.00           H
ATOM   1825  CB  LEU X 116      39.281  43.005  72.640  1.00  0.00           C
ATOM   1826  HB2 LEU X 116      38.512  42.701  73.350  1.00  0.00           H
ATOM   1827  HB3 LEU X 116      40.233  42.853  73.150  1.00  0.00           H
ATOM   1828  CG  LEU X 116      39.304  42.291  71.301  1.00  0.00           C
ATOM   1829  HG  LEU X 116      38.392  42.679  70.848  1.00  0.00           H
ATOM   1830  CD1 LEU X 116      40.531  42.545  70.476  1.00  0.00           C
ATOM   1831 HD11 LEU X 116      41.005  43.518  70.609  1.00  0.00           H
ATOM   1832 HD12 LEU X 116      41.258  41.760  70.683  1.00  0.00           H
ATOM   1833 HD13 LEU X 116      40.213  42.344  69.453  1.00  0.00           H
ATOM   1834  CD2 LEU X 116      39.146  40.808  71.627  1.00  0.00           C
ATOM   1835 HD21 LEU X 116      39.080  40.402  70.617  1.00  0.00           H
ATOM   1836 HD22 LEU X 116      40.016  40.403  72.143  1.00  0.00           H
ATOM   1837 HD23 LEU X 116      38.252  40.636  72.226  1.00  0.00           H
ATOM   1838  C   LEU X 116      37.601  44.931  72.264  1.00  0.00           C
ATOM   1839  O   LEU X 116      36.815  45.068  73.189  1.00  0.00           O
ATOM   1840  N   ALA X 117      37.255  45.085  70.969  1.00  0.00           N
ATOM   1841  H   ALA X 117      37.966  44.954  70.264  1.00  0.00           H
ATOM   1842  CA  ALA X 117      35.958  45.477  70.529  1.00  0.00           C
ATOM   1843  HA  ALA X 117      35.301  45.657  71.380  1.00  0.00           H
ATOM   1844  CB  ALA X 117      36.073  46.911  69.918  1.00  0.00           C
ATOM   1845  HB1 ALA X 117      36.751  46.876  69.065  1.00  0.00           H
ATOM   1846  HB2 ALA X 117      35.142  47.133  69.398  1.00  0.00           H
ATOM   1847  HB3 ALA X 117      36.441  47.604  70.675  1.00  0.00           H
ATOM   1848  C   ALA X 117      35.300  44.515  69.624  1.00  0.00           C
ATOM   1849  O   ALA X 117      34.108  44.674  69.402  1.00  0.00           O
ATOM   1850  N   GLY X 118      36.009  43.570  68.979  1.00  0.00           N
ATOM   1851  H   GLY X 118      37.007  43.553  69.130  1.00  0.00           H
ATOM   1852  CA  GLY X 118      35.272  42.629  68.104  1.00  0.00           C
ATOM   1853  HA2 GLY X 118      34.589  43.187  67.464  1.00  0.00           H
ATOM   1854  HA3 GLY X 118      34.685  41.869  68.620  1.00  0.00           H
ATOM   1855  C   GLY X 118      36.192  41.905  67.138  1.00  0.00           C
ATOM   1856  O   GLY X 118      37.389  42.220  67.116  1.00  0.00           O
ATOM   1857  N   PHE X 119      35.707  40.774  66.680  1.00  0.00           N
ATOM   1858  H   PHE X 119      34.721  40.612  66.822  1.00  0.00           H
ATOM   1859  CA  PHE X 119      36.392  39.954  65.682  1.00  0.00           C
ATOM   1860  HA  PHE X 119      37.463  40.160  65.667  1.00  0.00           H
ATOM   1861  CB  PHE X 119      36.222  38.439  65.834  1.00  0.00           C
ATOM   1862  HB2 PHE X 119      36.707  38.060  64.934  1.00  0.00           H
ATOM   1863  HB3 PHE X 119      35.175  38.136  65.810  1.00  0.00           H
ATOM   1864  CG  PHE X 119      37.036  37.757  66.986  1.00  0.00           C
ATOM   1865  CD1 PHE X 119      36.866  38.133  68.337  1.00  0.00           C
ATOM   1866  HD1 PHE X 119      36.212  38.920  68.683  1.00  0.00           H
ATOM   1867  CE1 PHE X 119      37.584  37.475  69.374  1.00  0.00           C
ATOM   1868  HE1 PHE X 119      37.592  37.753  70.418  1.00  0.00           H
ATOM   1869  CZ  PHE X 119      38.457  36.369  69.047  1.00  0.00           C
ATOM   1870  HZ  PHE X 119      39.094  35.846  69.744  1.00  0.00           H
ATOM   1871  CE2 PHE X 119      38.507  35.930  67.750  1.00  0.00           C
ATOM   1872  HE2 PHE X 119      39.184  35.162  67.404  1.00  0.00           H
ATOM   1873  CD2 PHE X 119      37.832  36.633  66.706  1.00  0.00           C
ATOM   1874  HD2 PHE X 119      37.820  36.124  65.754  1.00  0.00           H
ATOM   1875  C   PHE X 119      35.794  40.304  64.259  1.00  0.00           C
ATOM   1876  O   PHE X 119      34.575  40.405  64.124  1.00  0.00           O
ATOM   1877  N   VAL X 120      36.652  40.302  63.225  1.00  0.00           N
ATOM   1878  H   VAL X 120      37.639  40.235  63.428  1.00  0.00           H
ATOM   1879  CA  VAL X 120      36.256  40.449  61.809  1.00  0.00           C
ATOM   1880  HA  VAL X 120      35.199  40.229  61.661  1.00  0.00           H
ATOM   1881  CB  VAL X 120      36.490  41.824  61.157  1.00  0.00           C
ATOM   1882  HB  VAL X 120      37.572  41.909  61.254  1.00  0.00           H
ATOM   1883  CG1 VAL X 120      36.198  42.051  59.659  1.00  0.00           C
ATOM   1884 HG11 VAL X 120      36.578  41.185  59.118  1.00  0.00           H
ATOM   1885 HG12 VAL X 120      35.121  42.079  59.491  1.00  0.00           H
ATOM   1886 HG13 VAL X 120      36.630  42.992  59.318  1.00  0.00           H
ATOM   1887  CG2 VAL X 120      35.791  43.027  61.864  1.00  0.00           C
ATOM   1888 HG21 VAL X 120      35.807  42.645  62.885  1.00  0.00           H
ATOM   1889 HG22 VAL X 120      36.360  43.948  61.742  1.00  0.00           H
ATOM   1890 HG23 VAL X 120      34.772  43.077  61.480  1.00  0.00           H
ATOM   1891  C   VAL X 120      36.861  39.319  60.950  1.00  0.00           C
ATOM   1892  O   VAL X 120      38.074  39.042  61.052  1.00  0.00           O
ATOM   1893  N   LEU X 121      36.011  38.460  60.353  1.00  0.00           N
ATOM   1894  H   LEU X 121      35.041  38.718  60.468  1.00  0.00           H
ATOM   1895  CA  LEU X 121      36.375  37.179  59.796  1.00  0.00           C
ATOM   1896  HA  LEU X 121      37.429  36.995  60.004  1.00  0.00           H
ATOM   1897  CB  LEU X 121      35.682  35.986  60.428  1.00  0.00           C
ATOM   1898  HB2 LEU X 121      36.301  35.098  60.302  1.00  0.00           H
ATOM   1899  HB3 LEU X 121      34.725  35.819  59.934  1.00  0.00           H
ATOM   1900  CG  LEU X 121      35.446  36.047  61.997  1.00  0.00           C
ATOM   1901  HG  LEU X 121      34.820  36.918  62.189  1.00  0.00           H
ATOM   1902  CD1 LEU X 121      34.626  34.833  62.441  1.00  0.00           C
ATOM   1903 HD11 LEU X 121      35.092  33.914  62.086  1.00  0.00           H
ATOM   1904 HD12 LEU X 121      34.499  34.833  63.524  1.00  0.00           H
ATOM   1905 HD13 LEU X 121      33.619  34.929  62.033  1.00  0.00           H
ATOM   1906  CD2 LEU X 121      36.741  36.015  62.888  1.00  0.00           C
ATOM   1907 HD21 LEU X 121      36.435  35.990  63.934  1.00  0.00           H
ATOM   1908 HD22 LEU X 121      37.372  35.159  62.648  1.00  0.00           H
ATOM   1909 HD23 LEU X 121      37.354  36.915  62.842  1.00  0.00           H
ATOM   1910  C   LEU X 121      36.189  37.091  58.272  1.00  0.00           C
ATOM   1911  O   LEU X 121      35.415  37.820  57.692  1.00  0.00           O
ATOM   1912  N   ASP X 122      36.885  36.069  57.752  1.00  0.00           N
ATOM   1913  H   ASP X 122      37.573  35.530  58.259  1.00  0.00           H
ATOM   1914  CA  ASP X 122      36.710  35.554  56.356  1.00  0.00           C
ATOM   1915  HA  ASP X 122      36.169  36.306  55.781  1.00  0.00           H
ATOM   1916  CB  ASP X 122      38.035  35.296  55.729  1.00  0.00           C
ATOM   1917  HB2 ASP X 122      38.582  34.556  56.313  1.00  0.00           H
ATOM   1918  HB3 ASP X 122      38.493  36.285  55.700  1.00  0.00           H
ATOM   1919  CG  ASP X 122      37.904  34.922  54.280  1.00  0.00           C
ATOM   1920  OD1 ASP X 122      37.629  35.837  53.488  1.00  0.00           O
ATOM   1921  OD2 ASP X 122      37.901  33.681  53.970  1.00  0.00           O
ATOM   1922  C   ASP X 122      35.654  34.368  56.313  1.00  0.00           C
ATOM   1923  O   ASP X 122      35.462  33.685  57.326  1.00  0.00           O
ATOM   1924  N   MET X 123      35.061  34.141  55.166  1.00  0.00           N
ATOM   1925  H   MET X 123      35.305  34.753  54.400  1.00  0.00           H
ATOM   1926  CA  MET X 123      34.221  32.974  54.839  1.00  0.00           C
ATOM   1927  HA  MET X 123      33.215  33.082  55.245  1.00  0.00           H
ATOM   1928  CB  MET X 123      33.869  33.017  53.347  1.00  0.00           C
ATOM   1929  HB2 MET X 123      34.747  33.156  52.716  1.00  0.00           H
ATOM   1930  HB3 MET X 123      33.131  33.812  53.243  1.00  0.00           H
ATOM   1931  CG  MET X 123      32.949  31.876  52.854  1.00  0.00           C
ATOM   1932  HG2 MET X 123      32.359  32.356  52.073  1.00  0.00           H
ATOM   1933  HG3 MET X 123      32.195  31.604  53.593  1.00  0.00           H
ATOM   1934  SD  MET X 123      33.870  30.434  52.244  1.00  0.00           S
ATOM   1935  CE  MET X 123      34.001  30.968  50.544  1.00  0.00           C
ATOM   1936  HE1 MET X 123      34.726  30.367  49.996  1.00  0.00           H
ATOM   1937  HE2 MET X 123      33.067  30.936  49.983  1.00  0.00           H
ATOM   1938  HE3 MET X 123      34.365  31.995  50.533  1.00  0.00           H
ATOM   1939  C   MET X 123      34.888  31.654  55.307  1.00  0.00           C
ATOM   1940  O   MET X 123      34.155  30.851  55.846  1.00  0.00           O
ATOM   1941  N   PHE X 124      36.178  31.356  55.121  1.00  0.00           N
ATOM   1942  H   PHE X 124      36.814  32.010  54.688  1.00  0.00           H
ATOM   1943  CA  PHE X 124      36.720  30.020  55.497  1.00  0.00           C
ATOM   1944  HA  PHE X 124      35.940  29.266  55.384  1.00  0.00           H
ATOM   1945  CB  PHE X 124      37.920  29.670  54.634  1.00  0.00           C
ATOM   1946  HB2 PHE X 124      38.372  28.728  54.944  1.00  0.00           H
ATOM   1947  HB3 PHE X 124      38.598  30.502  54.827  1.00  0.00           H
ATOM   1948  CG  PHE X 124      37.648  29.564  53.185  1.00  0.00           C
ATOM   1949  CD1 PHE X 124      37.247  28.347  52.624  1.00  0.00           C
ATOM   1950  HD1 PHE X 124      37.095  27.495  53.269  1.00  0.00           H
ATOM   1951  CE1 PHE X 124      37.075  28.105  51.282  1.00  0.00           C
ATOM   1952  HE1 PHE X 124      36.809  27.131  50.898  1.00  0.00           H
ATOM   1953  CZ  PHE X 124      37.181  29.181  50.422  1.00  0.00           C
ATOM   1954  HZ  PHE X 124      37.110  28.897  49.382  1.00  0.00           H
ATOM   1955  CE2 PHE X 124      37.489  30.448  50.871  1.00  0.00           C
ATOM   1956  HE2 PHE X 124      37.558  31.278  50.184  1.00  0.00           H
ATOM   1957  CD2 PHE X 124      37.663  30.624  52.271  1.00  0.00           C
ATOM   1958  HD2 PHE X 124      37.930  31.622  52.588  1.00  0.00           H
ATOM   1959  C   PHE X 124      37.012  29.945  56.992  1.00  0.00           C
ATOM   1960  O   PHE X 124      37.185  28.860  57.529  1.00  0.00           O
ATOM   1961  N   CYS X 125      37.097  31.079  57.713  1.00  0.00           N
ATOM   1962  H   CYS X 125      36.772  31.927  57.271  1.00  0.00           H
ATOM   1963  CA  CYS X 125      37.540  31.196  59.156  1.00  0.00           C
ATOM   1964  HA  CYS X 125      38.141  30.342  59.468  1.00  0.00           H
ATOM   1965  CB  CYS X 125      38.422  32.410  59.296  1.00  0.00           C
ATOM   1966  HB2 CYS X 125      38.905  32.449  60.273  1.00  0.00           H
ATOM   1967  HB3 CYS X 125      37.840  33.327  59.201  1.00  0.00           H
ATOM   1968  SG  CYS X 125      39.795  32.453  58.009  1.00  0.00           S
ATOM   1969  HG  CYS X 125      39.132  33.311  57.228  1.00  0.00           H
ATOM   1970  C   CYS X 125      36.310  31.213  60.117  1.00  0.00           C
ATOM   1971  O   CYS X 125      36.446  31.495  61.275  1.00  0.00           O
ATOM   1972  N   THR X 126      35.065  30.925  59.672  1.00  0.00           N
ATOM   1973  H   THR X 126      34.970  30.715  58.688  1.00  0.00           H
ATOM   1974  CA  THR X 126      33.887  30.994  60.487  1.00  0.00           C
ATOM   1975  HA  THR X 126      33.923  32.024  60.842  1.00  0.00           H
ATOM   1976  CB  THR X 126      32.549  30.838  59.668  1.00  0.00           C
ATOM   1977  HB  THR X 126      31.762  30.468  60.325  1.00  0.00           H
ATOM   1978  CG2 THR X 126      32.250  32.254  59.025  1.00  0.00           C
ATOM   1979 HG21 THR X 126      33.095  32.514  58.388  1.00  0.00           H
ATOM   1980 HG22 THR X 126      31.292  32.177  58.511  1.00  0.00           H
ATOM   1981 HG23 THR X 126      32.184  33.012  59.806  1.00  0.00           H
ATOM   1982  OG1 THR X 126      32.757  29.889  58.581  1.00  0.00           O
ATOM   1983  HG1 THR X 126      32.996  29.087  59.053  1.00  0.00           H
ATOM   1984  C   THR X 126      33.806  30.157  61.804  1.00  0.00           C
ATOM   1985  O   THR X 126      32.972  30.420  62.651  1.00  0.00           O
ATOM   1986  N   SER X 127      34.717  29.211  62.007  1.00  0.00           N
ATOM   1987  H   SER X 127      35.357  28.846  61.316  1.00  0.00           H
ATOM   1988  CA  SER X 127      34.774  28.512  63.242  1.00  0.00           C
ATOM   1989  HA  SER X 127      33.793  28.082  63.444  1.00  0.00           H
ATOM   1990  CB  SER X 127      35.682  27.301  63.171  1.00  0.00           C
ATOM   1991  HB2 SER X 127      35.279  26.696  62.359  1.00  0.00           H
ATOM   1992  HB3 SER X 127      35.582  26.618  64.015  1.00  0.00           H
ATOM   1993  OG  SER X 127      37.055  27.785  63.073  1.00  0.00           O
ATOM   1994  HG  SER X 127      37.195  27.775  62.123  1.00  0.00           H
ATOM   1995  C   SER X 127      35.200  29.451  64.356  1.00  0.00           C
ATOM   1996  O   SER X 127      34.925  29.116  65.494  1.00  0.00           O
ATOM   1997  N   MET X 128      35.670  30.659  64.041  1.00  0.00           N
ATOM   1998  H   MET X 128      36.086  30.763  63.127  1.00  0.00           H
ATOM   1999  CA  MET X 128      36.156  31.598  65.058  1.00  0.00           C
ATOM   2000  HA  MET X 128      36.753  31.003  65.749  1.00  0.00           H
ATOM   2001  CB  MET X 128      37.230  32.520  64.516  1.00  0.00           C
ATOM   2002  HB2 MET X 128      37.708  33.163  65.254  1.00  0.00           H
ATOM   2003  HB3 MET X 128      36.771  33.174  63.774  1.00  0.00           H
ATOM   2004  CG  MET X 128      38.333  31.824  63.761  1.00  0.00           C
ATOM   2005  HG2 MET X 128      38.770  32.478  63.007  1.00  0.00           H
ATOM   2006  HG3 MET X 128      37.969  30.936  63.243  1.00  0.00           H
ATOM   2007  SD  MET X 128      39.759  31.496  64.743  1.00  0.00           S
ATOM   2008  CE  MET X 128      40.654  30.730  63.439  1.00  0.00           C
ATOM   2009  HE1 MET X 128      40.368  29.679  63.463  1.00  0.00           H
ATOM   2010  HE2 MET X 128      40.447  31.115  62.440  1.00  0.00           H
ATOM   2011  HE3 MET X 128      41.736  30.807  63.548  1.00  0.00           H
ATOM   2012  C   MET X 128      35.069  32.326  65.830  1.00  0.00           C
ATOM   2013  O   MET X 128      35.377  33.092  66.780  1.00  0.00           O
ATOM   2014  N   ILE X 129      33.818  32.038  65.511  1.00  0.00           N
ATOM   2015  H   ILE X 129      33.613  31.260  64.899  1.00  0.00           H
ATOM   2016  CA  ILE X 129      32.650  32.714  66.077  1.00  0.00           C
ATOM   2017  HA  ILE X 129      32.825  33.789  66.056  1.00  0.00           H
ATOM   2018  CB  ILE X 129      31.496  32.565  65.089  1.00  0.00           C
ATOM   2019  HB  ILE X 129      31.311  31.516  64.856  1.00  0.00           H
ATOM   2020  CG2 ILE X 129      30.220  33.207  65.646  1.00  0.00           C
ATOM   2021 HG21 ILE X 129      30.341  34.259  65.907  1.00  0.00           H
ATOM   2022 HG22 ILE X 129      29.435  32.988  64.923  1.00  0.00           H
ATOM   2023 HG23 ILE X 129      29.923  32.876  66.641  1.00  0.00           H
ATOM   2024  CG1 ILE X 129      31.898  33.272  63.742  1.00  0.00           C
ATOM   2025 HG12 ILE X 129      32.747  32.746  63.305  1.00  0.00           H
ATOM   2026 HG13 ILE X 129      32.245  34.284  63.952  1.00  0.00           H
ATOM   2027  CD1 ILE X 129      30.908  33.396  62.558  1.00  0.00           C
ATOM   2028 HD11 ILE X 129      31.375  33.895  61.709  1.00  0.00           H
ATOM   2029 HD12 ILE X 129      30.484  32.453  62.216  1.00  0.00           H
ATOM   2030 HD13 ILE X 129      30.121  34.132  62.724  1.00  0.00           H
ATOM   2031  C   ILE X 129      32.373  32.334  67.524  1.00  0.00           C
ATOM   2032  O   ILE X 129      31.950  33.184  68.343  1.00  0.00           O
ATOM   2033  N   ASP X 130      32.790  31.116  67.860  1.00  0.00           N
ATOM   2034  H   ASP X 130      32.924  30.436  67.125  1.00  0.00           H
ATOM   2035  CA  ASP X 130      32.756  30.553  69.260  1.00  0.00           C
ATOM   2036  HA  ASP X 130      31.826  30.832  69.754  1.00  0.00           H
ATOM   2037  CB  ASP X 130      32.921  29.035  69.170  1.00  0.00           C
ATOM   2038  HB2 ASP X 130      33.015  28.677  70.195  1.00  0.00           H
ATOM   2039  HB3 ASP X 130      33.853  28.867  68.630  1.00  0.00           H
ATOM   2040  CG  ASP X 130      31.891  28.331  68.359  1.00  0.00           C
ATOM   2041  OD1 ASP X 130      32.202  27.302  67.771  1.00  0.00           O
ATOM   2042  OD2 ASP X 130      30.715  28.785  68.445  1.00  0.00           O
ATOM   2043  C   ASP X 130      33.921  31.159  70.047  1.00  0.00           C
ATOM   2044  O   ASP X 130      33.798  31.319  71.262  1.00  0.00           O
ATOM   2045  N   VAL X 131      35.027  31.412  69.344  1.00  0.00           N
ATOM   2046  H   VAL X 131      35.095  31.241  68.351  1.00  0.00           H
ATOM   2047  CA  VAL X 131      36.088  32.169  69.921  1.00  0.00           C
ATOM   2048  HA  VAL X 131      36.264  31.654  70.866  1.00  0.00           H
ATOM   2049  CB  VAL X 131      37.395  31.955  69.223  1.00  0.00           C
ATOM   2050  HB  VAL X 131      37.417  32.552  68.311  1.00  0.00           H
ATOM   2051  CG1 VAL X 131      38.577  32.428  69.994  1.00  0.00           C
ATOM   2052 HG11 VAL X 131      38.579  31.863  70.926  1.00  0.00           H
ATOM   2053 HG12 VAL X 131      39.521  32.215  69.491  1.00  0.00           H
ATOM   2054 HG13 VAL X 131      38.625  33.504  70.166  1.00  0.00           H
ATOM   2055  CG2 VAL X 131      37.792  30.470  68.742  1.00  0.00           C
ATOM   2056 HG21 VAL X 131      38.661  30.211  68.137  1.00  0.00           H
ATOM   2057 HG22 VAL X 131      37.794  29.840  69.631  1.00  0.00           H
ATOM   2058 HG23 VAL X 131      36.955  30.078  68.162  1.00  0.00           H
ATOM   2059  C   VAL X 131      35.654  33.523  70.362  1.00  0.00           C
ATOM   2060  O   VAL X 131      36.002  33.991  71.447  1.00  0.00           O
ATOM   2061  N   ALA X 132      34.846  34.193  69.549  1.00  0.00           N
ATOM   2062  H   ALA X 132      34.858  33.907  68.580  1.00  0.00           H
ATOM   2063  CA  ALA X 132      34.412  35.568  69.972  1.00  0.00           C
ATOM   2064  HA  ALA X 132      35.176  36.290  70.261  1.00  0.00           H
ATOM   2065  CB  ALA X 132      33.800  36.286  68.730  1.00  0.00           C
ATOM   2066  HB1 ALA X 132      34.521  36.225  67.915  1.00  0.00           H
ATOM   2067  HB2 ALA X 132      32.882  35.792  68.412  1.00  0.00           H
ATOM   2068  HB3 ALA X 132      33.583  37.339  68.909  1.00  0.00           H
ATOM   2069  C   ALA X 132      33.427  35.641  71.178  1.00  0.00           C
ATOM   2070  O   ALA X 132      33.504  36.490  72.083  1.00  0.00           O
ATOM   2071  N   SER X 133      32.582  34.639  71.232  1.00  0.00           N
ATOM   2072  H   SER X 133      32.624  33.977  70.471  1.00  0.00           H
ATOM   2073  CA  SER X 133      31.688  34.416  72.334  1.00  0.00           C
ATOM   2074  HA  SER X 133      31.136  35.315  72.606  1.00  0.00           H
ATOM   2075  CB  SER X 133      30.782  33.222  71.986  1.00  0.00           C
ATOM   2076  HB2 SER X 133      31.459  32.385  71.817  1.00  0.00           H
ATOM   2077  HB3 SER X 133      30.324  33.222  70.996  1.00  0.00           H
ATOM   2078  OG  SER X 133      29.829  33.067  72.923  1.00  0.00           O
ATOM   2079  HG  SER X 133      29.738  32.131  73.116  1.00  0.00           H
ATOM   2080  C   SER X 133      32.411  34.121  73.669  1.00  0.00           C
ATOM   2081  O   SER X 133      32.016  34.598  74.706  1.00  0.00           O
ATOM   2082  N   GLU X 134      33.573  33.464  73.584  1.00  0.00           N
ATOM   2083  H   GLU X 134      33.858  32.965  72.753  1.00  0.00           H
ATOM   2084  CA  GLU X 134      34.417  33.127  74.729  1.00  0.00           C
ATOM   2085  HA  GLU X 134      33.696  32.669  75.406  1.00  0.00           H
ATOM   2086  CB  GLU X 134      35.502  32.074  74.317  1.00  0.00           C
ATOM   2087  HB2 GLU X 134      36.359  32.512  73.805  1.00  0.00           H
ATOM   2088  HB3 GLU X 134      35.092  31.392  73.572  1.00  0.00           H
ATOM   2089  CG  GLU X 134      35.985  31.390  75.624  1.00  0.00           C
ATOM   2090  HG2 GLU X 134      35.961  32.052  76.490  1.00  0.00           H
ATOM   2091  HG3 GLU X 134      37.059  31.251  75.504  1.00  0.00           H
ATOM   2092  CD  GLU X 134      35.331  30.060  75.932  1.00  0.00           C
ATOM   2093  OE1 GLU X 134      34.100  29.937  75.994  1.00  0.00           O
ATOM   2094  OE2 GLU X 134      36.054  29.036  76.128  1.00  0.00           O
ATOM   2095  C   GLU X 134      34.980  34.403  75.478  1.00  0.00           C
ATOM   2096  O   GLU X 134      34.986  34.619  76.686  1.00  0.00           O
ATOM   2097  N   PHE X 135      35.213  35.377  74.690  1.00  0.00           N
ATOM   2098  H   PHE X 135      35.199  35.222  73.692  1.00  0.00           H
ATOM   2099  CA  PHE X 135      35.707  36.762  75.113  1.00  0.00           C
ATOM   2100  HA  PHE X 135      35.977  36.664  76.164  1.00  0.00           H
ATOM   2101  CB  PHE X 135      36.933  37.157  74.410  1.00  0.00           C
ATOM   2102  HB2 PHE X 135      37.278  38.101  74.831  1.00  0.00           H
ATOM   2103  HB3 PHE X 135      36.634  37.451  73.404  1.00  0.00           H
ATOM   2104  CG  PHE X 135      38.039  36.101  74.428  1.00  0.00           C
ATOM   2105  CD1 PHE X 135      38.292  35.281  73.297  1.00  0.00           C
ATOM   2106  HD1 PHE X 135      37.801  35.450  72.350  1.00  0.00           H
ATOM   2107  CE1 PHE X 135      39.246  34.251  73.374  1.00  0.00           C
ATOM   2108  HE1 PHE X 135      39.443  33.623  72.518  1.00  0.00           H
ATOM   2109  CZ  PHE X 135      40.009  34.107  74.515  1.00  0.00           C
ATOM   2110  HZ  PHE X 135      40.741  33.317  74.586  1.00  0.00           H
ATOM   2111  CE2 PHE X 135      39.637  34.809  75.683  1.00  0.00           C
ATOM   2112  HE2 PHE X 135      40.067  34.542  76.637  1.00  0.00           H
ATOM   2113  CD2 PHE X 135      38.732  35.896  75.601  1.00  0.00           C
ATOM   2114  HD2 PHE X 135      38.435  36.438  76.487  1.00  0.00           H
ATOM   2115  C   PHE X 135      34.654  37.916  75.186  1.00  0.00           C
ATOM   2116  O   PHE X 135      35.067  39.064  75.467  1.00  0.00           O
ATOM   2117  N   SER X 136      33.418  37.608  74.908  1.00  0.00           N
ATOM   2118  H   SER X 136      33.371  36.633  74.648  1.00  0.00           H
ATOM   2119  CA  SER X 136      32.323  38.544  74.866  1.00  0.00           C
ATOM   2120  HA  SER X 136      31.503  38.153  74.263  1.00  0.00           H
ATOM   2121  CB  SER X 136      31.763  38.725  76.244  1.00  0.00           C
ATOM   2122  HB2 SER X 136      30.985  39.489  76.241  1.00  0.00           H
ATOM   2123  HB3 SER X 136      32.615  39.016  76.860  1.00  0.00           H
ATOM   2124  OG  SER X 136      31.244  37.534  76.779  1.00  0.00           O
ATOM   2125  HG  SER X 136      32.057  37.088  77.026  1.00  0.00           H
ATOM   2126  C   SER X 136      32.648  39.861  74.167  1.00  0.00           C
ATOM   2127  O   SER X 136      32.708  40.939  74.826  1.00  0.00           O
ATOM   2128  N   VAL X 137      33.041  39.772  72.920  1.00  0.00           N
ATOM   2129  H   VAL X 137      33.017  38.846  72.518  1.00  0.00           H
ATOM   2130  CA  VAL X 137      32.962  40.833  71.889  1.00  0.00           C
ATOM   2131  HA  VAL X 137      32.409  41.695  72.263  1.00  0.00           H
ATOM   2132  CB  VAL X 137      34.439  41.276  71.614  1.00  0.00           C
ATOM   2133  HB  VAL X 137      34.339  41.868  70.704  1.00  0.00           H
ATOM   2134  CG1 VAL X 137      35.139  42.151  72.713  1.00  0.00           C
ATOM   2135 HG11 VAL X 137      35.331  41.495  73.562  1.00  0.00           H
ATOM   2136 HG12 VAL X 137      36.053  42.671  72.426  1.00  0.00           H
ATOM   2137 HG13 VAL X 137      34.364  42.867  72.984  1.00  0.00           H
ATOM   2138  CG2 VAL X 137      35.398  40.087  71.364  1.00  0.00           C
ATOM   2139 HG21 VAL X 137      34.908  39.448  70.629  1.00  0.00           H
ATOM   2140 HG22 VAL X 137      36.329  40.513  70.990  1.00  0.00           H
ATOM   2141 HG23 VAL X 137      35.670  39.584  72.292  1.00  0.00           H
ATOM   2142  C   VAL X 137      32.319  40.311  70.617  1.00  0.00           C
ATOM   2143  O   VAL X 137      32.547  39.163  70.256  1.00  0.00           O
ATOM   2144  N   PRO X 138      31.366  41.030  70.021  1.00  0.00           N
ATOM   2145  CD  PRO X 138      30.773  42.271  70.555  1.00  0.00           C
ATOM   2146  HD2 PRO X 138      30.630  42.279  71.636  1.00  0.00           H
ATOM   2147  HD3 PRO X 138      31.434  43.111  70.342  1.00  0.00           H
ATOM   2148  CG  PRO X 138      29.453  42.366  69.775  1.00  0.00           C
ATOM   2149  HG2 PRO X 138      28.587  41.812  70.136  1.00  0.00           H
ATOM   2150  HG3 PRO X 138      29.059  43.333  69.463  1.00  0.00           H
ATOM   2151  CB  PRO X 138      29.783  41.691  68.479  1.00  0.00           C
ATOM   2152  HB2 PRO X 138      28.901  41.265  68.002  1.00  0.00           H
ATOM   2153  HB3 PRO X 138      30.191  42.378  67.737  1.00  0.00           H
ATOM   2154  CA  PRO X 138      30.640  40.576  68.834  1.00  0.00           C
ATOM   2155  HA  PRO X 138      30.005  39.738  69.120  1.00  0.00           H
ATOM   2156  C   PRO X 138      31.563  40.157  67.653  1.00  0.00           C
ATOM   2157  O   PRO X 138      32.706  40.614  67.589  1.00  0.00           O
ATOM   2158  N   SER X 139      31.004  39.380  66.793  1.00  0.00           N
ATOM   2159  H   SER X 139      30.081  39.032  67.008  1.00  0.00           H
ATOM   2160  CA  SER X 139      31.627  38.952  65.509  1.00  0.00           C
ATOM   2161  HA  SER X 139      32.695  39.149  65.413  1.00  0.00           H
ATOM   2162  CB  SER X 139      31.550  37.439  65.345  1.00  0.00           C
ATOM   2163  HB2 SER X 139      32.090  36.834  66.072  1.00  0.00           H
ATOM   2164  HB3 SER X 139      31.957  37.073  64.403  1.00  0.00           H
ATOM   2165  OG  SER X 139      30.235  37.015  65.198  1.00  0.00           O
ATOM   2166  HG  SER X 139      29.660  37.550  65.750  1.00  0.00           H
ATOM   2167  C   SER X 139      30.967  39.605  64.315  1.00  0.00           C
ATOM   2168  O   SER X 139      29.761  39.822  64.241  1.00  0.00           O
ATOM   2169  N   TYR X 140      31.722  39.632  63.194  1.00  0.00           N
ATOM   2170  H   TYR X 140      32.706  39.413  63.257  1.00  0.00           H
ATOM   2171  CA  TYR X 140      31.524  40.381  61.947  1.00  0.00           C
ATOM   2172  HA  TYR X 140      30.437  40.433  61.896  1.00  0.00           H
ATOM   2173  CB  TYR X 140      32.019  41.785  62.132  1.00  0.00           C
ATOM   2174  HB2 TYR X 140      31.923  42.301  61.177  1.00  0.00           H
ATOM   2175  HB3 TYR X 140      33.093  41.709  62.302  1.00  0.00           H
ATOM   2176  CG  TYR X 140      31.319  42.694  63.128  1.00  0.00           C
ATOM   2177  CD1 TYR X 140      30.179  43.449  62.838  1.00  0.00           C
ATOM   2178  HD1 TYR X 140      29.753  43.340  61.852  1.00  0.00           H
ATOM   2179  CE1 TYR X 140      29.655  44.251  63.837  1.00  0.00           C
ATOM   2180  HE1 TYR X 140      28.752  44.793  63.596  1.00  0.00           H
ATOM   2181  CZ  TYR X 140      30.406  44.548  64.986  1.00  0.00           C
ATOM   2182  OH  TYR X 140      29.930  45.428  65.902  1.00  0.00           O
ATOM   2183  HH  TYR X 140      29.349  46.070  65.486  1.00  0.00           H
ATOM   2184  CE2 TYR X 140      31.587  43.804  65.236  1.00  0.00           C
ATOM   2185  HE2 TYR X 140      32.148  43.989  66.140  1.00  0.00           H
ATOM   2186  CD2 TYR X 140      31.958  42.768  64.384  1.00  0.00           C
ATOM   2187  HD2 TYR X 140      32.792  42.147  64.675  1.00  0.00           H
ATOM   2188  C   TYR X 140      32.218  39.685  60.726  1.00  0.00           C
ATOM   2189  O   TYR X 140      33.176  38.934  60.976  1.00  0.00           O
ATOM   2190  N   ILE X 141      31.803  39.812  59.458  1.00  0.00           N
ATOM   2191  H   ILE X 141      31.027  40.434  59.280  1.00  0.00           H
ATOM   2192  CA  ILE X 141      32.476  39.200  58.262  1.00  0.00           C
ATOM   2193  HA  ILE X 141      33.458  38.856  58.586  1.00  0.00           H
ATOM   2194  CB  ILE X 141      31.687  37.927  57.834  1.00  0.00           C
ATOM   2195  HB  ILE X 141      30.628  38.176  57.766  1.00  0.00           H
ATOM   2196  CG2 ILE X 141      32.131  37.308  56.523  1.00  0.00           C
ATOM   2197 HG21 ILE X 141      33.165  36.998  56.672  1.00  0.00           H
ATOM   2198 HG22 ILE X 141      31.551  36.408  56.319  1.00  0.00           H
ATOM   2199 HG23 ILE X 141      31.976  38.033  55.724  1.00  0.00           H
ATOM   2200  CG1 ILE X 141      31.754  36.863  58.969  1.00  0.00           C
ATOM   2201 HG12 ILE X 141      31.458  37.308  59.920  1.00  0.00           H
ATOM   2202 HG13 ILE X 141      32.775  36.483  58.992  1.00  0.00           H
ATOM   2203  CD1 ILE X 141      30.726  35.723  58.792  1.00  0.00           C
ATOM   2204 HD11 ILE X 141      29.786  36.171  58.468  1.00  0.00           H
ATOM   2205 HD12 ILE X 141      31.127  35.050  58.034  1.00  0.00           H
ATOM   2206 HD13 ILE X 141      30.568  35.267  59.769  1.00  0.00           H
ATOM   2207  C   ILE X 141      32.600  40.337  57.201  1.00  0.00           C
ATOM   2208  O   ILE X 141      31.764  41.168  57.102  1.00  0.00           O
ATOM   2209  N   PHE X 142      33.735  40.283  56.480  1.00  0.00           N
ATOM   2210  H   PHE X 142      34.439  39.624  56.778  1.00  0.00           H
ATOM   2211  CA  PHE X 142      33.882  40.998  55.229  1.00  0.00           C
ATOM   2212  HA  PHE X 142      33.062  41.714  55.162  1.00  0.00           H
ATOM   2213  CB  PHE X 142      35.304  41.709  55.255  1.00  0.00           C
ATOM   2214  HB2 PHE X 142      36.111  41.039  55.551  1.00  0.00           H
ATOM   2215  HB3 PHE X 142      35.234  42.451  56.050  1.00  0.00           H
ATOM   2216  CG  PHE X 142      35.671  42.352  53.934  1.00  0.00           C
ATOM   2217  CD1 PHE X 142      36.793  41.881  53.294  1.00  0.00           C
ATOM   2218  HD1 PHE X 142      37.512  41.264  53.812  1.00  0.00           H
ATOM   2219  CE1 PHE X 142      37.022  42.255  51.937  1.00  0.00           C
ATOM   2220  HE1 PHE X 142      37.930  41.944  51.443  1.00  0.00           H
ATOM   2221  CZ  PHE X 142      36.193  43.125  51.289  1.00  0.00           C
ATOM   2222  HZ  PHE X 142      36.411  43.349  50.255  1.00  0.00           H
ATOM   2223  CE2 PHE X 142      35.019  43.525  51.936  1.00  0.00           C
ATOM   2224  HE2 PHE X 142      34.272  44.134  51.448  1.00  0.00           H
ATOM   2225  CD2 PHE X 142      34.734  43.111  53.231  1.00  0.00           C
ATOM   2226  HD2 PHE X 142      33.731  43.307  53.579  1.00  0.00           H
ATOM   2227  C   PHE X 142      33.720  40.139  54.003  1.00  0.00           C
ATOM   2228  O   PHE X 142      34.670  39.486  53.598  1.00  0.00           O
ATOM   2229  N   LEU X 143      32.520  39.972  53.446  1.00  0.00           N
ATOM   2230  H   LEU X 143      31.716  40.205  54.011  1.00  0.00           H
ATOM   2231  CA  LEU X 143      32.336  39.192  52.217  1.00  0.00           C
ATOM   2232  HA  LEU X 143      32.875  38.255  52.356  1.00  0.00           H
ATOM   2233  CB  LEU X 143      30.821  38.854  52.025  1.00  0.00           C
ATOM   2234  HB2 LEU X 143      30.384  39.754  51.591  1.00  0.00           H
ATOM   2235  HB3 LEU X 143      30.291  38.652  52.956  1.00  0.00           H
ATOM   2236  CG  LEU X 143      30.546  37.732  51.097  1.00  0.00           C
ATOM   2237  HG  LEU X 143      31.059  37.792  50.137  1.00  0.00           H
ATOM   2238  CD1 LEU X 143      30.726  36.417  51.756  1.00  0.00           C
ATOM   2239 HD11 LEU X 143      30.660  35.594  51.046  1.00  0.00           H
ATOM   2240 HD12 LEU X 143      31.742  36.317  52.138  1.00  0.00           H
ATOM   2241 HD13 LEU X 143      30.022  36.391  52.588  1.00  0.00           H
ATOM   2242  CD2 LEU X 143      29.049  37.762  50.804  1.00  0.00           C
ATOM   2243 HD21 LEU X 143      28.814  38.776  50.479  1.00  0.00           H
ATOM   2244 HD22 LEU X 143      28.693  37.077  50.035  1.00  0.00           H
ATOM   2245 HD23 LEU X 143      28.432  37.708  51.702  1.00  0.00           H
ATOM   2246  C   LEU X 143      32.986  39.774  50.959  1.00  0.00           C
ATOM   2247  O   LEU X 143      32.590  40.865  50.532  1.00  0.00           O
ATOM   2248  N   THR X 144      34.007  39.047  50.399  1.00  0.00           N
ATOM   2249  H   THR X 144      34.155  38.108  50.741  1.00  0.00           H
ATOM   2250  CA  THR X 144      34.860  39.480  49.271  1.00  0.00           C
ATOM   2251  HA  THR X 144      35.064  40.538  49.439  1.00  0.00           H
ATOM   2252  CB  THR X 144      36.109  38.617  49.375  1.00  0.00           C
ATOM   2253  HB  THR X 144      36.635  38.606  48.420  1.00  0.00           H
ATOM   2254  CG2 THR X 144      36.986  38.995  50.527  1.00  0.00           C
ATOM   2255 HG21 THR X 144      36.293  39.120  51.359  1.00  0.00           H
ATOM   2256 HG22 THR X 144      37.785  38.286  50.745  1.00  0.00           H
ATOM   2257 HG23 THR X 144      37.410  39.994  50.423  1.00  0.00           H
ATOM   2258  OG1 THR X 144      35.610  37.257  49.503  1.00  0.00           O
ATOM   2259  HG1 THR X 144      35.723  36.815  48.659  1.00  0.00           H
ATOM   2260  C   THR X 144      34.178  39.319  47.920  1.00  0.00           C
ATOM   2261  O   THR X 144      34.758  39.820  46.953  1.00  0.00           O
ATOM   2262  N   SER X 145      32.890  38.815  47.826  1.00  0.00           N
ATOM   2263  H   SER X 145      32.481  38.668  48.738  1.00  0.00           H
ATOM   2264  CA  SER X 145      31.978  38.771  46.663  1.00  0.00           C
ATOM   2265  HA  SER X 145      32.389  39.418  45.889  1.00  0.00           H
ATOM   2266  CB  SER X 145      31.721  37.359  46.210  1.00  0.00           C
ATOM   2267  HB2 SER X 145      31.433  36.702  47.031  1.00  0.00           H
ATOM   2268  HB3 SER X 145      32.705  36.935  46.008  1.00  0.00           H
ATOM   2269  OG  SER X 145      30.849  37.115  45.151  1.00  0.00           O
ATOM   2270  HG  SER X 145      31.402  36.858  44.410  1.00  0.00           H
ATOM   2271  C   SER X 145      30.691  39.488  47.134  1.00  0.00           C
ATOM   2272  O   SER X 145      30.457  39.795  48.303  1.00  0.00           O
ATOM   2273  N   ASN X 146      29.800  39.694  46.163  1.00  0.00           N
ATOM   2274  H   ASN X 146      30.030  39.211  45.306  1.00  0.00           H
ATOM   2275  CA  ASN X 146      28.590  40.578  46.141  1.00  0.00           C
ATOM   2276  HA  ASN X 146      28.936  41.534  46.534  1.00  0.00           H
ATOM   2277  CB  ASN X 146      28.217  40.796  44.652  1.00  0.00           C
ATOM   2278  HB2 ASN X 146      27.978  39.791  44.305  1.00  0.00           H
ATOM   2279  HB3 ASN X 146      29.109  41.158  44.139  1.00  0.00           H
ATOM   2280  CG  ASN X 146      27.037  41.641  44.261  1.00  0.00           C
ATOM   2281  OD1 ASN X 146      26.732  42.631  44.899  1.00  0.00           O
ATOM   2282  ND2 ASN X 146      26.359  41.273  43.207  1.00  0.00           N
ATOM   2283 HD21 ASN X 146      25.632  41.944  43.004  1.00  0.00           H
ATOM   2284 HD22 ASN X 146      26.565  40.449  42.661  1.00  0.00           H
ATOM   2285  C   ASN X 146      27.385  40.028  46.915  1.00  0.00           C
ATOM   2286  O   ASN X 146      27.100  38.838  47.070  1.00  0.00           O
ATOM   2287  N   ALA X 147      26.546  41.000  47.342  1.00  0.00           N
ATOM   2288  H   ALA X 147      26.688  41.988  47.189  1.00  0.00           H
ATOM   2289  CA  ALA X 147      25.272  40.776  48.126  1.00  0.00           C
ATOM   2290  HA  ALA X 147      25.563  40.247  49.033  1.00  0.00           H
ATOM   2291  CB  ALA X 147      24.643  42.130  48.414  1.00  0.00           C
ATOM   2292  HB1 ALA X 147      25.410  42.803  48.798  1.00  0.00           H
ATOM   2293  HB2 ALA X 147      24.136  42.649  47.601  1.00  0.00           H
ATOM   2294  HB3 ALA X 147      23.871  41.898  49.148  1.00  0.00           H
ATOM   2295  C   ALA X 147      24.160  39.962  47.409  1.00  0.00           C
ATOM   2296  O   ALA X 147      23.421  39.208  48.084  1.00  0.00           O
ATOM   2297  N   ALA X 148      24.074  40.004  46.100  1.00  0.00           N
ATOM   2298  H   ALA X 148      24.576  40.714  45.586  1.00  0.00           H
ATOM   2299  CA  ALA X 148      23.202  39.098  45.368  1.00  0.00           C
ATOM   2300  HA  ALA X 148      22.211  39.297  45.775  1.00  0.00           H
ATOM   2301  CB  ALA X 148      23.193  39.309  43.816  1.00  0.00           C
ATOM   2302  HB1 ALA X 148      24.104  38.957  43.331  1.00  0.00           H
ATOM   2303  HB2 ALA X 148      22.485  38.566  43.449  1.00  0.00           H
ATOM   2304  HB3 ALA X 148      22.824  40.257  43.426  1.00  0.00           H
ATOM   2305  C   ALA X 148      23.511  37.610  45.625  1.00  0.00           C
ATOM   2306  O   ALA X 148      22.562  36.858  45.709  1.00  0.00           O
ATOM   2307  N   PHE X 149      24.746  37.204  45.624  1.00  0.00           N
ATOM   2308  H   PHE X 149      25.507  37.828  45.399  1.00  0.00           H
ATOM   2309  CA  PHE X 149      25.169  35.853  45.867  1.00  0.00           C
ATOM   2310  HA  PHE X 149      24.607  35.231  45.170  1.00  0.00           H
ATOM   2311  CB  PHE X 149      26.651  35.834  45.365  1.00  0.00           C
ATOM   2312  HB2 PHE X 149      27.117  36.720  45.795  1.00  0.00           H
ATOM   2313  HB3 PHE X 149      26.610  35.937  44.280  1.00  0.00           H
ATOM   2314  CG  PHE X 149      27.440  34.647  45.904  1.00  0.00           C
ATOM   2315  CD1 PHE X 149      28.332  34.846  46.926  1.00  0.00           C
ATOM   2316  HD1 PHE X 149      28.607  35.841  47.243  1.00  0.00           H
ATOM   2317  CE1 PHE X 149      29.073  33.737  47.460  1.00  0.00           C
ATOM   2318  HE1 PHE X 149      29.881  33.971  48.138  1.00  0.00           H
ATOM   2319  CZ  PHE X 149      28.872  32.438  46.971  1.00  0.00           C
ATOM   2320  HZ  PHE X 149      29.507  31.652  47.351  1.00  0.00           H
ATOM   2321  CE2 PHE X 149      27.897  32.247  45.996  1.00  0.00           C
ATOM   2322  HE2 PHE X 149      27.709  31.275  45.565  1.00  0.00           H
ATOM   2323  CD2 PHE X 149      27.149  33.333  45.467  1.00  0.00           C
ATOM   2324  HD2 PHE X 149      26.283  33.168  44.843  1.00  0.00           H
ATOM   2325  C   PHE X 149      24.917  35.513  47.321  1.00  0.00           C
ATOM   2326  O   PHE X 149      24.456  34.408  47.516  1.00  0.00           O
ATOM   2327  N   LEU X 150      25.091  36.397  48.285  1.00  0.00           N
ATOM   2328  H   LEU X 150      25.547  37.258  48.017  1.00  0.00           H
ATOM   2329  CA  LEU X 150      24.598  36.262  49.642  1.00  0.00           C
ATOM   2330  HA  LEU X 150      25.094  35.430  50.142  1.00  0.00           H
ATOM   2331  CB  LEU X 150      24.975  37.582  50.355  1.00  0.00           C
ATOM   2332  HB2 LEU X 150      24.782  38.433  49.702  1.00  0.00           H
ATOM   2333  HB3 LEU X 150      26.063  37.514  50.389  1.00  0.00           H
ATOM   2334  CG  LEU X 150      24.464  37.916  51.743  1.00  0.00           C
ATOM   2335  HG  LEU X 150      23.376  37.932  51.687  1.00  0.00           H
ATOM   2336  CD1 LEU X 150      24.959  36.839  52.715  1.00  0.00           C
ATOM   2337 HD11 LEU X 150      26.041  36.717  52.663  1.00  0.00           H
ATOM   2338 HD12 LEU X 150      24.695  37.164  53.722  1.00  0.00           H
ATOM   2339 HD13 LEU X 150      24.401  35.927  52.504  1.00  0.00           H
ATOM   2340  CD2 LEU X 150      24.857  39.331  52.099  1.00  0.00           C
ATOM   2341 HD21 LEU X 150      24.499  39.513  53.112  1.00  0.00           H
ATOM   2342 HD22 LEU X 150      25.944  39.398  52.036  1.00  0.00           H
ATOM   2343 HD23 LEU X 150      24.411  40.045  51.406  1.00  0.00           H
ATOM   2344  C   LEU X 150      23.084  36.043  49.727  1.00  0.00           C
ATOM   2345  O   LEU X 150      22.605  35.241  50.526  1.00  0.00           O
ATOM   2346  N   ALA X 151      22.349  36.747  48.889  1.00  0.00           N
ATOM   2347  H   ALA X 151      22.827  37.580  48.577  1.00  0.00           H
ATOM   2348  CA  ALA X 151      20.894  36.606  48.739  1.00  0.00           C
ATOM   2349  HA  ALA X 151      20.454  36.707  49.731  1.00  0.00           H
ATOM   2350  CB  ALA X 151      20.400  37.698  47.872  1.00  0.00           C
ATOM   2351  HB1 ALA X 151      19.403  37.407  47.542  1.00  0.00           H
ATOM   2352  HB2 ALA X 151      20.340  38.608  48.470  1.00  0.00           H
ATOM   2353  HB3 ALA X 151      20.903  37.838  46.916  1.00  0.00           H
ATOM   2354  C   ALA X 151      20.432  35.215  48.220  1.00  0.00           C
ATOM   2355  O   ALA X 151      19.567  34.609  48.864  1.00  0.00           O
ATOM   2356  N   LEU X 152      21.142  34.662  47.200  1.00  0.00           N
ATOM   2357  H   LEU X 152      21.864  35.233  46.784  1.00  0.00           H
ATOM   2358  CA  LEU X 152      20.969  33.328  46.744  1.00  0.00           C
ATOM   2359  HA  LEU X 152      19.915  33.144  46.534  1.00  0.00           H
ATOM   2360  CB  LEU X 152      21.721  33.161  45.420  1.00  0.00           C
ATOM   2361  HB2 LEU X 152      22.801  33.092  45.548  1.00  0.00           H
ATOM   2362  HB3 LEU X 152      21.380  33.962  44.765  1.00  0.00           H
ATOM   2363  CG  LEU X 152      21.226  31.855  44.620  1.00  0.00           C
ATOM   2364  HG  LEU X 152      20.296  31.560  45.105  1.00  0.00           H
ATOM   2365  CD1 LEU X 152      21.086  32.056  43.158  1.00  0.00           C
ATOM   2366 HD11 LEU X 152      20.680  31.153  42.703  1.00  0.00           H
ATOM   2367 HD12 LEU X 152      20.448  32.887  42.856  1.00  0.00           H
ATOM   2368 HD13 LEU X 152      22.028  32.132  42.616  1.00  0.00           H
ATOM   2369  CD2 LEU X 152      22.201  30.684  44.760  1.00  0.00           C
ATOM   2370 HD21 LEU X 152      21.720  29.745  44.484  1.00  0.00           H
ATOM   2371 HD22 LEU X 152      23.143  30.899  44.257  1.00  0.00           H
ATOM   2372 HD23 LEU X 152      22.300  30.488  45.828  1.00  0.00           H
ATOM   2373  C   LEU X 152      21.427  32.287  47.794  1.00  0.00           C
ATOM   2374  O   LEU X 152      20.719  31.330  48.008  1.00  0.00           O
ATOM   2375  N   CYS X 153      22.583  32.396  48.353  1.00  0.00           N
ATOM   2376  H   CYS X 153      23.093  33.237  48.121  1.00  0.00           H
ATOM   2377  CA  CYS X 153      23.112  31.510  49.369  1.00  0.00           C
ATOM   2378  HA  CYS X 153      22.915  30.506  48.994  1.00  0.00           H
ATOM   2379  CB  CYS X 153      24.613  31.747  49.414  1.00  0.00           C
ATOM   2380  HB2 CYS X 153      25.109  31.150  50.179  1.00  0.00           H
ATOM   2381  HB3 CYS X 153      24.842  32.809  49.499  1.00  0.00           H
ATOM   2382  SG  CYS X 153      25.262  31.297  47.822  1.00  0.00           S
ATOM   2383  HG  CYS X 153      25.428  32.425  47.125  1.00  0.00           H
ATOM   2384  C   CYS X 153      22.476  31.392  50.786  1.00  0.00           C
ATOM   2385  O   CYS X 153      22.412  30.238  51.265  1.00  0.00           O
ATOM   2386  N   TYR X 154      21.838  32.412  51.385  1.00  0.00           N
ATOM   2387  H   TYR X 154      21.905  33.310  50.926  1.00  0.00           H
ATOM   2388  CA  TYR X 154      20.839  32.224  52.428  1.00  0.00           C
ATOM   2389  HA  TYR X 154      21.351  31.733  53.255  1.00  0.00           H
ATOM   2390  CB  TYR X 154      20.465  33.622  53.034  1.00  0.00           C
ATOM   2391  HB2 TYR X 154      19.571  33.514  53.649  1.00  0.00           H
ATOM   2392  HB3 TYR X 154      19.943  34.168  52.248  1.00  0.00           H
ATOM   2393  CG  TYR X 154      21.428  34.529  53.822  1.00  0.00           C
ATOM   2394  CD1 TYR X 154      21.163  35.903  53.736  1.00  0.00           C
ATOM   2395  HD1 TYR X 154      20.454  36.241  52.994  1.00  0.00           H
ATOM   2396  CE1 TYR X 154      21.840  36.828  54.581  1.00  0.00           C
ATOM   2397  HE1 TYR X 154      21.603  37.880  54.527  1.00  0.00           H
ATOM   2398  CZ  TYR X 154      22.805  36.369  55.466  1.00  0.00           C
ATOM   2399  OH  TYR X 154      23.650  37.255  56.066  1.00  0.00           O
ATOM   2400  HH  TYR X 154      23.298  38.146  55.998  1.00  0.00           H
ATOM   2401  CE2 TYR X 154      23.180  35.004  55.533  1.00  0.00           C
ATOM   2402  HE2 TYR X 154      23.963  34.674  56.200  1.00  0.00           H
ATOM   2403  CD2 TYR X 154      22.380  34.050  54.831  1.00  0.00           C
ATOM   2404  HD2 TYR X 154      22.609  32.995  54.860  1.00  0.00           H
ATOM   2405  C   TYR X 154      19.571  31.431  52.008  1.00  0.00           C
ATOM   2406  O   TYR X 154      19.136  30.575  52.749  1.00  0.00           O
ATOM   2407  N   HIE X 155      19.028  31.641  50.836  1.00  0.00           N
ATOM   2408  H   HIE X 155      19.481  32.285  50.203  1.00  0.00           H
ATOM   2409  CA  HIE X 155      17.784  30.946  50.389  1.00  0.00           C
ATOM   2410  HA  HIE X 155      17.005  30.982  51.150  1.00  0.00           H
ATOM   2411  CB  HIE X 155      17.089  31.568  49.135  1.00  0.00           C
ATOM   2412  HB2 HIE X 155      17.667  31.406  48.225  1.00  0.00           H
ATOM   2413  HB3 HIE X 155      17.031  32.655  49.201  1.00  0.00           H
ATOM   2414  CG  HIE X 155      15.722  30.985  48.839  1.00  0.00           C
ATOM   2415  ND1 HIE X 155      15.132  30.923  47.572  1.00  0.00           N
ATOM   2416  CE1 HIE X 155      13.895  30.331  47.800  1.00  0.00           C
ATOM   2417  HE1 HIE X 155      13.132  30.209  47.046  1.00  0.00           H
ATOM   2418  NE2 HIE X 155      13.747  30.100  49.136  1.00  0.00           N
ATOM   2419  HE2 HIE X 155      12.902  29.703  49.522  1.00  0.00           H
ATOM   2420  CD2 HIE X 155      14.879  30.561  49.786  1.00  0.00           C
ATOM   2421  HD2 HIE X 155      15.083  30.422  50.837  1.00  0.00           H
ATOM   2422  C   HIE X 155      18.114  29.451  50.168  1.00  0.00           C
ATOM   2423  O   HIE X 155      17.329  28.562  50.573  1.00  0.00           O
ATOM   2424  N   PHE X 156      19.255  29.202  49.511  1.00  0.00           N
ATOM   2425  H   PHE X 156      19.783  30.030  49.277  1.00  0.00           H
ATOM   2426  CA  PHE X 156      19.731  27.830  49.380  1.00  0.00           C
ATOM   2427  HA  PHE X 156      18.863  27.243  49.075  1.00  0.00           H
ATOM   2428  CB  PHE X 156      20.873  27.862  48.318  1.00  0.00           C
ATOM   2429  HB2 PHE X 156      21.681  27.174  48.565  1.00  0.00           H
ATOM   2430  HB3 PHE X 156      21.320  28.856  48.295  1.00  0.00           H
ATOM   2431  CG  PHE X 156      20.525  27.593  46.880  1.00  0.00           C
ATOM   2432  CD1 PHE X 156      19.558  28.434  46.293  1.00  0.00           C
ATOM   2433  HD1 PHE X 156      19.122  29.258  46.838  1.00  0.00           H
ATOM   2434  CE1 PHE X 156      19.231  28.255  44.984  1.00  0.00           C
ATOM   2435  HE1 PHE X 156      18.451  28.871  44.562  1.00  0.00           H
ATOM   2436  CZ  PHE X 156      19.943  27.269  44.215  1.00  0.00           C
ATOM   2437  HZ  PHE X 156      19.726  27.249  43.157  1.00  0.00           H
ATOM   2438  CE2 PHE X 156      20.811  26.352  44.809  1.00  0.00           C
ATOM   2439  HE2 PHE X 156      21.291  25.588  44.215  1.00  0.00           H
ATOM   2440  CD2 PHE X 156      21.139  26.541  46.115  1.00  0.00           C
ATOM   2441  HD2 PHE X 156      21.843  25.916  46.644  1.00  0.00           H
ATOM   2442  C   PHE X 156      20.177  27.190  50.706  1.00  0.00           C
ATOM   2443  O   PHE X 156      19.842  26.017  50.964  1.00  0.00           O
ATOM   2444  N   GLU X 157      20.689  27.936  51.704  1.00  0.00           N
ATOM   2445  H   GLU X 157      21.022  28.881  51.576  1.00  0.00           H
ATOM   2446  CA  GLU X 157      21.129  27.292  52.933  1.00  0.00           C
ATOM   2447  HA  GLU X 157      21.679  26.366  52.764  1.00  0.00           H
ATOM   2448  CB  GLU X 157      22.023  28.181  53.779  1.00  0.00           C
ATOM   2449  HB2 GLU X 157      21.759  29.237  53.726  1.00  0.00           H
ATOM   2450  HB3 GLU X 157      22.990  28.108  53.281  1.00  0.00           H
ATOM   2451  CG  GLU X 157      22.288  27.786  55.225  1.00  0.00           C
ATOM   2452  HG2 GLU X 157      23.219  28.266  55.528  1.00  0.00           H
ATOM   2453  HG3 GLU X 157      22.414  26.706  55.292  1.00  0.00           H
ATOM   2454  CD  GLU X 157      21.185  28.387  56.194  1.00  0.00           C
ATOM   2455  OE1 GLU X 157      21.267  28.077  57.368  1.00  0.00           O
ATOM   2456  OE2 GLU X 157      20.416  29.277  55.810  1.00  0.00           O
ATOM   2457  C   GLU X 157      19.813  26.842  53.721  1.00  0.00           C
ATOM   2458  O   GLU X 157      19.752  25.768  54.422  1.00  0.00           O
ATOM   2459  N   SER X 158      18.667  27.574  53.602  1.00  0.00           N
ATOM   2460  H   SER X 158      18.719  28.430  53.069  1.00  0.00           H
ATOM   2461  CA  SER X 158      17.398  27.216  54.165  1.00  0.00           C
ATOM   2462  HA  SER X 158      17.662  26.757  55.118  1.00  0.00           H
ATOM   2463  CB  SER X 158      16.382  28.355  54.379  1.00  0.00           C
ATOM   2464  HB2 SER X 158      16.272  28.933  53.461  1.00  0.00           H
ATOM   2465  HB3 SER X 158      16.682  29.031  55.180  1.00  0.00           H
ATOM   2466  OG  SER X 158      15.152  27.803  54.776  1.00  0.00           O
ATOM   2467  HG  SER X 158      14.981  28.408  55.502  1.00  0.00           H
ATOM   2468  C   SER X 158      16.829  26.070  53.372  1.00  0.00           C
ATOM   2469  O   SER X 158      16.206  25.155  54.054  1.00  0.00           O
ATOM   2470  N   LEU X 159      16.842  26.033  52.030  1.00  0.00           N
ATOM   2471  H   LEU X 159      17.336  26.752  51.521  1.00  0.00           H
ATOM   2472  CA  LEU X 159      16.452  24.915  51.140  1.00  0.00           C
ATOM   2473  HA  LEU X 159      15.369  24.795  51.160  1.00  0.00           H
ATOM   2474  CB  LEU X 159      16.731  25.164  49.621  1.00  0.00           C
ATOM   2475  HB2 LEU X 159      16.613  24.211  49.107  1.00  0.00           H
ATOM   2476  HB3 LEU X 159      17.746  25.561  49.630  1.00  0.00           H
ATOM   2477  CG  LEU X 159      15.641  26.179  49.055  1.00  0.00           C
ATOM   2478  HG  LEU X 159      15.608  27.039  49.724  1.00  0.00           H
ATOM   2479  CD1 LEU X 159      16.006  26.676  47.603  1.00  0.00           C
ATOM   2480 HD11 LEU X 159      16.096  25.891  46.852  1.00  0.00           H
ATOM   2481 HD12 LEU X 159      15.280  27.365  47.173  1.00  0.00           H
ATOM   2482 HD13 LEU X 159      16.949  27.221  47.647  1.00  0.00           H
ATOM   2483  CD2 LEU X 159      14.231  25.638  48.992  1.00  0.00           C
ATOM   2484 HD21 LEU X 159      14.274  24.700  48.438  1.00  0.00           H
ATOM   2485 HD22 LEU X 159      13.913  25.529  50.029  1.00  0.00           H
ATOM   2486 HD23 LEU X 159      13.642  26.404  48.488  1.00  0.00           H
ATOM   2487  C   LEU X 159      16.970  23.634  51.688  1.00  0.00           C
ATOM   2488  O   LEU X 159      16.214  22.740  52.019  1.00  0.00           O
ATOM   2489  N   LYS X 160      18.283  23.569  51.859  1.00  0.00           N
ATOM   2490  H   LYS X 160      18.687  24.489  51.957  1.00  0.00           H
ATOM   2491  CA  LYS X 160      18.930  22.372  52.277  1.00  0.00           C
ATOM   2492  HA  LYS X 160      18.662  21.603  51.552  1.00  0.00           H
ATOM   2493  CB  LYS X 160      20.424  22.669  52.129  1.00  0.00           C
ATOM   2494  HB2 LYS X 160      20.663  23.535  52.746  1.00  0.00           H
ATOM   2495  HB3 LYS X 160      20.697  23.053  51.146  1.00  0.00           H
ATOM   2496  CG  LYS X 160      21.478  21.591  52.402  1.00  0.00           C
ATOM   2497  HG2 LYS X 160      21.534  21.362  53.466  1.00  0.00           H
ATOM   2498  HG3 LYS X 160      22.470  22.033  52.308  1.00  0.00           H
ATOM   2499  CD  LYS X 160      21.374  20.373  51.420  1.00  0.00           C
ATOM   2500  HD2 LYS X 160      22.307  19.811  51.440  1.00  0.00           H
ATOM   2501  HD3 LYS X 160      21.314  20.530  50.343  1.00  0.00           H
ATOM   2502  CE  LYS X 160      20.271  19.456  51.828  1.00  0.00           C
ATOM   2503  HE2 LYS X 160      20.178  18.709  51.039  1.00  0.00           H
ATOM   2504  HE3 LYS X 160      19.325  19.997  51.807  1.00  0.00           H
ATOM   2505  NZ  LYS X 160      20.469  18.829  53.131  1.00  0.00           N
ATOM   2506  HZ1 LYS X 160      19.825  18.077  53.333  1.00  0.00           H
ATOM   2507  HZ2 LYS X 160      20.259  19.389  53.944  1.00  0.00           H
ATOM   2508  HZ3 LYS X 160      21.419  18.486  53.148  1.00  0.00           H
ATOM   2509  C   LYS X 160      18.566  21.950  53.702  1.00  0.00           C
ATOM   2510  O   LYS X 160      18.406  20.742  53.824  1.00  0.00           O
ATOM   2511  N   LYS X 161      18.545  22.813  54.722  1.00  0.00           N
ATOM   2512  H   LYS X 161      18.572  23.803  54.520  1.00  0.00           H
ATOM   2513  CA  LYS X 161      18.546  22.463  56.113  1.00  0.00           C
ATOM   2514  HA  LYS X 161      19.051  21.503  56.226  1.00  0.00           H
ATOM   2515  CB  LYS X 161      19.402  23.507  56.829  1.00  0.00           C
ATOM   2516  HB2 LYS X 161      19.260  23.415  57.906  1.00  0.00           H
ATOM   2517  HB3 LYS X 161      19.248  24.533  56.493  1.00  0.00           H
ATOM   2518  CG  LYS X 161      20.873  23.066  56.528  1.00  0.00           C
ATOM   2519  HG2 LYS X 161      21.001  23.081  55.445  1.00  0.00           H
ATOM   2520  HG3 LYS X 161      21.047  22.062  56.914  1.00  0.00           H
ATOM   2521  CD  LYS X 161      21.881  24.031  57.216  1.00  0.00           C
ATOM   2522  HD2 LYS X 161      21.583  24.191  58.252  1.00  0.00           H
ATOM   2523  HD3 LYS X 161      21.802  25.053  56.846  1.00  0.00           H
ATOM   2524  CE  LYS X 161      23.362  23.548  57.204  1.00  0.00           C
ATOM   2525  HE2 LYS X 161      23.664  23.391  56.169  1.00  0.00           H
ATOM   2526  HE3 LYS X 161      23.427  22.638  57.802  1.00  0.00           H
ATOM   2527  NZ  LYS X 161      24.218  24.369  57.945  1.00  0.00           N
ATOM   2528  HZ1 LYS X 161      25.124  23.954  58.109  1.00  0.00           H
ATOM   2529  HZ2 LYS X 161      23.879  24.531  58.882  1.00  0.00           H
ATOM   2530  HZ3 LYS X 161      24.508  25.258  57.564  1.00  0.00           H
ATOM   2531  C   LYS X 161      17.101  22.467  56.633  1.00  0.00           C
ATOM   2532  O   LYS X 161      16.620  21.471  57.076  1.00  0.00           O
ATOM   2533  N   GLU X 162      16.402  23.603  56.466  1.00  0.00           N
ATOM   2534  H   GLU X 162      16.765  24.302  55.833  1.00  0.00           H
ATOM   2535  CA  GLU X 162      15.104  23.810  57.062  1.00  0.00           C
ATOM   2536  HA  GLU X 162      15.128  23.419  58.079  1.00  0.00           H
ATOM   2537  CB  GLU X 162      14.967  25.338  57.255  1.00  0.00           C
ATOM   2538  HB2 GLU X 162      14.145  25.358  57.971  1.00  0.00           H
ATOM   2539  HB3 GLU X 162      14.743  25.891  56.343  1.00  0.00           H
ATOM   2540  CG  GLU X 162      16.143  26.118  57.880  1.00  0.00           C
ATOM   2541  HG2 GLU X 162      15.770  27.067  58.266  1.00  0.00           H
ATOM   2542  HG3 GLU X 162      16.824  26.348  57.061  1.00  0.00           H
ATOM   2543  CD  GLU X 162      16.850  25.440  59.003  1.00  0.00           C
ATOM   2544  OE1 GLU X 162      18.062  25.712  59.148  1.00  0.00           O
ATOM   2545  OE2 GLU X 162      16.209  24.880  59.918  1.00  0.00           O
ATOM   2546  C   GLU X 162      13.972  23.190  56.212  1.00  0.00           C
ATOM   2547  O   GLU X 162      12.925  22.945  56.814  1.00  0.00           O
ATOM   2548  N   HIE X 163      14.221  22.824  54.932  1.00  0.00           N
ATOM   2549  H   HIE X 163      15.029  23.218  54.472  1.00  0.00           H
ATOM   2550  CA  HIE X 163      13.232  22.150  54.056  1.00  0.00           C
ATOM   2551  HA  HIE X 163      12.326  21.979  54.638  1.00  0.00           H
ATOM   2552  CB  HIE X 163      12.878  23.089  52.899  1.00  0.00           C
ATOM   2553  HB2 HIE X 163      12.356  22.554  52.106  1.00  0.00           H
ATOM   2554  HB3 HIE X 163      13.792  23.362  52.372  1.00  0.00           H
ATOM   2555  CG  HIE X 163      12.076  24.361  53.225  1.00  0.00           C
ATOM   2556  ND1 HIE X 163      10.701  24.351  53.334  1.00  0.00           N
ATOM   2557  CE1 HIE X 163      10.398  25.628  53.741  1.00  0.00           C
ATOM   2558  HE1 HIE X 163       9.396  25.975  53.947  1.00  0.00           H
ATOM   2559  NE2 HIE X 163      11.525  26.278  53.950  1.00  0.00           N
ATOM   2560  HE2 HIE X 163      11.538  27.238  54.263  1.00  0.00           H
ATOM   2561  CD2 HIE X 163      12.614  25.504  53.660  1.00  0.00           C
ATOM   2562  HD2 HIE X 163      13.667  25.709  53.782  1.00  0.00           H
ATOM   2563  C   HIE X 163      13.743  20.856  53.521  1.00  0.00           C
ATOM   2564  O   HIE X 163      12.952  20.204  52.821  1.00  0.00           O
ATOM   2565  N   HIP X 164      14.917  20.383  53.849  1.00  0.00           N
ATOM   2566  H   HIP X 164      15.492  20.935  54.469  1.00  0.00           H
ATOM   2567  CA  HIP X 164      15.480  19.103  53.361  1.00  0.00           C
ATOM   2568  HA  HIP X 164      16.497  19.031  53.746  1.00  0.00           H
ATOM   2569  CB  HIP X 164      14.752  17.961  54.191  1.00  0.00           C
ATOM   2570  HB2 HIP X 164      15.280  17.023  54.017  1.00  0.00           H
ATOM   2571  HB3 HIP X 164      13.753  17.959  53.755  1.00  0.00           H
ATOM   2572  CG  HIP X 164      14.493  18.165  55.686  1.00  0.00           C
ATOM   2573  ND1 HIP X 164      15.455  18.471  56.612  1.00  0.00           N
ATOM   2574  HD1 HIP X 164      16.455  18.372  56.514  1.00  0.00           H
ATOM   2575  CE1 HIP X 164      14.844  19.042  57.717  1.00  0.00           C
ATOM   2576  HE1 HIP X 164      15.224  19.154  58.722  1.00  0.00           H
ATOM   2577  NE2 HIP X 164      13.489  19.008  57.502  1.00  0.00           N
ATOM   2578  HE2 HIP X 164      12.836  19.462  58.125  1.00  0.00           H
ATOM   2579  CD2 HIP X 164      13.304  18.475  56.240  1.00  0.00           C
ATOM   2580  HD2 HIP X 164      12.363  18.567  55.718  1.00  0.00           H
ATOM   2581  C   HIP X 164      15.665  18.954  51.858  1.00  0.00           C
ATOM   2582  O   HIP X 164      15.785  17.843  51.389  1.00  0.00           O
ATOM   2583  N   ILE X 165      15.673  20.002  50.992  1.00  0.00           N
ATOM   2584  H   ILE X 165      15.658  20.935  51.380  1.00  0.00           H
ATOM   2585  CA  ILE X 165      15.801  19.931  49.487  1.00  0.00           C
ATOM   2586  HA  ILE X 165      15.253  19.050  49.151  1.00  0.00           H
ATOM   2587  CB  ILE X 165      15.268  21.213  48.877  1.00  0.00           C
ATOM   2588  HB  ILE X 165      15.674  22.100  49.363  1.00  0.00           H
ATOM   2589  CG2 ILE X 165      15.623  21.435  47.339  1.00  0.00           C
ATOM   2590 HG21 ILE X 165      15.328  22.411  46.953  1.00  0.00           H
ATOM   2591 HG22 ILE X 165      16.700  21.357  47.192  1.00  0.00           H
ATOM   2592 HG23 ILE X 165      15.188  20.590  46.806  1.00  0.00           H
ATOM   2593  CG1 ILE X 165      13.694  21.168  49.016  1.00  0.00           C
ATOM   2594 HG12 ILE X 165      13.584  21.092  50.098  1.00  0.00           H
ATOM   2595 HG13 ILE X 165      13.279  20.235  48.635  1.00  0.00           H
ATOM   2596  CD1 ILE X 165      12.882  22.372  48.573  1.00  0.00           C
ATOM   2597 HD11 ILE X 165      12.855  23.282  49.173  1.00  0.00           H
ATOM   2598 HD12 ILE X 165      13.192  22.488  47.535  1.00  0.00           H
ATOM   2599 HD13 ILE X 165      11.843  22.054  48.657  1.00  0.00           H
ATOM   2600  C   ILE X 165      17.236  19.733  49.057  1.00  0.00           C
ATOM   2601  O   ILE X 165      18.143  20.489  49.461  1.00  0.00           O
ATOM   2602  N   ASP X 166      17.418  18.841  48.077  1.00  0.00           N
ATOM   2603  H   ASP X 166      16.663  18.358  47.611  1.00  0.00           H
ATOM   2604  CA  ASP X 166      18.673  18.777  47.371  1.00  0.00           C
ATOM   2605  HA  ASP X 166      19.532  18.790  48.042  1.00  0.00           H
ATOM   2606  CB  ASP X 166      18.612  17.465  46.566  1.00  0.00           C
ATOM   2607  HB2 ASP X 166      17.704  17.465  45.963  1.00  0.00           H
ATOM   2608  HB3 ASP X 166      18.628  16.529  47.125  1.00  0.00           H
ATOM   2609  CG  ASP X 166      19.828  17.432  45.612  1.00  0.00           C
ATOM   2610  OD1 ASP X 166      19.683  16.690  44.614  1.00  0.00           O
ATOM   2611  OD2 ASP X 166      20.870  18.052  45.906  1.00  0.00           O
ATOM   2612  C   ASP X 166      18.826  19.981  46.428  1.00  0.00           C
ATOM   2613  O   ASP X 166      18.347  19.994  45.286  1.00  0.00           O
ATOM   2614  N   THR X 167      19.655  20.920  46.809  1.00  0.00           N
ATOM   2615  H   THR X 167      19.886  20.852  47.790  1.00  0.00           H
ATOM   2616  CA  THR X 167      20.081  22.122  46.057  1.00  0.00           C
ATOM   2617  HA  THR X 167      19.241  22.800  45.904  1.00  0.00           H
ATOM   2618  CB  THR X 167      21.025  22.880  46.908  1.00  0.00           C
ATOM   2619  HB  THR X 167      21.533  23.625  46.296  1.00  0.00           H
ATOM   2620  CG2 THR X 167      20.215  23.615  48.097  1.00  0.00           C
ATOM   2621 HG21 THR X 167      20.821  24.341  48.638  1.00  0.00           H
ATOM   2622 HG22 THR X 167      19.261  24.001  47.737  1.00  0.00           H
ATOM   2623 HG23 THR X 167      20.023  22.786  48.779  1.00  0.00           H
ATOM   2624  OG1 THR X 167      21.903  22.026  47.602  1.00  0.00           O
ATOM   2625  HG1 THR X 167      22.369  21.489  46.957  1.00  0.00           H
ATOM   2626  C   THR X 167      20.743  21.816  44.720  1.00  0.00           C
ATOM   2627  O   THR X 167      20.634  22.673  43.798  1.00  0.00           O
ATOM   2628  N   SER X 168      21.309  20.651  44.542  1.00  0.00           N
ATOM   2629  H   SER X 168      21.258  19.967  45.283  1.00  0.00           H
ATOM   2630  CA  SER X 168      22.023  20.339  43.292  1.00  0.00           C
ATOM   2631  HA  SER X 168      22.658  21.190  43.043  1.00  0.00           H
ATOM   2632  CB  SER X 168      22.970  19.132  43.608  1.00  0.00           C
ATOM   2633  HB2 SER X 168      23.563  19.323  44.503  1.00  0.00           H
ATOM   2634  HB3 SER X 168      23.603  19.072  42.723  1.00  0.00           H
ATOM   2635  OG  SER X 168      22.337  17.921  43.738  1.00  0.00           O
ATOM   2636  HG  SER X 168      21.931  18.012  44.603  1.00  0.00           H
ATOM   2637  C   SER X 168      21.176  20.106  42.021  1.00  0.00           C
ATOM   2638  O   SER X 168      21.660  20.423  40.885  1.00  0.00           O
ATOM   2639  N   LYS X 169      19.950  19.662  42.154  1.00  0.00           N
ATOM   2640  H   LYS X 169      19.538  19.545  43.069  1.00  0.00           H
ATOM   2641  CA  LYS X 169      19.151  19.189  41.041  1.00  0.00           C
ATOM   2642  HA  LYS X 169      19.760  18.467  40.499  1.00  0.00           H
ATOM   2643  CB  LYS X 169      17.898  18.491  41.546  1.00  0.00           C
ATOM   2644  HB2 LYS X 169      18.219  17.769  42.297  1.00  0.00           H
ATOM   2645  HB3 LYS X 169      17.469  17.998  40.674  1.00  0.00           H
ATOM   2646  CG  LYS X 169      16.837  19.506  42.151  1.00  0.00           C
ATOM   2647  HG2 LYS X 169      16.216  19.862  41.329  1.00  0.00           H
ATOM   2648  HG3 LYS X 169      17.340  20.293  42.713  1.00  0.00           H
ATOM   2649  CD  LYS X 169      15.885  18.837  43.249  1.00  0.00           C
ATOM   2650  HD2 LYS X 169      16.480  18.230  43.932  1.00  0.00           H
ATOM   2651  HD3 LYS X 169      15.198  18.250  42.640  1.00  0.00           H
ATOM   2652  CE  LYS X 169      14.925  19.825  43.916  1.00  0.00           C
ATOM   2653  HE2 LYS X 169      15.414  20.771  44.149  1.00  0.00           H
ATOM   2654  HE3 LYS X 169      14.697  19.401  44.895  1.00  0.00           H
ATOM   2655  NZ  LYS X 169      13.695  20.014  43.131  1.00  0.00           N
ATOM   2656  HZ1 LYS X 169      13.039  20.614  43.610  1.00  0.00           H
ATOM   2657  HZ2 LYS X 169      13.264  19.155  42.818  1.00  0.00           H
ATOM   2658  HZ3 LYS X 169      13.900  20.494  42.267  1.00  0.00           H
ATOM   2659  C   LYS X 169      18.761  20.261  39.979  1.00  0.00           C
ATOM   2660  O   LYS X 169      18.337  19.958  38.829  1.00  0.00           O
ATOM   2661  N   TYR X 170      18.636  21.443  40.524  1.00  0.00           N
ATOM   2662  H   TYR X 170      19.125  21.526  41.404  1.00  0.00           H
ATOM   2663  CA  TYR X 170      18.226  22.613  39.754  1.00  0.00           C
ATOM   2664  HA  TYR X 170      17.277  22.310  39.313  1.00  0.00           H
ATOM   2665  CB  TYR X 170      17.805  23.697  40.771  1.00  0.00           C
ATOM   2666  HB2 TYR X 170      17.501  24.616  40.270  1.00  0.00           H
ATOM   2667  HB3 TYR X 170      18.759  23.789  41.291  1.00  0.00           H
ATOM   2668  CG  TYR X 170      16.686  23.448  41.798  1.00  0.00           C
ATOM   2669  CD1 TYR X 170      15.329  23.443  41.368  1.00  0.00           C
ATOM   2670  HD1 TYR X 170      15.165  23.567  40.307  1.00  0.00           H
ATOM   2671  CE1 TYR X 170      14.274  23.344  42.298  1.00  0.00           C
ATOM   2672  HE1 TYR X 170      13.282  23.421  41.880  1.00  0.00           H
ATOM   2673  CZ  TYR X 170      14.547  23.422  43.658  1.00  0.00           C
ATOM   2674  OH  TYR X 170      13.519  23.486  44.553  1.00  0.00           O
ATOM   2675  HH  TYR X 170      12.649  23.620  44.169  1.00  0.00           H
ATOM   2676  CE2 TYR X 170      15.886  23.248  44.075  1.00  0.00           C
ATOM   2677  HE2 TYR X 170      16.077  23.198  45.137  1.00  0.00           H
ATOM   2678  CD2 TYR X 170      16.920  23.199  43.137  1.00  0.00           C
ATOM   2679  HD2 TYR X 170      17.960  23.175  43.429  1.00  0.00           H
ATOM   2680  C   TYR X 170      19.286  23.061  38.708  1.00  0.00           C
ATOM   2681  O   TYR X 170      18.955  23.941  37.944  1.00  0.00           O
ATOM   2682  N   LYS X 171      20.463  22.431  38.536  1.00  0.00           N
ATOM   2683  H   LYS X 171      20.733  21.688  39.165  1.00  0.00           H
ATOM   2684  CA  LYS X 171      21.485  22.719  37.522  1.00  0.00           C
ATOM   2685  HA  LYS X 171      21.825  23.724  37.774  1.00  0.00           H
ATOM   2686  CB  LYS X 171      22.656  21.775  37.768  1.00  0.00           C
ATOM   2687  HB2 LYS X 171      22.477  20.851  37.219  1.00  0.00           H
ATOM   2688  HB3 LYS X 171      22.778  21.595  38.836  1.00  0.00           H
ATOM   2689  CG  LYS X 171      23.822  22.585  37.159  1.00  0.00           C
ATOM   2690  HG2 LYS X 171      24.112  23.380  37.847  1.00  0.00           H
ATOM   2691  HG3 LYS X 171      23.476  23.071  36.247  1.00  0.00           H
ATOM   2692  CD  LYS X 171      25.042  21.678  36.900  1.00  0.00           C
ATOM   2693  HD2 LYS X 171      24.840  20.792  36.298  1.00  0.00           H
ATOM   2694  HD3 LYS X 171      25.330  21.320  37.889  1.00  0.00           H
ATOM   2695  CE  LYS X 171      26.266  22.564  36.393  1.00  0.00           C
ATOM   2696  HE2 LYS X 171      27.151  21.928  36.364  1.00  0.00           H
ATOM   2697  HE3 LYS X 171      26.477  23.418  37.037  1.00  0.00           H
ATOM   2698  NZ  LYS X 171      26.107  23.125  35.051  1.00  0.00           N
ATOM   2699  HZ1 LYS X 171      25.454  22.688  34.415  1.00  0.00           H
ATOM   2700  HZ2 LYS X 171      26.972  23.163  34.532  1.00  0.00           H
ATOM   2701  HZ3 LYS X 171      25.714  24.042  35.208  1.00  0.00           H
ATOM   2702  C   LYS X 171      20.988  22.635  36.083  1.00  0.00           C
ATOM   2703  O   LYS X 171      20.375  21.662  35.660  1.00  0.00           O
ATOM   2704  N   ASP X 172      21.210  23.729  35.325  1.00  0.00           N
ATOM   2705  H   ASP X 172      21.574  24.529  35.823  1.00  0.00           H
ATOM   2706  CA  ASP X 172      20.752  23.872  34.014  1.00  0.00           C
ATOM   2707  HA  ASP X 172      20.997  24.911  33.793  1.00  0.00           H
ATOM   2708  CB  ASP X 172      21.666  23.040  33.010  1.00  0.00           C
ATOM   2709  HB2 ASP X 172      21.498  23.336  31.975  1.00  0.00           H
ATOM   2710  HB3 ASP X 172      21.283  22.019  32.995  1.00  0.00           H
ATOM   2711  CG  ASP X 172      23.256  23.017  33.317  1.00  0.00           C
ATOM   2712  OD1 ASP X 172      23.790  21.887  33.218  1.00  0.00           O
ATOM   2713  OD2 ASP X 172      23.947  23.980  33.508  1.00  0.00           O
ATOM   2714  C   ASP X 172      19.192  23.917  33.767  1.00  0.00           C
ATOM   2715  O   ASP X 172      18.831  23.708  32.631  1.00  0.00           O
ATOM   2716  N   SER X 173      18.439  24.247  34.767  1.00  0.00           N
ATOM   2717  H   SER X 173      18.872  24.491  35.647  1.00  0.00           H
ATOM   2718  CA  SER X 173      16.958  24.100  34.710  1.00  0.00           C
ATOM   2719  HA  SER X 173      16.802  23.245  34.053  1.00  0.00           H
ATOM   2720  CB  SER X 173      16.430  23.758  36.124  1.00  0.00           C
ATOM   2721  HB2 SER X 173      17.029  22.917  36.474  1.00  0.00           H
ATOM   2722  HB3 SER X 173      15.352  23.602  36.163  1.00  0.00           H
ATOM   2723  OG  SER X 173      16.659  24.802  37.081  1.00  0.00           O
ATOM   2724  HG  SER X 173      17.526  24.714  37.483  1.00  0.00           H
ATOM   2725  C   SER X 173      16.137  25.235  34.077  1.00  0.00           C
ATOM   2726  O   SER X 173      16.620  26.332  33.937  1.00  0.00           O
ATOM   2727  N   ASP X 174      14.845  25.045  33.843  1.00  0.00           N
ATOM   2728  H   ASP X 174      14.469  24.109  33.791  1.00  0.00           H
ATOM   2729  CA  ASP X 174      13.969  26.139  33.292  1.00  0.00           C
ATOM   2730  HA  ASP X 174      14.569  26.865  32.743  1.00  0.00           H
ATOM   2731  CB  ASP X 174      12.978  25.512  32.250  1.00  0.00           C
ATOM   2732  HB2 ASP X 174      12.310  26.311  31.926  1.00  0.00           H
ATOM   2733  HB3 ASP X 174      12.457  24.650  32.666  1.00  0.00           H
ATOM   2734  CG  ASP X 174      13.662  24.850  31.009  1.00  0.00           C
ATOM   2735  OD1 ASP X 174      12.980  24.066  30.212  1.00  0.00           O
ATOM   2736  OD2 ASP X 174      14.910  24.913  30.801  1.00  0.00           O
ATOM   2737  C   ASP X 174      13.234  26.923  34.391  1.00  0.00           C
ATOM   2738  O   ASP X 174      12.413  27.790  34.086  1.00  0.00           O
ATOM   2739  N   GLU X 175      13.577  26.573  35.618  1.00  0.00           N
ATOM   2740  H   GLU X 175      14.335  25.915  35.733  1.00  0.00           H
ATOM   2741  CA  GLU X 175      12.950  27.076  36.836  1.00  0.00           C
ATOM   2742  HA  GLU X 175      11.864  26.986  36.820  1.00  0.00           H
ATOM   2743  CB  GLU X 175      13.414  26.254  38.079  1.00  0.00           C
ATOM   2744  HB2 GLU X 175      12.987  26.813  38.911  1.00  0.00           H
ATOM   2745  HB3 GLU X 175      14.479  26.420  38.239  1.00  0.00           H
ATOM   2746  CG  GLU X 175      12.878  24.819  38.301  1.00  0.00           C
ATOM   2747  HG2 GLU X 175      13.281  24.535  39.273  1.00  0.00           H
ATOM   2748  HG3 GLU X 175      13.330  24.163  37.557  1.00  0.00           H
ATOM   2749  CD  GLU X 175      11.352  24.629  38.137  1.00  0.00           C
ATOM   2750  OE1 GLU X 175      10.911  23.598  37.600  1.00  0.00           O
ATOM   2751  OE2 GLU X 175      10.618  25.585  38.460  1.00  0.00           O
ATOM   2752  C   GLU X 175      13.376  28.562  37.111  1.00  0.00           C
ATOM   2753  O   GLU X 175      14.483  28.977  36.683  1.00  0.00           O
ATOM   2754  N   GLU X 176      12.504  29.372  37.812  1.00  0.00           N
ATOM   2755  H   GLU X 176      11.584  28.988  37.973  1.00  0.00           H
ATOM   2756  CA  GLU X 176      12.779  30.781  38.155  1.00  0.00           C
ATOM   2757  HA  GLU X 176      13.836  30.961  37.958  1.00  0.00           H
ATOM   2758  CB  GLU X 176      11.856  31.767  37.370  1.00  0.00           C
ATOM   2759  HB2 GLU X 176      11.901  32.762  37.813  1.00  0.00           H
ATOM   2760  HB3 GLU X 176      10.803  31.523  37.516  1.00  0.00           H
ATOM   2761  CG  GLU X 176      12.129  31.731  35.843  1.00  0.00           C
ATOM   2762  HG2 GLU X 176      11.592  30.822  35.572  1.00  0.00           H
ATOM   2763  HG3 GLU X 176      13.213  31.695  35.742  1.00  0.00           H
ATOM   2764  CD  GLU X 176      11.541  32.973  35.188  1.00  0.00           C
ATOM   2765  OE1 GLU X 176      11.159  32.926  33.984  1.00  0.00           O
ATOM   2766  OE2 GLU X 176      11.304  34.004  35.826  1.00  0.00           O
ATOM   2767  C   GLU X 176      12.675  31.032  39.700  1.00  0.00           C
ATOM   2768  O   GLU X 176      11.667  31.346  40.277  1.00  0.00           O
ATOM   2769  N   LEU X 177      13.837  30.832  40.338  1.00  0.00           N
ATOM   2770  H   LEU X 177      14.626  30.616  39.746  1.00  0.00           H
ATOM   2771  CA  LEU X 177      13.913  30.745  41.786  1.00  0.00           C
ATOM   2772  HA  LEU X 177      13.129  30.057  42.102  1.00  0.00           H
ATOM   2773  CB  LEU X 177      15.270  30.146  42.194  1.00  0.00           C
ATOM   2774  HB2 LEU X 177      15.410  30.351  43.256  1.00  0.00           H
ATOM   2775  HB3 LEU X 177      16.061  30.555  41.566  1.00  0.00           H
ATOM   2776  CG  LEU X 177      15.313  28.606  42.000  1.00  0.00           C
ATOM   2777  HG  LEU X 177      14.639  28.189  41.251  1.00  0.00           H
ATOM   2778  CD1 LEU X 177      16.712  28.203  41.525  1.00  0.00           C
ATOM   2779 HD11 LEU X 177      16.918  28.503  40.498  1.00  0.00           H
ATOM   2780 HD12 LEU X 177      17.391  28.579  42.290  1.00  0.00           H
ATOM   2781 HD13 LEU X 177      16.735  27.115  41.583  1.00  0.00           H
ATOM   2782  CD2 LEU X 177      15.049  27.940  43.337  1.00  0.00           C
ATOM   2783 HD21 LEU X 177      14.095  28.223  43.780  1.00  0.00           H
ATOM   2784 HD22 LEU X 177      15.093  26.859  43.208  1.00  0.00           H
ATOM   2785 HD23 LEU X 177      15.788  28.274  44.066  1.00  0.00           H
ATOM   2786  C   LEU X 177      13.637  32.055  42.537  1.00  0.00           C
ATOM   2787  O   LEU X 177      14.409  33.006  42.545  1.00  0.00           O
ATOM   2788  N   THR X 178      12.510  32.119  43.187  1.00  0.00           N
ATOM   2789  H   THR X 178      12.026  31.232  43.214  1.00  0.00           H
ATOM   2790  CA  THR X 178      11.786  33.247  43.810  1.00  0.00           C
ATOM   2791  HA  THR X 178      12.079  34.158  43.288  1.00  0.00           H
ATOM   2792  CB  THR X 178      10.288  33.072  43.823  1.00  0.00           C
ATOM   2793  HB  THR X 178       9.966  33.956  44.374  1.00  0.00           H
ATOM   2794  CG2 THR X 178       9.670  33.150  42.416  1.00  0.00           C
ATOM   2795 HG21 THR X 178       8.585  33.068  42.479  1.00  0.00           H
ATOM   2796 HG22 THR X 178       9.913  34.088  41.916  1.00  0.00           H
ATOM   2797 HG23 THR X 178      10.051  32.328  41.810  1.00  0.00           H
ATOM   2798  OG1 THR X 178       9.799  31.965  44.499  1.00  0.00           O
ATOM   2799  HG1 THR X 178      10.037  31.217  43.947  1.00  0.00           H
ATOM   2800  C   THR X 178      12.460  33.465  45.244  1.00  0.00           C
ATOM   2801  O   THR X 178      11.756  33.333  46.241  1.00  0.00           O
ATOM   2802  N   ILE X 179      13.772  33.650  45.246  1.00  0.00           N
ATOM   2803  H   ILE X 179      14.254  33.642  44.359  1.00  0.00           H
ATOM   2804  CA  ILE X 179      14.620  34.094  46.338  1.00  0.00           C
ATOM   2805  HA  ILE X 179      14.506  33.244  47.011  1.00  0.00           H
ATOM   2806  CB  ILE X 179      16.114  34.260  45.908  1.00  0.00           C
ATOM   2807  HB  ILE X 179      16.160  35.061  45.171  1.00  0.00           H
ATOM   2808  CG2 ILE X 179      17.129  34.811  46.972  1.00  0.00           C
ATOM   2809 HG21 ILE X 179      18.151  34.881  46.601  1.00  0.00           H
ATOM   2810 HG22 ILE X 179      16.785  35.826  47.170  1.00  0.00           H
ATOM   2811 HG23 ILE X 179      17.197  34.281  47.922  1.00  0.00           H
ATOM   2812  CG1 ILE X 179      16.641  32.981  45.267  1.00  0.00           C
ATOM   2813 HG12 ILE X 179      15.858  32.428  44.747  1.00  0.00           H
ATOM   2814 HG13 ILE X 179      17.118  32.444  46.087  1.00  0.00           H
ATOM   2815  CD1 ILE X 179      17.670  33.251  44.102  1.00  0.00           C
ATOM   2816 HD11 ILE X 179      18.531  33.817  44.460  1.00  0.00           H
ATOM   2817 HD12 ILE X 179      17.964  32.276  43.715  1.00  0.00           H
ATOM   2818 HD13 ILE X 179      17.150  33.643  43.228  1.00  0.00           H
ATOM   2819  C   ILE X 179      14.045  35.337  47.023  1.00  0.00           C
ATOM   2820  O   ILE X 179      13.736  36.295  46.257  1.00  0.00           O
ATOM   2821  N   PRO X 180      14.047  35.470  48.361  1.00  0.00           N
ATOM   2822  CD  PRO X 180      14.107  34.466  49.395  1.00  0.00           C
ATOM   2823  HD2 PRO X 180      15.095  34.017  49.504  1.00  0.00           H
ATOM   2824  HD3 PRO X 180      13.351  33.753  49.066  1.00  0.00           H
ATOM   2825  CG  PRO X 180      13.798  35.071  50.725  1.00  0.00           C
ATOM   2826  HG2 PRO X 180      13.233  34.394  51.366  1.00  0.00           H
ATOM   2827  HG3 PRO X 180      14.664  35.375  51.314  1.00  0.00           H
ATOM   2828  CB  PRO X 180      13.097  36.415  50.393  1.00  0.00           C
ATOM   2829  HB2 PRO X 180      12.016  36.315  50.304  1.00  0.00           H
ATOM   2830  HB3 PRO X 180      13.302  37.168  51.154  1.00  0.00           H
ATOM   2831  CA  PRO X 180      13.696  36.705  48.983  1.00  0.00           C
ATOM   2832  HA  PRO X 180      12.964  37.314  48.452  1.00  0.00           H
ATOM   2833  C   PRO X 180      14.985  37.543  49.013  1.00  0.00           C
ATOM   2834  O   PRO X 180      16.075  37.098  49.422  1.00  0.00           O
ATOM   2835  N   GLY X 181      14.881  38.882  48.992  1.00  0.00           N
ATOM   2836  H   GLY X 181      13.926  39.168  49.151  1.00  0.00           H
ATOM   2837  CA  GLY X 181      15.972  39.820  49.065  1.00  0.00           C
ATOM   2838  HA2 GLY X 181      16.665  39.595  49.876  1.00  0.00           H
ATOM   2839  HA3 GLY X 181      15.475  40.748  49.346  1.00  0.00           H
ATOM   2840  C   GLY X 181      16.799  39.810  47.762  1.00  0.00           C
ATOM   2841  O   GLY X 181      17.969  40.136  47.849  1.00  0.00           O
ATOM   2842  N   PHE X 182      16.169  39.442  46.680  1.00  0.00           N
ATOM   2843  H   PHE X 182      15.198  39.166  46.674  1.00  0.00           H
ATOM   2844  CA  PHE X 182      16.670  39.535  45.349  1.00  0.00           C
ATOM   2845  HA  PHE X 182      17.393  40.349  45.295  1.00  0.00           H
ATOM   2846  CB  PHE X 182      17.293  38.246  44.962  1.00  0.00           C
ATOM   2847  HB2 PHE X 182      16.554  37.446  45.010  1.00  0.00           H
ATOM   2848  HB3 PHE X 182      18.098  38.022  45.663  1.00  0.00           H
ATOM   2849  CG  PHE X 182      17.903  38.091  43.556  1.00  0.00           C
ATOM   2850  CD1 PHE X 182      17.085  37.559  42.545  1.00  0.00           C
ATOM   2851  HD1 PHE X 182      16.122  37.102  42.719  1.00  0.00           H
ATOM   2852  CE1 PHE X 182      17.643  37.364  41.256  1.00  0.00           C
ATOM   2853  HE1 PHE X 182      16.924  37.033  40.521  1.00  0.00           H
ATOM   2854  CZ  PHE X 182      18.980  37.751  40.992  1.00  0.00           C
ATOM   2855  HZ  PHE X 182      19.375  37.600  39.998  1.00  0.00           H
ATOM   2856  CE2 PHE X 182      19.784  38.223  42.033  1.00  0.00           C
ATOM   2857  HE2 PHE X 182      20.847  38.357  41.893  1.00  0.00           H
ATOM   2858  CD2 PHE X 182      19.257  38.418  43.288  1.00  0.00           C
ATOM   2859  HD2 PHE X 182      19.901  38.782  44.075  1.00  0.00           H
ATOM   2860  C   PHE X 182      15.637  39.951  44.368  1.00  0.00           C
ATOM   2861  O   PHE X 182      14.462  39.723  44.659  1.00  0.00           O
ATOM   2862  N   LYS X 183      15.975  40.632  43.241  1.00  0.00           N
ATOM   2863  H   LYS X 183      16.927  40.924  43.074  1.00  0.00           H
ATOM   2864  CA  LYS X 183      15.015  41.175  42.278  1.00  0.00           C
ATOM   2865  HA  LYS X 183      14.381  41.881  42.815  1.00  0.00           H
ATOM   2866  CB  LYS X 183      15.873  41.903  41.194  1.00  0.00           C
ATOM   2867  HB2 LYS X 183      16.360  42.778  41.626  1.00  0.00           H
ATOM   2868  HB3 LYS X 183      15.161  42.305  40.473  1.00  0.00           H
ATOM   2869  CG  LYS X 183      16.919  41.046  40.415  1.00  0.00           C
ATOM   2870  HG2 LYS X 183      16.845  39.992  40.682  1.00  0.00           H
ATOM   2871  HG3 LYS X 183      17.924  41.326  40.733  1.00  0.00           H
ATOM   2872  CD  LYS X 183      16.863  41.113  38.931  1.00  0.00           C
ATOM   2873  HD2 LYS X 183      16.727  42.121  38.541  1.00  0.00           H
ATOM   2874  HD3 LYS X 183      16.057  40.423  38.681  1.00  0.00           H
ATOM   2875  CE  LYS X 183      18.132  40.483  38.321  1.00  0.00           C
ATOM   2876  HE2 LYS X 183      17.950  40.283  37.265  1.00  0.00           H
ATOM   2877  HE3 LYS X 183      18.165  39.474  38.730  1.00  0.00           H
ATOM   2878  NZ  LYS X 183      19.420  41.232  38.612  1.00  0.00           N
ATOM   2879  HZ1 LYS X 183      19.495  42.185  38.287  1.00  0.00           H
ATOM   2880  HZ2 LYS X 183      20.208  40.773  38.177  1.00  0.00           H
ATOM   2881  HZ3 LYS X 183      19.808  41.230  39.545  1.00  0.00           H
ATOM   2882  C   LYS X 183      14.080  40.105  41.593  1.00  0.00           C
ATOM   2883  O   LYS X 183      13.909  38.979  42.130  1.00  0.00           O
ATOM   2884  N   ASN X 184      13.611  40.395  40.351  1.00  0.00           N
ATOM   2885  H   ASN X 184      13.937  41.223  39.874  1.00  0.00           H
ATOM   2886  CA  ASN X 184      12.924  39.447  39.483  1.00  0.00           C
ATOM   2887  HA  ASN X 184      11.997  39.177  39.988  1.00  0.00           H
ATOM   2888  CB  ASN X 184      12.596  40.002  38.069  1.00  0.00           C
ATOM   2889  HB2 ASN X 184      11.939  40.871  38.090  1.00  0.00           H
ATOM   2890  HB3 ASN X 184      11.949  39.368  37.464  1.00  0.00           H
ATOM   2891  CG  ASN X 184      13.869  40.156  37.204  1.00  0.00           C
ATOM   2892  OD1 ASN X 184      14.484  41.209  37.245  1.00  0.00           O
ATOM   2893  ND2 ASN X 184      14.186  39.149  36.388  1.00  0.00           N
ATOM   2894 HD21 ASN X 184      15.093  39.216  35.950  1.00  0.00           H
ATOM   2895 HD22 ASN X 184      13.538  38.376  36.435  1.00  0.00           H
ATOM   2896  C   ASN X 184      13.766  38.148  39.314  1.00  0.00           C
ATOM   2897  O   ASN X 184      15.029  38.199  39.195  1.00  0.00           O
ATOM   2898  N   PRO X 185      13.119  37.006  39.532  1.00  0.00           N
ATOM   2899  CD  PRO X 185      11.688  36.698  39.398  1.00  0.00           C
ATOM   2900  HD2 PRO X 185      11.266  37.003  38.440  1.00  0.00           H
ATOM   2901  HD3 PRO X 185      11.129  37.186  40.197  1.00  0.00           H
ATOM   2902  CG  PRO X 185      11.578  35.199  39.512  1.00  0.00           C
ATOM   2903  HG2 PRO X 185      10.578  34.817  39.716  1.00  0.00           H
ATOM   2904  HG3 PRO X 185      12.001  34.749  38.614  1.00  0.00           H
ATOM   2905  CB  PRO X 185      12.600  34.956  40.536  1.00  0.00           C
ATOM   2906  HB2 PRO X 185      12.201  35.150  41.531  1.00  0.00           H
ATOM   2907  HB3 PRO X 185      12.860  33.898  40.582  1.00  0.00           H
ATOM   2908  CA  PRO X 185      13.762  35.867  40.168  1.00  0.00           C
ATOM   2909  HA  PRO X 185      14.248  36.197  41.086  1.00  0.00           H
ATOM   2910  C   PRO X 185      14.775  35.113  39.271  1.00  0.00           C
ATOM   2911  O   PRO X 185      14.722  35.164  38.026  1.00  0.00           O
ATOM   2912  N   TYR X 186      15.718  34.401  39.903  1.00  0.00           N
ATOM   2913  H   TYR X 186      15.541  34.310  40.893  1.00  0.00           H
ATOM   2914  CA  TYR X 186      16.902  33.907  39.231  1.00  0.00           C
ATOM   2915  HA  TYR X 186      17.373  34.675  38.618  1.00  0.00           H
ATOM   2916  CB  TYR X 186      17.922  33.734  40.348  1.00  0.00           C
ATOM   2917  HB2 TYR X 186      17.671  32.860  40.950  1.00  0.00           H
ATOM   2918  HB3 TYR X 186      17.997  34.628  40.966  1.00  0.00           H
ATOM   2919  CG  TYR X 186      19.339  33.478  39.842  1.00  0.00           C
ATOM   2920  CD1 TYR X 186      19.692  32.223  39.285  1.00  0.00           C
ATOM   2921  HD1 TYR X 186      18.995  31.401  39.205  1.00  0.00           H
ATOM   2922  CE1 TYR X 186      20.993  32.022  38.704  1.00  0.00           C
ATOM   2923  HE1 TYR X 186      21.344  31.077  38.316  1.00  0.00           H
ATOM   2924  CZ  TYR X 186      21.980  32.970  38.873  1.00  0.00           C
ATOM   2925  OH  TYR X 186      23.200  32.779  38.467  1.00  0.00           O
ATOM   2926  HH  TYR X 186      23.341  32.067  37.839  1.00  0.00           H
ATOM   2927  CE2 TYR X 186      21.645  34.170  39.608  1.00  0.00           C
ATOM   2928  HE2 TYR X 186      22.522  34.767  39.811  1.00  0.00           H
ATOM   2929  CD2 TYR X 186      20.325  34.470  40.061  1.00  0.00           C
ATOM   2930  HD2 TYR X 186      20.079  35.286  40.724  1.00  0.00           H
ATOM   2931  C   TYR X 186      16.751  32.710  38.285  1.00  0.00           C
ATOM   2932  O   TYR X 186      16.298  31.650  38.685  1.00  0.00           O
ATOM   2933  N   PRO X 187      17.220  32.711  37.002  1.00  0.00           N
ATOM   2934  CD  PRO X 187      17.385  33.885  36.102  1.00  0.00           C
ATOM   2935  HD2 PRO X 187      18.459  33.945  35.924  1.00  0.00           H
ATOM   2936  HD3 PRO X 187      17.035  34.810  36.561  1.00  0.00           H
ATOM   2937  CG  PRO X 187      16.683  33.488  34.764  1.00  0.00           C
ATOM   2938  HG2 PRO X 187      15.599  33.546  34.855  1.00  0.00           H
ATOM   2939  HG3 PRO X 187      16.955  34.055  33.874  1.00  0.00           H
ATOM   2940  CB  PRO X 187      17.155  32.038  34.649  1.00  0.00           C
ATOM   2941  HB2 PRO X 187      16.548  31.371  34.037  1.00  0.00           H
ATOM   2942  HB3 PRO X 187      18.210  32.047  34.375  1.00  0.00           H
ATOM   2943  CA  PRO X 187      17.088  31.520  36.121  1.00  0.00           C
ATOM   2944  HA  PRO X 187      16.048  31.209  36.214  1.00  0.00           H
ATOM   2945  C   PRO X 187      17.926  30.364  36.514  1.00  0.00           C
ATOM   2946  O   PRO X 187      19.117  30.334  36.449  1.00  0.00           O
ATOM   2947  N   GLY X 188      17.284  29.247  36.899  1.00  0.00           N
ATOM   2948  H   GLY X 188      16.300  29.332  37.107  1.00  0.00           H
ATOM   2949  CA  GLY X 188      17.986  27.999  37.234  1.00  0.00           C
ATOM   2950  HA2 GLY X 188      17.222  27.283  37.536  1.00  0.00           H
ATOM   2951  HA3 GLY X 188      18.674  28.229  38.047  1.00  0.00           H
ATOM   2952  C   GLY X 188      18.913  27.402  36.115  1.00  0.00           C
ATOM   2953  O   GLY X 188      19.765  26.559  36.333  1.00  0.00           O
ATOM   2954  N   LYS X 189      18.767  27.949  34.849  1.00  0.00           N
ATOM   2955  H   LYS X 189      18.011  28.605  34.715  1.00  0.00           H
ATOM   2956  CA  LYS X 189      19.666  27.599  33.720  1.00  0.00           C
ATOM   2957  HA  LYS X 189      19.550  26.548  33.458  1.00  0.00           H
ATOM   2958  CB  LYS X 189      19.129  28.422  32.477  1.00  0.00           C
ATOM   2959  HB2 LYS X 189      19.379  29.468  32.654  1.00  0.00           H
ATOM   2960  HB3 LYS X 189      18.054  28.294  32.355  1.00  0.00           H
ATOM   2961  CG  LYS X 189      19.774  28.067  31.127  1.00  0.00           C
ATOM   2962  HG2 LYS X 189      20.851  28.233  31.105  1.00  0.00           H
ATOM   2963  HG3 LYS X 189      19.250  28.745  30.453  1.00  0.00           H
ATOM   2964  CD  LYS X 189      19.541  26.582  30.752  1.00  0.00           C
ATOM   2965  HD2 LYS X 189      20.009  25.862  31.423  1.00  0.00           H
ATOM   2966  HD3 LYS X 189      19.964  26.473  29.753  1.00  0.00           H
ATOM   2967  CE  LYS X 189      17.999  26.365  30.530  1.00  0.00           C
ATOM   2968  HE2 LYS X 189      17.616  27.033  29.757  1.00  0.00           H
ATOM   2969  HE3 LYS X 189      17.416  26.595  31.422  1.00  0.00           H
ATOM   2970  NZ  LYS X 189      17.731  24.976  30.199  1.00  0.00           N
ATOM   2971  HZ1 LYS X 189      16.735  24.931  30.036  1.00  0.00           H
ATOM   2972  HZ2 LYS X 189      18.045  24.333  30.912  1.00  0.00           H
ATOM   2973  HZ3 LYS X 189      18.173  24.625  29.361  1.00  0.00           H
ATOM   2974  C   LYS X 189      21.203  27.889  33.939  1.00  0.00           C
ATOM   2975  O   LYS X 189      22.033  27.347  33.221  1.00  0.00           O
ATOM   2976  N   PHE X 190      21.529  28.792  34.872  1.00  0.00           N
ATOM   2977  H   PHE X 190      20.761  29.272  35.319  1.00  0.00           H
ATOM   2978  CA  PHE X 190      22.851  29.377  35.028  1.00  0.00           C
ATOM   2979  HA  PHE X 190      23.604  28.605  34.866  1.00  0.00           H
ATOM   2980  CB  PHE X 190      23.124  30.609  34.058  1.00  0.00           C
ATOM   2981  HB2 PHE X 190      24.076  31.061  34.338  1.00  0.00           H
ATOM   2982  HB3 PHE X 190      22.337  31.343  34.226  1.00  0.00           H
ATOM   2983  CG  PHE X 190      23.183  30.297  32.574  1.00  0.00           C
ATOM   2984  CD1 PHE X 190      24.255  29.551  32.064  1.00  0.00           C
ATOM   2985  HD1 PHE X 190      25.022  29.134  32.701  1.00  0.00           H
ATOM   2986  CE1 PHE X 190      24.395  29.156  30.710  1.00  0.00           C
ATOM   2987  HE1 PHE X 190      25.320  28.685  30.409  1.00  0.00           H
ATOM   2988  CZ  PHE X 190      23.403  29.599  29.804  1.00  0.00           C
ATOM   2989  HZ  PHE X 190      23.348  29.270  28.776  1.00  0.00           H
ATOM   2990  CE2 PHE X 190      22.282  30.304  30.325  1.00  0.00           C
ATOM   2991  HE2 PHE X 190      21.591  30.597  29.548  1.00  0.00           H
ATOM   2992  CD2 PHE X 190      22.155  30.644  31.713  1.00  0.00           C
ATOM   2993  HD2 PHE X 190      21.338  31.285  32.009  1.00  0.00           H
ATOM   2994  C   PHE X 190      23.141  29.667  36.483  1.00  0.00           C
ATOM   2995  O   PHE X 190      23.407  30.801  36.845  1.00  0.00           O
ATOM   2996  N   LEU X 191      23.067  28.724  37.437  1.00  0.00           N
ATOM   2997  H   LEU X 191      22.916  27.777  37.120  1.00  0.00           H
ATOM   2998  CA  LEU X 191      23.390  28.922  38.841  1.00  0.00           C
ATOM   2999  HA  LEU X 191      23.016  29.864  39.243  1.00  0.00           H
ATOM   3000  CB  LEU X 191      22.661  27.839  39.703  1.00  0.00           C
ATOM   3001  HB2 LEU X 191      23.152  27.851  40.676  1.00  0.00           H
ATOM   3002  HB3 LEU X 191      22.835  26.837  39.310  1.00  0.00           H
ATOM   3003  CG  LEU X 191      21.119  28.129  39.788  1.00  0.00           C
ATOM   3004  HG  LEU X 191      20.795  28.564  38.842  1.00  0.00           H
ATOM   3005  CD1 LEU X 191      20.421  26.748  39.897  1.00  0.00           C
ATOM   3006 HD11 LEU X 191      20.574  26.126  40.778  1.00  0.00           H
ATOM   3007 HD12 LEU X 191      19.361  26.977  39.782  1.00  0.00           H
ATOM   3008 HD13 LEU X 191      20.651  26.188  38.991  1.00  0.00           H
ATOM   3009  CD2 LEU X 191      20.779  29.131  40.864  1.00  0.00           C
ATOM   3010 HD21 LEU X 191      21.112  28.847  41.862  1.00  0.00           H
ATOM   3011 HD22 LEU X 191      21.112  30.139  40.616  1.00  0.00           H
ATOM   3012 HD23 LEU X 191      19.691  29.090  40.836  1.00  0.00           H
ATOM   3013  C   LEU X 191      24.867  28.866  39.124  1.00  0.00           C
ATOM   3014  O   LEU X 191      25.672  28.258  38.428  1.00  0.00           O
ATOM   3015  N   PRO X 192      25.283  29.517  40.215  1.00  0.00           N
ATOM   3016  CD  PRO X 192      24.501  30.518  40.902  1.00  0.00           C
ATOM   3017  HD2 PRO X 192      23.532  30.179  41.268  1.00  0.00           H
ATOM   3018  HD3 PRO X 192      24.447  31.390  40.249  1.00  0.00           H
ATOM   3019  CG  PRO X 192      25.360  30.784  42.138  1.00  0.00           C
ATOM   3020  HG2 PRO X 192      25.090  31.699  42.664  1.00  0.00           H
ATOM   3021  HG3 PRO X 192      25.053  29.953  42.773  1.00  0.00           H
ATOM   3022  CB  PRO X 192      26.789  30.568  41.756  1.00  0.00           C
ATOM   3023  HB2 PRO X 192      27.214  31.502  41.388  1.00  0.00           H
ATOM   3024  HB3 PRO X 192      27.419  30.269  42.594  1.00  0.00           H
ATOM   3025  CA  PRO X 192      26.733  29.438  40.634  1.00  0.00           C
ATOM   3026  HA  PRO X 192      27.386  29.693  39.800  1.00  0.00           H
ATOM   3027  C   PRO X 192      27.176  28.020  41.133  1.00  0.00           C
ATOM   3028  O   PRO X 192      26.547  27.553  42.076  1.00  0.00           O
ATOM   3029  N   ARG X 193      28.165  27.471  40.489  1.00  0.00           N
ATOM   3030  H   ARG X 193      28.641  27.932  39.728  1.00  0.00           H
ATOM   3031  CA  ARG X 193      28.639  26.035  40.793  1.00  0.00           C
ATOM   3032  HA  ARG X 193      27.928  25.334  40.354  1.00  0.00           H
ATOM   3033  CB  ARG X 193      29.946  25.924  40.053  1.00  0.00           C
ATOM   3034  HB2 ARG X 193      30.668  25.288  40.565  1.00  0.00           H
ATOM   3035  HB3 ARG X 193      30.482  26.871  39.994  1.00  0.00           H
ATOM   3036  CG  ARG X 193      29.844  25.342  38.645  1.00  0.00           C
ATOM   3037  HG2 ARG X 193      30.805  25.537  38.170  1.00  0.00           H
ATOM   3038  HG3 ARG X 193      29.076  25.815  38.033  1.00  0.00           H
ATOM   3039  CD  ARG X 193      29.539  23.852  38.733  1.00  0.00           C
ATOM   3040  HD2 ARG X 193      28.585  23.743  39.250  1.00  0.00           H
ATOM   3041  HD3 ARG X 193      30.317  23.501  39.410  1.00  0.00           H
ATOM   3042  NE  ARG X 193      29.447  23.112  37.492  1.00  0.00           N
ATOM   3043  HE  ARG X 193      29.079  23.714  36.769  1.00  0.00           H
ATOM   3044  CZ  ARG X 193      29.993  21.970  37.199  1.00  0.00           C
ATOM   3045  NH1 ARG X 193      30.489  21.166  38.093  1.00  0.00           N
ATOM   3046 HH11 ARG X 193      30.893  20.302  37.760  1.00  0.00           H
ATOM   3047 HH12 ARG X 193      30.342  21.219  39.091  1.00  0.00           H
ATOM   3048  NH2 ARG X 193      30.109  21.654  35.918  1.00  0.00           N
ATOM   3049 HH21 ARG X 193      30.674  20.859  35.656  1.00  0.00           H
ATOM   3050 HH22 ARG X 193      29.719  22.269  35.218  1.00  0.00           H
ATOM   3051  C   ARG X 193      28.690  25.646  42.317  1.00  0.00           C
ATOM   3052  O   ARG X 193      28.386  24.490  42.655  1.00  0.00           O
ATOM   3053  N   LEU X 194      29.247  26.455  43.194  1.00  0.00           N
ATOM   3054  H   LEU X 194      29.763  27.246  42.838  1.00  0.00           H
ATOM   3055  CA  LEU X 194      29.366  26.188  44.600  1.00  0.00           C
ATOM   3056  HA  LEU X 194      30.055  25.345  44.617  1.00  0.00           H
ATOM   3057  CB  LEU X 194      30.101  27.389  45.295  1.00  0.00           C
ATOM   3058  HB2 LEU X 194      29.576  28.334  45.153  1.00  0.00           H
ATOM   3059  HB3 LEU X 194      31.057  27.631  44.832  1.00  0.00           H
ATOM   3060  CG  LEU X 194      30.429  27.113  46.744  1.00  0.00           C
ATOM   3061  HG  LEU X 194      29.527  27.002  47.346  1.00  0.00           H
ATOM   3062  CD1 LEU X 194      31.337  25.886  46.929  1.00  0.00           C
ATOM   3063 HD11 LEU X 194      32.206  25.926  46.271  1.00  0.00           H
ATOM   3064 HD12 LEU X 194      31.593  25.905  47.988  1.00  0.00           H
ATOM   3065 HD13 LEU X 194      30.712  25.004  46.791  1.00  0.00           H
ATOM   3066  CD2 LEU X 194      31.156  28.396  47.176  1.00  0.00           C
ATOM   3067 HD21 LEU X 194      32.148  28.551  46.752  1.00  0.00           H
ATOM   3068 HD22 LEU X 194      30.533  29.241  46.880  1.00  0.00           H
ATOM   3069 HD23 LEU X 194      31.265  28.522  48.253  1.00  0.00           H
ATOM   3070  C   LEU X 194      28.102  25.863  45.277  1.00  0.00           C
ATOM   3071  O   LEU X 194      28.165  25.078  46.245  1.00  0.00           O
ATOM   3072  N   THR X 195      26.991  26.329  44.775  1.00  0.00           N
ATOM   3073  H   THR X 195      26.973  26.981  44.003  1.00  0.00           H
ATOM   3074  CA  THR X 195      25.706  25.928  45.345  1.00  0.00           C
ATOM   3075  HA  THR X 195      25.861  25.796  46.416  1.00  0.00           H
ATOM   3076  CB  THR X 195      24.661  26.988  45.269  1.00  0.00           C
ATOM   3077  HB  THR X 195      23.853  26.477  45.792  1.00  0.00           H
ATOM   3078  CG2 THR X 195      24.995  28.326  45.878  1.00  0.00           C
ATOM   3079 HG21 THR X 195      25.210  28.192  46.938  1.00  0.00           H
ATOM   3080 HG22 THR X 195      25.837  28.707  45.300  1.00  0.00           H
ATOM   3081 HG23 THR X 195      24.113  28.965  45.836  1.00  0.00           H
ATOM   3082  OG1 THR X 195      24.398  27.195  43.928  1.00  0.00           O
ATOM   3083  HG1 THR X 195      25.162  27.577  43.490  1.00  0.00           H
ATOM   3084  C   THR X 195      25.241  24.604  44.765  1.00  0.00           C
ATOM   3085  O   THR X 195      24.545  23.817  45.412  1.00  0.00           O
ATOM   3086  N   THR X 196      25.647  24.333  43.509  1.00  0.00           N
ATOM   3087  H   THR X 196      26.231  24.979  42.997  1.00  0.00           H
ATOM   3088  CA  THR X 196      24.978  23.221  42.777  1.00  0.00           C
ATOM   3089  HA  THR X 196      24.088  23.017  43.373  1.00  0.00           H
ATOM   3090  CB  THR X 196      24.382  23.656  41.346  1.00  0.00           C
ATOM   3091  HB  THR X 196      24.012  22.767  40.836  1.00  0.00           H
ATOM   3092  CG2 THR X 196      23.230  24.669  41.570  1.00  0.00           C
ATOM   3093 HG21 THR X 196      22.452  24.346  42.262  1.00  0.00           H
ATOM   3094 HG22 THR X 196      23.654  25.595  41.958  1.00  0.00           H
ATOM   3095 HG23 THR X 196      22.765  24.816  40.595  1.00  0.00           H
ATOM   3096  OG1 THR X 196      25.486  24.229  40.479  1.00  0.00           O
ATOM   3097  HG1 THR X 196      26.052  23.552  40.101  1.00  0.00           H
ATOM   3098  C   THR X 196      25.712  21.817  42.671  1.00  0.00           C
ATOM   3099  O   THR X 196      25.113  20.786  42.351  1.00  0.00           O
ATOM   3100  N   ASP X 197      27.050  21.771  42.822  1.00  0.00           N
ATOM   3101  H   ASP X 197      27.702  22.542  42.832  1.00  0.00           H
ATOM   3102  CA  ASP X 197      27.778  20.464  42.869  1.00  0.00           C
ATOM   3103  HA  ASP X 197      27.483  19.879  41.999  1.00  0.00           H
ATOM   3104  CB  ASP X 197      29.310  20.753  42.762  1.00  0.00           C
ATOM   3105  HB2 ASP X 197      29.881  19.966  43.255  1.00  0.00           H
ATOM   3106  HB3 ASP X 197      29.473  21.585  43.447  1.00  0.00           H
ATOM   3107  CG  ASP X 197      29.727  21.154  41.292  1.00  0.00           C
ATOM   3108  OD1 ASP X 197      30.806  21.672  41.070  1.00  0.00           O
ATOM   3109  OD2 ASP X 197      28.988  20.856  40.320  1.00  0.00           O
ATOM   3110  C   ASP X 197      27.392  19.600  44.111  1.00  0.00           C
ATOM   3111  O   ASP X 197      27.165  20.107  45.263  1.00  0.00           O
ATOM   3112  N   GLN X 198      27.397  18.303  43.908  1.00  0.00           N
ATOM   3113  H   GLN X 198      27.317  17.911  42.980  1.00  0.00           H
ATOM   3114  CA  GLN X 198      27.122  17.352  44.990  1.00  0.00           C
ATOM   3115  HA  GLN X 198      26.619  17.872  45.805  1.00  0.00           H
ATOM   3116  CB  GLN X 198      25.975  16.319  44.696  1.00  0.00           C
ATOM   3117  HB2 GLN X 198      26.399  15.594  44.001  1.00  0.00           H
ATOM   3118  HB3 GLN X 198      25.121  16.855  44.282  1.00  0.00           H
ATOM   3119  CG  GLN X 198      25.426  15.578  45.887  1.00  0.00           C
ATOM   3120  HG2 GLN X 198      25.333  16.253  46.737  1.00  0.00           H
ATOM   3121  HG3 GLN X 198      26.155  14.803  46.124  1.00  0.00           H
ATOM   3122  CD  GLN X 198      24.053  14.910  45.587  1.00  0.00           C
ATOM   3123  OE1 GLN X 198      23.901  14.046  44.717  1.00  0.00           O
ATOM   3124  NE2 GLN X 198      23.056  15.300  46.371  1.00  0.00           N
ATOM   3125 HE21 GLN X 198      22.165  14.866  46.177  1.00  0.00           H
ATOM   3126 HE22 GLN X 198      23.223  15.995  47.085  1.00  0.00           H
ATOM   3127  C   GLN X 198      28.443  16.801  45.559  1.00  0.00           C
ATOM   3128  O   GLN X 198      28.887  15.672  45.321  1.00  0.00           O
ATOM   3129  N   THR X 199      29.161  17.543  46.359  1.00  0.00           N
ATOM   3130  H   THR X 199      28.733  18.389  46.708  1.00  0.00           H
ATOM   3131  CA  THR X 199      30.530  17.389  46.760  1.00  0.00           C
ATOM   3132  HA  THR X 199      30.719  16.322  46.880  1.00  0.00           H
ATOM   3133  CB  THR X 199      31.543  17.839  45.743  1.00  0.00           C
ATOM   3134  HB  THR X 199      31.296  17.318  44.817  1.00  0.00           H
ATOM   3135  CG2 THR X 199      31.499  19.363  45.565  1.00  0.00           C
ATOM   3136 HG21 THR X 199      30.450  19.653  45.498  1.00  0.00           H
ATOM   3137 HG22 THR X 199      32.110  19.813  46.347  1.00  0.00           H
ATOM   3138 HG23 THR X 199      31.880  19.498  44.553  1.00  0.00           H
ATOM   3139  OG1 THR X 199      32.945  17.501  46.075  1.00  0.00           O
ATOM   3140  HG1 THR X 199      33.124  16.656  45.655  1.00  0.00           H
ATOM   3141  C   THR X 199      30.751  18.009  48.153  1.00  0.00           C
ATOM   3142  O   THR X 199      30.099  18.969  48.471  1.00  0.00           O
ATOM   3143  N   THR X 200      31.743  17.527  48.919  1.00  0.00           N
ATOM   3144  H   THR X 200      32.288  16.739  48.600  1.00  0.00           H
ATOM   3145  CA  THR X 200      31.958  17.864  50.339  1.00  0.00           C
ATOM   3146  HA  THR X 200      31.112  17.516  50.932  1.00  0.00           H
ATOM   3147  CB  THR X 200      33.102  17.007  50.836  1.00  0.00           C
ATOM   3148  HB  THR X 200      33.995  17.224  50.250  1.00  0.00           H
ATOM   3149  CG2 THR X 200      33.488  17.360  52.235  1.00  0.00           C
ATOM   3150 HG21 THR X 200      34.222  18.164  52.203  1.00  0.00           H
ATOM   3151 HG22 THR X 200      32.658  17.755  52.821  1.00  0.00           H
ATOM   3152 HG23 THR X 200      33.994  16.503  52.680  1.00  0.00           H
ATOM   3153  OG1 THR X 200      32.758  15.626  50.828  1.00  0.00           O
ATOM   3154  HG1 THR X 200      32.845  15.334  49.918  1.00  0.00           H
ATOM   3155  C   THR X 200      32.153  19.383  50.601  1.00  0.00           C
ATOM   3156  O   THR X 200      31.533  19.881  51.498  1.00  0.00           O
ATOM   3157  N   ALA X 201      32.991  20.042  49.798  1.00  0.00           N
ATOM   3158  H   ALA X 201      33.498  19.495  49.116  1.00  0.00           H
ATOM   3159  CA  ALA X 201      33.232  21.495  49.665  1.00  0.00           C
ATOM   3160  HA  ALA X 201      33.943  21.744  50.452  1.00  0.00           H
ATOM   3161  CB  ALA X 201      33.904  21.693  48.323  1.00  0.00           C
ATOM   3162  HB1 ALA X 201      34.049  22.765  48.184  1.00  0.00           H
ATOM   3163  HB2 ALA X 201      34.852  21.157  48.364  1.00  0.00           H
ATOM   3164  HB3 ALA X 201      33.278  21.198  47.580  1.00  0.00           H
ATOM   3165  C   ALA X 201      31.913  22.365  49.757  1.00  0.00           C
ATOM   3166  O   ALA X 201      31.938  23.439  50.329  1.00  0.00           O
ATOM   3167  N   THR X 202      30.796  21.817  49.209  1.00  0.00           N
ATOM   3168  H   THR X 202      30.956  20.908  48.799  1.00  0.00           H
ATOM   3169  CA  THR X 202      29.450  22.436  49.287  1.00  0.00           C
ATOM   3170  HA  THR X 202      29.636  23.510  49.253  1.00  0.00           H
ATOM   3171  CB  THR X 202      28.500  22.115  48.024  1.00  0.00           C
ATOM   3172  HB  THR X 202      28.415  21.030  47.964  1.00  0.00           H
ATOM   3173  CG2 THR X 202      27.059  22.728  47.999  1.00  0.00           C
ATOM   3174 HG21 THR X 202      26.637  22.694  46.994  1.00  0.00           H
ATOM   3175 HG22 THR X 202      26.482  22.290  48.812  1.00  0.00           H
ATOM   3176 HG23 THR X 202      27.165  23.787  48.233  1.00  0.00           H
ATOM   3177  OG1 THR X 202      29.218  22.520  46.823  1.00  0.00           O
ATOM   3178  HG1 THR X 202      29.038  23.449  46.662  1.00  0.00           H
ATOM   3179  C   THR X 202      28.764  22.237  50.597  1.00  0.00           C
ATOM   3180  O   THR X 202      28.205  23.168  51.180  1.00  0.00           O
ATOM   3181  N   THR X 203      28.801  21.010  51.176  1.00  0.00           N
ATOM   3182  H   THR X 203      29.194  20.189  50.738  1.00  0.00           H
ATOM   3183  CA  THR X 203      28.330  20.738  52.554  1.00  0.00           C
ATOM   3184  HA  THR X 203      27.265  20.964  52.492  1.00  0.00           H
ATOM   3185  CB  THR X 203      28.383  19.279  52.890  1.00  0.00           C
ATOM   3186  HB  THR X 203      29.409  18.912  52.908  1.00  0.00           H
ATOM   3187  CG2 THR X 203      27.654  19.071  54.282  1.00  0.00           C
ATOM   3188 HG21 THR X 203      26.569  19.098  54.186  1.00  0.00           H
ATOM   3189 HG22 THR X 203      27.881  18.086  54.689  1.00  0.00           H
ATOM   3190 HG23 THR X 203      27.949  19.787  55.049  1.00  0.00           H
ATOM   3191  OG1 THR X 203      27.620  18.586  51.922  1.00  0.00           O
ATOM   3192  HG1 THR X 203      26.702  18.862  51.978  1.00  0.00           H
ATOM   3193  C   THR X 203      29.111  21.659  53.561  1.00  0.00           C
ATOM   3194  O   THR X 203      28.583  22.142  54.562  1.00  0.00           O
ATOM   3195  N   LEU X 204      30.369  21.869  53.347  1.00  0.00           N
ATOM   3196  H   LEU X 204      30.743  21.461  52.502  1.00  0.00           H
ATOM   3197  CA  LEU X 204      31.242  22.754  54.168  1.00  0.00           C
ATOM   3198  HA  LEU X 204      31.073  22.512  55.218  1.00  0.00           H
ATOM   3199  CB  LEU X 204      32.725  22.484  53.754  1.00  0.00           C
ATOM   3200  HB2 LEU X 204      33.314  23.335  54.095  1.00  0.00           H
ATOM   3201  HB3 LEU X 204      32.711  22.558  52.666  1.00  0.00           H
ATOM   3202  CG  LEU X 204      33.388  21.199  54.220  1.00  0.00           C
ATOM   3203  HG  LEU X 204      32.830  20.339  53.850  1.00  0.00           H
ATOM   3204  CD1 LEU X 204      34.799  21.132  53.595  1.00  0.00           C
ATOM   3205 HD11 LEU X 204      34.642  20.981  52.527  1.00  0.00           H
ATOM   3206 HD12 LEU X 204      35.318  22.052  53.865  1.00  0.00           H
ATOM   3207 HD13 LEU X 204      35.312  20.296  54.071  1.00  0.00           H
ATOM   3208  CD2 LEU X 204      33.411  21.106  55.670  1.00  0.00           C
ATOM   3209 HD21 LEU X 204      34.033  20.276  56.006  1.00  0.00           H
ATOM   3210 HD22 LEU X 204      33.932  21.939  56.142  1.00  0.00           H
ATOM   3211 HD23 LEU X 204      32.375  21.024  55.999  1.00  0.00           H
ATOM   3212  C   LEU X 204      30.874  24.289  54.078  1.00  0.00           C
ATOM   3213  O   LEU X 204      30.766  24.975  55.112  1.00  0.00           O
ATOM   3214  N   PHE X 205      30.730  24.759  52.832  1.00  0.00           N
ATOM   3215  H   PHE X 205      31.013  24.213  52.031  1.00  0.00           H
ATOM   3216  CA  PHE X 205      30.273  26.115  52.685  1.00  0.00           C
ATOM   3217  HA  PHE X 205      30.943  26.799  53.207  1.00  0.00           H
ATOM   3218  CB  PHE X 205      30.205  26.492  51.160  1.00  0.00           C
ATOM   3219  HB2 PHE X 205      29.686  25.725  50.585  1.00  0.00           H
ATOM   3220  HB3 PHE X 205      31.199  26.404  50.721  1.00  0.00           H
ATOM   3221  CG  PHE X 205      29.724  27.819  50.674  1.00  0.00           C
ATOM   3222  CD1 PHE X 205      30.414  29.030  50.939  1.00  0.00           C
ATOM   3223  HD1 PHE X 205      31.356  29.050  51.466  1.00  0.00           H
ATOM   3224  CE1 PHE X 205      29.953  30.240  50.386  1.00  0.00           C
ATOM   3225  HE1 PHE X 205      30.480  31.172  50.524  1.00  0.00           H
ATOM   3226  CZ  PHE X 205      28.762  30.295  49.688  1.00  0.00           C
ATOM   3227  HZ  PHE X 205      28.331  31.223  49.342  1.00  0.00           H
ATOM   3228  CE2 PHE X 205      27.987  29.113  49.493  1.00  0.00           C
ATOM   3229  HE2 PHE X 205      26.986  29.094  49.089  1.00  0.00           H
ATOM   3230  CD2 PHE X 205      28.544  27.886  49.948  1.00  0.00           C
ATOM   3231  HD2 PHE X 205      27.984  26.977  49.783  1.00  0.00           H
ATOM   3232  C   PHE X 205      28.844  26.358  53.256  1.00  0.00           C
ATOM   3233  O   PHE X 205      28.582  27.393  53.848  1.00  0.00           O
ATOM   3234  N   PHE X 206      27.862  25.448  53.125  1.00  0.00           N
ATOM   3235  H   PHE X 206      28.012  24.619  52.567  1.00  0.00           H
ATOM   3236  CA  PHE X 206      26.505  25.516  53.776  1.00  0.00           C
ATOM   3237  HA  PHE X 206      26.163  26.539  53.617  1.00  0.00           H
ATOM   3238  CB  PHE X 206      25.507  24.514  53.118  1.00  0.00           C
ATOM   3239  HB2 PHE X 206      24.602  24.435  53.722  1.00  0.00           H
ATOM   3240  HB3 PHE X 206      25.916  23.507  53.040  1.00  0.00           H
ATOM   3241  CG  PHE X 206      25.029  24.921  51.777  1.00  0.00           C
ATOM   3242  CD1 PHE X 206      24.765  26.291  51.457  1.00  0.00           C
ATOM   3243  HD1 PHE X 206      24.808  27.055  52.219  1.00  0.00           H
ATOM   3244  CE1 PHE X 206      24.191  26.636  50.248  1.00  0.00           C
ATOM   3245  HE1 PHE X 206      23.924  27.624  49.903  1.00  0.00           H
ATOM   3246  CZ  PHE X 206      23.794  25.636  49.338  1.00  0.00           C
ATOM   3247  HZ  PHE X 206      23.356  25.874  48.380  1.00  0.00           H
ATOM   3248  CE2 PHE X 206      24.106  24.288  49.535  1.00  0.00           C
ATOM   3249  HE2 PHE X 206      23.770  23.594  48.779  1.00  0.00           H
ATOM   3250  CD2 PHE X 206      24.672  23.971  50.817  1.00  0.00           C
ATOM   3251  HD2 PHE X 206      25.055  22.963  50.868  1.00  0.00           H
ATOM   3252  C   PHE X 206      26.491  25.359  55.303  1.00  0.00           C
ATOM   3253  O   PHE X 206      25.474  25.639  55.972  1.00  0.00           O
ATOM   3254  N   ASP X 207      27.658  25.025  55.923  1.00  0.00           N
ATOM   3255  H   ASP X 207      28.432  24.522  55.510  1.00  0.00           H
ATOM   3256  CA  ASP X 207      27.901  25.289  57.308  1.00  0.00           C
ATOM   3257  HA  ASP X 207      26.918  25.394  57.765  1.00  0.00           H
ATOM   3258  CB  ASP X 207      28.674  24.170  58.024  1.00  0.00           C
ATOM   3259  HB2 ASP X 207      29.045  24.483  59.000  1.00  0.00           H
ATOM   3260  HB3 ASP X 207      29.554  24.028  57.396  1.00  0.00           H
ATOM   3261  CG  ASP X 207      27.877  22.889  58.145  1.00  0.00           C
ATOM   3262  OD1 ASP X 207      28.526  21.827  58.498  1.00  0.00           O
ATOM   3263  OD2 ASP X 207      26.616  22.895  57.935  1.00  0.00           O
ATOM   3264  C   ASP X 207      28.425  26.732  57.622  1.00  0.00           C
ATOM   3265  O   ASP X 207      28.055  27.358  58.587  1.00  0.00           O
ATOM   3266  N   SER X 208      29.387  27.227  56.827  1.00  0.00           N
ATOM   3267  H   SER X 208      29.838  26.750  56.059  1.00  0.00           H
ATOM   3268  CA  SER X 208      29.836  28.682  56.998  1.00  0.00           C
ATOM   3269  HA  SER X 208      30.394  28.830  57.923  1.00  0.00           H
ATOM   3270  CB  SER X 208      30.920  28.985  55.910  1.00  0.00           C
ATOM   3271  HB2 SER X 208      31.084  30.051  55.755  1.00  0.00           H
ATOM   3272  HB3 SER X 208      30.515  28.586  54.980  1.00  0.00           H
ATOM   3273  OG  SER X 208      32.165  28.372  56.366  1.00  0.00           O
ATOM   3274  HG  SER X 208      32.535  29.013  56.978  1.00  0.00           H
ATOM   3275  C   SER X 208      28.620  29.659  56.859  1.00  0.00           C
ATOM   3276  O   SER X 208      28.432  30.595  57.644  1.00  0.00           O
ATOM   3277  N   VAL X 209      27.745  29.456  55.875  1.00  0.00           N
ATOM   3278  H   VAL X 209      27.898  28.723  55.198  1.00  0.00           H
ATOM   3279  CA  VAL X 209      26.536  30.312  55.589  1.00  0.00           C
ATOM   3280  HA  VAL X 209      26.863  31.344  55.467  1.00  0.00           H
ATOM   3281  CB  VAL X 209      25.917  29.933  54.250  1.00  0.00           C
ATOM   3282  HB  VAL X 209      25.770  28.856  54.162  1.00  0.00           H
ATOM   3283  CG1 VAL X 209      24.622  30.700  53.988  1.00  0.00           C
ATOM   3284 HG11 VAL X 209      24.500  30.726  52.905  1.00  0.00           H
ATOM   3285 HG12 VAL X 209      23.761  30.244  54.476  1.00  0.00           H
ATOM   3286 HG13 VAL X 209      24.645  31.758  54.250  1.00  0.00           H
ATOM   3287  CG2 VAL X 209      26.908  30.371  53.168  1.00  0.00           C
ATOM   3288 HG21 VAL X 209      26.799  31.455  53.171  1.00  0.00           H
ATOM   3289 HG22 VAL X 209      27.905  29.971  53.355  1.00  0.00           H
ATOM   3290 HG23 VAL X 209      26.594  29.982  52.200  1.00  0.00           H
ATOM   3291  C   VAL X 209      25.553  30.323  56.739  1.00  0.00           C
ATOM   3292  O   VAL X 209      25.076  31.363  57.116  1.00  0.00           O
ATOM   3293  N   THR X 210      25.321  29.190  57.464  1.00  0.00           N
ATOM   3294  H   THR X 210      25.705  28.317  57.133  1.00  0.00           H
ATOM   3295  CA  THR X 210      24.472  29.220  58.663  1.00  0.00           C
ATOM   3296  HA  THR X 210      23.475  29.594  58.432  1.00  0.00           H
ATOM   3297  CB  THR X 210      24.360  27.723  59.198  1.00  0.00           C
ATOM   3298  HB  THR X 210      25.316  27.204  59.268  1.00  0.00           H
ATOM   3299  CG2 THR X 210      23.577  27.668  60.498  1.00  0.00           C
ATOM   3300 HG21 THR X 210      22.716  28.323  60.361  1.00  0.00           H
ATOM   3301 HG22 THR X 210      23.317  26.663  60.830  1.00  0.00           H
ATOM   3302 HG23 THR X 210      24.246  28.065  61.262  1.00  0.00           H
ATOM   3303  OG1 THR X 210      23.610  27.030  58.218  1.00  0.00           O
ATOM   3304  HG1 THR X 210      22.809  27.523  58.027  1.00  0.00           H
ATOM   3305  C   THR X 210      25.158  29.980  59.786  1.00  0.00           C
ATOM   3306  O   THR X 210      24.438  30.808  60.341  1.00  0.00           O
ATOM   3307  N   ARG X 211      26.412  29.822  59.896  1.00  0.00           N
ATOM   3308  H   ARG X 211      26.807  29.076  59.342  1.00  0.00           H
ATOM   3309  CA  ARG X 211      27.284  30.655  60.782  1.00  0.00           C
ATOM   3310  HA  ARG X 211      27.004  30.576  61.833  1.00  0.00           H
ATOM   3311  CB  ARG X 211      28.727  30.067  60.903  1.00  0.00           C
ATOM   3312  HB2 ARG X 211      29.290  30.747  61.542  1.00  0.00           H
ATOM   3313  HB3 ARG X 211      29.276  30.120  59.963  1.00  0.00           H
ATOM   3314  CG  ARG X 211      28.769  28.614  61.423  1.00  0.00           C
ATOM   3315  HG2 ARG X 211      29.211  27.988  60.648  1.00  0.00           H
ATOM   3316  HG3 ARG X 211      27.795  28.221  61.715  1.00  0.00           H
ATOM   3317  CD  ARG X 211      29.725  28.369  62.607  1.00  0.00           C
ATOM   3318  HD2 ARG X 211      30.602  28.953  62.327  1.00  0.00           H
ATOM   3319  HD3 ARG X 211      29.905  27.303  62.743  1.00  0.00           H
ATOM   3320  NE  ARG X 211      29.204  28.957  63.821  1.00  0.00           N
ATOM   3321  HE  ARG X 211      28.337  29.470  63.744  1.00  0.00           H
ATOM   3322  CZ  ARG X 211      29.675  28.842  65.041  1.00  0.00           C
ATOM   3323  NH1 ARG X 211      30.852  28.314  65.278  1.00  0.00           N
ATOM   3324 HH11 ARG X 211      31.320  27.855  64.510  1.00  0.00           H
ATOM   3325 HH12 ARG X 211      30.969  27.799  66.139  1.00  0.00           H
ATOM   3326  NH2 ARG X 211      29.165  29.325  66.112  1.00  0.00           N
ATOM   3327 HH21 ARG X 211      28.233  29.713  66.137  1.00  0.00           H
ATOM   3328 HH22 ARG X 211      29.775  29.311  66.917  1.00  0.00           H
ATOM   3329  C   ARG X 211      27.265  32.171  60.434  1.00  0.00           C
ATOM   3330  O   ARG X 211      27.340  32.808  61.458  1.00  0.00           O
ATOM   3331  N   PHE X 212      27.154  32.617  59.171  1.00  0.00           N
ATOM   3332  H   PHE X 212      27.478  31.973  58.463  1.00  0.00           H
ATOM   3333  CA  PHE X 212      27.102  34.016  58.881  1.00  0.00           C
ATOM   3334  HA  PHE X 212      28.031  34.526  59.136  1.00  0.00           H
ATOM   3335  CB  PHE X 212      26.813  34.348  57.330  1.00  0.00           C
ATOM   3336  HB2 PHE X 212      26.563  35.409  57.300  1.00  0.00           H
ATOM   3337  HB3 PHE X 212      25.897  33.934  56.908  1.00  0.00           H
ATOM   3338  CG  PHE X 212      27.940  34.116  56.353  1.00  0.00           C
ATOM   3339  CD1 PHE X 212      29.187  33.554  56.599  1.00  0.00           C
ATOM   3340  HD1 PHE X 212      29.361  33.163  57.591  1.00  0.00           H
ATOM   3341  CE1 PHE X 212      30.137  33.286  55.592  1.00  0.00           C
ATOM   3342  HE1 PHE X 212      31.048  32.834  55.956  1.00  0.00           H
ATOM   3343  CZ  PHE X 212      29.876  33.700  54.295  1.00  0.00           C
ATOM   3344  HZ  PHE X 212      30.611  33.512  53.526  1.00  0.00           H
ATOM   3345  CE2 PHE X 212      28.707  34.456  54.019  1.00  0.00           C
ATOM   3346  HE2 PHE X 212      28.521  34.778  53.005  1.00  0.00           H
ATOM   3347  CD2 PHE X 212      27.749  34.657  55.059  1.00  0.00           C
ATOM   3348  HD2 PHE X 212      26.829  35.186  54.854  1.00  0.00           H
ATOM   3349  C   PHE X 212      25.945  34.668  59.658  1.00  0.00           C
ATOM   3350  O   PHE X 212      26.093  35.803  60.132  1.00  0.00           O
ATOM   3351  N   LYS X 213      24.844  33.974  59.894  1.00  0.00           N
ATOM   3352  H   LYS X 213      24.792  32.995  59.652  1.00  0.00           H
ATOM   3353  CA  LYS X 213      23.656  34.601  60.561  1.00  0.00           C
ATOM   3354  HA  LYS X 213      23.532  35.572  60.081  1.00  0.00           H
ATOM   3355  CB  LYS X 213      22.407  33.726  60.382  1.00  0.00           C
ATOM   3356  HB2 LYS X 213      21.565  34.148  60.931  1.00  0.00           H
ATOM   3357  HB3 LYS X 213      22.519  32.674  60.643  1.00  0.00           H
ATOM   3358  CG  LYS X 213      21.963  33.719  58.909  1.00  0.00           C
ATOM   3359  HG2 LYS X 213      22.798  33.371  58.301  1.00  0.00           H
ATOM   3360  HG3 LYS X 213      21.822  34.751  58.591  1.00  0.00           H
ATOM   3361  CD  LYS X 213      20.587  32.913  58.695  1.00  0.00           C
ATOM   3362  HD2 LYS X 213      20.073  33.307  57.818  1.00  0.00           H
ATOM   3363  HD3 LYS X 213      19.992  33.037  59.600  1.00  0.00           H
ATOM   3364  CE  LYS X 213      20.896  31.447  58.399  1.00  0.00           C
ATOM   3365  HE2 LYS X 213      21.470  31.025  59.224  1.00  0.00           H
ATOM   3366  HE3 LYS X 213      21.537  31.465  57.517  1.00  0.00           H
ATOM   3367  NZ  LYS X 213      19.650  30.654  58.157  1.00  0.00           N
ATOM   3368  HZ1 LYS X 213      19.064  30.714  58.977  1.00  0.00           H
ATOM   3369  HZ2 LYS X 213      19.851  29.688  57.942  1.00  0.00           H
ATOM   3370  HZ3 LYS X 213      19.090  30.943  57.368  1.00  0.00           H
ATOM   3371  C   LYS X 213      23.899  34.929  62.039  1.00  0.00           C
ATOM   3372  O   LYS X 213      23.092  35.582  62.715  1.00  0.00           O
ATOM   3373  N   GLU X 214      24.969  34.429  62.630  1.00  0.00           N
ATOM   3374  H   GLU X 214      25.648  33.878  62.123  1.00  0.00           H
ATOM   3375  CA  GLU X 214      25.387  34.727  64.081  1.00  0.00           C
ATOM   3376  HA  GLU X 214      24.442  34.735  64.624  1.00  0.00           H
ATOM   3377  CB  GLU X 214      26.205  33.575  64.605  1.00  0.00           C
ATOM   3378  HB2 GLU X 214      26.688  33.877  65.534  1.00  0.00           H
ATOM   3379  HB3 GLU X 214      26.965  33.448  63.834  1.00  0.00           H
ATOM   3380  CG  GLU X 214      25.512  32.191  64.822  1.00  0.00           C
ATOM   3381  HG2 GLU X 214      24.880  31.938  63.971  1.00  0.00           H
ATOM   3382  HG3 GLU X 214      24.852  32.219  65.689  1.00  0.00           H
ATOM   3383  CD  GLU X 214      26.489  31.123  64.956  1.00  0.00           C
ATOM   3384  OE1 GLU X 214      27.015  31.027  66.118  1.00  0.00           O
ATOM   3385  OE2 GLU X 214      26.644  30.208  64.054  1.00  0.00           O
ATOM   3386  C   GLU X 214      26.106  36.079  64.353  1.00  0.00           C
ATOM   3387  O   GLU X 214      26.278  36.539  65.470  1.00  0.00           O
ATOM   3388  N   THR X 215      26.475  36.742  63.225  1.00  0.00           N
ATOM   3389  H   THR X 215      26.410  36.323  62.308  1.00  0.00           H
ATOM   3390  CA  THR X 215      27.207  38.021  63.343  1.00  0.00           C
ATOM   3391  HA  THR X 215      27.976  37.985  64.115  1.00  0.00           H
ATOM   3392  CB  THR X 215      28.012  38.303  62.019  1.00  0.00           C
ATOM   3393  HB  THR X 215      28.604  39.218  62.061  1.00  0.00           H
ATOM   3394  CG2 THR X 215      29.139  37.299  61.707  1.00  0.00           C
ATOM   3395 HG21 THR X 215      29.679  37.046  62.619  1.00  0.00           H
ATOM   3396 HG22 THR X 215      28.717  36.391  61.278  1.00  0.00           H
ATOM   3397 HG23 THR X 215      29.795  37.740  60.955  1.00  0.00           H
ATOM   3398  OG1 THR X 215      27.086  38.268  60.908  1.00  0.00           O
ATOM   3399  HG1 THR X 215      26.711  37.388  60.824  1.00  0.00           H
ATOM   3400  C   THR X 215      26.356  39.188  63.676  1.00  0.00           C
ATOM   3401  O   THR X 215      25.139  39.171  63.633  1.00  0.00           O
ATOM   3402  N   LYS X 216      27.040  40.297  64.113  1.00  0.00           N
ATOM   3403  H   LYS X 216      28.013  40.209  64.369  1.00  0.00           H
ATOM   3404  CA  LYS X 216      26.388  41.581  64.486  1.00  0.00           C
ATOM   3405  HA  LYS X 216      25.355  41.527  64.829  1.00  0.00           H
ATOM   3406  CB  LYS X 216      27.114  42.256  65.664  1.00  0.00           C
ATOM   3407  HB2 LYS X 216      28.041  42.648  65.244  1.00  0.00           H
ATOM   3408  HB3 LYS X 216      27.262  41.595  66.518  1.00  0.00           H
ATOM   3409  CG  LYS X 216      26.384  43.546  66.124  1.00  0.00           C
ATOM   3410  HG2 LYS X 216      25.367  43.280  66.410  1.00  0.00           H
ATOM   3411  HG3 LYS X 216      26.453  44.328  65.368  1.00  0.00           H
ATOM   3412  CD  LYS X 216      27.238  43.923  67.355  1.00  0.00           C
ATOM   3413  HD2 LYS X 216      28.302  44.027  67.139  1.00  0.00           H
ATOM   3414  HD3 LYS X 216      27.104  43.150  68.112  1.00  0.00           H
ATOM   3415  CE  LYS X 216      26.598  45.202  68.040  1.00  0.00           C
ATOM   3416  HE2 LYS X 216      26.763  45.213  69.117  1.00  0.00           H
ATOM   3417  HE3 LYS X 216      25.517  45.163  67.905  1.00  0.00           H
ATOM   3418  NZ  LYS X 216      27.141  46.455  67.557  1.00  0.00           N
ATOM   3419  HZ1 LYS X 216      26.670  47.226  68.008  1.00  0.00           H
ATOM   3420  HZ2 LYS X 216      26.975  46.687  66.588  1.00  0.00           H
ATOM   3421  HZ3 LYS X 216      28.098  46.554  67.865  1.00  0.00           H
ATOM   3422  C   LYS X 216      26.217  42.480  63.216  1.00  0.00           C
ATOM   3423  O   LYS X 216      25.456  43.400  63.196  1.00  0.00           O
ATOM   3424  N   GLY X 217      26.943  42.145  62.135  1.00  0.00           N
ATOM   3425  H   GLY X 217      27.606  41.384  62.159  1.00  0.00           H
ATOM   3426  CA  GLY X 217      26.920  42.645  60.720  1.00  0.00           C
ATOM   3427  HA2 GLY X 217      26.978  43.728  60.618  1.00  0.00           H
ATOM   3428  HA3 GLY X 217      25.970  42.387  60.252  1.00  0.00           H
ATOM   3429  C   GLY X 217      27.860  42.027  59.790  1.00  0.00           C
ATOM   3430  O   GLY X 217      28.909  41.480  60.149  1.00  0.00           O
ATOM   3431  N   ILE X 218      27.586  42.163  58.516  1.00  0.00           N
ATOM   3432  H   ILE X 218      26.680  42.533  58.268  1.00  0.00           H
ATOM   3433  CA  ILE X 218      28.430  41.687  57.387  1.00  0.00           C
ATOM   3434  HA  ILE X 218      29.307  41.228  57.842  1.00  0.00           H
ATOM   3435  CB  ILE X 218      27.681  40.572  56.605  1.00  0.00           C
ATOM   3436  HB  ILE X 218      26.777  41.058  56.239  1.00  0.00           H
ATOM   3437  CG2 ILE X 218      28.381  39.965  55.290  1.00  0.00           C
ATOM   3438 HG21 ILE X 218      29.317  39.455  55.517  1.00  0.00           H
ATOM   3439 HG22 ILE X 218      27.658  39.331  54.778  1.00  0.00           H
ATOM   3440 HG23 ILE X 218      28.576  40.803  54.620  1.00  0.00           H
ATOM   3441  CG1 ILE X 218      27.290  39.426  57.559  1.00  0.00           C
ATOM   3442 HG12 ILE X 218      26.580  39.780  58.306  1.00  0.00           H
ATOM   3443 HG13 ILE X 218      28.129  39.023  58.126  1.00  0.00           H
ATOM   3444  CD1 ILE X 218      26.392  38.362  56.909  1.00  0.00           C
ATOM   3445 HD11 ILE X 218      25.672  38.901  56.294  1.00  0.00           H
ATOM   3446 HD12 ILE X 218      26.881  37.858  56.075  1.00  0.00           H
ATOM   3447 HD13 ILE X 218      25.969  37.666  57.632  1.00  0.00           H
ATOM   3448  C   ILE X 218      28.757  42.851  56.454  1.00  0.00           C
ATOM   3449  O   ILE X 218      27.968  43.484  55.751  1.00  0.00           O
ATOM   3450  N   MET X 219      30.022  43.270  56.445  1.00  0.00           N
ATOM   3451  H   MET X 219      30.663  42.987  57.172  1.00  0.00           H
ATOM   3452  CA  MET X 219      30.537  44.058  55.322  1.00  0.00           C
ATOM   3453  HA  MET X 219      29.971  44.960  55.090  1.00  0.00           H
ATOM   3454  CB  MET X 219      31.943  44.554  55.732  1.00  0.00           C
ATOM   3455  HB2 MET X 219      32.357  44.950  54.804  1.00  0.00           H
ATOM   3456  HB3 MET X 219      32.609  43.756  56.060  1.00  0.00           H
ATOM   3457  CG  MET X 219      31.996  45.650  56.833  1.00  0.00           C
ATOM   3458  HG2 MET X 219      31.530  45.309  57.757  1.00  0.00           H
ATOM   3459  HG3 MET X 219      31.426  46.469  56.395  1.00  0.00           H
ATOM   3460  SD  MET X 219      33.681  45.983  57.060  1.00  0.00           S
ATOM   3461  CE  MET X 219      33.944  44.949  58.530  1.00  0.00           C
ATOM   3462  HE1 MET X 219      33.624  43.912  58.422  1.00  0.00           H
ATOM   3463  HE2 MET X 219      35.031  44.914  58.606  1.00  0.00           H
ATOM   3464  HE3 MET X 219      33.533  45.422  59.421  1.00  0.00           H
ATOM   3465  C   MET X 219      30.473  43.264  54.084  1.00  0.00           C
ATOM   3466  O   MET X 219      30.546  42.073  54.135  1.00  0.00           O
ATOM   3467  N   VAL X 220      30.523  44.000  53.008  1.00  0.00           N
ATOM   3468  H   VAL X 220      30.404  44.996  53.129  1.00  0.00           H
ATOM   3469  CA  VAL X 220      30.470  43.350  51.675  1.00  0.00           C
ATOM   3470  HA  VAL X 220      31.225  42.569  51.767  1.00  0.00           H
ATOM   3471  CB  VAL X 220      29.105  42.873  51.161  1.00  0.00           C
ATOM   3472  HB  VAL X 220      28.748  42.094  51.835  1.00  0.00           H
ATOM   3473  CG1 VAL X 220      28.099  44.018  51.152  1.00  0.00           C
ATOM   3474 HG11 VAL X 220      27.113  43.554  51.138  1.00  0.00           H
ATOM   3475 HG12 VAL X 220      28.141  44.461  52.147  1.00  0.00           H
ATOM   3476 HG13 VAL X 220      28.206  44.785  50.385  1.00  0.00           H
ATOM   3477  CG2 VAL X 220      29.133  42.327  49.735  1.00  0.00           C
ATOM   3478 HG21 VAL X 220      28.191  41.848  49.468  1.00  0.00           H
ATOM   3479 HG22 VAL X 220      29.271  43.014  48.900  1.00  0.00           H
ATOM   3480 HG23 VAL X 220      29.900  41.552  49.729  1.00  0.00           H
ATOM   3481  C   VAL X 220      31.079  44.334  50.663  1.00  0.00           C
ATOM   3482  O   VAL X 220      30.790  45.562  50.751  1.00  0.00           O
ATOM   3483  N   ASN X 221      31.887  43.788  49.744  1.00  0.00           N
ATOM   3484  H   ASN X 221      32.176  42.822  49.806  1.00  0.00           H
ATOM   3485  CA  ASN X 221      32.545  44.587  48.765  1.00  0.00           C
ATOM   3486  HA  ASN X 221      32.752  45.556  49.221  1.00  0.00           H
ATOM   3487  CB  ASN X 221      33.864  43.927  48.390  1.00  0.00           C
ATOM   3488  HB2 ASN X 221      33.646  43.031  47.809  1.00  0.00           H
ATOM   3489  HB3 ASN X 221      34.346  43.602  49.312  1.00  0.00           H
ATOM   3490  CG  ASN X 221      34.825  44.910  47.739  1.00  0.00           C
ATOM   3491  OD1 ASN X 221      34.532  46.087  47.518  1.00  0.00           O
ATOM   3492  ND2 ASN X 221      36.023  44.408  47.414  1.00  0.00           N
ATOM   3493 HD21 ASN X 221      36.262  43.441  47.581  1.00  0.00           H
ATOM   3494 HD22 ASN X 221      36.825  44.993  47.222  1.00  0.00           H
ATOM   3495  C   ASN X 221      31.657  44.855  47.584  1.00  0.00           C
ATOM   3496  O   ASN X 221      31.983  44.385  46.486  1.00  0.00           O
ATOM   3497  N   THR X 222      30.499  45.512  47.777  1.00  0.00           N
ATOM   3498  H   THR X 222      30.302  45.916  48.681  1.00  0.00           H
ATOM   3499  CA  THR X 222      29.767  46.098  46.677  1.00  0.00           C
ATOM   3500  HA  THR X 222      30.448  46.110  45.826  1.00  0.00           H
ATOM   3501  CB  THR X 222      28.726  45.028  46.249  1.00  0.00           C
ATOM   3502  HB  THR X 222      29.141  44.034  46.416  1.00  0.00           H
ATOM   3503  CG2 THR X 222      27.354  45.026  46.939  1.00  0.00           C
ATOM   3504 HG21 THR X 222      26.766  45.850  46.534  1.00  0.00           H
ATOM   3505 HG22 THR X 222      26.905  44.050  46.757  1.00  0.00           H
ATOM   3506 HG23 THR X 222      27.581  45.217  47.988  1.00  0.00           H
ATOM   3507  OG1 THR X 222      28.464  45.181  44.842  1.00  0.00           O
ATOM   3508  HG1 THR X 222      28.000  44.414  44.497  1.00  0.00           H
ATOM   3509  C   THR X 222      29.292  47.520  47.021  1.00  0.00           C
ATOM   3510  O   THR X 222      29.602  48.180  48.026  1.00  0.00           O
ATOM   3511  N   PHE X 223      28.563  48.026  46.030  1.00  0.00           N
ATOM   3512  H   PHE X 223      28.490  47.555  45.140  1.00  0.00           H
ATOM   3513  CA  PHE X 223      28.060  49.390  46.093  1.00  0.00           C
ATOM   3514  HA  PHE X 223      27.757  49.642  47.110  1.00  0.00           H
ATOM   3515  CB  PHE X 223      29.064  50.493  45.627  1.00  0.00           C
ATOM   3516  HB2 PHE X 223      29.786  50.652  46.428  1.00  0.00           H
ATOM   3517  HB3 PHE X 223      28.420  51.369  45.700  1.00  0.00           H
ATOM   3518  CG  PHE X 223      29.644  50.456  44.265  1.00  0.00           C
ATOM   3519  CD1 PHE X 223      30.393  49.331  43.838  1.00  0.00           C
ATOM   3520  HD1 PHE X 223      30.614  48.495  44.486  1.00  0.00           H
ATOM   3521  CE1 PHE X 223      30.966  49.272  42.574  1.00  0.00           C
ATOM   3522  HE1 PHE X 223      31.460  48.385  42.206  1.00  0.00           H
ATOM   3523  CZ  PHE X 223      30.892  50.376  41.695  1.00  0.00           C
ATOM   3524  HZ  PHE X 223      31.406  50.296  40.749  1.00  0.00           H
ATOM   3525  CE2 PHE X 223      30.260  51.568  42.153  1.00  0.00           C
ATOM   3526  HE2 PHE X 223      30.279  52.391  41.454  1.00  0.00           H
ATOM   3527  CD2 PHE X 223      29.582  51.585  43.402  1.00  0.00           C
ATOM   3528  HD2 PHE X 223      29.148  52.513  43.744  1.00  0.00           H
ATOM   3529  C   PHE X 223      26.748  49.392  45.171  1.00  0.00           C
ATOM   3530  O   PHE X 223      26.568  48.698  44.194  1.00  0.00           O
ATOM   3531  N   ALA X 224      25.863  50.280  45.569  1.00  0.00           N
ATOM   3532  H   ALA X 224      26.150  51.053  46.153  1.00  0.00           H
ATOM   3533  CA  ALA X 224      24.441  50.340  45.078  1.00  0.00           C
ATOM   3534  HA  ALA X 224      23.940  49.412  45.354  1.00  0.00           H
ATOM   3535  CB  ALA X 224      23.615  51.429  45.796  1.00  0.00           C
ATOM   3536  HB1 ALA X 224      24.032  52.386  45.486  1.00  0.00           H
ATOM   3537  HB2 ALA X 224      22.567  51.430  45.497  1.00  0.00           H
ATOM   3538  HB3 ALA X 224      23.739  51.374  46.878  1.00  0.00           H
ATOM   3539  C   ALA X 224      24.266  50.541  43.571  1.00  0.00           C
ATOM   3540  O   ALA X 224      23.187  50.269  43.033  1.00  0.00           O
ATOM   3541  N   GLU X 225      25.290  51.016  42.851  1.00  0.00           N
ATOM   3542  H   GLU X 225      26.160  51.242  43.312  1.00  0.00           H
ATOM   3543  CA  GLU X 225      25.432  51.073  41.326  1.00  0.00           C
ATOM   3544  HA  GLU X 225      24.518  51.447  40.864  1.00  0.00           H
ATOM   3545  CB  GLU X 225      26.698  51.916  41.056  1.00  0.00           C
ATOM   3546  HB2 GLU X 225      26.944  51.703  40.016  1.00  0.00           H
ATOM   3547  HB3 GLU X 225      27.520  51.530  41.659  1.00  0.00           H
ATOM   3548  CG  GLU X 225      26.469  53.391  41.462  1.00  0.00           C
ATOM   3549  HG2 GLU X 225      27.380  53.976  41.335  1.00  0.00           H
ATOM   3550  HG3 GLU X 225      26.290  53.473  42.535  1.00  0.00           H
ATOM   3551  CD  GLU X 225      25.373  54.221  40.810  1.00  0.00           C
ATOM   3552  OE1 GLU X 225      25.172  55.361  41.291  1.00  0.00           O
ATOM   3553  OE2 GLU X 225      24.730  53.739  39.814  1.00  0.00           O
ATOM   3554  C   GLU X 225      25.566  49.696  40.729  1.00  0.00           C
ATOM   3555  O   GLU X 225      25.341  49.550  39.486  1.00  0.00           O
ATOM   3556  N   LEU X 226      25.903  48.619  41.454  1.00  0.00           N
ATOM   3557  H   LEU X 226      26.177  48.626  42.426  1.00  0.00           H
ATOM   3558  CA  LEU X 226      26.010  47.230  40.911  1.00  0.00           C
ATOM   3559  HA  LEU X 226      25.691  47.397  39.882  1.00  0.00           H
ATOM   3560  CB  LEU X 226      27.508  46.776  40.925  1.00  0.00           C
ATOM   3561  HB2 LEU X 226      27.490  45.688  40.856  1.00  0.00           H
ATOM   3562  HB3 LEU X 226      27.885  47.096  41.897  1.00  0.00           H
ATOM   3563  CG  LEU X 226      28.468  47.224  39.878  1.00  0.00           C
ATOM   3564  HG  LEU X 226      28.504  48.306  39.750  1.00  0.00           H
ATOM   3565  CD1 LEU X 226      29.871  46.669  40.204  1.00  0.00           C
ATOM   3566 HD11 LEU X 226      30.125  47.015  41.206  1.00  0.00           H
ATOM   3567 HD12 LEU X 226      29.911  45.580  40.184  1.00  0.00           H
ATOM   3568 HD13 LEU X 226      30.573  47.063  39.469  1.00  0.00           H
ATOM   3569  CD2 LEU X 226      27.972  46.703  38.481  1.00  0.00           C
ATOM   3570 HD21 LEU X 226      26.945  47.006  38.278  1.00  0.00           H
ATOM   3571 HD22 LEU X 226      28.750  46.926  37.751  1.00  0.00           H
ATOM   3572 HD23 LEU X 226      27.895  45.617  38.522  1.00  0.00           H
ATOM   3573  C   LEU X 226      25.040  46.211  41.540  1.00  0.00           C
ATOM   3574  O   LEU X 226      24.508  45.338  40.825  1.00  0.00           O
ATOM   3575  N   GLU X 227      24.809  46.270  42.825  1.00  0.00           N
ATOM   3576  H   GLU X 227      25.363  46.783  43.495  1.00  0.00           H
ATOM   3577  CA  GLU X 227      23.524  45.696  43.369  1.00  0.00           C
ATOM   3578  HA  GLU X 227      23.020  45.159  42.565  1.00  0.00           H
ATOM   3579  CB  GLU X 227      23.970  44.477  44.291  1.00  0.00           C
ATOM   3580  HB2 GLU X 227      24.387  44.883  45.212  1.00  0.00           H
ATOM   3581  HB3 GLU X 227      24.724  43.866  43.794  1.00  0.00           H
ATOM   3582  CG  GLU X 227      22.909  43.567  44.759  1.00  0.00           C
ATOM   3583  HG2 GLU X 227      22.419  44.071  45.592  1.00  0.00           H
ATOM   3584  HG3 GLU X 227      23.369  42.646  45.117  1.00  0.00           H
ATOM   3585  CD  GLU X 227      21.960  43.208  43.621  1.00  0.00           C
ATOM   3586  OE1 GLU X 227      22.463  42.624  42.601  1.00  0.00           O
ATOM   3587  OE2 GLU X 227      20.721  43.351  43.770  1.00  0.00           O
ATOM   3588  C   GLU X 227      22.611  46.653  44.146  1.00  0.00           C
ATOM   3589  O   GLU X 227      22.682  46.722  45.362  1.00  0.00           O
ATOM   3590  N   PRO X 228      21.773  47.357  43.444  1.00  0.00           N
ATOM   3591  CD  PRO X 228      21.719  47.498  41.992  1.00  0.00           C
ATOM   3592  HD2 PRO X 228      21.902  46.510  41.569  1.00  0.00           H
ATOM   3593  HD3 PRO X 228      22.507  48.179  41.668  1.00  0.00           H
ATOM   3594  CG  PRO X 228      20.358  48.069  41.708  1.00  0.00           C
ATOM   3595  HG2 PRO X 228      20.195  48.575  40.756  1.00  0.00           H
ATOM   3596  HG3 PRO X 228      19.564  47.331  41.816  1.00  0.00           H
ATOM   3597  CB  PRO X 228      20.177  48.998  42.909  1.00  0.00           C
ATOM   3598  HB2 PRO X 228      20.597  49.975  42.667  1.00  0.00           H
ATOM   3599  HB3 PRO X 228      19.107  49.194  42.976  1.00  0.00           H
ATOM   3600  CA  PRO X 228      20.890  48.261  44.094  1.00  0.00           C
ATOM   3601  HA  PRO X 228      21.408  49.033  44.662  1.00  0.00           H
ATOM   3602  C   PRO X 228      19.873  47.611  44.963  1.00  0.00           C
ATOM   3603  O   PRO X 228      19.606  47.980  46.142  1.00  0.00           O
ATOM   3604  N   PHE X 229      19.221  46.535  44.515  1.00  0.00           N
ATOM   3605  H   PHE X 229      19.566  46.206  43.624  1.00  0.00           H
ATOM   3606  CA  PHE X 229      18.079  45.890  45.193  1.00  0.00           C
ATOM   3607  HA  PHE X 229      17.554  46.701  45.699  1.00  0.00           H
ATOM   3608  CB  PHE X 229      17.132  45.222  44.243  1.00  0.00           C
ATOM   3609  HB2 PHE X 229      17.682  44.431  43.735  1.00  0.00           H
ATOM   3610  HB3 PHE X 229      16.752  45.921  43.498  1.00  0.00           H
ATOM   3611  CG  PHE X 229      15.870  44.625  44.929  1.00  0.00           C
ATOM   3612  CD1 PHE X 229      15.924  43.251  45.303  1.00  0.00           C
ATOM   3613  HD1 PHE X 229      16.836  42.706  45.109  1.00  0.00           H
ATOM   3614  CE1 PHE X 229      14.800  42.643  45.975  1.00  0.00           C
ATOM   3615  HE1 PHE X 229      14.844  41.639  46.371  1.00  0.00           H
ATOM   3616  CZ  PHE X 229      13.645  43.468  46.154  1.00  0.00           C
ATOM   3617  HZ  PHE X 229      12.812  43.090  46.727  1.00  0.00           H
ATOM   3618  CE2 PHE X 229      13.586  44.746  45.600  1.00  0.00           C
ATOM   3619  HE2 PHE X 229      12.687  45.309  45.806  1.00  0.00           H
ATOM   3620  CD2 PHE X 229      14.644  45.312  44.933  1.00  0.00           C
ATOM   3621  HD2 PHE X 229      14.472  46.212  44.360  1.00  0.00           H
ATOM   3622  C   PHE X 229      18.459  44.937  46.378  1.00  0.00           C
ATOM   3623  O   PHE X 229      17.811  45.036  47.423  1.00  0.00           O
ATOM   3624  N   ALA X 230      19.376  43.975  46.192  1.00  0.00           N
ATOM   3625  H   ALA X 230      19.842  43.855  45.304  1.00  0.00           H
ATOM   3626  CA  ALA X 230      19.714  42.995  47.276  1.00  0.00           C
ATOM   3627  HA  ALA X 230      18.792  42.540  47.640  1.00  0.00           H
ATOM   3628  CB  ALA X 230      20.713  41.860  46.909  1.00  0.00           C
ATOM   3629  HB1 ALA X 230      20.688  41.123  47.711  1.00  0.00           H
ATOM   3630  HB2 ALA X 230      20.407  41.550  45.910  1.00  0.00           H
ATOM   3631  HB3 ALA X 230      21.725  42.260  46.838  1.00  0.00           H
ATOM   3632  C   ALA X 230      20.189  43.693  48.560  1.00  0.00           C
ATOM   3633  O   ALA X 230      20.039  43.245  49.634  1.00  0.00           O
ATOM   3634  N   LEU X 231      20.827  44.884  48.420  1.00  0.00           N
ATOM   3635  H   LEU X 231      20.990  45.236  47.487  1.00  0.00           H
ATOM   3636  CA  LEU X 231      21.181  45.787  49.525  1.00  0.00           C
ATOM   3637  HA  LEU X 231      21.765  45.302  50.308  1.00  0.00           H
ATOM   3638  CB  LEU X 231      22.060  46.914  48.921  1.00  0.00           C
ATOM   3639  HB2 LEU X 231      22.105  47.616  49.753  1.00  0.00           H
ATOM   3640  HB3 LEU X 231      21.559  47.404  48.086  1.00  0.00           H
ATOM   3641  CG  LEU X 231      23.451  46.484  48.522  1.00  0.00           C
ATOM   3642  HG  LEU X 231      23.338  45.824  47.662  1.00  0.00           H
ATOM   3643  CD1 LEU X 231      24.185  47.784  48.178  1.00  0.00           C
ATOM   3644 HD11 LEU X 231      24.337  48.504  48.982  1.00  0.00           H
ATOM   3645 HD12 LEU X 231      25.191  47.532  47.843  1.00  0.00           H
ATOM   3646 HD13 LEU X 231      23.744  48.382  47.381  1.00  0.00           H
ATOM   3647  CD2 LEU X 231      24.298  45.815  49.586  1.00  0.00           C
ATOM   3648 HD21 LEU X 231      23.842  44.924  50.019  1.00  0.00           H
ATOM   3649 HD22 LEU X 231      25.252  45.535  49.137  1.00  0.00           H
ATOM   3650 HD23 LEU X 231      24.315  46.506  50.429  1.00  0.00           H
ATOM   3651  C   LEU X 231      20.065  46.497  50.316  1.00  0.00           C
ATOM   3652  O   LEU X 231      20.301  46.852  51.439  1.00  0.00           O
ATOM   3653  N   GLN X 232      18.942  46.833  49.662  1.00  0.00           N
ATOM   3654  H   GLN X 232      18.902  46.487  48.714  1.00  0.00           H
ATOM   3655  CA  GLN X 232      17.754  47.313  50.298  1.00  0.00           C
ATOM   3656  HA  GLN X 232      18.055  48.043  51.050  1.00  0.00           H
ATOM   3657  CB  GLN X 232      16.796  48.024  49.230  1.00  0.00           C
ATOM   3658  HB2 GLN X 232      16.528  47.328  48.435  1.00  0.00           H
ATOM   3659  HB3 GLN X 232      17.379  48.819  48.764  1.00  0.00           H
ATOM   3660  CG  GLN X 232      15.482  48.534  49.755  1.00  0.00           C
ATOM   3661  HG2 GLN X 232      14.811  47.763  50.134  1.00  0.00           H
ATOM   3662  HG3 GLN X 232      15.031  49.089  48.932  1.00  0.00           H
ATOM   3663  CD  GLN X 232      15.662  49.672  50.731  1.00  0.00           C
ATOM   3664  OE1 GLN X 232      16.492  50.500  50.621  1.00  0.00           O
ATOM   3665  NE2 GLN X 232      14.830  49.604  51.748  1.00  0.00           N
ATOM   3666 HE21 GLN X 232      14.905  50.287  52.488  1.00  0.00           H
ATOM   3667 HE22 GLN X 232      14.054  48.964  51.657  1.00  0.00           H
ATOM   3668  C   GLN X 232      17.106  46.180  51.116  1.00  0.00           C
ATOM   3669  O   GLN X 232      16.460  46.438  52.136  1.00  0.00           O
ATOM   3670  N   SER X 233      17.174  44.846  50.641  1.00  0.00           N
ATOM   3671  H   SER X 233      17.724  44.687  49.809  1.00  0.00           H
ATOM   3672  CA  SER X 233      16.270  43.792  50.950  1.00  0.00           C
ATOM   3673  HA  SER X 233      15.532  44.263  51.600  1.00  0.00           H
ATOM   3674  CB  SER X 233      15.605  43.326  49.688  1.00  0.00           C
ATOM   3675  HB2 SER X 233      14.693  42.822  50.005  1.00  0.00           H
ATOM   3676  HB3 SER X 233      16.243  42.611  49.167  1.00  0.00           H
ATOM   3677  OG  SER X 233      15.270  44.390  48.793  1.00  0.00           O
ATOM   3678  HG  SER X 233      15.903  44.329  48.073  1.00  0.00           H
ATOM   3679  C   SER X 233      16.908  42.592  51.694  1.00  0.00           C
ATOM   3680  O   SER X 233      16.145  41.613  51.960  1.00  0.00           O
ATOM   3681  N   LEU X 234      18.135  42.669  52.191  1.00  0.00           N
ATOM   3682  H   LEU X 234      18.638  43.530  52.027  1.00  0.00           H
ATOM   3683  CA  LEU X 234      18.720  41.789  53.183  1.00  0.00           C
ATOM   3684  HA  LEU X 234      18.043  40.943  53.307  1.00  0.00           H
ATOM   3685  CB  LEU X 234      20.079  41.156  52.754  1.00  0.00           C
ATOM   3686  HB2 LEU X 234      20.511  40.618  53.598  1.00  0.00           H
ATOM   3687  HB3 LEU X 234      20.670  42.062  52.626  1.00  0.00           H
ATOM   3688  CG  LEU X 234      20.183  40.315  51.530  1.00  0.00           C
ATOM   3689  HG  LEU X 234      19.445  40.670  50.811  1.00  0.00           H
ATOM   3690  CD1 LEU X 234      21.556  40.472  50.882  1.00  0.00           C
ATOM   3691 HD11 LEU X 234      21.578  39.978  49.911  1.00  0.00           H
ATOM   3692 HD12 LEU X 234      21.819  41.513  50.695  1.00  0.00           H
ATOM   3693 HD13 LEU X 234      22.291  39.992  51.528  1.00  0.00           H
ATOM   3694  CD2 LEU X 234      19.942  38.846  51.880  1.00  0.00           C
ATOM   3695 HD21 LEU X 234      19.815  38.263  50.967  1.00  0.00           H
ATOM   3696 HD22 LEU X 234      20.760  38.471  52.494  1.00  0.00           H
ATOM   3697 HD23 LEU X 234      19.058  38.817  52.517  1.00  0.00           H
ATOM   3698  C   LEU X 234      18.835  42.523  54.529  1.00  0.00           C
ATOM   3699  O   LEU X 234      19.400  43.592  54.677  1.00  0.00           O
ATOM   3700  N   LEU X 235      18.150  41.949  55.501  1.00  0.00           N
ATOM   3701  H   LEU X 235      17.743  41.046  55.303  1.00  0.00           H
ATOM   3702  CA  LEU X 235      17.625  42.695  56.620  1.00  0.00           C
ATOM   3703  HA  LEU X 235      17.802  43.737  56.355  1.00  0.00           H
ATOM   3704  CB  LEU X 235      16.121  42.509  56.716  1.00  0.00           C
ATOM   3705  HB2 LEU X 235      15.729  42.846  57.676  1.00  0.00           H
ATOM   3706  HB3 LEU X 235      15.998  41.428  56.770  1.00  0.00           H
ATOM   3707  CG  LEU X 235      15.247  42.881  55.506  1.00  0.00           C
ATOM   3708  HG  LEU X 235      15.724  42.386  54.660  1.00  0.00           H
ATOM   3709  CD1 LEU X 235      13.860  42.297  55.545  1.00  0.00           C
ATOM   3710 HD11 LEU X 235      13.324  42.497  54.617  1.00  0.00           H
ATOM   3711 HD12 LEU X 235      13.961  41.219  55.677  1.00  0.00           H
ATOM   3712 HD13 LEU X 235      13.191  42.726  56.291  1.00  0.00           H
ATOM   3713  CD2 LEU X 235      15.285  44.370  55.387  1.00  0.00           C
ATOM   3714 HD21 LEU X 235      14.664  44.651  54.537  1.00  0.00           H
ATOM   3715 HD22 LEU X 235      14.851  44.805  56.287  1.00  0.00           H
ATOM   3716 HD23 LEU X 235      16.320  44.705  55.460  1.00  0.00           H
ATOM   3717  C   LEU X 235      18.395  42.346  57.879  1.00  0.00           C
ATOM   3718  O   LEU X 235      18.745  43.221  58.687  1.00  0.00           O
ATOM   3719  N   VAL X 236      18.721  41.075  58.029  1.00  0.00           N
ATOM   3720  H   VAL X 236      18.382  40.451  57.311  1.00  0.00           H
ATOM   3721  CA  VAL X 236      19.306  40.431  59.220  1.00  0.00           C
ATOM   3722  HA  VAL X 236      19.955  41.198  59.643  1.00  0.00           H
ATOM   3723  CB  VAL X 236      18.220  40.105  60.249  1.00  0.00           C
ATOM   3724  HB  VAL X 236      17.567  40.951  60.464  1.00  0.00           H
ATOM   3725  CG1 VAL X 236      17.231  39.137  59.711  1.00  0.00           C
ATOM   3726 HG11 VAL X 236      17.614  38.117  59.746  1.00  0.00           H
ATOM   3727 HG12 VAL X 236      16.324  39.095  60.313  1.00  0.00           H
ATOM   3728 HG13 VAL X 236      16.935  39.344  58.682  1.00  0.00           H
ATOM   3729  CG2 VAL X 236      18.791  39.563  61.570  1.00  0.00           C
ATOM   3730 HG21 VAL X 236      17.992  39.163  62.194  1.00  0.00           H
ATOM   3731 HG22 VAL X 236      19.467  38.729  61.379  1.00  0.00           H
ATOM   3732 HG23 VAL X 236      19.251  40.392  62.108  1.00  0.00           H
ATOM   3733  C   VAL X 236      20.289  39.227  58.975  1.00  0.00           C
ATOM   3734  O   VAL X 236      19.937  38.225  58.304  1.00  0.00           O
ATOM   3735  N   PRO X 237      21.454  39.275  59.639  1.00  0.00           N
ATOM   3736  CD  PRO X 237      22.288  38.057  59.800  1.00  0.00           C
ATOM   3737  HD2 PRO X 237      22.498  37.667  58.804  1.00  0.00           H
ATOM   3738  HD3 PRO X 237      21.709  37.403  60.452  1.00  0.00           H
ATOM   3739  CG  PRO X 237      23.569  38.460  60.568  1.00  0.00           C
ATOM   3740  HG2 PRO X 237      23.443  38.298  61.639  1.00  0.00           H
ATOM   3741  HG3 PRO X 237      24.429  38.013  60.070  1.00  0.00           H
ATOM   3742  CB  PRO X 237      23.631  39.969  60.476  1.00  0.00           C
ATOM   3743  HB2 PRO X 237      24.000  40.437  61.389  1.00  0.00           H
ATOM   3744  HB3 PRO X 237      24.334  40.163  59.666  1.00  0.00           H
ATOM   3745  CA  PRO X 237      22.239  40.439  60.041  1.00  0.00           C
ATOM   3746  HA  PRO X 237      21.763  40.885  60.914  1.00  0.00           H
ATOM   3747  C   PRO X 237      22.361  41.515  58.956  1.00  0.00           C
ATOM   3748  O   PRO X 237      22.159  41.313  57.753  1.00  0.00           O
ATOM   3749  N   LYS X 238      22.672  42.736  59.440  1.00  0.00           N
ATOM   3750  H   LYS X 238      22.804  42.755  60.441  1.00  0.00           H
ATOM   3751  CA  LYS X 238      22.717  43.949  58.710  1.00  0.00           C
ATOM   3752  HA  LYS X 238      21.828  43.921  58.079  1.00  0.00           H
ATOM   3753  CB  LYS X 238      22.781  45.205  59.663  1.00  0.00           C
ATOM   3754  HB2 LYS X 238      21.765  45.384  60.012  1.00  0.00           H
ATOM   3755  HB3 LYS X 238      22.824  46.095  59.036  1.00  0.00           H
ATOM   3756  CG  LYS X 238      23.799  45.157  60.730  1.00  0.00           C
ATOM   3757  HG2 LYS X 238      24.786  45.380  60.326  1.00  0.00           H
ATOM   3758  HG3 LYS X 238      23.888  44.147  61.129  1.00  0.00           H
ATOM   3759  CD  LYS X 238      23.574  46.194  61.859  1.00  0.00           C
ATOM   3760  HD2 LYS X 238      22.586  45.936  62.241  1.00  0.00           H
ATOM   3761  HD3 LYS X 238      23.551  47.201  61.443  1.00  0.00           H
ATOM   3762  CE  LYS X 238      24.590  46.230  62.974  1.00  0.00           C
ATOM   3763  HE2 LYS X 238      25.597  46.167  62.561  1.00  0.00           H
ATOM   3764  HE3 LYS X 238      24.474  45.374  63.639  1.00  0.00           H
ATOM   3765  NZ  LYS X 238      24.431  47.451  63.814  1.00  0.00           N
ATOM   3766  HZ1 LYS X 238      24.263  48.256  63.228  1.00  0.00           H
ATOM   3767  HZ2 LYS X 238      25.267  47.776  64.278  1.00  0.00           H
ATOM   3768  HZ3 LYS X 238      23.681  47.307  64.475  1.00  0.00           H
ATOM   3769  C   LYS X 238      24.007  44.029  57.836  1.00  0.00           C
ATOM   3770  O   LYS X 238      25.137  43.824  58.240  1.00  0.00           O
ATOM   3771  N   ILE X 239      23.761  44.386  56.561  1.00  0.00           N
ATOM   3772  H   ILE X 239      22.799  44.580  56.323  1.00  0.00           H
ATOM   3773  CA  ILE X 239      24.803  44.518  55.472  1.00  0.00           C
ATOM   3774  HA  ILE X 239      25.584  43.809  55.745  1.00  0.00           H
ATOM   3775  CB  ILE X 239      24.175  44.177  54.119  1.00  0.00           C
ATOM   3776  HB  ILE X 239      23.617  45.028  53.728  1.00  0.00           H
ATOM   3777  CG2 ILE X 239      25.247  44.011  52.998  1.00  0.00           C
ATOM   3778 HG21 ILE X 239      26.014  43.248  53.123  1.00  0.00           H
ATOM   3779 HG22 ILE X 239      24.744  43.863  52.042  1.00  0.00           H
ATOM   3780 HG23 ILE X 239      25.756  44.974  53.053  1.00  0.00           H
ATOM   3781  CG1 ILE X 239      23.395  42.835  54.091  1.00  0.00           C
ATOM   3782 HG12 ILE X 239      23.241  42.552  53.050  1.00  0.00           H
ATOM   3783 HG13 ILE X 239      22.417  43.041  54.526  1.00  0.00           H
ATOM   3784  CD1 ILE X 239      24.061  41.609  54.680  1.00  0.00           C
ATOM   3785 HD11 ILE X 239      23.474  40.706  54.506  1.00  0.00           H
ATOM   3786 HD12 ILE X 239      25.013  41.533  54.156  1.00  0.00           H
ATOM   3787 HD13 ILE X 239      24.253  41.754  55.743  1.00  0.00           H
ATOM   3788  C   ILE X 239      25.499  45.887  55.585  1.00  0.00           C
ATOM   3789  O   ILE X 239      24.868  46.942  55.928  1.00  0.00           O
ATOM   3790  N   TYR X 240      26.771  46.032  55.286  1.00  0.00           N
ATOM   3791  H   TYR X 240      27.374  45.234  55.141  1.00  0.00           H
ATOM   3792  CA  TYR X 240      27.454  47.265  54.996  1.00  0.00           C
ATOM   3793  HA  TYR X 240      26.795  48.129  54.909  1.00  0.00           H
ATOM   3794  CB  TYR X 240      28.426  47.560  56.157  1.00  0.00           C
ATOM   3795  HB2 TYR X 240      29.018  48.422  55.849  1.00  0.00           H
ATOM   3796  HB3 TYR X 240      29.151  46.747  56.196  1.00  0.00           H
ATOM   3797  CG  TYR X 240      27.862  47.774  57.492  1.00  0.00           C
ATOM   3798  CD1 TYR X 240      27.681  49.069  57.983  1.00  0.00           C
ATOM   3799  HD1 TYR X 240      28.108  49.876  57.406  1.00  0.00           H
ATOM   3800  CE1 TYR X 240      27.220  49.305  59.237  1.00  0.00           C
ATOM   3801  HE1 TYR X 240      27.108  50.322  59.581  1.00  0.00           H
ATOM   3802  CZ  TYR X 240      26.895  48.286  60.034  1.00  0.00           C
ATOM   3803  OH  TYR X 240      26.299  48.472  61.275  1.00  0.00           O
ATOM   3804  HH  TYR X 240      26.213  49.405  61.485  1.00  0.00           H
ATOM   3805  CE2 TYR X 240      26.912  46.936  59.560  1.00  0.00           C
ATOM   3806  HE2 TYR X 240      26.750  46.100  60.224  1.00  0.00           H
ATOM   3807  CD2 TYR X 240      27.401  46.746  58.246  1.00  0.00           C
ATOM   3808  HD2 TYR X 240      27.507  45.761  57.816  1.00  0.00           H
ATOM   3809  C   TYR X 240      28.184  47.248  53.635  1.00  0.00           C
ATOM   3810  O   TYR X 240      29.139  46.469  53.514  1.00  0.00           O
ATOM   3811  N   PRO X 241      27.680  48.007  52.610  1.00  0.00           N
ATOM   3812  CD  PRO X 241      26.486  48.791  52.695  1.00  0.00           C
ATOM   3813  HD2 PRO X 241      26.627  49.562  53.452  1.00  0.00           H
ATOM   3814  HD3 PRO X 241      25.605  48.168  52.851  1.00  0.00           H
ATOM   3815  CG  PRO X 241      26.429  49.497  51.349  1.00  0.00           C
ATOM   3816  HG2 PRO X 241      25.410  49.798  51.109  1.00  0.00           H
ATOM   3817  HG3 PRO X 241      27.006  50.421  51.333  1.00  0.00           H
ATOM   3818  CB  PRO X 241      27.078  48.541  50.329  1.00  0.00           C
ATOM   3819  HB2 PRO X 241      26.577  47.593  50.132  1.00  0.00           H
ATOM   3820  HB3 PRO X 241      27.387  48.945  49.365  1.00  0.00           H
ATOM   3821  CA  PRO X 241      28.239  48.084  51.258  1.00  0.00           C
ATOM   3822  HA  PRO X 241      28.508  47.046  51.065  1.00  0.00           H
ATOM   3823  C   PRO X 241      29.472  49.060  51.233  1.00  0.00           C
ATOM   3824  O   PRO X 241      29.324  50.245  50.977  1.00  0.00           O
ATOM   3825  N   VAL X 242      30.618  48.486  51.642  1.00  0.00           N
ATOM   3826  H   VAL X 242      30.499  47.510  51.874  1.00  0.00           H
ATOM   3827  CA  VAL X 242      31.925  49.197  51.836  1.00  0.00           C
ATOM   3828  HA  VAL X 242      31.720  50.211  52.178  1.00  0.00           H
ATOM   3829  CB  VAL X 242      32.812  48.656  52.995  1.00  0.00           C
ATOM   3830  HB  VAL X 242      33.591  49.388  53.207  1.00  0.00           H
ATOM   3831  CG1 VAL X 242      31.976  48.524  54.310  1.00  0.00           C
ATOM   3832 HG11 VAL X 242      32.631  48.281  55.146  1.00  0.00           H
ATOM   3833 HG12 VAL X 242      31.410  49.442  54.466  1.00  0.00           H
ATOM   3834 HG13 VAL X 242      31.263  47.700  54.348  1.00  0.00           H
ATOM   3835  CG2 VAL X 242      33.308  47.235  52.681  1.00  0.00           C
ATOM   3836 HG21 VAL X 242      32.515  46.524  52.449  1.00  0.00           H
ATOM   3837 HG22 VAL X 242      34.128  47.284  51.965  1.00  0.00           H
ATOM   3838 HG23 VAL X 242      33.661  46.733  53.582  1.00  0.00           H
ATOM   3839  C   VAL X 242      32.805  49.208  50.547  1.00  0.00           C
ATOM   3840  O   VAL X 242      33.941  49.679  50.590  1.00  0.00           O
ATOM   3841  N   GLY X 243      32.341  48.744  49.362  1.00  0.00           N
ATOM   3842  H   GLY X 243      31.345  48.844  49.234  1.00  0.00           H
ATOM   3843  CA  GLY X 243      33.053  48.750  48.081  1.00  0.00           C
ATOM   3844  HA2 GLY X 243      32.630  47.987  47.427  1.00  0.00           H
ATOM   3845  HA3 GLY X 243      34.131  48.607  48.162  1.00  0.00           H
ATOM   3846  C   GLY X 243      33.043  50.100  47.244  1.00  0.00           C
ATOM   3847  O   GLY X 243      32.378  51.069  47.644  1.00  0.00           O
ATOM   3848  N   PRO X 244      33.815  50.267  46.143  1.00  0.00           N
ATOM   3849  CD  PRO X 244      33.617  51.348  45.229  1.00  0.00           C
ATOM   3850  HD2 PRO X 244      34.010  52.239  45.720  1.00  0.00           H
ATOM   3851  HD3 PRO X 244      32.557  51.533  45.052  1.00  0.00           H
ATOM   3852  CG  PRO X 244      34.364  50.912  43.951  1.00  0.00           C
ATOM   3853  HG2 PRO X 244      33.581  50.554  43.282  1.00  0.00           H
ATOM   3854  HG3 PRO X 244      34.895  51.671  43.377  1.00  0.00           H
ATOM   3855  CB  PRO X 244      35.381  49.848  44.342  1.00  0.00           C
ATOM   3856  HB2 PRO X 244      35.523  49.103  43.559  1.00  0.00           H
ATOM   3857  HB3 PRO X 244      36.347  50.337  44.465  1.00  0.00           H
ATOM   3858  CA  PRO X 244      34.854  49.314  45.654  1.00  0.00           C
ATOM   3859  HA  PRO X 244      34.269  48.398  45.572  1.00  0.00           H
ATOM   3860  C   PRO X 244      36.023  49.260  46.641  1.00  0.00           C
ATOM   3861  O   PRO X 244      36.506  50.323  46.992  1.00  0.00           O
ATOM   3862  N   VAL X 245      36.591  48.096  47.003  1.00  0.00           N
ATOM   3863  H   VAL X 245      36.046  47.265  46.824  1.00  0.00           H
ATOM   3864  CA  VAL X 245      37.803  47.904  47.828  1.00  0.00           C
ATOM   3865  HA  VAL X 245      38.153  48.927  47.966  1.00  0.00           H
ATOM   3866  CB  VAL X 245      37.679  47.387  49.296  1.00  0.00           C
ATOM   3867  HB  VAL X 245      37.195  46.411  49.333  1.00  0.00           H
ATOM   3868  CG1 VAL X 245      39.071  47.117  50.022  1.00  0.00           C
ATOM   3869 HG11 VAL X 245      39.064  46.780  51.059  1.00  0.00           H
ATOM   3870 HG12 VAL X 245      39.669  46.427  49.427  1.00  0.00           H
ATOM   3871 HG13 VAL X 245      39.607  48.066  50.046  1.00  0.00           H
ATOM   3872  CG2 VAL X 245      36.839  48.366  50.122  1.00  0.00           C
ATOM   3873 HG21 VAL X 245      36.610  47.897  51.079  1.00  0.00           H
ATOM   3874 HG22 VAL X 245      37.389  49.277  50.358  1.00  0.00           H
ATOM   3875 HG23 VAL X 245      35.902  48.657  49.647  1.00  0.00           H
ATOM   3876  C   VAL X 245      38.934  47.152  47.050  1.00  0.00           C
ATOM   3877  O   VAL X 245      38.898  45.958  46.900  1.00  0.00           O
ATOM   3878  N   VAL X 246      39.854  48.033  46.682  1.00  0.00           N
ATOM   3879  H   VAL X 246      39.851  49.023  46.881  1.00  0.00           H
ATOM   3880  CA  VAL X 246      40.923  47.674  45.736  1.00  0.00           C
ATOM   3881  HA  VAL X 246      40.969  46.589  45.824  1.00  0.00           H
ATOM   3882  CB  VAL X 246      40.534  48.105  44.285  1.00  0.00           C
ATOM   3883  HB  VAL X 246      39.880  47.295  43.961  1.00  0.00           H
ATOM   3884  CG1 VAL X 246      39.662  49.400  44.250  1.00  0.00           C
ATOM   3885 HG11 VAL X 246      40.115  50.134  44.916  1.00  0.00           H
ATOM   3886 HG12 VAL X 246      39.723  49.608  43.182  1.00  0.00           H
ATOM   3887 HG13 VAL X 246      38.624  49.161  44.483  1.00  0.00           H
ATOM   3888  CG2 VAL X 246      41.761  48.226  43.341  1.00  0.00           C
ATOM   3889 HG21 VAL X 246      42.447  47.412  43.578  1.00  0.00           H
ATOM   3890 HG22 VAL X 246      41.489  48.096  42.293  1.00  0.00           H
ATOM   3891 HG23 VAL X 246      42.386  49.115  43.424  1.00  0.00           H
ATOM   3892  C   VAL X 246      42.239  48.212  46.164  1.00  0.00           C
ATOM   3893  O   VAL X 246      42.258  49.376  46.552  1.00  0.00           O
ATOM   3894  N   ASN X 247      43.312  47.433  46.008  1.00  0.00           N
ATOM   3895  H   ASN X 247      43.269  46.499  45.627  1.00  0.00           H
ATOM   3896  CA  ASN X 247      44.667  47.961  46.352  1.00  0.00           C
ATOM   3897  HA  ASN X 247      44.608  48.798  47.048  1.00  0.00           H
ATOM   3898  CB  ASN X 247      45.567  46.761  46.808  1.00  0.00           C
ATOM   3899  HB2 ASN X 247      45.385  45.954  46.098  1.00  0.00           H
ATOM   3900  HB3 ASN X 247      45.026  46.469  47.708  1.00  0.00           H
ATOM   3901  CG  ASN X 247      47.028  47.081  47.164  1.00  0.00           C
ATOM   3902  OD1 ASN X 247      47.994  46.895  46.363  1.00  0.00           O
ATOM   3903  ND2 ASN X 247      47.258  47.583  48.309  1.00  0.00           N
ATOM   3904 HD21 ASN X 247      48.145  48.061  48.387  1.00  0.00           H
ATOM   3905 HD22 ASN X 247      46.449  47.845  48.854  1.00  0.00           H
ATOM   3906  C   ASN X 247      45.181  48.448  45.018  1.00  0.00           C
ATOM   3907  O   ASN X 247      45.195  47.700  44.060  1.00  0.00           O
ATOM   3908  N   PHE X 248      45.725  49.709  45.047  1.00  0.00           N
ATOM   3909  H   PHE X 248      45.910  50.117  45.952  1.00  0.00           H
ATOM   3910  CA  PHE X 248      46.322  50.375  43.873  1.00  0.00           C
ATOM   3911  HA  PHE X 248      46.964  49.660  43.360  1.00  0.00           H
ATOM   3912  CB  PHE X 248      45.129  50.809  43.028  1.00  0.00           C
ATOM   3913  HB2 PHE X 248      44.293  50.112  43.095  1.00  0.00           H
ATOM   3914  HB3 PHE X 248      45.360  50.932  41.970  1.00  0.00           H
ATOM   3915  CG  PHE X 248      44.511  52.172  43.312  1.00  0.00           C
ATOM   3916  CD1 PHE X 248      43.517  52.161  44.291  1.00  0.00           C
ATOM   3917  HD1 PHE X 248      43.240  51.228  44.759  1.00  0.00           H
ATOM   3918  CE1 PHE X 248      42.975  53.335  44.806  1.00  0.00           C
ATOM   3919  HE1 PHE X 248      42.230  53.189  45.574  1.00  0.00           H
ATOM   3920  CZ  PHE X 248      43.369  54.563  44.278  1.00  0.00           C
ATOM   3921  HZ  PHE X 248      42.865  55.462  44.600  1.00  0.00           H
ATOM   3922  CE2 PHE X 248      44.366  54.612  43.321  1.00  0.00           C
ATOM   3923  HE2 PHE X 248      44.585  55.556  42.846  1.00  0.00           H
ATOM   3924  CD2 PHE X 248      44.937  53.434  42.801  1.00  0.00           C
ATOM   3925  HD2 PHE X 248      45.772  53.495  42.119  1.00  0.00           H
ATOM   3926  C   PHE X 248      47.250  51.601  44.199  1.00  0.00           C
ATOM   3927  O   PHE X 248      48.083  51.894  43.393  1.00  0.00           O
ATOM   3928  N   LYS X 249      47.158  52.180  45.396  1.00  0.00           N
ATOM   3929  H   LYS X 249      46.480  51.819  46.053  1.00  0.00           H
ATOM   3930  CA  LYS X 249      47.975  53.372  45.799  1.00  0.00           C
ATOM   3931  HA  LYS X 249      47.905  54.125  45.014  1.00  0.00           H
ATOM   3932  CB  LYS X 249      47.293  54.084  46.999  1.00  0.00           C
ATOM   3933  HB2 LYS X 249      48.065  54.702  47.457  1.00  0.00           H
ATOM   3934  HB3 LYS X 249      47.025  53.346  47.755  1.00  0.00           H
ATOM   3935  CG  LYS X 249      46.004  54.799  46.629  1.00  0.00           C
ATOM   3936  HG2 LYS X 249      45.430  54.244  45.886  1.00  0.00           H
ATOM   3937  HG3 LYS X 249      46.186  55.752  46.132  1.00  0.00           H
ATOM   3938  CD  LYS X 249      45.169  55.163  47.883  1.00  0.00           C
ATOM   3939  HD2 LYS X 249      45.910  55.258  48.677  1.00  0.00           H
ATOM   3940  HD3 LYS X 249      44.615  54.234  48.018  1.00  0.00           H
ATOM   3941  CE  LYS X 249      44.218  56.336  47.731  1.00  0.00           C
ATOM   3942  HE2 LYS X 249      43.532  56.160  46.902  1.00  0.00           H
ATOM   3943  HE3 LYS X 249      44.789  57.227  47.471  1.00  0.00           H
ATOM   3944  NZ  LYS X 249      43.519  56.497  48.979  1.00  0.00           N
ATOM   3945  HZ1 LYS X 249      43.208  57.452  49.084  1.00  0.00           H
ATOM   3946  HZ2 LYS X 249      44.103  56.240  49.762  1.00  0.00           H
ATOM   3947  HZ3 LYS X 249      42.710  55.894  49.014  1.00  0.00           H
ATOM   3948  C   LYS X 249      49.468  53.156  45.914  1.00  0.00           C
ATOM   3949  O   LYS X 249      50.222  54.143  45.758  1.00  0.00           O
ATOM   3950  N   GLU X 250      49.901  51.914  46.304  1.00  0.00           N
ATOM   3951  H   GLU X 250      49.287  51.129  46.467  1.00  0.00           H
ATOM   3952  CA  GLU X 250      51.290  51.535  46.465  1.00  0.00           C
ATOM   3953  HA  GLU X 250      51.852  52.427  46.739  1.00  0.00           H
ATOM   3954  CB  GLU X 250      51.362  50.503  47.653  1.00  0.00           C
ATOM   3955  HB2 GLU X 250      52.429  50.426  47.862  1.00  0.00           H
ATOM   3956  HB3 GLU X 250      51.005  49.515  47.362  1.00  0.00           H
ATOM   3957  CG  GLU X 250      50.695  50.811  49.008  1.00  0.00           C
ATOM   3958  HG2 GLU X 250      51.056  51.773  49.371  1.00  0.00           H
ATOM   3959  HG3 GLU X 250      51.009  50.053  49.727  1.00  0.00           H
ATOM   3960  CD  GLU X 250      49.169  50.744  49.030  1.00  0.00           C
ATOM   3961  OE1 GLU X 250      48.562  49.883  48.331  1.00  0.00           O
ATOM   3962  OE2 GLU X 250      48.556  51.525  49.835  1.00  0.00           O
ATOM   3963  C   GLU X 250      52.011  51.222  45.201  1.00  0.00           C
ATOM   3964  O   GLU X 250      53.192  51.354  45.168  1.00  0.00           O
ATOM   3965  N   GLY X 251      51.324  50.815  44.155  1.00  0.00           N
ATOM   3966  H   GLY X 251      50.330  50.711  44.302  1.00  0.00           H
ATOM   3967  CA  GLY X 251      51.815  50.407  42.817  1.00  0.00           C
ATOM   3968  HA2 GLY X 251      52.770  49.882  42.799  1.00  0.00           H
ATOM   3969  HA3 GLY X 251      52.038  51.332  42.284  1.00  0.00           H
ATOM   3970  C   GLY X 251      50.969  49.481  42.006  1.00  0.00           C
ATOM   3971  O   GLY X 251      51.261  49.330  40.852  1.00  0.00           O
ATOM   3972  N   GLY X 252      49.865  48.930  42.586  1.00  0.00           N
ATOM   3973  H   GLY X 252      49.650  49.244  43.522  1.00  0.00           H
ATOM   3974  CA  GLY X 252      48.959  47.912  41.944  1.00  0.00           C
ATOM   3975  HA2 GLY X 252      48.618  48.444  41.056  1.00  0.00           H
ATOM   3976  HA3 GLY X 252      48.073  47.721  42.550  1.00  0.00           H
ATOM   3977  C   GLY X 252      49.571  46.581  41.487  1.00  0.00           C
ATOM   3978  O   GLY X 252      48.981  45.911  40.628  1.00  0.00           O
ATOM   3979  N   HIE X 253      50.754  46.229  41.970  1.00  0.00           N
ATOM   3980  H   HIE X 253      51.304  46.734  42.650  1.00  0.00           H
ATOM   3981  CA  HIE X 253      51.507  45.155  41.282  1.00  0.00           C
ATOM   3982  HA  HIE X 253      51.042  44.854  40.343  1.00  0.00           H
ATOM   3983  CB  HIE X 253      52.816  45.811  40.882  1.00  0.00           C
ATOM   3984  HB2 HIE X 253      53.453  45.158  40.285  1.00  0.00           H
ATOM   3985  HB3 HIE X 253      52.590  46.598  40.163  1.00  0.00           H
ATOM   3986  CG  HIE X 253      53.663  46.334  42.003  1.00  0.00           C
ATOM   3987  ND1 HIE X 253      53.277  47.119  43.040  1.00  0.00           N
ATOM   3988  CE1 HIE X 253      54.363  47.386  43.772  1.00  0.00           C
ATOM   3989  HE1 HIE X 253      54.373  48.073  44.606  1.00  0.00           H
ATOM   3990  NE2 HIE X 253      55.361  46.686  43.301  1.00  0.00           N
ATOM   3991  HE2 HIE X 253      56.327  46.947  43.434  1.00  0.00           H
ATOM   3992  CD2 HIE X 253      55.024  46.137  42.139  1.00  0.00           C
ATOM   3993  HD2 HIE X 253      55.672  45.748  41.368  1.00  0.00           H
ATOM   3994  C   HIE X 253      51.654  43.924  42.137  1.00  0.00           C
ATOM   3995  O   HIE X 253      52.328  43.030  41.687  1.00  0.00           O
ATOM   3996  N   GLY X 254      50.949  43.793  43.241  1.00  0.00           N
ATOM   3997  H   GLY X 254      50.309  44.528  43.508  1.00  0.00           H
ATOM   3998  CA  GLY X 254      51.052  42.608  44.166  1.00  0.00           C
ATOM   3999  HA2 GLY X 254      50.506  41.764  43.744  1.00  0.00           H
ATOM   4000  HA3 GLY X 254      50.545  42.828  45.106  1.00  0.00           H
ATOM   4001  C   GLY X 254      52.445  42.199  44.540  1.00  0.00           C
ATOM   4002  O   GLY X 254      53.223  43.056  44.935  1.00  0.00           O
ATOM   4003  N   ARG X 255      52.853  40.910  44.420  1.00  0.00           N
ATOM   4004  H   ARG X 255      52.126  40.311  44.055  1.00  0.00           H
ATOM   4005  CA  ARG X 255      54.206  40.378  44.614  1.00  0.00           C
ATOM   4006  HA  ARG X 255      54.634  40.933  45.448  1.00  0.00           H
ATOM   4007  CB  ARG X 255      54.063  38.833  44.928  1.00  0.00           C
ATOM   4008  HB2 ARG X 255      53.316  38.790  45.721  1.00  0.00           H
ATOM   4009  HB3 ARG X 255      54.932  38.382  45.405  1.00  0.00           H
ATOM   4010  CG  ARG X 255      53.643  37.886  43.885  1.00  0.00           C
ATOM   4011  HG2 ARG X 255      54.240  38.111  43.001  1.00  0.00           H
ATOM   4012  HG3 ARG X 255      52.698  38.145  43.407  1.00  0.00           H
ATOM   4013  CD  ARG X 255      53.553  36.442  44.322  1.00  0.00           C
ATOM   4014  HD2 ARG X 255      52.806  36.446  45.116  1.00  0.00           H
ATOM   4015  HD3 ARG X 255      54.500  36.155  44.780  1.00  0.00           H
ATOM   4016  NE  ARG X 255      53.248  35.527  43.184  1.00  0.00           N
ATOM   4017  HE  ARG X 255      52.331  35.346  42.801  1.00  0.00           H
ATOM   4018  CZ  ARG X 255      54.074  34.635  42.623  1.00  0.00           C
ATOM   4019  NH1 ARG X 255      55.339  34.555  42.933  1.00  0.00           N
ATOM   4020 HH11 ARG X 255      55.659  35.236  43.606  1.00  0.00           H
ATOM   4021 HH12 ARG X 255      55.799  33.693  42.676  1.00  0.00           H
ATOM   4022  NH2 ARG X 255      53.536  33.868  41.723  1.00  0.00           N
ATOM   4023 HH21 ARG X 255      54.079  33.265  41.122  1.00  0.00           H
ATOM   4024 HH22 ARG X 255      52.527  33.865  41.668  1.00  0.00           H
ATOM   4025  C   ARG X 255      55.186  40.665  43.517  1.00  0.00           C
ATOM   4026  O   ARG X 255      56.289  40.138  43.456  1.00  0.00           O
ATOM   4027  N   ASN X 256      54.853  41.422  42.468  1.00  0.00           N
ATOM   4028  H   ASN X 256      53.889  41.703  42.353  1.00  0.00           H
ATOM   4029  CA  ASN X 256      55.779  41.583  41.322  1.00  0.00           C
ATOM   4030  HA  ASN X 256      56.287  40.641  41.114  1.00  0.00           H
ATOM   4031  CB  ASN X 256      55.022  41.918  40.007  1.00  0.00           C
ATOM   4032  HB2 ASN X 256      55.697  42.104  39.172  1.00  0.00           H
ATOM   4033  HB3 ASN X 256      54.519  42.877  40.134  1.00  0.00           H
ATOM   4034  CG  ASN X 256      53.944  40.957  39.521  1.00  0.00           C
ATOM   4035  OD1 ASN X 256      54.205  40.199  38.618  1.00  0.00           O
ATOM   4036  ND2 ASN X 256      52.747  40.816  40.052  1.00  0.00           N
ATOM   4037 HD21 ASN X 256      52.064  40.206  39.628  1.00  0.00           H
ATOM   4038 HD22 ASN X 256      52.411  41.443  40.769  1.00  0.00           H
ATOM   4039  C   ASN X 256      56.884  42.619  41.658  1.00  0.00           C
ATOM   4040  O   ASN X 256      56.743  43.503  42.460  1.00  0.00           O
ATOM   4041  N   SER X 257      58.052  42.441  41.063  1.00  0.00           N
ATOM   4042  H   SER X 257      58.265  41.628  40.504  1.00  0.00           H
ATOM   4043  CA  SER X 257      59.183  43.390  41.258  1.00  0.00           C
ATOM   4044  HA  SER X 257      59.319  43.522  42.332  1.00  0.00           H
ATOM   4045  CB  SER X 257      60.463  42.695  40.730  1.00  0.00           C
ATOM   4046  HB2 SER X 257      60.597  41.758  41.272  1.00  0.00           H
ATOM   4047  HB3 SER X 257      61.355  43.259  41.004  1.00  0.00           H
ATOM   4048  OG  SER X 257      60.507  42.483  39.325  1.00  0.00           O
ATOM   4049  HG  SER X 257      60.898  41.636  39.099  1.00  0.00           H
ATOM   4050  C   SER X 257      58.953  44.743  40.584  1.00  0.00           C
ATOM   4051  O   SER X 257      58.119  44.894  39.715  1.00  0.00           O
ATOM   4052  N   GLU X 258      59.689  45.757  41.011  1.00  0.00           N
ATOM   4053  H   GLU X 258      60.381  45.665  41.740  1.00  0.00           H
ATOM   4054  CA  GLU X 258      59.670  47.015  40.258  1.00  0.00           C
ATOM   4055  HA  GLU X 258      58.694  47.502  40.273  1.00  0.00           H
ATOM   4056  CB  GLU X 258      60.539  47.991  41.027  1.00  0.00           C
ATOM   4057  HB2 GLU X 258      60.550  48.973  40.552  1.00  0.00           H
ATOM   4058  HB3 GLU X 258      61.530  47.538  41.036  1.00  0.00           H
ATOM   4059  CG  GLU X 258      60.190  48.185  42.515  1.00  0.00           C
ATOM   4060  HG2 GLU X 258      60.907  48.932  42.854  1.00  0.00           H
ATOM   4061  HG3 GLU X 258      60.544  47.270  42.991  1.00  0.00           H
ATOM   4062  CD  GLU X 258      58.679  48.493  42.670  1.00  0.00           C
ATOM   4063  OE1 GLU X 258      58.007  47.777  43.380  1.00  0.00           O
ATOM   4064  OE2 GLU X 258      58.141  49.590  42.262  1.00  0.00           O
ATOM   4065  C   GLU X 258      60.152  46.908  38.841  1.00  0.00           C
ATOM   4066  O   GLU X 258      59.539  47.563  37.962  1.00  0.00           O
ATOM   4067  N   SER X 259      61.159  46.078  38.563  1.00  0.00           N
ATOM   4068  H   SER X 259      61.692  45.632  39.295  1.00  0.00           H
ATOM   4069  CA  SER X 259      61.857  46.045  37.219  1.00  0.00           C
ATOM   4070  HA  SER X 259      61.984  47.085  36.920  1.00  0.00           H
ATOM   4071  CB  SER X 259      63.280  45.406  37.357  1.00  0.00           C
ATOM   4072  HB2 SER X 259      63.930  46.111  37.875  1.00  0.00           H
ATOM   4073  HB3 SER X 259      63.720  45.219  36.378  1.00  0.00           H
ATOM   4074  OG  SER X 259      63.351  44.209  38.028  1.00  0.00           O
ATOM   4075  HG  SER X 259      63.452  44.355  38.971  1.00  0.00           H
ATOM   4076  C   SER X 259      61.060  45.209  36.204  1.00  0.00           C
ATOM   4077  O   SER X 259      60.872  45.639  35.081  1.00  0.00           O
ATOM   4078  N   GLU X 260      60.429  44.064  36.572  1.00  0.00           N
ATOM   4079  H   GLU X 260      60.609  43.537  37.415  1.00  0.00           H
ATOM   4080  CA  GLU X 260      59.399  43.402  35.614  1.00  0.00           C
ATOM   4081  HA  GLU X 260      59.843  43.206  34.638  1.00  0.00           H
ATOM   4082  CB  GLU X 260      59.179  42.010  36.211  1.00  0.00           C
ATOM   4083  HB2 GLU X 260      58.810  42.133  37.229  1.00  0.00           H
ATOM   4084  HB3 GLU X 260      60.076  41.398  36.114  1.00  0.00           H
ATOM   4085  CG  GLU X 260      58.070  41.291  35.549  1.00  0.00           C
ATOM   4086  HG2 GLU X 260      58.397  41.405  34.515  1.00  0.00           H
ATOM   4087  HG3 GLU X 260      57.086  41.685  35.803  1.00  0.00           H
ATOM   4088  CD  GLU X 260      58.029  39.825  35.940  1.00  0.00           C
ATOM   4089  OE1 GLU X 260      57.318  39.419  36.871  1.00  0.00           O
ATOM   4090  OE2 GLU X 260      58.661  39.035  35.199  1.00  0.00           O
ATOM   4091  C   GLU X 260      58.179  44.210  35.341  1.00  0.00           C
ATOM   4092  O   GLU X 260      57.706  44.458  34.210  1.00  0.00           O
ATOM   4093  N   THR X 261      57.695  44.944  36.363  1.00  0.00           N
ATOM   4094  H   THR X 261      58.037  44.902  37.313  1.00  0.00           H
ATOM   4095  CA  THR X 261      56.548  45.855  36.139  1.00  0.00           C
ATOM   4096  HA  THR X 261      55.768  45.403  35.527  1.00  0.00           H
ATOM   4097  CB  THR X 261      55.862  46.311  37.527  1.00  0.00           C
ATOM   4098  HB  THR X 261      56.646  46.874  38.034  1.00  0.00           H
ATOM   4099  CG2 THR X 261      54.547  47.066  37.283  1.00  0.00           C
ATOM   4100 HG21 THR X 261      53.768  46.330  37.084  1.00  0.00           H
ATOM   4101 HG22 THR X 261      54.242  47.619  38.172  1.00  0.00           H
ATOM   4102 HG23 THR X 261      54.718  47.756  36.457  1.00  0.00           H
ATOM   4103  OG1 THR X 261      55.543  45.154  38.364  1.00  0.00           O
ATOM   4104  HG1 THR X 261      56.378  44.973  38.801  1.00  0.00           H
ATOM   4105  C   THR X 261      56.870  47.201  35.380  1.00  0.00           C
ATOM   4106  O   THR X 261      56.129  47.624  34.451  1.00  0.00           O
ATOM   4107  N   GLU X 262      58.027  47.743  35.561  1.00  0.00           N
ATOM   4108  H   GLU X 262      58.665  47.345  36.234  1.00  0.00           H
ATOM   4109  CA  GLU X 262      58.560  48.774  34.734  1.00  0.00           C
ATOM   4110  HA  GLU X 262      57.843  49.589  34.829  1.00  0.00           H
ATOM   4111  CB  GLU X 262      59.836  49.391  35.361  1.00  0.00           C
ATOM   4112  HB2 GLU X 262      60.478  48.554  35.635  1.00  0.00           H
ATOM   4113  HB3 GLU X 262      59.631  49.696  36.387  1.00  0.00           H
ATOM   4114  CG  GLU X 262      60.465  50.511  34.487  1.00  0.00           C
ATOM   4115  HG2 GLU X 262      60.714  50.176  33.480  1.00  0.00           H
ATOM   4116  HG3 GLU X 262      61.340  50.873  35.026  1.00  0.00           H
ATOM   4117  CD  GLU X 262      59.656  51.820  34.363  1.00  0.00           C
ATOM   4118  OE1 GLU X 262      58.440  51.849  34.665  1.00  0.00           O
ATOM   4119  OE2 GLU X 262      60.241  52.827  33.925  1.00  0.00           O
ATOM   4120  C   GLU X 262      58.764  48.300  33.266  1.00  0.00           C
ATOM   4121  O   GLU X 262      58.187  48.974  32.389  1.00  0.00           O
ATOM   4122  N   SER X 263      59.351  47.124  33.068  1.00  0.00           N
ATOM   4123  H   SER X 263      59.867  46.749  33.851  1.00  0.00           H
ATOM   4124  CA  SER X 263      59.456  46.467  31.753  1.00  0.00           C
ATOM   4125  HA  SER X 263      59.954  47.201  31.120  1.00  0.00           H
ATOM   4126  CB  SER X 263      60.273  45.207  31.776  1.00  0.00           C
ATOM   4127  HB2 SER X 263      60.422  44.859  30.754  1.00  0.00           H
ATOM   4128  HB3 SER X 263      59.668  44.499  32.343  1.00  0.00           H
ATOM   4129  OG  SER X 263      61.528  45.461  32.439  1.00  0.00           O
ATOM   4130  HG  SER X 263      61.301  45.477  33.371  1.00  0.00           H
ATOM   4131  C   SER X 263      58.199  46.192  31.078  1.00  0.00           C
ATOM   4132  O   SER X 263      58.260  46.359  29.860  1.00  0.00           O
ATOM   4133  N   ILE X 264      57.152  45.674  31.644  1.00  0.00           N
ATOM   4134  H   ILE X 264      57.193  45.414  32.619  1.00  0.00           H
ATOM   4135  CA  ILE X 264      55.860  45.472  31.021  1.00  0.00           C
ATOM   4136  HA  ILE X 264      55.977  44.961  30.066  1.00  0.00           H
ATOM   4137  CB  ILE X 264      54.958  44.526  31.841  1.00  0.00           C
ATOM   4138  HB  ILE X 264      54.826  44.938  32.842  1.00  0.00           H
ATOM   4139  CG2 ILE X 264      53.464  44.441  31.571  1.00  0.00           C
ATOM   4140 HG21 ILE X 264      53.038  45.431  31.406  1.00  0.00           H
ATOM   4141 HG22 ILE X 264      53.375  43.791  30.701  1.00  0.00           H
ATOM   4142 HG23 ILE X 264      52.970  43.987  32.430  1.00  0.00           H
ATOM   4143  CG1 ILE X 264      55.583  43.144  32.081  1.00  0.00           C
ATOM   4144 HG12 ILE X 264      56.670  43.216  32.024  1.00  0.00           H
ATOM   4145 HG13 ILE X 264      55.247  42.574  31.215  1.00  0.00           H
ATOM   4146  CD1 ILE X 264      55.180  42.363  33.356  1.00  0.00           C
ATOM   4147 HD11 ILE X 264      54.106  42.203  33.259  1.00  0.00           H
ATOM   4148 HD12 ILE X 264      55.637  41.374  33.349  1.00  0.00           H
ATOM   4149 HD13 ILE X 264      55.404  42.901  34.277  1.00  0.00           H
ATOM   4150  C   ILE X 264      55.116  46.820  30.812  1.00  0.00           C
ATOM   4151  O   ILE X 264      54.550  46.925  29.679  1.00  0.00           O
ATOM   4152  N   ILE X 265      55.081  47.737  31.760  1.00  0.00           N
ATOM   4153  H   ILE X 265      55.364  47.457  32.689  1.00  0.00           H
ATOM   4154  CA  ILE X 265      54.491  49.020  31.518  1.00  0.00           C
ATOM   4155  HA  ILE X 265      53.496  48.855  31.106  1.00  0.00           H
ATOM   4156  CB  ILE X 265      54.275  49.656  32.887  1.00  0.00           C
ATOM   4157  HB  ILE X 265      55.247  49.794  33.360  1.00  0.00           H
ATOM   4158  CG2 ILE X 265      53.652  51.050  32.697  1.00  0.00           C
ATOM   4159 HG21 ILE X 265      53.951  51.487  31.745  1.00  0.00           H
ATOM   4160 HG22 ILE X 265      52.563  50.998  32.683  1.00  0.00           H
ATOM   4161 HG23 ILE X 265      53.854  51.686  33.559  1.00  0.00           H
ATOM   4162  CG1 ILE X 265      53.318  48.776  33.698  1.00  0.00           C
ATOM   4163 HG12 ILE X 265      53.821  47.823  33.856  1.00  0.00           H
ATOM   4164 HG13 ILE X 265      52.427  48.577  33.102  1.00  0.00           H
ATOM   4165  CD1 ILE X 265      52.930  49.341  35.029  1.00  0.00           C
ATOM   4166 HD11 ILE X 265      52.239  48.638  35.493  1.00  0.00           H
ATOM   4167 HD12 ILE X 265      53.856  49.548  35.566  1.00  0.00           H
ATOM   4168 HD13 ILE X 265      52.392  50.279  34.890  1.00  0.00           H
ATOM   4169  C   ILE X 265      55.260  49.831  30.436  1.00  0.00           C
ATOM   4170  O   ILE X 265      54.673  50.588  29.675  1.00  0.00           O
ATOM   4171  N   LYS X 266      56.541  49.646  30.238  1.00  0.00           N
ATOM   4172  H   LYS X 266      57.113  49.148  30.905  1.00  0.00           H
ATOM   4173  CA  LYS X 266      57.242  50.085  29.016  1.00  0.00           C
ATOM   4174  HA  LYS X 266      57.103  51.166  28.979  1.00  0.00           H
ATOM   4175  CB  LYS X 266      58.754  49.833  29.054  1.00  0.00           C
ATOM   4176  HB2 LYS X 266      59.099  49.901  28.022  1.00  0.00           H
ATOM   4177  HB3 LYS X 266      59.035  48.863  29.464  1.00  0.00           H
ATOM   4178  CG  LYS X 266      59.513  50.920  29.853  1.00  0.00           C
ATOM   4179  HG2 LYS X 266      59.087  51.041  30.849  1.00  0.00           H
ATOM   4180  HG3 LYS X 266      59.468  51.913  29.405  1.00  0.00           H
ATOM   4181  CD  LYS X 266      61.060  50.733  29.952  1.00  0.00           C
ATOM   4182  HD2 LYS X 266      61.670  50.845  29.055  1.00  0.00           H
ATOM   4183  HD3 LYS X 266      61.117  49.756  30.432  1.00  0.00           H
ATOM   4184  CE  LYS X 266      61.571  51.725  30.955  1.00  0.00           C
ATOM   4185  HE2 LYS X 266      62.557  51.455  31.332  1.00  0.00           H
ATOM   4186  HE3 LYS X 266      60.947  51.867  31.838  1.00  0.00           H
ATOM   4187  NZ  LYS X 266      61.823  52.962  30.242  1.00  0.00           N
ATOM   4188  HZ1 LYS X 266      62.319  53.566  30.881  1.00  0.00           H
ATOM   4189  HZ2 LYS X 266      60.897  53.324  30.065  1.00  0.00           H
ATOM   4190  HZ3 LYS X 266      62.302  52.863  29.359  1.00  0.00           H
ATOM   4191  C   LYS X 266      56.757  49.480  27.722  1.00  0.00           C
ATOM   4192  O   LYS X 266      56.637  50.199  26.714  1.00  0.00           O
ATOM   4193  N   TRP X 267      56.493  48.140  27.625  1.00  0.00           N
ATOM   4194  H   TRP X 267      56.575  47.554  28.444  1.00  0.00           H
ATOM   4195  CA  TRP X 267      55.865  47.581  26.383  1.00  0.00           C
ATOM   4196  HA  TRP X 267      56.413  47.847  25.478  1.00  0.00           H
ATOM   4197  CB  TRP X 267      55.823  46.063  26.396  1.00  0.00           C
ATOM   4198  HB2 TRP X 267      55.109  45.740  27.154  1.00  0.00           H
ATOM   4199  HB3 TRP X 267      56.859  45.834  26.644  1.00  0.00           H
ATOM   4200  CG  TRP X 267      55.434  45.362  25.164  1.00  0.00           C
ATOM   4201  CD1 TRP X 267      56.132  45.160  24.059  1.00  0.00           C
ATOM   4202  HD1 TRP X 267      57.159  45.485  23.983  1.00  0.00           H
ATOM   4203  NE1 TRP X 267      55.404  44.532  23.054  1.00  0.00           N
ATOM   4204  HE1 TRP X 267      55.796  44.224  22.176  1.00  0.00           H
ATOM   4205  CE2 TRP X 267      54.131  44.427  23.410  1.00  0.00           C
ATOM   4206  CZ2 TRP X 267      52.993  43.985  22.769  1.00  0.00           C
ATOM   4207  HZ2 TRP X 267      53.070  43.671  21.738  1.00  0.00           H
ATOM   4208  CH2 TRP X 267      51.743  44.066  23.392  1.00  0.00           C
ATOM   4209  HH2 TRP X 267      50.863  44.005  22.769  1.00  0.00           H
ATOM   4210  CZ3 TRP X 267      51.701  44.447  24.758  1.00  0.00           C
ATOM   4211  HZ3 TRP X 267      50.780  44.424  25.322  1.00  0.00           H
ATOM   4212  CE3 TRP X 267      52.870  44.715  25.452  1.00  0.00           C
ATOM   4213  HE3 TRP X 267      52.789  45.006  26.489  1.00  0.00           H
ATOM   4214  CD2 TRP X 267      54.096  44.772  24.808  1.00  0.00           C
ATOM   4215  C   TRP X 267      54.439  48.154  26.103  1.00  0.00           C
ATOM   4216  O   TRP X 267      54.140  48.593  25.009  1.00  0.00           O
ATOM   4217  N   LEU X 268      53.652  48.384  27.219  1.00  0.00           N
ATOM   4218  H   LEU X 268      54.087  48.101  28.085  1.00  0.00           H
ATOM   4219  CA  LEU X 268      52.333  49.006  27.144  1.00  0.00           C
ATOM   4220  HA  LEU X 268      51.768  48.484  26.371  1.00  0.00           H
ATOM   4221  CB  LEU X 268      51.568  48.955  28.469  1.00  0.00           C
ATOM   4222  HB2 LEU X 268      50.657  49.514  28.254  1.00  0.00           H
ATOM   4223  HB3 LEU X 268      52.164  49.517  29.188  1.00  0.00           H
ATOM   4224  CG  LEU X 268      51.167  47.572  29.044  1.00  0.00           C
ATOM   4225  HG  LEU X 268      51.989  46.917  29.333  1.00  0.00           H
ATOM   4226  CD1 LEU X 268      50.257  47.785  30.276  1.00  0.00           C
ATOM   4227 HD11 LEU X 268      50.814  48.188  31.122  1.00  0.00           H
ATOM   4228 HD12 LEU X 268      49.329  48.340  30.144  1.00  0.00           H
ATOM   4229 HD13 LEU X 268      50.012  46.753  30.526  1.00  0.00           H
ATOM   4230  CD2 LEU X 268      50.264  46.874  27.977  1.00  0.00           C
ATOM   4231 HD21 LEU X 268      49.732  46.016  28.388  1.00  0.00           H
ATOM   4232 HD22 LEU X 268      49.465  47.518  27.608  1.00  0.00           H
ATOM   4233 HD23 LEU X 268      50.914  46.568  27.157  1.00  0.00           H
ATOM   4234  C   LEU X 268      52.584  50.424  26.692  1.00  0.00           C
ATOM   4235  O   LEU X 268      51.976  50.853  25.715  1.00  0.00           O
ATOM   4236  N   ASP X 269      53.494  51.247  27.295  1.00  0.00           N
ATOM   4237  H   ASP X 269      54.016  50.854  28.065  1.00  0.00           H
ATOM   4238  CA  ASP X 269      53.748  52.627  26.825  1.00  0.00           C
ATOM   4239  HA  ASP X 269      52.803  53.160  26.931  1.00  0.00           H
ATOM   4240  CB  ASP X 269      54.927  53.216  27.672  1.00  0.00           C
ATOM   4241  HB2 ASP X 269      55.531  53.811  26.987  1.00  0.00           H
ATOM   4242  HB3 ASP X 269      55.498  52.356  28.023  1.00  0.00           H
ATOM   4243  CG  ASP X 269      54.542  54.085  28.904  1.00  0.00           C
ATOM   4244  OD1 ASP X 269      55.536  54.561  29.525  1.00  0.00           O
ATOM   4245  OD2 ASP X 269      53.325  54.151  29.300  1.00  0.00           O
ATOM   4246  C   ASP X 269      54.142  52.675  25.355  1.00  0.00           C
ATOM   4247  O   ASP X 269      53.754  53.629  24.677  1.00  0.00           O
ATOM   4248  N   ASP X 270      54.846  51.702  24.776  1.00  0.00           N
ATOM   4249  H   ASP X 270      55.157  50.963  25.392  1.00  0.00           H
ATOM   4250  CA  ASP X 270      55.062  51.631  23.349  1.00  0.00           C
ATOM   4251  HA  ASP X 270      55.355  52.637  23.050  1.00  0.00           H
ATOM   4252  CB  ASP X 270      56.229  50.685  23.110  1.00  0.00           C
ATOM   4253  HB2 ASP X 270      56.244  50.362  22.069  1.00  0.00           H
ATOM   4254  HB3 ASP X 270      55.932  49.882  23.784  1.00  0.00           H
ATOM   4255  CG  ASP X 270      57.662  51.205  23.419  1.00  0.00           C
ATOM   4256  OD1 ASP X 270      58.600  50.410  23.432  1.00  0.00           O
ATOM   4257  OD2 ASP X 270      57.873  52.409  23.546  1.00  0.00           O
ATOM   4258  C   ASP X 270      53.910  51.235  22.436  1.00  0.00           C
ATOM   4259  O   ASP X 270      54.055  51.440  21.212  1.00  0.00           O
ATOM   4260  N   GLN X 271      52.814  50.684  22.905  1.00  0.00           N
ATOM   4261  H   GLN X 271      52.748  50.595  23.908  1.00  0.00           H
ATOM   4262  CA  GLN X 271      51.565  50.468  22.148  1.00  0.00           C
ATOM   4263  HA  GLN X 271      51.721  50.158  21.115  1.00  0.00           H
ATOM   4264  CB  GLN X 271      50.837  49.239  22.753  1.00  0.00           C
ATOM   4265  HB2 GLN X 271      49.951  49.193  22.120  1.00  0.00           H
ATOM   4266  HB3 GLN X 271      50.541  49.545  23.756  1.00  0.00           H
ATOM   4267  CG  GLN X 271      51.496  47.846  22.932  1.00  0.00           C
ATOM   4268  HG2 GLN X 271      50.827  47.002  23.104  1.00  0.00           H
ATOM   4269  HG3 GLN X 271      52.123  47.903  23.822  1.00  0.00           H
ATOM   4270  CD  GLN X 271      52.474  47.406  21.820  1.00  0.00           C
ATOM   4271  OE1 GLN X 271      52.071  46.953  20.793  1.00  0.00           O
ATOM   4272  NE2 GLN X 271      53.743  47.683  21.999  1.00  0.00           N
ATOM   4273 HE21 GLN X 271      54.024  48.067  22.890  1.00  0.00           H
ATOM   4274 HE22 GLN X 271      54.381  47.615  21.219  1.00  0.00           H
ATOM   4275  C   GLN X 271      50.628  51.670  22.165  1.00  0.00           C
ATOM   4276  O   GLN X 271      50.595  52.465  23.162  1.00  0.00           O
ATOM   4277  N   PRO X 272      49.732  51.877  21.145  1.00  0.00           N
ATOM   4278  CD  PRO X 272      49.754  51.142  19.875  1.00  0.00           C
ATOM   4279  HD2 PRO X 272      49.565  50.074  19.990  1.00  0.00           H
ATOM   4280  HD3 PRO X 272      50.666  51.193  19.279  1.00  0.00           H
ATOM   4281  CG  PRO X 272      48.529  51.666  19.117  1.00  0.00           C
ATOM   4282  HG2 PRO X 272      48.703  51.629  18.042  1.00  0.00           H
ATOM   4283  HG3 PRO X 272      47.595  51.118  19.239  1.00  0.00           H
ATOM   4284  CB  PRO X 272      48.362  53.113  19.635  1.00  0.00           C
ATOM   4285  HB2 PRO X 272      48.935  53.802  19.015  1.00  0.00           H
ATOM   4286  HB3 PRO X 272      47.338  53.489  19.648  1.00  0.00           H
ATOM   4287  CA  PRO X 272      48.825  52.996  21.094  1.00  0.00           C
ATOM   4288  HA  PRO X 272      49.340  53.936  21.291  1.00  0.00           H
ATOM   4289  C   PRO X 272      47.638  52.807  22.112  1.00  0.00           C
ATOM   4290  O   PRO X 272      47.374  51.634  22.484  1.00  0.00           O
ATOM   4291  N   GLU X 273      46.977  53.891  22.561  1.00  0.00           N
ATOM   4292  H   GLU X 273      47.326  54.783  22.241  1.00  0.00           H
ATOM   4293  CA  GLU X 273      45.861  53.804  23.500  1.00  0.00           C
ATOM   4294  HA  GLU X 273      46.299  53.309  24.367  1.00  0.00           H
ATOM   4295  CB  GLU X 273      45.528  55.210  24.068  1.00  0.00           C
ATOM   4296  HB2 GLU X 273      45.449  55.730  23.113  1.00  0.00           H
ATOM   4297  HB3 GLU X 273      46.297  55.659  24.696  1.00  0.00           H
ATOM   4298  CG  GLU X 273      44.141  55.401  24.721  1.00  0.00           C
ATOM   4299  HG2 GLU X 273      44.261  56.106  25.543  1.00  0.00           H
ATOM   4300  HG3 GLU X 273      43.709  54.457  25.056  1.00  0.00           H
ATOM   4301  CD  GLU X 273      43.234  56.111  23.614  1.00  0.00           C
ATOM   4302  OE1 GLU X 273      42.363  55.411  23.105  1.00  0.00           O
ATOM   4303  OE2 GLU X 273      43.353  57.387  23.442  1.00  0.00           O
ATOM   4304  C   GLU X 273      44.672  52.957  22.967  1.00  0.00           C
ATOM   4305  O   GLU X 273      44.352  52.822  21.778  1.00  0.00           O
ATOM   4306  N   SER X 274      44.055  52.286  23.922  1.00  0.00           N
ATOM   4307  H   SER X 274      44.374  52.412  24.872  1.00  0.00           H
ATOM   4308  CA  SER X 274      42.922  51.426  23.754  1.00  0.00           C
ATOM   4309  HA  SER X 274      42.887  50.959  24.738  1.00  0.00           H
ATOM   4310  CB  SER X 274      41.588  52.030  23.555  1.00  0.00           C
ATOM   4311  HB2 SER X 274      40.866  51.331  23.978  1.00  0.00           H
ATOM   4312  HB3 SER X 274      41.496  52.339  22.514  1.00  0.00           H
ATOM   4313  OG  SER X 274      41.405  53.105  24.407  1.00  0.00           O
ATOM   4314  HG  SER X 274      41.814  53.828  23.926  1.00  0.00           H
ATOM   4315  C   SER X 274      43.032  50.158  22.956  1.00  0.00           C
ATOM   4316  O   SER X 274      42.068  49.576  22.439  1.00  0.00           O
ATOM   4317  N   SER X 275      44.295  49.761  22.697  1.00  0.00           N
ATOM   4318  H   SER X 275      45.006  50.135  23.310  1.00  0.00           H
ATOM   4319  CA  SER X 275      44.608  48.701  21.775  1.00  0.00           C
ATOM   4320  HA  SER X 275      43.699  48.533  21.197  1.00  0.00           H
ATOM   4321  CB  SER X 275      45.798  49.127  20.902  1.00  0.00           C
ATOM   4322  HB2 SER X 275      45.620  50.075  20.394  1.00  0.00           H
ATOM   4323  HB3 SER X 275      45.959  48.390  20.115  1.00  0.00           H
ATOM   4324  OG  SER X 275      46.949  49.168  21.698  1.00  0.00           O
ATOM   4325  HG  SER X 275      47.000  50.018  22.142  1.00  0.00           H
ATOM   4326  C   SER X 275      44.934  47.319  22.338  1.00  0.00           C
ATOM   4327  O   SER X 275      44.534  46.402  21.667  1.00  0.00           O
ATOM   4328  N   VAL X 276      45.571  47.099  23.430  1.00  0.00           N
ATOM   4329  H   VAL X 276      45.905  47.916  23.921  1.00  0.00           H
ATOM   4330  CA  VAL X 276      45.748  45.831  24.135  1.00  0.00           C
ATOM   4331  HA  VAL X 276      45.949  45.110  23.343  1.00  0.00           H
ATOM   4332  CB  VAL X 276      46.912  45.878  25.061  1.00  0.00           C
ATOM   4333  HB  VAL X 276      46.709  46.748  25.685  1.00  0.00           H
ATOM   4334  CG1 VAL X 276      47.274  44.657  25.858  1.00  0.00           C
ATOM   4335 HG11 VAL X 276      48.287  44.717  26.257  1.00  0.00           H
ATOM   4336 HG12 VAL X 276      46.483  44.545  26.599  1.00  0.00           H
ATOM   4337 HG13 VAL X 276      47.225  43.809  25.174  1.00  0.00           H
ATOM   4338  CG2 VAL X 276      48.238  46.185  24.317  1.00  0.00           C
ATOM   4339 HG21 VAL X 276      48.111  46.908  23.511  1.00  0.00           H
ATOM   4340 HG22 VAL X 276      48.941  46.557  25.062  1.00  0.00           H
ATOM   4341 HG23 VAL X 276      48.558  45.261  23.835  1.00  0.00           H
ATOM   4342  C   VAL X 276      44.466  45.233  24.720  1.00  0.00           C
ATOM   4343  O   VAL X 276      43.873  45.838  25.608  1.00  0.00           O
ATOM   4344  N   VAL X 277      44.085  44.001  24.393  1.00  0.00           N
ATOM   4345  H   VAL X 277      44.511  43.503  23.624  1.00  0.00           H
ATOM   4346  CA  VAL X 277      43.366  43.220  25.293  1.00  0.00           C
ATOM   4347  HA  VAL X 277      42.627  43.688  25.943  1.00  0.00           H
ATOM   4348  CB  VAL X 277      42.527  42.161  24.579  1.00  0.00           C
ATOM   4349  HB  VAL X 277      43.237  41.644  23.933  1.00  0.00           H
ATOM   4350  CG1 VAL X 277      41.909  41.107  25.479  1.00  0.00           C
ATOM   4351 HG11 VAL X 277      41.259  40.494  24.854  1.00  0.00           H
ATOM   4352 HG12 VAL X 277      42.716  40.445  25.795  1.00  0.00           H
ATOM   4353 HG13 VAL X 277      41.527  41.575  26.386  1.00  0.00           H
ATOM   4354  CG2 VAL X 277      41.550  42.804  23.525  1.00  0.00           C
ATOM   4355 HG21 VAL X 277      41.049  41.995  22.994  1.00  0.00           H
ATOM   4356 HG22 VAL X 277      40.909  43.521  24.039  1.00  0.00           H
ATOM   4357 HG23 VAL X 277      42.117  43.335  22.761  1.00  0.00           H
ATOM   4358  C   VAL X 277      44.235  42.599  26.406  1.00  0.00           C
ATOM   4359  O   VAL X 277      45.236  41.926  26.117  1.00  0.00           O
ATOM   4360  N   PHE X 278      43.967  42.836  27.691  1.00  0.00           N
ATOM   4361  H   PHE X 278      43.115  43.310  27.957  1.00  0.00           H
ATOM   4362  CA  PHE X 278      44.507  41.962  28.756  1.00  0.00           C
ATOM   4363  HA  PHE X 278      45.557  41.784  28.522  1.00  0.00           H
ATOM   4364  CB  PHE X 278      44.464  42.819  29.980  1.00  0.00           C
ATOM   4365  HB2 PHE X 278      43.498  43.305  30.119  1.00  0.00           H
ATOM   4366  HB3 PHE X 278      45.042  43.724  29.794  1.00  0.00           H
ATOM   4367  CG  PHE X 278      44.933  42.272  31.284  1.00  0.00           C
ATOM   4368  CD1 PHE X 278      44.062  42.094  32.396  1.00  0.00           C
ATOM   4369  HD1 PHE X 278      43.035  42.393  32.241  1.00  0.00           H
ATOM   4370  CE1 PHE X 278      44.672  41.725  33.611  1.00  0.00           C
ATOM   4371  HE1 PHE X 278      44.036  41.660  34.482  1.00  0.00           H
ATOM   4372  CZ  PHE X 278      46.049  41.504  33.783  1.00  0.00           C
ATOM   4373  HZ  PHE X 278      46.354  41.227  34.782  1.00  0.00           H
ATOM   4374  CE2 PHE X 278      46.909  41.608  32.647  1.00  0.00           C
ATOM   4375  HE2 PHE X 278      47.984  41.509  32.678  1.00  0.00           H
ATOM   4376  CD2 PHE X 278      46.352  42.007  31.441  1.00  0.00           C
ATOM   4377  HD2 PHE X 278      47.027  42.147  30.610  1.00  0.00           H
ATOM   4378  C   PHE X 278      43.739  40.647  28.852  1.00  0.00           C
ATOM   4379  O   PHE X 278      42.532  40.606  28.775  1.00  0.00           O
ATOM   4380  N   LEU X 279      44.519  39.570  29.025  1.00  0.00           N
ATOM   4381  H   LEU X 279      45.493  39.688  29.264  1.00  0.00           H
ATOM   4382  CA  LEU X 279      43.951  38.220  29.359  1.00  0.00           C
ATOM   4383  HA  LEU X 279      42.872  38.358  29.425  1.00  0.00           H
ATOM   4384  CB  LEU X 279      44.078  37.169  28.267  1.00  0.00           C
ATOM   4385  HB2 LEU X 279      43.386  36.378  28.559  1.00  0.00           H
ATOM   4386  HB3 LEU X 279      45.083  36.752  28.213  1.00  0.00           H
ATOM   4387  CG  LEU X 279      43.577  37.722  26.870  1.00  0.00           C
ATOM   4388  HG  LEU X 279      42.828  38.509  26.953  1.00  0.00           H
ATOM   4389  CD1 LEU X 279      44.864  38.226  26.110  1.00  0.00           C
ATOM   4390 HD11 LEU X 279      44.563  38.683  25.168  1.00  0.00           H
ATOM   4391 HD12 LEU X 279      45.403  38.887  26.789  1.00  0.00           H
ATOM   4392 HD13 LEU X 279      45.557  37.411  25.904  1.00  0.00           H
ATOM   4393  CD2 LEU X 279      43.080  36.571  25.964  1.00  0.00           C
ATOM   4394 HD21 LEU X 279      43.886  35.839  25.900  1.00  0.00           H
ATOM   4395 HD22 LEU X 279      42.277  36.023  26.456  1.00  0.00           H
ATOM   4396 HD23 LEU X 279      42.796  36.827  24.944  1.00  0.00           H
ATOM   4397  C   LEU X 279      44.548  37.649  30.695  1.00  0.00           C
ATOM   4398  O   LEU X 279      45.771  37.510  30.823  1.00  0.00           O
ATOM   4399  N   CYS X 280      43.683  37.319  31.676  1.00  0.00           N
ATOM   4400  H   CYS X 280      42.694  37.244  31.489  1.00  0.00           H
ATOM   4401  CA  CYS X 280      44.098  36.875  32.994  1.00  0.00           C
ATOM   4402  HA  CYS X 280      44.929  36.174  33.072  1.00  0.00           H
ATOM   4403  CB  CYS X 280      44.629  38.123  33.731  1.00  0.00           C
ATOM   4404  HB2 CYS X 280      43.922  38.936  33.894  1.00  0.00           H
ATOM   4405  HB3 CYS X 280      45.457  38.489  33.124  1.00  0.00           H
ATOM   4406  SG  CYS X 280      45.171  37.670  35.335  1.00  0.00           S
ATOM   4407  HG  CYS X 280      45.016  38.897  35.839  1.00  0.00           H
ATOM   4408  C   CYS X 280      42.894  36.274  33.754  1.00  0.00           C
ATOM   4409  O   CYS X 280      41.678  36.467  33.473  1.00  0.00           O
ATOM   4410  N   PHE X 281      43.267  35.232  34.614  1.00  0.00           N
ATOM   4411  H   PHE X 281      44.266  35.172  34.756  1.00  0.00           H
ATOM   4412  CA  PHE X 281      42.413  34.156  35.104  1.00  0.00           C
ATOM   4413  HA  PHE X 281      41.401  34.560  35.112  1.00  0.00           H
ATOM   4414  CB  PHE X 281      42.218  32.937  34.112  1.00  0.00           C
ATOM   4415  HB2 PHE X 281      41.404  32.261  34.375  1.00  0.00           H
ATOM   4416  HB3 PHE X 281      43.056  32.250  34.231  1.00  0.00           H
ATOM   4417  CG  PHE X 281      41.969  33.317  32.689  1.00  0.00           C
ATOM   4418  CD1 PHE X 281      43.013  33.323  31.704  1.00  0.00           C
ATOM   4419  HD1 PHE X 281      44.048  33.209  31.987  1.00  0.00           H
ATOM   4420  CE1 PHE X 281      42.602  33.441  30.377  1.00  0.00           C
ATOM   4421  HE1 PHE X 281      43.390  33.320  29.649  1.00  0.00           H
ATOM   4422  CZ  PHE X 281      41.275  33.534  29.978  1.00  0.00           C
ATOM   4423  HZ  PHE X 281      41.149  33.565  28.905  1.00  0.00           H
ATOM   4424  CE2 PHE X 281      40.267  33.699  30.915  1.00  0.00           C
ATOM   4425  HE2 PHE X 281      39.262  33.845  30.547  1.00  0.00           H
ATOM   4426  CD2 PHE X 281      40.589  33.579  32.295  1.00  0.00           C
ATOM   4427  HD2 PHE X 281      39.774  33.546  33.003  1.00  0.00           H
ATOM   4428  C   PHE X 281      42.742  33.715  36.509  1.00  0.00           C
ATOM   4429  O   PHE X 281      42.825  32.504  36.843  1.00  0.00           O
ATOM   4430  N   GLY X 282      42.926  34.735  37.440  1.00  0.00           N
ATOM   4431  H   GLY X 282      42.931  35.676  37.072  1.00  0.00           H
ATOM   4432  CA  GLY X 282      42.749  34.678  38.939  1.00  0.00           C
ATOM   4433  HA2 GLY X 282      41.773  34.329  39.276  1.00  0.00           H
ATOM   4434  HA3 GLY X 282      42.817  35.718  39.259  1.00  0.00           H
ATOM   4435  C   GLY X 282      43.707  33.822  39.692  1.00  0.00           C
ATOM   4436  O   GLY X 282      44.894  33.776  39.319  1.00  0.00           O
ATOM   4437  N   SER X 283      43.172  32.960  40.597  1.00  0.00           N
ATOM   4438  H   SER X 283      42.173  33.060  40.703  1.00  0.00           H
ATOM   4439  CA  SER X 283      43.867  31.913  41.334  1.00  0.00           C
ATOM   4440  HA  SER X 283      44.850  32.281  41.627  1.00  0.00           H
ATOM   4441  CB  SER X 283      43.126  31.451  42.568  1.00  0.00           C
ATOM   4442  HB2 SER X 283      43.728  30.764  43.162  1.00  0.00           H
ATOM   4443  HB3 SER X 283      42.202  30.958  42.268  1.00  0.00           H
ATOM   4444  OG  SER X 283      42.789  32.523  43.458  1.00  0.00           O
ATOM   4445  HG  SER X 283      42.091  33.047  43.057  1.00  0.00           H
ATOM   4446  C   SER X 283      44.255  30.710  40.432  1.00  0.00           C
ATOM   4447  O   SER X 283      44.603  29.615  40.939  1.00  0.00           O
ATOM   4448  N   MET X 284      44.292  30.789  39.076  1.00  0.00           N
ATOM   4449  H   MET X 284      44.009  31.688  38.712  1.00  0.00           H
ATOM   4450  CA  MET X 284      44.620  29.713  38.155  1.00  0.00           C
ATOM   4451  HA  MET X 284      45.201  29.001  38.741  1.00  0.00           H
ATOM   4452  CB  MET X 284      43.303  29.059  37.702  1.00  0.00           C
ATOM   4453  HB2 MET X 284      42.849  29.712  36.957  1.00  0.00           H
ATOM   4454  HB3 MET X 284      42.581  28.851  38.492  1.00  0.00           H
ATOM   4455  CG  MET X 284      43.687  27.727  37.100  1.00  0.00           C
ATOM   4456  HG2 MET X 284      44.147  27.951  36.137  1.00  0.00           H
ATOM   4457  HG3 MET X 284      42.784  27.229  36.747  1.00  0.00           H
ATOM   4458  SD  MET X 284      44.688  26.433  37.953  1.00  0.00           S
ATOM   4459  CE  MET X 284      43.741  26.303  39.476  1.00  0.00           C
ATOM   4460  HE1 MET X 284      42.687  26.522  39.308  1.00  0.00           H
ATOM   4461  HE2 MET X 284      43.741  25.331  39.969  1.00  0.00           H
ATOM   4462  HE3 MET X 284      44.084  27.063  40.178  1.00  0.00           H
ATOM   4463  C   MET X 284      45.606  29.974  37.025  1.00  0.00           C
ATOM   4464  O   MET X 284      46.636  29.272  36.796  1.00  0.00           O
ATOM   4465  N   GLY X 285      45.351  31.001  36.165  1.00  0.00           N
ATOM   4466  H   GLY X 285      44.539  31.563  36.376  1.00  0.00           H
ATOM   4467  CA  GLY X 285      46.217  31.452  35.059  1.00  0.00           C
ATOM   4468  HA2 GLY X 285      47.189  31.731  35.466  1.00  0.00           H
ATOM   4469  HA3 GLY X 285      45.700  32.276  34.567  1.00  0.00           H
ATOM   4470  C   GLY X 285      46.610  30.413  33.896  1.00  0.00           C
ATOM   4471  O   GLY X 285      47.515  30.734  33.092  1.00  0.00           O
ATOM   4472  N   SER X 286      46.027  29.278  33.747  1.00  0.00           N
ATOM   4473  H   SER X 286      45.158  29.209  34.258  1.00  0.00           H
ATOM   4474  CA  SER X 286      46.484  28.096  32.960  1.00  0.00           C
ATOM   4475  HA  SER X 286      47.166  28.297  32.134  1.00  0.00           H
ATOM   4476  CB  SER X 286      47.377  27.226  33.877  1.00  0.00           C
ATOM   4477  HB2 SER X 286      48.206  27.840  34.228  1.00  0.00           H
ATOM   4478  HB3 SER X 286      47.839  26.483  33.227  1.00  0.00           H
ATOM   4479  OG  SER X 286      46.642  26.616  34.963  1.00  0.00           O
ATOM   4480  HG  SER X 286      46.538  27.305  35.623  1.00  0.00           H
ATOM   4481  C   SER X 286      45.318  27.319  32.351  1.00  0.00           C
ATOM   4482  O   SER X 286      44.155  27.504  32.713  1.00  0.00           O
ATOM   4483  N   PHE X 287      45.639  26.481  31.373  1.00  0.00           N
ATOM   4484  H   PHE X 287      46.607  26.212  31.268  1.00  0.00           H
ATOM   4485  CA  PHE X 287      44.652  25.578  30.678  1.00  0.00           C
ATOM   4486  HA  PHE X 287      43.925  25.301  31.441  1.00  0.00           H
ATOM   4487  CB  PHE X 287      44.080  26.307  29.427  1.00  0.00           C
ATOM   4488  HB2 PHE X 287      43.615  25.612  28.729  1.00  0.00           H
ATOM   4489  HB3 PHE X 287      44.980  26.646  28.913  1.00  0.00           H
ATOM   4490  CG  PHE X 287      43.162  27.551  29.721  1.00  0.00           C
ATOM   4491  CD1 PHE X 287      41.771  27.481  30.102  1.00  0.00           C
ATOM   4492  HD1 PHE X 287      41.384  26.482  30.237  1.00  0.00           H
ATOM   4493  CE1 PHE X 287      40.989  28.617  30.394  1.00  0.00           C
ATOM   4494  HE1 PHE X 287      39.966  28.444  30.695  1.00  0.00           H
ATOM   4495  CZ  PHE X 287      41.551  29.882  30.094  1.00  0.00           C
ATOM   4496  HZ  PHE X 287      40.870  30.717  30.164  1.00  0.00           H
ATOM   4497  CE2 PHE X 287      42.907  29.967  29.685  1.00  0.00           C
ATOM   4498  HE2 PHE X 287      43.407  30.857  29.333  1.00  0.00           H
ATOM   4499  CD2 PHE X 287      43.691  28.821  29.608  1.00  0.00           C
ATOM   4500  HD2 PHE X 287      44.716  28.952  29.293  1.00  0.00           H
ATOM   4501  C   PHE X 287      45.300  24.233  30.416  1.00  0.00           C
ATOM   4502  O   PHE X 287      46.501  23.979  30.777  1.00  0.00           O
ATOM   4503  N   ASP X 288      44.611  23.314  29.799  1.00  0.00           N
ATOM   4504  H   ASP X 288      43.608  23.397  29.710  1.00  0.00           H
ATOM   4505  CA  ASP X 288      45.396  22.235  29.226  1.00  0.00           C
ATOM   4506  HA  ASP X 288      46.111  21.777  29.909  1.00  0.00           H
ATOM   4507  CB  ASP X 288      44.450  21.071  28.770  1.00  0.00           C
ATOM   4508  HB2 ASP X 288      44.975  20.145  28.534  1.00  0.00           H
ATOM   4509  HB3 ASP X 288      43.738  21.341  27.990  1.00  0.00           H
ATOM   4510  CG  ASP X 288      43.487  20.681  29.953  1.00  0.00           C
ATOM   4511  OD1 ASP X 288      43.845  19.906  30.890  1.00  0.00           O
ATOM   4512  OD2 ASP X 288      42.345  21.209  29.912  1.00  0.00           O
ATOM   4513  C   ASP X 288      46.176  22.605  27.959  1.00  0.00           C
ATOM   4514  O   ASP X 288      45.907  23.563  27.269  1.00  0.00           O
ATOM   4515  N   ALA X 289      47.200  21.782  27.595  1.00  0.00           N
ATOM   4516  H   ALA X 289      47.297  20.915  28.104  1.00  0.00           H
ATOM   4517  CA  ALA X 289      48.109  22.123  26.519  1.00  0.00           C
ATOM   4518  HA  ALA X 289      48.390  23.176  26.542  1.00  0.00           H
ATOM   4519  CB  ALA X 289      49.385  21.284  26.781  1.00  0.00           C
ATOM   4520  HB1 ALA X 289      50.036  21.641  25.984  1.00  0.00           H
ATOM   4521  HB2 ALA X 289      49.882  21.493  27.728  1.00  0.00           H
ATOM   4522  HB3 ALA X 289      49.300  20.217  26.571  1.00  0.00           H
ATOM   4523  C   ALA X 289      47.582  21.883  25.135  1.00  0.00           C
ATOM   4524  O   ALA X 289      48.149  22.538  24.235  1.00  0.00           O
ATOM   4525  N   GLU X 290      46.549  21.066  24.904  1.00  0.00           N
ATOM   4526  H   GLU X 290      46.508  20.319  25.583  1.00  0.00           H
ATOM   4527  CA  GLU X 290      45.778  21.052  23.686  1.00  0.00           C
ATOM   4528  HA  GLU X 290      46.477  21.157  22.857  1.00  0.00           H
ATOM   4529  CB  GLU X 290      44.982  19.777  23.567  1.00  0.00           C
ATOM   4530  HB2 GLU X 290      44.510  19.782  22.584  1.00  0.00           H
ATOM   4531  HB3 GLU X 290      44.204  19.922  24.316  1.00  0.00           H
ATOM   4532  CG  GLU X 290      45.794  18.469  23.798  1.00  0.00           C
ATOM   4533  HG2 GLU X 290      45.322  17.576  23.386  1.00  0.00           H
ATOM   4534  HG3 GLU X 290      45.829  18.344  24.880  1.00  0.00           H
ATOM   4535  CD  GLU X 290      47.223  18.541  23.216  1.00  0.00           C
ATOM   4536  OE1 GLU X 290      47.299  18.592  21.925  1.00  0.00           O
ATOM   4537  OE2 GLU X 290      48.268  18.356  23.973  1.00  0.00           O
ATOM   4538  C   GLU X 290      44.834  22.307  23.497  1.00  0.00           C
ATOM   4539  O   GLU X 290      44.581  22.802  22.387  1.00  0.00           O
ATOM   4540  N   GLN X 291      44.385  22.848  24.688  1.00  0.00           N
ATOM   4541  H   GLN X 291      44.650  22.350  25.526  1.00  0.00           H
ATOM   4542  CA  GLN X 291      43.542  24.020  24.718  1.00  0.00           C
ATOM   4543  HA  GLN X 291      42.771  23.938  23.952  1.00  0.00           H
ATOM   4544  CB  GLN X 291      42.891  24.150  26.041  1.00  0.00           C
ATOM   4545  HB2 GLN X 291      43.692  24.199  26.779  1.00  0.00           H
ATOM   4546  HB3 GLN X 291      42.343  23.249  26.316  1.00  0.00           H
ATOM   4547  CG  GLN X 291      42.032  25.361  26.437  1.00  0.00           C
ATOM   4548  HG2 GLN X 291      42.644  26.263  26.410  1.00  0.00           H
ATOM   4549  HG3 GLN X 291      41.730  25.182  27.469  1.00  0.00           H
ATOM   4550  CD  GLN X 291      40.787  25.489  25.583  1.00  0.00           C
ATOM   4551  OE1 GLN X 291      39.671  25.176  25.970  1.00  0.00           O
ATOM   4552  NE2 GLN X 291      41.039  26.048  24.434  1.00  0.00           N
ATOM   4553 HE21 GLN X 291      40.314  26.201  23.748  1.00  0.00           H
ATOM   4554 HE22 GLN X 291      41.953  26.259  24.061  1.00  0.00           H
ATOM   4555  C   GLN X 291      44.413  25.317  24.436  1.00  0.00           C
ATOM   4556  O   GLN X 291      43.985  26.244  23.778  1.00  0.00           O
ATOM   4557  N   ILE X 292      45.654  25.342  24.939  1.00  0.00           N
ATOM   4558  H   ILE X 292      45.904  24.516  25.464  1.00  0.00           H
ATOM   4559  CA  ILE X 292      46.616  26.434  24.677  1.00  0.00           C
ATOM   4560  HA  ILE X 292      46.100  27.369  24.895  1.00  0.00           H
ATOM   4561  CB  ILE X 292      47.904  26.429  25.508  1.00  0.00           C
ATOM   4562  HB  ILE X 292      48.407  25.477  25.336  1.00  0.00           H
ATOM   4563  CG2 ILE X 292      48.931  27.520  25.133  1.00  0.00           C
ATOM   4564 HG21 ILE X 292      49.767  27.459  25.829  1.00  0.00           H
ATOM   4565 HG22 ILE X 292      49.267  27.510  24.096  1.00  0.00           H
ATOM   4566 HG23 ILE X 292      48.610  28.540  25.343  1.00  0.00           H
ATOM   4567  CG1 ILE X 292      47.642  26.530  27.014  1.00  0.00           C
ATOM   4568 HG12 ILE X 292      46.734  25.967  27.231  1.00  0.00           H
ATOM   4569 HG13 ILE X 292      47.424  27.569  27.264  1.00  0.00           H
ATOM   4570  CD1 ILE X 292      48.803  25.958  27.833  1.00  0.00           C
ATOM   4571 HD11 ILE X 292      49.203  25.019  27.449  1.00  0.00           H
ATOM   4572 HD12 ILE X 292      49.552  26.729  28.013  1.00  0.00           H
ATOM   4573 HD13 ILE X 292      48.260  25.673  28.734  1.00  0.00           H
ATOM   4574  C   ILE X 292      46.840  26.614  23.154  1.00  0.00           C
ATOM   4575  O   ILE X 292      46.817  27.762  22.684  1.00  0.00           O
ATOM   4576  N   GLU X 293      46.887  25.509  22.330  1.00  0.00           N
ATOM   4577  H   GLU X 293      46.838  24.594  22.753  1.00  0.00           H
ATOM   4578  CA  GLU X 293      46.997  25.605  20.875  1.00  0.00           C
ATOM   4579  HA  GLU X 293      47.931  26.100  20.609  1.00  0.00           H
ATOM   4580  CB  GLU X 293      47.192  24.192  20.312  1.00  0.00           C
ATOM   4581  HB2 GLU X 293      47.079  24.209  19.228  1.00  0.00           H
ATOM   4582  HB3 GLU X 293      46.417  23.534  20.706  1.00  0.00           H
ATOM   4583  CG  GLU X 293      48.534  23.483  20.570  1.00  0.00           C
ATOM   4584  HG2 GLU X 293      48.604  23.048  21.567  1.00  0.00           H
ATOM   4585  HG3 GLU X 293      49.428  24.087  20.418  1.00  0.00           H
ATOM   4586  CD  GLU X 293      48.537  22.262  19.594  1.00  0.00           C
ATOM   4587  OE1 GLU X 293      48.343  21.098  20.050  1.00  0.00           O
ATOM   4588  OE2 GLU X 293      48.961  22.382  18.406  1.00  0.00           O
ATOM   4589  C   GLU X 293      45.894  26.409  20.187  1.00  0.00           C
ATOM   4590  O   GLU X 293      46.285  27.423  19.514  1.00  0.00           O
ATOM   4591  N   GLU X 294      44.603  26.124  20.555  1.00  0.00           N
ATOM   4592  H   GLU X 294      44.491  25.551  21.380  1.00  0.00           H
ATOM   4593  CA  GLU X 294      43.393  26.880  20.118  1.00  0.00           C
ATOM   4594  HA  GLU X 294      43.406  26.969  19.032  1.00  0.00           H
ATOM   4595  CB  GLU X 294      42.110  26.175  20.736  1.00  0.00           C
ATOM   4596  HB2 GLU X 294      41.243  26.790  20.497  1.00  0.00           H
ATOM   4597  HB3 GLU X 294      42.246  26.242  21.815  1.00  0.00           H
ATOM   4598  CG  GLU X 294      42.036  24.747  20.100  1.00  0.00           C
ATOM   4599  HG2 GLU X 294      41.457  24.139  20.795  1.00  0.00           H
ATOM   4600  HG3 GLU X 294      43.024  24.369  19.839  1.00  0.00           H
ATOM   4601  CD  GLU X 294      41.366  24.689  18.728  1.00  0.00           C
ATOM   4602  OE1 GLU X 294      40.363  25.428  18.483  1.00  0.00           O
ATOM   4603  OE2 GLU X 294      41.823  23.982  17.831  1.00  0.00           O
ATOM   4604  C   GLU X 294      43.408  28.369  20.572  1.00  0.00           C
ATOM   4605  O   GLU X 294      43.126  29.247  19.711  1.00  0.00           O
ATOM   4606  N   ILE X 295      43.891  28.695  21.821  1.00  0.00           N
ATOM   4607  H   ILE X 295      44.029  27.954  22.494  1.00  0.00           H
ATOM   4608  CA  ILE X 295      43.956  30.139  22.248  1.00  0.00           C
ATOM   4609  HA  ILE X 295      42.995  30.603  22.029  1.00  0.00           H
ATOM   4610  CB  ILE X 295      44.287  30.306  23.764  1.00  0.00           C
ATOM   4611  HB  ILE X 295      45.222  29.771  23.931  1.00  0.00           H
ATOM   4612  CG2 ILE X 295      44.480  31.782  24.107  1.00  0.00           C
ATOM   4613 HG21 ILE X 295      44.745  31.875  25.161  1.00  0.00           H
ATOM   4614 HG22 ILE X 295      45.334  32.214  23.586  1.00  0.00           H
ATOM   4615 HG23 ILE X 295      43.504  32.261  24.033  1.00  0.00           H
ATOM   4616  CG1 ILE X 295      43.236  29.655  24.718  1.00  0.00           C
ATOM   4617 HG12 ILE X 295      42.746  28.786  24.279  1.00  0.00           H
ATOM   4618 HG13 ILE X 295      42.411  30.362  24.814  1.00  0.00           H
ATOM   4619  CD1 ILE X 295      43.738  29.243  26.123  1.00  0.00           C
ATOM   4620 HD11 ILE X 295      44.209  30.071  26.653  1.00  0.00           H
ATOM   4621 HD12 ILE X 295      42.840  28.919  26.650  1.00  0.00           H
ATOM   4622 HD13 ILE X 295      44.381  28.370  26.017  1.00  0.00           H
ATOM   4623  C   ILE X 295      44.995  30.945  21.426  1.00  0.00           C
ATOM   4624  O   ILE X 295      44.776  32.029  20.965  1.00  0.00           O
ATOM   4625  N   ALA X 296      46.095  30.250  21.053  1.00  0.00           N
ATOM   4626  H   ALA X 296      46.140  29.296  21.380  1.00  0.00           H
ATOM   4627  CA  ALA X 296      47.140  30.810  20.204  1.00  0.00           C
ATOM   4628  HA  ALA X 296      47.301  31.843  20.514  1.00  0.00           H
ATOM   4629  CB  ALA X 296      48.364  29.970  20.336  1.00  0.00           C
ATOM   4630  HB1 ALA X 296      48.335  29.692  21.389  1.00  0.00           H
ATOM   4631  HB2 ALA X 296      48.175  29.070  19.751  1.00  0.00           H
ATOM   4632  HB3 ALA X 296      49.295  30.458  20.048  1.00  0.00           H
ATOM   4633  C   ALA X 296      46.699  30.945  18.766  1.00  0.00           C
ATOM   4634  O   ALA X 296      47.104  31.920  18.112  1.00  0.00           O
ATOM   4635  N   VAL X 297      45.874  30.091  18.227  1.00  0.00           N
ATOM   4636  H   VAL X 297      45.566  29.301  18.776  1.00  0.00           H
ATOM   4637  CA  VAL X 297      45.151  30.287  16.937  1.00  0.00           C
ATOM   4638  HA  VAL X 297      45.907  30.432  16.165  1.00  0.00           H
ATOM   4639  CB  VAL X 297      44.442  28.949  16.481  1.00  0.00           C
ATOM   4640  HB  VAL X 297      43.816  28.568  17.288  1.00  0.00           H
ATOM   4641  CG1 VAL X 297      43.397  29.114  15.295  1.00  0.00           C
ATOM   4642 HG11 VAL X 297      43.980  29.269  14.388  1.00  0.00           H
ATOM   4643 HG12 VAL X 297      42.806  28.202  15.208  1.00  0.00           H
ATOM   4644 HG13 VAL X 297      42.746  29.988  15.321  1.00  0.00           H
ATOM   4645  CG2 VAL X 297      45.459  27.831  16.162  1.00  0.00           C
ATOM   4646 HG21 VAL X 297      44.900  26.896  16.171  1.00  0.00           H
ATOM   4647 HG22 VAL X 297      45.970  28.109  15.240  1.00  0.00           H
ATOM   4648 HG23 VAL X 297      46.327  27.743  16.816  1.00  0.00           H
ATOM   4649  C   VAL X 297      44.182  31.442  17.036  1.00  0.00           C
ATOM   4650  O   VAL X 297      44.238  32.291  16.147  1.00  0.00           O
ATOM   4651  N   ALA X 298      43.194  31.467  17.915  1.00  0.00           N
ATOM   4652  H   ALA X 298      43.211  30.744  18.621  1.00  0.00           H
ATOM   4653  CA  ALA X 298      42.285  32.531  18.042  1.00  0.00           C
ATOM   4654  HA  ALA X 298      41.681  32.502  17.135  1.00  0.00           H
ATOM   4655  CB  ALA X 298      41.366  32.223  19.236  1.00  0.00           C
ATOM   4656  HB1 ALA X 298      40.475  32.847  19.179  1.00  0.00           H
ATOM   4657  HB2 ALA X 298      40.871  31.252  19.246  1.00  0.00           H
ATOM   4658  HB3 ALA X 298      41.946  32.410  20.140  1.00  0.00           H
ATOM   4659  C   ALA X 298      42.871  33.990  18.130  1.00  0.00           C
ATOM   4660  O   ALA X 298      42.289  34.853  17.466  1.00  0.00           O
ATOM   4661  N   LEU X 299      43.994  34.161  18.838  1.00  0.00           N
ATOM   4662  H   LEU X 299      44.345  33.351  19.327  1.00  0.00           H
ATOM   4663  CA  LEU X 299      44.722  35.439  19.085  1.00  0.00           C
ATOM   4664  HA  LEU X 299      44.135  36.240  19.534  1.00  0.00           H
ATOM   4665  CB  LEU X 299      45.880  35.247  20.097  1.00  0.00           C
ATOM   4666  HB2 LEU X 299      46.598  36.039  19.887  1.00  0.00           H
ATOM   4667  HB3 LEU X 299      46.446  34.365  19.799  1.00  0.00           H
ATOM   4668  CG  LEU X 299      45.340  35.270  21.577  1.00  0.00           C
ATOM   4669  HG  LEU X 299      44.483  34.597  21.601  1.00  0.00           H
ATOM   4670  CD1 LEU X 299      46.512  34.950  22.565  1.00  0.00           C
ATOM   4671 HD11 LEU X 299      46.967  34.047  22.155  1.00  0.00           H
ATOM   4672 HD12 LEU X 299      47.236  35.762  22.630  1.00  0.00           H
ATOM   4673 HD13 LEU X 299      46.114  34.790  23.567  1.00  0.00           H
ATOM   4674  CD2 LEU X 299      44.746  36.608  21.967  1.00  0.00           C
ATOM   4675 HD21 LEU X 299      45.424  37.395  21.637  1.00  0.00           H
ATOM   4676 HD22 LEU X 299      43.875  36.924  21.391  1.00  0.00           H
ATOM   4677 HD23 LEU X 299      44.562  36.614  23.041  1.00  0.00           H
ATOM   4678  C   LEU X 299      45.208  35.987  17.775  1.00  0.00           C
ATOM   4679  O   LEU X 299      44.996  37.168  17.420  1.00  0.00           O
ATOM   4680  N   GLU X 300      45.704  35.126  16.935  1.00  0.00           N
ATOM   4681  H   GLU X 300      45.911  34.214  17.317  1.00  0.00           H
ATOM   4682  CA  GLU X 300      46.090  35.464  15.544  1.00  0.00           C
ATOM   4683  HA  GLU X 300      46.471  36.479  15.427  1.00  0.00           H
ATOM   4684  CB  GLU X 300      47.120  34.447  15.149  1.00  0.00           C
ATOM   4685  HB2 GLU X 300      46.735  33.428  15.174  1.00  0.00           H
ATOM   4686  HB3 GLU X 300      47.854  34.559  15.946  1.00  0.00           H
ATOM   4687  CG  GLU X 300      47.780  34.810  13.792  1.00  0.00           C
ATOM   4688  HG2 GLU X 300      48.258  35.774  13.969  1.00  0.00           H
ATOM   4689  HG3 GLU X 300      46.999  35.010  13.059  1.00  0.00           H
ATOM   4690  CD  GLU X 300      48.792  33.919  13.245  1.00  0.00           C
ATOM   4691  OE1 GLU X 300      49.032  32.793  13.864  1.00  0.00           O
ATOM   4692  OE2 GLU X 300      49.514  34.266  12.304  1.00  0.00           O
ATOM   4693  C   GLU X 300      44.898  35.577  14.633  1.00  0.00           C
ATOM   4694  O   GLU X 300      44.750  36.595  13.907  1.00  0.00           O
ATOM   4695  N   CYS X 301      43.896  34.668  14.735  1.00  0.00           N
ATOM   4696  H   CYS X 301      43.949  33.834  15.302  1.00  0.00           H
ATOM   4697  CA  CYS X 301      42.622  34.758  14.035  1.00  0.00           C
ATOM   4698  HA  CYS X 301      42.857  34.497  13.003  1.00  0.00           H
ATOM   4699  CB  CYS X 301      41.742  33.581  14.487  1.00  0.00           C
ATOM   4700  HB2 CYS X 301      41.442  33.776  15.517  1.00  0.00           H
ATOM   4701  HB3 CYS X 301      42.326  32.667  14.379  1.00  0.00           H
ATOM   4702  SG  CYS X 301      40.213  33.636  13.553  1.00  0.00           S
ATOM   4703  HG  CYS X 301      40.816  33.393  12.386  1.00  0.00           H
ATOM   4704  C   CYS X 301      41.831  36.087  14.168  1.00  0.00           C
ATOM   4705  O   CYS X 301      41.270  36.514  13.174  1.00  0.00           O
ATOM   4706  N   SER X 302      41.892  36.734  15.273  1.00  0.00           N
ATOM   4707  H   SER X 302      42.372  36.283  16.038  1.00  0.00           H
ATOM   4708  CA  SER X 302      41.236  38.025  15.594  1.00  0.00           C
ATOM   4709  HA  SER X 302      40.237  38.104  15.164  1.00  0.00           H
ATOM   4710  CB  SER X 302      41.042  38.135  17.164  1.00  0.00           C
ATOM   4711  HB2 SER X 302      40.316  37.387  17.481  1.00  0.00           H
ATOM   4712  HB3 SER X 302      40.628  39.106  17.438  1.00  0.00           H
ATOM   4713  OG  SER X 302      42.252  37.855  17.848  1.00  0.00           O
ATOM   4714  HG  SER X 302      42.559  36.967  17.649  1.00  0.00           H
ATOM   4715  C   SER X 302      41.963  39.288  15.150  1.00  0.00           C
ATOM   4716  O   SER X 302      41.287  40.285  14.850  1.00  0.00           O
ATOM   4717  N   GLY X 303      43.307  39.273  15.059  1.00  0.00           N
ATOM   4718  H   GLY X 303      43.888  38.459  15.196  1.00  0.00           H
ATOM   4719  CA  GLY X 303      44.080  40.450  14.673  1.00  0.00           C
ATOM   4720  HA2 GLY X 303      43.584  40.891  13.808  1.00  0.00           H
ATOM   4721  HA3 GLY X 303      45.018  40.100  14.241  1.00  0.00           H
ATOM   4722  C   GLY X 303      44.396  41.515  15.643  1.00  0.00           C
ATOM   4723  O   GLY X 303      45.228  42.322  15.203  1.00  0.00           O
ATOM   4724  N   HIE X 304      43.994  41.488  16.917  1.00  0.00           N
ATOM   4725  H   HIE X 304      43.613  40.602  17.217  1.00  0.00           H
ATOM   4726  CA  HIE X 304      44.199  42.444  17.975  1.00  0.00           C
ATOM   4727  HA  HIE X 304      44.486  43.369  17.476  1.00  0.00           H
ATOM   4728  CB  HIE X 304      42.906  42.744  18.762  1.00  0.00           C
ATOM   4729  HB2 HIE X 304      43.108  43.565  19.450  1.00  0.00           H
ATOM   4730  HB3 HIE X 304      42.617  41.887  19.371  1.00  0.00           H
ATOM   4731  CG  HIE X 304      41.660  43.048  17.994  1.00  0.00           C
ATOM   4732  ND1 HIE X 304      40.372  42.616  18.385  1.00  0.00           N
ATOM   4733  CE1 HIE X 304      39.520  43.120  17.519  1.00  0.00           C
ATOM   4734  HE1 HIE X 304      38.445  43.010  17.523  1.00  0.00           H
ATOM   4735  NE2 HIE X 304      40.162  43.927  16.597  1.00  0.00           N
ATOM   4736  HE2 HIE X 304      39.791  44.269  15.723  1.00  0.00           H
ATOM   4737  CD2 HIE X 304      41.514  43.911  16.947  1.00  0.00           C
ATOM   4738  HD2 HIE X 304      42.267  44.500  16.446  1.00  0.00           H
ATOM   4739  C   HIE X 304      45.468  42.217  18.858  1.00  0.00           C
ATOM   4740  O   HIE X 304      45.953  41.088  19.077  1.00  0.00           O
ATOM   4741  N   ARG X 305      45.960  43.288  19.500  1.00  0.00           N
ATOM   4742  H   ARG X 305      45.340  44.084  19.546  1.00  0.00           H
ATOM   4743  CA  ARG X 305      47.110  43.303  20.444  1.00  0.00           C
ATOM   4744  HA  ARG X 305      47.962  42.779  20.009  1.00  0.00           H
ATOM   4745  CB  ARG X 305      47.592  44.747  20.692  1.00  0.00           C
ATOM   4746  HB2 ARG X 305      48.464  44.579  21.324  1.00  0.00           H
ATOM   4747  HB3 ARG X 305      46.776  45.310  21.144  1.00  0.00           H
ATOM   4748  CG  ARG X 305      48.034  45.411  19.394  1.00  0.00           C
ATOM   4749  HG2 ARG X 305      47.224  45.727  18.737  1.00  0.00           H
ATOM   4750  HG3 ARG X 305      48.671  44.807  18.749  1.00  0.00           H
ATOM   4751  CD  ARG X 305      48.820  46.674  19.727  1.00  0.00           C
ATOM   4752  HD2 ARG X 305      49.718  46.317  20.231  1.00  0.00           H
ATOM   4753  HD3 ARG X 305      48.320  47.245  20.509  1.00  0.00           H
ATOM   4754  NE  ARG X 305      49.187  47.452  18.519  1.00  0.00           N
ATOM   4755  HE  ARG X 305      48.516  48.116  18.160  1.00  0.00           H
ATOM   4756  CZ  ARG X 305      50.130  47.125  17.629  1.00  0.00           C
ATOM   4757  NH1 ARG X 305      51.178  46.599  18.068  1.00  0.00           N
ATOM   4758 HH11 ARG X 305      51.864  46.258  17.409  1.00  0.00           H
ATOM   4759 HH12 ARG X 305      51.324  46.674  19.064  1.00  0.00           H
ATOM   4760  NH2 ARG X 305      50.012  47.343  16.346  1.00  0.00           N
ATOM   4761 HH21 ARG X 305      50.778  47.120  15.726  1.00  0.00           H
ATOM   4762 HH22 ARG X 305      49.274  47.925  15.975  1.00  0.00           H
ATOM   4763  C   ARG X 305      46.727  42.690  21.782  1.00  0.00           C
ATOM   4764  O   ARG X 305      45.546  42.827  22.162  1.00  0.00           O
ATOM   4765  N   PHE X 306      47.623  42.102  22.504  1.00  0.00           N
ATOM   4766  H   PHE X 306      48.439  41.919  21.936  1.00  0.00           H
ATOM   4767  CA  PHE X 306      47.378  41.358  23.744  1.00  0.00           C
ATOM   4768  HA  PHE X 306      46.518  41.848  24.200  1.00  0.00           H
ATOM   4769  CB  PHE X 306      46.940  39.954  23.459  1.00  0.00           C
ATOM   4770  HB2 PHE X 306      45.930  39.864  23.058  1.00  0.00           H
ATOM   4771  HB3 PHE X 306      46.671  39.491  24.408  1.00  0.00           H
ATOM   4772  CG  PHE X 306      47.926  39.225  22.606  1.00  0.00           C
ATOM   4773  CD1 PHE X 306      47.874  39.134  21.195  1.00  0.00           C
ATOM   4774  HD1 PHE X 306      47.164  39.724  20.634  1.00  0.00           H
ATOM   4775  CE1 PHE X 306      48.731  38.293  20.480  1.00  0.00           C
ATOM   4776  HE1 PHE X 306      48.627  38.297  19.405  1.00  0.00           H
ATOM   4777  CZ  PHE X 306      49.729  37.597  21.175  1.00  0.00           C
ATOM   4778  HZ  PHE X 306      50.388  36.911  20.663  1.00  0.00           H
ATOM   4779  CE2 PHE X 306      49.866  37.703  22.551  1.00  0.00           C
ATOM   4780  HE2 PHE X 306      50.515  37.002  23.055  1.00  0.00           H
ATOM   4781  CD2 PHE X 306      48.981  38.451  23.283  1.00  0.00           C
ATOM   4782  HD2 PHE X 306      48.989  38.334  24.356  1.00  0.00           H
ATOM   4783  C   PHE X 306      48.531  41.405  24.758  1.00  0.00           C
ATOM   4784  O   PHE X 306      49.721  41.337  24.422  1.00  0.00           O
ATOM   4785  N   LEU X 307      48.186  41.511  26.098  1.00  0.00           N
ATOM   4786  H   LEU X 307      47.199  41.393  26.276  1.00  0.00           H
ATOM   4787  CA  LEU X 307      49.130  41.271  27.093  1.00  0.00           C
ATOM   4788  HA  LEU X 307      50.109  41.106  26.643  1.00  0.00           H
ATOM   4789  CB  LEU X 307      49.415  42.407  28.060  1.00  0.00           C
ATOM   4790  HB2 LEU X 307      48.567  42.694  28.682  1.00  0.00           H
ATOM   4791  HB3 LEU X 307      49.793  43.293  27.550  1.00  0.00           H
ATOM   4792  CG  LEU X 307      50.432  41.952  29.134  1.00  0.00           C
ATOM   4793  HG  LEU X 307      50.257  40.960  29.551  1.00  0.00           H
ATOM   4794  CD1 LEU X 307      51.909  42.074  28.684  1.00  0.00           C
ATOM   4795 HD11 LEU X 307      52.532  41.803  29.537  1.00  0.00           H
ATOM   4796 HD12 LEU X 307      52.268  41.309  27.996  1.00  0.00           H
ATOM   4797 HD13 LEU X 307      52.158  43.068  28.311  1.00  0.00           H
ATOM   4798  CD2 LEU X 307      50.395  42.898  30.310  1.00  0.00           C
ATOM   4799 HD21 LEU X 307      49.406  42.960  30.764  1.00  0.00           H
ATOM   4800 HD22 LEU X 307      51.078  42.473  31.045  1.00  0.00           H
ATOM   4801 HD23 LEU X 307      50.737  43.871  29.958  1.00  0.00           H
ATOM   4802  C   LEU X 307      48.468  40.097  27.819  1.00  0.00           C
ATOM   4803  O   LEU X 307      47.433  40.307  28.512  1.00  0.00           O
ATOM   4804  N   TRP X 308      49.044  38.865  27.677  1.00  0.00           N
ATOM   4805  H   TRP X 308      49.776  38.759  26.989  1.00  0.00           H
ATOM   4806  CA  TRP X 308      48.475  37.573  28.250  1.00  0.00           C
ATOM   4807  HA  TRP X 308      47.426  37.817  28.417  1.00  0.00           H
ATOM   4808  CB  TRP X 308      48.462  36.571  27.134  1.00  0.00           C
ATOM   4809  HB2 TRP X 308      49.447  36.367  26.714  1.00  0.00           H
ATOM   4810  HB3 TRP X 308      47.920  36.964  26.275  1.00  0.00           H
ATOM   4811  CG  TRP X 308      47.923  35.224  27.461  1.00  0.00           C
ATOM   4812  CD1 TRP X 308      47.168  34.861  28.502  1.00  0.00           C
ATOM   4813  HD1 TRP X 308      46.891  35.564  29.273  1.00  0.00           H
ATOM   4814  NE1 TRP X 308      46.773  33.561  28.421  1.00  0.00           N
ATOM   4815  HE1 TRP X 308      46.498  33.082  29.267  1.00  0.00           H
ATOM   4816  CE2 TRP X 308      47.257  32.912  27.296  1.00  0.00           C
ATOM   4817  CZ2 TRP X 308      47.102  31.627  26.738  1.00  0.00           C
ATOM   4818  HZ2 TRP X 308      46.446  30.860  27.124  1.00  0.00           H
ATOM   4819  CH2 TRP X 308      47.659  31.356  25.443  1.00  0.00           C
ATOM   4820  HH2 TRP X 308      47.461  30.383  25.019  1.00  0.00           H
ATOM   4821  CZ3 TRP X 308      48.336  32.386  24.717  1.00  0.00           C
ATOM   4822  HZ3 TRP X 308      48.708  32.213  23.718  1.00  0.00           H
ATOM   4823  CE3 TRP X 308      48.480  33.686  25.273  1.00  0.00           C
ATOM   4824  HE3 TRP X 308      48.893  34.515  24.718  1.00  0.00           H
ATOM   4825  CD2 TRP X 308      47.957  33.998  26.597  1.00  0.00           C
ATOM   4826  C   TRP X 308      49.296  37.173  29.444  1.00  0.00           C
ATOM   4827  O   TRP X 308      50.470  36.855  29.332  1.00  0.00           O
ATOM   4828  N   SER X 309      48.631  36.869  30.576  1.00  0.00           N
ATOM   4829  H   SER X 309      47.637  37.035  30.502  1.00  0.00           H
ATOM   4830  CA  SER X 309      49.114  36.246  31.797  1.00  0.00           C
ATOM   4831  HA  SER X 309      50.148  36.550  31.954  1.00  0.00           H
ATOM   4832  CB  SER X 309      48.314  36.780  33.032  1.00  0.00           C
ATOM   4833  HB2 SER X 309      47.277  36.443  33.023  1.00  0.00           H
ATOM   4834  HB3 SER X 309      48.322  37.869  33.069  1.00  0.00           H
ATOM   4835  OG  SER X 309      48.952  36.277  34.191  1.00  0.00           O
ATOM   4836  HG  SER X 309      49.904  36.362  34.102  1.00  0.00           H
ATOM   4837  C   SER X 309      48.922  34.710  31.674  1.00  0.00           C
ATOM   4838  O   SER X 309      47.764  34.275  31.648  1.00  0.00           O
ATOM   4839  N   LEU X 310      49.972  33.936  31.561  1.00  0.00           N
ATOM   4840  H   LEU X 310      50.876  34.374  31.669  1.00  0.00           H
ATOM   4841  CA  LEU X 310      50.045  32.507  31.415  1.00  0.00           C
ATOM   4842  HA  LEU X 310      49.017  32.170  31.555  1.00  0.00           H
ATOM   4843  CB  LEU X 310      50.351  32.150  29.884  1.00  0.00           C
ATOM   4844  HB2 LEU X 310      51.271  32.629  29.551  1.00  0.00           H
ATOM   4845  HB3 LEU X 310      49.564  32.573  29.259  1.00  0.00           H
ATOM   4846  CG  LEU X 310      50.462  30.631  29.486  1.00  0.00           C
ATOM   4847  HG  LEU X 310      51.388  30.209  29.876  1.00  0.00           H
ATOM   4848  CD1 LEU X 310      49.190  29.901  29.906  1.00  0.00           C
ATOM   4849 HD11 LEU X 310      48.879  30.276  30.881  1.00  0.00           H
ATOM   4850 HD12 LEU X 310      48.462  29.937  29.096  1.00  0.00           H
ATOM   4851 HD13 LEU X 310      49.493  28.861  30.030  1.00  0.00           H
ATOM   4852  CD2 LEU X 310      50.608  30.523  27.967  1.00  0.00           C
ATOM   4853 HD21 LEU X 310      50.807  29.492  27.673  1.00  0.00           H
ATOM   4854 HD22 LEU X 310      49.758  30.983  27.462  1.00  0.00           H
ATOM   4855 HD23 LEU X 310      51.549  31.028  27.751  1.00  0.00           H
ATOM   4856  C   LEU X 310      50.937  31.789  32.373  1.00  0.00           C
ATOM   4857  O   LEU X 310      52.153  32.079  32.416  1.00  0.00           O
ATOM   4858  N   ARG X 311      50.376  30.771  33.078  1.00  0.00           N
ATOM   4859  H   ARG X 311      49.398  30.571  32.926  1.00  0.00           H
ATOM   4860  CA  ARG X 311      51.148  29.934  34.028  1.00  0.00           C
ATOM   4861  HA  ARG X 311      52.202  30.191  33.927  1.00  0.00           H
ATOM   4862  CB  ARG X 311      50.540  30.142  35.363  1.00  0.00           C
ATOM   4863  HB2 ARG X 311      51.007  29.537  36.141  1.00  0.00           H
ATOM   4864  HB3 ARG X 311      49.476  29.907  35.380  1.00  0.00           H
ATOM   4865  CG  ARG X 311      50.723  31.575  35.817  1.00  0.00           C
ATOM   4866  HG2 ARG X 311      50.256  32.338  35.194  1.00  0.00           H
ATOM   4867  HG3 ARG X 311      51.807  31.695  35.799  1.00  0.00           H
ATOM   4868  CD  ARG X 311      50.222  31.946  37.188  1.00  0.00           C
ATOM   4869  HD2 ARG X 311      49.184  31.644  37.327  1.00  0.00           H
ATOM   4870  HD3 ARG X 311      50.395  33.014  37.322  1.00  0.00           H
ATOM   4871  NE  ARG X 311      50.895  31.259  38.293  1.00  0.00           N
ATOM   4872  HE  ARG X 311      51.898  31.139  38.290  1.00  0.00           H
ATOM   4873  CZ  ARG X 311      50.380  31.256  39.505  1.00  0.00           C
ATOM   4874  NH1 ARG X 311      49.201  31.694  39.767  1.00  0.00           N
ATOM   4875 HH11 ARG X 311      48.588  31.949  39.006  1.00  0.00           H
ATOM   4876 HH12 ARG X 311      48.904  31.794  40.728  1.00  0.00           H
ATOM   4877  NH2 ARG X 311      51.026  30.634  40.410  1.00  0.00           N
ATOM   4878 HH21 ARG X 311      50.752  30.426  41.360  1.00  0.00           H
ATOM   4879 HH22 ARG X 311      51.887  30.172  40.153  1.00  0.00           H
ATOM   4880  C   ARG X 311      51.021  28.425  33.553  1.00  0.00           C
ATOM   4881  O   ARG X 311      50.101  28.077  32.870  1.00  0.00           O
ATOM   4882  N   ARG X 312      51.996  27.621  33.933  1.00  0.00           N
ATOM   4883  H   ARG X 312      52.579  27.915  34.704  1.00  0.00           H
ATOM   4884  CA  ARG X 312      51.922  26.187  33.716  1.00  0.00           C
ATOM   4885  HA  ARG X 312      51.683  26.029  32.665  1.00  0.00           H
ATOM   4886  CB  ARG X 312      53.293  25.555  34.089  1.00  0.00           C
ATOM   4887  HB2 ARG X 312      53.486  25.487  35.160  1.00  0.00           H
ATOM   4888  HB3 ARG X 312      54.060  26.113  33.552  1.00  0.00           H
ATOM   4889  CG  ARG X 312      53.454  24.107  33.519  1.00  0.00           C
ATOM   4890  HG2 ARG X 312      53.310  24.097  32.439  1.00  0.00           H
ATOM   4891  HG3 ARG X 312      52.736  23.401  33.937  1.00  0.00           H
ATOM   4892  CD  ARG X 312      54.748  23.368  33.832  1.00  0.00           C
ATOM   4893  HD2 ARG X 312      54.693  22.305  33.596  1.00  0.00           H
ATOM   4894  HD3 ARG X 312      54.851  23.421  34.916  1.00  0.00           H
ATOM   4895  NE  ARG X 312      55.894  24.000  33.117  1.00  0.00           N
ATOM   4896  HE  ARG X 312      56.278  24.874  33.446  1.00  0.00           H
ATOM   4897  CZ  ARG X 312      56.448  23.590  31.984  1.00  0.00           C
ATOM   4898  NH1 ARG X 312      55.965  22.539  31.392  1.00  0.00           N
ATOM   4899 HH11 ARG X 312      55.317  21.924  31.864  1.00  0.00           H
ATOM   4900 HH12 ARG X 312      56.586  22.132  30.707  1.00  0.00           H
ATOM   4901  NH2 ARG X 312      57.528  24.114  31.518  1.00  0.00           N
ATOM   4902 HH21 ARG X 312      58.062  24.732  32.112  1.00  0.00           H
ATOM   4903 HH22 ARG X 312      57.798  23.842  30.583  1.00  0.00           H
ATOM   4904  C   ARG X 312      50.826  25.620  34.623  1.00  0.00           C
ATOM   4905  O   ARG X 312      50.787  26.051  35.767  1.00  0.00           O
ATOM   4906  N   PRO X 313      49.998  24.723  34.119  1.00  0.00           N
ATOM   4907  CD  PRO X 313      49.927  24.308  32.740  1.00  0.00           C
ATOM   4908  HD2 PRO X 313      50.861  23.995  32.274  1.00  0.00           H
ATOM   4909  HD3 PRO X 313      49.490  25.089  32.119  1.00  0.00           H
ATOM   4910  CG  PRO X 313      49.098  23.026  32.762  1.00  0.00           C
ATOM   4911  HG2 PRO X 313      48.754  22.821  31.749  1.00  0.00           H
ATOM   4912  HG3 PRO X 313      49.789  22.232  33.045  1.00  0.00           H
ATOM   4913  CB  PRO X 313      48.126  23.284  33.935  1.00  0.00           C
ATOM   4914  HB2 PRO X 313      47.331  23.925  33.554  1.00  0.00           H
ATOM   4915  HB3 PRO X 313      47.705  22.400  34.415  1.00  0.00           H
ATOM   4916  CA  PRO X 313      48.982  24.071  34.936  1.00  0.00           C
ATOM   4917  HA  PRO X 313      48.454  24.920  35.371  1.00  0.00           H
ATOM   4918  C   PRO X 313      49.581  23.142  35.965  1.00  0.00           C
ATOM   4919  O   PRO X 313      50.631  22.573  35.808  1.00  0.00           O
ATOM   4920  N   PRO X 314      48.937  23.026  37.131  1.00  0.00           N
ATOM   4921  CD  PRO X 314      47.838  23.758  37.659  1.00  0.00           C
ATOM   4922  HD2 PRO X 314      47.079  23.917  36.893  1.00  0.00           H
ATOM   4923  HD3 PRO X 314      48.275  24.720  37.926  1.00  0.00           H
ATOM   4924  CG  PRO X 314      47.456  23.111  38.975  1.00  0.00           C
ATOM   4925  HG2 PRO X 314      47.124  23.856  39.699  1.00  0.00           H
ATOM   4926  HG3 PRO X 314      46.689  22.347  38.848  1.00  0.00           H
ATOM   4927  CB  PRO X 314      48.804  22.513  39.482  1.00  0.00           C
ATOM   4928  HB2 PRO X 314      49.480  23.298  39.821  1.00  0.00           H
ATOM   4929  HB3 PRO X 314      48.654  21.705  40.198  1.00  0.00           H
ATOM   4930  CA  PRO X 314      49.418  22.034  38.159  1.00  0.00           C
ATOM   4931  HA  PRO X 314      50.506  22.094  38.120  1.00  0.00           H
ATOM   4932  C   PRO X 314      49.005  20.629  37.819  1.00  0.00           C
ATOM   4933  O   PRO X 314      48.058  20.431  37.055  1.00  0.00           O
ATOM   4934  N   PRO X 315      49.647  19.639  38.442  1.00  0.00           N
ATOM   4935  CD  PRO X 315      50.840  19.761  39.197  1.00  0.00           C
ATOM   4936  HD2 PRO X 315      50.681  20.309  40.125  1.00  0.00           H
ATOM   4937  HD3 PRO X 315      51.606  20.218  38.570  1.00  0.00           H
ATOM   4938  CG  PRO X 315      51.192  18.332  39.670  1.00  0.00           C
ATOM   4939  HG2 PRO X 315      52.018  17.933  39.082  1.00  0.00           H
ATOM   4940  HG3 PRO X 315      51.598  18.368  40.681  1.00  0.00           H
ATOM   4941  CB  PRO X 315      49.907  17.570  39.434  1.00  0.00           C
ATOM   4942  HB2 PRO X 315      50.101  16.530  39.170  1.00  0.00           H
ATOM   4943  HB3 PRO X 315      49.389  17.468  40.388  1.00  0.00           H
ATOM   4944  CA  PRO X 315      49.228  18.289  38.300  1.00  0.00           C
ATOM   4945  HA  PRO X 315      49.578  17.876  37.354  1.00  0.00           H
ATOM   4946  C   PRO X 315      47.720  17.992  38.480  1.00  0.00           C
ATOM   4947  O   PRO X 315      47.116  18.552  39.323  1.00  0.00           O
ATOM   4948  N   LYS X 316      47.090  17.063  37.728  1.00  0.00           N
ATOM   4949  H   LYS X 316      47.603  16.613  36.984  1.00  0.00           H
ATOM   4950  CA  LYS X 316      45.688  16.675  37.888  1.00  0.00           C
ATOM   4951  HA  LYS X 316      44.996  17.518  37.880  1.00  0.00           H
ATOM   4952  CB  LYS X 316      45.312  15.779  36.769  1.00  0.00           C
ATOM   4953  HB2 LYS X 316      44.354  15.315  37.005  1.00  0.00           H
ATOM   4954  HB3 LYS X 316      46.061  14.989  36.709  1.00  0.00           H
ATOM   4955  CG  LYS X 316      45.311  16.442  35.391  1.00  0.00           C
ATOM   4956  HG2 LYS X 316      45.163  15.651  34.655  1.00  0.00           H
ATOM   4957  HG3 LYS X 316      46.282  16.846  35.104  1.00  0.00           H
ATOM   4958  CD  LYS X 316      44.263  17.524  35.148  1.00  0.00           C
ATOM   4959  HD2 LYS X 316      44.520  18.413  35.724  1.00  0.00           H
ATOM   4960  HD3 LYS X 316      43.306  17.107  35.462  1.00  0.00           H
ATOM   4961  CE  LYS X 316      44.118  17.897  33.601  1.00  0.00           C
ATOM   4962  HE2 LYS X 316      43.746  17.092  32.967  1.00  0.00           H
ATOM   4963  HE3 LYS X 316      45.083  18.182  33.181  1.00  0.00           H
ATOM   4964  NZ  LYS X 316      43.306  19.126  33.416  1.00  0.00           N
ATOM   4965  HZ1 LYS X 316      42.365  18.912  33.715  1.00  0.00           H
ATOM   4966  HZ2 LYS X 316      43.285  19.391  32.442  1.00  0.00           H
ATOM   4967  HZ3 LYS X 316      43.610  19.931  33.945  1.00  0.00           H
ATOM   4968  C   LYS X 316      45.452  15.841  39.186  1.00  0.00           C
ATOM   4969  O   LYS X 316      46.360  15.162  39.602  1.00  0.00           O
ATOM   4970  N   GLY X 317      44.270  15.961  39.798  1.00  0.00           N
ATOM   4971  H   GLY X 317      43.568  16.622  39.496  1.00  0.00           H
ATOM   4972  CA  GLY X 317      43.952  15.162  40.953  1.00  0.00           C
ATOM   4973  HA2 GLY X 317      44.322  14.170  40.695  1.00  0.00           H
ATOM   4974  HA3 GLY X 317      42.878  15.132  41.139  1.00  0.00           H
ATOM   4975  C   GLY X 317      44.563  15.571  42.280  1.00  0.00           C
ATOM   4976  O   GLY X 317      44.681  14.749  43.190  1.00  0.00           O
ATOM   4977  N   LYS X 318      44.990  16.805  42.415  1.00  0.00           N
ATOM   4978  H   LYS X 318      44.701  17.480  41.722  1.00  0.00           H
ATOM   4979  CA  LYS X 318      45.879  17.274  43.573  1.00  0.00           C
ATOM   4980  HA  LYS X 318      45.623  16.840  44.539  1.00  0.00           H
ATOM   4981  CB  LYS X 318      47.290  16.842  43.243  1.00  0.00           C
ATOM   4982  HB2 LYS X 318      47.686  17.434  42.418  1.00  0.00           H
ATOM   4983  HB3 LYS X 318      47.306  15.802  42.918  1.00  0.00           H
ATOM   4984  CG  LYS X 318      48.152  17.081  44.482  1.00  0.00           C
ATOM   4985  HG2 LYS X 318      47.713  16.354  45.165  1.00  0.00           H
ATOM   4986  HG3 LYS X 318      48.038  18.059  44.949  1.00  0.00           H
ATOM   4987  CD  LYS X 318      49.726  16.826  44.220  1.00  0.00           C
ATOM   4988  HD2 LYS X 318      50.208  17.607  43.631  1.00  0.00           H
ATOM   4989  HD3 LYS X 318      49.752  15.974  43.541  1.00  0.00           H
ATOM   4990  CE  LYS X 318      50.332  16.726  45.619  1.00  0.00           C
ATOM   4991  HE2 LYS X 318      49.782  16.007  46.226  1.00  0.00           H
ATOM   4992  HE3 LYS X 318      50.315  17.706  46.094  1.00  0.00           H
ATOM   4993  NZ  LYS X 318      51.710  16.292  45.394  1.00  0.00           N
ATOM   4994  HZ1 LYS X 318      52.304  16.356  46.208  1.00  0.00           H
ATOM   4995  HZ2 LYS X 318      52.219  16.932  44.801  1.00  0.00           H
ATOM   4996  HZ3 LYS X 318      51.834  15.403  44.929  1.00  0.00           H
ATOM   4997  C   LYS X 318      45.620  18.777  43.889  1.00  0.00           C
ATOM   4998  O   LYS X 318      45.476  19.593  42.959  1.00  0.00           O
ATOM   4999  N   MET X 319      45.673  19.174  45.165  1.00  0.00           N
ATOM   5000  H   MET X 319      45.887  18.436  45.820  1.00  0.00           H
ATOM   5001  CA  MET X 319      45.579  20.541  45.618  1.00  0.00           C
ATOM   5002  HA  MET X 319      44.895  21.112  44.990  1.00  0.00           H
ATOM   5003  CB  MET X 319      45.034  20.593  47.055  1.00  0.00           C
ATOM   5004  HB2 MET X 319      45.783  20.151  47.713  1.00  0.00           H
ATOM   5005  HB3 MET X 319      44.130  19.985  47.073  1.00  0.00           H
ATOM   5006  CG  MET X 319      44.540  21.937  47.512  1.00  0.00           C
ATOM   5007  HG2 MET X 319      43.818  21.772  48.312  1.00  0.00           H
ATOM   5008  HG3 MET X 319      43.923  22.374  46.727  1.00  0.00           H
ATOM   5009  SD  MET X 319      45.676  23.195  48.344  1.00  0.00           S
ATOM   5010  CE  MET X 319      46.457  24.082  46.984  1.00  0.00           C
ATOM   5011  HE1 MET X 319      46.742  25.103  47.242  1.00  0.00           H
ATOM   5012  HE2 MET X 319      47.398  23.646  46.648  1.00  0.00           H
ATOM   5013  HE3 MET X 319      45.782  24.150  46.132  1.00  0.00           H
ATOM   5014  C   MET X 319      47.106  21.126  45.556  1.00  0.00           C
ATOM   5015  O   MET X 319      47.953  21.134  46.422  1.00  0.00           O
ATOM   5016  N   GLU X 320      47.475  21.621  44.374  1.00  0.00           N
ATOM   5017  H   GLU X 320      46.708  21.861  43.761  1.00  0.00           H
ATOM   5018  CA  GLU X 320      48.801  22.077  44.040  1.00  0.00           C
ATOM   5019  HA  GLU X 320      49.311  22.389  44.951  1.00  0.00           H
ATOM   5020  CB  GLU X 320      49.691  20.954  43.400  1.00  0.00           C
ATOM   5021  HB2 GLU X 320      49.249  20.488  42.519  1.00  0.00           H
ATOM   5022  HB3 GLU X 320      49.682  20.095  44.071  1.00  0.00           H
ATOM   5023  CG  GLU X 320      51.069  21.328  42.884  1.00  0.00           C
ATOM   5024  HG2 GLU X 320      50.957  22.129  42.153  1.00  0.00           H
ATOM   5025  HG3 GLU X 320      51.492  20.463  42.374  1.00  0.00           H
ATOM   5026  CD  GLU X 320      51.947  21.745  44.011  1.00  0.00           C
ATOM   5027  OE1 GLU X 320      52.366  20.891  44.826  1.00  0.00           O
ATOM   5028  OE2 GLU X 320      52.044  22.983  44.275  1.00  0.00           O
ATOM   5029  C   GLU X 320      48.789  23.400  43.196  1.00  0.00           C
ATOM   5030  O   GLU X 320      47.787  23.655  42.490  1.00  0.00           O
ATOM   5031  N   LEU X 321      49.708  24.304  43.397  1.00  0.00           N
ATOM   5032  H   LEU X 321      50.468  23.965  43.970  1.00  0.00           H
ATOM   5033  CA  LEU X 321      49.644  25.617  42.838  1.00  0.00           C
ATOM   5034  HA  LEU X 321      48.628  26.004  42.918  1.00  0.00           H
ATOM   5035  CB  LEU X 321      50.473  26.466  43.755  1.00  0.00           C
ATOM   5036  HB2 LEU X 321      50.427  27.475  43.345  1.00  0.00           H
ATOM   5037  HB3 LEU X 321      51.520  26.170  43.698  1.00  0.00           H
ATOM   5038  CG  LEU X 321      50.088  26.789  45.208  1.00  0.00           C
ATOM   5039  HG  LEU X 321      50.493  25.931  45.745  1.00  0.00           H
ATOM   5040  CD1 LEU X 321      50.890  28.026  45.711  1.00  0.00           C
ATOM   5041 HD11 LEU X 321      50.575  28.206  46.739  1.00  0.00           H
ATOM   5042 HD12 LEU X 321      51.959  27.824  45.777  1.00  0.00           H
ATOM   5043 HD13 LEU X 321      50.776  28.934  45.119  1.00  0.00           H
ATOM   5044  CD2 LEU X 321      48.605  26.997  45.340  1.00  0.00           C
ATOM   5045 HD21 LEU X 321      48.452  27.135  46.411  1.00  0.00           H
ATOM   5046 HD22 LEU X 321      48.266  27.851  44.754  1.00  0.00           H
ATOM   5047 HD23 LEU X 321      47.965  26.154  45.083  1.00  0.00           H
ATOM   5048  C   LEU X 321      50.111  25.689  41.389  1.00  0.00           C
ATOM   5049  O   LEU X 321      51.142  25.101  41.167  1.00  0.00           O
ATOM   5050  N   PRO X 322      49.478  26.442  40.421  1.00  0.00           N
ATOM   5051  CD  PRO X 322      48.324  27.331  40.635  1.00  0.00           C
ATOM   5052  HD2 PRO X 322      48.647  28.042  41.397  1.00  0.00           H
ATOM   5053  HD3 PRO X 322      47.463  26.745  40.956  1.00  0.00           H
ATOM   5054  CG  PRO X 322      48.044  28.075  39.318  1.00  0.00           C
ATOM   5055  HG2 PRO X 322      47.256  27.518  38.812  1.00  0.00           H
ATOM   5056  HG3 PRO X 322      47.818  29.130  39.473  1.00  0.00           H
ATOM   5057  CB  PRO X 322      49.342  27.958  38.513  1.00  0.00           C
ATOM   5058  HB2 PRO X 322      49.174  27.807  37.447  1.00  0.00           H
ATOM   5059  HB3 PRO X 322      49.925  28.865  38.675  1.00  0.00           H
ATOM   5060  CA  PRO X 322      50.159  26.797  39.160  1.00  0.00           C
ATOM   5061  HA  PRO X 322      50.200  25.966  38.456  1.00  0.00           H
ATOM   5062  C   PRO X 322      51.632  27.289  39.386  1.00  0.00           C
[truncated: 219,151 more chars]
