# Supplementary material for: Functional and structural dissection of glycosyltransferases underlying the glycodiversity of wolfberry-derived bioactive ingredients lycibarbarspermidines
Source: Nat Commun. 2024 May 30;15:4588. doi: 10.1038/s41467-024-49010-9 (PMC11139883; doi:10.1038/s41467-024-49010-9)
Supplement: Supplementary file 4 — Supplementary Data 1 [file 41467_2024_49010_MOESM4_ESM.zip › Supplementary Data/LbUGT1-sub1-mode2-final.pdb]

CRYST1   79.320   75.441   89.814  90.00  90.00  90.00               1
ATOM      1  N   MET     1      64.255  16.864  60.548  1.00  0.00           N  
ATOM      2  H1  MET     1      64.085  17.338  59.673  1.00  0.00           H  
ATOM      3  H2  MET     1      64.652  15.950  60.383  1.00  0.00           H  
ATOM      4  H3  MET     1      64.901  17.377  61.130  1.00  0.00           H  
ATOM      5  CA  MET     1      62.985  16.749  61.268  1.00  0.00           C  
ATOM      6  HA  MET     1      63.283  16.335  62.231  1.00  0.00           H  
ATOM      7  CB  MET     1      62.436  18.267  61.367  1.00  0.00           C  
ATOM      8  HB2 MET     1      62.521  18.765  60.401  1.00  0.00           H  
ATOM      9  HB3 MET     1      62.899  18.809  62.192  1.00  0.00           H  
ATOM     10  CG  MET     1      60.948  18.200  61.700  1.00  0.00           C  
ATOM     11  HG2 MET     1      60.860  17.874  62.736  1.00  0.00           H  
ATOM     12  HG3 MET     1      60.386  17.515  61.065  1.00  0.00           H  
ATOM     13  SD  MET     1      60.128  19.914  61.637  1.00  0.00           S  
ATOM     14  CE  MET     1      60.914  20.701  63.059  1.00  0.00           C  
ATOM     15  HE1 MET     1      60.935  19.994  63.888  1.00  0.00           H  
ATOM     16  HE2 MET     1      61.902  21.026  62.731  1.00  0.00           H  
ATOM     17  HE3 MET     1      60.309  21.555  63.364  1.00  0.00           H  
ATOM     18  C   MET     1      62.120  15.791  60.474  1.00  0.00           C  
ATOM     19  O   MET     1      61.778  16.011  59.323  1.00  0.00           O  
ATOM     20  N   THR     2      61.785  14.616  61.041  1.00  0.00           N  
ATOM     21  H   THR     2      62.186  14.351  61.930  1.00  0.00           H  
ATOM     22  CA  THR     2      61.036  13.560  60.317  1.00  0.00           C  
ATOM     23  HA  THR     2      61.185  13.540  59.237  1.00  0.00           H  
ATOM     24  CB  THR     2      61.429  12.192  60.931  1.00  0.00           C  
ATOM     25  HB  THR     2      61.456  12.324  62.013  1.00  0.00           H  
ATOM     26  CG2 THR     2      60.489  11.051  60.570  1.00  0.00           C  
ATOM     27 HG21 THR     2      59.442  11.334  60.679  1.00  0.00           H  
ATOM     28 HG22 THR     2      60.758  10.752  59.557  1.00  0.00           H  
ATOM     29 HG23 THR     2      60.719  10.231  61.250  1.00  0.00           H  
ATOM     30  OG1 THR     2      62.717  11.767  60.504  1.00  0.00           O  
ATOM     31  HG1 THR     2      63.317  12.138  61.156  1.00  0.00           H  
ATOM     32  C   THR     2      59.532  13.832  60.418  1.00  0.00           C  
ATOM     33  O   THR     2      58.804  13.840  59.462  1.00  0.00           O  
ATOM     34  N   THR     3      59.073  14.117  61.647  1.00  0.00           N  
ATOM     35  H   THR     3      59.706  14.231  62.425  1.00  0.00           H  
ATOM     36  CA  THR     3      57.676  14.400  61.859  1.00  0.00           C  
ATOM     37  HA  THR     3      57.115  13.933  61.049  1.00  0.00           H  
ATOM     38  CB  THR     3      57.304  13.794  63.150  1.00  0.00           C  
ATOM     39  HB  THR     3      57.953  14.202  63.925  1.00  0.00           H  
ATOM     40  CG2 THR     3      55.799  14.060  63.420  1.00  0.00           C  
ATOM     41 HG21 THR     3      55.672  13.783  64.467  1.00  0.00           H  
ATOM     42 HG22 THR     3      55.660  15.133  63.287  1.00  0.00           H  
ATOM     43 HG23 THR     3      55.301  13.405  62.705  1.00  0.00           H  
ATOM     44  OG1 THR     3      57.487  12.417  63.117  1.00  0.00           O  
ATOM     45  HG1 THR     3      57.412  12.162  64.039  1.00  0.00           H  
ATOM     46  C   THR     3      57.477  15.913  61.760  1.00  0.00           C  
ATOM     47  O   THR     3      57.959  16.634  62.651  1.00  0.00           O  
ATOM     48  N   LYS     4      57.008  16.400  60.673  1.00  0.00           N  
ATOM     49  H   LYS     4      56.511  15.747  60.084  1.00  0.00           H  
ATOM     50  CA  LYS     4      57.072  17.838  60.291  1.00  0.00           C  
ATOM     51  HA  LYS     4      58.086  18.199  60.464  1.00  0.00           H  
ATOM     52  CB  LYS     4      56.691  17.926  58.784  1.00  0.00           C  
ATOM     53  HB2 LYS     4      56.772  18.975  58.500  1.00  0.00           H  
ATOM     54  HB3 LYS     4      55.632  17.764  58.583  1.00  0.00           H  
ATOM     55  CG  LYS     4      57.687  17.074  57.900  1.00  0.00           C  
ATOM     56  HG2 LYS     4      57.407  17.372  56.890  1.00  0.00           H  
ATOM     57  HG3 LYS     4      57.699  16.005  58.116  1.00  0.00           H  
ATOM     58  CD  LYS     4      59.107  17.441  58.083  1.00  0.00           C  
ATOM     59  HD2 LYS     4      59.574  17.095  59.005  1.00  0.00           H  
ATOM     60  HD3 LYS     4      59.246  18.489  57.820  1.00  0.00           H  
ATOM     61  CE  LYS     4      59.843  16.593  57.021  1.00  0.00           C  
ATOM     62  HE2 LYS     4      59.263  16.709  56.105  1.00  0.00           H  
ATOM     63  HE3 LYS     4      59.711  15.535  57.246  1.00  0.00           H  
ATOM     64  NZ  LYS     4      61.153  17.053  56.673  1.00  0.00           N  
ATOM     65  HZ1 LYS     4      61.591  16.684  55.841  1.00  0.00           H  
ATOM     66  HZ2 LYS     4      61.756  16.836  57.454  1.00  0.00           H  
ATOM     67  HZ3 LYS     4      61.187  18.062  56.681  1.00  0.00           H  
ATOM     68  C   LYS     4      56.101  18.582  61.189  1.00  0.00           C  
ATOM     69  O   LYS     4      55.052  18.048  61.634  1.00  0.00           O  
ATOM     70  N   ALA     5      56.250  19.899  61.252  1.00  0.00           N  
ATOM     71  H   ALA     5      57.056  20.214  60.731  1.00  0.00           H  
ATOM     72  CA  ALA     5      55.157  20.803  61.588  1.00  0.00           C  
ATOM     73  HA  ALA     5      54.755  20.433  62.531  1.00  0.00           H  
ATOM     74  CB  ALA     5      55.737  22.153  61.885  1.00  0.00           C  
ATOM     75  HB1 ALA     5      54.968  22.685  62.446  1.00  0.00           H  
ATOM     76  HB2 ALA     5      56.575  22.192  62.582  1.00  0.00           H  
ATOM     77  HB3 ALA     5      55.759  22.756  60.977  1.00  0.00           H  
ATOM     78  C   ALA     5      54.011  20.877  60.595  1.00  0.00           C  
ATOM     79  O   ALA     5      54.294  21.155  59.437  1.00  0.00           O  
ATOM     80  N   GLU     6      52.786  20.711  61.102  1.00  0.00           N  
ATOM     81  H   GLU     6      52.704  20.416  62.064  1.00  0.00           H  
ATOM     82  CA  GLU     6      51.513  20.719  60.316  1.00  0.00           C  
ATOM     83  HA  GLU     6      51.758  20.488  59.280  1.00  0.00           H  
ATOM     84  CB  GLU     6      50.766  19.432  60.744  1.00  0.00           C  
ATOM     85  HB2 GLU     6      50.362  19.637  61.735  1.00  0.00           H  
ATOM     86  HB3 GLU     6      51.532  18.657  60.766  1.00  0.00           H  
ATOM     87  CG  GLU     6      49.593  19.145  59.777  1.00  0.00           C  
ATOM     88  HG2 GLU     6      49.210  20.093  59.402  1.00  0.00           H  
ATOM     89  HG3 GLU     6      48.848  18.600  60.356  1.00  0.00           H  
ATOM     90  CD  GLU     6      49.937  18.454  58.505  1.00  0.00           C  
ATOM     91  OE1 GLU     6      49.072  18.398  57.687  1.00  0.00           O  
ATOM     92  OE2 GLU     6      51.083  17.979  58.367  1.00  0.00           O  
ATOM     93  C   GLU     6      50.654  21.968  60.373  1.00  0.00           C  
ATOM     94  O   GLU     6      50.216  22.251  61.479  1.00  0.00           O  
ATOM     95  N   LEU     7      50.523  22.749  59.351  1.00  0.00           N  
ATOM     96  H   LEU     7      51.076  22.587  58.521  1.00  0.00           H  
ATOM     97  CA  LEU     7      49.378  23.698  59.225  1.00  0.00           C  
ATOM     98  HA  LEU     7      49.129  24.138  60.191  1.00  0.00           H  
ATOM     99  CB  LEU     7      49.902  24.864  58.379  1.00  0.00           C  
ATOM    100  HB2 LEU     7      49.125  25.593  58.151  1.00  0.00           H  
ATOM    101  HB3 LEU     7      50.067  24.389  57.412  1.00  0.00           H  
ATOM    102  CG  LEU     7      51.184  25.587  58.879  1.00  0.00           C  
ATOM    103  HG  LEU     7      52.108  25.013  58.811  1.00  0.00           H  
ATOM    104  CD1 LEU     7      51.376  26.863  58.014  1.00  0.00           C  
ATOM    105 HD11 LEU     7      51.885  26.562  57.098  1.00  0.00           H  
ATOM    106 HD12 LEU     7      50.483  27.385  57.671  1.00  0.00           H  
ATOM    107 HD13 LEU     7      52.074  27.554  58.487  1.00  0.00           H  
ATOM    108  CD2 LEU     7      50.941  26.059  60.331  1.00  0.00           C  
ATOM    109 HD21 LEU     7      50.012  26.630  60.328  1.00  0.00           H  
ATOM    110 HD22 LEU     7      50.838  25.215  61.012  1.00  0.00           H  
ATOM    111 HD23 LEU     7      51.778  26.641  60.717  1.00  0.00           H  
ATOM    112  C   LEU     7      48.084  23.072  58.654  1.00  0.00           C  
ATOM    113  O   LEU     7      48.046  22.442  57.558  1.00  0.00           O  
ATOM    114  N   VAL     8      46.965  23.292  59.349  1.00  0.00           N  
ATOM    115  H   VAL     8      47.185  23.730  60.232  1.00  0.00           H  
ATOM    116  CA  VAL     8      45.618  23.149  58.831  1.00  0.00           C  
ATOM    117  HA  VAL     8      45.533  22.278  58.182  1.00  0.00           H  
ATOM    118  CB  VAL     8      44.661  22.743  59.942  1.00  0.00           C  
ATOM    119  HB  VAL     8      44.391  23.597  60.563  1.00  0.00           H  
ATOM    120  CG1 VAL     8      43.406  22.155  59.353  1.00  0.00           C  
ATOM    121 HG11 VAL     8      43.651  21.168  58.960  1.00  0.00           H  
ATOM    122 HG12 VAL     8      42.723  21.997  60.188  1.00  0.00           H  
ATOM    123 HG13 VAL     8      42.856  22.711  58.594  1.00  0.00           H  
ATOM    124  CG2 VAL     8      45.220  21.652  60.884  1.00  0.00           C  
ATOM    125 HG21 VAL     8      45.543  20.808  60.274  1.00  0.00           H  
ATOM    126 HG22 VAL     8      46.002  22.047  61.534  1.00  0.00           H  
ATOM    127 HG23 VAL     8      44.431  21.180  61.469  1.00  0.00           H  
ATOM    128  C   VAL     8      45.254  24.406  58.080  1.00  0.00           C  
ATOM    129  O   VAL     8      44.730  25.333  58.735  1.00  0.00           O  
ATOM    130  N   PHE     9      45.399  24.422  56.713  1.00  0.00           N  
ATOM    131  H   PHE     9      45.670  23.530  56.325  1.00  0.00           H  
ATOM    132  CA  PHE     9      44.754  25.492  55.835  1.00  0.00           C  
ATOM    133  HA  PHE     9      45.051  26.447  56.267  1.00  0.00           H  
ATOM    134  CB  PHE     9      45.434  25.346  54.395  1.00  0.00           C  
ATOM    135  HB2 PHE     9      44.651  25.285  53.639  1.00  0.00           H  
ATOM    136  HB3 PHE     9      45.996  24.417  54.302  1.00  0.00           H  
ATOM    137  CG  PHE     9      46.510  26.438  54.014  1.00  0.00           C  
ATOM    138  CD1 PHE     9      46.109  27.516  53.181  1.00  0.00           C  
ATOM    139  HD1 PHE     9      45.157  27.541  52.671  1.00  0.00           H  
ATOM    140  CE1 PHE     9      47.008  28.561  52.972  1.00  0.00           C  
ATOM    141  HE1 PHE     9      46.885  29.405  52.309  1.00  0.00           H  
ATOM    142  CZ  PHE     9      48.270  28.535  53.587  1.00  0.00           C  
ATOM    143  HZ  PHE     9      48.979  29.307  53.326  1.00  0.00           H  
ATOM    144  CE2 PHE     9      48.643  27.465  54.417  1.00  0.00           C  
ATOM    145  HE2 PHE     9      49.609  27.472  54.899  1.00  0.00           H  
ATOM    146  CD2 PHE     9      47.724  26.471  54.758  1.00  0.00           C  
ATOM    147  HD2 PHE     9      47.973  25.794  55.562  1.00  0.00           H  
ATOM    148  C   PHE     9      43.187  25.373  55.692  1.00  0.00           C  
ATOM    149  O   PHE     9      42.686  24.299  55.365  1.00  0.00           O  
ATOM    150  N   ILE    10      42.422  26.444  55.884  1.00  0.00           N  
ATOM    151  H   ILE    10      42.866  27.342  56.012  1.00  0.00           H  
ATOM    152  CA  ILE    10      40.921  26.467  55.812  1.00  0.00           C  
ATOM    153  HA  ILE    10      40.592  25.561  55.302  1.00  0.00           H  
ATOM    154  CB  ILE    10      40.347  26.404  57.270  1.00  0.00           C  
ATOM    155  HB  ILE    10      40.611  27.350  57.744  1.00  0.00           H  
ATOM    156  CG2 ILE    10      38.831  26.298  57.303  1.00  0.00           C  
ATOM    157 HG21 ILE    10      38.539  25.327  56.905  1.00  0.00           H  
ATOM    158 HG22 ILE    10      38.475  26.491  58.315  1.00  0.00           H  
ATOM    159 HG23 ILE    10      38.439  27.139  56.731  1.00  0.00           H  
ATOM    160  CG1 ILE    10      41.050  25.318  58.047  1.00  0.00           C  
ATOM    161 HG12 ILE    10      42.085  25.580  58.263  1.00  0.00           H  
ATOM    162 HG13 ILE    10      40.963  24.398  57.469  1.00  0.00           H  
ATOM    163  CD1 ILE    10      40.391  25.097  59.392  1.00  0.00           C  
ATOM    164 HD11 ILE    10      40.339  26.066  59.889  1.00  0.00           H  
ATOM    165 HD12 ILE    10      39.376  24.702  59.370  1.00  0.00           H  
ATOM    166 HD13 ILE    10      41.042  24.517  60.046  1.00  0.00           H  
ATOM    167  C   ILE    10      40.452  27.664  55.022  1.00  0.00           C  
ATOM    168  O   ILE    10      39.944  28.590  55.599  1.00  0.00           O  
ATOM    169  N   PRO    11      40.604  27.597  53.632  1.00  0.00           N  
ATOM    170  CD  PRO    11      41.204  26.549  52.823  1.00  0.00           C  
ATOM    171  HD2 PRO    11      40.870  25.603  53.250  1.00  0.00           H  
ATOM    172  HD3 PRO    11      42.285  26.678  52.873  1.00  0.00           H  
ATOM    173  CG  PRO    11      40.903  26.705  51.359  1.00  0.00           C  
ATOM    174  HG2 PRO    11      41.900  26.729  50.920  1.00  0.00           H  
ATOM    175  HG3 PRO    11      40.225  25.947  50.968  1.00  0.00           H  
ATOM    176  CB  PRO    11      40.337  28.112  51.328  1.00  0.00           C  
ATOM    177  HB2 PRO    11      41.155  28.808  51.145  1.00  0.00           H  
ATOM    178  HB3 PRO    11      39.625  28.238  50.512  1.00  0.00           H  
ATOM    179  CA  PRO    11      39.818  28.380  52.703  1.00  0.00           C  
ATOM    180  HA  PRO    11      40.015  29.431  52.911  1.00  0.00           H  
ATOM    181  C   PRO    11      38.368  28.137  52.857  1.00  0.00           C  
ATOM    182  O   PRO    11      37.873  27.030  53.078  1.00  0.00           O  
ATOM    183  N   SER    12      37.529  29.189  52.855  1.00  0.00           N  
ATOM    184  H   SER    12      37.863  30.114  52.626  1.00  0.00           H  
ATOM    185  CA  SER    12      36.132  29.025  52.531  1.00  0.00           C  
ATOM    186  HA  SER    12      35.682  28.377  53.283  1.00  0.00           H  
ATOM    187  CB  SER    12      35.350  30.352  52.816  1.00  0.00           C  
ATOM    188  HB2 SER    12      35.674  30.750  53.777  1.00  0.00           H  
ATOM    189  HB3 SER    12      34.281  30.147  52.747  1.00  0.00           H  
ATOM    190  OG  SER    12      35.553  31.268  51.769  1.00  0.00           O  
ATOM    191  HG  SER    12      36.440  31.626  51.848  1.00  0.00           H  
ATOM    192  C   SER    12      36.036  28.382  51.157  1.00  0.00           C  
ATOM    193  O   SER    12      37.062  28.324  50.349  1.00  0.00           O  
ATOM    194  N   PRO    13      34.846  28.001  50.705  1.00  0.00           N  
ATOM    195  CD  PRO    13      33.692  27.822  51.523  1.00  0.00           C  
ATOM    196  HD2 PRO    13      33.446  28.665  52.169  1.00  0.00           H  
ATOM    197  HD3 PRO    13      33.942  26.928  52.094  1.00  0.00           H  
ATOM    198  CG  PRO    13      32.540  27.508  50.600  1.00  0.00           C  
ATOM    199  HG2 PRO    13      31.907  26.763  51.081  1.00  0.00           H  
ATOM    200  HG3 PRO    13      31.962  28.396  50.342  1.00  0.00           H  
ATOM    201  CB  PRO    13      33.242  26.847  49.428  1.00  0.00           C  
ATOM    202  HB2 PRO    13      33.324  25.763  49.506  1.00  0.00           H  
ATOM    203  HB3 PRO    13      32.639  27.079  48.550  1.00  0.00           H  
ATOM    204  CA  PRO    13      34.615  27.523  49.333  1.00  0.00           C  
ATOM    205  HA  PRO    13      35.379  26.791  49.074  1.00  0.00           H  
ATOM    206  C   PRO    13      34.692  28.676  48.333  1.00  0.00           C  
ATOM    207  O   PRO    13      34.100  28.655  47.226  1.00  0.00           O  
ATOM    208  N   GLY    14      35.073  29.887  48.769  1.00  0.00           N  
ATOM    209  H   GLY    14      35.263  30.029  49.751  1.00  0.00           H  
ATOM    210  CA  GLY    14      35.020  31.125  48.164  1.00  0.00           C  
ATOM    211  HA2 GLY    14      35.273  31.850  48.938  1.00  0.00           H  
ATOM    212  HA3 GLY    14      34.007  31.253  47.782  1.00  0.00           H  
ATOM    213  C   GLY    14      35.865  31.152  46.857  1.00  0.00           C  
ATOM    214  O   GLY    14      37.128  31.188  46.910  1.00  0.00           O  
ATOM    215  N   ALA    15      35.194  31.232  45.680  1.00  0.00           N  
ATOM    216  H   ALA    15      34.187  31.173  45.731  1.00  0.00           H  
ATOM    217  CA  ALA    15      35.927  31.101  44.388  1.00  0.00           C  
ATOM    218  HA  ALA    15      36.244  30.058  44.387  1.00  0.00           H  
ATOM    219  CB  ALA    15      34.739  31.224  43.381  1.00  0.00           C  
ATOM    220  HB1 ALA    15      35.249  31.315  42.422  1.00  0.00           H  
ATOM    221  HB2 ALA    15      34.093  30.357  43.521  1.00  0.00           H  
ATOM    222  HB3 ALA    15      34.213  32.159  43.574  1.00  0.00           H  
ATOM    223  C   ALA    15      37.159  32.043  44.096  1.00  0.00           C  
ATOM    224  O   ALA    15      38.246  31.529  43.903  1.00  0.00           O  
ATOM    225  N   GLY    16      36.900  33.301  44.385  1.00  0.00           N  
ATOM    226  H   GLY    16      35.977  33.590  44.678  1.00  0.00           H  
ATOM    227  CA  GLY    16      37.912  34.328  44.328  1.00  0.00           C  
ATOM    228  HA2 GLY    16      37.422  35.302  44.347  1.00  0.00           H  
ATOM    229  HA3 GLY    16      38.590  34.193  43.486  1.00  0.00           H  
ATOM    230  C   GLY    16      38.919  34.252  45.480  1.00  0.00           C  
ATOM    231  O   GLY    16      39.959  34.892  45.396  1.00  0.00           O  
ATOM    232  N   HID    17      38.760  33.464  46.551  1.00  0.00           N  
ATOM    233  H   HID    17      37.935  32.891  46.655  1.00  0.00           H  
ATOM    234  CA  HID    17      39.870  33.254  47.502  1.00  0.00           C  
ATOM    235  HA  HID    17      40.657  34.004  47.424  1.00  0.00           H  
ATOM    236  CB  HID    17      39.268  33.337  48.934  1.00  0.00           C  
ATOM    237  HB2 HID    17      40.091  33.037  49.582  1.00  0.00           H  
ATOM    238  HB3 HID    17      38.432  32.637  48.959  1.00  0.00           H  
ATOM    239  CG  HID    17      38.873  34.698  49.464  1.00  0.00           C  
ATOM    240  ND1 HID    17      38.431  34.982  50.731  1.00  0.00           N  
ATOM    241  HD1 HID    17      38.309  34.405  51.551  1.00  0.00           H  
ATOM    242  CE1 HID    17      38.108  36.271  50.800  1.00  0.00           C  
ATOM    243  HE1 HID    17      37.693  36.695  51.703  1.00  0.00           H  
ATOM    244  NE2 HID    17      38.329  36.931  49.683  1.00  0.00           N  
ATOM    245  CD2 HID    17      38.857  35.959  48.823  1.00  0.00           C  
ATOM    246  HD2 HID    17      39.231  36.193  47.837  1.00  0.00           H  
ATOM    247  C   HID    17      40.741  31.997  47.321  1.00  0.00           C  
ATOM    248  O   HID    17      41.932  32.010  47.360  1.00  0.00           O  
ATOM    249  N   LEU    18      39.985  30.930  47.032  1.00  0.00           N  
ATOM    250  H   LEU    18      39.003  31.094  46.857  1.00  0.00           H  
ATOM    251  CA  LEU    18      40.360  29.588  47.322  1.00  0.00           C  
ATOM    252  HA  LEU    18      40.617  29.527  48.379  1.00  0.00           H  
ATOM    253  CB  LEU    18      39.093  28.709  47.062  1.00  0.00           C  
ATOM    254  HB2 LEU    18      38.832  28.958  46.033  1.00  0.00           H  
ATOM    255  HB3 LEU    18      38.367  29.055  47.798  1.00  0.00           H  
ATOM    256  CG  LEU    18      39.287  27.163  47.087  1.00  0.00           C  
ATOM    257  HG  LEU    18      40.088  26.896  46.398  1.00  0.00           H  
ATOM    258  CD1 LEU    18      39.601  26.524  48.408  1.00  0.00           C  
ATOM    259 HD11 LEU    18      39.783  25.453  48.322  1.00  0.00           H  
ATOM    260 HD12 LEU    18      40.532  26.995  48.724  1.00  0.00           H  
ATOM    261 HD13 LEU    18      38.805  26.650  49.143  1.00  0.00           H  
ATOM    262  CD2 LEU    18      37.950  26.562  46.544  1.00  0.00           C  
ATOM    263 HD21 LEU    18      37.127  26.806  47.215  1.00  0.00           H  
ATOM    264 HD22 LEU    18      37.727  26.889  45.528  1.00  0.00           H  
ATOM    265 HD23 LEU    18      37.999  25.476  46.455  1.00  0.00           H  
ATOM    266  C   LEU    18      41.509  29.010  46.528  1.00  0.00           C  
ATOM    267  O   LEU    18      42.305  28.402  47.157  1.00  0.00           O  
ATOM    268  N   ILE    19      41.618  29.282  45.216  1.00  0.00           N  
ATOM    269  H   ILE    19      41.008  30.006  44.864  1.00  0.00           H  
ATOM    270  CA  ILE    19      42.770  28.902  44.317  1.00  0.00           C  
ATOM    271  HA  ILE    19      42.940  27.856  44.573  1.00  0.00           H  
ATOM    272  CB  ILE    19      42.489  28.998  42.839  1.00  0.00           C  
ATOM    273  HB  ILE    19      41.974  29.930  42.608  1.00  0.00           H  
ATOM    274  CG2 ILE    19      43.757  28.871  42.007  1.00  0.00           C  
ATOM    275 HG21 ILE    19      43.500  29.069  40.967  1.00  0.00           H  
ATOM    276 HG22 ILE    19      44.538  29.576  42.293  1.00  0.00           H  
ATOM    277 HG23 ILE    19      44.162  27.862  42.085  1.00  0.00           H  
ATOM    278  CG1 ILE    19      41.545  27.810  42.299  1.00  0.00           C  
ATOM    279 HG12 ILE    19      42.132  26.954  42.630  1.00  0.00           H  
ATOM    280 HG13 ILE    19      41.498  27.786  41.210  1.00  0.00           H  
ATOM    281  CD1 ILE    19      40.106  27.758  42.794  1.00  0.00           C  
ATOM    282 HD11 ILE    19      40.106  27.416  43.829  1.00  0.00           H  
ATOM    283 HD12 ILE    19      39.673  28.756  42.857  1.00  0.00           H  
ATOM    284 HD13 ILE    19      39.485  27.029  42.274  1.00  0.00           H  
ATOM    285  C   ILE    19      44.080  29.522  44.758  1.00  0.00           C  
ATOM    286  O   ILE    19      45.171  28.889  44.800  1.00  0.00           O  
ATOM    287  N   SER    20      44.005  30.793  44.988  1.00  0.00           N  
ATOM    288  H   SER    20      43.097  31.174  44.765  1.00  0.00           H  
ATOM    289  CA  SER    20      45.046  31.660  45.421  1.00  0.00           C  
ATOM    290  HA  SER    20      45.917  31.455  44.800  1.00  0.00           H  
ATOM    291  CB  SER    20      44.601  33.110  45.348  1.00  0.00           C  
ATOM    292  HB2 SER    20      45.438  33.617  45.828  1.00  0.00           H  
ATOM    293  HB3 SER    20      43.649  33.194  45.871  1.00  0.00           H  
ATOM    294  OG  SER    20      44.521  33.558  44.054  1.00  0.00           O  
ATOM    295  HG  SER    20      43.902  34.281  43.924  1.00  0.00           H  
ATOM    296  C   SER    20      45.426  31.367  46.910  1.00  0.00           C  
ATOM    297  O   SER    20      46.590  31.491  47.340  1.00  0.00           O  
ATOM    298  N   ALA    21      44.512  30.928  47.759  1.00  0.00           N  
ATOM    299  H   ALA    21      43.621  30.761  47.313  1.00  0.00           H  
ATOM    300  CA  ALA    21      44.758  30.446  49.068  1.00  0.00           C  
ATOM    301  HA  ALA    21      45.193  31.280  49.619  1.00  0.00           H  
ATOM    302  CB  ALA    21      43.504  30.044  49.925  1.00  0.00           C  
ATOM    303  HB1 ALA    21      42.758  30.832  49.814  1.00  0.00           H  
ATOM    304  HB2 ALA    21      43.069  29.135  49.509  1.00  0.00           H  
ATOM    305  HB3 ALA    21      43.843  29.922  50.953  1.00  0.00           H  
ATOM    306  C   ALA    21      45.729  29.274  48.908  1.00  0.00           C  
ATOM    307  O   ALA    21      46.707  29.203  49.624  1.00  0.00           O  
ATOM    308  N   ILE    22      45.405  28.286  48.063  1.00  0.00           N  
ATOM    309  H   ILE    22      44.521  28.354  47.579  1.00  0.00           H  
ATOM    310  CA  ILE    22      46.214  27.095  47.759  1.00  0.00           C  
ATOM    311  HA  ILE    22      46.427  26.592  48.702  1.00  0.00           H  
ATOM    312  CB  ILE    22      45.260  26.165  46.930  1.00  0.00           C  
ATOM    313  HB  ILE    22      44.748  26.819  46.224  1.00  0.00           H  
ATOM    314  CG2 ILE    22      46.006  25.045  46.181  1.00  0.00           C  
ATOM    315 HG21 ILE    22      46.642  25.344  45.348  1.00  0.00           H  
ATOM    316 HG22 ILE    22      46.669  24.535  46.881  1.00  0.00           H  
ATOM    317 HG23 ILE    22      45.257  24.410  45.708  1.00  0.00           H  
ATOM    318  CG1 ILE    22      44.148  25.545  47.881  1.00  0.00           C  
ATOM    319 HG12 ILE    22      43.869  26.327  48.588  1.00  0.00           H  
ATOM    320 HG13 ILE    22      44.544  24.752  48.516  1.00  0.00           H  
ATOM    321  CD1 ILE    22      42.899  24.957  47.244  1.00  0.00           C  
ATOM    322 HD11 ILE    22      43.180  23.952  46.929  1.00  0.00           H  
ATOM    323 HD12 ILE    22      42.079  24.923  47.961  1.00  0.00           H  
ATOM    324 HD13 ILE    22      42.678  25.599  46.391  1.00  0.00           H  
ATOM    325  C   ILE    22      47.543  27.494  47.161  1.00  0.00           C  
ATOM    326  O   ILE    22      48.555  26.874  47.350  1.00  0.00           O  
ATOM    327  N   GLU    23      47.634  28.651  46.486  1.00  0.00           N  
ATOM    328  H   GLU    23      46.848  29.280  46.410  1.00  0.00           H  
ATOM    329  CA  GLU    23      48.906  29.258  45.976  1.00  0.00           C  
ATOM    330  HA  GLU    23      49.407  28.469  45.415  1.00  0.00           H  
ATOM    331  CB  GLU    23      48.657  30.405  44.948  1.00  0.00           C  
ATOM    332  HB2 GLU    23      49.586  30.955  44.799  1.00  0.00           H  
ATOM    333  HB3 GLU    23      48.022  31.165  45.404  1.00  0.00           H  
ATOM    334  CG  GLU    23      48.137  30.026  43.548  1.00  0.00           C  
ATOM    335  HG2 GLU    23      48.001  30.943  42.975  1.00  0.00           H  
ATOM    336  HG3 GLU    23      47.188  29.489  43.547  1.00  0.00           H  
ATOM    337  CD  GLU    23      49.215  29.135  42.832  1.00  0.00           C  
ATOM    338  OE1 GLU    23      50.372  29.642  42.725  1.00  0.00           O  
ATOM    339  OE2 GLU    23      48.947  27.958  42.427  1.00  0.00           O  
ATOM    340  C   GLU    23      49.654  29.752  47.183  1.00  0.00           C  
ATOM    341  O   GLU    23      50.811  29.342  47.263  1.00  0.00           O  
ATOM    342  N   ILE    24      49.050  30.392  48.177  1.00  0.00           N  
ATOM    343  H   ILE    24      48.107  30.713  48.016  1.00  0.00           H  
ATOM    344  CA  ILE    24      49.846  30.832  49.406  1.00  0.00           C  
ATOM    345  HA  ILE    24      50.680  31.418  49.021  1.00  0.00           H  
ATOM    346  CB  ILE    24      49.137  31.793  50.382  1.00  0.00           C  
ATOM    347  HB  ILE    24      48.273  31.258  50.776  1.00  0.00           H  
ATOM    348  CG2 ILE    24      50.010  32.197  51.544  1.00  0.00           C  
ATOM    349 HG21 ILE    24      49.655  33.115  52.012  1.00  0.00           H  
ATOM    350 HG22 ILE    24      49.927  31.500  52.379  1.00  0.00           H  
ATOM    351 HG23 ILE    24      51.071  32.277  51.311  1.00  0.00           H  
ATOM    352  CG1 ILE    24      48.617  33.054  49.586  1.00  0.00           C  
ATOM    353 HG12 ILE    24      47.934  33.665  50.176  1.00  0.00           H  
ATOM    354 HG13 ILE    24      48.070  32.784  48.683  1.00  0.00           H  
ATOM    355  CD1 ILE    24      49.664  34.094  49.183  1.00  0.00           C  
ATOM    356 HD11 ILE    24      49.239  34.759  48.431  1.00  0.00           H  
ATOM    357 HD12 ILE    24      49.897  34.807  49.974  1.00  0.00           H  
ATOM    358 HD13 ILE    24      50.576  33.619  48.824  1.00  0.00           H  
ATOM    359  C   ILE    24      50.416  29.607  50.160  1.00  0.00           C  
ATOM    360  O   ILE    24      51.589  29.581  50.537  1.00  0.00           O  
ATOM    361  N   ALA    25      49.560  28.538  50.220  1.00  0.00           N  
ATOM    362  H   ALA    25      48.745  28.552  49.624  1.00  0.00           H  
ATOM    363  CA  ALA    25      49.959  27.244  50.791  1.00  0.00           C  
ATOM    364  HA  ALA    25      50.275  27.266  51.834  1.00  0.00           H  
ATOM    365  CB  ALA    25      48.689  26.314  50.752  1.00  0.00           C  
ATOM    366  HB1 ALA    25      48.775  25.624  51.592  1.00  0.00           H  
ATOM    367  HB2 ALA    25      47.820  26.949  50.925  1.00  0.00           H  
ATOM    368  HB3 ALA    25      48.576  25.775  49.812  1.00  0.00           H  
ATOM    369  C   ALA    25      51.164  26.530  50.129  1.00  0.00           C  
ATOM    370  O   ALA    25      52.147  26.231  50.813  1.00  0.00           O  
ATOM    371  N   LYS    26      51.288  26.572  48.813  1.00  0.00           N  
ATOM    372  H   LYS    26      50.391  26.594  48.349  1.00  0.00           H  
ATOM    373  CA  LYS    26      52.478  26.105  48.047  1.00  0.00           C  
ATOM    374  HA  LYS    26      52.911  25.190  48.452  1.00  0.00           H  
ATOM    375  CB  LYS    26      52.027  25.875  46.584  1.00  0.00           C  
ATOM    376  HB2 LYS    26      52.887  25.546  46.001  1.00  0.00           H  
ATOM    377  HB3 LYS    26      51.622  26.736  46.052  1.00  0.00           H  
ATOM    378  CG  LYS    26      51.047  24.649  46.493  1.00  0.00           C  
ATOM    379  HG2 LYS    26      50.223  24.987  47.121  1.00  0.00           H  
ATOM    380  HG3 LYS    26      51.437  23.748  46.967  1.00  0.00           H  
ATOM    381  CD  LYS    26      50.533  24.370  45.093  1.00  0.00           C  
ATOM    382  HD2 LYS    26      49.836  23.554  45.285  1.00  0.00           H  
ATOM    383  HD3 LYS    26      51.364  24.114  44.435  1.00  0.00           H  
ATOM    384  CE  LYS    26      49.769  25.543  44.366  1.00  0.00           C  
ATOM    385  HE2 LYS    26      50.262  26.493  44.570  1.00  0.00           H  
ATOM    386  HE3 LYS    26      48.774  25.642  44.800  1.00  0.00           H  
ATOM    387  NZ  LYS    26      49.780  25.348  42.970  1.00  0.00           N  
ATOM    388  HZ1 LYS    26      49.098  24.643  42.728  1.00  0.00           H  
ATOM    389  HZ2 LYS    26      50.701  25.039  42.693  1.00  0.00           H  
ATOM    390  HZ3 LYS    26      49.641  26.239  42.515  1.00  0.00           H  
ATOM    391  C   LYS    26      53.691  27.032  48.126  1.00  0.00           C  
ATOM    392  O   LYS    26      54.781  26.483  48.112  1.00  0.00           O  
ATOM    393  N   LEU    27      53.526  28.319  48.257  1.00  0.00           N  
ATOM    394  H   LEU    27      52.607  28.627  47.971  1.00  0.00           H  
ATOM    395  CA  LEU    27      54.688  29.191  48.464  1.00  0.00           C  
ATOM    396  HA  LEU    27      55.512  28.973  47.784  1.00  0.00           H  
ATOM    397  CB  LEU    27      54.278  30.635  48.028  1.00  0.00           C  
ATOM    398  HB2 LEU    27      53.545  30.991  48.751  1.00  0.00           H  
ATOM    399  HB3 LEU    27      53.698  30.560  47.108  1.00  0.00           H  
ATOM    400  CG  LEU    27      55.416  31.583  47.837  1.00  0.00           C  
ATOM    401  HG  LEU    27      56.140  31.328  48.611  1.00  0.00           H  
ATOM    402  CD1 LEU    27      55.941  31.504  46.406  1.00  0.00           C  
ATOM    403 HD11 LEU    27      55.348  32.088  45.702  1.00  0.00           H  
ATOM    404 HD12 LEU    27      56.841  32.112  46.498  1.00  0.00           H  
ATOM    405 HD13 LEU    27      56.200  30.513  46.034  1.00  0.00           H  
ATOM    406  CD2 LEU    27      55.033  33.003  48.262  1.00  0.00           C  
ATOM    407 HD21 LEU    27      53.983  33.232  48.080  1.00  0.00           H  
ATOM    408 HD22 LEU    27      55.070  33.194  49.335  1.00  0.00           H  
ATOM    409 HD23 LEU    27      55.721  33.667  47.739  1.00  0.00           H  
ATOM    410  C   LEU    27      55.187  29.145  49.884  1.00  0.00           C  
ATOM    411  O   LEU    27      56.362  29.427  50.077  1.00  0.00           O  
ATOM    412  N   ILE    28      54.383  28.650  50.852  1.00  0.00           N  
ATOM    413  H   ILE    28      53.391  28.526  50.711  1.00  0.00           H  
ATOM    414  CA  ILE    28      54.971  28.299  52.204  1.00  0.00           C  
ATOM    415  HA  ILE    28      55.597  29.129  52.532  1.00  0.00           H  
ATOM    416  CB  ILE    28      53.927  28.150  53.336  1.00  0.00           C  
ATOM    417  HB  ILE    28      53.164  27.455  52.986  1.00  0.00           H  
ATOM    418  CG2 ILE    28      54.670  27.597  54.629  1.00  0.00           C  
ATOM    419 HG21 ILE    28      54.071  27.884  55.493  1.00  0.00           H  
ATOM    420 HG22 ILE    28      54.660  26.523  54.445  1.00  0.00           H  
ATOM    421 HG23 ILE    28      55.645  28.085  54.656  1.00  0.00           H  
ATOM    422  CG1 ILE    28      53.209  29.460  53.723  1.00  0.00           C  
ATOM    423 HG12 ILE    28      53.126  30.065  52.821  1.00  0.00           H  
ATOM    424 HG13 ILE    28      53.797  29.991  54.471  1.00  0.00           H  
ATOM    425  CD1 ILE    28      51.798  29.220  54.377  1.00  0.00           C  
ATOM    426 HD11 ILE    28      51.839  28.434  55.131  1.00  0.00           H  
ATOM    427 HD12 ILE    28      51.532  30.074  55.000  1.00  0.00           H  
ATOM    428 HD13 ILE    28      51.047  29.046  53.606  1.00  0.00           H  
ATOM    429  C   ILE    28      55.814  26.996  52.059  1.00  0.00           C  
ATOM    430  O   ILE    28      56.977  26.978  52.433  1.00  0.00           O  
ATOM    431  N   LEU    29      55.300  25.897  51.386  1.00  0.00           N  
ATOM    432  H   LEU    29      54.478  26.016  50.812  1.00  0.00           H  
ATOM    433  CA  LEU    29      56.151  24.711  51.200  1.00  0.00           C  
ATOM    434  HA  LEU    29      56.542  24.284  52.123  1.00  0.00           H  
ATOM    435  CB  LEU    29      55.348  23.602  50.446  1.00  0.00           C  
ATOM    436  HB2 LEU    29      56.127  22.847  50.345  1.00  0.00           H  
ATOM    437  HB3 LEU    29      55.084  24.014  49.472  1.00  0.00           H  
ATOM    438  CG  LEU    29      54.066  23.193  51.228  1.00  0.00           C  
ATOM    439  HG  LEU    29      53.492  24.099  51.424  1.00  0.00           H  
ATOM    440  CD1 LEU    29      53.302  22.250  50.293  1.00  0.00           C  
ATOM    441 HD11 LEU    29      54.002  21.476  49.979  1.00  0.00           H  
ATOM    442 HD12 LEU    29      52.435  21.741  50.715  1.00  0.00           H  
ATOM    443 HD13 LEU    29      53.007  22.696  49.343  1.00  0.00           H  
ATOM    444  CD2 LEU    29      54.424  22.590  52.633  1.00  0.00           C  
ATOM    445 HD21 LEU    29      54.798  23.466  53.163  1.00  0.00           H  
ATOM    446 HD22 LEU    29      53.533  22.331  53.205  1.00  0.00           H  
ATOM    447 HD23 LEU    29      55.195  21.820  52.648  1.00  0.00           H  
ATOM    448  C   LEU    29      57.430  24.998  50.424  1.00  0.00           C  
ATOM    449  O   LEU    29      58.381  24.344  50.741  1.00  0.00           O  
ATOM    450  N   ASN    30      57.374  25.995  49.570  1.00  0.00           N  
ATOM    451  H   ASN    30      56.551  26.502  49.278  1.00  0.00           H  
ATOM    452  CA  ASN    30      58.622  26.341  48.864  1.00  0.00           C  
ATOM    453  HA  ASN    30      58.944  25.368  48.494  1.00  0.00           H  
ATOM    454  CB  ASN    30      58.293  27.245  47.694  1.00  0.00           C  
ATOM    455  HB2 ASN    30      57.745  28.115  48.055  1.00  0.00           H  
ATOM    456  HB3 ASN    30      57.556  26.759  47.055  1.00  0.00           H  
ATOM    457  CG  ASN    30      59.505  27.661  46.867  1.00  0.00           C  
ATOM    458  OD1 ASN    30      59.926  26.939  45.976  1.00  0.00           O  
ATOM    459  ND2 ASN    30      60.071  28.805  47.070  1.00  0.00           N  
ATOM    460 HD21 ASN    30      59.659  29.422  47.755  1.00  0.00           H  
ATOM    461 HD22 ASN    30      60.579  29.140  46.264  1.00  0.00           H  
ATOM    462  C   ASN    30      59.742  26.914  49.792  1.00  0.00           C  
ATOM    463  O   ASN    30      60.903  26.762  49.454  1.00  0.00           O  
ATOM    464  N   ARG    31      59.507  27.483  50.976  1.00  0.00           N  
ATOM    465  H   ARG    31      58.530  27.593  51.205  1.00  0.00           H  
ATOM    466  CA  ARG    31      60.481  28.146  51.869  1.00  0.00           C  
ATOM    467  HA  ARG    31      61.208  28.627  51.215  1.00  0.00           H  
ATOM    468  CB  ARG    31      59.794  29.317  52.576  1.00  0.00           C  
ATOM    469  HB2 ARG    31      59.086  28.942  53.315  1.00  0.00           H  
ATOM    470  HB3 ARG    31      59.176  29.965  51.955  1.00  0.00           H  
ATOM    471  CG  ARG    31      60.707  30.292  53.421  1.00  0.00           C  
ATOM    472  HG2 ARG    31      60.898  29.770  54.359  1.00  0.00           H  
ATOM    473  HG3 ARG    31      60.207  31.248  53.578  1.00  0.00           H  
ATOM    474  CD  ARG    31      62.011  30.654  52.699  1.00  0.00           C  
ATOM    475  HD2 ARG    31      61.751  31.394  51.941  1.00  0.00           H  
ATOM    476  HD3 ARG    31      62.524  29.816  52.228  1.00  0.00           H  
ATOM    477  NE  ARG    31      63.037  31.326  53.599  1.00  0.00           N  
ATOM    478  HE  ARG    31      63.132  32.330  53.639  1.00  0.00           H  
ATOM    479  CZ  ARG    31      63.764  30.713  54.516  1.00  0.00           C  
ATOM    480  NH1 ARG    31      63.815  29.401  54.626  1.00  0.00           N  
ATOM    481 HH11 ARG    31      63.231  28.821  54.041  1.00  0.00           H  
ATOM    482 HH12 ARG    31      64.242  29.012  55.454  1.00  0.00           H  
ATOM    483  NH2 ARG    31      64.583  31.355  55.263  1.00  0.00           N  
ATOM    484 HH21 ARG    31      65.282  30.850  55.788  1.00  0.00           H  
ATOM    485 HH22 ARG    31      64.776  32.303  54.973  1.00  0.00           H  
ATOM    486  C   ARG    31      61.163  27.280  52.845  1.00  0.00           C  
ATOM    487  O   ARG    31      62.265  27.605  53.278  1.00  0.00           O  
ATOM    488  N   ASP    32      60.675  26.077  53.161  1.00  0.00           N  
ATOM    489  H   ASP    32      59.766  25.833  52.795  1.00  0.00           H  
ATOM    490  CA  ASP    32      61.253  25.216  54.232  1.00  0.00           C  
ATOM    491  HA  ASP    32      62.318  25.091  54.034  1.00  0.00           H  
ATOM    492  CB  ASP    32      61.095  25.878  55.530  1.00  0.00           C  
ATOM    493  HB2 ASP    32      60.152  25.516  55.940  1.00  0.00           H  
ATOM    494  HB3 ASP    32      61.026  26.966  55.519  1.00  0.00           H  
ATOM    495  CG  ASP    32      62.141  25.535  56.625  1.00  0.00           C  
ATOM    496  OD1 ASP    32      62.643  24.416  56.466  1.00  0.00           O  
ATOM    497  OD2 ASP    32      62.424  26.383  57.490  1.00  0.00           O  
ATOM    498  C   ASP    32      60.810  23.719  54.277  1.00  0.00           C  
ATOM    499  O   ASP    32      59.609  23.483  54.279  1.00  0.00           O  
ATOM    500  N   GLU    33      61.745  22.755  54.259  1.00  0.00           N  
ATOM    501  H   GLU    33      62.724  22.998  54.221  1.00  0.00           H  
ATOM    502  CA  GLU    33      61.530  21.343  54.394  1.00  0.00           C  
ATOM    503  HA  GLU    33      60.671  21.104  53.766  1.00  0.00           H  
ATOM    504  CB  GLU    33      62.586  20.516  53.718  1.00  0.00           C  
ATOM    505  HB2 GLU    33      62.371  19.448  53.756  1.00  0.00           H  
ATOM    506  HB3 GLU    33      63.497  20.549  54.316  1.00  0.00           H  
ATOM    507  CG  GLU    33      62.825  21.010  52.267  1.00  0.00           C  
ATOM    508  HG2 GLU    33      62.948  22.093  52.243  1.00  0.00           H  
ATOM    509  HG3 GLU    33      61.873  20.997  51.736  1.00  0.00           H  
ATOM    510  CD  GLU    33      63.902  20.370  51.521  1.00  0.00           C  
ATOM    511  OE1 GLU    33      64.868  20.988  51.007  1.00  0.00           O  
ATOM    512  OE2 GLU    33      64.010  19.101  51.577  1.00  0.00           O  
ATOM    513  C   GLU    33      61.080  20.888  55.751  1.00  0.00           C  
ATOM    514  O   GLU    33      60.685  19.745  55.983  1.00  0.00           O  
ATOM    515  N   ARG    34      61.022  21.810  56.695  1.00  0.00           N  
ATOM    516  H   ARG    34      61.311  22.752  56.472  1.00  0.00           H  
ATOM    517  CA  ARG    34      60.430  21.574  58.028  1.00  0.00           C  
ATOM    518  HA  ARG    34      60.659  20.536  58.270  1.00  0.00           H  
ATOM    519  CB  ARG    34      61.031  22.567  59.039  1.00  0.00           C  
ATOM    520  HB2 ARG    34      60.456  22.286  59.921  1.00  0.00           H  
ATOM    521  HB3 ARG    34      60.796  23.554  58.642  1.00  0.00           H  
ATOM    522  CG  ARG    34      62.507  22.320  59.184  1.00  0.00           C  
ATOM    523  HG2 ARG    34      62.997  22.157  58.224  1.00  0.00           H  
ATOM    524  HG3 ARG    34      62.573  21.362  59.700  1.00  0.00           H  
ATOM    525  CD  ARG    34      63.219  23.300  60.129  1.00  0.00           C  
ATOM    526  HD2 ARG    34      64.266  23.050  59.958  1.00  0.00           H  
ATOM    527  HD3 ARG    34      62.776  23.124  61.109  1.00  0.00           H  
ATOM    528  NE  ARG    34      62.862  24.636  59.762  1.00  0.00           N  
ATOM    529  HE  ARG    34      62.720  24.853  58.786  1.00  0.00           H  
ATOM    530  CZ  ARG    34      63.099  25.757  60.530  1.00  0.00           C  
ATOM    531  NH1 ARG    34      63.385  25.622  61.813  1.00  0.00           N  
ATOM    532 HH11 ARG    34      63.578  26.439  62.375  1.00  0.00           H  
ATOM    533 HH12 ARG    34      63.270  24.760  62.326  1.00  0.00           H  
ATOM    534  NH2 ARG    34      62.891  26.924  60.090  1.00  0.00           N  
ATOM    535 HH21 ARG    34      62.964  27.675  60.762  1.00  0.00           H  
ATOM    536 HH22 ARG    34      62.599  27.062  59.134  1.00  0.00           H  
ATOM    537  C   ARG    34      58.888  21.669  58.092  1.00  0.00           C  
ATOM    538  O   ARG    34      58.279  21.012  58.888  1.00  0.00           O  
ATOM    539  N   LEU    35      58.273  22.312  57.087  1.00  0.00           N  
ATOM    540  H   LEU    35      58.866  22.855  56.475  1.00  0.00           H  
ATOM    541  CA  LEU    35      56.833  22.580  57.062  1.00  0.00           C  
ATOM    542  HA  LEU    35      56.463  22.531  58.086  1.00  0.00           H  
ATOM    543  CB  LEU    35      56.558  23.923  56.548  1.00  0.00           C  
ATOM    544  HB2 LEU    35      55.611  23.942  56.009  1.00  0.00           H  
ATOM    545  HB3 LEU    35      57.271  24.216  55.778  1.00  0.00           H  
ATOM    546  CG  LEU    35      56.439  24.974  57.676  1.00  0.00           C  
ATOM    547  HG  LEU    35      56.528  25.982  57.270  1.00  0.00           H  
ATOM    548  CD1 LEU    35      55.026  24.847  58.331  1.00  0.00           C  
ATOM    549 HD11 LEU    35      54.282  24.903  57.537  1.00  0.00           H  
ATOM    550 HD12 LEU    35      55.029  23.902  58.874  1.00  0.00           H  
ATOM    551 HD13 LEU    35      54.799  25.672  59.007  1.00  0.00           H  
ATOM    552  CD2 LEU    35      57.581  24.846  58.703  1.00  0.00           C  
ATOM    553 HD21 LEU    35      57.479  25.589  59.493  1.00  0.00           H  
ATOM    554 HD22 LEU    35      57.612  23.906  59.254  1.00  0.00           H  
ATOM    555 HD23 LEU    35      58.498  25.042  58.146  1.00  0.00           H  
ATOM    556  C   LEU    35      56.057  21.528  56.231  1.00  0.00           C  
ATOM    557  O   LEU    35      56.438  21.053  55.176  1.00  0.00           O  
ATOM    558  N   CYS    36      54.786  21.378  56.645  1.00  0.00           N  
ATOM    559  H   CYS    36      54.549  21.903  57.475  1.00  0.00           H  
ATOM    560  CA  CYS    36      53.782  20.458  56.101  1.00  0.00           C  
ATOM    561  HA  CYS    36      53.925  20.336  55.028  1.00  0.00           H  
ATOM    562  CB  CYS    36      54.017  19.052  56.733  1.00  0.00           C  
ATOM    563  HB2 CYS    36      53.810  19.158  57.798  1.00  0.00           H  
ATOM    564  HB3 CYS    36      55.088  18.872  56.639  1.00  0.00           H  
ATOM    565  SG  CYS    36      53.012  17.700  56.147  1.00  0.00           S  
ATOM    566  HG  CYS    36      52.054  17.715  57.078  1.00  0.00           H  
ATOM    567  C   CYS    36      52.298  20.964  56.189  1.00  0.00           C  
ATOM    568  O   CYS    36      51.991  21.760  57.137  1.00  0.00           O  
ATOM    569  N   ILE    37      51.453  20.646  55.174  1.00  0.00           N  
ATOM    570  H   ILE    37      51.787  20.059  54.423  1.00  0.00           H  
ATOM    571  CA  ILE    37      50.089  21.225  55.115  1.00  0.00           C  
ATOM    572  HA  ILE    37      49.847  21.639  56.094  1.00  0.00           H  
ATOM    573  CB  ILE    37      50.012  22.469  54.143  1.00  0.00           C  
ATOM    574  HB  ILE    37      50.277  22.186  53.124  1.00  0.00           H  
ATOM    575  CG2 ILE    37      48.590  23.090  54.095  1.00  0.00           C  
ATOM    576 HG21 ILE    37      48.237  23.509  55.037  1.00  0.00           H  
ATOM    577 HG22 ILE    37      48.582  23.878  53.342  1.00  0.00           H  
ATOM    578 HG23 ILE    37      47.836  22.417  53.687  1.00  0.00           H  
ATOM    579  CG1 ILE    37      51.005  23.556  54.690  1.00  0.00           C  
ATOM    580 HG12 ILE    37      51.987  23.179  54.972  1.00  0.00           H  
ATOM    581 HG13 ILE    37      50.573  24.168  55.482  1.00  0.00           H  
ATOM    582  CD1 ILE    37      51.396  24.584  53.616  1.00  0.00           C  
ATOM    583 HD11 ILE    37      50.704  25.425  53.658  1.00  0.00           H  
ATOM    584 HD12 ILE    37      52.390  25.002  53.776  1.00  0.00           H  
ATOM    585 HD13 ILE    37      51.297  24.086  52.652  1.00  0.00           H  
ATOM    586  C   ILE    37      48.967  20.185  54.855  1.00  0.00           C  
ATOM    587  O   ILE    37      49.099  19.226  54.112  1.00  0.00           O  
ATOM    588  N   SER    38      47.813  20.451  55.447  1.00  0.00           N  
ATOM    589  H   SER    38      47.752  21.212  56.108  1.00  0.00           H  
ATOM    590  CA  SER    38      46.546  19.869  54.997  1.00  0.00           C  
ATOM    591  HA  SER    38      46.615  19.196  54.143  1.00  0.00           H  
ATOM    592  CB  SER    38      46.043  19.007  56.146  1.00  0.00           C  
ATOM    593  HB2 SER    38      45.040  18.641  55.928  1.00  0.00           H  
ATOM    594  HB3 SER    38      45.964  19.618  57.045  1.00  0.00           H  
ATOM    595  OG  SER    38      46.901  17.869  56.267  1.00  0.00           O  
ATOM    596  HG  SER    38      47.668  18.140  56.777  1.00  0.00           H  
ATOM    597  C   SER    38      45.606  21.055  54.717  1.00  0.00           C  
ATOM    598  O   SER    38      45.464  21.985  55.505  1.00  0.00           O  
ATOM    599  N   VAL    39      44.938  20.928  53.545  1.00  0.00           N  
ATOM    600  H   VAL    39      45.269  20.146  52.999  1.00  0.00           H  
ATOM    601  CA  VAL    39      43.981  21.926  52.960  1.00  0.00           C  
ATOM    602  HA  VAL    39      43.939  22.863  53.516  1.00  0.00           H  
ATOM    603  CB  VAL    39      44.222  22.206  51.403  1.00  0.00           C  
ATOM    604  HB  VAL    39      44.160  21.252  50.881  1.00  0.00           H  
ATOM    605  CG1 VAL    39      43.258  23.244  50.871  1.00  0.00           C  
ATOM    606 HG11 VAL    39      43.409  23.273  49.792  1.00  0.00           H  
ATOM    607 HG12 VAL    39      42.246  22.845  50.934  1.00  0.00           H  
ATOM    608 HG13 VAL    39      43.325  24.209  51.375  1.00  0.00           H  
ATOM    609  CG2 VAL    39      45.632  22.804  51.275  1.00  0.00           C  
ATOM    610 HG21 VAL    39      46.341  22.097  51.704  1.00  0.00           H  
ATOM    611 HG22 VAL    39      45.815  22.976  50.214  1.00  0.00           H  
ATOM    612 HG23 VAL    39      45.760  23.723  51.847  1.00  0.00           H  
ATOM    613  C   VAL    39      42.550  21.284  53.177  1.00  0.00           C  
ATOM    614  O   VAL    39      42.359  20.249  52.517  1.00  0.00           O  
ATOM    615  N   LEU    40      41.674  21.940  53.981  1.00  0.00           N  
ATOM    616  H   LEU    40      42.041  22.670  54.573  1.00  0.00           H  
ATOM    617  CA  LEU    40      40.288  21.643  54.073  1.00  0.00           C  
ATOM    618  HA  LEU    40      40.232  20.555  54.068  1.00  0.00           H  
ATOM    619  CB  LEU    40      39.760  21.867  55.530  1.00  0.00           C  
ATOM    620  HB2 LEU    40      38.727  21.527  55.592  1.00  0.00           H  
ATOM    621  HB3 LEU    40      39.735  22.941  55.716  1.00  0.00           H  
ATOM    622  CG  LEU    40      40.665  21.332  56.717  1.00  0.00           C  
ATOM    623  HG  LEU    40      41.641  21.811  56.801  1.00  0.00           H  
ATOM    624  CD1 LEU    40      40.036  21.469  58.088  1.00  0.00           C  
ATOM    625 HD11 LEU    40      40.752  21.302  58.893  1.00  0.00           H  
ATOM    626 HD12 LEU    40      39.557  22.442  58.193  1.00  0.00           H  
ATOM    627 HD13 LEU    40      39.239  20.747  58.264  1.00  0.00           H  
ATOM    628  CD2 LEU    40      40.876  19.816  56.681  1.00  0.00           C  
ATOM    629 HD21 LEU    40      41.231  19.397  57.622  1.00  0.00           H  
ATOM    630 HD22 LEU    40      39.989  19.237  56.422  1.00  0.00           H  
ATOM    631 HD23 LEU    40      41.613  19.554  55.922  1.00  0.00           H  
ATOM    632  C   LEU    40      39.489  22.279  52.955  1.00  0.00           C  
ATOM    633  O   LEU    40      39.506  23.483  52.703  1.00  0.00           O  
ATOM    634  N   ILE    41      38.804  21.391  52.252  1.00  0.00           N  
ATOM    635  H   ILE    41      39.103  20.453  52.474  1.00  0.00           H  
ATOM    636  CA  ILE    41      37.862  21.667  51.074  1.00  0.00           C  
ATOM    637  HA  ILE    41      38.092  22.674  50.727  1.00  0.00           H  
ATOM    638  CB  ILE    41      38.275  20.693  49.965  1.00  0.00           C  
ATOM    639  HB  ILE    41      38.001  19.665  50.198  1.00  0.00           H  
ATOM    640  CG2 ILE    41      37.437  20.946  48.662  1.00  0.00           C  
ATOM    641 HG21 ILE    41      37.236  22.012  48.558  1.00  0.00           H  
ATOM    642 HG22 ILE    41      37.839  20.501  47.752  1.00  0.00           H  
ATOM    643 HG23 ILE    41      36.429  20.530  48.684  1.00  0.00           H  
ATOM    644  CG1 ILE    41      39.780  20.588  49.722  1.00  0.00           C  
ATOM    645 HG12 ILE    41      39.880  19.729  49.057  1.00  0.00           H  
ATOM    646 HG13 ILE    41      40.314  20.366  50.645  1.00  0.00           H  
ATOM    647  CD1 ILE    41      40.491  21.728  48.960  1.00  0.00           C  
ATOM    648 HD11 ILE    41      39.870  21.961  48.095  1.00  0.00           H  
ATOM    649 HD12 ILE    41      40.460  22.603  49.609  1.00  0.00           H  
ATOM    650 HD13 ILE    41      41.484  21.396  48.656  1.00  0.00           H  
ATOM    651  C   ILE    41      36.443  21.525  51.555  1.00  0.00           C  
ATOM    652  O   ILE    41      36.001  20.448  51.824  1.00  0.00           O  
ATOM    653  N   MET    42      35.629  22.638  51.800  1.00  0.00           N  
ATOM    654  H   MET    42      36.128  23.515  51.767  1.00  0.00           H  
ATOM    655  CA  MET    42      34.315  22.782  52.439  1.00  0.00           C  
ATOM    656  HA  MET    42      34.116  21.797  52.862  1.00  0.00           H  
ATOM    657  CB  MET    42      34.287  23.846  53.557  1.00  0.00           C  
ATOM    658  HB2 MET    42      33.278  23.953  53.956  1.00  0.00           H  
ATOM    659  HB3 MET    42      34.607  24.826  53.202  1.00  0.00           H  
ATOM    660  CG  MET    42      35.220  23.539  54.751  1.00  0.00           C  
ATOM    661  HG2 MET    42      36.207  23.695  54.315  1.00  0.00           H  
ATOM    662  HG3 MET    42      35.231  22.489  55.041  1.00  0.00           H  
ATOM    663  SD  MET    42      34.955  24.653  56.070  1.00  0.00           S  
ATOM    664  CE  MET    42      35.969  26.002  55.535  1.00  0.00           C  
ATOM    665  HE1 MET    42      35.574  26.404  54.602  1.00  0.00           H  
ATOM    666  HE2 MET    42      35.987  26.827  56.247  1.00  0.00           H  
ATOM    667  HE3 MET    42      36.961  25.591  55.346  1.00  0.00           H  
ATOM    668  C   MET    42      33.184  23.089  51.446  1.00  0.00           C  
ATOM    669  O   MET    42      32.650  24.250  51.372  1.00  0.00           O  
ATOM    670  N   LYS    43      32.944  22.161  50.480  1.00  0.00           N  
ATOM    671  H   LYS    43      33.347  21.237  50.543  1.00  0.00           H  
ATOM    672  CA  LYS    43      32.146  22.532  49.406  1.00  0.00           C  
ATOM    673  HA  LYS    43      32.633  23.398  48.955  1.00  0.00           H  
ATOM    674  CB  LYS    43      32.087  21.421  48.419  1.00  0.00           C  
ATOM    675  HB2 LYS    43      31.418  21.715  47.611  1.00  0.00           H  
ATOM    676  HB3 LYS    43      31.708  20.466  48.784  1.00  0.00           H  
ATOM    677  CG  LYS    43      33.511  21.106  47.775  1.00  0.00           C  
ATOM    678  HG2 LYS    43      34.261  20.960  48.553  1.00  0.00           H  
ATOM    679  HG3 LYS    43      33.817  21.912  47.108  1.00  0.00           H  
ATOM    680  CD  LYS    43      33.504  19.931  46.733  1.00  0.00           C  
ATOM    681  HD2 LYS    43      34.481  19.942  46.250  1.00  0.00           H  
ATOM    682  HD3 LYS    43      32.818  20.092  45.901  1.00  0.00           H  
ATOM    683  CE  LYS    43      33.276  18.603  47.421  1.00  0.00           C  
ATOM    684  HE2 LYS    43      32.301  18.602  47.907  1.00  0.00           H  
ATOM    685  HE3 LYS    43      34.077  18.718  48.151  1.00  0.00           H  
ATOM    686  NZ  LYS    43      33.476  17.344  46.674  1.00  0.00           N  
ATOM    687  HZ1 LYS    43      32.602  17.086  46.239  1.00  0.00           H  
ATOM    688  HZ2 LYS    43      33.571  16.610  47.361  1.00  0.00           H  
ATOM    689  HZ3 LYS    43      34.146  17.371  45.918  1.00  0.00           H  
ATOM    690  C   LYS    43      30.689  22.965  49.731  1.00  0.00           C  
ATOM    691  O   LYS    43      30.039  22.365  50.607  1.00  0.00           O  
ATOM    692  N   LEU    44      30.211  23.954  48.978  1.00  0.00           N  
ATOM    693  H   LEU    44      30.752  24.426  48.267  1.00  0.00           H  
ATOM    694  CA  LEU    44      28.776  24.303  48.962  1.00  0.00           C  
ATOM    695  HA  LEU    44      28.418  24.259  49.991  1.00  0.00           H  
ATOM    696  CB  LEU    44      28.812  25.736  48.321  1.00  0.00           C  
ATOM    697  HB2 LEU    44      27.790  25.949  48.008  1.00  0.00           H  
ATOM    698  HB3 LEU    44      29.451  25.965  47.469  1.00  0.00           H  
ATOM    699  CG  LEU    44      28.992  26.866  49.302  1.00  0.00           C  
ATOM    700  HG  LEU    44      29.846  26.599  49.923  1.00  0.00           H  
ATOM    701  CD1 LEU    44      29.558  28.126  48.587  1.00  0.00           C  
ATOM    702 HD11 LEU    44      30.341  27.859  47.876  1.00  0.00           H  
ATOM    703 HD12 LEU    44      28.716  28.565  48.052  1.00  0.00           H  
ATOM    704 HD13 LEU    44      29.856  28.810  49.382  1.00  0.00           H  
ATOM    705  CD2 LEU    44      27.777  27.178  50.151  1.00  0.00           C  
ATOM    706 HD21 LEU    44      27.973  28.093  50.709  1.00  0.00           H  
ATOM    707 HD22 LEU    44      26.991  27.335  49.412  1.00  0.00           H  
ATOM    708 HD23 LEU    44      27.605  26.417  50.913  1.00  0.00           H  
ATOM    709  C   LEU    44      27.993  23.447  47.983  1.00  0.00           C  
ATOM    710  O   LEU    44      28.641  22.690  47.220  1.00  0.00           O  
ATOM    711  N   PRO    45      26.668  23.608  47.809  1.00  0.00           N  
ATOM    712  CD  PRO    45      25.899  24.311  48.855  1.00  0.00           C  
ATOM    713  HD2 PRO    45      25.942  25.386  48.683  1.00  0.00           H  
ATOM    714  HD3 PRO    45      26.321  24.244  49.858  1.00  0.00           H  
ATOM    715  CG  PRO    45      24.484  23.770  48.685  1.00  0.00           C  
ATOM    716  HG2 PRO    45      24.319  23.083  49.515  1.00  0.00           H  
ATOM    717  HG3 PRO    45      23.807  24.622  48.738  1.00  0.00           H  
ATOM    718  CB  PRO    45      24.484  23.196  47.271  1.00  0.00           C  
ATOM    719  HB2 PRO    45      23.790  22.362  47.166  1.00  0.00           H  
ATOM    720  HB3 PRO    45      24.273  24.023  46.594  1.00  0.00           H  
ATOM    721  CA  PRO    45      25.879  22.768  46.926  1.00  0.00           C  
ATOM    722  HA  PRO    45      26.060  21.713  47.134  1.00  0.00           H  
ATOM    723  C   PRO    45      26.084  23.018  45.422  1.00  0.00           C  
ATOM    724  O   PRO    45      25.754  22.084  44.670  1.00  0.00           O  
ATOM    725  N   MET    46      26.558  24.196  44.992  1.00  0.00           N  
ATOM    726  H   MET    46      26.723  24.985  45.600  1.00  0.00           H  
ATOM    727  CA  MET    46      26.733  24.548  43.561  1.00  0.00           C  
ATOM    728  HA  MET    46      26.585  23.653  42.957  1.00  0.00           H  
ATOM    729  CB  MET    46      25.567  25.457  43.089  1.00  0.00           C  
ATOM    730  HB2 MET    46      24.643  24.968  43.397  1.00  0.00           H  
ATOM    731  HB3 MET    46      25.510  25.449  42.000  1.00  0.00           H  
ATOM    732  CG  MET    46      25.577  26.905  43.444  1.00  0.00           C  
ATOM    733  HG2 MET    46      24.662  27.442  43.195  1.00  0.00           H  
ATOM    734  HG3 MET    46      26.427  27.258  42.861  1.00  0.00           H  
ATOM    735  SD  MET    46      25.896  27.443  45.146  1.00  0.00           S  
ATOM    736  CE  MET    46      26.561  29.096  44.905  1.00  0.00           C  
ATOM    737  HE1 MET    46      27.582  29.044  44.526  1.00  0.00           H  
ATOM    738  HE2 MET    46      25.987  29.458  44.052  1.00  0.00           H  
ATOM    739  HE3 MET    46      26.271  29.760  45.720  1.00  0.00           H  
ATOM    740  C   MET    46      28.126  25.190  43.203  1.00  0.00           C  
ATOM    741  O   MET    46      28.942  25.620  44.012  1.00  0.00           O  
ATOM    742  N   ASP    47      28.397  25.023  41.933  1.00  0.00           N  
ATOM    743  H   ASP    47      27.704  24.602  41.331  1.00  0.00           H  
ATOM    744  CA  ASP    47      29.726  25.055  41.364  1.00  0.00           C  
ATOM    745  HA  ASP    47      30.151  25.967  41.781  1.00  0.00           H  
ATOM    746  CB  ASP    47      30.497  23.816  41.860  1.00  0.00           C  
ATOM    747  HB2 ASP    47      29.938  22.974  41.453  1.00  0.00           H  
ATOM    748  HB3 ASP    47      30.453  23.663  42.938  1.00  0.00           H  
ATOM    749  CG  ASP    47      32.004  23.867  41.293  1.00  0.00           C  
ATOM    750  OD1 ASP    47      32.552  24.964  41.247  1.00  0.00           O  
ATOM    751  OD2 ASP    47      32.723  22.860  41.062  1.00  0.00           O  
ATOM    752  C   ASP    47      29.702  25.311  39.871  1.00  0.00           C  
ATOM    753  O   ASP    47      29.251  24.434  39.145  1.00  0.00           O  
ATOM    754  N   PHE    48      30.292  26.326  39.262  1.00  0.00           N  
ATOM    755  H   PHE    48      30.821  26.995  39.803  1.00  0.00           H  
ATOM    756  CA  PHE    48      30.415  26.307  37.789  1.00  0.00           C  
ATOM    757  HA  PHE    48      29.449  26.069  37.342  1.00  0.00           H  
ATOM    758  CB  PHE    48      30.853  27.705  37.178  1.00  0.00           C  
ATOM    759  HB2 PHE    48      31.735  27.941  37.773  1.00  0.00           H  
ATOM    760  HB3 PHE    48      30.116  28.502  37.277  1.00  0.00           H  
ATOM    761  CG  PHE    48      31.179  27.740  35.702  1.00  0.00           C  
ATOM    762  CD1 PHE    48      32.525  27.593  35.276  1.00  0.00           C  
ATOM    763  HD1 PHE    48      33.296  27.547  36.031  1.00  0.00           H  
ATOM    764  CE1 PHE    48      32.849  27.646  33.923  1.00  0.00           C  
ATOM    765  HE1 PHE    48      33.890  27.597  33.638  1.00  0.00           H  
ATOM    766  CZ  PHE    48      31.898  27.784  32.876  1.00  0.00           C  
ATOM    767  HZ  PHE    48      32.192  27.822  31.838  1.00  0.00           H  
ATOM    768  CE2 PHE    48      30.545  27.837  33.307  1.00  0.00           C  
ATOM    769  HE2 PHE    48      29.694  27.895  32.645  1.00  0.00           H  
ATOM    770  CD2 PHE    48      30.191  27.870  34.708  1.00  0.00           C  
ATOM    771  HD2 PHE    48      29.136  27.992  34.905  1.00  0.00           H  
ATOM    772  C   PHE    48      31.371  25.223  37.196  1.00  0.00           C  
ATOM    773  O   PHE    48      31.275  24.765  36.079  1.00  0.00           O  
ATOM    774  N   GLY    49      32.260  24.691  38.069  1.00  0.00           N  
ATOM    775  H   GLY    49      32.075  24.940  39.030  1.00  0.00           H  
ATOM    776  CA  GLY    49      33.348  23.671  37.769  1.00  0.00           C  
ATOM    777  HA2 GLY    49      33.434  23.718  36.684  1.00  0.00           H  
ATOM    778  HA3 GLY    49      33.132  22.657  38.107  1.00  0.00           H  
ATOM    779  C   GLY    49      34.805  23.992  38.382  1.00  0.00           C  
ATOM    780  O   GLY    49      35.774  23.716  37.765  1.00  0.00           O  
ATOM    781  N   VAL    50      34.881  24.564  39.607  1.00  0.00           N  
ATOM    782  H   VAL    50      34.002  24.759  40.064  1.00  0.00           H  
ATOM    783  CA  VAL    50      36.036  25.329  40.154  1.00  0.00           C  
ATOM    784  HA  VAL    50      36.970  25.067  39.656  1.00  0.00           H  
ATOM    785  CB  VAL    50      35.857  26.835  40.042  1.00  0.00           C  
ATOM    786  HB  VAL    50      35.093  27.198  40.729  1.00  0.00           H  
ATOM    787  CG1 VAL    50      37.193  27.457  40.523  1.00  0.00           C  
ATOM    788 HG11 VAL    50      38.008  27.218  39.840  1.00  0.00           H  
ATOM    789 HG12 VAL    50      37.019  28.527  40.633  1.00  0.00           H  
ATOM    790 HG13 VAL    50      37.446  27.032  41.494  1.00  0.00           H  
ATOM    791  CG2 VAL    50      35.397  27.185  38.630  1.00  0.00           C  
ATOM    792 HG21 VAL    50      35.919  26.650  37.836  1.00  0.00           H  
ATOM    793 HG22 VAL    50      34.316  27.050  38.611  1.00  0.00           H  
ATOM    794 HG23 VAL    50      35.416  28.273  38.569  1.00  0.00           H  
ATOM    795  C   VAL    50      36.336  24.841  41.648  1.00  0.00           C  
ATOM    796  O   VAL    50      37.486  24.593  41.995  1.00  0.00           O  
ATOM    797  N   GLN    51      35.231  24.677  42.426  1.00  0.00           N  
ATOM    798  H   GLN    51      34.349  25.026  42.077  1.00  0.00           H  
ATOM    799  CA  GLN    51      35.260  23.964  43.719  1.00  0.00           C  
ATOM    800  HA  GLN    51      36.129  24.265  44.305  1.00  0.00           H  
ATOM    801  CB  GLN    51      33.906  24.148  44.471  1.00  0.00           C  
ATOM    802  HB2 GLN    51      34.043  23.558  45.377  1.00  0.00           H  
ATOM    803  HB3 GLN    51      33.176  23.608  43.868  1.00  0.00           H  
ATOM    804  CG  GLN    51      33.487  25.635  44.767  1.00  0.00           C  
ATOM    805  HG2 GLN    51      33.300  26.165  43.834  1.00  0.00           H  
ATOM    806  HG3 GLN    51      34.333  26.104  45.270  1.00  0.00           H  
ATOM    807  CD  GLN    51      32.242  25.850  45.647  1.00  0.00           C  
ATOM    808  OE1 GLN    51      31.924  25.056  46.481  1.00  0.00           O  
ATOM    809  NE2 GLN    51      31.391  26.844  45.346  1.00  0.00           N  
ATOM    810 HE21 GLN    51      31.605  27.389  44.523  1.00  0.00           H  
ATOM    811 HE22 GLN    51      30.472  26.809  45.763  1.00  0.00           H  
ATOM    812  C   GLN    51      35.551  22.466  43.587  1.00  0.00           C  
ATOM    813  O   GLN    51      36.409  21.887  44.353  1.00  0.00           O  
ATOM    814  N   SER    52      35.010  21.808  42.566  1.00  0.00           N  
ATOM    815  H   SER    52      34.431  22.321  41.917  1.00  0.00           H  
ATOM    816  CA  SER    52      35.433  20.476  42.054  1.00  0.00           C  
ATOM    817  HA  SER    52      35.261  19.702  42.802  1.00  0.00           H  
ATOM    818  CB  SER    52      34.584  20.137  40.800  1.00  0.00           C  
ATOM    819  HB2 SER    52      33.610  19.839  41.189  1.00  0.00           H  
ATOM    820  HB3 SER    52      34.958  19.264  40.265  1.00  0.00           H  
ATOM    821  OG  SER    52      34.425  21.243  39.877  1.00  0.00           O  
ATOM    822  HG  SER    52      33.703  21.794  40.187  1.00  0.00           H  
ATOM    823  C   SER    52      36.884  20.303  41.560  1.00  0.00           C  
ATOM    824  O   SER    52      37.516  19.324  41.838  1.00  0.00           O  
ATOM    825  N   TYR    53      37.424  21.362  40.969  1.00  0.00           N  
ATOM    826  H   TYR    53      36.796  22.118  40.735  1.00  0.00           H  
ATOM    827  CA  TYR    53      38.744  21.328  40.389  1.00  0.00           C  
ATOM    828  HA  TYR    53      38.840  20.414  39.803  1.00  0.00           H  
ATOM    829  CB  TYR    53      38.841  22.423  39.325  1.00  0.00           C  
ATOM    830  HB2 TYR    53      38.031  23.119  39.541  1.00  0.00           H  
ATOM    831  HB3 TYR    53      38.679  21.992  38.337  1.00  0.00           H  
ATOM    832  CG  TYR    53      40.204  23.136  39.176  1.00  0.00           C  
ATOM    833  CD1 TYR    53      40.540  24.073  40.119  1.00  0.00           C  
ATOM    834  HD1 TYR    53      39.724  24.314  40.785  1.00  0.00           H  
ATOM    835  CE1 TYR    53      41.796  24.722  40.162  1.00  0.00           C  
ATOM    836  HE1 TYR    53      41.973  25.519  40.868  1.00  0.00           H  
ATOM    837  CZ  TYR    53      42.733  24.382  39.172  1.00  0.00           C  
ATOM    838  OH  TYR    53      43.906  25.030  39.101  1.00  0.00           O  
ATOM    839  HH  TYR    53      44.479  24.663  38.423  1.00  0.00           H  
ATOM    840  CE2 TYR    53      42.415  23.432  38.209  1.00  0.00           C  
ATOM    841  HE2 TYR    53      43.156  23.095  37.499  1.00  0.00           H  
ATOM    842  CD2 TYR    53      41.179  22.761  38.238  1.00  0.00           C  
ATOM    843  HD2 TYR    53      41.036  21.860  37.660  1.00  0.00           H  
ATOM    844  C   TYR    53      39.846  21.212  41.421  1.00  0.00           C  
ATOM    845  O   TYR    53      40.893  20.589  41.155  1.00  0.00           O  
ATOM    846  N   VAL    54      39.684  21.748  42.658  1.00  0.00           N  
ATOM    847  H   VAL    54      38.913  22.398  42.708  1.00  0.00           H  
ATOM    848  CA  VAL    54      40.624  21.542  43.779  1.00  0.00           C  
ATOM    849  HA  VAL    54      41.636  21.530  43.372  1.00  0.00           H  
ATOM    850  CB  VAL    54      40.627  22.743  44.715  1.00  0.00           C  
ATOM    851  HB  VAL    54      41.337  22.575  45.525  1.00  0.00           H  
ATOM    852  CG1 VAL    54      41.270  23.952  43.972  1.00  0.00           C  
ATOM    853 HG11 VAL    54      42.058  23.617  43.297  1.00  0.00           H  
ATOM    854 HG12 VAL    54      40.559  24.627  43.497  1.00  0.00           H  
ATOM    855 HG13 VAL    54      41.881  24.543  44.654  1.00  0.00           H  
ATOM    856  CG2 VAL    54      39.269  23.135  45.194  1.00  0.00           C  
ATOM    857 HG21 VAL    54      38.659  23.660  44.458  1.00  0.00           H  
ATOM    858 HG22 VAL    54      38.884  22.261  45.719  1.00  0.00           H  
ATOM    859 HG23 VAL    54      39.511  23.892  45.939  1.00  0.00           H  
ATOM    860  C   VAL    54      40.374  20.270  44.595  1.00  0.00           C  
ATOM    861  O   VAL    54      41.286  19.669  45.104  1.00  0.00           O  
ATOM    862  N   ALA    55      39.165  19.701  44.505  1.00  0.00           N  
ATOM    863  H   ALA    55      38.462  20.210  43.990  1.00  0.00           H  
ATOM    864  CA  ALA    55      38.890  18.349  45.092  1.00  0.00           C  
ATOM    865  HA  ALA    55      39.396  18.346  46.057  1.00  0.00           H  
ATOM    866  CB  ALA    55      37.302  18.178  45.188  1.00  0.00           C  
ATOM    867  HB1 ALA    55      36.982  18.144  44.146  1.00  0.00           H  
ATOM    868  HB2 ALA    55      36.949  17.307  45.740  1.00  0.00           H  
ATOM    869  HB3 ALA    55      36.835  18.996  45.737  1.00  0.00           H  
ATOM    870  C   ALA    55      39.615  17.226  44.323  1.00  0.00           C  
ATOM    871  O   ALA    55      39.784  16.208  44.854  1.00  0.00           O  
ATOM    872  N   SER    56      39.942  17.471  43.059  1.00  0.00           N  
ATOM    873  H   SER    56      39.704  18.356  42.635  1.00  0.00           H  
ATOM    874  CA  SER    56      40.690  16.489  42.175  1.00  0.00           C  
ATOM    875  HA  SER    56      40.187  15.522  42.185  1.00  0.00           H  
ATOM    876  CB  SER    56      40.667  16.863  40.714  1.00  0.00           C  
ATOM    877  HB2 SER    56      41.156  16.126  40.077  1.00  0.00           H  
ATOM    878  HB3 SER    56      41.295  17.744  40.585  1.00  0.00           H  
ATOM    879  OG  SER    56      39.318  17.188  40.327  1.00  0.00           O  
ATOM    880  HG  SER    56      39.356  17.670  39.498  1.00  0.00           H  
ATOM    881  C   SER    56      42.135  16.311  42.547  1.00  0.00           C  
ATOM    882  O   SER    56      42.807  15.435  41.973  1.00  0.00           O  
ATOM    883  N   LEU    57      42.603  17.156  43.456  1.00  0.00           N  
ATOM    884  H   LEU    57      42.022  17.821  43.948  1.00  0.00           H  
ATOM    885  CA  LEU    57      43.995  17.061  43.917  1.00  0.00           C  
ATOM    886  HA  LEU    57      44.580  16.853  43.021  1.00  0.00           H  
ATOM    887  CB  LEU    57      44.518  18.392  44.563  1.00  0.00           C  
ATOM    888  HB2 LEU    57      45.565  18.361  44.866  1.00  0.00           H  
ATOM    889  HB3 LEU    57      43.875  18.623  45.413  1.00  0.00           H  
ATOM    890  CG  LEU    57      44.412  19.565  43.591  1.00  0.00           C  
ATOM    891  HG  LEU    57      43.359  19.789  43.420  1.00  0.00           H  
ATOM    892  CD1 LEU    57      44.919  20.899  44.211  1.00  0.00           C  
ATOM    893 HD11 LEU    57      45.979  20.763  44.423  1.00  0.00           H  
ATOM    894 HD12 LEU    57      44.716  21.635  43.433  1.00  0.00           H  
ATOM    895 HD13 LEU    57      44.385  21.094  45.141  1.00  0.00           H  
ATOM    896  CD2 LEU    57      45.048  19.465  42.174  1.00  0.00           C  
ATOM    897 HD21 LEU    57      44.721  18.553  41.674  1.00  0.00           H  
ATOM    898 HD22 LEU    57      44.738  20.328  41.586  1.00  0.00           H  
ATOM    899 HD23 LEU    57      46.134  19.447  42.271  1.00  0.00           H  
ATOM    900  C   LEU    57      44.222  15.764  44.741  1.00  0.00           C  
ATOM    901  O   LEU    57      43.229  15.166  45.254  1.00  0.00           O  
ATOM    902  N   SER    58      45.447  15.328  44.917  1.00  0.00           N  
ATOM    903  H   SER    58      46.145  15.970  44.569  1.00  0.00           H  
ATOM    904  CA  SER    58      45.878  14.172  45.727  1.00  0.00           C  
ATOM    905  HA  SER    58      44.997  13.958  46.332  1.00  0.00           H  
ATOM    906  CB  SER    58      46.046  12.936  44.840  1.00  0.00           C  
ATOM    907  HB2 SER    58      46.758  13.315  44.107  1.00  0.00           H  
ATOM    908  HB3 SER    58      45.076  12.637  44.444  1.00  0.00           H  
ATOM    909  OG  SER    58      46.584  11.869  45.512  1.00  0.00           O  
ATOM    910  HG  SER    58      46.307  11.084  45.034  1.00  0.00           H  
ATOM    911  C   SER    58      47.145  14.517  46.588  1.00  0.00           C  
ATOM    912  O   SER    58      47.815  15.488  46.328  1.00  0.00           O  
ATOM    913  N   SER    59      47.548  13.716  47.629  1.00  0.00           N  
ATOM    914  H   SER    59      47.012  12.878  47.802  1.00  0.00           H  
ATOM    915  CA  SER    59      48.674  13.959  48.534  1.00  0.00           C  
ATOM    916  HA  SER    59      48.632  15.030  48.735  1.00  0.00           H  
ATOM    917  CB  SER    59      48.456  13.219  49.837  1.00  0.00           C  
ATOM    918  HB2 SER    59      48.426  12.141  49.676  1.00  0.00           H  
ATOM    919  HB3 SER    59      47.492  13.501  50.259  1.00  0.00           H  
ATOM    920  OG  SER    59      49.412  13.444  50.881  1.00  0.00           O  
ATOM    921  HG  SER    59      49.564  14.389  50.813  1.00  0.00           H  
ATOM    922  C   SER    59      50.140  13.613  48.049  1.00  0.00           C  
ATOM    923  O   SER    59      50.359  12.776  47.256  1.00  0.00           O  
ATOM    924  N   SER    60      51.108  14.359  48.621  1.00  0.00           N  
ATOM    925  H   SER    60      50.852  14.981  49.374  1.00  0.00           H  
ATOM    926  CA  SER    60      52.543  14.082  48.514  1.00  0.00           C  
ATOM    927  HA  SER    60      52.693  13.092  48.083  1.00  0.00           H  
ATOM    928  CB  SER    60      53.208  15.133  47.579  1.00  0.00           C  
ATOM    929  HB2 SER    60      52.718  15.127  46.605  1.00  0.00           H  
ATOM    930  HB3 SER    60      54.293  15.085  47.482  1.00  0.00           H  
ATOM    931  OG  SER    60      52.756  16.364  48.075  1.00  0.00           O  
ATOM    932  HG  SER    60      51.909  16.562  47.669  1.00  0.00           H  
ATOM    933  C   SER    60      53.211  14.187  49.904  1.00  0.00           C  
ATOM    934  O   SER    60      52.587  14.717  50.795  1.00  0.00           O  
ATOM    935  N   PRO    61      54.437  13.566  50.038  1.00  0.00           N  
ATOM    936  CD  PRO    61      55.263  12.878  49.014  1.00  0.00           C  
ATOM    937  HD2 PRO    61      54.611  12.120  48.582  1.00  0.00           H  
ATOM    938  HD3 PRO    61      55.639  13.522  48.218  1.00  0.00           H  
ATOM    939  CG  PRO    61      56.423  12.245  49.790  1.00  0.00           C  
ATOM    940  HG2 PRO    61      56.207  11.227  50.116  1.00  0.00           H  
ATOM    941  HG3 PRO    61      57.282  12.422  49.143  1.00  0.00           H  
ATOM    942  CB  PRO    61      56.590  13.256  50.920  1.00  0.00           C  
ATOM    943  HB2 PRO    61      57.244  12.746  51.627  1.00  0.00           H  
ATOM    944  HB3 PRO    61      57.101  14.130  50.515  1.00  0.00           H  
ATOM    945  CA  PRO    61      55.153  13.536  51.365  1.00  0.00           C  
ATOM    946  HA  PRO    61      54.787  12.770  52.048  1.00  0.00           H  
ATOM    947  C   PRO    61      55.138  14.792  52.278  1.00  0.00           C  
ATOM    948  O   PRO    61      55.398  14.545  53.483  1.00  0.00           O  
ATOM    949  N   ARG    62      54.820  16.012  51.823  1.00  0.00           N  
ATOM    950  H   ARG    62      54.896  16.199  50.833  1.00  0.00           H  
ATOM    951  CA  ARG    62      54.569  17.275  52.620  1.00  0.00           C  
ATOM    952  HA  ARG    62      54.391  17.003  53.661  1.00  0.00           H  
ATOM    953  CB  ARG    62      55.779  18.233  52.652  1.00  0.00           C  
ATOM    954  HB2 ARG    62      55.525  19.003  53.380  1.00  0.00           H  
ATOM    955  HB3 ARG    62      55.953  18.789  51.730  1.00  0.00           H  
ATOM    956  CG  ARG    62      57.088  17.551  52.959  1.00  0.00           C  
ATOM    957  HG2 ARG    62      57.351  16.844  52.172  1.00  0.00           H  
ATOM    958  HG3 ARG    62      56.921  16.963  53.861  1.00  0.00           H  
ATOM    959  CD  ARG    62      58.207  18.533  53.320  1.00  0.00           C  
ATOM    960  HD2 ARG    62      59.090  17.961  53.604  1.00  0.00           H  
ATOM    961  HD3 ARG    62      57.833  19.158  54.131  1.00  0.00           H  
ATOM    962  NE  ARG    62      58.615  19.360  52.206  1.00  0.00           N  
ATOM    963  HE  ARG    62      58.814  18.819  51.377  1.00  0.00           H  
ATOM    964  CZ  ARG    62      58.663  20.666  52.110  1.00  0.00           C  
ATOM    965  NH1 ARG    62      58.253  21.476  52.985  1.00  0.00           N  
ATOM    966 HH11 ARG    62      58.309  22.484  53.020  1.00  0.00           H  
ATOM    967 HH12 ARG    62      57.853  21.029  53.797  1.00  0.00           H  
ATOM    968  NH2 ARG    62      59.100  21.291  51.059  1.00  0.00           N  
ATOM    969 HH21 ARG    62      59.130  22.300  51.095  1.00  0.00           H  
ATOM    970 HH22 ARG    62      59.491  20.805  50.265  1.00  0.00           H  
ATOM    971  C   ARG    62      53.215  18.014  52.403  1.00  0.00           C  
ATOM    972  O   ARG    62      53.038  19.084  52.905  1.00  0.00           O  
ATOM    973  N   LEU    63      52.176  17.452  51.706  1.00  0.00           N  
ATOM    974  H   LEU    63      52.202  16.488  51.407  1.00  0.00           H  
ATOM    975  CA  LEU    63      50.930  18.138  51.346  1.00  0.00           C  
ATOM    976  HA  LEU    63      50.687  18.970  52.007  1.00  0.00           H  
ATOM    977  CB  LEU    63      51.267  18.959  50.100  1.00  0.00           C  
ATOM    978  HB2 LEU    63      51.645  18.327  49.296  1.00  0.00           H  
ATOM    979  HB3 LEU    63      52.008  19.689  50.424  1.00  0.00           H  
ATOM    980  CG  LEU    63      50.153  19.770  49.460  1.00  0.00           C  
ATOM    981  HG  LEU    63      49.372  19.085  49.131  1.00  0.00           H  
ATOM    982  CD1 LEU    63      49.450  20.878  50.332  1.00  0.00           C  
ATOM    983 HD11 LEU    63      48.625  21.230  49.713  1.00  0.00           H  
ATOM    984 HD12 LEU    63      48.841  20.522  51.163  1.00  0.00           H  
ATOM    985 HD13 LEU    63      50.176  21.672  50.503  1.00  0.00           H  
ATOM    986  CD2 LEU    63      50.712  20.485  48.238  1.00  0.00           C  
ATOM    987 HD21 LEU    63      51.231  19.765  47.605  1.00  0.00           H  
ATOM    988 HD22 LEU    63      49.902  20.915  47.650  1.00  0.00           H  
ATOM    989 HD23 LEU    63      51.352  21.313  48.543  1.00  0.00           H  
ATOM    990  C   LEU    63      49.742  17.147  51.144  1.00  0.00           C  
ATOM    991  O   LEU    63      49.914  16.064  50.603  1.00  0.00           O  
ATOM    992  N   GLN    64      48.498  17.431  51.568  1.00  0.00           N  
ATOM    993  H   GLN    64      48.486  18.210  52.211  1.00  0.00           H  
ATOM    994  CA  GLN    64      47.277  16.763  51.136  1.00  0.00           C  
ATOM    995  HA  GLN    64      47.450  16.331  50.150  1.00  0.00           H  
ATOM    996  CB  GLN    64      47.006  15.663  52.148  1.00  0.00           C  
ATOM    997  HB2 GLN    64      47.803  14.921  52.186  1.00  0.00           H  
ATOM    998  HB3 GLN    64      46.062  15.198  51.861  1.00  0.00           H  
ATOM    999  CG  GLN    64      46.651  16.140  53.563  1.00  0.00           C  
ATOM   1000  HG2 GLN    64      45.753  16.751  53.658  1.00  0.00           H  
ATOM   1001  HG3 GLN    64      47.472  16.815  53.803  1.00  0.00           H  
ATOM   1002  CD  GLN    64      46.544  14.922  54.487  1.00  0.00           C  
ATOM   1003  OE1 GLN    64      46.559  13.787  53.961  1.00  0.00           O  
ATOM   1004  NE2 GLN    64      46.527  15.119  55.815  1.00  0.00           N  
ATOM   1005 HE21 GLN    64      46.359  14.304  56.388  1.00  0.00           H  
ATOM   1006 HE22 GLN    64      46.494  16.039  56.229  1.00  0.00           H  
ATOM   1007  C   GLN    64      46.057  17.727  51.109  1.00  0.00           C  
ATOM   1008  O   GLN    64      46.171  18.889  51.594  1.00  0.00           O  
ATOM   1009  N   PHE    65      44.965  17.283  50.590  1.00  0.00           N  
ATOM   1010  H   PHE    65      44.901  16.324  50.279  1.00  0.00           H  
ATOM   1011  CA  PHE    65      43.693  18.012  50.350  1.00  0.00           C  
ATOM   1012  HA  PHE    65      43.679  18.974  50.863  1.00  0.00           H  
ATOM   1013  CB  PHE    65      43.492  18.267  48.837  1.00  0.00           C  
ATOM   1014  HB2 PHE    65      42.538  18.769  48.679  1.00  0.00           H  
ATOM   1015  HB3 PHE    65      43.543  17.280  48.375  1.00  0.00           H  
ATOM   1016  CG  PHE    65      44.619  19.144  48.165  1.00  0.00           C  
ATOM   1017  CD1 PHE    65      45.837  18.489  47.695  1.00  0.00           C  
ATOM   1018  HD1 PHE    65      45.987  17.436  47.884  1.00  0.00           H  
ATOM   1019  CE1 PHE    65      46.870  19.296  47.154  1.00  0.00           C  
ATOM   1020  HE1 PHE    65      47.804  18.823  46.892  1.00  0.00           H  
ATOM   1021  CZ  PHE    65      46.764  20.708  47.187  1.00  0.00           C  
ATOM   1022  HZ  PHE    65      47.581  21.305  46.810  1.00  0.00           H  
ATOM   1023  CE2 PHE    65      45.549  21.329  47.510  1.00  0.00           C  
ATOM   1024  HE2 PHE    65      45.421  22.394  47.389  1.00  0.00           H  
ATOM   1025  CD2 PHE    65      44.489  20.569  48.096  1.00  0.00           C  
ATOM   1026  HD2 PHE    65      43.690  21.085  48.607  1.00  0.00           H  
ATOM   1027  C   PHE    65      42.533  17.074  50.851  1.00  0.00           C  
ATOM   1028  O   PHE    65      42.673  15.874  50.531  1.00  0.00           O  
ATOM   1029  N   VAL    66      41.564  17.598  51.566  1.00  0.00           N  
ATOM   1030  H   VAL    66      41.467  18.603  51.585  1.00  0.00           H  
ATOM   1031  CA  VAL    66      40.631  16.763  52.374  1.00  0.00           C  
ATOM   1032  HA  VAL    66      40.598  15.769  51.928  1.00  0.00           H  
ATOM   1033  CB  VAL    66      41.210  16.680  53.781  1.00  0.00           C  
ATOM   1034  HB  VAL    66      41.078  17.685  54.182  1.00  0.00           H  
ATOM   1035  CG1 VAL    66      40.320  15.848  54.700  1.00  0.00           C  
ATOM   1036 HG11 VAL    66      40.461  16.098  55.752  1.00  0.00           H  
ATOM   1037 HG12 VAL    66      39.243  15.938  54.562  1.00  0.00           H  
ATOM   1038 HG13 VAL    66      40.471  14.778  54.559  1.00  0.00           H  
ATOM   1039  CG2 VAL    66      42.716  16.386  53.978  1.00  0.00           C  
ATOM   1040 HG21 VAL    66      43.314  17.265  53.740  1.00  0.00           H  
ATOM   1041 HG22 VAL    66      42.813  16.009  54.997  1.00  0.00           H  
ATOM   1042 HG23 VAL    66      42.976  15.584  53.287  1.00  0.00           H  
ATOM   1043  C   VAL    66      39.292  17.482  52.125  1.00  0.00           C  
ATOM   1044  O   VAL    66      39.034  18.583  52.543  1.00  0.00           O  
ATOM   1045  N   ASP    67      38.418  16.711  51.458  1.00  0.00           N  
ATOM   1046  H   ASP    67      38.758  15.811  51.151  1.00  0.00           H  
ATOM   1047  CA  ASP    67      36.942  16.991  51.254  1.00  0.00           C  
ATOM   1048  HA  ASP    67      36.813  18.044  51.003  1.00  0.00           H  
ATOM   1049  CB  ASP    67      36.522  16.147  50.006  1.00  0.00           C  
ATOM   1050  HB2 ASP    67      36.711  15.080  50.125  1.00  0.00           H  
ATOM   1051  HB3 ASP    67      37.079  16.448  49.119  1.00  0.00           H  
ATOM   1052  CG  ASP    67      35.078  16.350  49.658  1.00  0.00           C  
ATOM   1053  OD1 ASP    67      34.377  17.206  50.215  1.00  0.00           O  
ATOM   1054  OD2 ASP    67      34.658  15.519  48.791  1.00  0.00           O  
ATOM   1055  C   ASP    67      36.158  16.758  52.583  1.00  0.00           C  
ATOM   1056  O   ASP    67      35.848  15.615  52.956  1.00  0.00           O  
ATOM   1057  N   ILE    68      35.726  17.849  53.255  1.00  0.00           N  
ATOM   1058  H   ILE    68      36.082  18.726  52.903  1.00  0.00           H  
ATOM   1059  CA  ILE    68      35.127  17.841  54.604  1.00  0.00           C  
ATOM   1060  HA  ILE    68      35.201  16.831  55.008  1.00  0.00           H  
ATOM   1061  CB  ILE    68      35.828  18.867  55.545  1.00  0.00           C  
ATOM   1062  HB  ILE    68      35.897  19.820  55.020  1.00  0.00           H  
ATOM   1063  CG2 ILE    68      35.088  19.121  56.903  1.00  0.00           C  
ATOM   1064 HG21 ILE    68      35.698  19.789  57.511  1.00  0.00           H  
ATOM   1065 HG22 ILE    68      34.176  19.710  56.808  1.00  0.00           H  
ATOM   1066 HG23 ILE    68      34.842  18.240  57.497  1.00  0.00           H  
ATOM   1067  CG1 ILE    68      37.331  18.417  55.983  1.00  0.00           C  
ATOM   1068 HG12 ILE    68      37.681  19.224  56.627  1.00  0.00           H  
ATOM   1069 HG13 ILE    68      38.081  18.349  55.195  1.00  0.00           H  
ATOM   1070  CD1 ILE    68      37.486  17.130  56.795  1.00  0.00           C  
ATOM   1071 HD11 ILE    68      37.247  16.301  56.128  1.00  0.00           H  
ATOM   1072 HD12 ILE    68      38.469  17.247  57.250  1.00  0.00           H  
ATOM   1073 HD13 ILE    68      36.802  17.066  57.642  1.00  0.00           H  
ATOM   1074  C   ILE    68      33.580  17.960  54.562  1.00  0.00           C  
ATOM   1075  O   ILE    68      33.111  18.919  53.896  1.00  0.00           O  
ATOM   1076  N   THR    69      32.820  17.142  55.281  1.00  0.00           N  
ATOM   1077  H   THR    69      33.165  16.490  55.971  1.00  0.00           H  
ATOM   1078  CA  THR    69      31.350  17.122  55.129  1.00  0.00           C  
ATOM   1079  HA  THR    69      30.934  17.441  54.173  1.00  0.00           H  
ATOM   1080  CB  THR    69      30.929  15.672  55.421  1.00  0.00           C  
ATOM   1081  HB  THR    69      29.842  15.728  55.371  1.00  0.00           H  
ATOM   1082  CG2 THR    69      31.381  14.604  54.382  1.00  0.00           C  
ATOM   1083 HG21 THR    69      32.464  14.597  54.261  1.00  0.00           H  
ATOM   1084 HG22 THR    69      31.087  13.649  54.819  1.00  0.00           H  
ATOM   1085 HG23 THR    69      30.916  14.717  53.403  1.00  0.00           H  
ATOM   1086  OG1 THR    69      31.449  15.171  56.662  1.00  0.00           O  
ATOM   1087  HG1 THR    69      31.034  14.319  56.815  1.00  0.00           H  
ATOM   1088  C   THR    69      30.625  18.124  55.997  1.00  0.00           C  
ATOM   1089  O   THR    69      31.324  18.714  56.844  1.00  0.00           O  
ATOM   1090  N   LEU    70      29.340  18.389  55.734  1.00  0.00           N  
ATOM   1091  H   LEU    70      28.845  17.818  55.063  1.00  0.00           H  
ATOM   1092  CA  LEU    70      28.468  19.167  56.626  1.00  0.00           C  
ATOM   1093  HA  LEU    70      29.072  19.956  57.075  1.00  0.00           H  
ATOM   1094  CB  LEU    70      27.449  19.858  55.705  1.00  0.00           C  
ATOM   1095  HB2 LEU    70      26.537  19.975  56.291  1.00  0.00           H  
ATOM   1096  HB3 LEU    70      26.986  19.204  54.966  1.00  0.00           H  
ATOM   1097  CG  LEU    70      27.891  21.190  55.091  1.00  0.00           C  
ATOM   1098  HG  LEU    70      28.977  21.264  55.133  1.00  0.00           H  
ATOM   1099  CD1 LEU    70      27.511  21.126  53.612  1.00  0.00           C  
ATOM   1100 HD11 LEU    70      27.858  22.050  53.148  1.00  0.00           H  
ATOM   1101 HD12 LEU    70      27.952  20.210  53.219  1.00  0.00           H  
ATOM   1102 HD13 LEU    70      26.421  21.123  53.603  1.00  0.00           H  
ATOM   1103  CD2 LEU    70      27.341  22.366  55.853  1.00  0.00           C  
ATOM   1104 HD21 LEU    70      27.603  22.194  56.897  1.00  0.00           H  
ATOM   1105 HD22 LEU    70      27.755  23.291  55.452  1.00  0.00           H  
ATOM   1106 HD23 LEU    70      26.257  22.433  55.753  1.00  0.00           H  
ATOM   1107  C   LEU    70      27.885  18.287  57.674  1.00  0.00           C  
ATOM   1108  O   LEU    70      27.737  17.029  57.484  1.00  0.00           O  
ATOM   1109  N   ASP    71      27.520  18.902  58.793  1.00  0.00           N  
ATOM   1110  H   ASP    71      27.740  19.877  58.938  1.00  0.00           H  
ATOM   1111  CA  ASP    71      26.628  18.344  59.832  1.00  0.00           C  
ATOM   1112  HA  ASP    71      27.080  17.444  60.249  1.00  0.00           H  
ATOM   1113  CB  ASP    71      26.499  19.286  61.036  1.00  0.00           C  
ATOM   1114  HB2 ASP    71      25.924  20.145  60.689  1.00  0.00           H  
ATOM   1115  HB3 ASP    71      27.391  19.542  61.607  1.00  0.00           H  
ATOM   1116  CG  ASP    71      25.691  18.680  62.137  1.00  0.00           C  
ATOM   1117  OD1 ASP    71      26.207  17.700  62.764  1.00  0.00           O  
ATOM   1118  OD2 ASP    71      24.530  19.116  62.362  1.00  0.00           O  
ATOM   1119  C   ASP    71      25.145  18.077  59.305  1.00  0.00           C  
ATOM   1120  O   ASP    71      24.314  18.962  58.960  1.00  0.00           O  
ATOM   1121  N   GLU    72      24.749  16.827  59.146  1.00  0.00           N  
ATOM   1122  H   GLU    72      25.388  16.107  59.453  1.00  0.00           H  
ATOM   1123  CA  GLU    72      23.398  16.353  58.692  1.00  0.00           C  
ATOM   1124  HA  GLU    72      23.432  16.585  57.627  1.00  0.00           H  
ATOM   1125  CB  GLU    72      23.165  14.796  58.864  1.00  0.00           C  
ATOM   1126  HB2 GLU    72      22.273  14.522  58.300  1.00  0.00           H  
ATOM   1127  HB3 GLU    72      22.962  14.637  59.923  1.00  0.00           H  
ATOM   1128  CG  GLU    72      24.326  13.866  58.380  1.00  0.00           C  
ATOM   1129  HG2 GLU    72      24.720  14.134  57.400  1.00  0.00           H  
ATOM   1130  HG3 GLU    72      23.873  12.886  58.227  1.00  0.00           H  
ATOM   1131  CD  GLU    72      25.464  13.663  59.436  1.00  0.00           C  
ATOM   1132  OE1 GLU    72      26.238  12.695  59.183  1.00  0.00           O  
ATOM   1133  OE2 GLU    72      25.622  14.417  60.459  1.00  0.00           O  
ATOM   1134  C   GLU    72      22.170  16.974  59.327  1.00  0.00           C  
ATOM   1135  O   GLU    72      21.140  17.079  58.714  1.00  0.00           O  
ATOM   1136  N   LYS    73      22.275  17.446  60.569  1.00  0.00           N  
ATOM   1137  H   LYS    73      23.154  17.448  61.067  1.00  0.00           H  
ATOM   1138  CA  LYS    73      21.263  18.244  61.252  1.00  0.00           C  
ATOM   1139  HA  LYS    73      20.321  17.882  60.839  1.00  0.00           H  
ATOM   1140  CB  LYS    73      21.228  18.021  62.802  1.00  0.00           C  
ATOM   1141  HB2 LYS    73      20.519  18.735  63.223  1.00  0.00           H  
ATOM   1142  HB3 LYS    73      22.224  18.135  63.229  1.00  0.00           H  
ATOM   1143  CG  LYS    73      20.642  16.657  63.160  1.00  0.00           C  
ATOM   1144  HG2 LYS    73      21.313  15.877  62.800  1.00  0.00           H  
ATOM   1145  HG3 LYS    73      19.683  16.654  62.642  1.00  0.00           H  
ATOM   1146  CD  LYS    73      20.467  16.423  64.646  1.00  0.00           C  
ATOM   1147  HD2 LYS    73      20.010  15.454  64.846  1.00  0.00           H  
ATOM   1148  HD3 LYS    73      19.863  17.175  65.154  1.00  0.00           H  
ATOM   1149  CE  LYS    73      21.882  16.371  65.287  1.00  0.00           C  
ATOM   1150  HE2 LYS    73      21.767  16.269  66.366  1.00  0.00           H  
ATOM   1151  HE3 LYS    73      22.304  17.354  65.079  1.00  0.00           H  
ATOM   1152  NZ  LYS    73      22.729  15.211  64.766  1.00  0.00           N  
ATOM   1153  HZ1 LYS    73      22.313  14.333  65.042  1.00  0.00           H  
ATOM   1154  HZ2 LYS    73      23.577  15.138  65.310  1.00  0.00           H  
ATOM   1155  HZ3 LYS    73      22.975  15.269  63.789  1.00  0.00           H  
ATOM   1156  C   LYS    73      21.303  19.764  61.049  1.00  0.00           C  
ATOM   1157  O   LYS    73      20.250  20.351  61.276  1.00  0.00           O  
ATOM   1158  N   THR    74      22.408  20.318  60.578  1.00  0.00           N  
ATOM   1159  H   THR    74      23.200  19.710  60.430  1.00  0.00           H  
ATOM   1160  CA  THR    74      22.615  21.698  60.358  1.00  0.00           C  
ATOM   1161  HA  THR    74      21.851  22.162  60.982  1.00  0.00           H  
ATOM   1162  CB  THR    74      24.039  22.115  60.814  1.00  0.00           C  
ATOM   1163  HB  THR    74      24.807  21.588  60.247  1.00  0.00           H  
ATOM   1164  CG2 THR    74      24.293  23.572  60.779  1.00  0.00           C  
ATOM   1165 HG21 THR    74      25.324  23.747  61.086  1.00  0.00           H  
ATOM   1166 HG22 THR    74      24.384  23.982  59.773  1.00  0.00           H  
ATOM   1167 HG23 THR    74      23.627  24.119  61.446  1.00  0.00           H  
ATOM   1168  OG1 THR    74      24.212  21.574  62.177  1.00  0.00           O  
ATOM   1169  HG1 THR    74      24.284  20.616  62.177  1.00  0.00           H  
ATOM   1170  C   THR    74      22.330  22.032  58.918  1.00  0.00           C  
ATOM   1171  O   THR    74      21.903  23.147  58.611  1.00  0.00           O  
ATOM   1172  N   VAL    75      22.446  21.102  57.980  1.00  0.00           N  
ATOM   1173  H   VAL    75      22.900  20.232  58.219  1.00  0.00           H  
ATOM   1174  CA  VAL    75      22.159  21.365  56.570  1.00  0.00           C  
ATOM   1175  HA  VAL    75      22.554  22.354  56.339  1.00  0.00           H  
ATOM   1176  CB  VAL    75      22.999  20.427  55.697  1.00  0.00           C  
ATOM   1177  HB  VAL    75      23.960  20.187  56.151  1.00  0.00           H  
ATOM   1178  CG1 VAL    75      22.432  19.011  55.461  1.00  0.00           C  
ATOM   1179 HG11 VAL    75      21.401  19.096  55.117  1.00  0.00           H  
ATOM   1180 HG12 VAL    75      23.093  18.509  54.755  1.00  0.00           H  
ATOM   1181 HG13 VAL    75      22.404  18.457  56.399  1.00  0.00           H  
ATOM   1182  CG2 VAL    75      23.249  21.037  54.388  1.00  0.00           C  
ATOM   1183 HG21 VAL    75      23.918  21.878  54.573  1.00  0.00           H  
ATOM   1184 HG22 VAL    75      23.727  20.304  53.738  1.00  0.00           H  
ATOM   1185 HG23 VAL    75      22.314  21.144  53.839  1.00  0.00           H  
ATOM   1186  C   VAL    75      20.591  21.366  56.264  1.00  0.00           C  
ATOM   1187  O   VAL    75      20.154  22.130  55.456  1.00  0.00           O  
ATOM   1188  N   ALA    76      19.800  20.527  56.968  1.00  0.00           N  
ATOM   1189  H   ALA    76      20.307  19.924  57.600  1.00  0.00           H  
ATOM   1190  CA  ALA    76      18.321  20.626  57.133  1.00  0.00           C  
ATOM   1191  HA  ALA    76      17.884  20.376  56.166  1.00  0.00           H  
ATOM   1192  CB  ALA    76      17.803  19.617  58.174  1.00  0.00           C  
ATOM   1193  HB1 ALA    76      18.207  18.635  57.931  1.00  0.00           H  
ATOM   1194  HB2 ALA    76      18.032  19.990  59.173  1.00  0.00           H  
ATOM   1195  HB3 ALA    76      16.715  19.601  58.122  1.00  0.00           H  
ATOM   1196  C   ALA    76      17.899  22.084  57.472  1.00  0.00           C  
ATOM   1197  O   ALA    76      18.207  22.546  58.572  1.00  0.00           O  
ATOM   1198  N   GLY    77      17.299  22.814  56.515  1.00  0.00           N  
ATOM   1199  H   GLY    77      17.071  22.255  55.705  1.00  0.00           H  
ATOM   1200  CA  GLY    77      16.838  24.197  56.627  1.00  0.00           C  
ATOM   1201  HA2 GLY    77      16.127  24.252  57.452  1.00  0.00           H  
ATOM   1202  HA3 GLY    77      16.308  24.284  55.679  1.00  0.00           H  
ATOM   1203  C   GLY    77      17.860  25.317  56.692  1.00  0.00           C  
ATOM   1204  O   GLY    77      17.551  26.330  57.352  1.00  0.00           O  
ATOM   1205  N   LEU    78      19.078  25.106  56.134  1.00  0.00           N  
ATOM   1206  H   LEU    78      19.208  24.209  55.689  1.00  0.00           H  
ATOM   1207  CA  LEU    78      20.173  26.001  56.195  1.00  0.00           C  
ATOM   1208  HA  LEU    78      20.288  26.250  57.250  1.00  0.00           H  
ATOM   1209  CB  LEU    78      21.506  25.216  55.832  1.00  0.00           C  
ATOM   1210  HB2 LEU    78      21.446  24.850  54.807  1.00  0.00           H  
ATOM   1211  HB3 LEU    78      21.477  24.380  56.530  1.00  0.00           H  
ATOM   1212  CG  LEU    78      22.846  25.896  56.033  1.00  0.00           C  
ATOM   1213  HG  LEU    78      22.963  26.266  57.052  1.00  0.00           H  
ATOM   1214  CD1 LEU    78      23.878  24.725  55.861  1.00  0.00           C  
ATOM   1215 HD11 LEU    78      23.630  23.983  56.620  1.00  0.00           H  
ATOM   1216 HD12 LEU    78      23.842  24.215  54.898  1.00  0.00           H  
ATOM   1217 HD13 LEU    78      24.873  25.166  55.924  1.00  0.00           H  
ATOM   1218  CD2 LEU    78      23.081  27.009  55.074  1.00  0.00           C  
ATOM   1219 HD21 LEU    78      22.584  26.929  54.107  1.00  0.00           H  
ATOM   1220 HD22 LEU    78      22.700  27.967  55.427  1.00  0.00           H  
ATOM   1221 HD23 LEU    78      24.154  27.193  55.009  1.00  0.00           H  
ATOM   1222  C   LEU    78      19.939  27.328  55.472  1.00  0.00           C  
ATOM   1223  O   LEU    78      20.308  28.419  55.924  1.00  0.00           O  
ATOM   1224  N   LEU    79      19.302  27.228  54.237  1.00  0.00           N  
ATOM   1225  H   LEU    79      18.986  26.308  53.962  1.00  0.00           H  
ATOM   1226  CA  LEU    79      18.917  28.391  53.445  1.00  0.00           C  
ATOM   1227  HA  LEU    79      19.734  29.113  53.440  1.00  0.00           H  
ATOM   1228  CB  LEU    79      18.635  27.931  52.030  1.00  0.00           C  
ATOM   1229  HB2 LEU    79      18.667  28.852  51.447  1.00  0.00           H  
ATOM   1230  HB3 LEU    79      17.593  27.621  51.963  1.00  0.00           H  
ATOM   1231  CG  LEU    79      19.607  26.943  51.347  1.00  0.00           C  
ATOM   1232  HG  LEU    79      19.636  25.980  51.858  1.00  0.00           H  
ATOM   1233  CD1 LEU    79      18.874  26.597  50.030  1.00  0.00           C  
ATOM   1234 HD11 LEU    79      19.343  25.873  49.364  1.00  0.00           H  
ATOM   1235 HD12 LEU    79      17.923  26.156  50.328  1.00  0.00           H  
ATOM   1236 HD13 LEU    79      18.736  27.556  49.531  1.00  0.00           H  
ATOM   1237  CD2 LEU    79      21.043  27.459  51.100  1.00  0.00           C  
ATOM   1238 HD21 LEU    79      20.993  28.451  50.650  1.00  0.00           H  
ATOM   1239 HD22 LEU    79      21.627  27.269  52.000  1.00  0.00           H  
ATOM   1240 HD23 LEU    79      21.513  26.845  50.332  1.00  0.00           H  
ATOM   1241  C   LEU    79      17.696  29.177  53.897  1.00  0.00           C  
ATOM   1242  O   LEU    79      17.215  30.105  53.175  1.00  0.00           O  
ATOM   1243  N   LYS    80      17.147  28.887  55.090  1.00  0.00           N  
ATOM   1244  H   LYS    80      17.627  28.081  55.464  1.00  0.00           H  
ATOM   1245  CA  LYS    80      16.122  29.673  55.827  1.00  0.00           C  
ATOM   1246  HA  LYS    80      15.366  29.869  55.067  1.00  0.00           H  
ATOM   1247  CB  LYS    80      15.368  28.772  56.855  1.00  0.00           C  
ATOM   1248  HB2 LYS    80      14.767  29.419  57.494  1.00  0.00           H  
ATOM   1249  HB3 LYS    80      15.997  28.190  57.529  1.00  0.00           H  
ATOM   1250  CG  LYS    80      14.297  27.948  56.140  1.00  0.00           C  
ATOM   1251  HG2 LYS    80      14.733  27.330  55.356  1.00  0.00           H  
ATOM   1252  HG3 LYS    80      13.581  28.592  55.630  1.00  0.00           H  
ATOM   1253  CD  LYS    80      13.475  27.091  57.118  1.00  0.00           C  
ATOM   1254  HD2 LYS    80      13.116  27.765  57.897  1.00  0.00           H  
ATOM   1255  HD3 LYS    80      14.188  26.329  57.434  1.00  0.00           H  
ATOM   1256  CE  LYS    80      12.255  26.458  56.473  1.00  0.00           C  
ATOM   1257  HE2 LYS    80      12.476  25.970  55.524  1.00  0.00           H  
ATOM   1258  HE3 LYS    80      11.504  27.212  56.237  1.00  0.00           H  
ATOM   1259  NZ  LYS    80      11.670  25.424  57.329  1.00  0.00           N  
ATOM   1260  HZ1 LYS    80      10.956  24.928  56.816  1.00  0.00           H  
ATOM   1261  HZ2 LYS    80      11.321  25.710  58.233  1.00  0.00           H  
ATOM   1262  HZ3 LYS    80      12.485  24.846  57.477  1.00  0.00           H  
ATOM   1263  C   LYS    80      16.598  30.982  56.527  1.00  0.00           C  
ATOM   1264  O   LYS    80      15.840  31.827  56.965  1.00  0.00           O  
ATOM   1265  N   ASN    81      17.950  31.118  56.835  1.00  0.00           N  
ATOM   1266  H   ASN    81      18.543  30.396  56.452  1.00  0.00           H  
ATOM   1267  CA  ASN    81      18.506  32.120  57.755  1.00  0.00           C  
ATOM   1268  HA  ASN    81      17.912  32.142  58.669  1.00  0.00           H  
ATOM   1269  CB  ASN    81      19.870  31.581  58.092  1.00  0.00           C  
ATOM   1270  HB2 ASN    81      20.328  32.362  58.698  1.00  0.00           H  
ATOM   1271  HB3 ASN    81      20.446  31.488  57.171  1.00  0.00           H  
ATOM   1272  CG  ASN    81      20.010  30.324  58.898  1.00  0.00           C  
ATOM   1273  OD1 ASN    81      19.075  29.726  59.322  1.00  0.00           O  
ATOM   1274  ND2 ASN    81      21.275  29.968  59.165  1.00  0.00           N  
ATOM   1275 HD21 ASN    81      22.071  30.371  58.691  1.00  0.00           H  
ATOM   1276 HD22 ASN    81      21.382  29.090  59.651  1.00  0.00           H  
ATOM   1277  C   ASN    81      18.612  33.566  57.309  1.00  0.00           C  
ATOM   1278  O   ASN    81      18.052  33.902  56.274  1.00  0.00           O  
ATOM   1279  N   LYS    82      19.004  34.551  58.090  1.00  0.00           N  
ATOM   1280  H   LYS    82      19.531  34.317  58.919  1.00  0.00           H  
ATOM   1281  CA  LYS    82      18.971  36.038  57.821  1.00  0.00           C  
ATOM   1282  HA  LYS    82      18.004  36.185  57.340  1.00  0.00           H  
ATOM   1283  CB  LYS    82      18.956  36.773  59.150  1.00  0.00           C  
ATOM   1284  HB2 LYS    82      18.922  37.834  58.903  1.00  0.00           H  
ATOM   1285  HB3 LYS    82      19.895  36.660  59.692  1.00  0.00           H  
ATOM   1286  CG  LYS    82      17.797  36.451  60.070  1.00  0.00           C  
ATOM   1287  HG2 LYS    82      17.774  35.397  60.348  1.00  0.00           H  
ATOM   1288  HG3 LYS    82      16.806  36.719  59.704  1.00  0.00           H  
ATOM   1289  CD  LYS    82      17.831  37.177  61.379  1.00  0.00           C  
ATOM   1290  HD2 LYS    82      18.692  36.766  61.907  1.00  0.00           H  
ATOM   1291  HD3 LYS    82      16.949  36.800  61.896  1.00  0.00           H  
ATOM   1292  CE  LYS    82      17.877  38.682  61.436  1.00  0.00           C  
ATOM   1293  HE2 LYS    82      18.907  38.927  61.180  1.00  0.00           H  
ATOM   1294  HE3 LYS    82      17.792  38.992  62.477  1.00  0.00           H  
ATOM   1295  NZ  LYS    82      16.811  39.268  60.551  1.00  0.00           N  
ATOM   1296  HZ1 LYS    82      15.964  38.717  60.560  1.00  0.00           H  
ATOM   1297  HZ2 LYS    82      17.121  39.503  59.619  1.00  0.00           H  
ATOM   1298  HZ3 LYS    82      16.573  40.158  60.965  1.00  0.00           H  
ATOM   1299  C   LYS    82      19.976  36.510  56.760  1.00  0.00           C  
ATOM   1300  O   LYS    82      20.628  37.548  56.993  1.00  0.00           O  
ATOM   1301  N   GLU    83      20.191  35.813  55.633  1.00  0.00           N  
ATOM   1302  H   GLU    83      19.425  35.168  55.504  1.00  0.00           H  
ATOM   1303  CA  GLU    83      21.142  36.089  54.426  1.00  0.00           C  
ATOM   1304  HA  GLU    83      20.859  35.243  53.800  1.00  0.00           H  
ATOM   1305  CB  GLU    83      20.809  37.481  53.787  1.00  0.00           C  
ATOM   1306  HB2 GLU    83      21.701  37.936  53.357  1.00  0.00           H  
ATOM   1307  HB3 GLU    83      20.523  38.197  54.557  1.00  0.00           H  
ATOM   1308  CG  GLU    83      19.657  37.547  52.750  1.00  0.00           C  
ATOM   1309  HG2 GLU    83      19.432  38.605  52.618  1.00  0.00           H  
ATOM   1310  HG3 GLU    83      18.794  36.976  53.091  1.00  0.00           H  
ATOM   1311  CD  GLU    83      20.073  37.001  51.399  1.00  0.00           C  
ATOM   1312  OE1 GLU    83      21.245  36.909  50.997  1.00  0.00           O  
ATOM   1313  OE2 GLU    83      19.077  36.857  50.602  1.00  0.00           O  
ATOM   1314  C   GLU    83      22.686  35.949  54.829  1.00  0.00           C  
ATOM   1315  O   GLU    83      23.606  36.348  54.104  1.00  0.00           O  
ATOM   1316  N   SER    84      22.913  35.306  56.013  1.00  0.00           N  
ATOM   1317  H   SER    84      22.054  35.274  56.542  1.00  0.00           H  
ATOM   1318  CA  SER    84      24.124  34.806  56.572  1.00  0.00           C  
ATOM   1319  HA  SER    84      24.837  35.626  56.483  1.00  0.00           H  
ATOM   1320  CB  SER    84      23.798  34.643  58.086  1.00  0.00           C  
ATOM   1321  HB2 SER    84      23.791  35.554  58.683  1.00  0.00           H  
ATOM   1322  HB3 SER    84      24.616  34.013  58.435  1.00  0.00           H  
ATOM   1323  OG  SER    84      22.616  33.958  58.404  1.00  0.00           O  
ATOM   1324  HG  SER    84      22.957  33.068  58.521  1.00  0.00           H  
ATOM   1325  C   SER    84      24.603  33.473  55.976  1.00  0.00           C  
ATOM   1326  O   SER    84      25.586  32.937  56.474  1.00  0.00           O  
ATOM   1327  N   PHE    85      23.943  32.947  54.945  1.00  0.00           N  
ATOM   1328  H   PHE    85      23.096  33.418  54.660  1.00  0.00           H  
ATOM   1329  CA  PHE    85      23.948  31.478  54.556  1.00  0.00           C  
ATOM   1330  HA  PHE    85      23.424  30.932  55.341  1.00  0.00           H  
ATOM   1331  CB  PHE    85      23.124  31.156  53.305  1.00  0.00           C  
ATOM   1332  HB2 PHE    85      22.961  30.079  53.264  1.00  0.00           H  
ATOM   1333  HB3 PHE    85      23.826  31.299  52.483  1.00  0.00           H  
ATOM   1334  CG  PHE    85      21.794  31.900  52.996  1.00  0.00           C  
ATOM   1335  CD1 PHE    85      20.807  31.606  53.977  1.00  0.00           C  
ATOM   1336  HD1 PHE    85      21.100  30.900  54.741  1.00  0.00           H  
ATOM   1337  CE1 PHE    85      19.540  32.264  53.884  1.00  0.00           C  
ATOM   1338  HE1 PHE    85      18.714  32.127  54.566  1.00  0.00           H  
ATOM   1339  CZ  PHE    85      19.274  33.122  52.818  1.00  0.00           C  
ATOM   1340  HZ  PHE    85      18.308  33.604  52.847  1.00  0.00           H  
ATOM   1341  CE2 PHE    85      20.185  33.319  51.801  1.00  0.00           C  
ATOM   1342  HE2 PHE    85      19.931  34.060  51.058  1.00  0.00           H  
ATOM   1343  CD2 PHE    85      21.496  32.783  51.881  1.00  0.00           C  
ATOM   1344  HD2 PHE    85      22.317  32.922  51.194  1.00  0.00           H  
ATOM   1345  C   PHE    85      25.463  31.032  54.370  1.00  0.00           C  
ATOM   1346  O   PHE    85      25.862  30.014  54.938  1.00  0.00           O  
ATOM   1347  N   PHE    86      26.305  31.804  53.717  1.00  0.00           N  
ATOM   1348  H   PHE    86      25.912  32.700  53.469  1.00  0.00           H  
ATOM   1349  CA  PHE    86      27.747  31.490  53.402  1.00  0.00           C  
ATOM   1350  HA  PHE    86      27.707  30.571  52.818  1.00  0.00           H  
ATOM   1351  CB  PHE    86      28.387  32.626  52.593  1.00  0.00           C  
ATOM   1352  HB2 PHE    86      28.463  33.547  53.170  1.00  0.00           H  
ATOM   1353  HB3 PHE    86      27.669  32.840  51.801  1.00  0.00           H  
ATOM   1354  CG  PHE    86      29.664  32.279  51.867  1.00  0.00           C  
ATOM   1355  CD1 PHE    86      30.870  32.304  52.515  1.00  0.00           C  
ATOM   1356  HD1 PHE    86      30.906  32.527  53.571  1.00  0.00           H  
ATOM   1357  CE1 PHE    86      32.059  32.178  51.732  1.00  0.00           C  
ATOM   1358  HE1 PHE    86      32.963  32.436  52.264  1.00  0.00           H  
ATOM   1359  CZ  PHE    86      32.059  31.926  50.382  1.00  0.00           C  
ATOM   1360  HZ  PHE    86      33.000  31.831  49.860  1.00  0.00           H  
ATOM   1361  CE2 PHE    86      30.797  31.748  49.797  1.00  0.00           C  
ATOM   1362  HE2 PHE    86      30.747  31.564  48.734  1.00  0.00           H  
ATOM   1363  CD2 PHE    86      29.631  32.072  50.470  1.00  0.00           C  
ATOM   1364  HD2 PHE    86      28.716  32.122  49.898  1.00  0.00           H  
ATOM   1365  C   PHE    86      28.550  31.213  54.684  1.00  0.00           C  
ATOM   1366  O   PHE    86      29.443  30.349  54.679  1.00  0.00           O  
ATOM   1367  N   THR    87      28.329  31.973  55.749  1.00  0.00           N  
ATOM   1368  H   THR    87      27.581  32.640  55.625  1.00  0.00           H  
ATOM   1369  CA  THR    87      28.944  31.690  57.022  1.00  0.00           C  
ATOM   1370  HA  THR    87      29.928  31.303  56.759  1.00  0.00           H  
ATOM   1371  CB  THR    87      29.067  32.934  58.024  1.00  0.00           C  
ATOM   1372  HB  THR    87      28.049  33.307  58.136  1.00  0.00           H  
ATOM   1373  CG2 THR    87      29.515  32.614  59.416  1.00  0.00           C  
ATOM   1374 HG21 THR    87      29.580  33.562  59.950  1.00  0.00           H  
ATOM   1375 HG22 THR    87      28.762  32.000  59.909  1.00  0.00           H  
ATOM   1376 HG23 THR    87      30.477  32.102  59.427  1.00  0.00           H  
ATOM   1377  OG1 THR    87      29.650  34.119  57.429  1.00  0.00           O  
ATOM   1378  HG1 THR    87      28.920  34.593  57.023  1.00  0.00           H  
ATOM   1379  C   THR    87      28.295  30.538  57.744  1.00  0.00           C  
ATOM   1380  O   THR    87      28.948  29.659  58.290  1.00  0.00           O  
ATOM   1381  N   ASP    88      27.020  30.395  57.720  1.00  0.00           N  
ATOM   1382  H   ASP    88      26.438  31.023  57.183  1.00  0.00           H  
ATOM   1383  CA  ASP    88      26.289  29.262  58.308  1.00  0.00           C  
ATOM   1384  HA  ASP    88      26.469  29.040  59.360  1.00  0.00           H  
ATOM   1385  CB  ASP    88      24.812  29.523  58.258  1.00  0.00           C  
ATOM   1386  HB2 ASP    88      24.222  28.689  58.640  1.00  0.00           H  
ATOM   1387  HB3 ASP    88      24.617  29.563  57.187  1.00  0.00           H  
ATOM   1388  CG  ASP    88      24.369  30.869  58.942  1.00  0.00           C  
ATOM   1389  OD1 ASP    88      23.443  31.531  58.452  1.00  0.00           O  
ATOM   1390  OD2 ASP    88      24.937  31.239  59.998  1.00  0.00           O  
ATOM   1391  C   ASP    88      26.585  27.819  57.685  1.00  0.00           C  
ATOM   1392  O   ASP    88      26.685  26.886  58.454  1.00  0.00           O  
ATOM   1393  N   PHE    89      26.984  27.748  56.485  1.00  0.00           N  
ATOM   1394  H   PHE    89      26.860  28.531  55.859  1.00  0.00           H  
ATOM   1395  CA  PHE    89      27.613  26.516  55.895  1.00  0.00           C  
ATOM   1396  HA  PHE    89      27.102  25.596  56.179  1.00  0.00           H  
ATOM   1397  CB  PHE    89      27.760  26.638  54.365  1.00  0.00           C  
ATOM   1398  HB2 PHE    89      28.460  25.885  54.004  1.00  0.00           H  
ATOM   1399  HB3 PHE    89      28.153  27.625  54.120  1.00  0.00           H  
ATOM   1400  CG  PHE    89      26.491  26.405  53.492  1.00  0.00           C  
ATOM   1401  CD1 PHE    89      26.119  25.104  53.090  1.00  0.00           C  
ATOM   1402  HD1 PHE    89      26.630  24.268  53.544  1.00  0.00           H  
ATOM   1403  CE1 PHE    89      25.045  24.842  52.187  1.00  0.00           C  
ATOM   1404  HE1 PHE    89      24.820  23.814  51.947  1.00  0.00           H  
ATOM   1405  CZ  PHE    89      24.444  25.873  51.588  1.00  0.00           C  
ATOM   1406  HZ  PHE    89      23.621  25.786  50.894  1.00  0.00           H  
ATOM   1407  CE2 PHE    89      24.732  27.184  52.008  1.00  0.00           C  
ATOM   1408  HE2 PHE    89      24.210  28.032  51.592  1.00  0.00           H  
ATOM   1409  CD2 PHE    89      25.651  27.471  53.009  1.00  0.00           C  
ATOM   1410  HD2 PHE    89      25.876  28.449  53.408  1.00  0.00           H  
ATOM   1411  C   PHE    89      29.035  26.220  56.436  1.00  0.00           C  
ATOM   1412  O   PHE    89      29.450  25.089  56.489  1.00  0.00           O  
ATOM   1413  N   ILE    90      29.832  27.193  56.834  1.00  0.00           N  
ATOM   1414  H   ILE    90      29.503  28.148  56.820  1.00  0.00           H  
ATOM   1415  CA  ILE    90      31.192  27.053  57.478  1.00  0.00           C  
ATOM   1416  HA  ILE    90      31.796  26.290  56.988  1.00  0.00           H  
ATOM   1417  CB  ILE    90      31.989  28.353  57.460  1.00  0.00           C  
ATOM   1418  HB  ILE    90      31.407  29.183  57.860  1.00  0.00           H  
ATOM   1419  CG2 ILE    90      33.253  28.350  58.280  1.00  0.00           C  
ATOM   1420 HG21 ILE    90      33.728  29.321  58.144  1.00  0.00           H  
ATOM   1421 HG22 ILE    90      32.967  28.288  59.330  1.00  0.00           H  
ATOM   1422 HG23 ILE    90      34.034  27.673  57.934  1.00  0.00           H  
ATOM   1423  CG1 ILE    90      32.344  28.674  56.007  1.00  0.00           C  
ATOM   1424 HG12 ILE    90      31.489  28.438  55.374  1.00  0.00           H  
ATOM   1425 HG13 ILE    90      33.151  28.025  55.666  1.00  0.00           H  
ATOM   1426  CD1 ILE    90      32.633  30.219  55.895  1.00  0.00           C  
ATOM   1427 HD11 ILE    90      33.645  30.501  56.187  1.00  0.00           H  
ATOM   1428 HD12 ILE    90      32.509  30.453  54.838  1.00  0.00           H  
ATOM   1429 HD13 ILE    90      31.868  30.714  56.493  1.00  0.00           H  
ATOM   1430  C   ILE    90      30.995  26.620  58.925  1.00  0.00           C  
ATOM   1431  O   ILE    90      31.494  25.543  59.388  1.00  0.00           O  
ATOM   1432  N   GLN    91      30.085  27.282  59.642  1.00  0.00           N  
ATOM   1433  H   GLN    91      29.737  28.151  59.264  1.00  0.00           H  
ATOM   1434  CA  GLN    91      29.696  26.942  60.971  1.00  0.00           C  
ATOM   1435  HA  GLN    91      30.544  26.992  61.654  1.00  0.00           H  
ATOM   1436  CB  GLN    91      28.720  27.948  61.575  1.00  0.00           C  
ATOM   1437  HB2 GLN    91      28.240  27.540  62.465  1.00  0.00           H  
ATOM   1438  HB3 GLN    91      27.916  28.104  60.855  1.00  0.00           H  
ATOM   1439  CG  GLN    91      29.464  29.273  62.008  1.00  0.00           C  
ATOM   1440  HG2 GLN    91      28.655  30.003  62.021  1.00  0.00           H  
ATOM   1441  HG3 GLN    91      30.147  29.565  61.210  1.00  0.00           H  
ATOM   1442  CD  GLN    91      30.187  29.226  63.319  1.00  0.00           C  
ATOM   1443  OE1 GLN    91      30.475  28.178  63.835  1.00  0.00           O  
ATOM   1444  NE2 GLN    91      30.594  30.328  63.823  1.00  0.00           N  
ATOM   1445 HE21 GLN    91      31.085  30.315  64.706  1.00  0.00           H  
ATOM   1446 HE22 GLN    91      30.406  31.227  63.404  1.00  0.00           H  
ATOM   1447  C   GLN    91      29.018  25.490  60.926  1.00  0.00           C  
ATOM   1448  O   GLN    91      29.151  24.884  61.933  1.00  0.00           O  
ATOM   1449  N   GLY    92      28.428  25.015  59.803  1.00  0.00           N  
ATOM   1450  H   GLY    92      28.443  25.669  59.034  1.00  0.00           H  
ATOM   1451  CA  GLY    92      27.940  23.676  59.590  1.00  0.00           C  
ATOM   1452  HA2 GLY    92      27.080  23.757  58.925  1.00  0.00           H  
ATOM   1453  HA3 GLY    92      27.358  23.449  60.483  1.00  0.00           H  
ATOM   1454  C   GLY    92      28.945  22.677  59.154  1.00  0.00           C  
ATOM   1455  O   GLY    92      28.750  21.472  59.287  1.00  0.00           O  
ATOM   1456  N   HIP    93      30.182  23.053  58.705  1.00  0.00           N  
ATOM   1457  H   HIP    93      30.374  24.025  58.506  1.00  0.00           H  
ATOM   1458  CA  HIP    93      31.354  22.174  58.713  1.00  0.00           C  
ATOM   1459  HA  HIP    93      31.096  21.145  58.464  1.00  0.00           H  
ATOM   1460  CB  HIP    93      32.356  22.559  57.576  1.00  0.00           C  
ATOM   1461  HB2 HIP    93      33.244  21.940  57.706  1.00  0.00           H  
ATOM   1462  HB3 HIP    93      32.636  23.606  57.691  1.00  0.00           H  
ATOM   1463  CG  HIP    93      31.865  22.351  56.179  1.00  0.00           C  
ATOM   1464  ND1 HIP    93      31.067  23.259  55.449  1.00  0.00           N  
ATOM   1465  HD1 HIP    93      30.831  24.205  55.715  1.00  0.00           H  
ATOM   1466  CE1 HIP    93      30.784  22.710  54.272  1.00  0.00           C  
ATOM   1467  HE1 HIP    93      30.262  23.156  53.438  1.00  0.00           H  
ATOM   1468  NE2 HIP    93      31.381  21.541  54.178  1.00  0.00           N  
ATOM   1469  HE2 HIP    93      31.159  20.816  53.511  1.00  0.00           H  
ATOM   1470  CD2 HIP    93      31.998  21.280  55.371  1.00  0.00           C  
ATOM   1471  HD2 HIP    93      32.452  20.369  55.734  1.00  0.00           H  
ATOM   1472  C   HIP    93      31.989  22.153  60.085  1.00  0.00           C  
ATOM   1473  O   HIP    93      32.818  21.199  60.208  1.00  0.00           O  
ATOM   1474  N   LYS    94      31.799  23.040  61.025  1.00  0.00           N  
ATOM   1475  H   LYS    94      31.421  23.925  60.715  1.00  0.00           H  
ATOM   1476  CA  LYS    94      32.467  23.022  62.362  1.00  0.00           C  
ATOM   1477  HA  LYS    94      33.495  23.116  62.012  1.00  0.00           H  
ATOM   1478  CB  LYS    94      32.125  24.267  63.153  1.00  0.00           C  
ATOM   1479  HB2 LYS    94      31.141  24.182  63.612  1.00  0.00           H  
ATOM   1480  HB3 LYS    94      31.987  25.046  62.403  1.00  0.00           H  
ATOM   1481  CG  LYS    94      33.211  24.667  64.193  1.00  0.00           C  
ATOM   1482  HG2 LYS    94      34.177  24.777  63.700  1.00  0.00           H  
ATOM   1483  HG3 LYS    94      33.284  23.838  64.898  1.00  0.00           H  
ATOM   1484  CD  LYS    94      32.977  25.998  64.873  1.00  0.00           C  
ATOM   1485  HD2 LYS    94      32.695  26.677  64.069  1.00  0.00           H  
ATOM   1486  HD3 LYS    94      33.921  26.288  65.335  1.00  0.00           H  
ATOM   1487  CE  LYS    94      31.927  25.922  65.944  1.00  0.00           C  
ATOM   1488  HE2 LYS    94      32.157  25.159  66.687  1.00  0.00           H  
ATOM   1489  HE3 LYS    94      30.995  25.639  65.456  1.00  0.00           H  
ATOM   1490  NZ  LYS    94      31.853  27.298  66.615  1.00  0.00           N  
ATOM   1491  HZ1 LYS    94      31.677  28.052  65.967  1.00  0.00           H  
ATOM   1492  HZ2 LYS    94      32.583  27.449  67.297  1.00  0.00           H  
ATOM   1493  HZ3 LYS    94      30.988  27.341  67.135  1.00  0.00           H  
ATOM   1494  C   LYS    94      32.335  21.680  63.190  1.00  0.00           C  
ATOM   1495  O   LYS    94      33.373  21.223  63.657  1.00  0.00           O  
ATOM   1496  N   PRO    95      31.209  20.942  63.330  1.00  0.00           N  
ATOM   1497  CD  PRO    95      29.880  21.382  63.072  1.00  0.00           C  
ATOM   1498  HD2 PRO    95      29.871  22.463  63.208  1.00  0.00           H  
ATOM   1499  HD3 PRO    95      29.615  21.286  62.019  1.00  0.00           H  
ATOM   1500  CG  PRO    95      28.949  20.633  63.972  1.00  0.00           C  
ATOM   1501  HG2 PRO    95      28.864  21.094  64.957  1.00  0.00           H  
ATOM   1502  HG3 PRO    95      27.993  20.357  63.527  1.00  0.00           H  
ATOM   1503  CB  PRO    95      29.712  19.270  64.056  1.00  0.00           C  
ATOM   1504  HB2 PRO    95      29.437  18.658  64.915  1.00  0.00           H  
ATOM   1505  HB3 PRO    95      29.427  18.737  63.149  1.00  0.00           H  
ATOM   1506  CA  PRO    95      31.236  19.680  64.020  1.00  0.00           C  
ATOM   1507  HA  PRO    95      31.632  19.798  65.028  1.00  0.00           H  
ATOM   1508  C   PRO    95      32.120  18.686  63.257  1.00  0.00           C  
ATOM   1509  O   PRO    95      32.933  17.890  63.863  1.00  0.00           O  
ATOM   1510  N   LYS    96      31.970  18.666  61.939  1.00  0.00           N  
ATOM   1511  H   LYS    96      31.334  19.284  61.456  1.00  0.00           H  
ATOM   1512  CA  LYS    96      32.693  17.680  61.128  1.00  0.00           C  
ATOM   1513  HA  LYS    96      32.515  16.697  61.563  1.00  0.00           H  
ATOM   1514  CB  LYS    96      32.091  17.560  59.742  1.00  0.00           C  
ATOM   1515  HB2 LYS    96      32.694  16.879  59.141  1.00  0.00           H  
ATOM   1516  HB3 LYS    96      32.227  18.499  59.205  1.00  0.00           H  
ATOM   1517  CG  LYS    96      30.587  17.216  59.601  1.00  0.00           C  
ATOM   1518  HG2 LYS    96      30.160  17.301  58.601  1.00  0.00           H  
ATOM   1519  HG3 LYS    96      29.986  17.894  60.208  1.00  0.00           H  
ATOM   1520  CD  LYS    96      30.277  15.797  60.032  1.00  0.00           C  
ATOM   1521  HD2 LYS    96      30.468  15.697  61.101  1.00  0.00           H  
ATOM   1522  HD3 LYS    96      30.990  15.123  59.559  1.00  0.00           H  
ATOM   1523  CE  LYS    96      28.916  15.225  59.664  1.00  0.00           C  
ATOM   1524  HE2 LYS    96      28.758  15.206  58.585  1.00  0.00           H  
ATOM   1525  HE3 LYS    96      28.112  15.845  60.061  1.00  0.00           H  
ATOM   1526  NZ  LYS    96      28.659  13.823  60.154  1.00  0.00           N  
ATOM   1527  HZ1 LYS    96      27.672  13.688  59.987  1.00  0.00           H  
ATOM   1528  HZ2 LYS    96      28.836  13.688  61.139  1.00  0.00           H  
ATOM   1529  HZ3 LYS    96      29.169  13.170  59.577  1.00  0.00           H  
ATOM   1530  C   LYS    96      34.242  17.941  61.091  1.00  0.00           C  
ATOM   1531  O   LYS    96      34.940  16.995  61.132  1.00  0.00           O  
ATOM   1532  N   VAL    97      34.648  19.170  61.130  1.00  0.00           N  
ATOM   1533  H   VAL    97      33.957  19.907  61.122  1.00  0.00           H  
ATOM   1534  CA  VAL    97      36.067  19.689  61.315  1.00  0.00           C  
ATOM   1535  HA  VAL    97      36.792  19.262  60.622  1.00  0.00           H  
ATOM   1536  CB  VAL    97      36.173  21.216  61.060  1.00  0.00           C  
ATOM   1537  HB  VAL    97      35.472  21.831  61.624  1.00  0.00           H  
ATOM   1538  CG1 VAL    97      37.572  21.715  61.457  1.00  0.00           C  
ATOM   1539 HG11 VAL    97      37.855  21.480  62.483  1.00  0.00           H  
ATOM   1540 HG12 VAL    97      38.311  21.196  60.847  1.00  0.00           H  
ATOM   1541 HG13 VAL    97      37.619  22.799  61.351  1.00  0.00           H  
ATOM   1542  CG2 VAL    97      36.009  21.581  59.637  1.00  0.00           C  
ATOM   1543 HG21 VAL    97      34.977  21.350  59.375  1.00  0.00           H  
ATOM   1544 HG22 VAL    97      36.210  22.637  59.459  1.00  0.00           H  
ATOM   1545 HG23 VAL    97      36.694  21.034  58.989  1.00  0.00           H  
ATOM   1546  C   VAL    97      36.660  19.333  62.668  1.00  0.00           C  
ATOM   1547  O   VAL    97      37.676  18.733  62.679  1.00  0.00           O  
ATOM   1548  N   LYS    98      35.895  19.532  63.801  1.00  0.00           N  
ATOM   1549  H   LYS    98      35.024  20.031  63.686  1.00  0.00           H  
ATOM   1550  CA  LYS    98      36.183  18.958  65.163  1.00  0.00           C  
ATOM   1551  HA  LYS    98      37.081  19.418  65.577  1.00  0.00           H  
ATOM   1552  CB  LYS    98      35.006  19.415  66.085  1.00  0.00           C  
ATOM   1553  HB2 LYS    98      34.047  18.969  65.823  1.00  0.00           H  
ATOM   1554  HB3 LYS    98      34.900  20.496  65.996  1.00  0.00           H  
ATOM   1555  CG  LYS    98      35.344  19.136  67.525  1.00  0.00           C  
ATOM   1556  HG2 LYS    98      36.344  19.541  67.679  1.00  0.00           H  
ATOM   1557  HG3 LYS    98      35.338  18.057  67.680  1.00  0.00           H  
ATOM   1558  CD  LYS    98      34.370  19.927  68.416  1.00  0.00           C  
ATOM   1559  HD2 LYS    98      33.336  19.816  68.087  1.00  0.00           H  
ATOM   1560  HD3 LYS    98      34.580  20.988  68.282  1.00  0.00           H  
ATOM   1561  CE  LYS    98      34.401  19.415  69.939  1.00  0.00           C  
ATOM   1562  HE2 LYS    98      35.417  19.603  70.286  1.00  0.00           H  
ATOM   1563  HE3 LYS    98      34.191  18.348  70.018  1.00  0.00           H  
ATOM   1564  NZ  LYS    98      33.541  20.155  70.868  1.00  0.00           N  
ATOM   1565  HZ1 LYS    98      32.586  20.247  70.552  1.00  0.00           H  
ATOM   1566  HZ2 LYS    98      33.844  21.061  71.196  1.00  0.00           H  
ATOM   1567  HZ3 LYS    98      33.253  19.664  71.703  1.00  0.00           H  
ATOM   1568  C   LYS    98      36.387  17.437  65.136  1.00  0.00           C  
ATOM   1569  O   LYS    98      37.292  16.872  65.715  1.00  0.00           O  
ATOM   1570  N   ASP    99      35.557  16.742  64.464  1.00  0.00           N  
ATOM   1571  H   ASP    99      34.676  17.183  64.242  1.00  0.00           H  
ATOM   1572  CA  ASP    99      35.671  15.320  64.308  1.00  0.00           C  
ATOM   1573  HA  ASP    99      35.812  14.841  65.276  1.00  0.00           H  
ATOM   1574  CB  ASP    99      34.503  14.575  63.723  1.00  0.00           C  
ATOM   1575  HB2 ASP    99      34.855  13.608  63.364  1.00  0.00           H  
ATOM   1576  HB3 ASP    99      34.170  15.242  62.927  1.00  0.00           H  
ATOM   1577  CG  ASP    99      33.393  14.218  64.657  1.00  0.00           C  
ATOM   1578  OD1 ASP    99      32.230  14.029  64.256  1.00  0.00           O  
ATOM   1579  OD2 ASP    99      33.652  14.155  65.877  1.00  0.00           O  
ATOM   1580  C   ASP    99      36.904  15.100  63.391  1.00  0.00           C  
ATOM   1581  O   ASP    99      37.665  14.132  63.700  1.00  0.00           O  
ATOM   1582  N   PHE   100      37.251  15.945  62.396  1.00  0.00           N  
ATOM   1583  H   PHE   100      36.587  16.621  62.046  1.00  0.00           H  
ATOM   1584  CA  PHE   100      38.426  15.706  61.603  1.00  0.00           C  
ATOM   1585  HA  PHE   100      38.233  14.736  61.145  1.00  0.00           H  
ATOM   1586  CB  PHE   100      38.625  16.661  60.440  1.00  0.00           C  
ATOM   1587  HB2 PHE   100      38.675  17.688  60.802  1.00  0.00           H  
ATOM   1588  HB3 PHE   100      37.679  16.657  59.897  1.00  0.00           H  
ATOM   1589  CG  PHE   100      39.823  16.471  59.574  1.00  0.00           C  
ATOM   1590  CD1 PHE   100      40.010  15.205  58.950  1.00  0.00           C  
ATOM   1591  HD1 PHE   100      39.251  14.436  58.937  1.00  0.00           H  
ATOM   1592  CE1 PHE   100      41.183  14.931  58.229  1.00  0.00           C  
ATOM   1593  HE1 PHE   100      41.252  14.041  57.622  1.00  0.00           H  
ATOM   1594  CZ  PHE   100      42.186  15.881  58.169  1.00  0.00           C  
ATOM   1595  HZ  PHE   100      43.038  15.490  57.633  1.00  0.00           H  
ATOM   1596  CE2 PHE   100      42.032  17.107  58.791  1.00  0.00           C  
ATOM   1597  HE2 PHE   100      42.836  17.822  58.696  1.00  0.00           H  
ATOM   1598  CD2 PHE   100      40.921  17.348  59.590  1.00  0.00           C  
ATOM   1599  HD2 PHE   100      40.770  18.276  60.121  1.00  0.00           H  
ATOM   1600  C   PHE   100      39.731  15.729  62.370  1.00  0.00           C  
ATOM   1601  O   PHE   100      40.412  14.732  62.525  1.00  0.00           O  
ATOM   1602  N   ILE   101      40.015  16.878  63.007  1.00  0.00           N  
ATOM   1603  H   ILE   101      39.334  17.605  62.839  1.00  0.00           H  
ATOM   1604  CA  ILE   101      41.063  17.096  63.934  1.00  0.00           C  
ATOM   1605  HA  ILE   101      42.029  16.983  63.442  1.00  0.00           H  
ATOM   1606  CB  ILE   101      41.044  18.552  64.488  1.00  0.00           C  
ATOM   1607  HB  ILE   101      40.128  18.607  65.078  1.00  0.00           H  
ATOM   1608  CG2 ILE   101      42.278  18.934  65.446  1.00  0.00           C  
ATOM   1609 HG21 ILE   101      42.388  19.983  65.720  1.00  0.00           H  
ATOM   1610 HG22 ILE   101      42.291  18.276  66.315  1.00  0.00           H  
ATOM   1611 HG23 ILE   101      43.203  18.666  64.935  1.00  0.00           H  
ATOM   1612  CG1 ILE   101      41.105  19.562  63.310  1.00  0.00           C  
ATOM   1613 HG12 ILE   101      41.080  20.549  63.772  1.00  0.00           H  
ATOM   1614 HG13 ILE   101      40.237  19.543  62.652  1.00  0.00           H  
ATOM   1615  CD1 ILE   101      42.389  19.568  62.472  1.00  0.00           C  
ATOM   1616 HD11 ILE   101      43.305  19.890  62.968  1.00  0.00           H  
ATOM   1617 HD12 ILE   101      42.647  18.652  61.940  1.00  0.00           H  
ATOM   1618 HD13 ILE   101      42.133  20.250  61.661  1.00  0.00           H  
ATOM   1619  C   ILE   101      41.265  16.083  65.048  1.00  0.00           C  
ATOM   1620  O   ILE   101      42.318  15.836  65.532  1.00  0.00           O  
ATOM   1621  N   HIE   102      40.156  15.507  65.473  1.00  0.00           N  
ATOM   1622  H   HIE   102      39.244  15.868  65.235  1.00  0.00           H  
ATOM   1623  CA  HIE   102      40.179  14.540  66.557  1.00  0.00           C  
ATOM   1624  HA  HIE   102      40.875  14.912  67.309  1.00  0.00           H  
ATOM   1625  CB  HIE   102      38.715  14.376  67.226  1.00  0.00           C  
ATOM   1626  HB2 HIE   102      38.023  13.893  66.536  1.00  0.00           H  
ATOM   1627  HB3 HIE   102      38.223  15.312  67.489  1.00  0.00           H  
ATOM   1628  CG  HIE   102      38.860  13.574  68.455  1.00  0.00           C  
ATOM   1629  ND1 HIE   102      39.131  14.194  69.644  1.00  0.00           N  
ATOM   1630  CE1 HIE   102      39.159  13.221  70.560  1.00  0.00           C  
ATOM   1631  HE1 HIE   102      39.277  13.445  71.610  1.00  0.00           H  
ATOM   1632  NE2 HIE   102      38.844  12.013  70.002  1.00  0.00           N  
ATOM   1633  HE2 HIE   102      38.736  11.134  70.488  1.00  0.00           H  
ATOM   1634  CD2 HIE   102      38.526  12.256  68.693  1.00  0.00           C  
ATOM   1635  HD2 HIE   102      38.180  11.504  68.000  1.00  0.00           H  
ATOM   1636  C   HIE   102      40.704  13.200  66.083  1.00  0.00           C  
ATOM   1637  O   HIE   102      41.366  12.435  66.865  1.00  0.00           O  
ATOM   1638  N   ASN   103      40.234  12.743  64.930  1.00  0.00           N  
ATOM   1639  H   ASN   103      39.681  13.444  64.457  1.00  0.00           H  
ATOM   1640  CA  ASN   103      40.529  11.399  64.432  1.00  0.00           C  
ATOM   1641  HA  ASN   103      40.745  10.721  65.257  1.00  0.00           H  
ATOM   1642  CB  ASN   103      39.373  10.867  63.738  1.00  0.00           C  
ATOM   1643  HB2 ASN   103      39.703   9.947  63.256  1.00  0.00           H  
ATOM   1644  HB3 ASN   103      39.139  11.542  62.915  1.00  0.00           H  
ATOM   1645  CG  ASN   103      38.170  10.666  64.684  1.00  0.00           C  
ATOM   1646  OD1 ASN   103      37.949   9.557  65.205  1.00  0.00           O  
ATOM   1647  ND2 ASN   103      37.403  11.705  65.028  1.00  0.00           N  
ATOM   1648 HD21 ASN   103      37.605  12.611  64.629  1.00  0.00           H  
ATOM   1649 HD22 ASN   103      36.566  11.521  65.561  1.00  0.00           H  
ATOM   1650  C   ASN   103      41.658  11.309  63.461  1.00  0.00           C  
ATOM   1651  O   ASN   103      42.201  10.229  63.388  1.00  0.00           O  
ATOM   1652  N   THR   104      42.034  12.366  62.831  1.00  0.00           N  
ATOM   1653  H   THR   104      41.540  13.208  63.092  1.00  0.00           H  
ATOM   1654  CA  THR   104      43.086  12.362  61.811  1.00  0.00           C  
ATOM   1655  HA  THR   104      42.915  11.546  61.109  1.00  0.00           H  
ATOM   1656  CB  THR   104      43.022  13.647  60.966  1.00  0.00           C  
ATOM   1657  HB  THR   104      42.041  13.869  60.545  1.00  0.00           H  
ATOM   1658  CG2 THR   104      43.499  14.890  61.733  1.00  0.00           C  
ATOM   1659 HG21 THR   104      43.130  15.786  61.235  1.00  0.00           H  
ATOM   1660 HG22 THR   104      43.076  14.887  62.738  1.00  0.00           H  
ATOM   1661 HG23 THR   104      44.589  14.917  61.718  1.00  0.00           H  
ATOM   1662  OG1 THR   104      43.928  13.584  59.876  1.00  0.00           O  
ATOM   1663  HG1 THR   104      43.579  12.928  59.268  1.00  0.00           H  
ATOM   1664  C   THR   104      44.496  12.168  62.245  1.00  0.00           C  
ATOM   1665  O   THR   104      44.950  12.593  63.336  1.00  0.00           O  
ATOM   1666  N   SER   105      45.172  11.348  61.492  1.00  0.00           N  
ATOM   1667  H   SER   105      44.684  10.987  60.684  1.00  0.00           H  
ATOM   1668  CA  SER   105      46.595  11.108  61.624  1.00  0.00           C  
ATOM   1669  HA  SER   105      46.941  10.892  62.635  1.00  0.00           H  
ATOM   1670  CB  SER   105      46.930   9.825  60.840  1.00  0.00           C  
ATOM   1671  HB2 SER   105      46.250   9.049  61.190  1.00  0.00           H  
ATOM   1672  HB3 SER   105      47.975   9.601  61.057  1.00  0.00           H  
ATOM   1673  OG  SER   105      46.740  10.027  59.488  1.00  0.00           O  
ATOM   1674  HG  SER   105      46.656   9.238  58.948  1.00  0.00           H  
ATOM   1675  C   SER   105      47.496  12.279  61.153  1.00  0.00           C  
ATOM   1676  O   SER   105      48.658  12.341  61.509  1.00  0.00           O  
ATOM   1677  N   PHE   106      46.954  13.116  60.192  1.00  0.00           N  
ATOM   1678  H   PHE   106      45.944  13.108  60.202  1.00  0.00           H  
ATOM   1679  CA  PHE   106      47.679  14.012  59.292  1.00  0.00           C  
ATOM   1680  HA  PHE   106      46.982  14.574  58.671  1.00  0.00           H  
ATOM   1681  CB  PHE   106      48.319  15.228  60.020  1.00  0.00           C  
ATOM   1682  HB2 PHE   106      48.843  15.865  59.308  1.00  0.00           H  
ATOM   1683  HB3 PHE   106      49.075  14.764  60.654  1.00  0.00           H  
ATOM   1684  CG  PHE   106      47.390  16.082  60.919  1.00  0.00           C  
ATOM   1685  CD1 PHE   106      46.576  17.070  60.362  1.00  0.00           C  
ATOM   1686  HD1 PHE   106      46.545  17.230  59.294  1.00  0.00           H  
ATOM   1687  CE1 PHE   106      45.643  17.770  61.176  1.00  0.00           C  
ATOM   1688  HE1 PHE   106      44.839  18.390  60.809  1.00  0.00           H  
ATOM   1689  CZ  PHE   106      45.714  17.608  62.637  1.00  0.00           C  
ATOM   1690  HZ  PHE   106      45.028  18.200  63.224  1.00  0.00           H  
ATOM   1691  CE2 PHE   106      46.712  16.741  63.222  1.00  0.00           C  
ATOM   1692  HE2 PHE   106      46.922  16.646  64.277  1.00  0.00           H  
ATOM   1693  CD2 PHE   106      47.366  15.843  62.292  1.00  0.00           C  
ATOM   1694  HD2 PHE   106      48.049  15.091  62.656  1.00  0.00           H  
ATOM   1695  C   PHE   106      48.797  13.398  58.349  1.00  0.00           C  
ATOM   1696  O   PHE   106      49.356  14.059  57.502  1.00  0.00           O  
ATOM   1697  N   SER   107      48.945  12.060  58.406  1.00  0.00           N  
ATOM   1698  H   SER   107      48.522  11.468  59.107  1.00  0.00           H  
ATOM   1699  CA  SER   107      49.950  11.247  57.706  1.00  0.00           C  
ATOM   1700  HA  SER   107      50.905  11.727  57.923  1.00  0.00           H  
ATOM   1701  CB  SER   107      49.932   9.789  58.007  1.00  0.00           C  
ATOM   1702  HB2 SER   107      50.647   9.318  57.333  1.00  0.00           H  
ATOM   1703  HB3 SER   107      48.950   9.439  57.688  1.00  0.00           H  
ATOM   1704  OG  SER   107      50.194   9.450  59.321  1.00  0.00           O  
ATOM   1705  HG  SER   107      50.167   8.495  59.415  1.00  0.00           H  
ATOM   1706  C   SER   107      49.797  11.484  56.187  1.00  0.00           C  
ATOM   1707  O   SER   107      48.706  11.265  55.585  1.00  0.00           O  
ATOM   1708  N   LYS   108      50.893  11.785  55.503  1.00  0.00           N  
ATOM   1709  H   LYS   108      51.728  11.918  56.056  1.00  0.00           H  
ATOM   1710  CA  LYS   108      50.983  12.050  54.089  1.00  0.00           C  
ATOM   1711  HA  LYS   108      50.040  12.497  53.776  1.00  0.00           H  
ATOM   1712  CB  LYS   108      52.097  13.076  53.853  1.00  0.00           C  
ATOM   1713  HB2 LYS   108      52.252  13.248  52.788  1.00  0.00           H  
ATOM   1714  HB3 LYS   108      53.004  12.581  54.199  1.00  0.00           H  
ATOM   1715  CG  LYS   108      51.809  14.435  54.501  1.00  0.00           C  
ATOM   1716  HG2 LYS   108      52.699  14.989  54.203  1.00  0.00           H  
ATOM   1717  HG3 LYS   108      51.699  14.307  55.578  1.00  0.00           H  
ATOM   1718  CD  LYS   108      50.518  15.019  53.980  1.00  0.00           C  
ATOM   1719  HD2 LYS   108      49.678  14.358  54.194  1.00  0.00           H  
ATOM   1720  HD3 LYS   108      50.654  15.090  52.901  1.00  0.00           H  
ATOM   1721  CE  LYS   108      50.195  16.379  54.503  1.00  0.00           C  
ATOM   1722  HE2 LYS   108      49.415  16.795  53.865  1.00  0.00           H  
ATOM   1723  HE3 LYS   108      50.930  17.184  54.474  1.00  0.00           H  
ATOM   1724  NZ  LYS   108      49.853  16.288  55.985  1.00  0.00           N  
ATOM   1725  HZ1 LYS   108      50.655  15.972  56.511  1.00  0.00           H  
ATOM   1726  HZ2 LYS   108      49.243  15.516  56.213  1.00  0.00           H  
ATOM   1727  HZ3 LYS   108      49.629  17.160  56.444  1.00  0.00           H  
ATOM   1728  C   LYS   108      51.218  10.750  53.314  1.00  0.00           C  
ATOM   1729  O   LYS   108      51.750   9.747  53.832  1.00  0.00           O  
ATOM   1730  N   SER   109      50.943  10.820  51.967  1.00  0.00           N  
ATOM   1731  H   SER   109      50.580  11.649  51.520  1.00  0.00           H  
ATOM   1732  CA  SER   109      51.460   9.810  51.007  1.00  0.00           C  
ATOM   1733  HA  SER   109      50.993   8.839  51.173  1.00  0.00           H  
ATOM   1734  CB  SER   109      51.171  10.227  49.593  1.00  0.00           C  
ATOM   1735  HB2 SER   109      51.759  11.073  49.237  1.00  0.00           H  
ATOM   1736  HB3 SER   109      50.115  10.477  49.492  1.00  0.00           H  
ATOM   1737  OG  SER   109      51.429   9.111  48.700  1.00  0.00           O  
ATOM   1738  HG  SER   109      51.214   9.485  47.843  1.00  0.00           H  
ATOM   1739  C   SER   109      52.989   9.679  51.223  1.00  0.00           C  
ATOM   1740  O   SER   109      53.573  10.702  51.595  1.00  0.00           O  
ATOM   1741  N   GLY   110      53.655   8.540  50.958  1.00  0.00           N  
ATOM   1742  H   GLY   110      53.247   7.696  50.581  1.00  0.00           H  
ATOM   1743  CA  GLY   110      55.125   8.433  51.087  1.00  0.00           C  
ATOM   1744  HA2 GLY   110      55.526   9.347  50.648  1.00  0.00           H  
ATOM   1745  HA3 GLY   110      55.520   7.557  50.572  1.00  0.00           H  
ATOM   1746  C   GLY   110      55.649   8.399  52.520  1.00  0.00           C  
ATOM   1747  O   GLY   110      56.829   8.756  52.740  1.00  0.00           O  
ATOM   1748  N   SER   111      54.798   8.047  53.496  1.00  0.00           N  
ATOM   1749  H   SER   111      53.830   7.926  53.236  1.00  0.00           H  
ATOM   1750  CA  SER   111      55.146   7.883  54.917  1.00  0.00           C  
ATOM   1751  HA  SER   111      54.287   7.502  55.470  1.00  0.00           H  
ATOM   1752  CB  SER   111      56.150   6.721  55.175  1.00  0.00           C  
ATOM   1753  HB2 SER   111      56.208   6.606  56.257  1.00  0.00           H  
ATOM   1754  HB3 SER   111      57.103   7.005  54.729  1.00  0.00           H  
ATOM   1755  OG  SER   111      55.634   5.491  54.731  1.00  0.00           O  
ATOM   1756  HG  SER   111      55.933   5.316  53.835  1.00  0.00           H  
ATOM   1757  C   SER   111      55.586   9.234  55.560  1.00  0.00           C  
ATOM   1758  O   SER   111      56.330   9.211  56.533  1.00  0.00           O  
ATOM   1759  N   GLY   112      55.098  10.394  55.065  1.00  0.00           N  
ATOM   1760  H   GLY   112      54.453  10.285  54.295  1.00  0.00           H  
ATOM   1761  CA  GLY   112      55.429  11.700  55.582  1.00  0.00           C  
ATOM   1762  HA2 GLY   112      55.287  12.439  54.793  1.00  0.00           H  
ATOM   1763  HA3 GLY   112      56.498  11.742  55.789  1.00  0.00           H  
ATOM   1764  C   GLY   112      54.632  12.123  56.776  1.00  0.00           C  
ATOM   1765  O   GLY   112      53.664  12.821  56.627  1.00  0.00           O  
ATOM   1766  N   PHE   113      55.060  11.665  57.950  1.00  0.00           N  
ATOM   1767  H   PHE   113      55.863  11.053  57.969  1.00  0.00           H  
ATOM   1768  CA  PHE   113      54.411  11.983  59.271  1.00  0.00           C  
ATOM   1769  HA  PHE   113      53.332  11.839  59.220  1.00  0.00           H  
ATOM   1770  CB  PHE   113      54.988  11.049  60.368  1.00  0.00           C  
ATOM   1771  HB2 PHE   113      54.540  11.335  61.320  1.00  0.00           H  
ATOM   1772  HB3 PHE   113      56.052  11.281  60.405  1.00  0.00           H  
ATOM   1773  CG  PHE   113      54.731   9.532  60.171  1.00  0.00           C  
ATOM   1774  CD1 PHE   113      55.748   8.686  59.607  1.00  0.00           C  
ATOM   1775  HD1 PHE   113      56.722   9.055  59.318  1.00  0.00           H  
ATOM   1776  CE1 PHE   113      55.504   7.381  59.281  1.00  0.00           C  
ATOM   1777  HE1 PHE   113      56.205   6.671  58.869  1.00  0.00           H  
ATOM   1778  CZ  PHE   113      54.224   6.822  59.561  1.00  0.00           C  
ATOM   1779  HZ  PHE   113      53.936   5.816  59.294  1.00  0.00           H  
ATOM   1780  CE2 PHE   113      53.275   7.584  60.259  1.00  0.00           C  
ATOM   1781  HE2 PHE   113      52.415   7.036  60.613  1.00  0.00           H  
ATOM   1782  CD2 PHE   113      53.564   8.903  60.675  1.00  0.00           C  
ATOM   1783  HD2 PHE   113      52.835   9.586  61.085  1.00  0.00           H  
ATOM   1784  C   PHE   113      54.606  13.480  59.614  1.00  0.00           C  
ATOM   1785  O   PHE   113      55.486  14.217  59.274  1.00  0.00           O  
ATOM   1786  N   SER   114      53.695  13.851  60.520  1.00  0.00           N  
ATOM   1787  H   SER   114      53.006  13.216  60.897  1.00  0.00           H  
ATOM   1788  CA  SER   114      53.634  15.204  61.091  1.00  0.00           C  
ATOM   1789  HA  SER   114      54.672  15.532  61.146  1.00  0.00           H  
ATOM   1790  CB  SER   114      53.028  16.142  60.075  1.00  0.00           C  
ATOM   1791  HB2 SER   114      53.560  15.982  59.138  1.00  0.00           H  
ATOM   1792  HB3 SER   114      53.152  17.169  60.419  1.00  0.00           H  
ATOM   1793  OG  SER   114      51.692  15.855  59.768  1.00  0.00           O  
ATOM   1794  HG  SER   114      51.383  16.600  59.247  1.00  0.00           H  
ATOM   1795  C   SER   114      52.945  15.353  62.470  1.00  0.00           C  
ATOM   1796  O   SER   114      52.396  14.381  62.983  1.00  0.00           O  
ATOM   1797  N   ARG   115      53.047  16.613  63.066  1.00  0.00           N  
ATOM   1798  H   ARG   115      53.618  17.296  62.588  1.00  0.00           H  
ATOM   1799  CA  ARG   115      52.275  17.146  64.194  1.00  0.00           C  
ATOM   1800  HA  ARG   115      51.301  16.696  64.381  1.00  0.00           H  
ATOM   1801  CB  ARG   115      53.007  16.847  65.575  1.00  0.00           C  
ATOM   1802  HB2 ARG   115      53.156  15.782  65.751  1.00  0.00           H  
ATOM   1803  HB3 ARG   115      52.352  17.313  66.310  1.00  0.00           H  
ATOM   1804  CG  ARG   115      54.391  17.491  65.675  1.00  0.00           C  
ATOM   1805  HG2 ARG   115      54.324  18.563  65.487  1.00  0.00           H  
ATOM   1806  HG3 ARG   115      55.066  17.005  64.971  1.00  0.00           H  
ATOM   1807  CD  ARG   115      54.977  17.420  67.127  1.00  0.00           C  
ATOM   1808  HD2 ARG   115      54.954  16.364  67.397  1.00  0.00           H  
ATOM   1809  HD3 ARG   115      54.362  18.001  67.815  1.00  0.00           H  
ATOM   1810  NE  ARG   115      56.416  17.917  67.148  1.00  0.00           N  
ATOM   1811  HE  ARG   115      56.872  17.813  66.253  1.00  0.00           H  
ATOM   1812  CZ  ARG   115      57.165  18.495  68.093  1.00  0.00           C  
ATOM   1813  NH1 ARG   115      56.714  18.711  69.266  1.00  0.00           N  
ATOM   1814 HH11 ARG   115      55.825  18.333  69.561  1.00  0.00           H  
ATOM   1815 HH12 ARG   115      57.330  18.841  70.056  1.00  0.00           H  
ATOM   1816  NH2 ARG   115      58.431  18.783  67.961  1.00  0.00           N  
ATOM   1817 HH21 ARG   115      58.960  19.303  68.646  1.00  0.00           H  
ATOM   1818 HH22 ARG   115      58.884  18.345  67.172  1.00  0.00           H  
ATOM   1819  C   ARG   115      51.896  18.579  64.030  1.00  0.00           C  
ATOM   1820  O   ARG   115      52.664  19.489  63.669  1.00  0.00           O  
ATOM   1821  N   LEU   116      50.664  18.833  64.490  1.00  0.00           N  
ATOM   1822  H   LEU   116      50.223  18.072  64.985  1.00  0.00           H  
ATOM   1823  CA  LEU   116      49.921  20.074  64.484  1.00  0.00           C  
ATOM   1824  HA  LEU   116      49.588  20.363  63.487  1.00  0.00           H  
ATOM   1825  CB  LEU   116      48.596  19.886  65.366  1.00  0.00           C  
ATOM   1826  HB2 LEU   116      48.858  19.361  66.285  1.00  0.00           H  
ATOM   1827  HB3 LEU   116      48.025  19.048  64.967  1.00  0.00           H  
ATOM   1828  CG  LEU   116      47.832  21.139  65.729  1.00  0.00           C  
ATOM   1829  HG  LEU   116      48.469  21.756  66.363  1.00  0.00           H  
ATOM   1830  CD1 LEU   116      47.211  21.778  64.536  1.00  0.00           C  
ATOM   1831 HD11 LEU   116      47.948  22.105  63.801  1.00  0.00           H  
ATOM   1832 HD12 LEU   116      46.627  21.005  64.038  1.00  0.00           H  
ATOM   1833 HD13 LEU   116      46.507  22.529  64.893  1.00  0.00           H  
ATOM   1834  CD2 LEU   116      46.667  20.640  66.633  1.00  0.00           C  
ATOM   1835 HD21 LEU   116      46.163  19.751  66.256  1.00  0.00           H  
ATOM   1836 HD22 LEU   116      46.999  20.266  67.601  1.00  0.00           H  
ATOM   1837 HD23 LEU   116      45.903  21.392  66.828  1.00  0.00           H  
ATOM   1838  C   LEU   116      50.730  21.285  65.078  1.00  0.00           C  
ATOM   1839  O   LEU   116      51.051  21.305  66.246  1.00  0.00           O  
ATOM   1840  N   ALA   117      50.938  22.332  64.270  1.00  0.00           N  
ATOM   1841  H   ALA   117      50.745  22.247  63.282  1.00  0.00           H  
ATOM   1842  CA  ALA   117      51.493  23.620  64.734  1.00  0.00           C  
ATOM   1843  HA  ALA   117      51.484  23.668  65.823  1.00  0.00           H  
ATOM   1844  CB  ALA   117      52.932  23.805  64.303  1.00  0.00           C  
ATOM   1845  HB1 ALA   117      53.503  24.521  64.894  1.00  0.00           H  
ATOM   1846  HB2 ALA   117      53.499  22.880  64.405  1.00  0.00           H  
ATOM   1847  HB3 ALA   117      52.977  24.080  63.249  1.00  0.00           H  
ATOM   1848  C   ALA   117      50.616  24.930  64.543  1.00  0.00           C  
ATOM   1849  O   ALA   117      51.049  26.018  64.888  1.00  0.00           O  
ATOM   1850  N   GLY   118      49.463  24.822  63.806  1.00  0.00           N  
ATOM   1851  H   GLY   118      49.152  23.974  63.354  1.00  0.00           H  
ATOM   1852  CA  GLY   118      48.752  26.033  63.404  1.00  0.00           C  
ATOM   1853  HA2 GLY   118      49.424  26.559  62.725  1.00  0.00           H  
ATOM   1854  HA3 GLY   118      48.520  26.774  64.170  1.00  0.00           H  
ATOM   1855  C   GLY   118      47.540  25.865  62.458  1.00  0.00           C  
ATOM   1856  O   GLY   118      47.527  24.862  61.729  1.00  0.00           O  
ATOM   1857  N   PHE   119      46.550  26.806  62.566  1.00  0.00           N  
ATOM   1858  H   PHE   119      46.680  27.395  63.375  1.00  0.00           H  
ATOM   1859  CA  PHE   119      45.516  26.874  61.587  1.00  0.00           C  
ATOM   1860  HA  PHE   119      45.574  26.022  60.911  1.00  0.00           H  
ATOM   1861  CB  PHE   119      44.104  26.809  62.245  1.00  0.00           C  
ATOM   1862  HB2 PHE   119      43.364  27.155  61.525  1.00  0.00           H  
ATOM   1863  HB3 PHE   119      44.099  27.592  63.003  1.00  0.00           H  
ATOM   1864  CG  PHE   119      43.607  25.569  62.905  1.00  0.00           C  
ATOM   1865  CD1 PHE   119      44.451  24.458  63.119  1.00  0.00           C  
ATOM   1866  HD1 PHE   119      45.517  24.499  62.949  1.00  0.00           H  
ATOM   1867  CE1 PHE   119      43.881  23.384  63.757  1.00  0.00           C  
ATOM   1868  HE1 PHE   119      44.551  22.560  63.951  1.00  0.00           H  
ATOM   1869  CZ  PHE   119      42.568  23.321  64.259  1.00  0.00           C  
ATOM   1870  HZ  PHE   119      42.147  22.477  64.784  1.00  0.00           H  
ATOM   1871  CE2 PHE   119      41.748  24.382  63.881  1.00  0.00           C  
ATOM   1872  HE2 PHE   119      40.698  24.444  64.124  1.00  0.00           H  
ATOM   1873  CD2 PHE   119      42.296  25.540  63.279  1.00  0.00           C  
ATOM   1874  HD2 PHE   119      41.746  26.436  63.030  1.00  0.00           H  
ATOM   1875  C   PHE   119      45.678  28.139  60.721  1.00  0.00           C  
ATOM   1876  O   PHE   119      46.298  29.066  61.213  1.00  0.00           O  
ATOM   1877  N   VAL   120      45.213  28.215  59.420  1.00  0.00           N  
ATOM   1878  H   VAL   120      44.777  27.347  59.145  1.00  0.00           H  
ATOM   1879  CA  VAL   120      45.463  29.326  58.497  1.00  0.00           C  
ATOM   1880  HA  VAL   120      45.825  30.168  59.087  1.00  0.00           H  
ATOM   1881  CB  VAL   120      46.543  29.116  57.394  1.00  0.00           C  
ATOM   1882  HB  VAL   120      46.247  28.639  56.460  1.00  0.00           H  
ATOM   1883  CG1 VAL   120      47.091  30.467  56.929  1.00  0.00           C  
ATOM   1884 HG11 VAL   120      47.788  30.215  56.129  1.00  0.00           H  
ATOM   1885 HG12 VAL   120      46.359  31.140  56.483  1.00  0.00           H  
ATOM   1886 HG13 VAL   120      47.607  30.991  57.733  1.00  0.00           H  
ATOM   1887  CG2 VAL   120      47.789  28.440  58.021  1.00  0.00           C  
ATOM   1888 HG21 VAL   120      47.524  27.387  58.119  1.00  0.00           H  
ATOM   1889 HG22 VAL   120      48.659  28.511  57.369  1.00  0.00           H  
ATOM   1890 HG23 VAL   120      47.966  28.849  59.016  1.00  0.00           H  
ATOM   1891  C   VAL   120      44.068  29.614  57.861  1.00  0.00           C  
ATOM   1892  O   VAL   120      43.617  28.949  56.928  1.00  0.00           O  
ATOM   1893  N   LEU   121      43.440  30.639  58.398  1.00  0.00           N  
ATOM   1894  H   LEU   121      43.847  30.908  59.282  1.00  0.00           H  
ATOM   1895  CA  LEU   121      41.997  30.824  58.191  1.00  0.00           C  
ATOM   1896  HA  LEU   121      41.533  29.895  57.862  1.00  0.00           H  
ATOM   1897  CB  LEU   121      41.376  31.154  59.552  1.00  0.00           C  
ATOM   1898  HB2 LEU   121      40.299  31.255  59.417  1.00  0.00           H  
ATOM   1899  HB3 LEU   121      41.704  32.182  59.704  1.00  0.00           H  
ATOM   1900  CG  LEU   121      41.723  30.229  60.789  1.00  0.00           C  
ATOM   1901  HG  LEU   121      42.783  29.978  60.842  1.00  0.00           H  
ATOM   1902  CD1 LEU   121      41.404  31.016  62.038  1.00  0.00           C  
ATOM   1903 HD11 LEU   121      40.318  30.933  62.016  1.00  0.00           H  
ATOM   1904 HD12 LEU   121      41.732  30.432  62.898  1.00  0.00           H  
ATOM   1905 HD13 LEU   121      41.769  32.043  61.992  1.00  0.00           H  
ATOM   1906  CD2 LEU   121      40.964  28.856  60.668  1.00  0.00           C  
ATOM   1907 HD21 LEU   121      41.265  28.317  59.770  1.00  0.00           H  
ATOM   1908 HD22 LEU   121      41.162  28.222  61.533  1.00  0.00           H  
ATOM   1909 HD23 LEU   121      39.912  29.140  60.672  1.00  0.00           H  
ATOM   1910  C   LEU   121      41.695  31.830  57.120  1.00  0.00           C  
ATOM   1911  O   LEU   121      42.338  32.838  57.087  1.00  0.00           O  
ATOM   1912  N   ASP   122      40.773  31.490  56.243  1.00  0.00           N  
ATOM   1913  H   ASP   122      40.535  30.508  56.261  1.00  0.00           H  
ATOM   1914  CA  ASP   122      40.118  32.570  55.464  1.00  0.00           C  
ATOM   1915  HA  ASP   122      40.811  33.018  54.752  1.00  0.00           H  
ATOM   1916  CB  ASP   122      38.999  31.942  54.626  1.00  0.00           C  
ATOM   1917  HB2 ASP   122      38.075  31.658  55.130  1.00  0.00           H  
ATOM   1918  HB3 ASP   122      39.399  31.011  54.223  1.00  0.00           H  
ATOM   1919  CG  ASP   122      38.611  32.773  53.372  1.00  0.00           C  
ATOM   1920  OD1 ASP   122      38.145  32.082  52.471  1.00  0.00           O  
ATOM   1921  OD2 ASP   122      38.885  33.998  53.298  1.00  0.00           O  
ATOM   1922  C   ASP   122      39.412  33.668  56.373  1.00  0.00           C  
ATOM   1923  O   ASP   122      39.041  33.268  57.477  1.00  0.00           O  
ATOM   1924  N   MET   123      39.090  34.881  55.887  1.00  0.00           N  
ATOM   1925  H   MET   123      39.146  35.013  54.887  1.00  0.00           H  
ATOM   1926  CA  MET   123      38.369  35.909  56.641  1.00  0.00           C  
ATOM   1927  HA  MET   123      38.939  36.049  57.559  1.00  0.00           H  
ATOM   1928  CB  MET   123      38.440  37.270  55.971  1.00  0.00           C  
ATOM   1929  HB2 MET   123      39.471  37.605  55.866  1.00  0.00           H  
ATOM   1930  HB3 MET   123      38.005  37.995  56.659  1.00  0.00           H  
ATOM   1931  CG  MET   123      37.543  37.277  54.669  1.00  0.00           C  
ATOM   1932  HG2 MET   123      36.539  37.035  55.017  1.00  0.00           H  
ATOM   1933  HG3 MET   123      37.872  36.467  54.018  1.00  0.00           H  
ATOM   1934  SD  MET   123      37.240  38.934  53.968  1.00  0.00           S  
ATOM   1935  CE  MET   123      38.690  39.246  52.915  1.00  0.00           C  
ATOM   1936  HE1 MET   123      38.555  40.215  52.434  1.00  0.00           H  
ATOM   1937  HE2 MET   123      39.616  39.425  53.462  1.00  0.00           H  
ATOM   1938  HE3 MET   123      38.843  38.392  52.256  1.00  0.00           H  
ATOM   1939  C   MET   123      36.938  35.432  57.048  1.00  0.00           C  
ATOM   1940  O   MET   123      36.394  35.942  58.036  1.00  0.00           O  
ATOM   1941  N   PHE   124      36.369  34.401  56.406  1.00  0.00           N  
ATOM   1942  H   PHE   124      36.785  34.122  55.529  1.00  0.00           H  
ATOM   1943  CA  PHE   124      35.078  33.840  56.810  1.00  0.00           C  
ATOM   1944  HA  PHE   124      34.505  34.661  57.241  1.00  0.00           H  
ATOM   1945  CB  PHE   124      34.472  33.374  55.469  1.00  0.00           C  
ATOM   1946  HB2 PHE   124      33.574  32.756  55.491  1.00  0.00           H  
ATOM   1947  HB3 PHE   124      35.283  32.723  55.144  1.00  0.00           H  
ATOM   1948  CG  PHE   124      34.034  34.455  54.422  1.00  0.00           C  
ATOM   1949  CD1 PHE   124      34.956  34.782  53.403  1.00  0.00           C  
ATOM   1950  HD1 PHE   124      35.941  34.344  53.336  1.00  0.00           H  
ATOM   1951  CE1 PHE   124      34.604  35.780  52.470  1.00  0.00           C  
ATOM   1952  HE1 PHE   124      35.311  36.082  51.711  1.00  0.00           H  
ATOM   1953  CZ  PHE   124      33.349  36.396  52.520  1.00  0.00           C  
ATOM   1954  HZ  PHE   124      33.118  37.121  51.753  1.00  0.00           H  
ATOM   1955  CE2 PHE   124      32.479  36.101  53.562  1.00  0.00           C  
ATOM   1956  HE2 PHE   124      31.521  36.592  53.642  1.00  0.00           H  
ATOM   1957  CD2 PHE   124      32.872  35.177  54.594  1.00  0.00           C  
ATOM   1958  HD2 PHE   124      32.128  34.913  55.331  1.00  0.00           H  
ATOM   1959  C   PHE   124      35.182  32.709  57.827  1.00  0.00           C  
ATOM   1960  O   PHE   124      34.129  32.270  58.289  1.00  0.00           O  
ATOM   1961  N   CYS   125      36.385  32.115  58.078  1.00  0.00           N  
ATOM   1962  H   CYS   125      37.159  32.674  57.751  1.00  0.00           H  
ATOM   1963  CA  CYS   125      36.576  30.776  58.717  1.00  0.00           C  
ATOM   1964  HA  CYS   125      35.666  30.192  58.855  1.00  0.00           H  
ATOM   1965  CB  CYS   125      37.485  29.967  57.882  1.00  0.00           C  
ATOM   1966  HB2 CYS   125      37.588  29.013  58.400  1.00  0.00           H  
ATOM   1967  HB3 CYS   125      38.441  30.470  57.734  1.00  0.00           H  
ATOM   1968  SG  CYS   125      36.601  29.574  56.319  1.00  0.00           S  
ATOM   1969  HG  CYS   125      37.693  29.171  55.663  1.00  0.00           H  
ATOM   1970  C   CYS   125      36.980  31.032  60.181  1.00  0.00           C  
ATOM   1971  O   CYS   125      37.307  30.027  60.790  1.00  0.00           O  
ATOM   1972  N   THR   126      37.056  32.226  60.708  1.00  0.00           N  
ATOM   1973  H   THR   126      36.739  33.021  60.172  1.00  0.00           H  
ATOM   1974  CA  THR   126      37.581  32.453  62.097  1.00  0.00           C  
ATOM   1975  HA  THR   126      38.643  32.230  62.206  1.00  0.00           H  
ATOM   1976  CB  THR   126      37.426  33.965  62.444  1.00  0.00           C  
ATOM   1977  HB  THR   126      37.725  34.131  63.479  1.00  0.00           H  
ATOM   1978  CG2 THR   126      38.324  34.854  61.597  1.00  0.00           C  
ATOM   1979 HG21 THR   126      39.324  34.566  61.923  1.00  0.00           H  
ATOM   1980 HG22 THR   126      38.199  34.554  60.557  1.00  0.00           H  
ATOM   1981 HG23 THR   126      37.970  35.874  61.746  1.00  0.00           H  
ATOM   1982  OG1 THR   126      36.087  34.405  62.366  1.00  0.00           O  
ATOM   1983  HG1 THR   126      36.140  35.136  61.745  1.00  0.00           H  
ATOM   1984  C   THR   126      36.849  31.668  63.247  1.00  0.00           C  
ATOM   1985  O   THR   126      37.451  31.348  64.287  1.00  0.00           O  
ATOM   1986  N   SER   127      35.596  31.284  63.050  1.00  0.00           N  
ATOM   1987  H   SER   127      35.176  31.469  62.150  1.00  0.00           H  
ATOM   1988  CA  SER   127      34.876  30.320  63.940  1.00  0.00           C  
ATOM   1989  HA  SER   127      34.572  30.773  64.884  1.00  0.00           H  
ATOM   1990  CB  SER   127      33.625  29.812  63.285  1.00  0.00           C  
ATOM   1991  HB2 SER   127      33.092  30.708  62.967  1.00  0.00           H  
ATOM   1992  HB3 SER   127      33.048  29.196  63.975  1.00  0.00           H  
ATOM   1993  OG  SER   127      33.884  29.019  62.107  1.00  0.00           O  
ATOM   1994  HG  SER   127      33.711  29.514  61.304  1.00  0.00           H  
ATOM   1995  C   SER   127      35.707  29.086  64.292  1.00  0.00           C  
ATOM   1996  O   SER   127      35.579  28.662  65.435  1.00  0.00           O  
ATOM   1997  N   MET   128      36.680  28.689  63.466  1.00  0.00           N  
ATOM   1998  H   MET   128      36.629  29.250  62.627  1.00  0.00           H  
ATOM   1999  CA  MET   128      37.575  27.568  63.679  1.00  0.00           C  
ATOM   2000  HA  MET   128      36.936  26.855  64.200  1.00  0.00           H  
ATOM   2001  CB  MET   128      38.094  27.073  62.388  1.00  0.00           C  
ATOM   2002  HB2 MET   128      38.785  26.261  62.613  1.00  0.00           H  
ATOM   2003  HB3 MET   128      38.830  27.827  62.108  1.00  0.00           H  
ATOM   2004  CG  MET   128      37.139  26.688  61.233  1.00  0.00           C  
ATOM   2005  HG2 MET   128      37.755  26.359  60.396  1.00  0.00           H  
ATOM   2006  HG3 MET   128      36.568  27.576  60.965  1.00  0.00           H  
ATOM   2007  SD  MET   128      36.014  25.314  61.594  1.00  0.00           S  
ATOM   2008  CE  MET   128      34.890  25.599  60.254  1.00  0.00           C  
ATOM   2009  HE1 MET   128      35.517  25.516  59.366  1.00  0.00           H  
ATOM   2010  HE2 MET   128      34.203  24.758  60.337  1.00  0.00           H  
ATOM   2011  HE3 MET   128      34.288  26.505  60.332  1.00  0.00           H  
ATOM   2012  C   MET   128      38.668  27.816  64.686  1.00  0.00           C  
ATOM   2013  O   MET   128      39.415  26.893  65.018  1.00  0.00           O  
ATOM   2014  N   ILE   129      38.782  29.092  65.213  1.00  0.00           N  
ATOM   2015  H   ILE   129      38.084  29.791  65.000  1.00  0.00           H  
ATOM   2016  CA  ILE   129      39.664  29.444  66.317  1.00  0.00           C  
ATOM   2017  HA  ILE   129      40.633  29.017  66.055  1.00  0.00           H  
ATOM   2018  CB  ILE   129      39.557  30.991  66.511  1.00  0.00           C  
ATOM   2019  HB  ILE   129      38.552  31.387  66.657  1.00  0.00           H  
ATOM   2020  CG2 ILE   129      40.206  31.318  67.824  1.00  0.00           C  
ATOM   2021 HG21 ILE   129      40.251  32.399  67.959  1.00  0.00           H  
ATOM   2022 HG22 ILE   129      39.668  30.935  68.691  1.00  0.00           H  
ATOM   2023 HG23 ILE   129      41.238  30.979  67.923  1.00  0.00           H  
ATOM   2024  CG1 ILE   129      40.341  31.691  65.412  1.00  0.00           C  
ATOM   2025 HG12 ILE   129      40.103  31.307  64.420  1.00  0.00           H  
ATOM   2026 HG13 ILE   129      41.408  31.551  65.587  1.00  0.00           H  
ATOM   2027  CD1 ILE   129      39.924  33.196  65.169  1.00  0.00           C  
ATOM   2028 HD11 ILE   129      38.881  33.468  65.333  1.00  0.00           H  
ATOM   2029 HD12 ILE   129      40.586  33.786  65.804  1.00  0.00           H  
ATOM   2030 HD13 ILE   129      40.263  33.513  64.183  1.00  0.00           H  
ATOM   2031  C   ILE   129      39.153  28.625  67.581  1.00  0.00           C  
ATOM   2032  O   ILE   129      39.894  28.215  68.501  1.00  0.00           O  
ATOM   2033  N   ASP   130      37.881  28.343  67.647  1.00  0.00           N  
ATOM   2034  H   ASP   130      37.264  28.694  66.928  1.00  0.00           H  
ATOM   2035  CA  ASP   130      37.247  27.604  68.741  1.00  0.00           C  
ATOM   2036  HA  ASP   130      37.619  27.928  69.713  1.00  0.00           H  
ATOM   2037  CB  ASP   130      35.674  27.755  68.742  1.00  0.00           C  
ATOM   2038  HB2 ASP   130      35.126  27.392  69.612  1.00  0.00           H  
ATOM   2039  HB3 ASP   130      35.328  27.183  67.881  1.00  0.00           H  
ATOM   2040  CG  ASP   130      35.160  29.169  68.608  1.00  0.00           C  
ATOM   2041  OD1 ASP   130      34.004  29.331  68.113  1.00  0.00           O  
ATOM   2042  OD2 ASP   130      35.759  30.070  69.130  1.00  0.00           O  
ATOM   2043  C   ASP   130      37.609  26.107  68.683  1.00  0.00           C  
ATOM   2044  O   ASP   130      37.483  25.408  69.626  1.00  0.00           O  
ATOM   2045  N   VAL   131      37.827  25.623  67.485  1.00  0.00           N  
ATOM   2046  H   VAL   131      38.027  26.276  66.741  1.00  0.00           H  
ATOM   2047  CA  VAL   131      38.206  24.215  67.332  1.00  0.00           C  
ATOM   2048  HA  VAL   131      37.675  23.607  68.064  1.00  0.00           H  
ATOM   2049  CB  VAL   131      37.940  23.740  65.910  1.00  0.00           C  
ATOM   2050  HB  VAL   131      38.543  24.238  65.151  1.00  0.00           H  
ATOM   2051  CG1 VAL   131      38.259  22.227  65.834  1.00  0.00           C  
ATOM   2052 HG11 VAL   131      39.237  22.023  66.270  1.00  0.00           H  
ATOM   2053 HG12 VAL   131      37.469  21.639  66.301  1.00  0.00           H  
ATOM   2054 HG13 VAL   131      38.312  21.978  64.774  1.00  0.00           H  
ATOM   2055  CG2 VAL   131      36.417  23.943  65.657  1.00  0.00           C  
ATOM   2056 HG21 VAL   131      36.110  24.988  65.697  1.00  0.00           H  
ATOM   2057 HG22 VAL   131      36.148  23.682  64.633  1.00  0.00           H  
ATOM   2058 HG23 VAL   131      35.753  23.380  66.313  1.00  0.00           H  
ATOM   2059  C   VAL   131      39.761  24.157  67.606  1.00  0.00           C  
ATOM   2060  O   VAL   131      40.246  23.193  68.247  1.00  0.00           O  
ATOM   2061  N   ALA   132      40.508  25.157  67.128  1.00  0.00           N  
ATOM   2062  H   ALA   132      40.091  25.900  66.586  1.00  0.00           H  
ATOM   2063  CA  ALA   132      41.945  25.306  67.473  1.00  0.00           C  
ATOM   2064  HA  ALA   132      42.364  24.380  67.080  1.00  0.00           H  
ATOM   2065  CB  ALA   132      42.535  26.573  66.838  1.00  0.00           C  
ATOM   2066  HB1 ALA   132      42.123  26.684  65.835  1.00  0.00           H  
ATOM   2067  HB2 ALA   132      42.122  27.420  67.385  1.00  0.00           H  
ATOM   2068  HB3 ALA   132      43.620  26.561  66.736  1.00  0.00           H  
ATOM   2069  C   ALA   132      42.231  25.382  68.991  1.00  0.00           C  
ATOM   2070  O   ALA   132      43.264  24.911  69.404  1.00  0.00           O  
ATOM   2071  N   SER   133      41.257  25.902  69.760  1.00  0.00           N  
ATOM   2072  H   SER   133      40.599  26.524  69.312  1.00  0.00           H  
ATOM   2073  CA  SER   133      41.212  25.996  71.200  1.00  0.00           C  
ATOM   2074  HA  SER   133      42.193  26.247  71.604  1.00  0.00           H  
ATOM   2075  CB  SER   133      40.190  27.100  71.599  1.00  0.00           C  
ATOM   2076  HB2 SER   133      40.059  27.132  72.681  1.00  0.00           H  
ATOM   2077  HB3 SER   133      39.206  26.862  71.195  1.00  0.00           H  
ATOM   2078  OG  SER   133      40.729  28.316  71.198  1.00  0.00           O  
ATOM   2079  HG  SER   133      40.545  28.419  70.261  1.00  0.00           H  
ATOM   2080  C   SER   133      40.737  24.737  71.856  1.00  0.00           C  
ATOM   2081  O   SER   133      41.115  24.569  73.045  1.00  0.00           O  
ATOM   2082  N   GLU   134      40.015  23.864  71.093  1.00  0.00           N  
ATOM   2083  H   GLU   134      39.760  24.080  70.140  1.00  0.00           H  
ATOM   2084  CA  GLU   134      39.851  22.486  71.640  1.00  0.00           C  
ATOM   2085  HA  GLU   134      39.559  22.638  72.679  1.00  0.00           H  
ATOM   2086  CB  GLU   134      38.649  21.813  70.948  1.00  0.00           C  
ATOM   2087  HB2 GLU   134      38.617  21.983  69.872  1.00  0.00           H  
ATOM   2088  HB3 GLU   134      37.801  22.407  71.289  1.00  0.00           H  
ATOM   2089  CG  GLU   134      38.384  20.335  71.367  1.00  0.00           C  
ATOM   2090  HG2 GLU   134      39.297  19.845  71.028  1.00  0.00           H  
ATOM   2091  HG3 GLU   134      37.654  19.964  70.647  1.00  0.00           H  
ATOM   2092  CD  GLU   134      37.905  20.026  72.863  1.00  0.00           C  
ATOM   2093  OE1 GLU   134      38.396  19.066  73.463  1.00  0.00           O  
ATOM   2094  OE2 GLU   134      37.015  20.711  73.463  1.00  0.00           O  
ATOM   2095  C   GLU   134      41.211  21.697  71.550  1.00  0.00           C  
ATOM   2096  O   GLU   134      41.416  20.765  72.296  1.00  0.00           O  
ATOM   2097  N   PHE   135      42.107  22.095  70.658  1.00  0.00           N  
ATOM   2098  H   PHE   135      41.910  22.919  70.109  1.00  0.00           H  
ATOM   2099  CA  PHE   135      43.422  21.442  70.470  1.00  0.00           C  
ATOM   2100  HA  PHE   135      43.563  20.631  71.185  1.00  0.00           H  
ATOM   2101  CB  PHE   135      43.468  20.938  69.027  1.00  0.00           C  
ATOM   2102  HB2 PHE   135      44.473  20.699  68.679  1.00  0.00           H  
ATOM   2103  HB3 PHE   135      43.301  21.689  68.255  1.00  0.00           H  
ATOM   2104  CG  PHE   135      42.524  19.781  68.827  1.00  0.00           C  
ATOM   2105  CD1 PHE   135      43.025  18.494  69.116  1.00  0.00           C  
ATOM   2106  HD1 PHE   135      44.056  18.405  69.425  1.00  0.00           H  
ATOM   2107  CE1 PHE   135      42.228  17.330  69.006  1.00  0.00           C  
ATOM   2108  HE1 PHE   135      42.625  16.326  69.015  1.00  0.00           H  
ATOM   2109  CZ  PHE   135      40.876  17.488  68.678  1.00  0.00           C  
ATOM   2110  HZ  PHE   135      40.214  16.642  68.572  1.00  0.00           H  
ATOM   2111  CE2 PHE   135      40.362  18.767  68.473  1.00  0.00           C  
ATOM   2112  HE2 PHE   135      39.299  18.748  68.281  1.00  0.00           H  
ATOM   2113  CD2 PHE   135      41.183  19.904  68.588  1.00  0.00           C  
ATOM   2114  HD2 PHE   135      40.792  20.888  68.372  1.00  0.00           H  
ATOM   2115  C   PHE   135      44.604  22.378  70.919  1.00  0.00           C  
ATOM   2116  O   PHE   135      45.706  22.194  70.465  1.00  0.00           O  
ATOM   2117  N   SER   136      44.305  23.324  71.745  1.00  0.00           N  
ATOM   2118  H   SER   136      43.372  23.264  72.126  1.00  0.00           H  
ATOM   2119  CA  SER   136      45.153  24.367  72.352  1.00  0.00           C  
ATOM   2120  HA  SER   136      44.483  25.003  72.932  1.00  0.00           H  
ATOM   2121  CB  SER   136      45.971  23.707  73.501  1.00  0.00           C  
ATOM   2122  HB2 SER   136      46.357  24.458  74.190  1.00  0.00           H  
ATOM   2123  HB3 SER   136      46.768  23.107  73.061  1.00  0.00           H  
ATOM   2124  OG  SER   136      45.114  22.807  74.234  1.00  0.00           O  
ATOM   2125  HG  SER   136      44.400  23.266  74.684  1.00  0.00           H  
ATOM   2126  C   SER   136      46.072  25.210  71.482  1.00  0.00           C  
ATOM   2127  O   SER   136      46.958  25.871  72.029  1.00  0.00           O  
ATOM   2128  N   VAL   137      45.948  25.198  70.135  1.00  0.00           N  
ATOM   2129  H   VAL   137      45.160  24.701  69.744  1.00  0.00           H  
ATOM   2130  CA  VAL   137      46.883  25.786  69.232  1.00  0.00           C  
ATOM   2131  HA  VAL   137      47.874  25.750  69.685  1.00  0.00           H  
ATOM   2132  CB  VAL   137      47.078  24.916  67.933  1.00  0.00           C  
ATOM   2133  HB  VAL   137      47.172  23.851  68.145  1.00  0.00           H  
ATOM   2134  CG1 VAL   137      45.989  25.074  66.868  1.00  0.00           C  
ATOM   2135 HG11 VAL   137      46.283  24.541  65.963  1.00  0.00           H  
ATOM   2136 HG12 VAL   137      45.046  24.725  67.288  1.00  0.00           H  
ATOM   2137 HG13 VAL   137      45.998  26.111  66.534  1.00  0.00           H  
ATOM   2138  CG2 VAL   137      48.415  25.315  67.270  1.00  0.00           C  
ATOM   2139 HG21 VAL   137      48.247  26.304  66.844  1.00  0.00           H  
ATOM   2140 HG22 VAL   137      49.233  25.247  67.987  1.00  0.00           H  
ATOM   2141 HG23 VAL   137      48.641  24.655  66.433  1.00  0.00           H  
ATOM   2142  C   VAL   137      46.576  27.180  68.956  1.00  0.00           C  
ATOM   2143  O   VAL   137      45.412  27.585  69.058  1.00  0.00           O  
ATOM   2144  N   PRO   138      47.572  28.031  68.673  1.00  0.00           N  
ATOM   2145  CD  PRO   138      48.989  28.101  69.158  1.00  0.00           C  
ATOM   2146  HD2 PRO   138      49.019  28.202  70.243  1.00  0.00           H  
ATOM   2147  HD3 PRO   138      49.512  27.184  68.883  1.00  0.00           H  
ATOM   2148  CG  PRO   138      49.692  29.291  68.418  1.00  0.00           C  
ATOM   2149  HG2 PRO   138      50.406  29.750  69.101  1.00  0.00           H  
ATOM   2150  HG3 PRO   138      50.228  29.049  67.500  1.00  0.00           H  
ATOM   2151  CB  PRO   138      48.491  30.228  68.143  1.00  0.00           C  
ATOM   2152  HB2 PRO   138      48.403  31.058  68.844  1.00  0.00           H  
ATOM   2153  HB3 PRO   138      48.691  30.696  67.180  1.00  0.00           H  
ATOM   2154  CA  PRO   138      47.322  29.295  67.981  1.00  0.00           C  
ATOM   2155  HA  PRO   138      46.521  29.806  68.514  1.00  0.00           H  
ATOM   2156  C   PRO   138      46.881  29.136  66.583  1.00  0.00           C  
ATOM   2157  O   PRO   138      47.283  28.264  65.826  1.00  0.00           O  
ATOM   2158  N   SER   139      46.034  30.096  66.176  1.00  0.00           N  
ATOM   2159  H   SER   139      45.682  30.812  66.795  1.00  0.00           H  
ATOM   2160  CA  SER   139      45.619  30.284  64.764  1.00  0.00           C  
ATOM   2161  HA  SER   139      45.794  29.344  64.241  1.00  0.00           H  
ATOM   2162  CB  SER   139      44.086  30.557  64.891  1.00  0.00           C  
ATOM   2163  HB2 SER   139      43.717  30.745  63.883  1.00  0.00           H  
ATOM   2164  HB3 SER   139      43.958  31.492  65.436  1.00  0.00           H  
ATOM   2165  OG  SER   139      43.295  29.509  65.374  1.00  0.00           O  
ATOM   2166  HG  SER   139      43.532  29.222  66.259  1.00  0.00           H  
ATOM   2167  C   SER   139      46.304  31.437  64.013  1.00  0.00           C  
ATOM   2168  O   SER   139      46.623  32.413  64.634  1.00  0.00           O  
ATOM   2169  N   TYR   140      46.503  31.299  62.724  1.00  0.00           N  
ATOM   2170  H   TYR   140      46.287  30.393  62.334  1.00  0.00           H  
ATOM   2171  CA  TYR   140      46.777  32.370  61.726  1.00  0.00           C  
ATOM   2172  HA  TYR   140      46.946  33.259  62.334  1.00  0.00           H  
ATOM   2173  CB  TYR   140      48.052  31.953  61.017  1.00  0.00           C  
ATOM   2174  HB2 TYR   140      48.224  32.793  60.345  1.00  0.00           H  
ATOM   2175  HB3 TYR   140      47.813  31.123  60.351  1.00  0.00           H  
ATOM   2176  CG  TYR   140      49.229  31.705  61.911  1.00  0.00           C  
ATOM   2177  CD1 TYR   140      50.243  32.727  62.076  1.00  0.00           C  
ATOM   2178  HD1 TYR   140      50.166  33.687  61.586  1.00  0.00           H  
ATOM   2179  CE1 TYR   140      51.307  32.423  62.940  1.00  0.00           C  
ATOM   2180  HE1 TYR   140      52.150  33.097  62.984  1.00  0.00           H  
ATOM   2181  CZ  TYR   140      51.425  31.147  63.558  1.00  0.00           C  
ATOM   2182  OH  TYR   140      52.406  30.897  64.410  1.00  0.00           O  
ATOM   2183  HH  TYR   140      52.978  31.665  64.480  1.00  0.00           H  
ATOM   2184  CE2 TYR   140      50.424  30.171  63.348  1.00  0.00           C  
ATOM   2185  HE2 TYR   140      50.494  29.243  63.897  1.00  0.00           H  
ATOM   2186  CD2 TYR   140      49.319  30.446  62.504  1.00  0.00           C  
ATOM   2187  HD2 TYR   140      48.519  29.733  62.372  1.00  0.00           H  
ATOM   2188  C   TYR   140      45.578  32.611  60.719  1.00  0.00           C  
ATOM   2189  O   TYR   140      44.594  31.865  60.667  1.00  0.00           O  
ATOM   2190  N   ILE   141      45.758  33.654  59.918  1.00  0.00           N  
ATOM   2191  H   ILE   141      46.524  34.250  60.198  1.00  0.00           H  
ATOM   2192  CA  ILE   141      44.883  34.070  58.816  1.00  0.00           C  
ATOM   2193  HA  ILE   141      44.140  33.323  58.536  1.00  0.00           H  
ATOM   2194  CB  ILE   141      44.053  35.319  59.191  1.00  0.00           C  
ATOM   2195  HB  ILE   141      44.845  36.031  59.424  1.00  0.00           H  
ATOM   2196  CG2 ILE   141      43.246  36.110  58.106  1.00  0.00           C  
ATOM   2197 HG21 ILE   141      42.244  35.686  58.044  1.00  0.00           H  
ATOM   2198 HG22 ILE   141      43.159  37.118  58.513  1.00  0.00           H  
ATOM   2199 HG23 ILE   141      43.814  36.141  57.176  1.00  0.00           H  
ATOM   2200  CG1 ILE   141      43.276  35.182  60.427  1.00  0.00           C  
ATOM   2201 HG12 ILE   141      43.834  34.939  61.331  1.00  0.00           H  
ATOM   2202 HG13 ILE   141      42.644  34.309  60.263  1.00  0.00           H  
ATOM   2203  CD1 ILE   141      42.451  36.363  60.808  1.00  0.00           C  
ATOM   2204 HD11 ILE   141      41.671  36.614  60.089  1.00  0.00           H  
ATOM   2205 HD12 ILE   141      41.967  36.084  61.744  1.00  0.00           H  
ATOM   2206 HD13 ILE   141      43.157  37.191  60.867  1.00  0.00           H  
ATOM   2207  C   ILE   141      45.623  34.305  57.477  1.00  0.00           C  
ATOM   2208  O   ILE   141      46.837  34.552  57.476  1.00  0.00           O  
ATOM   2209  N   PHE   142      45.036  34.181  56.306  1.00  0.00           N  
ATOM   2210  H   PHE   142      44.085  33.845  56.353  1.00  0.00           H  
ATOM   2211  CA  PHE   142      45.616  34.632  55.024  1.00  0.00           C  
ATOM   2212  HA  PHE   142      46.588  35.114  55.131  1.00  0.00           H  
ATOM   2213  CB  PHE   142      45.885  33.423  54.017  1.00  0.00           C  
ATOM   2214  HB2 PHE   142      46.406  32.710  54.655  1.00  0.00           H  
ATOM   2215  HB3 PHE   142      46.625  33.643  53.248  1.00  0.00           H  
ATOM   2216  CG  PHE   142      44.704  32.762  53.461  1.00  0.00           C  
ATOM   2217  CD1 PHE   142      44.041  31.715  54.150  1.00  0.00           C  
ATOM   2218  HD1 PHE   142      44.494  31.299  55.038  1.00  0.00           H  
ATOM   2219  CE1 PHE   142      42.817  31.119  53.688  1.00  0.00           C  
ATOM   2220  HE1 PHE   142      42.450  30.210  54.143  1.00  0.00           H  
ATOM   2221  CZ  PHE   142      42.159  31.744  52.661  1.00  0.00           C  
ATOM   2222  HZ  PHE   142      41.118  31.523  52.474  1.00  0.00           H  
ATOM   2223  CE2 PHE   142      42.818  32.843  51.994  1.00  0.00           C  
ATOM   2224  HE2 PHE   142      42.237  33.286  51.199  1.00  0.00           H  
ATOM   2225  CD2 PHE   142      44.140  33.306  52.280  1.00  0.00           C  
ATOM   2226  HD2 PHE   142      44.563  34.226  51.906  1.00  0.00           H  
ATOM   2227  C   PHE   142      44.644  35.534  54.275  1.00  0.00           C  
ATOM   2228  O   PHE   142      43.463  35.396  54.453  1.00  0.00           O  
ATOM   2229  N   LEU   143      45.168  36.529  53.539  1.00  0.00           N  
ATOM   2230  H   LEU   143      46.170  36.654  53.524  1.00  0.00           H  
ATOM   2231  CA  LEU   143      44.270  37.453  52.820  1.00  0.00           C  
ATOM   2232  HA  LEU   143      43.236  37.115  52.744  1.00  0.00           H  
ATOM   2233  CB  LEU   143      44.435  38.834  53.464  1.00  0.00           C  
ATOM   2234  HB2 LEU   143      45.446  39.227  53.355  1.00  0.00           H  
ATOM   2235  HB3 LEU   143      44.344  38.896  54.549  1.00  0.00           H  
ATOM   2236  CG  LEU   143      43.466  39.806  52.807  1.00  0.00           C  
ATOM   2237  HG  LEU   143      43.182  39.389  51.841  1.00  0.00           H  
ATOM   2238  CD1 LEU   143      42.207  40.086  53.668  1.00  0.00           C  
ATOM   2239 HD11 LEU   143      41.730  39.114  53.791  1.00  0.00           H  
ATOM   2240 HD12 LEU   143      42.434  40.345  54.702  1.00  0.00           H  
ATOM   2241 HD13 LEU   143      41.542  40.770  53.140  1.00  0.00           H  
ATOM   2242  CD2 LEU   143      44.135  41.183  52.604  1.00  0.00           C  
ATOM   2243 HD21 LEU   143      44.483  41.567  53.563  1.00  0.00           H  
ATOM   2244 HD22 LEU   143      44.954  40.950  51.924  1.00  0.00           H  
ATOM   2245 HD23 LEU   143      43.552  41.933  52.069  1.00  0.00           H  
ATOM   2246  C   LEU   143      44.726  37.465  51.363  1.00  0.00           C  
ATOM   2247  O   LEU   143      45.836  37.977  51.059  1.00  0.00           O  
ATOM   2248  N   THR   144      43.912  36.965  50.435  1.00  0.00           N  
ATOM   2249  H   THR   144      43.108  36.412  50.694  1.00  0.00           H  
ATOM   2250  CA  THR   144      44.081  37.131  48.987  1.00  0.00           C  
ATOM   2251  HA  THR   144      45.152  37.080  48.789  1.00  0.00           H  
ATOM   2252  CB  THR   144      43.544  35.874  48.355  1.00  0.00           C  
ATOM   2253  HB  THR   144      43.606  35.885  47.267  1.00  0.00           H  
ATOM   2254  CG2 THR   144      44.297  34.572  48.787  1.00  0.00           C  
ATOM   2255 HG21 THR   144      44.027  33.697  48.196  1.00  0.00           H  
ATOM   2256 HG22 THR   144      45.316  34.743  48.440  1.00  0.00           H  
ATOM   2257 HG23 THR   144      44.253  34.330  49.849  1.00  0.00           H  
ATOM   2258  OG1 THR   144      42.184  35.818  48.737  1.00  0.00           O  
ATOM   2259  HG1 THR   144      41.663  36.241  48.051  1.00  0.00           H  
ATOM   2260  C   THR   144      43.485  38.419  48.334  1.00  0.00           C  
ATOM   2261  O   THR   144      43.851  38.711  47.196  1.00  0.00           O  
ATOM   2262  N   SER   145      42.622  39.107  49.072  1.00  0.00           N  
ATOM   2263  H   SER   145      42.270  38.636  49.892  1.00  0.00           H  
ATOM   2264  CA  SER   145      42.160  40.447  48.759  1.00  0.00           C  
ATOM   2265  HA  SER   145      41.917  40.594  47.706  1.00  0.00           H  
ATOM   2266  CB  SER   145      41.054  40.898  49.664  1.00  0.00           C  
ATOM   2267  HB2 SER   145      41.583  41.129  50.589  1.00  0.00           H  
ATOM   2268  HB3 SER   145      40.395  40.050  49.850  1.00  0.00           H  
ATOM   2269  OG  SER   145      40.423  42.084  49.216  1.00  0.00           O  
ATOM   2270  HG  SER   145      39.525  41.836  48.983  1.00  0.00           H  
ATOM   2271  C   SER   145      43.323  41.488  48.759  1.00  0.00           C  
ATOM   2272  O   SER   145      44.519  41.206  49.171  1.00  0.00           O  
ATOM   2273  N   ASN   146      43.066  42.686  48.213  1.00  0.00           N  
ATOM   2274  H   ASN   146      42.067  42.774  48.090  1.00  0.00           H  
ATOM   2275  CA  ASN   146      43.856  43.909  48.268  1.00  0.00           C  
ATOM   2276  HA  ASN   146      44.804  43.799  47.740  1.00  0.00           H  
ATOM   2277  CB  ASN   146      42.988  44.920  47.402  1.00  0.00           C  
ATOM   2278  HB2 ASN   146      41.968  45.072  47.756  1.00  0.00           H  
ATOM   2279  HB3 ASN   146      42.793  44.463  46.432  1.00  0.00           H  
ATOM   2280  CG  ASN   146      43.711  46.273  47.247  1.00  0.00           C  
ATOM   2281  OD1 ASN   146      44.804  46.473  47.768  1.00  0.00           O  
ATOM   2282  ND2 ASN   146      43.148  47.189  46.547  1.00  0.00           N  
ATOM   2283 HD21 ASN   146      43.671  48.044  46.417  1.00  0.00           H  
ATOM   2284 HD22 ASN   146      42.199  47.041  46.233  1.00  0.00           H  
ATOM   2285  C   ASN   146      44.173  44.379  49.705  1.00  0.00           C  
ATOM   2286  O   ASN   146      43.326  44.582  50.548  1.00  0.00           O  
ATOM   2287  N   ALA   147      45.412  44.759  50.023  1.00  0.00           N  
ATOM   2288  H   ALA   147      46.080  44.672  49.270  1.00  0.00           H  
ATOM   2289  CA  ALA   147      46.009  45.054  51.330  1.00  0.00           C  
ATOM   2290  HA  ALA   147      45.906  44.155  51.938  1.00  0.00           H  
ATOM   2291  CB  ALA   147      47.534  45.477  51.209  1.00  0.00           C  
ATOM   2292  HB1 ALA   147      47.982  44.821  50.462  1.00  0.00           H  
ATOM   2293  HB2 ALA   147      47.514  46.533  50.938  1.00  0.00           H  
ATOM   2294  HB3 ALA   147      48.099  45.555  52.138  1.00  0.00           H  
ATOM   2295  C   ALA   147      45.201  46.169  52.064  1.00  0.00           C  
ATOM   2296  O   ALA   147      44.979  46.059  53.273  1.00  0.00           O  
ATOM   2297  N   ALA   148      44.762  47.147  51.309  1.00  0.00           N  
ATOM   2298  H   ALA   148      44.908  46.973  50.325  1.00  0.00           H  
ATOM   2299  CA  ALA   148      44.067  48.285  51.808  1.00  0.00           C  
ATOM   2300  HA  ALA   148      44.686  48.704  52.602  1.00  0.00           H  
ATOM   2301  CB  ALA   148      43.887  49.358  50.735  1.00  0.00           C  
ATOM   2302  HB1 ALA   148      43.057  50.000  51.031  1.00  0.00           H  
ATOM   2303  HB2 ALA   148      44.740  50.037  50.739  1.00  0.00           H  
ATOM   2304  HB3 ALA   148      43.501  48.998  49.781  1.00  0.00           H  
ATOM   2305  C   ALA   148      42.720  47.860  52.472  1.00  0.00           C  
ATOM   2306  O   ALA   148      42.276  48.528  53.399  1.00  0.00           O  
ATOM   2307  N   PHE   149      42.047  46.737  52.026  1.00  0.00           N  
ATOM   2308  H   PHE   149      42.485  46.088  51.388  1.00  0.00           H  
ATOM   2309  CA  PHE   149      40.852  46.269  52.700  1.00  0.00           C  
ATOM   2310  HA  PHE   149      40.067  47.021  52.615  1.00  0.00           H  
ATOM   2311  CB  PHE   149      40.238  45.089  52.016  1.00  0.00           C  
ATOM   2312  HB2 PHE   149      40.826  44.179  52.133  1.00  0.00           H  
ATOM   2313  HB3 PHE   149      40.295  45.274  50.943  1.00  0.00           H  
ATOM   2314  CG  PHE   149      38.812  44.547  52.342  1.00  0.00           C  
ATOM   2315  CD1 PHE   149      37.747  45.490  52.253  1.00  0.00           C  
ATOM   2316  HD1 PHE   149      37.970  46.530  52.069  1.00  0.00           H  
ATOM   2317  CE1 PHE   149      36.412  45.083  52.365  1.00  0.00           C  
ATOM   2318  HE1 PHE   149      35.576  45.764  52.292  1.00  0.00           H  
ATOM   2319  CZ  PHE   149      36.080  43.750  52.548  1.00  0.00           C  
ATOM   2320  HZ  PHE   149      35.057  43.409  52.589  1.00  0.00           H  
ATOM   2321  CE2 PHE   149      37.149  42.777  52.762  1.00  0.00           C  
ATOM   2322  HE2 PHE   149      36.866  41.761  52.994  1.00  0.00           H  
ATOM   2323  CD2 PHE   149      38.506  43.220  52.662  1.00  0.00           C  
ATOM   2324  HD2 PHE   149      39.227  42.415  52.670  1.00  0.00           H  
ATOM   2325  C   PHE   149      41.017  45.910  54.184  1.00  0.00           C  
ATOM   2326  O   PHE   149      40.127  46.287  54.979  1.00  0.00           O  
ATOM   2327  N   LEU   150      42.126  45.282  54.594  1.00  0.00           N  
ATOM   2328  H   LEU   150      42.916  45.219  53.969  1.00  0.00           H  
ATOM   2329  CA  LEU   150      42.463  45.028  56.020  1.00  0.00           C  
ATOM   2330  HA  LEU   150      41.626  44.426  56.373  1.00  0.00           H  
ATOM   2331  CB  LEU   150      43.720  44.143  56.064  1.00  0.00           C  
ATOM   2332  HB2 LEU   150      44.530  44.700  55.593  1.00  0.00           H  
ATOM   2333  HB3 LEU   150      43.480  43.261  55.471  1.00  0.00           H  
ATOM   2334  CG  LEU   150      44.259  43.724  57.467  1.00  0.00           C  
ATOM   2335  HG  LEU   150      44.417  44.628  58.056  1.00  0.00           H  
ATOM   2336  CD1 LEU   150      43.215  42.905  58.175  1.00  0.00           C  
ATOM   2337 HD11 LEU   150      43.508  42.545  59.161  1.00  0.00           H  
ATOM   2338 HD12 LEU   150      42.345  43.554  58.282  1.00  0.00           H  
ATOM   2339 HD13 LEU   150      42.941  42.012  57.613  1.00  0.00           H  
ATOM   2340  CD2 LEU   150      45.547  42.901  57.237  1.00  0.00           C  
ATOM   2341 HD21 LEU   150      45.838  42.385  58.152  1.00  0.00           H  
ATOM   2342 HD22 LEU   150      45.489  42.216  56.391  1.00  0.00           H  
ATOM   2343 HD23 LEU   150      46.277  43.675  57.000  1.00  0.00           H  
ATOM   2344  C   LEU   150      42.632  46.378  56.804  1.00  0.00           C  
ATOM   2345  O   LEU   150      42.215  46.420  57.985  1.00  0.00           O  
ATOM   2346  N   ALA   151      43.219  47.461  56.228  1.00  0.00           N  
ATOM   2347  H   ALA   151      43.421  47.467  55.239  1.00  0.00           H  
ATOM   2348  CA  ALA   151      43.466  48.686  56.941  1.00  0.00           C  
ATOM   2349  HA  ALA   151      43.794  48.452  57.953  1.00  0.00           H  
ATOM   2350  CB  ALA   151      44.466  49.515  56.169  1.00  0.00           C  
ATOM   2351  HB1 ALA   151      45.393  48.946  56.101  1.00  0.00           H  
ATOM   2352  HB2 ALA   151      44.121  49.749  55.162  1.00  0.00           H  
ATOM   2353  HB3 ALA   151      44.660  50.443  56.707  1.00  0.00           H  
ATOM   2354  C   ALA   151      42.140  49.442  57.087  1.00  0.00           C  
ATOM   2355  O   ALA   151      41.872  50.103  58.094  1.00  0.00           O  
ATOM   2356  N   LEU   152      41.262  49.441  56.058  1.00  0.00           N  
ATOM   2357  H   LEU   152      41.488  48.768  55.341  1.00  0.00           H  
ATOM   2358  CA  LEU   152      39.891  49.979  56.169  1.00  0.00           C  
ATOM   2359  HA  LEU   152      40.048  51.016  56.465  1.00  0.00           H  
ATOM   2360  CB  LEU   152      39.303  49.981  54.727  1.00  0.00           C  
ATOM   2361  HB2 LEU   152      38.222  49.849  54.781  1.00  0.00           H  
ATOM   2362  HB3 LEU   152      39.713  49.166  54.131  1.00  0.00           H  
ATOM   2363  CG  LEU   152      39.760  51.265  54.041  1.00  0.00           C  
ATOM   2364  HG  LEU   152      40.689  51.657  54.457  1.00  0.00           H  
ATOM   2365  CD1 LEU   152      39.972  51.002  52.520  1.00  0.00           C  
ATOM   2366 HD11 LEU   152      39.178  50.403  52.075  1.00  0.00           H  
ATOM   2367 HD12 LEU   152      40.096  51.930  51.961  1.00  0.00           H  
ATOM   2368 HD13 LEU   152      40.893  50.421  52.465  1.00  0.00           H  
ATOM   2369  CD2 LEU   152      38.768  52.428  54.243  1.00  0.00           C  
ATOM   2370 HD21 LEU   152      37.863  52.224  53.669  1.00  0.00           H  
ATOM   2371 HD22 LEU   152      38.438  52.678  55.251  1.00  0.00           H  
ATOM   2372 HD23 LEU   152      39.324  53.296  53.888  1.00  0.00           H  
ATOM   2373  C   LEU   152      38.999  49.272  57.188  1.00  0.00           C  
ATOM   2374  O   LEU   152      38.420  49.921  58.088  1.00  0.00           O  
ATOM   2375  N   CYS   153      38.814  47.925  57.062  1.00  0.00           N  
ATOM   2376  H   CYS   153      39.187  47.549  56.202  1.00  0.00           H  
ATOM   2377  CA  CYS   153      38.051  47.057  58.024  1.00  0.00           C  
ATOM   2378  HA  CYS   153      37.003  47.356  58.010  1.00  0.00           H  
ATOM   2379  CB  CYS   153      38.024  45.609  57.466  1.00  0.00           C  
ATOM   2380  HB2 CYS   153      37.771  44.951  58.298  1.00  0.00           H  
ATOM   2381  HB3 CYS   153      39.016  45.421  57.057  1.00  0.00           H  
ATOM   2382  SG  CYS   153      36.969  45.427  56.001  1.00  0.00           S  
ATOM   2383  HG  CYS   153      37.820  46.017  55.158  1.00  0.00           H  
ATOM   2384  C   CYS   153      38.553  47.121  59.519  1.00  0.00           C  
ATOM   2385  O   CYS   153      37.749  47.007  60.431  1.00  0.00           O  
ATOM   2386  N   TYR   154      39.846  47.301  59.641  1.00  0.00           N  
ATOM   2387  H   TYR   154      40.471  47.329  58.848  1.00  0.00           H  
ATOM   2388  CA  TYR   154      40.393  47.618  60.926  1.00  0.00           C  
ATOM   2389  HA  TYR   154      40.089  46.771  61.541  1.00  0.00           H  
ATOM   2390  CB  TYR   154      41.881  47.733  60.950  1.00  0.00           C  
ATOM   2391  HB2 TYR   154      42.189  48.648  60.443  1.00  0.00           H  
ATOM   2392  HB3 TYR   154      42.209  46.781  60.533  1.00  0.00           H  
ATOM   2393  CG  TYR   154      42.353  47.661  62.347  1.00  0.00           C  
ATOM   2394  CD1 TYR   154      42.738  48.826  63.080  1.00  0.00           C  
ATOM   2395  HD1 TYR   154      42.492  49.805  62.697  1.00  0.00           H  
ATOM   2396  CE1 TYR   154      43.277  48.724  64.322  1.00  0.00           C  
ATOM   2397  HE1 TYR   154      43.503  49.682  64.767  1.00  0.00           H  
ATOM   2398  CZ  TYR   154      43.552  47.468  64.873  1.00  0.00           C  
ATOM   2399  OH  TYR   154      44.009  47.344  66.194  1.00  0.00           O  
ATOM   2400  HH  TYR   154      44.004  48.213  66.602  1.00  0.00           H  
ATOM   2401  CE2 TYR   154      43.231  46.322  64.171  1.00  0.00           C  
ATOM   2402  HE2 TYR   154      43.489  45.371  64.613  1.00  0.00           H  
ATOM   2403  CD2 TYR   154      42.621  46.366  62.926  1.00  0.00           C  
ATOM   2404  HD2 TYR   154      42.408  45.435  62.422  1.00  0.00           H  
ATOM   2405  C   TYR   154      39.911  48.916  61.592  1.00  0.00           C  
ATOM   2406  O   TYR   154      39.557  49.018  62.765  1.00  0.00           O  
ATOM   2407  N   HIE   155      39.748  49.962  60.792  1.00  0.00           N  
ATOM   2408  H   HIE   155      40.067  49.913  59.835  1.00  0.00           H  
ATOM   2409  CA  HIE   155      39.053  51.196  61.172  1.00  0.00           C  
ATOM   2410  HA  HIE   155      39.405  51.519  62.152  1.00  0.00           H  
ATOM   2411  CB  HIE   155      39.427  52.405  60.147  1.00  0.00           C  
ATOM   2412  HB2 HIE   155      38.938  52.317  59.176  1.00  0.00           H  
ATOM   2413  HB3 HIE   155      40.505  52.491  60.010  1.00  0.00           H  
ATOM   2414  CG  HIE   155      38.980  53.684  60.788  1.00  0.00           C  
ATOM   2415  ND1 HIE   155      39.550  54.213  61.916  1.00  0.00           N  
ATOM   2416  CE1 HIE   155      39.007  55.464  62.052  1.00  0.00           C  
ATOM   2417  HE1 HIE   155      39.157  56.185  62.842  1.00  0.00           H  
ATOM   2418  NE2 HIE   155      38.192  55.702  61.043  1.00  0.00           N  
ATOM   2419  HE2 HIE   155      37.724  56.588  60.920  1.00  0.00           H  
ATOM   2420  CD2 HIE   155      38.111  54.577  60.251  1.00  0.00           C  
ATOM   2421  HD2 HIE   155      37.529  54.469  59.348  1.00  0.00           H  
ATOM   2422  C   HIE   155      37.554  51.023  61.269  1.00  0.00           C  
ATOM   2423  O   HIE   155      36.954  51.281  62.328  1.00  0.00           O  
ATOM   2424  N   PHE   156      36.892  50.418  60.279  1.00  0.00           N  
ATOM   2425  H   PHE   156      37.428  50.074  59.496  1.00  0.00           H  
ATOM   2426  CA  PHE   156      35.478  50.202  60.133  1.00  0.00           C  
ATOM   2427  HA  PHE   156      35.074  51.190  60.353  1.00  0.00           H  
ATOM   2428  CB  PHE   156      35.062  49.932  58.665  1.00  0.00           C  
ATOM   2429  HB2 PHE   156      34.182  49.292  58.604  1.00  0.00           H  
ATOM   2430  HB3 PHE   156      35.922  49.451  58.199  1.00  0.00           H  
ATOM   2431  CG  PHE   156      34.742  51.226  57.897  1.00  0.00           C  
ATOM   2432  CD1 PHE   156      33.403  51.475  57.544  1.00  0.00           C  
ATOM   2433  HD1 PHE   156      32.708  50.654  57.646  1.00  0.00           H  
ATOM   2434  CE1 PHE   156      33.026  52.612  56.858  1.00  0.00           C  
ATOM   2435  HE1 PHE   156      32.032  52.776  56.468  1.00  0.00           H  
ATOM   2436  CZ  PHE   156      34.050  53.566  56.565  1.00  0.00           C  
ATOM   2437  HZ  PHE   156      33.811  54.455  56.001  1.00  0.00           H  
ATOM   2438  CE2 PHE   156      35.370  53.425  57.123  1.00  0.00           C  
ATOM   2439  HE2 PHE   156      36.002  54.270  56.892  1.00  0.00           H  
ATOM   2440  CD2 PHE   156      35.735  52.267  57.797  1.00  0.00           C  
ATOM   2441  HD2 PHE   156      36.749  52.085  58.123  1.00  0.00           H  
ATOM   2442  C   PHE   156      34.800  49.208  61.173  1.00  0.00           C  
ATOM   2443  O   PHE   156      33.685  49.382  61.521  1.00  0.00           O  
ATOM   2444  N   GLU   157      35.574  48.353  61.700  1.00  0.00           N  
ATOM   2445  H   GLU   157      36.496  48.181  61.323  1.00  0.00           H  
ATOM   2446  CA  GLU   157      35.370  47.554  62.919  1.00  0.00           C  
ATOM   2447  HA  GLU   157      34.399  47.069  62.817  1.00  0.00           H  
ATOM   2448  CB  GLU   157      36.385  46.358  62.946  1.00  0.00           C  
ATOM   2449  HB2 GLU   157      37.414  46.717  62.944  1.00  0.00           H  
ATOM   2450  HB3 GLU   157      36.126  45.811  62.040  1.00  0.00           H  
ATOM   2451  CG  GLU   157      36.197  45.419  64.185  1.00  0.00           C  
ATOM   2452  HG2 GLU   157      36.273  44.384  63.853  1.00  0.00           H  
ATOM   2453  HG3 GLU   157      35.178  45.595  64.530  1.00  0.00           H  
ATOM   2454  CD  GLU   157      37.183  45.675  65.323  1.00  0.00           C  
ATOM   2455  OE1 GLU   157      37.197  44.831  66.227  1.00  0.00           O  
ATOM   2456  OE2 GLU   157      37.981  46.660  65.350  1.00  0.00           O  
ATOM   2457  C   GLU   157      35.526  48.465  64.136  1.00  0.00           C  
ATOM   2458  O   GLU   157      34.590  48.338  64.934  1.00  0.00           O  
ATOM   2459  N   SER   158      36.463  49.370  64.252  1.00  0.00           N  
ATOM   2460  H   SER   158      37.237  49.436  63.606  1.00  0.00           H  
ATOM   2461  CA  SER   158      36.432  50.309  65.372  1.00  0.00           C  
ATOM   2462  HA  SER   158      36.354  49.702  66.274  1.00  0.00           H  
ATOM   2463  CB  SER   158      37.710  51.222  65.470  1.00  0.00           C  
ATOM   2464  HB2 SER   158      37.682  52.123  64.858  1.00  0.00           H  
ATOM   2465  HB3 SER   158      38.602  50.609  65.342  1.00  0.00           H  
ATOM   2466  OG  SER   158      37.755  51.790  66.784  1.00  0.00           O  
ATOM   2467  HG  SER   158      38.090  51.085  67.343  1.00  0.00           H  
ATOM   2468  C   SER   158      35.190  51.227  65.389  1.00  0.00           C  
ATOM   2469  O   SER   158      34.542  51.387  66.422  1.00  0.00           O  
ATOM   2470  N   LEU   159      34.695  51.831  64.273  1.00  0.00           N  
ATOM   2471  H   LEU   159      35.389  51.864  63.540  1.00  0.00           H  
ATOM   2472  CA  LEU   159      33.468  52.603  64.105  1.00  0.00           C  
ATOM   2473  HA  LEU   159      33.565  53.500  64.716  1.00  0.00           H  
ATOM   2474  CB  LEU   159      33.390  53.034  62.587  1.00  0.00           C  
ATOM   2475  HB2 LEU   159      32.509  53.675  62.633  1.00  0.00           H  
ATOM   2476  HB3 LEU   159      33.226  52.205  61.899  1.00  0.00           H  
ATOM   2477  CG  LEU   159      34.625  53.899  62.073  1.00  0.00           C  
ATOM   2478  HG  LEU   159      35.590  53.407  62.193  1.00  0.00           H  
ATOM   2479  CD1 LEU   159      34.391  54.338  60.595  1.00  0.00           C  
ATOM   2480 HD11 LEU   159      35.191  54.971  60.212  1.00  0.00           H  
ATOM   2481 HD12 LEU   159      34.561  53.467  59.962  1.00  0.00           H  
ATOM   2482 HD13 LEU   159      33.410  54.812  60.543  1.00  0.00           H  
ATOM   2483  CD2 LEU   159      34.832  55.122  62.853  1.00  0.00           C  
ATOM   2484 HD21 LEU   159      35.637  55.648  62.339  1.00  0.00           H  
ATOM   2485 HD22 LEU   159      33.955  55.753  62.998  1.00  0.00           H  
ATOM   2486 HD23 LEU   159      35.242  54.795  63.808  1.00  0.00           H  
ATOM   2487  C   LEU   159      32.169  51.801  64.443  1.00  0.00           C  
ATOM   2488  O   LEU   159      31.143  52.332  64.877  1.00  0.00           O  
ATOM   2489  N   LYS   160      32.156  50.477  64.283  1.00  0.00           N  
ATOM   2490  H   LYS   160      33.038  50.117  63.947  1.00  0.00           H  
ATOM   2491  CA  LYS   160      31.045  49.595  64.694  1.00  0.00           C  
ATOM   2492  HA  LYS   160      30.083  50.102  64.628  1.00  0.00           H  
ATOM   2493  CB  LYS   160      31.057  48.363  63.707  1.00  0.00           C  
ATOM   2494  HB2 LYS   160      30.489  47.573  64.199  1.00  0.00           H  
ATOM   2495  HB3 LYS   160      32.058  47.971  63.521  1.00  0.00           H  
ATOM   2496  CG  LYS   160      30.412  48.759  62.361  1.00  0.00           C  
ATOM   2497  HG2 LYS   160      30.759  49.725  61.992  1.00  0.00           H  
ATOM   2498  HG3 LYS   160      29.357  48.840  62.620  1.00  0.00           H  
ATOM   2499  CD  LYS   160      30.512  47.737  61.265  1.00  0.00           C  
ATOM   2500  HD2 LYS   160      30.492  46.798  61.818  1.00  0.00           H  
ATOM   2501  HD3 LYS   160      31.498  47.816  60.806  1.00  0.00           H  
ATOM   2502  CE  LYS   160      29.362  47.981  60.267  1.00  0.00           C  
ATOM   2503  HE2 LYS   160      28.415  47.687  60.721  1.00  0.00           H  
ATOM   2504  HE3 LYS   160      29.509  47.298  59.431  1.00  0.00           H  
ATOM   2505  NZ  LYS   160      29.247  49.436  59.834  1.00  0.00           N  
ATOM   2506  HZ1 LYS   160      30.070  49.673  59.300  1.00  0.00           H  
ATOM   2507  HZ2 LYS   160      29.123  50.057  60.620  1.00  0.00           H  
ATOM   2508  HZ3 LYS   160      28.421  49.562  59.266  1.00  0.00           H  
ATOM   2509  C   LYS   160      31.124  49.116  66.112  1.00  0.00           C  
ATOM   2510  O   LYS   160      30.185  49.366  66.845  1.00  0.00           O  
ATOM   2511  N   LYS   161      32.216  48.492  66.521  1.00  0.00           N  
ATOM   2512  H   LYS   161      32.923  48.329  65.818  1.00  0.00           H  
ATOM   2513  CA  LYS   161      32.308  47.768  67.792  1.00  0.00           C  
ATOM   2514  HA  LYS   161      31.298  47.458  68.058  1.00  0.00           H  
ATOM   2515  CB  LYS   161      33.066  46.543  67.539  1.00  0.00           C  
ATOM   2516  HB2 LYS   161      33.023  45.921  68.433  1.00  0.00           H  
ATOM   2517  HB3 LYS   161      34.089  46.854  67.323  1.00  0.00           H  
ATOM   2518  CG  LYS   161      32.547  45.667  66.344  1.00  0.00           C  
ATOM   2519  HG2 LYS   161      33.337  44.945  66.137  1.00  0.00           H  
ATOM   2520  HG3 LYS   161      32.288  46.275  65.477  1.00  0.00           H  
ATOM   2521  CD  LYS   161      31.256  44.876  66.663  1.00  0.00           C  
ATOM   2522  HD2 LYS   161      31.017  44.527  65.658  1.00  0.00           H  
ATOM   2523  HD3 LYS   161      30.489  45.591  66.961  1.00  0.00           H  
ATOM   2524  CE  LYS   161      31.495  43.732  67.628  1.00  0.00           C  
ATOM   2525  HE2 LYS   161      31.517  44.041  68.673  1.00  0.00           H  
ATOM   2526  HE3 LYS   161      32.522  43.389  67.495  1.00  0.00           H  
ATOM   2527  NZ  LYS   161      30.524  42.620  67.639  1.00  0.00           N  
ATOM   2528  HZ1 LYS   161      30.427  42.060  66.804  1.00  0.00           H  
ATOM   2529  HZ2 LYS   161      29.560  42.866  67.813  1.00  0.00           H  
ATOM   2530  HZ3 LYS   161      30.673  41.954  68.384  1.00  0.00           H  
ATOM   2531  C   LYS   161      32.891  48.541  68.956  1.00  0.00           C  
ATOM   2532  O   LYS   161      32.816  48.056  70.059  1.00  0.00           O  
ATOM   2533  N   GLU   162      33.535  49.650  68.750  1.00  0.00           N  
ATOM   2534  H   GLU   162      33.859  49.899  67.826  1.00  0.00           H  
ATOM   2535  CA  GLU   162      33.987  50.591  69.823  1.00  0.00           C  
ATOM   2536  HA  GLU   162      33.759  50.070  70.753  1.00  0.00           H  
ATOM   2537  CB  GLU   162      35.552  50.636  69.929  1.00  0.00           C  
ATOM   2538  HB2 GLU   162      35.881  50.807  68.904  1.00  0.00           H  
ATOM   2539  HB3 GLU   162      35.888  49.650  70.248  1.00  0.00           H  
ATOM   2540  CG  GLU   162      35.971  51.749  70.895  1.00  0.00           C  
ATOM   2541  HG2 GLU   162      35.356  51.624  71.786  1.00  0.00           H  
ATOM   2542  HG3 GLU   162      35.641  52.718  70.518  1.00  0.00           H  
ATOM   2543  CD  GLU   162      37.489  51.644  71.253  1.00  0.00           C  
ATOM   2544  OE1 GLU   162      37.912  51.921  72.428  1.00  0.00           O  
ATOM   2545  OE2 GLU   162      38.333  51.311  70.386  1.00  0.00           O  
ATOM   2546  C   GLU   162      33.147  51.937  69.833  1.00  0.00           C  
ATOM   2547  O   GLU   162      32.489  52.266  70.869  1.00  0.00           O  
ATOM   2548  N   HIE   163      33.236  52.697  68.742  1.00  0.00           N  
ATOM   2549  H   HIE   163      33.870  52.407  68.011  1.00  0.00           H  
ATOM   2550  CA  HIE   163      32.579  54.014  68.578  1.00  0.00           C  
ATOM   2551  HA  HIE   163      32.535  54.517  69.544  1.00  0.00           H  
ATOM   2552  CB  HIE   163      33.414  54.797  67.585  1.00  0.00           C  
ATOM   2553  HB2 HIE   163      32.924  55.764  67.479  1.00  0.00           H  
ATOM   2554  HB3 HIE   163      33.418  54.292  66.618  1.00  0.00           H  
ATOM   2555  CG  HIE   163      34.773  55.071  68.122  1.00  0.00           C  
ATOM   2556  ND1 HIE   163      35.058  56.118  68.965  1.00  0.00           N  
ATOM   2557  CE1 HIE   163      36.344  55.853  69.332  1.00  0.00           C  
ATOM   2558  HE1 HIE   163      36.822  56.469  70.079  1.00  0.00           H  
ATOM   2559  NE2 HIE   163      36.850  54.773  68.731  1.00  0.00           N  
ATOM   2560  HE2 HIE   163      37.774  54.428  68.947  1.00  0.00           H  
ATOM   2561  CD2 HIE   163      35.865  54.238  67.982  1.00  0.00           C  
ATOM   2562  HD2 HIE   163      35.839  53.366  67.345  1.00  0.00           H  
ATOM   2563  C   HIE   163      31.110  53.981  68.113  1.00  0.00           C  
ATOM   2564  O   HIE   163      30.352  54.939  68.240  1.00  0.00           O  
ATOM   2565  N   HIP   164      30.589  52.781  67.718  1.00  0.00           N  
ATOM   2566  H   HIP   164      31.222  52.025  67.499  1.00  0.00           H  
ATOM   2567  CA  HIP   164      29.117  52.444  67.461  1.00  0.00           C  
ATOM   2568  HA  HIP   164      29.060  51.548  66.843  1.00  0.00           H  
ATOM   2569  CB  HIP   164      28.336  52.245  68.757  1.00  0.00           C  
ATOM   2570  HB2 HIP   164      27.327  51.855  68.628  1.00  0.00           H  
ATOM   2571  HB3 HIP   164      28.320  53.152  69.362  1.00  0.00           H  
ATOM   2572  CG  HIP   164      28.985  51.211  69.682  1.00  0.00           C  
ATOM   2573  ND1 HIP   164      29.042  49.852  69.435  1.00  0.00           N  
ATOM   2574  HD1 HIP   164      28.686  49.357  68.630  1.00  0.00           H  
ATOM   2575  CE1 HIP   164      29.841  49.324  70.450  1.00  0.00           C  
ATOM   2576  HE1 HIP   164      30.050  48.265  70.498  1.00  0.00           H  
ATOM   2577  NE2 HIP   164      30.165  50.257  71.338  1.00  0.00           N  
ATOM   2578  HE2 HIP   164      30.777  50.212  72.139  1.00  0.00           H  
ATOM   2579  CD2 HIP   164      29.619  51.430  70.901  1.00  0.00           C  
ATOM   2580  HD2 HIP   164      29.729  52.389  71.385  1.00  0.00           H  
ATOM   2581  C   HIP   164      28.346  53.477  66.600  1.00  0.00           C  
ATOM   2582  O   HIP   164      27.186  53.752  66.800  1.00  0.00           O  
ATOM   2583  N   ILE   165      29.089  54.147  65.674  1.00  0.00           N  
ATOM   2584  H   ILE   165      30.033  53.803  65.579  1.00  0.00           H  
ATOM   2585  CA  ILE   165      28.568  55.133  64.779  1.00  0.00           C  
ATOM   2586  HA  ILE   165      27.736  55.621  65.286  1.00  0.00           H  
ATOM   2587  CB  ILE   165      29.628  56.186  64.467  1.00  0.00           C  
ATOM   2588  HB  ILE   165      29.110  56.790  63.722  1.00  0.00           H  
ATOM   2589  CG2 ILE   165      29.981  57.083  65.658  1.00  0.00           C  
ATOM   2590 HG21 ILE   165      30.109  58.090  65.263  1.00  0.00           H  
ATOM   2591 HG22 ILE   165      29.198  57.113  66.416  1.00  0.00           H  
ATOM   2592 HG23 ILE   165      30.856  56.744  66.213  1.00  0.00           H  
ATOM   2593  CG1 ILE   165      30.788  55.848  63.559  1.00  0.00           C  
ATOM   2594 HG12 ILE   165      30.552  55.044  62.862  1.00  0.00           H  
ATOM   2595 HG13 ILE   165      31.623  55.565  64.199  1.00  0.00           H  
ATOM   2596  CD1 ILE   165      31.185  57.063  62.613  1.00  0.00           C  
ATOM   2597 HD11 ILE   165      32.024  56.856  61.949  1.00  0.00           H  
ATOM   2598 HD12 ILE   165      30.372  57.300  61.927  1.00  0.00           H  
ATOM   2599 HD13 ILE   165      31.416  57.909  63.261  1.00  0.00           H  
ATOM   2600  C   ILE   165      28.039  54.544  63.491  1.00  0.00           C  
ATOM   2601  O   ILE   165      28.411  53.521  62.915  1.00  0.00           O  
ATOM   2602  N   ASP   166      27.048  55.266  62.926  1.00  0.00           N  
ATOM   2603  H   ASP   166      26.864  56.189  63.292  1.00  0.00           H  
ATOM   2604  CA  ASP   166      26.483  54.854  61.618  1.00  0.00           C  
ATOM   2605  HA  ASP   166      26.386  53.769  61.663  1.00  0.00           H  
ATOM   2606  CB  ASP   166      25.155  55.508  61.485  1.00  0.00           C  
ATOM   2607  HB2 ASP   166      25.205  56.561  61.764  1.00  0.00           H  
ATOM   2608  HB3 ASP   166      24.634  55.123  62.361  1.00  0.00           H  
ATOM   2609  CG  ASP   166      24.488  55.188  60.134  1.00  0.00           C  
ATOM   2610  OD1 ASP   166      24.969  54.196  59.529  1.00  0.00           O  
ATOM   2611  OD2 ASP   166      23.577  55.855  59.727  1.00  0.00           O  
ATOM   2612  C   ASP   166      27.400  55.270  60.386  1.00  0.00           C  
ATOM   2613  O   ASP   166      27.616  56.397  60.044  1.00  0.00           O  
ATOM   2614  N   THR   167      27.952  54.256  59.739  1.00  0.00           N  
ATOM   2615  H   THR   167      27.745  53.352  60.139  1.00  0.00           H  
ATOM   2616  CA  THR   167      28.761  54.294  58.544  1.00  0.00           C  
ATOM   2617  HA  THR   167      29.266  55.259  58.504  1.00  0.00           H  
ATOM   2618  CB  THR   167      29.913  53.296  58.505  1.00  0.00           C  
ATOM   2619  HB  THR   167      30.605  53.593  57.718  1.00  0.00           H  
ATOM   2620  CG2 THR   167      30.670  53.346  59.866  1.00  0.00           C  
ATOM   2621 HG21 THR   167      30.648  54.398  60.153  1.00  0.00           H  
ATOM   2622 HG22 THR   167      30.079  52.743  60.554  1.00  0.00           H  
ATOM   2623 HG23 THR   167      31.669  52.968  59.645  1.00  0.00           H  
ATOM   2624  OG1 THR   167      29.459  51.981  58.266  1.00  0.00           O  
ATOM   2625  HG1 THR   167      29.666  51.778  57.351  1.00  0.00           H  
ATOM   2626  C   THR   167      27.975  54.194  57.220  1.00  0.00           C  
ATOM   2627  O   THR   167      28.516  54.434  56.104  1.00  0.00           O  
ATOM   2628  N   SER   168      26.657  54.130  57.291  1.00  0.00           N  
ATOM   2629  H   SER   168      26.199  54.102  58.191  1.00  0.00           H  
ATOM   2630  CA  SER   168      25.908  54.360  56.025  1.00  0.00           C  
ATOM   2631  HA  SER   168      26.376  53.699  55.295  1.00  0.00           H  
ATOM   2632  CB  SER   168      24.506  53.773  56.269  1.00  0.00           C  
ATOM   2633  HB2 SER   168      24.557  52.771  56.694  1.00  0.00           H  
ATOM   2634  HB3 SER   168      24.043  53.699  55.284  1.00  0.00           H  
ATOM   2635  OG  SER   168      23.755  54.631  57.075  1.00  0.00           O  
ATOM   2636  HG  SER   168      24.048  54.505  57.980  1.00  0.00           H  
ATOM   2637  C   SER   168      25.808  55.853  55.598  1.00  0.00           C  
ATOM   2638  O   SER   168      25.641  56.026  54.397  1.00  0.00           O  
ATOM   2639  N   LYS   169      25.886  56.786  56.491  1.00  0.00           N  
ATOM   2640  H   LYS   169      25.964  56.512  57.460  1.00  0.00           H  
ATOM   2641  CA  LYS   169      26.096  58.272  56.150  1.00  0.00           C  
ATOM   2642  HA  LYS   169      25.160  58.693  55.784  1.00  0.00           H  
ATOM   2643  CB  LYS   169      26.228  58.933  57.582  1.00  0.00           C  
ATOM   2644  HB2 LYS   169      26.643  59.913  57.348  1.00  0.00           H  
ATOM   2645  HB3 LYS   169      26.896  58.356  58.220  1.00  0.00           H  
ATOM   2646  CG  LYS   169      24.915  59.072  58.355  1.00  0.00           C  
ATOM   2647  HG2 LYS   169      24.493  58.112  58.653  1.00  0.00           H  
ATOM   2648  HG3 LYS   169      24.183  59.510  57.676  1.00  0.00           H  
ATOM   2649  CD  LYS   169      24.953  59.965  59.572  1.00  0.00           C  
ATOM   2650  HD2 LYS   169      25.868  59.635  60.062  1.00  0.00           H  
ATOM   2651  HD3 LYS   169      24.088  59.838  60.223  1.00  0.00           H  
ATOM   2652  CE  LYS   169      25.080  61.407  59.186  1.00  0.00           C  
ATOM   2653  HE2 LYS   169      24.347  61.514  58.386  1.00  0.00           H  
ATOM   2654  HE3 LYS   169      26.037  61.591  58.698  1.00  0.00           H  
ATOM   2655  NZ  LYS   169      24.817  62.422  60.253  1.00  0.00           N  
ATOM   2656  HZ1 LYS   169      23.938  62.357  60.746  1.00  0.00           H  
ATOM   2657  HZ2 LYS   169      24.877  63.329  59.813  1.00  0.00           H  
ATOM   2658  HZ3 LYS   169      25.611  62.428  60.877  1.00  0.00           H  
ATOM   2659  C   LYS   169      27.179  58.745  55.195  1.00  0.00           C  
ATOM   2660  O   LYS   169      27.277  59.902  54.787  1.00  0.00           O  
ATOM   2661  N   TYR   170      28.111  57.863  54.777  1.00  0.00           N  
ATOM   2662  H   TYR   170      28.017  56.942  55.181  1.00  0.00           H  
ATOM   2663  CA  TYR   170      29.086  58.072  53.788  1.00  0.00           C  
ATOM   2664  HA  TYR   170      29.378  59.122  53.801  1.00  0.00           H  
ATOM   2665  CB  TYR   170      30.277  57.157  54.117  1.00  0.00           C  
ATOM   2666  HB2 TYR   170      31.108  57.525  53.516  1.00  0.00           H  
ATOM   2667  HB3 TYR   170      30.054  56.139  53.797  1.00  0.00           H  
ATOM   2668  CG  TYR   170      31.017  57.204  55.444  1.00  0.00           C  
ATOM   2669  CD1 TYR   170      31.286  55.999  56.169  1.00  0.00           C  
ATOM   2670  HD1 TYR   170      31.103  55.010  55.777  1.00  0.00           H  
ATOM   2671  CE1 TYR   170      31.763  56.048  57.465  1.00  0.00           C  
ATOM   2672  HE1 TYR   170      31.909  55.160  58.062  1.00  0.00           H  
ATOM   2673  CZ  TYR   170      31.972  57.283  58.059  1.00  0.00           C  
ATOM   2674  OH  TYR   170      32.377  57.325  59.332  1.00  0.00           O  
ATOM   2675  HH  TYR   170      32.869  58.090  59.639  1.00  0.00           H  
ATOM   2676  CE2 TYR   170      31.706  58.500  57.389  1.00  0.00           C  
ATOM   2677  HE2 TYR   170      31.871  59.367  58.012  1.00  0.00           H  
ATOM   2678  CD2 TYR   170      31.221  58.443  56.091  1.00  0.00           C  
ATOM   2679  HD2 TYR   170      30.981  59.305  55.486  1.00  0.00           H  
ATOM   2680  C   TYR   170      28.622  57.802  52.256  1.00  0.00           C  
ATOM   2681  O   TYR   170      29.274  58.267  51.305  1.00  0.00           O  
ATOM   2682  N   LYS   171      27.485  57.120  52.092  1.00  0.00           N  
ATOM   2683  H   LYS   171      26.934  56.860  52.898  1.00  0.00           H  
ATOM   2684  CA  LYS   171      26.967  56.707  50.774  1.00  0.00           C  
ATOM   2685  HA  LYS   171      27.715  56.108  50.254  1.00  0.00           H  
ATOM   2686  CB  LYS   171      25.664  55.894  51.082  1.00  0.00           C  
ATOM   2687  HB2 LYS   171      25.000  56.515  51.684  1.00  0.00           H  
ATOM   2688  HB3 LYS   171      25.967  55.017  51.654  1.00  0.00           H  
ATOM   2689  CG  LYS   171      25.019  55.274  49.890  1.00  0.00           C  
ATOM   2690  HG2 LYS   171      25.779  54.805  49.264  1.00  0.00           H  
ATOM   2691  HG3 LYS   171      24.485  56.092  49.406  1.00  0.00           H  
ATOM   2692  CD  LYS   171      23.928  54.268  50.282  1.00  0.00           C  
ATOM   2693  HD2 LYS   171      24.296  53.348  50.735  1.00  0.00           H  
ATOM   2694  HD3 LYS   171      23.369  54.027  49.377  1.00  0.00           H  
ATOM   2695  CE  LYS   171      22.806  54.910  51.194  1.00  0.00           C  
ATOM   2696  HE2 LYS   171      22.421  55.833  50.761  1.00  0.00           H  
ATOM   2697  HE3 LYS   171      23.281  54.995  52.172  1.00  0.00           H  
ATOM   2698  NZ  LYS   171      21.615  53.985  51.194  1.00  0.00           N  
ATOM   2699  HZ1 LYS   171      20.986  54.288  51.924  1.00  0.00           H  
ATOM   2700  HZ2 LYS   171      21.846  53.026  51.410  1.00  0.00           H  
ATOM   2701  HZ3 LYS   171      21.111  53.975  50.319  1.00  0.00           H  
ATOM   2702  C   LYS   171      26.689  57.863  49.847  1.00  0.00           C  
ATOM   2703  O   LYS   171      25.860  58.797  50.075  1.00  0.00           O  
ATOM   2704  N   ASP   172      27.283  57.611  48.695  1.00  0.00           N  
ATOM   2705  H   ASP   172      27.726  56.704  48.663  1.00  0.00           H  
ATOM   2706  CA  ASP   172      27.263  58.408  47.469  1.00  0.00           C  
ATOM   2707  HA  ASP   172      27.997  58.090  46.729  1.00  0.00           H  
ATOM   2708  CB  ASP   172      25.889  58.492  46.907  1.00  0.00           C  
ATOM   2709  HB2 ASP   172      25.993  58.877  45.892  1.00  0.00           H  
ATOM   2710  HB3 ASP   172      25.262  59.002  47.638  1.00  0.00           H  
ATOM   2711  CG  ASP   172      25.388  57.089  46.533  1.00  0.00           C  
ATOM   2712  OD1 ASP   172      26.177  56.228  46.045  1.00  0.00           O  
ATOM   2713  OD2 ASP   172      24.169  56.820  46.760  1.00  0.00           O  
ATOM   2714  C   ASP   172      27.817  59.826  47.752  1.00  0.00           C  
ATOM   2715  O   ASP   172      27.465  60.799  47.099  1.00  0.00           O  
ATOM   2716  N   SER   173      28.651  60.052  48.728  1.00  0.00           N  
ATOM   2717  H   SER   173      29.024  59.246  49.208  1.00  0.00           H  
ATOM   2718  CA  SER   173      29.075  61.345  49.151  1.00  0.00           C  
ATOM   2719  HA  SER   173      28.260  62.018  48.884  1.00  0.00           H  
ATOM   2720  CB  SER   173      29.169  61.387  50.703  1.00  0.00           C  
ATOM   2721  HB2 SER   173      29.933  60.674  51.014  1.00  0.00           H  
ATOM   2722  HB3 SER   173      28.200  61.124  51.127  1.00  0.00           H  
ATOM   2723  OG  SER   173      29.554  62.671  51.084  1.00  0.00           O  
ATOM   2724  HG  SER   173      28.885  63.048  51.660  1.00  0.00           H  
ATOM   2725  C   SER   173      30.391  61.821  48.534  1.00  0.00           C  
ATOM   2726  O   SER   173      31.450  61.207  48.583  1.00  0.00           O  
ATOM   2727  N   ASP   174      30.302  63.091  48.089  1.00  0.00           N  
ATOM   2728  H   ASP   174      29.375  63.460  48.243  1.00  0.00           H  
ATOM   2729  CA  ASP   174      31.471  63.956  47.600  1.00  0.00           C  
ATOM   2730  HA  ASP   174      31.982  63.290  46.905  1.00  0.00           H  
ATOM   2731  CB  ASP   174      30.904  65.182  46.926  1.00  0.00           C  
ATOM   2732  HB2 ASP   174      30.728  65.952  47.677  1.00  0.00           H  
ATOM   2733  HB3 ASP   174      29.964  64.843  46.490  1.00  0.00           H  
ATOM   2734  CG  ASP   174      31.757  65.725  45.781  1.00  0.00           C  
ATOM   2735  OD1 ASP   174      32.568  64.952  45.147  1.00  0.00           O  
ATOM   2736  OD2 ASP   174      31.559  66.897  45.362  1.00  0.00           O  
ATOM   2737  C   ASP   174      32.361  64.319  48.882  1.00  0.00           C  
ATOM   2738  O   ASP   174      33.561  64.514  48.727  1.00  0.00           O  
ATOM   2739  N   GLU   175      31.857  64.307  50.063  1.00  0.00           N  
ATOM   2740  H   GLU   175      30.853  64.201  50.076  1.00  0.00           H  
ATOM   2741  CA  GLU   175      32.585  64.631  51.352  1.00  0.00           C  
ATOM   2742  HA  GLU   175      33.009  65.634  51.304  1.00  0.00           H  
ATOM   2743  CB  GLU   175      31.523  64.542  52.490  1.00  0.00           C  
ATOM   2744  HB2 GLU   175      31.042  63.573  52.625  1.00  0.00           H  
ATOM   2745  HB3 GLU   175      30.785  65.318  52.288  1.00  0.00           H  
ATOM   2746  CG  GLU   175      32.109  64.907  53.852  1.00  0.00           C  
ATOM   2747  HG2 GLU   175      32.883  64.197  54.143  1.00  0.00           H  
ATOM   2748  HG3 GLU   175      31.275  64.904  54.553  1.00  0.00           H  
ATOM   2749  CD  GLU   175      32.678  66.361  53.990  1.00  0.00           C  
ATOM   2750  OE1 GLU   175      33.503  66.574  54.918  1.00  0.00           O  
ATOM   2751  OE2 GLU   175      32.443  67.260  53.153  1.00  0.00           O  
ATOM   2752  C   GLU   175      33.804  63.664  51.550  1.00  0.00           C  
ATOM   2753  O   GLU   175      33.506  62.446  51.534  1.00  0.00           O  
ATOM   2754  N   GLU   176      35.039  64.252  51.944  1.00  0.00           N  
ATOM   2755  H   GLU   176      35.223  65.243  51.997  1.00  0.00           H  
ATOM   2756  CA  GLU   176      36.180  63.432  52.242  1.00  0.00           C  
ATOM   2757  HA  GLU   176      36.014  62.543  51.634  1.00  0.00           H  
ATOM   2758  CB  GLU   176      37.469  64.110  51.814  1.00  0.00           C  
ATOM   2759  HB2 GLU   176      37.344  64.306  50.749  1.00  0.00           H  
ATOM   2760  HB3 GLU   176      38.285  63.393  51.902  1.00  0.00           H  
ATOM   2761  CG  GLU   176      37.927  65.300  52.716  1.00  0.00           C  
ATOM   2762  HG2 GLU   176      38.968  65.561  52.526  1.00  0.00           H  
ATOM   2763  HG3 GLU   176      37.845  65.077  53.780  1.00  0.00           H  
ATOM   2764  CD  GLU   176      37.110  66.612  52.457  1.00  0.00           C  
ATOM   2765  OE1 GLU   176      36.385  66.697  51.442  1.00  0.00           O  
ATOM   2766  OE2 GLU   176      37.402  67.575  53.286  1.00  0.00           O  
ATOM   2767  C   GLU   176      36.363  62.899  53.667  1.00  0.00           C  
ATOM   2768  O   GLU   176      35.830  63.584  54.605  1.00  0.00           O  
ATOM   2769  N   LEU   177      37.223  61.912  53.854  1.00  0.00           N  
ATOM   2770  H   LEU   177      37.592  61.345  53.103  1.00  0.00           H  
ATOM   2771  CA  LEU   177      37.791  61.470  55.088  1.00  0.00           C  
ATOM   2772  HA  LEU   177      37.803  62.238  55.862  1.00  0.00           H  
ATOM   2773  CB  LEU   177      36.986  60.172  55.609  1.00  0.00           C  
ATOM   2774  HB2 LEU   177      37.209  59.949  56.652  1.00  0.00           H  
ATOM   2775  HB3 LEU   177      37.396  59.374  54.989  1.00  0.00           H  
ATOM   2776  CG  LEU   177      35.456  60.195  55.577  1.00  0.00           C  
ATOM   2777  HG  LEU   177      35.133  60.446  54.566  1.00  0.00           H  
ATOM   2778  CD1 LEU   177      34.858  58.831  55.911  1.00  0.00           C  
ATOM   2779 HD11 LEU   177      35.369  58.045  55.355  1.00  0.00           H  
ATOM   2780 HD12 LEU   177      35.073  58.511  56.931  1.00  0.00           H  
ATOM   2781 HD13 LEU   177      33.802  58.917  55.655  1.00  0.00           H  
ATOM   2782  CD2 LEU   177      34.816  61.232  56.492  1.00  0.00           C  
ATOM   2783 HD21 LEU   177      34.470  60.708  57.383  1.00  0.00           H  
ATOM   2784 HD22 LEU   177      35.595  61.932  56.795  1.00  0.00           H  
ATOM   2785 HD23 LEU   177      34.009  61.806  56.036  1.00  0.00           H  
ATOM   2786  C   LEU   177      39.277  61.140  54.986  1.00  0.00           C  
ATOM   2787  O   LEU   177      39.752  60.627  53.966  1.00  0.00           O  
ATOM   2788  N   THR   178      40.035  61.336  55.952  1.00  0.00           N  
ATOM   2789  H   THR   178      39.600  61.636  56.813  1.00  0.00           H  
ATOM   2790  CA  THR   178      41.366  60.612  56.117  1.00  0.00           C  
ATOM   2791  HA  THR   178      41.713  60.154  55.190  1.00  0.00           H  
ATOM   2792  CB  THR   178      42.456  61.628  56.335  1.00  0.00           C  
ATOM   2793  HB  THR   178      42.142  62.310  57.125  1.00  0.00           H  
ATOM   2794  CG2 THR   178      43.841  61.017  56.767  1.00  0.00           C  
ATOM   2795 HG21 THR   178      43.717  60.463  57.698  1.00  0.00           H  
ATOM   2796 HG22 THR   178      44.098  60.234  56.053  1.00  0.00           H  
ATOM   2797 HG23 THR   178      44.617  61.777  56.853  1.00  0.00           H  
ATOM   2798  OG1 THR   178      42.649  62.373  55.178  1.00  0.00           O  
ATOM   2799  HG1 THR   178      41.808  62.379  54.716  1.00  0.00           H  
ATOM   2800  C   THR   178      41.280  59.515  57.127  1.00  0.00           C  
ATOM   2801  O   THR   178      40.825  59.651  58.265  1.00  0.00           O  
ATOM   2802  N   ILE   179      41.767  58.329  56.736  1.00  0.00           N  
ATOM   2803  H   ILE   179      42.160  58.294  55.806  1.00  0.00           H  
ATOM   2804  CA  ILE   179      41.741  57.128  57.485  1.00  0.00           C  
ATOM   2805  HA  ILE   179      41.301  57.234  58.477  1.00  0.00           H  
ATOM   2806  CB  ILE   179      40.778  56.121  56.773  1.00  0.00           C  
ATOM   2807  HB  ILE   179      41.094  55.912  55.751  1.00  0.00           H  
ATOM   2808  CG2 ILE   179      40.720  54.773  57.453  1.00  0.00           C  
ATOM   2809 HG21 ILE   179      40.083  54.144  56.832  1.00  0.00           H  
ATOM   2810 HG22 ILE   179      41.691  54.279  57.428  1.00  0.00           H  
ATOM   2811 HG23 ILE   179      40.297  54.799  58.457  1.00  0.00           H  
ATOM   2812  CG1 ILE   179      39.348  56.784  56.651  1.00  0.00           C  
ATOM   2813 HG12 ILE   179      39.307  57.504  55.834  1.00  0.00           H  
ATOM   2814 HG13 ILE   179      39.169  57.377  57.548  1.00  0.00           H  
ATOM   2815  CD1 ILE   179      38.183  55.775  56.225  1.00  0.00           C  
ATOM   2816 HD11 ILE   179      37.931  55.078  57.024  1.00  0.00           H  
ATOM   2817 HD12 ILE   179      37.325  56.429  56.065  1.00  0.00           H  
ATOM   2818 HD13 ILE   179      38.440  55.286  55.286  1.00  0.00           H  
ATOM   2819  C   ILE   179      43.139  56.602  57.677  1.00  0.00           C  
ATOM   2820  O   ILE   179      43.815  56.368  56.638  1.00  0.00           O  
ATOM   2821  N   PRO   180      43.533  56.218  58.900  1.00  0.00           N  
ATOM   2822  CD  PRO   180      42.853  56.398  60.212  1.00  0.00           C  
ATOM   2823  HD2 PRO   180      41.829  56.024  60.185  1.00  0.00           H  
ATOM   2824  HD3 PRO   180      42.883  57.481  60.326  1.00  0.00           H  
ATOM   2825  CG  PRO   180      43.675  55.655  61.202  1.00  0.00           C  
ATOM   2826  HG2 PRO   180      43.642  56.166  62.164  1.00  0.00           H  
ATOM   2827  HG3 PRO   180      43.288  54.640  61.300  1.00  0.00           H  
ATOM   2828  CB  PRO   180      45.111  55.535  60.584  1.00  0.00           C  
ATOM   2829  HB2 PRO   180      45.555  56.449  60.977  1.00  0.00           H  
ATOM   2830  HB3 PRO   180      45.620  54.590  60.774  1.00  0.00           H  
ATOM   2831  CA  PRO   180      44.836  55.634  59.114  1.00  0.00           C  
ATOM   2832  HA  PRO   180      45.565  56.232  58.567  1.00  0.00           H  
ATOM   2833  C   PRO   180      44.937  54.309  58.295  1.00  0.00           C  
ATOM   2834  O   PRO   180      43.990  53.511  58.130  1.00  0.00           O  
ATOM   2835  N   GLY   181      46.128  54.125  57.796  1.00  0.00           N  
ATOM   2836  H   GLY   181      46.768  54.890  57.958  1.00  0.00           H  
ATOM   2837  CA  GLY   181      46.528  53.042  56.968  1.00  0.00           C  
ATOM   2838  HA2 GLY   181      46.428  52.045  57.396  1.00  0.00           H  
ATOM   2839  HA3 GLY   181      47.587  53.177  56.747  1.00  0.00           H  
ATOM   2840  C   GLY   181      45.833  52.994  55.584  1.00  0.00           C  
ATOM   2841  O   GLY   181      46.103  52.085  54.838  1.00  0.00           O  
ATOM   2842  N   PHE   182      45.038  54.018  55.191  1.00  0.00           N  
ATOM   2843  H   PHE   182      44.587  54.600  55.882  1.00  0.00           H  
ATOM   2844  CA  PHE   182      44.668  54.243  53.807  1.00  0.00           C  
ATOM   2845  HA  PHE   182      45.003  53.385  53.224  1.00  0.00           H  
ATOM   2846  CB  PHE   182      43.148  54.184  53.638  1.00  0.00           C  
ATOM   2847  HB2 PHE   182      42.610  55.012  54.100  1.00  0.00           H  
ATOM   2848  HB3 PHE   182      42.878  53.224  54.077  1.00  0.00           H  
ATOM   2849  CG  PHE   182      42.645  54.047  52.177  1.00  0.00           C  
ATOM   2850  CD1 PHE   182      42.434  55.213  51.365  1.00  0.00           C  
ATOM   2851  HD1 PHE   182      42.559  56.202  51.781  1.00  0.00           H  
ATOM   2852  CE1 PHE   182      42.035  54.980  50.050  1.00  0.00           C  
ATOM   2853  HE1 PHE   182      41.723  55.826  49.455  1.00  0.00           H  
ATOM   2854  CZ  PHE   182      41.808  53.714  49.506  1.00  0.00           C  
ATOM   2855  HZ  PHE   182      41.457  53.638  48.487  1.00  0.00           H  
ATOM   2856  CE2 PHE   182      42.326  52.611  50.191  1.00  0.00           C  
ATOM   2857  HE2 PHE   182      42.227  51.658  49.692  1.00  0.00           H  
ATOM   2858  CD2 PHE   182      42.622  52.762  51.524  1.00  0.00           C  
ATOM   2859  HD2 PHE   182      42.814  51.866  52.094  1.00  0.00           H  
ATOM   2860  C   PHE   182      45.304  55.532  53.195  1.00  0.00           C  
ATOM   2861  O   PHE   182      45.012  56.598  53.686  1.00  0.00           O  
ATOM   2862  N   LYS   183      46.090  55.470  52.171  1.00  0.00           N  
ATOM   2863  H   LYS   183      46.098  54.594  51.667  1.00  0.00           H  
ATOM   2864  CA  LYS   183      47.146  56.389  51.902  1.00  0.00           C  
ATOM   2865  HA  LYS   183      47.420  56.646  52.925  1.00  0.00           H  
ATOM   2866  CB  LYS   183      48.225  55.625  51.080  1.00  0.00           C  
ATOM   2867  HB2 LYS   183      48.346  54.591  51.401  1.00  0.00           H  
ATOM   2868  HB3 LYS   183      49.158  56.173  51.216  1.00  0.00           H  
ATOM   2869  CG  LYS   183      48.085  55.620  49.484  1.00  0.00           C  
ATOM   2870  HG2 LYS   183      48.239  56.663  49.205  1.00  0.00           H  
ATOM   2871  HG3 LYS   183      47.095  55.188  49.345  1.00  0.00           H  
ATOM   2872  CD  LYS   183      49.091  54.607  48.838  1.00  0.00           C  
ATOM   2873  HD2 LYS   183      50.064  55.096  48.796  1.00  0.00           H  
ATOM   2874  HD3 LYS   183      48.740  54.542  47.808  1.00  0.00           H  
ATOM   2875  CE  LYS   183      49.106  53.222  49.469  1.00  0.00           C  
ATOM   2876  HE2 LYS   183      49.545  53.236  50.466  1.00  0.00           H  
ATOM   2877  HE3 LYS   183      49.844  52.544  49.041  1.00  0.00           H  
ATOM   2878  NZ  LYS   183      47.791  52.464  49.374  1.00  0.00           N  
ATOM   2879  HZ1 LYS   183      47.054  52.900  49.911  1.00  0.00           H  
ATOM   2880  HZ2 LYS   183      47.874  51.574  49.845  1.00  0.00           H  
ATOM   2881  HZ3 LYS   183      47.476  52.288  48.431  1.00  0.00           H  
ATOM   2882  C   LYS   183      46.774  57.763  51.311  1.00  0.00           C  
ATOM   2883  O   LYS   183      47.658  58.561  50.970  1.00  0.00           O  
ATOM   2884  N   ASN   184      45.469  58.033  51.115  1.00  0.00           N  
ATOM   2885  H   ASN   184      44.781  57.346  51.389  1.00  0.00           H  
ATOM   2886  CA  ASN   184      44.917  59.316  50.598  1.00  0.00           C  
ATOM   2887  HA  ASN   184      45.655  60.021  50.979  1.00  0.00           H  
ATOM   2888  CB  ASN   184      45.066  59.325  49.017  1.00  0.00           C  
ATOM   2889  HB2 ASN   184      44.326  60.024  48.627  1.00  0.00           H  
ATOM   2890  HB3 ASN   184      44.759  58.357  48.621  1.00  0.00           H  
ATOM   2891  CG  ASN   184      46.439  59.792  48.459  1.00  0.00           C  
ATOM   2892  OD1 ASN   184      47.016  60.758  48.859  1.00  0.00           O  
ATOM   2893  ND2 ASN   184      46.945  59.337  47.328  1.00  0.00           N  
ATOM   2894 HD21 ASN   184      47.811  59.768  47.039  1.00  0.00           H  
ATOM   2895 HD22 ASN   184      46.489  58.612  46.794  1.00  0.00           H  
ATOM   2896  C   ASN   184      43.544  59.699  51.041  1.00  0.00           C  
ATOM   2897  O   ASN   184      42.778  58.817  51.433  1.00  0.00           O  
ATOM   2898  N   PRO   185      43.150  60.970  50.984  1.00  0.00           N  
ATOM   2899  CD  PRO   185      44.007  62.186  50.806  1.00  0.00           C  
ATOM   2900  HD2 PRO   185      44.169  62.512  49.778  1.00  0.00           H  
ATOM   2901  HD3 PRO   185      44.939  62.165  51.371  1.00  0.00           H  
ATOM   2902  CG  PRO   185      43.187  63.354  51.391  1.00  0.00           C  
ATOM   2903  HG2 PRO   185      43.334  63.465  52.465  1.00  0.00           H  
ATOM   2904  HG3 PRO   185      43.342  64.293  50.858  1.00  0.00           H  
ATOM   2905  CB  PRO   185      41.782  62.954  51.156  1.00  0.00           C  
ATOM   2906  HB2 PRO   185      41.039  63.416  51.807  1.00  0.00           H  
ATOM   2907  HB3 PRO   185      41.518  63.317  50.163  1.00  0.00           H  
ATOM   2908  CA  PRO   185      41.799  61.414  51.399  1.00  0.00           C  
ATOM   2909  HA  PRO   185      41.614  61.344  52.471  1.00  0.00           H  
ATOM   2910  C   PRO   185      40.765  60.704  50.541  1.00  0.00           C  
ATOM   2911  O   PRO   185      40.882  60.788  49.273  1.00  0.00           O  
ATOM   2912  N   TYR   186      39.803  59.979  51.122  1.00  0.00           N  
ATOM   2913  H   TYR   186      39.836  59.920  52.130  1.00  0.00           H  
ATOM   2914  CA  TYR   186      38.912  59.021  50.387  1.00  0.00           C  
ATOM   2915  HA  TYR   186      39.200  59.064  49.336  1.00  0.00           H  
ATOM   2916  CB  TYR   186      39.366  57.669  50.929  1.00  0.00           C  
ATOM   2917  HB2 TYR   186      39.051  57.500  51.958  1.00  0.00           H  
ATOM   2918  HB3 TYR   186      40.454  57.692  51.004  1.00  0.00           H  
ATOM   2919  CG  TYR   186      38.953  56.398  50.243  1.00  0.00           C  
ATOM   2920  CD1 TYR   186      38.672  55.342  51.119  1.00  0.00           C  
ATOM   2921  HD1 TYR   186      38.753  55.381  52.195  1.00  0.00           H  
ATOM   2922  CE1 TYR   186      38.142  54.152  50.607  1.00  0.00           C  
ATOM   2923  HE1 TYR   186      37.994  53.257  51.194  1.00  0.00           H  
ATOM   2924  CZ  TYR   186      37.913  54.020  49.236  1.00  0.00           C  
ATOM   2925  OH  TYR   186      37.507  52.795  48.697  1.00  0.00           O  
ATOM   2926  HH  TYR   186      36.880  52.964  47.989  1.00  0.00           H  
ATOM   2927  CE2 TYR   186      38.294  55.001  48.322  1.00  0.00           C  
ATOM   2928  HE2 TYR   186      38.211  54.943  47.247  1.00  0.00           H  
ATOM   2929  CD2 TYR   186      38.698  56.270  48.855  1.00  0.00           C  
ATOM   2930  HD2 TYR   186      38.811  57.131  48.212  1.00  0.00           H  
ATOM   2931  C   TYR   186      37.406  59.386  50.413  1.00  0.00           C  
ATOM   2932  O   TYR   186      36.766  59.308  51.459  1.00  0.00           O  
ATOM   2933  N   PRO   187      36.802  59.925  49.306  1.00  0.00           N  
ATOM   2934  CD  PRO   187      37.592  60.380  48.075  1.00  0.00           C  
ATOM   2935  HD2 PRO   187      37.725  59.527  47.409  1.00  0.00           H  
ATOM   2936  HD3 PRO   187      38.464  60.806  48.570  1.00  0.00           H  
ATOM   2937  CG  PRO   187      36.722  61.478  47.475  1.00  0.00           C  
ATOM   2938  HG2 PRO   187      36.947  62.466  47.876  1.00  0.00           H  
ATOM   2939  HG3 PRO   187      36.742  61.391  46.389  1.00  0.00           H  
ATOM   2940  CB  PRO   187      35.304  61.133  47.995  1.00  0.00           C  
ATOM   2941  HB2 PRO   187      34.707  61.982  48.329  1.00  0.00           H  
ATOM   2942  HB3 PRO   187      34.729  60.551  47.275  1.00  0.00           H  
ATOM   2943  CA  PRO   187      35.471  60.323  49.291  1.00  0.00           C  
ATOM   2944  HA  PRO   187      35.348  60.990  50.144  1.00  0.00           H  
ATOM   2945  C   PRO   187      34.436  59.173  49.510  1.00  0.00           C  
ATOM   2946  O   PRO   187      34.535  58.112  48.905  1.00  0.00           O  
ATOM   2947  N   GLY   188      33.357  59.554  50.169  1.00  0.00           N  
ATOM   2948  H   GLY   188      33.234  60.528  50.408  1.00  0.00           H  
ATOM   2949  CA  GLY   188      32.217  58.637  50.426  1.00  0.00           C  
ATOM   2950  HA2 GLY   188      31.381  59.200  50.842  1.00  0.00           H  
ATOM   2951  HA3 GLY   188      32.516  57.816  51.077  1.00  0.00           H  
ATOM   2952  C   GLY   188      31.710  57.818  49.251  1.00  0.00           C  
ATOM   2953  O   GLY   188      31.422  56.625  49.483  1.00  0.00           O  
ATOM   2954  N   LYS   189      31.679  58.438  48.055  1.00  0.00           N  
ATOM   2955  H   LYS   189      31.748  59.432  48.225  1.00  0.00           H  
ATOM   2956  CA  LYS   189      31.310  57.812  46.766  1.00  0.00           C  
ATOM   2957  HA  LYS   189      30.287  57.462  46.904  1.00  0.00           H  
ATOM   2958  CB  LYS   189      31.290  58.932  45.722  1.00  0.00           C  
ATOM   2959  HB2 LYS   189      30.944  59.809  46.269  1.00  0.00           H  
ATOM   2960  HB3 LYS   189      30.527  58.695  44.980  1.00  0.00           H  
ATOM   2961  CG  LYS   189      32.660  59.231  45.088  1.00  0.00           C  
ATOM   2962  HG2 LYS   189      33.035  58.283  44.704  1.00  0.00           H  
ATOM   2963  HG3 LYS   189      33.326  59.642  45.847  1.00  0.00           H  
ATOM   2964  CD  LYS   189      32.382  60.178  43.907  1.00  0.00           C  
ATOM   2965  HD2 LYS   189      31.524  59.915  43.289  1.00  0.00           H  
ATOM   2966  HD3 LYS   189      33.263  60.228  43.267  1.00  0.00           H  
ATOM   2967  CE  LYS   189      32.069  61.546  44.578  1.00  0.00           C  
ATOM   2968  HE2 LYS   189      32.883  61.705  45.285  1.00  0.00           H  
ATOM   2969  HE3 LYS   189      31.120  61.667  45.100  1.00  0.00           H  
ATOM   2970  NZ  LYS   189      32.234  62.782  43.727  1.00  0.00           N  
ATOM   2971  HZ1 LYS   189      32.185  63.651  44.241  1.00  0.00           H  
ATOM   2972  HZ2 LYS   189      31.489  62.809  43.045  1.00  0.00           H  
ATOM   2973  HZ3 LYS   189      33.156  62.758  43.315  1.00  0.00           H  
ATOM   2974  C   LYS   189      32.090  56.578  46.319  1.00  0.00           C  
ATOM   2975  O   LYS   189      31.426  55.633  45.832  1.00  0.00           O  
ATOM   2976  N   PHE   190      33.342  56.462  46.655  1.00  0.00           N  
ATOM   2977  H   PHE   190      33.731  57.203  47.221  1.00  0.00           H  
ATOM   2978  CA  PHE   190      34.161  55.306  46.279  1.00  0.00           C  
ATOM   2979  HA  PHE   190      33.727  54.747  45.450  1.00  0.00           H  
ATOM   2980  CB  PHE   190      35.553  55.717  45.758  1.00  0.00           C  
ATOM   2981  HB2 PHE   190      36.062  54.881  45.279  1.00  0.00           H  
ATOM   2982  HB3 PHE   190      36.150  55.976  46.633  1.00  0.00           H  
ATOM   2983  CG  PHE   190      35.603  56.891  44.795  1.00  0.00           C  
ATOM   2984  CD1 PHE   190      35.244  56.649  43.422  1.00  0.00           C  
ATOM   2985  HD1 PHE   190      34.939  55.703  42.999  1.00  0.00           H  
ATOM   2986  CE1 PHE   190      35.232  57.740  42.614  1.00  0.00           C  
ATOM   2987  HE1 PHE   190      34.977  57.513  41.589  1.00  0.00           H  
ATOM   2988  CZ  PHE   190      35.661  59.026  42.985  1.00  0.00           C  
ATOM   2989  HZ  PHE   190      35.615  59.801  42.235  1.00  0.00           H  
ATOM   2990  CE2 PHE   190      36.024  59.243  44.308  1.00  0.00           C  
ATOM   2991  HE2 PHE   190      36.461  60.191  44.587  1.00  0.00           H  
ATOM   2992  CD2 PHE   190      36.030  58.141  45.234  1.00  0.00           C  
ATOM   2993  HD2 PHE   190      36.298  58.291  46.270  1.00  0.00           H  
ATOM   2994  C   PHE   190      34.309  54.326  47.494  1.00  0.00           C  
ATOM   2995  O   PHE   190      35.085  53.376  47.292  1.00  0.00           O  
ATOM   2996  N   LEU   191      33.848  54.553  48.741  1.00  0.00           N  
ATOM   2997  H   LEU   191      33.316  55.404  48.853  1.00  0.00           H  
ATOM   2998  CA  LEU   191      33.865  53.493  49.753  1.00  0.00           C  
ATOM   2999  HA  LEU   191      34.921  53.224  49.748  1.00  0.00           H  
ATOM   3000  CB  LEU   191      33.327  54.031  51.066  1.00  0.00           C  
ATOM   3001  HB2 LEU   191      32.905  53.298  51.754  1.00  0.00           H  
ATOM   3002  HB3 LEU   191      32.541  54.718  50.753  1.00  0.00           H  
ATOM   3003  CG  LEU   191      34.243  54.824  52.006  1.00  0.00           C  
ATOM   3004  HG  LEU   191      34.841  55.476  51.370  1.00  0.00           H  
ATOM   3005  CD1 LEU   191      33.397  55.556  52.980  1.00  0.00           C  
ATOM   3006 HD11 LEU   191      32.788  54.844  53.537  1.00  0.00           H  
ATOM   3007 HD12 LEU   191      34.070  56.170  53.579  1.00  0.00           H  
ATOM   3008 HD13 LEU   191      32.734  56.247  52.460  1.00  0.00           H  
ATOM   3009  CD2 LEU   191      35.210  53.906  52.807  1.00  0.00           C  
ATOM   3010 HD21 LEU   191      35.690  53.210  52.120  1.00  0.00           H  
ATOM   3011 HD22 LEU   191      36.072  54.397  53.259  1.00  0.00           H  
ATOM   3012 HD23 LEU   191      34.638  53.452  53.616  1.00  0.00           H  
ATOM   3013  C   LEU   191      32.846  52.345  49.270  1.00  0.00           C  
ATOM   3014  O   LEU   191      31.761  52.656  48.795  1.00  0.00           O  
ATOM   3015  N   PRO   192      33.311  51.092  49.183  1.00  0.00           N  
ATOM   3016  CD  PRO   192      34.539  50.571  49.801  1.00  0.00           C  
ATOM   3017  HD2 PRO   192      34.582  50.837  50.858  1.00  0.00           H  
ATOM   3018  HD3 PRO   192      35.398  50.947  49.246  1.00  0.00           H  
ATOM   3019  CG  PRO   192      34.422  49.048  49.731  1.00  0.00           C  
ATOM   3020  HG2 PRO   192      35.401  48.597  49.573  1.00  0.00           H  
ATOM   3021  HG3 PRO   192      33.886  48.661  50.597  1.00  0.00           H  
ATOM   3022  CB  PRO   192      33.467  48.766  48.557  1.00  0.00           C  
ATOM   3023  HB2 PRO   192      33.985  48.838  47.600  1.00  0.00           H  
ATOM   3024  HB3 PRO   192      33.106  47.739  48.616  1.00  0.00           H  
ATOM   3025  CA  PRO   192      32.562  49.967  48.637  1.00  0.00           C  
ATOM   3026  HA  PRO   192      32.297  50.299  47.633  1.00  0.00           H  
ATOM   3027  C   PRO   192      31.313  49.601  49.478  1.00  0.00           C  
ATOM   3028  O   PRO   192      31.380  49.736  50.692  1.00  0.00           O  
ATOM   3029  N   ARG   193      30.260  49.108  48.819  1.00  0.00           N  
ATOM   3030  H   ARG   193      30.363  48.861  47.846  1.00  0.00           H  
ATOM   3031  CA  ARG   193      28.897  49.215  49.419  1.00  0.00           C  
ATOM   3032  HA  ARG   193      28.540  50.201  49.715  1.00  0.00           H  
ATOM   3033  CB  ARG   193      27.861  48.581  48.435  1.00  0.00           C  
ATOM   3034  HB2 ARG   193      27.537  47.602  48.786  1.00  0.00           H  
ATOM   3035  HB3 ARG   193      28.397  48.452  47.494  1.00  0.00           H  
ATOM   3036  CG  ARG   193      26.629  49.437  48.079  1.00  0.00           C  
ATOM   3037  HG2 ARG   193      26.195  49.750  49.028  1.00  0.00           H  
ATOM   3038  HG3 ARG   193      25.923  48.903  47.443  1.00  0.00           H  
ATOM   3039  CD  ARG   193      27.093  50.684  47.357  1.00  0.00           C  
ATOM   3040  HD2 ARG   193      27.498  50.489  46.364  1.00  0.00           H  
ATOM   3041  HD3 ARG   193      27.930  51.091  47.924  1.00  0.00           H  
ATOM   3042  NE  ARG   193      25.947  51.573  47.218  1.00  0.00           N  
ATOM   3043  HE  ARG   193      24.983  51.297  47.340  1.00  0.00           H  
ATOM   3044  CZ  ARG   193      26.056  52.796  46.706  1.00  0.00           C  
ATOM   3045  NH1 ARG   193      27.216  53.456  46.592  1.00  0.00           N  
ATOM   3046 HH11 ARG   193      27.178  54.465  46.577  1.00  0.00           H  
ATOM   3047 HH12 ARG   193      28.099  52.981  46.718  1.00  0.00           H  
ATOM   3048  NH2 ARG   193      25.051  53.518  46.384  1.00  0.00           N  
ATOM   3049 HH21 ARG   193      25.220  54.495  46.190  1.00  0.00           H  
ATOM   3050 HH22 ARG   193      24.089  53.211  46.376  1.00  0.00           H  
ATOM   3051  C   ARG   193      28.726  48.425  50.748  1.00  0.00           C  
ATOM   3052  O   ARG   193      27.988  48.861  51.603  1.00  0.00           O  
ATOM   3053  N   LEU   194      29.555  47.372  50.922  1.00  0.00           N  
ATOM   3054  H   LEU   194      30.087  47.032  50.133  1.00  0.00           H  
ATOM   3055  CA  LEU   194      29.651  46.542  52.135  1.00  0.00           C  
ATOM   3056  HA  LEU   194      28.840  45.883  52.444  1.00  0.00           H  
ATOM   3057  CB  LEU   194      30.819  45.592  51.940  1.00  0.00           C  
ATOM   3058  HB2 LEU   194      31.700  46.189  51.703  1.00  0.00           H  
ATOM   3059  HB3 LEU   194      30.586  45.104  50.994  1.00  0.00           H  
ATOM   3060  CG  LEU   194      31.071  44.678  53.160  1.00  0.00           C  
ATOM   3061  HG  LEU   194      30.267  44.472  53.866  1.00  0.00           H  
ATOM   3062  CD1 LEU   194      31.344  43.316  52.471  1.00  0.00           C  
ATOM   3063 HD11 LEU   194      30.472  42.791  52.079  1.00  0.00           H  
ATOM   3064 HD12 LEU   194      32.029  43.474  51.639  1.00  0.00           H  
ATOM   3065 HD13 LEU   194      31.829  42.586  53.118  1.00  0.00           H  
ATOM   3066  CD2 LEU   194      32.276  45.096  53.969  1.00  0.00           C  
ATOM   3067 HD21 LEU   194      32.593  44.254  54.585  1.00  0.00           H  
ATOM   3068 HD22 LEU   194      33.130  45.272  53.315  1.00  0.00           H  
ATOM   3069 HD23 LEU   194      32.071  45.902  54.673  1.00  0.00           H  
ATOM   3070  C   LEU   194      29.897  47.532  53.338  1.00  0.00           C  
ATOM   3071  O   LEU   194      29.316  47.316  54.427  1.00  0.00           O  
ATOM   3072  N   THR   195      30.735  48.526  53.243  1.00  0.00           N  
ATOM   3073  H   THR   195      31.226  48.564  52.362  1.00  0.00           H  
ATOM   3074  CA  THR   195      31.146  49.364  54.340  1.00  0.00           C  
ATOM   3075  HA  THR   195      31.127  48.837  55.294  1.00  0.00           H  
ATOM   3076  CB  THR   195      32.581  49.892  54.110  1.00  0.00           C  
ATOM   3077  HB  THR   195      32.916  50.462  54.976  1.00  0.00           H  
ATOM   3078  CG2 THR   195      33.628  48.832  54.098  1.00  0.00           C  
ATOM   3079 HG21 THR   195      33.740  48.280  55.031  1.00  0.00           H  
ATOM   3080 HG22 THR   195      33.348  48.182  53.270  1.00  0.00           H  
ATOM   3081 HG23 THR   195      34.590  49.279  53.846  1.00  0.00           H  
ATOM   3082  OG1 THR   195      32.782  50.822  53.019  1.00  0.00           O  
ATOM   3083  HG1 THR   195      32.450  50.512  52.173  1.00  0.00           H  
ATOM   3084  C   THR   195      30.233  50.505  54.631  1.00  0.00           C  
ATOM   3085  O   THR   195      30.391  51.221  55.578  1.00  0.00           O  
ATOM   3086  N   THR   196      29.159  50.701  53.822  1.00  0.00           N  
ATOM   3087  H   THR   196      29.011  49.941  53.173  1.00  0.00           H  
ATOM   3088  CA  THR   196      27.974  51.604  54.032  1.00  0.00           C  
ATOM   3089  HA  THR   196      28.143  52.251  54.893  1.00  0.00           H  
ATOM   3090  CB  THR   196      27.732  52.548  52.873  1.00  0.00           C  
ATOM   3091  HB  THR   196      26.896  53.215  53.087  1.00  0.00           H  
ATOM   3092  CG2 THR   196      28.799  53.553  52.566  1.00  0.00           C  
ATOM   3093 HG21 THR   196      29.745  53.029  52.432  1.00  0.00           H  
ATOM   3094 HG22 THR   196      28.455  54.155  51.725  1.00  0.00           H  
ATOM   3095 HG23 THR   196      28.887  54.230  53.416  1.00  0.00           H  
ATOM   3096  OG1 THR   196      27.631  51.946  51.604  1.00  0.00           O  
ATOM   3097  HG1 THR   196      26.767  51.557  51.451  1.00  0.00           H  
ATOM   3098  C   THR   196      26.689  50.819  54.275  1.00  0.00           C  
ATOM   3099  O   THR   196      25.628  51.433  54.442  1.00  0.00           O  
ATOM   3100  N   ASP   197      26.577  49.481  54.052  1.00  0.00           N  
ATOM   3101  H   ASP   197      27.448  49.074  53.741  1.00  0.00           H  
ATOM   3102  CA  ASP   197      25.522  48.467  54.286  1.00  0.00           C  
ATOM   3103  HA  ASP   197      24.648  49.028  53.953  1.00  0.00           H  
ATOM   3104  CB  ASP   197      25.749  47.211  53.482  1.00  0.00           C  
ATOM   3105  HB2 ASP   197      26.636  46.645  53.766  1.00  0.00           H  
ATOM   3106  HB3 ASP   197      25.862  47.553  52.453  1.00  0.00           H  
ATOM   3107  CG  ASP   197      24.471  46.443  53.695  1.00  0.00           C  
ATOM   3108  OD1 ASP   197      24.423  45.703  54.657  1.00  0.00           O  
ATOM   3109  OD2 ASP   197      23.596  46.595  52.804  1.00  0.00           O  
ATOM   3110  C   ASP   197      25.479  48.371  55.823  1.00  0.00           C  
ATOM   3111  O   ASP   197      26.477  48.521  56.518  1.00  0.00           O  
ATOM   3112  N   GLN   198      24.269  48.172  56.398  1.00  0.00           N  
ATOM   3113  H   GLN   198      23.536  48.442  55.759  1.00  0.00           H  
ATOM   3114  CA  GLN   198      24.017  47.923  57.858  1.00  0.00           C  
ATOM   3115  HA  GLN   198      24.983  47.723  58.323  1.00  0.00           H  
ATOM   3116  CB  GLN   198      23.414  49.203  58.499  1.00  0.00           C  
ATOM   3117  HB2 GLN   198      23.307  49.053  59.574  1.00  0.00           H  
ATOM   3118  HB3 GLN   198      22.475  49.388  57.977  1.00  0.00           H  
ATOM   3119  CG  GLN   198      24.260  50.524  58.390  1.00  0.00           C  
ATOM   3120  HG2 GLN   198      23.622  51.385  58.587  1.00  0.00           H  
ATOM   3121  HG3 GLN   198      24.746  50.574  57.416  1.00  0.00           H  
ATOM   3122  CD  GLN   198      25.343  50.435  59.516  1.00  0.00           C  
ATOM   3123  OE1 GLN   198      25.651  49.438  60.113  1.00  0.00           O  
ATOM   3124  NE2 GLN   198      25.909  51.473  59.905  1.00  0.00           N  
ATOM   3125 HE21 GLN   198      26.527  51.386  60.699  1.00  0.00           H  
ATOM   3126 HE22 GLN   198      25.594  52.369  59.561  1.00  0.00           H  
ATOM   3127  C   GLN   198      23.124  46.643  58.064  1.00  0.00           C  
ATOM   3128  O   GLN   198      22.452  46.581  59.083  1.00  0.00           O  
ATOM   3129  N   THR   199      23.067  45.627  57.214  1.00  0.00           N  
ATOM   3130  H   THR   199      23.659  45.694  56.399  1.00  0.00           H  
ATOM   3131  CA  THR   199      22.312  44.371  57.309  1.00  0.00           C  
ATOM   3132  HA  THR   199      21.445  44.598  57.930  1.00  0.00           H  
ATOM   3133  CB  THR   199      21.771  43.952  55.908  1.00  0.00           C  
ATOM   3134  HB  THR   199      21.189  43.052  56.106  1.00  0.00           H  
ATOM   3135  CG2 THR   199      20.848  45.058  55.287  1.00  0.00           C  
ATOM   3136 HG21 THR   199      20.215  44.607  54.522  1.00  0.00           H  
ATOM   3137 HG22 THR   199      20.298  45.457  56.138  1.00  0.00           H  
ATOM   3138 HG23 THR   199      21.479  45.695  54.668  1.00  0.00           H  
ATOM   3139  OG1 THR   199      22.747  43.626  54.941  1.00  0.00           O  
ATOM   3140  HG1 THR   199      23.369  44.354  54.888  1.00  0.00           H  
ATOM   3141  C   THR   199      22.955  43.193  57.984  1.00  0.00           C  
ATOM   3142  O   THR   199      24.128  43.375  58.367  1.00  0.00           O  
ATOM   3143  N   THR   200      22.175  42.153  58.349  1.00  0.00           N  
ATOM   3144  H   THR   200      21.210  42.188  58.055  1.00  0.00           H  
ATOM   3145  CA  THR   200      22.621  40.972  59.186  1.00  0.00           C  
ATOM   3146  HA  THR   200      22.949  41.466  60.101  1.00  0.00           H  
ATOM   3147  CB  THR   200      21.379  40.040  59.584  1.00  0.00           C  
ATOM   3148  HB  THR   200      21.168  39.271  58.840  1.00  0.00           H  
ATOM   3149  CG2 THR   200      21.848  39.280  60.866  1.00  0.00           C  
ATOM   3150 HG21 THR   200      22.764  38.721  60.673  1.00  0.00           H  
ATOM   3151 HG22 THR   200      22.001  39.979  61.689  1.00  0.00           H  
ATOM   3152 HG23 THR   200      20.987  38.657  61.104  1.00  0.00           H  
ATOM   3153  OG1 THR   200      20.271  40.702  59.949  1.00  0.00           O  
ATOM   3154  HG1 THR   200      19.785  41.029  59.189  1.00  0.00           H  
ATOM   3155  C   THR   200      23.829  40.317  58.580  1.00  0.00           C  
ATOM   3156  O   THR   200      24.835  40.004  59.179  1.00  0.00           O  
ATOM   3157  N   ALA   201      23.824  40.073  57.278  1.00  0.00           N  
ATOM   3158  H   ALA   201      22.943  40.168  56.794  1.00  0.00           H  
ATOM   3159  CA  ALA   201      25.014  39.573  56.642  1.00  0.00           C  
ATOM   3160  HA  ALA   201      25.313  38.621  57.080  1.00  0.00           H  
ATOM   3161  CB  ALA   201      24.809  39.302  55.145  1.00  0.00           C  
ATOM   3162  HB1 ALA   201      24.510  40.180  54.571  1.00  0.00           H  
ATOM   3163  HB2 ALA   201      25.689  38.876  54.663  1.00  0.00           H  
ATOM   3164  HB3 ALA   201      23.960  38.623  55.074  1.00  0.00           H  
ATOM   3165  C   ALA   201      26.225  40.481  56.738  1.00  0.00           C  
ATOM   3166  O   ALA   201      27.245  39.953  57.110  1.00  0.00           O  
ATOM   3167  N   THR   202      26.099  41.794  56.543  1.00  0.00           N  
ATOM   3168  H   THR   202      25.200  42.241  56.438  1.00  0.00           H  
ATOM   3169  CA  THR   202      27.223  42.732  56.760  1.00  0.00           C  
ATOM   3170  HA  THR   202      27.988  42.349  56.086  1.00  0.00           H  
ATOM   3171  CB  THR   202      26.703  44.109  56.275  1.00  0.00           C  
ATOM   3172  HB  THR   202      25.750  44.428  56.698  1.00  0.00           H  
ATOM   3173  CG2 THR   202      27.748  45.221  56.525  1.00  0.00           C  
ATOM   3174 HG21 THR   202      27.893  45.452  57.581  1.00  0.00           H  
ATOM   3175 HG22 THR   202      28.759  44.932  56.236  1.00  0.00           H  
ATOM   3176 HG23 THR   202      27.365  46.056  55.939  1.00  0.00           H  
ATOM   3177  OG1 THR   202      26.603  43.880  54.905  1.00  0.00           O  
ATOM   3178  HG1 THR   202      25.999  44.516  54.513  1.00  0.00           H  
ATOM   3179  C   THR   202      27.713  42.839  58.251  1.00  0.00           C  
ATOM   3180  O   THR   202      28.907  42.772  58.511  1.00  0.00           O  
ATOM   3181  N   THR   203      26.821  42.737  59.197  1.00  0.00           N  
ATOM   3182  H   THR   203      25.858  42.723  58.895  1.00  0.00           H  
ATOM   3183  CA  THR   203      27.063  42.505  60.632  1.00  0.00           C  
ATOM   3184  HA  THR   203      27.679  43.358  60.916  1.00  0.00           H  
ATOM   3185  CB  THR   203      25.795  42.553  61.495  1.00  0.00           C  
ATOM   3186  HB  THR   203      25.019  41.836  61.228  1.00  0.00           H  
ATOM   3187  CG2 THR   203      26.079  42.715  63.000  1.00  0.00           C  
ATOM   3188 HG21 THR   203      26.409  43.721  63.260  1.00  0.00           H  
ATOM   3189 HG22 THR   203      25.117  42.489  63.461  1.00  0.00           H  
ATOM   3190 HG23 THR   203      26.786  41.973  63.369  1.00  0.00           H  
ATOM   3191  OG1 THR   203      25.350  43.863  61.068  1.00  0.00           O  
ATOM   3192  HG1 THR   203      25.238  43.919  60.116  1.00  0.00           H  
ATOM   3193  C   THR   203      27.776  41.134  60.873  1.00  0.00           C  
ATOM   3194  O   THR   203      28.741  41.222  61.681  1.00  0.00           O  
ATOM   3195  N   LEU   204      27.483  40.076  60.151  1.00  0.00           N  
ATOM   3196  H   LEU   204      26.669  40.073  59.553  1.00  0.00           H  
ATOM   3197  CA  LEU   204      28.128  38.705  60.417  1.00  0.00           C  
ATOM   3198  HA  LEU   204      28.076  38.582  61.499  1.00  0.00           H  
ATOM   3199  CB  LEU   204      27.188  37.594  59.894  1.00  0.00           C  
ATOM   3200  HB2 LEU   204      26.983  37.769  58.837  1.00  0.00           H  
ATOM   3201  HB3 LEU   204      26.254  37.738  60.437  1.00  0.00           H  
ATOM   3202  CG  LEU   204      27.490  36.106  60.103  1.00  0.00           C  
ATOM   3203  HG  LEU   204      28.454  35.847  59.666  1.00  0.00           H  
ATOM   3204  CD1 LEU   204      27.673  35.740  61.636  1.00  0.00           C  
ATOM   3205 HD11 LEU   204      27.793  34.656  61.643  1.00  0.00           H  
ATOM   3206 HD12 LEU   204      28.433  36.238  62.238  1.00  0.00           H  
ATOM   3207 HD13 LEU   204      26.764  36.003  62.177  1.00  0.00           H  
ATOM   3208  CD2 LEU   204      26.506  35.156  59.434  1.00  0.00           C  
ATOM   3209 HD21 LEU   204      25.513  35.353  59.837  1.00  0.00           H  
ATOM   3210 HD22 LEU   204      26.400  35.323  58.362  1.00  0.00           H  
ATOM   3211 HD23 LEU   204      26.870  34.137  59.567  1.00  0.00           H  
ATOM   3212  C   LEU   204      29.525  38.610  59.885  1.00  0.00           C  
ATOM   3213  O   LEU   204      30.335  37.913  60.438  1.00  0.00           O  
ATOM   3214  N   PHE   205      29.932  39.338  58.874  1.00  0.00           N  
ATOM   3215  H   PHE   205      29.240  39.691  58.228  1.00  0.00           H  
ATOM   3216  CA  PHE   205      31.240  39.753  58.440  1.00  0.00           C  
ATOM   3217  HA  PHE   205      31.883  38.883  58.309  1.00  0.00           H  
ATOM   3218  CB  PHE   205      31.112  40.570  57.112  1.00  0.00           C  
ATOM   3219  HB2 PHE   205      30.396  41.391  57.144  1.00  0.00           H  
ATOM   3220  HB3 PHE   205      30.742  39.818  56.415  1.00  0.00           H  
ATOM   3221  CG  PHE   205      32.503  41.093  56.768  1.00  0.00           C  
ATOM   3222  CD1 PHE   205      33.026  42.241  57.285  1.00  0.00           C  
ATOM   3223  HD1 PHE   205      32.413  42.811  57.967  1.00  0.00           H  
ATOM   3224  CE1 PHE   205      34.207  42.795  56.769  1.00  0.00           C  
ATOM   3225  HE1 PHE   205      34.475  43.811  57.016  1.00  0.00           H  
ATOM   3226  CZ  PHE   205      34.861  42.172  55.694  1.00  0.00           C  
ATOM   3227  HZ  PHE   205      35.760  42.568  55.245  1.00  0.00           H  
ATOM   3228  CE2 PHE   205      34.447  40.894  55.212  1.00  0.00           C  
ATOM   3229  HE2 PHE   205      34.889  40.415  54.351  1.00  0.00           H  
ATOM   3230  CD2 PHE   205      33.272  40.347  55.810  1.00  0.00           C  
ATOM   3231  HD2 PHE   205      32.838  39.437  55.423  1.00  0.00           H  
ATOM   3232  C   PHE   205      32.059  40.547  59.488  1.00  0.00           C  
ATOM   3233  O   PHE   205      33.066  40.062  59.968  1.00  0.00           O  
ATOM   3234  N   PHE   206      31.463  41.576  60.011  1.00  0.00           N  
ATOM   3235  H   PHE   206      30.665  41.960  59.526  1.00  0.00           H  
ATOM   3236  CA  PHE   206      32.156  42.456  60.955  1.00  0.00           C  
ATOM   3237  HA  PHE   206      33.207  42.672  60.764  1.00  0.00           H  
ATOM   3238  CB  PHE   206      31.506  43.823  61.160  1.00  0.00           C  
ATOM   3239  HB2 PHE   206      31.878  44.193  62.115  1.00  0.00           H  
ATOM   3240  HB3 PHE   206      30.416  43.793  61.186  1.00  0.00           H  
ATOM   3241  CG  PHE   206      32.018  44.859  60.101  1.00  0.00           C  
ATOM   3242  CD1 PHE   206      33.395  45.213  60.129  1.00  0.00           C  
ATOM   3243  HD1 PHE   206      33.897  44.938  61.045  1.00  0.00           H  
ATOM   3244  CE1 PHE   206      33.872  46.102  59.146  1.00  0.00           C  
ATOM   3245  HE1 PHE   206      34.918  46.344  59.030  1.00  0.00           H  
ATOM   3246  CZ  PHE   206      33.094  46.541  58.042  1.00  0.00           C  
ATOM   3247  HZ  PHE   206      33.474  47.277  57.349  1.00  0.00           H  
ATOM   3248  CE2 PHE   206      31.810  46.136  57.954  1.00  0.00           C  
ATOM   3249  HE2 PHE   206      31.230  46.460  57.103  1.00  0.00           H  
ATOM   3250  CD2 PHE   206      31.223  45.351  58.997  1.00  0.00           C  
ATOM   3251  HD2 PHE   206      30.224  45.018  58.755  1.00  0.00           H  
ATOM   3252  C   PHE   206      32.398  41.718  62.323  1.00  0.00           C  
ATOM   3253  O   PHE   206      33.369  41.899  63.026  1.00  0.00           O  
ATOM   3254  N   ASP   207      31.516  40.774  62.662  1.00  0.00           N  
ATOM   3255  H   ASP   207      30.653  40.805  62.139  1.00  0.00           H  
ATOM   3256  CA  ASP   207      31.674  39.794  63.804  1.00  0.00           C  
ATOM   3257  HA  ASP   207      31.908  40.383  64.690  1.00  0.00           H  
ATOM   3258  CB  ASP   207      30.229  39.187  64.047  1.00  0.00           C  
ATOM   3259  HB2 ASP   207      30.399  38.151  64.342  1.00  0.00           H  
ATOM   3260  HB3 ASP   207      29.665  39.225  63.115  1.00  0.00           H  
ATOM   3261  CG  ASP   207      29.420  39.930  65.103  1.00  0.00           C  
ATOM   3262  OD1 ASP   207      28.289  39.516  65.405  1.00  0.00           O  
ATOM   3263  OD2 ASP   207      29.768  40.940  65.733  1.00  0.00           O  
ATOM   3264  C   ASP   207      32.613  38.689  63.551  1.00  0.00           C  
ATOM   3265  O   ASP   207      32.995  38.051  64.521  1.00  0.00           O  
ATOM   3266  N   SER   208      33.201  38.550  62.362  1.00  0.00           N  
ATOM   3267  H   SER   208      32.802  39.160  61.663  1.00  0.00           H  
ATOM   3268  CA  SER   208      34.451  37.761  62.001  1.00  0.00           C  
ATOM   3269  HA  SER   208      34.486  36.986  62.767  1.00  0.00           H  
ATOM   3270  CB  SER   208      34.215  37.052  60.716  1.00  0.00           C  
ATOM   3271  HB2 SER   208      34.208  37.775  59.899  1.00  0.00           H  
ATOM   3272  HB3 SER   208      33.283  36.488  60.731  1.00  0.00           H  
ATOM   3273  OG  SER   208      35.310  36.153  60.374  1.00  0.00           O  
ATOM   3274  HG  SER   208      35.764  36.218  59.530  1.00  0.00           H  
ATOM   3275  C   SER   208      35.706  38.549  62.040  1.00  0.00           C  
ATOM   3276  O   SER   208      36.646  38.136  62.746  1.00  0.00           O  
ATOM   3277  N   VAL   209      35.694  39.752  61.462  1.00  0.00           N  
ATOM   3278  H   VAL   209      34.838  39.918  60.952  1.00  0.00           H  
ATOM   3279  CA  VAL   209      36.768  40.785  61.476  1.00  0.00           C  
ATOM   3280  HA  VAL   209      37.692  40.349  61.098  1.00  0.00           H  
ATOM   3281  CB  VAL   209      36.358  42.088  60.773  1.00  0.00           C  
ATOM   3282  HB  VAL   209      35.395  42.350  61.211  1.00  0.00           H  
ATOM   3283  CG1 VAL   209      37.418  43.153  60.839  1.00  0.00           C  
ATOM   3284 HG11 VAL   209      38.332  42.832  60.340  1.00  0.00           H  
ATOM   3285 HG12 VAL   209      36.936  44.105  60.615  1.00  0.00           H  
ATOM   3286 HG13 VAL   209      37.682  43.305  61.886  1.00  0.00           H  
ATOM   3287  CG2 VAL   209      36.047  41.908  59.288  1.00  0.00           C  
ATOM   3288 HG21 VAL   209      36.043  42.922  58.891  1.00  0.00           H  
ATOM   3289 HG22 VAL   209      36.854  41.406  58.755  1.00  0.00           H  
ATOM   3290 HG23 VAL   209      35.076  41.421  59.197  1.00  0.00           H  
ATOM   3291  C   VAL   209      37.103  41.141  62.988  1.00  0.00           C  
ATOM   3292  O   VAL   209      38.218  41.425  63.431  1.00  0.00           O  
ATOM   3293  N   THR   210      36.011  41.137  63.742  1.00  0.00           N  
ATOM   3294  H   THR   210      35.100  41.116  63.304  1.00  0.00           H  
ATOM   3295  CA  THR   210      36.044  41.338  65.185  1.00  0.00           C  
ATOM   3296  HA  THR   210      36.314  42.374  65.389  1.00  0.00           H  
ATOM   3297  CB  THR   210      34.650  41.086  65.744  1.00  0.00           C  
ATOM   3298  HB  THR   210      34.119  40.229  65.329  1.00  0.00           H  
ATOM   3299  CG2 THR   210      34.646  40.840  67.325  1.00  0.00           C  
ATOM   3300 HG21 THR   210      33.648  40.611  67.696  1.00  0.00           H  
ATOM   3301 HG22 THR   210      35.257  40.008  67.677  1.00  0.00           H  
ATOM   3302 HG23 THR   210      35.001  41.734  67.837  1.00  0.00           H  
ATOM   3303  OG1 THR   210      33.718  42.148  65.593  1.00  0.00           O  
ATOM   3304  HG1 THR   210      33.498  42.303  64.672  1.00  0.00           H  
ATOM   3305  C   THR   210      36.997  40.397  65.869  1.00  0.00           C  
ATOM   3306  O   THR   210      37.591  40.718  66.901  1.00  0.00           O  
ATOM   3307  N   ARG   211      37.226  39.175  65.388  1.00  0.00           N  
ATOM   3308  H   ARG   211      36.673  38.880  64.596  1.00  0.00           H  
ATOM   3309  CA  ARG   211      38.194  38.216  65.985  1.00  0.00           C  
ATOM   3310  HA  ARG   211      38.243  38.305  67.070  1.00  0.00           H  
ATOM   3311  CB  ARG   211      37.552  36.787  65.899  1.00  0.00           C  
ATOM   3312  HB2 ARG   211      38.224  36.168  66.494  1.00  0.00           H  
ATOM   3313  HB3 ARG   211      37.484  36.564  64.835  1.00  0.00           H  
ATOM   3314  CG  ARG   211      36.183  36.688  66.511  1.00  0.00           C  
ATOM   3315  HG2 ARG   211      35.432  37.289  65.998  1.00  0.00           H  
ATOM   3316  HG3 ARG   211      36.146  37.020  67.549  1.00  0.00           H  
ATOM   3317  CD  ARG   211      35.685  35.174  66.596  1.00  0.00           C  
ATOM   3318  HD2 ARG   211      35.932  34.724  65.634  1.00  0.00           H  
ATOM   3319  HD3 ARG   211      34.602  35.074  66.662  1.00  0.00           H  
ATOM   3320  NE  ARG   211      36.253  34.388  67.715  1.00  0.00           N  
ATOM   3321  HE  ARG   211      36.986  34.840  68.243  1.00  0.00           H  
ATOM   3322  CZ  ARG   211      36.070  33.116  68.073  1.00  0.00           C  
ATOM   3323  NH1 ARG   211      35.177  32.329  67.630  1.00  0.00           N  
ATOM   3324 HH11 ARG   211      34.490  32.666  66.971  1.00  0.00           H  
ATOM   3325 HH12 ARG   211      35.059  31.430  68.076  1.00  0.00           H  
ATOM   3326  NH2 ARG   211      37.051  32.660  68.799  1.00  0.00           N  
ATOM   3327 HH21 ARG   211      37.859  33.234  68.996  1.00  0.00           H  
ATOM   3328 HH22 ARG   211      37.155  31.657  68.846  1.00  0.00           H  
ATOM   3329  C   ARG   211      39.585  38.181  65.391  1.00  0.00           C  
ATOM   3330  O   ARG   211      40.383  37.320  65.883  1.00  0.00           O  
ATOM   3331  N   PHE   212      39.925  38.897  64.343  1.00  0.00           N  
ATOM   3332  H   PHE   212      39.352  39.632  63.955  1.00  0.00           H  
ATOM   3333  CA  PHE   212      41.267  38.871  63.679  1.00  0.00           C  
ATOM   3334  HA  PHE   212      41.365  37.887  63.222  1.00  0.00           H  
ATOM   3335  CB  PHE   212      41.478  39.942  62.646  1.00  0.00           C  
ATOM   3336  HB2 PHE   212      42.549  39.942  62.445  1.00  0.00           H  
ATOM   3337  HB3 PHE   212      41.300  40.927  63.078  1.00  0.00           H  
ATOM   3338  CG  PHE   212      40.771  39.843  61.292  1.00  0.00           C  
ATOM   3339  CD1 PHE   212      40.906  40.850  60.337  1.00  0.00           C  
ATOM   3340  HD1 PHE   212      41.539  41.691  60.577  1.00  0.00           H  
ATOM   3341  CE1 PHE   212      40.373  40.734  59.066  1.00  0.00           C  
ATOM   3342  HE1 PHE   212      40.407  41.500  58.306  1.00  0.00           H  
ATOM   3343  CZ  PHE   212      39.689  39.518  58.705  1.00  0.00           C  
ATOM   3344  HZ  PHE   212      39.206  39.443  57.742  1.00  0.00           H  
ATOM   3345  CE2 PHE   212      39.567  38.497  59.672  1.00  0.00           C  
ATOM   3346  HE2 PHE   212      38.992  37.615  59.430  1.00  0.00           H  
ATOM   3347  CD2 PHE   212      40.088  38.649  60.930  1.00  0.00           C  
ATOM   3348  HD2 PHE   212      39.897  37.909  61.693  1.00  0.00           H  
ATOM   3349  C   PHE   212      42.457  38.939  64.652  1.00  0.00           C  
ATOM   3350  O   PHE   212      43.377  38.129  64.730  1.00  0.00           O  
ATOM   3351  N   LYS   213      42.264  39.837  65.661  1.00  0.00           N  
ATOM   3352  H   LYS   213      41.571  40.542  65.455  1.00  0.00           H  
ATOM   3353  CA  LYS   213      43.241  40.159  66.736  1.00  0.00           C  
ATOM   3354  HA  LYS   213      44.217  40.266  66.262  1.00  0.00           H  
ATOM   3355  CB  LYS   213      42.872  41.557  67.333  1.00  0.00           C  
ATOM   3356  HB2 LYS   213      42.776  42.101  66.394  1.00  0.00           H  
ATOM   3357  HB3 LYS   213      43.614  41.999  67.998  1.00  0.00           H  
ATOM   3358  CG  LYS   213      41.521  41.400  68.120  1.00  0.00           C  
ATOM   3359  HG2 LYS   213      41.767  40.799  68.995  1.00  0.00           H  
ATOM   3360  HG3 LYS   213      40.784  40.728  67.681  1.00  0.00           H  
ATOM   3361  CD  LYS   213      40.889  42.665  68.576  1.00  0.00           C  
ATOM   3362  HD2 LYS   213      41.632  43.430  68.799  1.00  0.00           H  
ATOM   3363  HD3 LYS   213      40.445  42.459  69.550  1.00  0.00           H  
ATOM   3364  CE  LYS   213      39.768  43.186  67.558  1.00  0.00           C  
ATOM   3365  HE2 LYS   213      39.031  42.396  67.411  1.00  0.00           H  
ATOM   3366  HE3 LYS   213      40.228  43.632  66.676  1.00  0.00           H  
ATOM   3367  NZ  LYS   213      39.078  44.352  68.124  1.00  0.00           N  
ATOM   3368  HZ1 LYS   213      38.776  44.181  69.072  1.00  0.00           H  
ATOM   3369  HZ2 LYS   213      38.325  44.607  67.501  1.00  0.00           H  
ATOM   3370  HZ3 LYS   213      39.696  45.151  68.133  1.00  0.00           H  
ATOM   3371  C   LYS   213      43.431  39.136  67.843  1.00  0.00           C  
ATOM   3372  O   LYS   213      44.280  39.214  68.715  1.00  0.00           O  
ATOM   3373  N   GLU   214      42.643  38.007  67.783  1.00  0.00           N  
ATOM   3374  H   GLU   214      42.003  37.939  67.004  1.00  0.00           H  
ATOM   3375  CA  GLU   214      42.920  36.812  68.565  1.00  0.00           C  
ATOM   3376  HA  GLU   214      43.262  37.089  69.562  1.00  0.00           H  
ATOM   3377  CB  GLU   214      41.560  36.044  68.595  1.00  0.00           C  
ATOM   3378  HB2 GLU   214      41.756  35.158  69.198  1.00  0.00           H  
ATOM   3379  HB3 GLU   214      41.368  35.725  67.570  1.00  0.00           H  
ATOM   3380  CG  GLU   214      40.295  36.709  69.233  1.00  0.00           C  
ATOM   3381  HG2 GLU   214      40.004  37.553  68.608  1.00  0.00           H  
ATOM   3382  HG3 GLU   214      40.484  37.084  70.239  1.00  0.00           H  
ATOM   3383  CD  GLU   214      39.062  35.783  69.215  1.00  0.00           C  
ATOM   3384  OE1 GLU   214      39.189  34.594  68.874  1.00  0.00           O  
ATOM   3385  OE2 GLU   214      37.993  36.219  69.528  1.00  0.00           O  
ATOM   3386  C   GLU   214      43.983  35.897  67.954  1.00  0.00           C  
ATOM   3387  O   GLU   214      44.685  35.208  68.675  1.00  0.00           O  
ATOM   3388  N   THR   215      44.168  35.942  66.601  1.00  0.00           N  
ATOM   3389  H   THR   215      43.604  36.580  66.057  1.00  0.00           H  
ATOM   3390  CA  THR   215      45.167  35.199  65.849  1.00  0.00           C  
ATOM   3391  HA  THR   215      45.215  34.180  66.235  1.00  0.00           H  
ATOM   3392  CB  THR   215      44.848  35.182  64.326  1.00  0.00           C  
ATOM   3393  HB  THR   215      45.489  34.382  63.957  1.00  0.00           H  
ATOM   3394  CG2 THR   215      43.348  34.669  64.099  1.00  0.00           C  
ATOM   3395 HG21 THR   215      42.652  35.507  64.134  1.00  0.00           H  
ATOM   3396 HG22 THR   215      43.280  34.240  63.099  1.00  0.00           H  
ATOM   3397 HG23 THR   215      42.994  33.847  64.721  1.00  0.00           H  
ATOM   3398  OG1 THR   215      45.087  36.381  63.647  1.00  0.00           O  
ATOM   3399  HG1 THR   215      44.275  36.832  63.887  1.00  0.00           H  
ATOM   3400  C   THR   215      46.582  35.616  66.098  1.00  0.00           C  
ATOM   3401  O   THR   215      46.787  36.819  66.189  1.00  0.00           O  
ATOM   3402  N   LYS   216      47.586  34.778  65.942  1.00  0.00           N  
ATOM   3403  H   LYS   216      47.368  33.854  65.597  1.00  0.00           H  
ATOM   3404  CA  LYS   216      49.015  34.959  66.014  1.00  0.00           C  
ATOM   3405  HA  LYS   216      49.243  35.664  66.813  1.00  0.00           H  
ATOM   3406  CB  LYS   216      49.625  33.594  66.427  1.00  0.00           C  
ATOM   3407  HB2 LYS   216      49.778  33.097  65.469  1.00  0.00           H  
ATOM   3408  HB3 LYS   216      48.974  33.083  67.137  1.00  0.00           H  
ATOM   3409  CG  LYS   216      50.985  33.854  67.153  1.00  0.00           C  
ATOM   3410  HG2 LYS   216      50.774  34.703  67.805  1.00  0.00           H  
ATOM   3411  HG3 LYS   216      51.770  34.123  66.446  1.00  0.00           H  
ATOM   3412  CD  LYS   216      51.410  32.622  67.901  1.00  0.00           C  
ATOM   3413  HD2 LYS   216      51.432  31.803  67.182  1.00  0.00           H  
ATOM   3414  HD3 LYS   216      50.740  32.317  68.705  1.00  0.00           H  
ATOM   3415  CE  LYS   216      52.798  32.715  68.480  1.00  0.00           C  
ATOM   3416  HE2 LYS   216      52.873  32.269  69.472  1.00  0.00           H  
ATOM   3417  HE3 LYS   216      53.030  33.778  68.550  1.00  0.00           H  
ATOM   3418  NZ  LYS   216      53.822  32.097  67.714  1.00  0.00           N  
ATOM   3419  HZ1 LYS   216      53.808  31.087  67.729  1.00  0.00           H  
ATOM   3420  HZ2 LYS   216      54.681  32.426  68.131  1.00  0.00           H  
ATOM   3421  HZ3 LYS   216      53.924  32.451  66.773  1.00  0.00           H  
ATOM   3422  C   LYS   216      49.666  35.562  64.763  1.00  0.00           C  
ATOM   3423  O   LYS   216      50.828  35.966  64.829  1.00  0.00           O  
ATOM   3424  N   GLY   217      49.017  35.745  63.616  1.00  0.00           N  
ATOM   3425  H   GLY   217      48.037  35.510  63.562  1.00  0.00           H  
ATOM   3426  CA  GLY   217      49.574  36.367  62.436  1.00  0.00           C  
ATOM   3427  HA2 GLY   217      50.535  35.935  62.155  1.00  0.00           H  
ATOM   3428  HA3 GLY   217      49.711  37.415  62.705  1.00  0.00           H  
ATOM   3429  C   GLY   217      48.579  36.481  61.235  1.00  0.00           C  
ATOM   3430  O   GLY   217      47.764  35.550  61.017  1.00  0.00           O  
ATOM   3431  N   ILE   218      48.658  37.529  60.405  1.00  0.00           N  
ATOM   3432  H   ILE   218      49.258  38.305  60.646  1.00  0.00           H  
ATOM   3433  CA  ILE   218      48.013  37.691  59.089  1.00  0.00           C  
ATOM   3434  HA  ILE   218      47.383  36.835  58.847  1.00  0.00           H  
ATOM   3435  CB  ILE   218      47.045  38.886  59.116  1.00  0.00           C  
ATOM   3436  HB  ILE   218      47.639  39.791  59.245  1.00  0.00           H  
ATOM   3437  CG2 ILE   218      46.397  39.075  57.706  1.00  0.00           C  
ATOM   3438 HG21 ILE   218      47.170  39.128  56.939  1.00  0.00           H  
ATOM   3439 HG22 ILE   218      45.645  38.333  57.439  1.00  0.00           H  
ATOM   3440 HG23 ILE   218      45.987  40.085  57.694  1.00  0.00           H  
ATOM   3441  CG1 ILE   218      46.080  38.872  60.362  1.00  0.00           C  
ATOM   3442 HG12 ILE   218      46.672  38.952  61.273  1.00  0.00           H  
ATOM   3443 HG13 ILE   218      45.630  37.884  60.458  1.00  0.00           H  
ATOM   3444  CD1 ILE   218      45.083  40.020  60.349  1.00  0.00           C  
ATOM   3445 HD11 ILE   218      45.498  41.027  60.314  1.00  0.00           H  
ATOM   3446 HD12 ILE   218      44.348  39.901  59.553  1.00  0.00           H  
ATOM   3447 HD13 ILE   218      44.489  40.067  61.262  1.00  0.00           H  
ATOM   3448  C   ILE   218      48.958  37.802  57.957  1.00  0.00           C  
ATOM   3449  O   ILE   218      49.890  38.576  58.082  1.00  0.00           O  
ATOM   3450  N   MET   219      48.808  37.089  56.886  1.00  0.00           N  
ATOM   3451  H   MET   219      47.929  36.596  56.809  1.00  0.00           H  
ATOM   3452  CA  MET   219      49.670  37.127  55.689  1.00  0.00           C  
ATOM   3453  HA  MET   219      50.476  37.828  55.902  1.00  0.00           H  
ATOM   3454  CB  MET   219      50.443  35.842  55.524  1.00  0.00           C  
ATOM   3455  HB2 MET   219      50.671  35.530  56.543  1.00  0.00           H  
ATOM   3456  HB3 MET   219      51.430  36.093  55.135  1.00  0.00           H  
ATOM   3457  CG  MET   219      49.834  34.622  54.808  1.00  0.00           C  
ATOM   3458  HG2 MET   219      49.775  34.839  53.741  1.00  0.00           H  
ATOM   3459  HG3 MET   219      48.799  34.585  55.147  1.00  0.00           H  
ATOM   3460  SD  MET   219      50.507  33.036  55.218  1.00  0.00           S  
ATOM   3461  CE  MET   219      49.736  32.747  56.885  1.00  0.00           C  
ATOM   3462  HE1 MET   219      48.683  32.488  56.777  1.00  0.00           H  
ATOM   3463  HE2 MET   219      50.224  31.971  57.474  1.00  0.00           H  
ATOM   3464  HE3 MET   219      49.952  33.650  57.456  1.00  0.00           H  
ATOM   3465  C   MET   219      48.919  37.585  54.444  1.00  0.00           C  
ATOM   3466  O   MET   219      47.779  37.115  54.175  1.00  0.00           O  
ATOM   3467  N   VAL   220      49.514  38.606  53.909  1.00  0.00           N  
ATOM   3468  H   VAL   220      50.511  38.759  53.963  1.00  0.00           H  
ATOM   3469  CA  VAL   220      48.862  39.435  52.852  1.00  0.00           C  
ATOM   3470  HA  VAL   220      47.857  39.084  52.617  1.00  0.00           H  
ATOM   3471  CB  VAL   220      48.682  40.863  53.310  1.00  0.00           C  
ATOM   3472  HB  VAL   220      49.601  41.281  53.721  1.00  0.00           H  
ATOM   3473  CG1 VAL   220      48.182  41.912  52.302  1.00  0.00           C  
ATOM   3474 HG11 VAL   220      48.112  42.900  52.757  1.00  0.00           H  
ATOM   3475 HG12 VAL   220      48.816  41.889  51.416  1.00  0.00           H  
ATOM   3476 HG13 VAL   220      47.204  41.555  51.977  1.00  0.00           H  
ATOM   3477  CG2 VAL   220      47.830  40.800  54.626  1.00  0.00           C  
ATOM   3478 HG21 VAL   220      48.258  40.257  55.469  1.00  0.00           H  
ATOM   3479 HG22 VAL   220      47.616  41.813  54.965  1.00  0.00           H  
ATOM   3480 HG23 VAL   220      46.856  40.356  54.422  1.00  0.00           H  
ATOM   3481  C   VAL   220      49.674  39.373  51.590  1.00  0.00           C  
ATOM   3482  O   VAL   220      50.853  39.612  51.621  1.00  0.00           O  
ATOM   3483  N   ASN   221      49.003  39.068  50.483  1.00  0.00           N  
ATOM   3484  H   ASN   221      48.048  38.776  50.638  1.00  0.00           H  
ATOM   3485  CA  ASN   221      49.459  38.837  49.096  1.00  0.00           C  
ATOM   3486  HA  ASN   221      50.347  38.206  49.138  1.00  0.00           H  
ATOM   3487  CB  ASN   221      48.237  38.073  48.389  1.00  0.00           C  
ATOM   3488  HB2 ASN   221      47.512  38.796  48.015  1.00  0.00           H  
ATOM   3489  HB3 ASN   221      47.725  37.380  49.057  1.00  0.00           H  
ATOM   3490  CG  ASN   221      48.762  37.169  47.231  1.00  0.00           C  
ATOM   3491  OD1 ASN   221      49.948  36.880  47.119  1.00  0.00           O  
ATOM   3492  ND2 ASN   221      47.884  36.785  46.337  1.00  0.00           N  
ATOM   3493 HD21 ASN   221      46.950  37.167  46.308  1.00  0.00           H  
ATOM   3494 HD22 ASN   221      48.169  36.037  45.721  1.00  0.00           H  
ATOM   3495  C   ASN   221      49.982  40.092  48.422  1.00  0.00           C  
ATOM   3496  O   ASN   221      49.360  40.499  47.478  1.00  0.00           O  
ATOM   3497  N   THR   222      50.991  40.814  49.016  1.00  0.00           N  
ATOM   3498  H   THR   222      51.406  40.422  49.849  1.00  0.00           H  
ATOM   3499  CA  THR   222      51.500  42.040  48.445  1.00  0.00           C  
ATOM   3500  HA  THR   222      51.233  42.001  47.389  1.00  0.00           H  
ATOM   3501  CB  THR   222      50.868  43.224  49.129  1.00  0.00           C  
ATOM   3502  HB  THR   222      49.790  43.078  49.188  1.00  0.00           H  
ATOM   3503  CG2 THR   222      51.306  43.705  50.536  1.00  0.00           C  
ATOM   3504 HG21 THR   222      50.920  43.060  51.325  1.00  0.00           H  
ATOM   3505 HG22 THR   222      52.392  43.762  50.618  1.00  0.00           H  
ATOM   3506 HG23 THR   222      50.984  44.736  50.685  1.00  0.00           H  
ATOM   3507  OG1 THR   222      50.966  44.391  48.336  1.00  0.00           O  
ATOM   3508  HG1 THR   222      50.209  44.441  47.748  1.00  0.00           H  
ATOM   3509  C   THR   222      52.990  42.223  48.434  1.00  0.00           C  
ATOM   3510  O   THR   222      53.775  41.458  49.006  1.00  0.00           O  
ATOM   3511  N   PHE   223      53.508  43.382  47.909  1.00  0.00           N  
ATOM   3512  H   PHE   223      52.871  44.124  47.657  1.00  0.00           H  
ATOM   3513  CA  PHE   223      54.860  43.873  48.179  1.00  0.00           C  
ATOM   3514  HA  PHE   223      55.202  43.580  49.172  1.00  0.00           H  
ATOM   3515  CB  PHE   223      55.865  43.132  47.137  1.00  0.00           C  
ATOM   3516  HB2 PHE   223      55.536  42.113  46.937  1.00  0.00           H  
ATOM   3517  HB3 PHE   223      56.872  43.241  47.539  1.00  0.00           H  
ATOM   3518  CG  PHE   223      55.953  43.796  45.787  1.00  0.00           C  
ATOM   3519  CD1 PHE   223      54.922  43.565  44.845  1.00  0.00           C  
ATOM   3520  HD1 PHE   223      54.004  43.059  45.106  1.00  0.00           H  
ATOM   3521  CE1 PHE   223      55.074  44.227  43.590  1.00  0.00           C  
ATOM   3522  HE1 PHE   223      54.344  44.127  42.800  1.00  0.00           H  
ATOM   3523  CZ  PHE   223      56.204  45.078  43.357  1.00  0.00           C  
ATOM   3524  HZ  PHE   223      56.206  45.660  42.448  1.00  0.00           H  
ATOM   3525  CE2 PHE   223      57.160  45.351  44.323  1.00  0.00           C  
ATOM   3526  HE2 PHE   223      58.007  46.009  44.196  1.00  0.00           H  
ATOM   3527  CD2 PHE   223      56.974  44.734  45.564  1.00  0.00           C  
ATOM   3528  HD2 PHE   223      57.736  44.945  46.300  1.00  0.00           H  
ATOM   3529  C   PHE   223      54.982  45.393  48.133  1.00  0.00           C  
ATOM   3530  O   PHE   223      54.010  46.001  47.667  1.00  0.00           O  
ATOM   3531  N   ALA   224      56.034  46.016  48.683  1.00  0.00           N  
ATOM   3532  H   ALA   224      56.870  45.496  48.909  1.00  0.00           H  
ATOM   3533  CA  ALA   224      55.980  47.365  49.199  1.00  0.00           C  
ATOM   3534  HA  ALA   224      55.110  47.423  49.853  1.00  0.00           H  
ATOM   3535  CB  ALA   224      57.112  47.423  50.138  1.00  0.00           C  
ATOM   3536  HB1 ALA   224      58.043  47.539  49.582  1.00  0.00           H  
ATOM   3537  HB2 ALA   224      57.025  48.314  50.759  1.00  0.00           H  
ATOM   3538  HB3 ALA   224      57.067  46.563  50.806  1.00  0.00           H  
ATOM   3539  C   ALA   224      55.809  48.516  48.156  1.00  0.00           C  
ATOM   3540  O   ALA   224      55.710  49.726  48.474  1.00  0.00           O  
ATOM   3541  N   GLU   225      55.772  48.196  46.869  1.00  0.00           N  
ATOM   3542  H   GLU   225      55.859  47.206  46.692  1.00  0.00           H  
ATOM   3543  CA  GLU   225      55.294  49.055  45.814  1.00  0.00           C  
ATOM   3544  HA  GLU   225      55.656  50.074  45.946  1.00  0.00           H  
ATOM   3545  CB  GLU   225      55.840  48.609  44.530  1.00  0.00           C  
ATOM   3546  HB2 GLU   225      55.240  47.810  44.094  1.00  0.00           H  
ATOM   3547  HB3 GLU   225      56.887  48.308  44.559  1.00  0.00           H  
ATOM   3548  CG  GLU   225      55.958  49.776  43.521  1.00  0.00           C  
ATOM   3549  HG2 GLU   225      55.016  50.322  43.567  1.00  0.00           H  
ATOM   3550  HG3 GLU   225      56.228  49.224  42.620  1.00  0.00           H  
ATOM   3551  CD  GLU   225      57.112  50.698  43.987  1.00  0.00           C  
ATOM   3552  OE1 GLU   225      56.916  51.700  44.688  1.00  0.00           O  
ATOM   3553  OE2 GLU   225      58.261  50.318  43.755  1.00  0.00           O  
ATOM   3554  C   GLU   225      53.742  49.040  45.729  1.00  0.00           C  
ATOM   3555  O   GLU   225      53.139  50.137  45.703  1.00  0.00           O  
ATOM   3556  N   LEU   226      53.122  47.841  45.657  1.00  0.00           N  
ATOM   3557  H   LEU   226      53.786  47.088  45.765  1.00  0.00           H  
ATOM   3558  CA  LEU   226      51.655  47.622  45.757  1.00  0.00           C  
ATOM   3559  HA  LEU   226      51.208  48.188  44.940  1.00  0.00           H  
ATOM   3560  CB  LEU   226      51.263  46.189  45.618  1.00  0.00           C  
ATOM   3561  HB2 LEU   226      50.235  46.110  45.973  1.00  0.00           H  
ATOM   3562  HB3 LEU   226      51.857  45.623  46.335  1.00  0.00           H  
ATOM   3563  CG  LEU   226      51.519  45.490  44.304  1.00  0.00           C  
ATOM   3564  HG  LEU   226      52.588  45.596  44.119  1.00  0.00           H  
ATOM   3565  CD1 LEU   226      51.166  44.002  44.455  1.00  0.00           C  
ATOM   3566 HD11 LEU   226      51.816  43.567  45.214  1.00  0.00           H  
ATOM   3567 HD12 LEU   226      50.171  43.885  44.884  1.00  0.00           H  
ATOM   3568 HD13 LEU   226      51.263  43.477  43.504  1.00  0.00           H  
ATOM   3569  CD2 LEU   226      50.668  46.079  43.200  1.00  0.00           C  
ATOM   3570 HD21 LEU   226      49.639  46.014  43.553  1.00  0.00           H  
ATOM   3571 HD22 LEU   226      51.012  47.089  42.974  1.00  0.00           H  
ATOM   3572 HD23 LEU   226      50.784  45.520  42.271  1.00  0.00           H  
ATOM   3573  C   LEU   226      51.032  48.212  47.063  1.00  0.00           C  
ATOM   3574  O   LEU   226      49.912  48.665  47.045  1.00  0.00           O  
ATOM   3575  N   GLU   227      51.798  48.198  48.196  1.00  0.00           N  
ATOM   3576  H   GLU   227      52.690  47.724  48.221  1.00  0.00           H  
ATOM   3577  CA  GLU   227      51.479  48.847  49.468  1.00  0.00           C  
ATOM   3578  HA  GLU   227      50.852  49.714  49.258  1.00  0.00           H  
ATOM   3579  CB  GLU   227      50.616  47.870  50.296  1.00  0.00           C  
ATOM   3580  HB2 GLU   227      51.165  47.001  50.661  1.00  0.00           H  
ATOM   3581  HB3 GLU   227      49.799  47.524  49.663  1.00  0.00           H  
ATOM   3582  CG  GLU   227      50.004  48.563  51.549  1.00  0.00           C  
ATOM   3583  HG2 GLU   227      50.830  48.791  52.223  1.00  0.00           H  
ATOM   3584  HG3 GLU   227      49.396  47.758  51.962  1.00  0.00           H  
ATOM   3585  CD  GLU   227      49.236  49.876  51.328  1.00  0.00           C  
ATOM   3586  OE1 GLU   227      49.781  50.907  51.774  1.00  0.00           O  
ATOM   3587  OE2 GLU   227      48.183  49.956  50.723  1.00  0.00           O  
ATOM   3588  C   GLU   227      52.710  49.285  50.279  1.00  0.00           C  
ATOM   3589  O   GLU   227      53.383  48.470  50.937  1.00  0.00           O  
ATOM   3590  N   PRO   228      53.049  50.580  50.263  1.00  0.00           N  
ATOM   3591  CD  PRO   228      52.800  51.539  49.237  1.00  0.00           C  
ATOM   3592  HD2 PRO   228      51.779  51.909  49.330  1.00  0.00           H  
ATOM   3593  HD3 PRO   228      52.948  50.918  48.354  1.00  0.00           H  
ATOM   3594  CG  PRO   228      53.723  52.744  49.455  1.00  0.00           C  
ATOM   3595  HG2 PRO   228      54.107  53.116  48.505  1.00  0.00           H  
ATOM   3596  HG3 PRO   228      53.154  53.548  49.921  1.00  0.00           H  
ATOM   3597  CB  PRO   228      54.844  52.177  50.357  1.00  0.00           C  
ATOM   3598  HB2 PRO   228      55.566  51.661  49.724  1.00  0.00           H  
ATOM   3599  HB3 PRO   228      55.302  52.919  51.009  1.00  0.00           H  
ATOM   3600  CA  PRO   228      54.128  51.085  51.181  1.00  0.00           C  
ATOM   3601  HA  PRO   228      54.880  50.341  51.445  1.00  0.00           H  
ATOM   3602  C   PRO   228      53.564  51.491  52.533  1.00  0.00           C  
ATOM   3603  O   PRO   228      54.219  51.221  53.559  1.00  0.00           O  
ATOM   3604  N   PHE   229      52.478  52.220  52.489  1.00  0.00           N  
ATOM   3605  H   PHE   229      51.954  52.283  51.628  1.00  0.00           H  
ATOM   3606  CA  PHE   229      51.990  53.078  53.602  1.00  0.00           C  
ATOM   3607  HA  PHE   229      52.878  53.479  54.090  1.00  0.00           H  
ATOM   3608  CB  PHE   229      51.094  54.098  52.864  1.00  0.00           C  
ATOM   3609  HB2 PHE   229      50.289  53.546  52.380  1.00  0.00           H  
ATOM   3610  HB3 PHE   229      51.657  54.588  52.070  1.00  0.00           H  
ATOM   3611  CG  PHE   229      50.531  55.175  53.780  1.00  0.00           C  
ATOM   3612  CD1 PHE   229      51.110  56.427  53.797  1.00  0.00           C  
ATOM   3613  HD1 PHE   229      51.975  56.634  53.184  1.00  0.00           H  
ATOM   3614  CE1 PHE   229      50.543  57.508  54.487  1.00  0.00           C  
ATOM   3615  HE1 PHE   229      51.019  58.472  54.384  1.00  0.00           H  
ATOM   3616  CZ  PHE   229      49.294  57.318  55.185  1.00  0.00           C  
ATOM   3617  HZ  PHE   229      48.867  58.200  55.639  1.00  0.00           H  
ATOM   3618  CE2 PHE   229      48.778  56.040  55.207  1.00  0.00           C  
ATOM   3619  HE2 PHE   229      47.865  55.808  55.736  1.00  0.00           H  
ATOM   3620  CD2 PHE   229      49.278  54.978  54.470  1.00  0.00           C  
ATOM   3621  HD2 PHE   229      48.659  54.099  54.361  1.00  0.00           H  
ATOM   3622  C   PHE   229      51.326  52.219  54.702  1.00  0.00           C  
ATOM   3623  O   PHE   229      51.591  52.407  55.898  1.00  0.00           O  
ATOM   3624  N   ALA   230      50.721  51.139  54.328  1.00  0.00           N  
ATOM   3625  H   ALA   230      50.429  51.107  53.361  1.00  0.00           H  
ATOM   3626  CA  ALA   230      50.018  50.297  55.353  1.00  0.00           C  
ATOM   3627  HA  ALA   230      49.770  50.985  56.162  1.00  0.00           H  
ATOM   3628  CB  ALA   230      48.674  49.671  54.970  1.00  0.00           C  
ATOM   3629  HB1 ALA   230      47.953  50.474  54.815  1.00  0.00           H  
ATOM   3630  HB2 ALA   230      48.660  49.146  54.015  1.00  0.00           H  
ATOM   3631  HB3 ALA   230      48.271  48.950  55.682  1.00  0.00           H  
ATOM   3632  C   ALA   230      51.032  49.222  55.971  1.00  0.00           C  
ATOM   3633  O   ALA   230      50.990  48.905  57.113  1.00  0.00           O  
ATOM   3634  N   LEU   231      52.074  48.814  55.173  1.00  0.00           N  
ATOM   3635  H   LEU   231      52.085  49.162  54.225  1.00  0.00           H  
ATOM   3636  CA  LEU   231      53.233  48.189  55.689  1.00  0.00           C  
ATOM   3637  HA  LEU   231      52.872  47.321  56.241  1.00  0.00           H  
ATOM   3638  CB  LEU   231      54.105  47.616  54.504  1.00  0.00           C  
ATOM   3639  HB2 LEU   231      55.093  47.422  54.921  1.00  0.00           H  
ATOM   3640  HB3 LEU   231      54.219  48.288  53.654  1.00  0.00           H  
ATOM   3641  CG  LEU   231      53.699  46.246  53.982  1.00  0.00           C  
ATOM   3642  HG  LEU   231      54.034  45.534  54.737  1.00  0.00           H  
ATOM   3643  CD1 LEU   231      52.209  46.034  53.733  1.00  0.00           C  
ATOM   3644 HD11 LEU   231      51.830  46.067  54.754  1.00  0.00           H  
ATOM   3645 HD12 LEU   231      51.804  46.831  53.110  1.00  0.00           H  
ATOM   3646 HD13 LEU   231      52.032  45.063  53.271  1.00  0.00           H  
ATOM   3647  CD2 LEU   231      54.490  45.900  52.699  1.00  0.00           C  
ATOM   3648 HD21 LEU   231      55.457  46.385  52.834  1.00  0.00           H  
ATOM   3649 HD22 LEU   231      54.742  44.861  52.488  1.00  0.00           H  
ATOM   3650 HD23 LEU   231      54.192  46.401  51.778  1.00  0.00           H  
ATOM   3651  C   LEU   231      53.984  49.057  56.731  1.00  0.00           C  
ATOM   3652  O   LEU   231      54.684  48.471  57.501  1.00  0.00           O  
ATOM   3653  N   GLN   232      53.797  50.404  56.842  1.00  0.00           N  
ATOM   3654  H   GLN   232      53.308  50.763  56.035  1.00  0.00           H  
ATOM   3655  CA  GLN   232      54.294  51.255  57.986  1.00  0.00           C  
ATOM   3656  HA  GLN   232      55.060  50.713  58.541  1.00  0.00           H  
ATOM   3657  CB  GLN   232      54.982  52.496  57.407  1.00  0.00           C  
ATOM   3658  HB2 GLN   232      54.255  52.821  56.662  1.00  0.00           H  
ATOM   3659  HB3 GLN   232      55.799  52.225  56.737  1.00  0.00           H  
ATOM   3660  CG  GLN   232      55.450  53.560  58.415  1.00  0.00           C  
ATOM   3661  HG2 GLN   232      56.077  53.103  59.181  1.00  0.00           H  
ATOM   3662  HG3 GLN   232      54.688  53.995  59.062  1.00  0.00           H  
ATOM   3663  CD  GLN   232      56.333  54.595  57.770  1.00  0.00           C  
ATOM   3664  OE1 GLN   232      56.168  54.997  56.603  1.00  0.00           O  
ATOM   3665  NE2 GLN   232      57.250  55.236  58.460  1.00  0.00           N  
ATOM   3666 HE21 GLN   232      57.740  56.030  58.073  1.00  0.00           H  
ATOM   3667 HE22 GLN   232      57.472  54.921  59.393  1.00  0.00           H  
ATOM   3668  C   GLN   232      53.214  51.668  59.084  1.00  0.00           C  
ATOM   3669  O   GLN   232      53.452  51.727  60.293  1.00  0.00           O  
ATOM   3670  N   SER   233      51.980  51.960  58.646  1.00  0.00           N  
ATOM   3671  H   SER   233      51.660  51.859  57.693  1.00  0.00           H  
ATOM   3672  CA  SER   233      50.930  52.315  59.602  1.00  0.00           C  
ATOM   3673  HA  SER   233      51.295  52.957  60.404  1.00  0.00           H  
ATOM   3674  CB  SER   233      49.761  52.942  58.837  1.00  0.00           C  
ATOM   3675  HB2 SER   233      48.848  52.986  59.429  1.00  0.00           H  
ATOM   3676  HB3 SER   233      49.603  52.327  57.951  1.00  0.00           H  
ATOM   3677  OG  SER   233      50.174  54.224  58.418  1.00  0.00           O  
ATOM   3678  HG  SER   233      49.548  54.848  58.791  1.00  0.00           H  
ATOM   3679  C   SER   233      50.365  51.071  60.399  1.00  0.00           C  
ATOM   3680  O   SER   233      49.753  51.372  61.470  1.00  0.00           O  
ATOM   3681  N   LEU   234      50.353  49.841  59.825  1.00  0.00           N  
ATOM   3682  H   LEU   234      50.669  49.626  58.890  1.00  0.00           H  
ATOM   3683  CA  LEU   234      49.839  48.635  60.545  1.00  0.00           C  
ATOM   3684  HA  LEU   234      48.885  48.750  61.059  1.00  0.00           H  
ATOM   3685  CB  LEU   234      49.561  47.520  59.468  1.00  0.00           C  
ATOM   3686  HB2 LEU   234      49.320  46.651  60.081  1.00  0.00           H  
ATOM   3687  HB3 LEU   234      50.522  47.228  59.045  1.00  0.00           H  
ATOM   3688  CG  LEU   234      48.558  47.717  58.363  1.00  0.00           C  
ATOM   3689  HG  LEU   234      48.814  48.611  57.794  1.00  0.00           H  
ATOM   3690  CD1 LEU   234      48.485  46.424  57.462  1.00  0.00           C  
ATOM   3691 HD11 LEU   234      47.675  46.636  56.764  1.00  0.00           H  
ATOM   3692 HD12 LEU   234      49.411  46.455  56.889  1.00  0.00           H  
ATOM   3693 HD13 LEU   234      48.361  45.568  58.126  1.00  0.00           H  
ATOM   3694  CD2 LEU   234      47.086  47.797  58.858  1.00  0.00           C  
ATOM   3695 HD21 LEU   234      46.367  47.844  58.040  1.00  0.00           H  
ATOM   3696 HD22 LEU   234      46.796  47.000  59.542  1.00  0.00           H  
ATOM   3697 HD23 LEU   234      46.926  48.684  59.469  1.00  0.00           H  
ATOM   3698  C   LEU   234      50.838  48.145  61.601  1.00  0.00           C  
ATOM   3699  O   LEU   234      51.955  47.977  61.267  1.00  0.00           O  
ATOM   3700  N   LEU   235      50.455  47.826  62.850  1.00  0.00           N  
ATOM   3701  H   LEU   235      49.606  48.284  63.150  1.00  0.00           H  
ATOM   3702  CA  LEU   235      51.407  47.491  63.950  1.00  0.00           C  
ATOM   3703  HA  LEU   235      52.376  47.281  63.498  1.00  0.00           H  
ATOM   3704  CB  LEU   235      51.565  48.713  64.885  1.00  0.00           C  
ATOM   3705  HB2 LEU   235      52.262  48.478  65.690  1.00  0.00           H  
ATOM   3706  HB3 LEU   235      50.655  48.979  65.423  1.00  0.00           H  
ATOM   3707  CG  LEU   235      52.081  50.009  64.199  1.00  0.00           C  
ATOM   3708  HG  LEU   235      51.393  50.221  63.381  1.00  0.00           H  
ATOM   3709  CD1 LEU   235      52.111  51.122  65.248  1.00  0.00           C  
ATOM   3710 HD11 LEU   235      52.485  51.999  64.719  1.00  0.00           H  
ATOM   3711 HD12 LEU   235      51.114  51.207  65.682  1.00  0.00           H  
ATOM   3712 HD13 LEU   235      52.815  51.048  66.076  1.00  0.00           H  
ATOM   3713  CD2 LEU   235      53.555  49.858  63.700  1.00  0.00           C  
ATOM   3714 HD21 LEU   235      53.703  49.133  62.899  1.00  0.00           H  
ATOM   3715 HD22 LEU   235      53.873  50.882  63.503  1.00  0.00           H  
ATOM   3716 HD23 LEU   235      54.183  49.579  64.546  1.00  0.00           H  
ATOM   3717  C   LEU   235      50.985  46.282  64.709  1.00  0.00           C  
ATOM   3718  O   LEU   235      51.904  45.522  65.100  1.00  0.00           O  
ATOM   3719  N   VAL   236      49.662  46.061  64.928  1.00  0.00           N  
ATOM   3720  H   VAL   236      49.045  46.785  64.589  1.00  0.00           H  
ATOM   3721  CA  VAL   236      48.987  44.929  65.661  1.00  0.00           C  
ATOM   3722  HA  VAL   236      49.542  44.012  65.469  1.00  0.00           H  
ATOM   3723  CB  VAL   236      48.626  45.180  67.157  1.00  0.00           C  
ATOM   3724  HB  VAL   236      47.987  46.060  67.230  1.00  0.00           H  
ATOM   3725  CG1 VAL   236      47.879  44.078  67.854  1.00  0.00           C  
ATOM   3726 HG11 VAL   236      48.504  43.189  67.937  1.00  0.00           H  
ATOM   3727 HG12 VAL   236      47.559  44.379  68.852  1.00  0.00           H  
ATOM   3728 HG13 VAL   236      46.946  43.844  67.342  1.00  0.00           H  
ATOM   3729  CG2 VAL   236      49.948  45.438  67.927  1.00  0.00           C  
ATOM   3730 HG21 VAL   236      50.591  46.281  67.674  1.00  0.00           H  
ATOM   3731 HG22 VAL   236      49.760  45.351  68.997  1.00  0.00           H  
ATOM   3732 HG23 VAL   236      50.557  44.557  67.729  1.00  0.00           H  
ATOM   3733  C   VAL   236      47.647  44.786  64.897  1.00  0.00           C  
ATOM   3734  O   VAL   236      46.833  45.705  65.000  1.00  0.00           O  
ATOM   3735  N   PRO   237      47.389  43.691  64.172  1.00  0.00           N  
ATOM   3736  CD  PRO   237      46.023  43.255  63.848  1.00  0.00           C  
ATOM   3737  HD2 PRO   237      45.872  43.401  62.778  1.00  0.00           H  
ATOM   3738  HD3 PRO   237      45.302  43.833  64.426  1.00  0.00           H  
ATOM   3739  CG  PRO   237      46.028  41.704  63.860  1.00  0.00           C  
ATOM   3740  HG2 PRO   237      45.808  41.326  64.858  1.00  0.00           H  
ATOM   3741  HG3 PRO   237      45.318  41.295  63.142  1.00  0.00           H  
ATOM   3742  CB  PRO   237      47.425  41.342  63.435  1.00  0.00           C  
ATOM   3743  HB2 PRO   237      47.715  40.370  63.834  1.00  0.00           H  
ATOM   3744  HB3 PRO   237      47.366  41.436  62.351  1.00  0.00           H  
ATOM   3745  CA  PRO   237      48.218  42.436  64.131  1.00  0.00           C  
ATOM   3746  HA  PRO   237      48.376  42.076  65.147  1.00  0.00           H  
ATOM   3747  C   PRO   237      49.608  42.522  63.411  1.00  0.00           C  
ATOM   3748  O   PRO   237      49.773  43.373  62.531  1.00  0.00           O  
ATOM   3749  N   LYS   238      50.401  41.482  63.638  1.00  0.00           N  
ATOM   3750  H   LYS   238      50.042  40.781  64.270  1.00  0.00           H  
ATOM   3751  CA  LYS   238      51.640  41.286  62.881  1.00  0.00           C  
ATOM   3752  HA  LYS   238      52.296  42.155  62.902  1.00  0.00           H  
ATOM   3753  CB  LYS   238      52.491  40.155  63.538  1.00  0.00           C  
ATOM   3754  HB2 LYS   238      53.311  39.906  62.864  1.00  0.00           H  
ATOM   3755  HB3 LYS   238      51.953  39.273  63.886  1.00  0.00           H  
ATOM   3756  CG  LYS   238      53.214  40.688  64.790  1.00  0.00           C  
ATOM   3757  HG2 LYS   238      52.506  41.152  65.477  1.00  0.00           H  
ATOM   3758  HG3 LYS   238      53.834  41.519  64.453  1.00  0.00           H  
ATOM   3759  CD  LYS   238      53.877  39.552  65.625  1.00  0.00           C  
ATOM   3760  HD2 LYS   238      54.796  39.166  65.182  1.00  0.00           H  
ATOM   3761  HD3 LYS   238      53.296  38.630  65.612  1.00  0.00           H  
ATOM   3762  CE  LYS   238      53.998  40.084  67.069  1.00  0.00           C  
ATOM   3763  HE2 LYS   238      52.970  40.139  67.429  1.00  0.00           H  
ATOM   3764  HE3 LYS   238      54.438  41.081  67.095  1.00  0.00           H  
ATOM   3765  NZ  LYS   238      54.850  39.222  67.911  1.00  0.00           N  
ATOM   3766  HZ1 LYS   238      55.674  38.910  67.417  1.00  0.00           H  
ATOM   3767  HZ2 LYS   238      54.331  38.416  68.228  1.00  0.00           H  
ATOM   3768  HZ3 LYS   238      55.147  39.744  68.723  1.00  0.00           H  
ATOM   3769  C   LYS   238      51.257  40.907  61.442  1.00  0.00           C  
ATOM   3770  O   LYS   238      50.729  39.800  61.216  1.00  0.00           O  
ATOM   3771  N   ILE   239      51.383  41.811  60.518  1.00  0.00           N  
ATOM   3772  H   ILE   239      51.710  42.741  60.738  1.00  0.00           H  
ATOM   3773  CA  ILE   239      51.241  41.539  59.106  1.00  0.00           C  
ATOM   3774  HA  ILE   239      50.610  40.650  59.099  1.00  0.00           H  
ATOM   3775  CB  ILE   239      50.548  42.647  58.259  1.00  0.00           C  
ATOM   3776  HB  ILE   239      50.787  43.612  58.706  1.00  0.00           H  
ATOM   3777  CG2 ILE   239      51.114  42.756  56.851  1.00  0.00           C  
ATOM   3778 HG21 ILE   239      52.180  42.978  56.810  1.00  0.00           H  
ATOM   3779 HG22 ILE   239      50.847  41.786  56.432  1.00  0.00           H  
ATOM   3780 HG23 ILE   239      50.567  43.429  56.191  1.00  0.00           H  
ATOM   3781  CG1 ILE   239      48.948  42.491  58.371  1.00  0.00           C  
ATOM   3782 HG12 ILE   239      48.694  41.464  58.108  1.00  0.00           H  
ATOM   3783 HG13 ILE   239      48.513  43.220  57.688  1.00  0.00           H  
ATOM   3784  CD1 ILE   239      48.331  42.878  59.668  1.00  0.00           C  
ATOM   3785 HD11 ILE   239      47.272  43.102  59.531  1.00  0.00           H  
ATOM   3786 HD12 ILE   239      48.301  42.040  60.364  1.00  0.00           H  
ATOM   3787 HD13 ILE   239      48.806  43.711  60.186  1.00  0.00           H  
ATOM   3788  C   ILE   239      52.580  41.054  58.511  1.00  0.00           C  
ATOM   3789  O   ILE   239      53.698  41.524  58.894  1.00  0.00           O  
ATOM   3790  N   TYR   240      52.499  40.074  57.547  1.00  0.00           N  
ATOM   3791  H   TYR   240      51.606  39.602  57.513  1.00  0.00           H  
ATOM   3792  CA  TYR   240      53.525  39.258  56.883  1.00  0.00           C  
ATOM   3793  HA  TYR   240      54.496  39.649  57.185  1.00  0.00           H  
ATOM   3794  CB  TYR   240      53.423  37.758  57.309  1.00  0.00           C  
ATOM   3795  HB2 TYR   240      54.124  37.249  56.647  1.00  0.00           H  
ATOM   3796  HB3 TYR   240      52.443  37.332  57.097  1.00  0.00           H  
ATOM   3797  CG  TYR   240      53.907  37.440  58.678  1.00  0.00           C  
ATOM   3798  CD1 TYR   240      55.258  37.297  58.875  1.00  0.00           C  
ATOM   3799  HD1 TYR   240      55.978  37.464  58.088  1.00  0.00           H  
ATOM   3800  CE1 TYR   240      55.734  37.022  60.115  1.00  0.00           C  
ATOM   3801  HE1 TYR   240      56.776  36.888  60.366  1.00  0.00           H  
ATOM   3802  CZ  TYR   240      54.843  36.690  61.132  1.00  0.00           C  
ATOM   3803  OH  TYR   240      55.252  36.431  62.408  1.00  0.00           O  
ATOM   3804  HH  TYR   240      54.545  36.069  62.947  1.00  0.00           H  
ATOM   3805  CE2 TYR   240      53.487  36.968  60.989  1.00  0.00           C  
ATOM   3806  HE2 TYR   240      52.791  36.938  61.815  1.00  0.00           H  
ATOM   3807  CD2 TYR   240      53.000  37.337  59.746  1.00  0.00           C  
ATOM   3808  HD2 TYR   240      51.945  37.550  59.659  1.00  0.00           H  
ATOM   3809  C   TYR   240      53.304  39.317  55.386  1.00  0.00           C  
ATOM   3810  O   TYR   240      52.490  38.576  54.830  1.00  0.00           O  
ATOM   3811  N   PRO   241      53.830  40.344  54.702  1.00  0.00           N  
ATOM   3812  CD  PRO   241      54.663  41.434  55.335  1.00  0.00           C  
ATOM   3813  HD2 PRO   241      55.538  41.038  55.851  1.00  0.00           H  
ATOM   3814  HD3 PRO   241      54.097  42.066  56.020  1.00  0.00           H  
ATOM   3815  CG  PRO   241      55.110  42.386  54.223  1.00  0.00           C  
ATOM   3816  HG2 PRO   241      55.013  43.428  54.529  1.00  0.00           H  
ATOM   3817  HG3 PRO   241      56.130  42.279  53.855  1.00  0.00           H  
ATOM   3818  CB  PRO   241      54.168  42.099  52.982  1.00  0.00           C  
ATOM   3819  HB2 PRO   241      53.392  42.856  52.873  1.00  0.00           H  
ATOM   3820  HB3 PRO   241      54.735  42.038  52.053  1.00  0.00           H  
ATOM   3821  CA  PRO   241      53.710  40.612  53.271  1.00  0.00           C  
ATOM   3822  HA  PRO   241      52.645  40.524  53.057  1.00  0.00           H  
ATOM   3823  C   PRO   241      54.430  39.492  52.469  1.00  0.00           C  
ATOM   3824  O   PRO   241      55.635  39.384  52.688  1.00  0.00           O  
ATOM   3825  N   VAL   242      53.724  38.743  51.642  1.00  0.00           N  
ATOM   3826  H   VAL   242      52.781  38.989  51.375  1.00  0.00           H  
ATOM   3827  CA  VAL   242      54.166  37.509  51.006  1.00  0.00           C  
ATOM   3828  HA  VAL   242      55.250  37.433  50.912  1.00  0.00           H  
ATOM   3829  CB  VAL   242      53.613  36.192  51.734  1.00  0.00           C  
ATOM   3830  HB  VAL   242      53.727  35.252  51.193  1.00  0.00           H  
ATOM   3831  CG1 VAL   242      54.389  35.994  53.021  1.00  0.00           C  
ATOM   3832 HG11 VAL   242      54.199  36.904  53.591  1.00  0.00           H  
ATOM   3833 HG12 VAL   242      54.085  35.125  53.605  1.00  0.00           H  
ATOM   3834 HG13 VAL   242      55.460  35.996  52.822  1.00  0.00           H  
ATOM   3835  CG2 VAL   242      52.105  36.325  51.947  1.00  0.00           C  
ATOM   3836 HG21 VAL   242      51.750  35.407  52.415  1.00  0.00           H  
ATOM   3837 HG22 VAL   242      51.933  37.107  52.687  1.00  0.00           H  
ATOM   3838 HG23 VAL   242      51.650  36.460  50.966  1.00  0.00           H  
ATOM   3839  C   VAL   242      53.754  37.606  49.497  1.00  0.00           C  
ATOM   3840  O   VAL   242      52.942  38.465  49.102  1.00  0.00           O  
ATOM   3841  N   GLY   243      54.392  36.756  48.672  1.00  0.00           N  
ATOM   3842  H   GLY   243      55.004  36.071  49.093  1.00  0.00           H  
ATOM   3843  CA  GLY   243      54.388  36.841  47.203  1.00  0.00           C  
ATOM   3844  HA2 GLY   243      53.389  36.509  46.919  1.00  0.00           H  
ATOM   3845  HA3 GLY   243      55.168  36.146  46.890  1.00  0.00           H  
ATOM   3846  C   GLY   243      54.725  38.246  46.638  1.00  0.00           C  
ATOM   3847  O   GLY   243      55.881  38.611  46.865  1.00  0.00           O  
ATOM   3848  N   PRO   244      53.847  38.916  45.862  1.00  0.00           N  
ATOM   3849  CD  PRO   244      54.109  40.266  45.281  1.00  0.00           C  
ATOM   3850  HD2 PRO   244      55.051  40.390  44.747  1.00  0.00           H  
ATOM   3851  HD3 PRO   244      53.963  40.963  46.106  1.00  0.00           H  
ATOM   3852  CG  PRO   244      52.915  40.452  44.269  1.00  0.00           C  
ATOM   3853  HG2 PRO   244      52.700  41.519  44.212  1.00  0.00           H  
ATOM   3854  HG3 PRO   244      53.179  40.051  43.291  1.00  0.00           H  
ATOM   3855  CB  PRO   244      51.766  39.677  44.856  1.00  0.00           C  
ATOM   3856  HB2 PRO   244      51.205  40.217  45.618  1.00  0.00           H  
ATOM   3857  HB3 PRO   244      51.047  39.466  44.064  1.00  0.00           H  
ATOM   3858  CA  PRO   244      52.406  38.436  45.581  1.00  0.00           C  
ATOM   3859  HA  PRO   244      51.859  38.350  46.520  1.00  0.00           H  
ATOM   3860  C   PRO   244      52.397  37.231  44.620  1.00  0.00           C  
ATOM   3861  O   PRO   244      53.281  37.082  43.766  1.00  0.00           O  
ATOM   3862  N   VAL   245      51.430  36.319  44.717  1.00  0.00           N  
ATOM   3863  H   VAL   245      50.943  36.416  45.597  1.00  0.00           H  
ATOM   3864  CA  VAL   245      51.400  35.070  43.998  1.00  0.00           C  
ATOM   3865  HA  VAL   245      52.009  35.270  43.116  1.00  0.00           H  
ATOM   3866  CB  VAL   245      52.093  33.944  44.765  1.00  0.00           C  
ATOM   3867  HB  VAL   245      53.051  34.225  45.201  1.00  0.00           H  
ATOM   3868  CG1 VAL   245      51.266  33.496  45.978  1.00  0.00           C  
ATOM   3869 HG11 VAL   245      50.333  33.063  45.618  1.00  0.00           H  
ATOM   3870 HG12 VAL   245      51.913  32.798  46.509  1.00  0.00           H  
ATOM   3871 HG13 VAL   245      51.191  34.279  46.732  1.00  0.00           H  
ATOM   3872  CG2 VAL   245      52.543  32.865  43.736  1.00  0.00           C  
ATOM   3873 HG21 VAL   245      53.096  32.106  44.290  1.00  0.00           H  
ATOM   3874 HG22 VAL   245      51.618  32.448  43.335  1.00  0.00           H  
ATOM   3875 HG23 VAL   245      53.273  33.274  43.037  1.00  0.00           H  
ATOM   3876  C   VAL   245      49.935  34.727  43.567  1.00  0.00           C  
ATOM   3877  O   VAL   245      48.999  34.906  44.284  1.00  0.00           O  
ATOM   3878  N   VAL   246      49.826  34.345  42.310  1.00  0.00           N  
ATOM   3879  H   VAL   246      50.613  34.459  41.687  1.00  0.00           H  
ATOM   3880  CA  VAL   246      48.642  33.714  41.650  1.00  0.00           C  
ATOM   3881  HA  VAL   246      48.057  33.228  42.431  1.00  0.00           H  
ATOM   3882  CB  VAL   246      47.727  34.713  40.878  1.00  0.00           C  
ATOM   3883  HB  VAL   246      47.029  34.121  40.287  1.00  0.00           H  
ATOM   3884  CG1 VAL   246      47.104  35.493  41.993  1.00  0.00           C  
ATOM   3885 HG11 VAL   246      46.452  36.264  41.584  1.00  0.00           H  
ATOM   3886 HG12 VAL   246      46.471  34.864  42.619  1.00  0.00           H  
ATOM   3887 HG13 VAL   246      47.886  36.048  42.511  1.00  0.00           H  
ATOM   3888  CG2 VAL   246      48.535  35.528  39.964  1.00  0.00           C  
ATOM   3889 HG21 VAL   246      47.949  36.417  39.729  1.00  0.00           H  
ATOM   3890 HG22 VAL   246      49.526  35.836  40.298  1.00  0.00           H  
ATOM   3891 HG23 VAL   246      48.667  34.965  39.041  1.00  0.00           H  
ATOM   3892  C   VAL   246      48.955  32.536  40.668  1.00  0.00           C  
ATOM   3893  O   VAL   246      50.143  32.409  40.225  1.00  0.00           O  
ATOM   3894  N   ASN   247      47.996  31.644  40.438  1.00  0.00           N  
ATOM   3895  H   ASN   247      47.052  31.794  40.766  1.00  0.00           H  
ATOM   3896  CA  ASN   247      48.154  30.410  39.638  1.00  0.00           C  
ATOM   3897  HA  ASN   247      48.927  29.850  40.165  1.00  0.00           H  
ATOM   3898  CB  ASN   247      46.835  29.573  39.838  1.00  0.00           C  
ATOM   3899  HB2 ASN   247      45.981  30.195  39.567  1.00  0.00           H  
ATOM   3900  HB3 ASN   247      46.730  29.264  40.878  1.00  0.00           H  
ATOM   3901  CG  ASN   247      46.813  28.302  39.021  1.00  0.00           C  
ATOM   3902  OD1 ASN   247      47.811  27.843  38.528  1.00  0.00           O  
ATOM   3903  ND2 ASN   247      45.630  27.750  38.892  1.00  0.00           N  
ATOM   3904 HD21 ASN   247      45.550  26.809  38.534  1.00  0.00           H  
ATOM   3905 HD22 ASN   247      44.784  28.246  39.132  1.00  0.00           H  
ATOM   3906  C   ASN   247      48.570  30.736  38.115  1.00  0.00           C  
ATOM   3907  O   ASN   247      47.637  30.909  37.296  1.00  0.00           O  
ATOM   3908  N   PHE   248      49.870  30.778  37.844  1.00  0.00           N  
ATOM   3909  H   PHE   248      50.529  30.580  38.583  1.00  0.00           H  
ATOM   3910  CA  PHE   248      50.469  31.246  36.540  1.00  0.00           C  
ATOM   3911  HA  PHE   248      50.070  32.252  36.407  1.00  0.00           H  
ATOM   3912  CB  PHE   248      51.971  31.285  36.691  1.00  0.00           C  
ATOM   3913  HB2 PHE   248      52.404  30.286  36.752  1.00  0.00           H  
ATOM   3914  HB3 PHE   248      52.150  31.782  37.645  1.00  0.00           H  
ATOM   3915  CG  PHE   248      52.708  31.988  35.547  1.00  0.00           C  
ATOM   3916  CD1 PHE   248      52.945  33.372  35.671  1.00  0.00           C  
ATOM   3917  HD1 PHE   248      52.732  33.908  36.584  1.00  0.00           H  
ATOM   3918  CE1 PHE   248      53.465  34.092  34.560  1.00  0.00           C  
ATOM   3919  HE1 PHE   248      53.687  35.148  34.519  1.00  0.00           H  
ATOM   3920  CZ  PHE   248      53.669  33.435  33.326  1.00  0.00           C  
ATOM   3921  HZ  PHE   248      54.086  33.949  32.473  1.00  0.00           H  
ATOM   3922  CE2 PHE   248      53.515  32.036  33.271  1.00  0.00           C  
ATOM   3923  HE2 PHE   248      53.544  31.481  32.346  1.00  0.00           H  
ATOM   3924  CD2 PHE   248      52.998  31.319  34.338  1.00  0.00           C  
ATOM   3925  HD2 PHE   248      53.052  30.241  34.374  1.00  0.00           H  
ATOM   3926  C   PHE   248      50.001  30.427  35.317  1.00  0.00           C  
ATOM   3927  O   PHE   248      49.919  31.064  34.273  1.00  0.00           O  
ATOM   3928  N   LYS   249      49.552  29.166  35.450  1.00  0.00           N  
ATOM   3929  H   LYS   249      49.638  28.640  36.308  1.00  0.00           H  
ATOM   3930  CA  LYS   249      49.323  28.404  34.247  1.00  0.00           C  
ATOM   3931  HA  LYS   249      49.471  29.002  33.348  1.00  0.00           H  
ATOM   3932  CB  LYS   249      50.339  27.153  34.162  1.00  0.00           C  
ATOM   3933  HB2 LYS   249      51.368  27.378  34.440  1.00  0.00           H  
ATOM   3934  HB3 LYS   249      50.300  26.865  33.111  1.00  0.00           H  
ATOM   3935  CG  LYS   249      49.948  25.942  35.018  1.00  0.00           C  
ATOM   3936  HG2 LYS   249      50.702  25.209  34.731  1.00  0.00           H  
ATOM   3937  HG3 LYS   249      48.994  25.530  34.691  1.00  0.00           H  
ATOM   3938  CD  LYS   249      49.871  26.117  36.502  1.00  0.00           C  
ATOM   3939  HD2 LYS   249      49.064  26.771  36.831  1.00  0.00           H  
ATOM   3940  HD3 LYS   249      50.810  26.574  36.814  1.00  0.00           H  
ATOM   3941  CE  LYS   249      49.657  24.794  37.140  1.00  0.00           C  
ATOM   3942  HE2 LYS   249      50.598  24.244  37.161  1.00  0.00           H  
ATOM   3943  HE3 LYS   249      48.830  24.291  36.639  1.00  0.00           H  
ATOM   3944  NZ  LYS   249      49.023  24.946  38.462  1.00  0.00           N  
ATOM   3945  HZ1 LYS   249      49.620  25.605  38.941  1.00  0.00           H  
ATOM   3946  HZ2 LYS   249      49.173  24.100  38.992  1.00  0.00           H  
ATOM   3947  HZ3 LYS   249      48.096  25.347  38.430  1.00  0.00           H  
ATOM   3948  C   LYS   249      47.834  27.821  33.986  1.00  0.00           C  
ATOM   3949  O   LYS   249      47.579  27.100  32.987  1.00  0.00           O  
ATOM   3950  N   GLU   250      46.935  28.065  34.893  1.00  0.00           N  
ATOM   3951  H   GLU   250      47.246  28.611  35.684  1.00  0.00           H  
ATOM   3952  CA  GLU   250      45.553  27.741  34.774  1.00  0.00           C  
ATOM   3953  HA  GLU   250      45.351  27.593  33.713  1.00  0.00           H  
ATOM   3954  CB  GLU   250      45.126  26.470  35.578  1.00  0.00           C  
ATOM   3955  HB2 GLU   250      44.137  26.225  35.191  1.00  0.00           H  
ATOM   3956  HB3 GLU   250      45.023  26.871  36.586  1.00  0.00           H  
ATOM   3957  CG  GLU   250      46.054  25.246  35.432  1.00  0.00           C  
ATOM   3958  HG2 GLU   250      47.080  25.578  35.591  1.00  0.00           H  
ATOM   3959  HG3 GLU   250      45.941  24.676  34.509  1.00  0.00           H  
ATOM   3960  CD  GLU   250      45.827  24.170  36.554  1.00  0.00           C  
ATOM   3961  OE1 GLU   250      46.091  24.543  37.726  1.00  0.00           O  
ATOM   3962  OE2 GLU   250      45.537  22.992  36.247  1.00  0.00           O  
ATOM   3963  C   GLU   250      44.616  28.948  35.209  1.00  0.00           C  
ATOM   3964  O   GLU   250      43.639  29.272  34.476  1.00  0.00           O  
ATOM   3965  N   GLY   251      45.030  29.699  36.211  1.00  0.00           N  
ATOM   3966  H   GLY   251      45.825  29.467  36.788  1.00  0.00           H  
ATOM   3967  CA  GLY   251      44.202  30.788  36.862  1.00  0.00           C  
ATOM   3968  HA2 GLY   251      44.033  31.549  36.101  1.00  0.00           H  
ATOM   3969  HA3 GLY   251      44.877  31.148  37.639  1.00  0.00           H  
ATOM   3970  C   GLY   251      42.974  30.320  37.610  1.00  0.00           C  
ATOM   3971  O   GLY   251      43.075  29.312  38.290  1.00  0.00           O  
ATOM   3972  N   GLY   252      41.815  30.945  37.537  1.00  0.00           N  
ATOM   3973  H   GLY   252      41.638  31.740  36.939  1.00  0.00           H  
ATOM   3974  CA  GLY   252      40.607  30.750  38.324  1.00  0.00           C  
ATOM   3975  HA2 GLY   252      40.261  31.747  38.598  1.00  0.00           H  
ATOM   3976  HA3 GLY   252      40.788  30.363  39.326  1.00  0.00           H  
ATOM   3977  C   GLY   252      39.561  30.010  37.458  1.00  0.00           C  
ATOM   3978  O   GLY   252      38.365  30.171  37.704  1.00  0.00           O  
ATOM   3979  N   HIE   253      40.004  29.395  36.411  1.00  0.00           N  
ATOM   3980  H   HIE   253      41.010  29.372  36.330  1.00  0.00           H  
ATOM   3981  CA  HIE   253      39.253  28.826  35.238  1.00  0.00           C  
ATOM   3982  HA  HIE   253      38.424  29.465  34.936  1.00  0.00           H  
ATOM   3983  CB  HIE   253      40.219  28.741  34.020  1.00  0.00           C  
ATOM   3984  HB2 HIE   253      40.737  29.695  33.928  1.00  0.00           H  
ATOM   3985  HB3 HIE   253      41.047  28.079  34.274  1.00  0.00           H  
ATOM   3986  CG  HIE   253      39.628  28.240  32.765  1.00  0.00           C  
ATOM   3987  ND1 HIE   253      39.895  27.020  32.158  1.00  0.00           N  
ATOM   3988  CE1 HIE   253      39.266  27.013  30.965  1.00  0.00           C  
ATOM   3989  HE1 HIE   253      39.295  26.240  30.211  1.00  0.00           H  
ATOM   3990  NE2 HIE   253      38.626  28.259  30.765  1.00  0.00           N  
ATOM   3991  HE2 HIE   253      37.932  28.520  30.080  1.00  0.00           H  
ATOM   3992  CD2 HIE   253      38.921  29.025  31.889  1.00  0.00           C  
ATOM   3993  HD2 HIE   253      38.494  30.004  32.052  1.00  0.00           H  
ATOM   3994  C   HIE   253      38.578  27.457  35.460  1.00  0.00           C  
ATOM   3995  O   HIE   253      37.604  27.163  34.771  1.00  0.00           O  
ATOM   3996  N   GLY   254      39.046  26.639  36.418  1.00  0.00           N  
ATOM   3997  H   GLY   254      39.971  26.877  36.749  1.00  0.00           H  
ATOM   3998  CA  GLY   254      38.465  25.326  36.705  1.00  0.00           C  
ATOM   3999  HA2 GLY   254      37.470  25.482  37.121  1.00  0.00           H  
ATOM   4000  HA3 GLY   254      38.951  24.752  37.494  1.00  0.00           H  
ATOM   4001  C   GLY   254      38.441  24.318  35.540  1.00  0.00           C  
ATOM   4002  O   GLY   254      39.137  24.424  34.583  1.00  0.00           O  
ATOM   4003  N   ARG   255      37.733  23.260  35.779  1.00  0.00           N  
ATOM   4004  H   ARG   255      37.221  23.391  36.640  1.00  0.00           H  
ATOM   4005  CA  ARG   255      37.903  21.962  35.062  1.00  0.00           C  
ATOM   4006  HA  ARG   255      38.963  21.752  34.917  1.00  0.00           H  
ATOM   4007  CB  ARG   255      37.390  20.731  35.950  1.00  0.00           C  
ATOM   4008  HB2 ARG   255      37.954  20.857  36.874  1.00  0.00           H  
ATOM   4009  HB3 ARG   255      37.631  19.749  35.542  1.00  0.00           H  
ATOM   4010  CG  ARG   255      35.939  20.603  36.406  1.00  0.00           C  
ATOM   4011  HG2 ARG   255      35.795  21.336  37.200  1.00  0.00           H  
ATOM   4012  HG3 ARG   255      35.852  19.661  36.947  1.00  0.00           H  
ATOM   4013  CD  ARG   255      34.860  20.761  35.353  1.00  0.00           C  
ATOM   4014  HD2 ARG   255      34.950  19.967  34.612  1.00  0.00           H  
ATOM   4015  HD3 ARG   255      35.096  21.739  34.932  1.00  0.00           H  
ATOM   4016  NE  ARG   255      33.483  20.788  35.878  1.00  0.00           N  
ATOM   4017  HE  ARG   255      33.325  20.067  36.567  1.00  0.00           H  
ATOM   4018  CZ  ARG   255      32.486  21.519  35.554  1.00  0.00           C  
ATOM   4019  NH1 ARG   255      32.559  22.429  34.700  1.00  0.00           N  
ATOM   4020 HH11 ARG   255      33.458  22.594  34.270  1.00  0.00           H  
ATOM   4021 HH12 ARG   255      31.743  23.011  34.579  1.00  0.00           H  
ATOM   4022  NH2 ARG   255      31.339  21.348  36.154  1.00  0.00           N  
ATOM   4023 HH21 ARG   255      30.548  21.868  35.803  1.00  0.00           H  
ATOM   4024 HH22 ARG   255      31.196  20.641  36.861  1.00  0.00           H  
ATOM   4025  C   ARG   255      37.362  21.942  33.610  1.00  0.00           C  
ATOM   4026  O   ARG   255      36.769  20.903  33.180  1.00  0.00           O  
ATOM   4027  N   ASN   256      37.450  22.994  32.832  1.00  0.00           N  
ATOM   4028  H   ASN   256      38.040  23.734  33.186  1.00  0.00           H  
ATOM   4029  CA  ASN   256      36.877  22.981  31.448  1.00  0.00           C  
ATOM   4030  HA  ASN   256      36.087  22.230  31.460  1.00  0.00           H  
ATOM   4031  CB  ASN   256      36.089  24.346  31.169  1.00  0.00           C  
ATOM   4032  HB2 ASN   256      35.768  24.355  30.127  1.00  0.00           H  
ATOM   4033  HB3 ASN   256      36.634  25.249  31.443  1.00  0.00           H  
ATOM   4034  CG  ASN   256      34.804  24.515  31.990  1.00  0.00           C  
ATOM   4035  OD1 ASN   256      34.654  23.899  32.999  1.00  0.00           O  
ATOM   4036  ND2 ASN   256      33.837  25.312  31.567  1.00  0.00           N  
ATOM   4037 HD21 ASN   256      32.983  25.369  32.103  1.00  0.00           H  
ATOM   4038 HD22 ASN   256      33.915  25.817  30.696  1.00  0.00           H  
ATOM   4039  C   ASN   256      37.854  22.437  30.405  1.00  0.00           C  
ATOM   4040  O   ASN   256      39.076  22.379  30.676  1.00  0.00           O  
ATOM   4041  N   SER   257      37.324  22.121  29.269  1.00  0.00           N  
ATOM   4042  H   SER   257      36.366  22.368  29.063  1.00  0.00           H  
ATOM   4043  CA  SER   257      38.010  21.292  28.236  1.00  0.00           C  
ATOM   4044  HA  SER   257      38.203  20.320  28.690  1.00  0.00           H  
ATOM   4045  CB  SER   257      37.049  21.008  27.028  1.00  0.00           C  
ATOM   4046  HB2 SER   257      37.538  20.357  26.304  1.00  0.00           H  
ATOM   4047  HB3 SER   257      36.643  21.915  26.581  1.00  0.00           H  
ATOM   4048  OG  SER   257      35.964  20.253  27.462  1.00  0.00           O  
ATOM   4049  HG  SER   257      35.529  20.770  28.144  1.00  0.00           H  
ATOM   4050  C   SER   257      39.244  21.890  27.621  1.00  0.00           C  
ATOM   4051  O   SER   257      39.188  23.058  27.183  1.00  0.00           O  
ATOM   4052  N   GLU   258      40.226  21.028  27.306  1.00  0.00           N  
ATOM   4053  H   GLU   258      40.238  20.074  27.637  1.00  0.00           H  
ATOM   4054  CA  GLU   258      41.608  21.473  26.774  1.00  0.00           C  
ATOM   4055  HA  GLU   258      41.968  22.258  27.439  1.00  0.00           H  
ATOM   4056  CB  GLU   258      42.510  20.316  26.992  1.00  0.00           C  
ATOM   4057  HB2 GLU   258      42.208  19.420  26.450  1.00  0.00           H  
ATOM   4058  HB3 GLU   258      42.291  19.972  28.002  1.00  0.00           H  
ATOM   4059  CG  GLU   258      43.958  20.557  26.721  1.00  0.00           C  
ATOM   4060  HG2 GLU   258      44.145  20.727  25.660  1.00  0.00           H  
ATOM   4061  HG3 GLU   258      44.541  19.657  26.916  1.00  0.00           H  
ATOM   4062  CD  GLU   258      44.530  21.726  27.593  1.00  0.00           C  
ATOM   4063  OE1 GLU   258      45.695  22.159  27.305  1.00  0.00           O  
ATOM   4064  OE2 GLU   258      44.007  22.190  28.582  1.00  0.00           O  
ATOM   4065  C   GLU   258      41.501  22.093  25.347  1.00  0.00           C  
ATOM   4066  O   GLU   258      41.849  23.266  25.083  1.00  0.00           O  
ATOM   4067  N   SER   259      40.965  21.292  24.459  1.00  0.00           N  
ATOM   4068  H   SER   259      40.664  20.344  24.635  1.00  0.00           H  
ATOM   4069  CA  SER   259      40.613  21.802  23.077  1.00  0.00           C  
ATOM   4070  HA  SER   259      41.522  22.006  22.511  1.00  0.00           H  
ATOM   4071  CB  SER   259      39.722  20.830  22.273  1.00  0.00           C  
ATOM   4072  HB2 SER   259      40.217  19.860  22.241  1.00  0.00           H  
ATOM   4073  HB3 SER   259      39.748  21.227  21.258  1.00  0.00           H  
ATOM   4074  OG  SER   259      38.411  20.726  22.721  1.00  0.00           O  
ATOM   4075  HG  SER   259      38.003  21.436  22.221  1.00  0.00           H  
ATOM   4076  C   SER   259      39.885  23.147  23.020  1.00  0.00           C  
ATOM   4077  O   SER   259      40.101  23.872  21.985  1.00  0.00           O  
ATOM   4078  N   GLU   260      39.005  23.444  23.988  1.00  0.00           N  
ATOM   4079  H   GLU   260      38.972  22.829  24.789  1.00  0.00           H  
ATOM   4080  CA  GLU   260      38.221  24.695  23.970  1.00  0.00           C  
ATOM   4081  HA  GLU   260      37.903  24.822  22.935  1.00  0.00           H  
ATOM   4082  CB  GLU   260      36.957  24.537  24.869  1.00  0.00           C  
ATOM   4083  HB2 GLU   260      36.375  25.457  24.828  1.00  0.00           H  
ATOM   4084  HB3 GLU   260      37.339  24.376  25.877  1.00  0.00           H  
ATOM   4085  CG  GLU   260      35.978  23.435  24.391  1.00  0.00           C  
ATOM   4086  HG2 GLU   260      36.372  22.420  24.338  1.00  0.00           H  
ATOM   4087  HG3 GLU   260      35.823  23.721  23.350  1.00  0.00           H  
ATOM   4088  CD  GLU   260      34.609  23.459  25.040  1.00  0.00           C  
ATOM   4089  OE1 GLU   260      33.750  22.682  24.605  1.00  0.00           O  
ATOM   4090  OE2 GLU   260      34.419  24.185  26.066  1.00  0.00           O  
ATOM   4091  C   GLU   260      39.025  25.938  24.450  1.00  0.00           C  
ATOM   4092  O   GLU   260      38.846  27.038  23.969  1.00  0.00           O  
ATOM   4093  N   THR   261      39.863  25.637  25.405  1.00  0.00           N  
ATOM   4094  H   THR   261      39.822  24.712  25.809  1.00  0.00           H  
ATOM   4095  CA  THR   261      40.941  26.492  25.809  1.00  0.00           C  
ATOM   4096  HA  THR   261      40.587  27.434  26.230  1.00  0.00           H  
ATOM   4097  CB  THR   261      41.645  25.890  27.011  1.00  0.00           C  
ATOM   4098  HB  THR   261      41.730  24.806  26.935  1.00  0.00           H  
ATOM   4099  CG2 THR   261      43.001  26.425  27.326  1.00  0.00           C  
ATOM   4100 HG21 THR   261      42.942  27.449  27.694  1.00  0.00           H  
ATOM   4101 HG22 THR   261      43.445  25.830  28.124  1.00  0.00           H  
ATOM   4102 HG23 THR   261      43.749  26.283  26.547  1.00  0.00           H  
ATOM   4103  OG1 THR   261      40.887  26.084  28.250  1.00  0.00           O  
ATOM   4104  HG1 THR   261      41.354  25.500  28.852  1.00  0.00           H  
ATOM   4105  C   THR   261      41.869  26.775  24.678  1.00  0.00           C  
ATOM   4106  O   THR   261      42.012  27.963  24.307  1.00  0.00           O  
ATOM   4107  N   GLU   262      42.433  25.803  24.008  1.00  0.00           N  
ATOM   4108  H   GLU   262      42.215  24.870  24.329  1.00  0.00           H  
ATOM   4109  CA  GLU   262      43.156  25.984  22.799  1.00  0.00           C  
ATOM   4110  HA  GLU   262      43.962  26.687  23.009  1.00  0.00           H  
ATOM   4111  CB  GLU   262      43.769  24.577  22.393  1.00  0.00           C  
ATOM   4112  HB2 GLU   262      44.106  24.734  21.369  1.00  0.00           H  
ATOM   4113  HB3 GLU   262      42.984  23.836  22.240  1.00  0.00           H  
ATOM   4114  CG  GLU   262      44.875  23.978  23.342  1.00  0.00           C  
ATOM   4115  HG2 GLU   262      45.048  22.938  23.065  1.00  0.00           H  
ATOM   4116  HG3 GLU   262      44.665  24.149  24.398  1.00  0.00           H  
ATOM   4117  CD  GLU   262      46.210  24.681  23.055  1.00  0.00           C  
ATOM   4118  OE1 GLU   262      47.120  24.504  23.856  1.00  0.00           O  
ATOM   4119  OE2 GLU   262      46.357  25.298  21.959  1.00  0.00           O  
ATOM   4120  C   GLU   262      42.381  26.621  21.620  1.00  0.00           C  
ATOM   4121  O   GLU   262      42.980  27.472  20.962  1.00  0.00           O  
ATOM   4122  N   SER   263      41.045  26.406  21.457  1.00  0.00           N  
ATOM   4123  H   SER   263      40.714  25.683  22.080  1.00  0.00           H  
ATOM   4124  CA  SER   263      40.271  27.015  20.370  1.00  0.00           C  
ATOM   4125  HA  SER   263      40.838  26.672  19.504  1.00  0.00           H  
ATOM   4126  CB  SER   263      38.848  26.448  20.350  1.00  0.00           C  
ATOM   4127  HB2 SER   263      38.364  26.687  21.297  1.00  0.00           H  
ATOM   4128  HB3 SER   263      38.879  25.361  20.280  1.00  0.00           H  
ATOM   4129  OG  SER   263      38.061  27.069  19.368  1.00  0.00           O  
ATOM   4130  HG  SER   263      38.264  26.620  18.545  1.00  0.00           H  
ATOM   4131  C   SER   263      40.218  28.489  20.341  1.00  0.00           C  
ATOM   4132  O   SER   263      40.409  29.135  19.316  1.00  0.00           O  
ATOM   4133  N   ILE   264      40.045  29.034  21.548  1.00  0.00           N  
ATOM   4134  H   ILE   264      39.939  28.456  22.369  1.00  0.00           H  
ATOM   4135  CA  ILE   264      40.040  30.489  21.759  1.00  0.00           C  
ATOM   4136  HA  ILE   264      39.291  30.961  21.123  1.00  0.00           H  
ATOM   4137  CB  ILE   264      39.672  30.768  23.243  1.00  0.00           C  
ATOM   4138  HB  ILE   264      40.267  30.102  23.868  1.00  0.00           H  
ATOM   4139  CG2 ILE   264      40.014  32.187  23.734  1.00  0.00           C  
ATOM   4140 HG21 ILE   264      39.701  32.952  23.024  1.00  0.00           H  
ATOM   4141 HG22 ILE   264      39.556  32.349  24.710  1.00  0.00           H  
ATOM   4142 HG23 ILE   264      41.103  32.193  23.766  1.00  0.00           H  
ATOM   4143  CG1 ILE   264      38.184  30.465  23.367  1.00  0.00           C  
ATOM   4144 HG12 ILE   264      38.067  29.450  22.986  1.00  0.00           H  
ATOM   4145 HG13 ILE   264      37.621  31.140  22.723  1.00  0.00           H  
ATOM   4146  CD1 ILE   264      37.686  30.385  24.805  1.00  0.00           C  
ATOM   4147 HD11 ILE   264      37.796  31.367  25.265  1.00  0.00           H  
ATOM   4148 HD12 ILE   264      36.680  29.977  24.910  1.00  0.00           H  
ATOM   4149 HD13 ILE   264      38.373  29.738  25.349  1.00  0.00           H  
ATOM   4150  C   ILE   264      41.423  31.141  21.348  1.00  0.00           C  
ATOM   4151  O   ILE   264      41.423  32.064  20.561  1.00  0.00           O  
ATOM   4152  N   ILE   265      42.594  30.608  21.780  1.00  0.00           N  
ATOM   4153  H   ILE   265      42.568  29.778  22.355  1.00  0.00           H  
ATOM   4154  CA  ILE   265      43.942  30.949  21.327  1.00  0.00           C  
ATOM   4155  HA  ILE   265      44.009  31.991  21.638  1.00  0.00           H  
ATOM   4156  CB  ILE   265      44.853  30.020  22.102  1.00  0.00           C  
ATOM   4157  HB  ILE   265      44.528  29.004  21.874  1.00  0.00           H  
ATOM   4158  CG2 ILE   265      46.273  30.240  21.544  1.00  0.00           C  
ATOM   4159 HG21 ILE   265      46.999  29.885  22.275  1.00  0.00           H  
ATOM   4160 HG22 ILE   265      46.509  29.621  20.678  1.00  0.00           H  
ATOM   4161 HG23 ILE   265      46.504  31.252  21.211  1.00  0.00           H  
ATOM   4162  CG1 ILE   265      44.902  30.382  23.603  1.00  0.00           C  
ATOM   4163 HG12 ILE   265      44.018  30.758  24.118  1.00  0.00           H  
ATOM   4164 HG13 ILE   265      45.554  31.255  23.635  1.00  0.00           H  
ATOM   4165  CD1 ILE   265      45.415  29.313  24.531  1.00  0.00           C  
ATOM   4166 HD11 ILE   265      46.490  29.208  24.388  1.00  0.00           H  
ATOM   4167 HD12 ILE   265      45.108  29.593  25.539  1.00  0.00           H  
ATOM   4168 HD13 ILE   265      44.933  28.362  24.300  1.00  0.00           H  
ATOM   4169  C   ILE   265      44.013  30.919  19.837  1.00  0.00           C  
ATOM   4170  O   ILE   265      44.434  31.897  19.181  1.00  0.00           O  
ATOM   4171  N   LYS   266      43.453  29.913  19.117  1.00  0.00           N  
ATOM   4172  H   LYS   266      43.178  29.094  19.640  1.00  0.00           H  
ATOM   4173  CA  LYS   266      43.476  29.932  17.653  1.00  0.00           C  
ATOM   4174  HA  LYS   266      44.529  30.047  17.396  1.00  0.00           H  
ATOM   4175  CB  LYS   266      42.968  28.628  17.000  1.00  0.00           C  
ATOM   4176  HB2 LYS   266      43.160  28.646  15.927  1.00  0.00           H  
ATOM   4177  HB3 LYS   266      41.914  28.593  17.276  1.00  0.00           H  
ATOM   4178  CG  LYS   266      43.674  27.322  17.454  1.00  0.00           C  
ATOM   4179  HG2 LYS   266      43.423  27.035  18.476  1.00  0.00           H  
ATOM   4180  HG3 LYS   266      44.739  27.551  17.499  1.00  0.00           H  
ATOM   4181  CD  LYS   266      43.299  26.213  16.400  1.00  0.00           C  
ATOM   4182  HD2 LYS   266      43.714  26.620  15.478  1.00  0.00           H  
ATOM   4183  HD3 LYS   266      42.215  26.222  16.290  1.00  0.00           H  
ATOM   4184  CE  LYS   266      43.804  24.794  16.638  1.00  0.00           C  
ATOM   4185  HE2 LYS   266      43.399  24.105  15.896  1.00  0.00           H  
ATOM   4186  HE3 LYS   266      43.327  24.436  17.550  1.00  0.00           H  
ATOM   4187  NZ  LYS   266      45.279  24.758  16.795  1.00  0.00           N  
ATOM   4188  HZ1 LYS   266      45.525  25.345  17.580  1.00  0.00           H  
ATOM   4189  HZ2 LYS   266      45.551  25.180  15.919  1.00  0.00           H  
ATOM   4190  HZ3 LYS   266      45.756  23.878  16.928  1.00  0.00           H  
ATOM   4191  C   LYS   266      42.799  31.167  17.024  1.00  0.00           C  
ATOM   4192  O   LYS   266      43.201  31.601  15.965  1.00  0.00           O  
ATOM   4193  N   TRP   267      41.820  31.706  17.749  1.00  0.00           N  
ATOM   4194  H   TRP   267      41.550  31.398  18.672  1.00  0.00           H  
ATOM   4195  CA  TRP   267      41.185  32.902  17.271  1.00  0.00           C  
ATOM   4196  HA  TRP   267      41.039  32.805  16.195  1.00  0.00           H  
ATOM   4197  CB  TRP   267      39.726  33.053  17.821  1.00  0.00           C  
ATOM   4198  HB2 TRP   267      39.645  33.015  18.908  1.00  0.00           H  
ATOM   4199  HB3 TRP   267      39.197  32.195  17.405  1.00  0.00           H  
ATOM   4200  CG  TRP   267      39.044  34.233  17.302  1.00  0.00           C  
ATOM   4201  CD1 TRP   267      38.574  34.405  16.029  1.00  0.00           C  
ATOM   4202  HD1 TRP   267      38.614  33.616  15.292  1.00  0.00           H  
ATOM   4203  NE1 TRP   267      38.075  35.711  15.910  1.00  0.00           N  
ATOM   4204  HE1 TRP   267      37.376  35.912  15.209  1.00  0.00           H  
ATOM   4205  CE2 TRP   267      38.401  36.513  16.953  1.00  0.00           C  
ATOM   4206  CZ2 TRP   267      38.292  37.844  17.277  1.00  0.00           C  
ATOM   4207  HZ2 TRP   267      37.874  38.561  16.586  1.00  0.00           H  
ATOM   4208  CH2 TRP   267      38.641  38.276  18.576  1.00  0.00           C  
ATOM   4209  HH2 TRP   267      38.613  39.339  18.769  1.00  0.00           H  
ATOM   4210  CZ3 TRP   267      39.149  37.328  19.542  1.00  0.00           C  
ATOM   4211  HZ3 TRP   267      39.459  37.709  20.504  1.00  0.00           H  
ATOM   4212  CE3 TRP   267      39.330  36.015  19.161  1.00  0.00           C  
ATOM   4213  HE3 TRP   267      39.664  35.353  19.946  1.00  0.00           H  
ATOM   4214  CD2 TRP   267      38.969  35.550  17.890  1.00  0.00           C  
ATOM   4215  C   TRP   267      41.920  34.167  17.431  1.00  0.00           C  
ATOM   4216  O   TRP   267      42.147  34.896  16.442  1.00  0.00           O  
ATOM   4217  N   LEU   268      42.602  34.322  18.564  1.00  0.00           N  
ATOM   4218  H   LEU   268      42.523  33.459  19.084  1.00  0.00           H  
ATOM   4219  CA  LEU   268      43.580  35.398  18.871  1.00  0.00           C  
ATOM   4220  HA  LEU   268      43.106  36.356  18.660  1.00  0.00           H  
ATOM   4221  CB  LEU   268      43.779  35.424  20.408  1.00  0.00           C  
ATOM   4222  HB2 LEU   268      44.603  36.094  20.654  1.00  0.00           H  
ATOM   4223  HB3 LEU   268      44.038  34.413  20.723  1.00  0.00           H  
ATOM   4224  CG  LEU   268      42.602  35.848  21.327  1.00  0.00           C  
ATOM   4225  HG  LEU   268      41.750  35.209  21.099  1.00  0.00           H  
ATOM   4226  CD1 LEU   268      42.964  35.316  22.643  1.00  0.00           C  
ATOM   4227 HD11 LEU   268      42.174  35.558  23.353  1.00  0.00           H  
ATOM   4228 HD12 LEU   268      43.118  34.238  22.591  1.00  0.00           H  
ATOM   4229 HD13 LEU   268      43.785  35.925  23.020  1.00  0.00           H  
ATOM   4230  CD2 LEU   268      42.311  37.393  21.346  1.00  0.00           C  
ATOM   4231 HD21 LEU   268      41.969  37.629  20.338  1.00  0.00           H  
ATOM   4232 HD22 LEU   268      41.559  37.711  22.069  1.00  0.00           H  
ATOM   4233 HD23 LEU   268      43.172  37.976  21.673  1.00  0.00           H  
ATOM   4234  C   LEU   268      44.849  35.287  17.997  1.00  0.00           C  
ATOM   4235  O   LEU   268      45.440  36.322  17.681  1.00  0.00           O  
ATOM   4236  N   ASP   269      45.198  34.070  17.612  1.00  0.00           N  
ATOM   4237  H   ASP   269      44.692  33.286  17.998  1.00  0.00           H  
ATOM   4238  CA  ASP   269      46.348  33.789  16.736  1.00  0.00           C  
ATOM   4239  HA  ASP   269      47.194  34.370  17.101  1.00  0.00           H  
ATOM   4240  CB  ASP   269      46.689  32.306  16.757  1.00  0.00           C  
ATOM   4241  HB2 ASP   269      47.230  32.116  15.830  1.00  0.00           H  
ATOM   4242  HB3 ASP   269      45.814  31.657  16.768  1.00  0.00           H  
ATOM   4243  CG  ASP   269      47.549  31.891  17.958  1.00  0.00           C  
ATOM   4244  OD1 ASP   269      47.640  30.659  18.312  1.00  0.00           O  
ATOM   4245  OD2 ASP   269      48.438  32.605  18.597  1.00  0.00           O  
ATOM   4246  C   ASP   269      46.071  34.165  15.227  1.00  0.00           C  
ATOM   4247  O   ASP   269      46.971  34.463  14.395  1.00  0.00           O  
ATOM   4248  N   ASP   270      44.770  34.381  14.843  1.00  0.00           N  
ATOM   4249  H   ASP   270      44.052  34.350  15.553  1.00  0.00           H  
ATOM   4250  CA  ASP   270      44.498  35.129  13.548  1.00  0.00           C  
ATOM   4251  HA  ASP   270      45.232  34.839  12.796  1.00  0.00           H  
ATOM   4252  CB  ASP   270      43.157  34.665  13.069  1.00  0.00           C  
ATOM   4253  HB2 ASP   270      42.892  35.177  12.145  1.00  0.00           H  
ATOM   4254  HB3 ASP   270      42.397  34.947  13.797  1.00  0.00           H  
ATOM   4255  CG  ASP   270      43.188  33.148  12.549  1.00  0.00           C  
ATOM   4256  OD1 ASP   270      44.258  32.515  12.325  1.00  0.00           O  
ATOM   4257  OD2 ASP   270      42.124  32.590  12.273  1.00  0.00           O  
ATOM   4258  C   ASP   270      44.491  36.677  13.564  1.00  0.00           C  
ATOM   4259  O   ASP   270      44.122  37.268  12.510  1.00  0.00           O  
ATOM   4260  N   GLN   271      44.771  37.333  14.663  1.00  0.00           N  
ATOM   4261  H   GLN   271      45.164  36.827  15.444  1.00  0.00           H  
ATOM   4262  CA  GLN   271      44.636  38.771  14.914  1.00  0.00           C  
ATOM   4263  HA  GLN   271      43.881  39.090  14.195  1.00  0.00           H  
ATOM   4264  CB  GLN   271      43.994  39.064  16.228  1.00  0.00           C  
ATOM   4265  HB2 GLN   271      44.078  40.147  16.309  1.00  0.00           H  
ATOM   4266  HB3 GLN   271      44.670  38.700  17.002  1.00  0.00           H  
ATOM   4267  CG  GLN   271      42.489  38.527  16.526  1.00  0.00           C  
ATOM   4268  HG2 GLN   271      42.115  38.883  17.486  1.00  0.00           H  
ATOM   4269  HG3 GLN   271      42.449  37.438  16.574  1.00  0.00           H  
ATOM   4270  CD  GLN   271      41.542  39.059  15.440  1.00  0.00           C  
ATOM   4271  OE1 GLN   271      41.627  40.183  14.982  1.00  0.00           O  
ATOM   4272  NE2 GLN   271      40.514  38.317  15.065  1.00  0.00           N  
ATOM   4273 HE21 GLN   271      40.315  37.404  15.449  1.00  0.00           H  
ATOM   4274 HE22 GLN   271      39.853  38.792  14.467  1.00  0.00           H  
ATOM   4275  C   GLN   271      46.003  39.537  14.745  1.00  0.00           C  
ATOM   4276  O   GLN   271      47.056  39.010  15.130  1.00  0.00           O  
ATOM   4277  N   PRO   272      46.081  40.843  14.375  1.00  0.00           N  
ATOM   4278  CD  PRO   272      44.959  41.615  13.845  1.00  0.00           C  
ATOM   4279  HD2 PRO   272      44.483  42.048  14.724  1.00  0.00           H  
ATOM   4280  HD3 PRO   272      44.434  40.942  13.167  1.00  0.00           H  
ATOM   4281  CG  PRO   272      45.611  42.769  13.061  1.00  0.00           C  
ATOM   4282  HG2 PRO   272      45.953  42.311  12.132  1.00  0.00           H  
ATOM   4283  HG3 PRO   272      44.983  43.636  12.860  1.00  0.00           H  
ATOM   4284  CB  PRO   272      46.798  43.043  13.999  1.00  0.00           C  
ATOM   4285  HB2 PRO   272      47.713  43.362  13.498  1.00  0.00           H  
ATOM   4286  HB3 PRO   272      46.509  43.751  14.776  1.00  0.00           H  
ATOM   4287  CA  PRO   272      47.212  41.725  14.597  1.00  0.00           C  
ATOM   4288  HA  PRO   272      48.091  41.334  14.085  1.00  0.00           H  
ATOM   4289  C   PRO   272      47.537  41.826  16.045  1.00  0.00           C  
ATOM   4290  O   PRO   272      46.748  42.045  16.983  1.00  0.00           O  
ATOM   4291  N   GLU   273      48.899  41.777  16.290  1.00  0.00           N  
ATOM   4292  H   GLU   273      49.431  41.702  15.435  1.00  0.00           H  
ATOM   4293  CA  GLU   273      49.518  42.114  17.598  1.00  0.00           C  
ATOM   4294  HA  GLU   273      49.128  41.284  18.186  1.00  0.00           H  
ATOM   4295  CB  GLU   273      51.021  41.915  17.528  1.00  0.00           C  
ATOM   4296  HB2 GLU   273      51.261  40.935  17.117  1.00  0.00           H  
ATOM   4297  HB3 GLU   273      51.410  41.944  18.546  1.00  0.00           H  
ATOM   4298  CG  GLU   273      51.678  43.058  16.684  1.00  0.00           C  
ATOM   4299  HG2 GLU   273      51.267  44.039  16.922  1.00  0.00           H  
ATOM   4300  HG3 GLU   273      51.472  42.845  15.635  1.00  0.00           H  
ATOM   4301  CD  GLU   273      53.224  43.230  16.960  1.00  0.00           C  
ATOM   4302  OE1 GLU   273      53.973  43.571  15.977  1.00  0.00           O  
ATOM   4303  OE2 GLU   273      53.645  43.146  18.125  1.00  0.00           O  
ATOM   4304  C   GLU   273      49.131  43.466  18.247  1.00  0.00           C  
ATOM   4305  O   GLU   273      49.000  44.464  17.524  1.00  0.00           O  
ATOM   4306  N   SER   274      48.991  43.493  19.593  1.00  0.00           N  
ATOM   4307  H   SER   274      49.261  42.633  20.049  1.00  0.00           H  
ATOM   4308  CA  SER   274      48.366  44.490  20.541  1.00  0.00           C  
ATOM   4309  HA  SER   274      48.051  43.848  21.364  1.00  0.00           H  
ATOM   4310  CB  SER   274      49.352  45.440  21.306  1.00  0.00           C  
ATOM   4311  HB2 SER   274      48.816  46.082  22.006  1.00  0.00           H  
ATOM   4312  HB3 SER   274      49.853  46.007  20.521  1.00  0.00           H  
ATOM   4313  OG  SER   274      50.346  44.770  21.984  1.00  0.00           O  
ATOM   4314  HG  SER   274      50.883  44.278  21.359  1.00  0.00           H  
ATOM   4315  C   SER   274      47.002  45.096  20.157  1.00  0.00           C  
ATOM   4316  O   SER   274      46.626  46.098  20.779  1.00  0.00           O  
ATOM   4317  N   SER   275      46.273  44.599  19.220  1.00  0.00           N  
ATOM   4318  H   SER   275      46.618  43.716  18.870  1.00  0.00           H  
ATOM   4319  CA  SER   275      45.063  45.211  18.663  1.00  0.00           C  
ATOM   4320  HA  SER   275      45.187  46.290  18.754  1.00  0.00           H  
ATOM   4321  CB  SER   275      44.962  44.823  17.181  1.00  0.00           C  
ATOM   4322  HB2 SER   275      45.969  44.883  16.768  1.00  0.00           H  
ATOM   4323  HB3 SER   275      44.247  45.502  16.716  1.00  0.00           H  
ATOM   4324  OG  SER   275      44.490  43.492  17.041  1.00  0.00           O  
ATOM   4325  HG  SER   275      45.242  42.900  16.961  1.00  0.00           H  
ATOM   4326  C   SER   275      43.730  44.925  19.413  1.00  0.00           C  
ATOM   4327  O   SER   275      42.755  45.586  19.061  1.00  0.00           O  
ATOM   4328  N   VAL   276      43.710  43.955  20.328  1.00  0.00           N  
ATOM   4329  H   VAL   276      44.552  43.486  20.631  1.00  0.00           H  
ATOM   4330  CA  VAL   276      42.431  43.498  20.942  1.00  0.00           C  
ATOM   4331  HA  VAL   276      41.519  43.776  20.412  1.00  0.00           H  
ATOM   4332  CB  VAL   276      42.406  41.913  20.816  1.00  0.00           C  
ATOM   4333  HB  VAL   276      43.212  41.563  21.462  1.00  0.00           H  
ATOM   4334  CG1 VAL   276      41.126  41.144  21.154  1.00  0.00           C  
ATOM   4335 HG11 VAL   276      41.350  40.081  21.060  1.00  0.00           H  
ATOM   4336 HG12 VAL   276      40.837  41.403  22.173  1.00  0.00           H  
ATOM   4337 HG13 VAL   276      40.316  41.330  20.449  1.00  0.00           H  
ATOM   4338  CG2 VAL   276      42.552  41.524  19.319  1.00  0.00           C  
ATOM   4339 HG21 VAL   276      41.797  41.912  18.636  1.00  0.00           H  
ATOM   4340 HG22 VAL   276      43.533  41.799  18.933  1.00  0.00           H  
ATOM   4341 HG23 VAL   276      42.553  40.445  19.167  1.00  0.00           H  
ATOM   4342  C   VAL   276      42.296  43.923  22.324  1.00  0.00           C  
ATOM   4343  O   VAL   276      43.144  43.835  23.190  1.00  0.00           O  
ATOM   4344  N   VAL   277      41.125  44.495  22.675  1.00  0.00           N  
ATOM   4345  H   VAL   277      40.471  44.605  21.912  1.00  0.00           H  
ATOM   4346  CA  VAL   277      40.642  44.707  24.034  1.00  0.00           C  
ATOM   4347  HA  VAL   277      41.456  45.104  24.640  1.00  0.00           H  
ATOM   4348  CB  VAL   277      39.547  45.800  24.091  1.00  0.00           C  
ATOM   4349  HB  VAL   277      38.609  45.342  23.776  1.00  0.00           H  
ATOM   4350  CG1 VAL   277      39.148  46.279  25.480  1.00  0.00           C  
ATOM   4351 HG11 VAL   277      38.874  45.506  26.199  1.00  0.00           H  
ATOM   4352 HG12 VAL   277      40.030  46.664  25.993  1.00  0.00           H  
ATOM   4353 HG13 VAL   277      38.447  47.113  25.501  1.00  0.00           H  
ATOM   4354  CG2 VAL   277      39.888  47.051  23.225  1.00  0.00           C  
ATOM   4355 HG21 VAL   277      40.858  47.472  23.490  1.00  0.00           H  
ATOM   4356 HG22 VAL   277      39.965  46.677  22.205  1.00  0.00           H  
ATOM   4357 HG23 VAL   277      39.126  47.828  23.281  1.00  0.00           H  
ATOM   4358  C   VAL   277      40.182  43.379  24.606  1.00  0.00           C  
ATOM   4359  O   VAL   277      39.516  42.544  23.984  1.00  0.00           O  
ATOM   4360  N   PHE   278      40.510  43.060  25.868  1.00  0.00           N  
ATOM   4361  H   PHE   278      41.037  43.755  26.376  1.00  0.00           H  
ATOM   4362  CA  PHE   278      39.901  42.009  26.662  1.00  0.00           C  
ATOM   4363  HA  PHE   278      39.313  41.401  25.975  1.00  0.00           H  
ATOM   4364  CB  PHE   278      40.904  41.107  27.172  1.00  0.00           C  
ATOM   4365  HB2 PHE   278      41.509  41.612  27.925  1.00  0.00           H  
ATOM   4366  HB3 PHE   278      41.596  40.845  26.372  1.00  0.00           H  
ATOM   4367  CG  PHE   278      40.362  39.862  27.855  1.00  0.00           C  
ATOM   4368  CD1 PHE   278      40.670  39.600  29.197  1.00  0.00           C  
ATOM   4369  HD1 PHE   278      41.271  40.259  29.807  1.00  0.00           H  
ATOM   4370  CE1 PHE   278      40.031  38.557  29.920  1.00  0.00           C  
ATOM   4371  HE1 PHE   278      40.114  38.460  30.992  1.00  0.00           H  
ATOM   4372  CZ  PHE   278      39.127  37.726  29.179  1.00  0.00           C  
ATOM   4373  HZ  PHE   278      38.587  37.007  29.778  1.00  0.00           H  
ATOM   4374  CE2 PHE   278      38.882  37.855  27.769  1.00  0.00           C  
ATOM   4375  HE2 PHE   278      38.254  37.151  27.245  1.00  0.00           H  
ATOM   4376  CD2 PHE   278      39.559  38.955  27.122  1.00  0.00           C  
ATOM   4377  HD2 PHE   278      39.425  39.048  26.054  1.00  0.00           H  
ATOM   4378  C   PHE   278      38.805  42.587  27.548  1.00  0.00           C  
ATOM   4379  O   PHE   278      39.127  43.630  28.129  1.00  0.00           O  
ATOM   4380  N   LEU   279      37.615  41.985  27.724  1.00  0.00           N  
ATOM   4381  H   LEU   279      37.437  41.175  27.149  1.00  0.00           H  
ATOM   4382  CA  LEU   279      36.446  42.424  28.559  1.00  0.00           C  
ATOM   4383  HA  LEU   279      36.856  43.117  29.294  1.00  0.00           H  
ATOM   4384  CB  LEU   279      35.348  43.129  27.693  1.00  0.00           C  
ATOM   4385  HB2 LEU   279      34.581  43.447  28.399  1.00  0.00           H  
ATOM   4386  HB3 LEU   279      35.051  42.324  27.021  1.00  0.00           H  
ATOM   4387  CG  LEU   279      35.819  44.352  26.969  1.00  0.00           C  
ATOM   4388  HG  LEU   279      36.809  44.640  27.322  1.00  0.00           H  
ATOM   4389  CD1 LEU   279      36.040  44.141  25.549  1.00  0.00           C  
ATOM   4390 HD11 LEU   279      36.773  43.350  25.387  1.00  0.00           H  
ATOM   4391 HD12 LEU   279      35.132  43.909  24.992  1.00  0.00           H  
ATOM   4392 HD13 LEU   279      36.390  45.104  25.179  1.00  0.00           H  
ATOM   4393  CD2 LEU   279      34.733  45.452  27.080  1.00  0.00           C  
ATOM   4394 HD21 LEU   279      34.682  45.783  28.118  1.00  0.00           H  
ATOM   4395 HD22 LEU   279      34.921  46.350  26.492  1.00  0.00           H  
ATOM   4396 HD23 LEU   279      33.769  44.969  26.917  1.00  0.00           H  
ATOM   4397  C   LEU   279      35.901  41.348  29.406  1.00  0.00           C  
ATOM   4398  O   LEU   279      35.199  40.414  28.936  1.00  0.00           O  
ATOM   4399  N   CYS   280      36.231  41.363  30.734  1.00  0.00           N  
ATOM   4400  H   CYS   280      36.749  42.164  31.067  1.00  0.00           H  
ATOM   4401  CA  CYS   280      36.097  40.166  31.556  1.00  0.00           C  
ATOM   4402  HA  CYS   280      35.186  39.690  31.195  1.00  0.00           H  
ATOM   4403  CB  CYS   280      37.048  39.004  31.295  1.00  0.00           C  
ATOM   4404  HB2 CYS   280      38.070  39.146  31.648  1.00  0.00           H  
ATOM   4405  HB3 CYS   280      37.012  38.777  30.230  1.00  0.00           H  
ATOM   4406  SG  CYS   280      36.599  37.323  31.864  1.00  0.00           S  
ATOM   4407  HG  CYS   280      36.948  37.456  33.147  1.00  0.00           H  
ATOM   4408  C   CYS   280      35.853  40.502  33.044  1.00  0.00           C  
ATOM   4409  O   CYS   280      36.451  41.403  33.626  1.00  0.00           O  
ATOM   4410  N   PHE   281      34.888  39.804  33.697  1.00  0.00           N  
ATOM   4411  H   PHE   281      34.449  39.013  33.249  1.00  0.00           H  
ATOM   4412  CA  PHE   281      34.213  40.323  34.876  1.00  0.00           C  
ATOM   4413  HA  PHE   281      34.910  41.055  35.284  1.00  0.00           H  
ATOM   4414  CB  PHE   281      32.858  40.872  34.378  1.00  0.00           C  
ATOM   4415  HB2 PHE   281      32.303  41.284  35.221  1.00  0.00           H  
ATOM   4416  HB3 PHE   281      32.303  39.994  34.048  1.00  0.00           H  
ATOM   4417  CG  PHE   281      32.957  42.021  33.331  1.00  0.00           C  
ATOM   4418  CD1 PHE   281      33.082  41.657  31.949  1.00  0.00           C  
ATOM   4419  HD1 PHE   281      33.049  40.613  31.677  1.00  0.00           H  
ATOM   4420  CE1 PHE   281      33.086  42.597  30.919  1.00  0.00           C  
ATOM   4421  HE1 PHE   281      33.107  42.297  29.882  1.00  0.00           H  
ATOM   4422  CZ  PHE   281      33.203  43.952  31.285  1.00  0.00           C  
ATOM   4423  HZ  PHE   281      33.046  44.798  30.633  1.00  0.00           H  
ATOM   4424  CE2 PHE   281      33.286  44.334  32.681  1.00  0.00           C  
ATOM   4425  HE2 PHE   281      33.214  45.385  32.917  1.00  0.00           H  
ATOM   4426  CD2 PHE   281      33.096  43.382  33.665  1.00  0.00           C  
ATOM   4427  HD2 PHE   281      33.121  43.751  34.679  1.00  0.00           H  
ATOM   4428  C   PHE   281      34.036  39.266  36.004  1.00  0.00           C  
ATOM   4429  O   PHE   281      33.084  39.139  36.755  1.00  0.00           O  
ATOM   4430  N   GLY   282      35.134  38.517  36.279  1.00  0.00           N  
ATOM   4431  H   GLY   282      35.931  38.555  35.660  1.00  0.00           H  
ATOM   4432  CA  GLY   282      35.104  37.391  37.246  1.00  0.00           C  
ATOM   4433  HA2 GLY   282      34.984  37.758  38.266  1.00  0.00           H  
ATOM   4434  HA3 GLY   282      36.087  36.927  37.315  1.00  0.00           H  
ATOM   4435  C   GLY   282      33.970  36.306  37.118  1.00  0.00           C  
ATOM   4436  O   GLY   282      33.389  36.187  36.029  1.00  0.00           O  
ATOM   4437  N   SER   283      33.594  35.604  38.181  1.00  0.00           N  
ATOM   4438  H   SER   283      33.934  35.991  39.049  1.00  0.00           H  
ATOM   4439  CA  SER   283      32.504  34.539  38.163  1.00  0.00           C  
ATOM   4440  HA  SER   283      32.368  34.254  37.120  1.00  0.00           H  
ATOM   4441  CB  SER   283      33.047  33.353  39.031  1.00  0.00           C  
ATOM   4442  HB2 SER   283      33.895  32.936  38.487  1.00  0.00           H  
ATOM   4443  HB3 SER   283      32.266  32.592  39.042  1.00  0.00           H  
ATOM   4444  OG  SER   283      33.429  33.662  40.324  1.00  0.00           O  
ATOM   4445  HG  SER   283      34.332  33.972  40.229  1.00  0.00           H  
ATOM   4446  C   SER   283      31.073  34.926  38.604  1.00  0.00           C  
ATOM   4447  O   SER   283      30.108  34.384  38.057  1.00  0.00           O  
ATOM   4448  N   MET   284      30.924  35.854  39.513  1.00  0.00           N  
ATOM   4449  H   MET   284      31.695  36.313  39.977  1.00  0.00           H  
ATOM   4450  CA  MET   284      29.622  36.369  40.035  1.00  0.00           C  
ATOM   4451  HA  MET   284      28.826  35.638  39.895  1.00  0.00           H  
ATOM   4452  CB  MET   284      29.699  36.575  41.554  1.00  0.00           C  
ATOM   4453  HB2 MET   284      28.713  36.579  42.018  1.00  0.00           H  
ATOM   4454  HB3 MET   284      30.298  37.477  41.683  1.00  0.00           H  
ATOM   4455  CG  MET   284      30.484  35.494  42.340  1.00  0.00           C  
ATOM   4456  HG2 MET   284      31.502  35.279  42.015  1.00  0.00           H  
ATOM   4457  HG3 MET   284      29.973  34.594  41.996  1.00  0.00           H  
ATOM   4458  SD  MET   284      30.356  35.642  44.106  1.00  0.00           S  
ATOM   4459  CE  MET   284      30.966  37.333  44.436  1.00  0.00           C  
ATOM   4460  HE1 MET   284      30.244  38.005  43.972  1.00  0.00           H  
ATOM   4461  HE2 MET   284      30.992  37.528  45.508  1.00  0.00           H  
ATOM   4462  HE3 MET   284      31.955  37.406  43.984  1.00  0.00           H  
ATOM   4463  C   MET   284      29.161  37.650  39.383  1.00  0.00           C  
ATOM   4464  O   MET   284      29.971  38.413  38.856  1.00  0.00           O  
ATOM   4465  N   GLY   285      27.886  38.006  39.555  1.00  0.00           N  
ATOM   4466  H   GLY   285      27.174  37.408  39.950  1.00  0.00           H  
ATOM   4467  CA  GLY   285      27.252  39.249  39.040  1.00  0.00           C  
ATOM   4468  HA2 GLY   285      27.823  40.084  39.447  1.00  0.00           H  
ATOM   4469  HA3 GLY   285      26.247  39.229  39.462  1.00  0.00           H  
ATOM   4470  C   GLY   285      27.233  39.335  37.516  1.00  0.00           C  
ATOM   4471  O   GLY   285      27.627  38.461  36.794  1.00  0.00           O  
ATOM   4472  N   SER   286      26.437  40.354  37.010  1.00  0.00           N  
ATOM   4473  H   SER   286      25.983  40.925  37.709  1.00  0.00           H  
ATOM   4474  CA  SER   286      26.328  40.714  35.548  1.00  0.00           C  
ATOM   4475  HA  SER   286      27.319  40.732  35.096  1.00  0.00           H  
ATOM   4476  CB  SER   286      25.543  39.708  34.743  1.00  0.00           C  
ATOM   4477  HB2 SER   286      24.509  39.877  35.043  1.00  0.00           H  
ATOM   4478  HB3 SER   286      25.788  38.664  34.937  1.00  0.00           H  
ATOM   4479  OG  SER   286      25.831  39.818  33.385  1.00  0.00           O  
ATOM   4480  HG  SER   286      25.335  39.184  32.862  1.00  0.00           H  
ATOM   4481  C   SER   286      25.771  42.136  35.367  1.00  0.00           C  
ATOM   4482  O   SER   286      25.168  42.603  36.306  1.00  0.00           O  
ATOM   4483  N   PHE   287      25.855  42.767  34.150  1.00  0.00           N  
ATOM   4484  H   PHE   287      26.365  42.184  33.503  1.00  0.00           H  
ATOM   4485  CA  PHE   287      25.079  43.973  33.613  1.00  0.00           C  
ATOM   4486  HA  PHE   287      25.135  44.661  34.456  1.00  0.00           H  
ATOM   4487  CB  PHE   287      25.708  44.518  32.320  1.00  0.00           C  
ATOM   4488  HB2 PHE   287      25.167  45.397  31.971  1.00  0.00           H  
ATOM   4489  HB3 PHE   287      25.593  43.698  31.611  1.00  0.00           H  
ATOM   4490  CG  PHE   287      27.176  44.915  32.360  1.00  0.00           C  
ATOM   4491  CD1 PHE   287      27.690  46.009  33.164  1.00  0.00           C  
ATOM   4492  HD1 PHE   287      26.964  46.528  33.773  1.00  0.00           H  
ATOM   4493  CE1 PHE   287      29.060  46.191  33.266  1.00  0.00           C  
ATOM   4494  HE1 PHE   287      29.341  47.082  33.809  1.00  0.00           H  
ATOM   4495  CZ  PHE   287      30.023  45.441  32.527  1.00  0.00           C  
ATOM   4496  HZ  PHE   287      31.076  45.605  32.703  1.00  0.00           H  
ATOM   4497  CE2 PHE   287      29.475  44.452  31.712  1.00  0.00           C  
ATOM   4498  HE2 PHE   287      30.228  43.897  31.171  1.00  0.00           H  
ATOM   4499  CD2 PHE   287      28.112  44.226  31.518  1.00  0.00           C  
ATOM   4500  HD2 PHE   287      27.900  43.369  30.896  1.00  0.00           H  
ATOM   4501  C   PHE   287      23.565  43.775  33.421  1.00  0.00           C  
ATOM   4502  O   PHE   287      23.071  42.643  33.574  1.00  0.00           O  
ATOM   4503  N   ASP   288      22.824  44.818  33.165  1.00  0.00           N  
ATOM   4504  H   ASP   288      23.280  45.715  33.075  1.00  0.00           H  
ATOM   4505  CA  ASP   288      21.402  44.749  32.734  1.00  0.00           C  
ATOM   4506  HA  ASP   288      20.945  43.850  33.147  1.00  0.00           H  
ATOM   4507  CB  ASP   288      20.691  45.982  33.217  1.00  0.00           C  
ATOM   4508  HB2 ASP   288      19.641  45.987  32.923  1.00  0.00           H  
ATOM   4509  HB3 ASP   288      21.175  46.820  32.714  1.00  0.00           H  
ATOM   4510  CG  ASP   288      20.799  46.119  34.737  1.00  0.00           C  
ATOM   4511  OD1 ASP   288      21.175  47.251  35.135  1.00  0.00           O  
ATOM   4512  OD2 ASP   288      20.771  45.224  35.529  1.00  0.00           O  
ATOM   4513  C   ASP   288      21.274  44.685  31.229  1.00  0.00           C  
ATOM   4514  O   ASP   288      22.147  45.003  30.497  1.00  0.00           O  
ATOM   4515  N   ALA   289      20.094  44.338  30.620  1.00  0.00           N  
ATOM   4516  H   ALA   289      19.316  44.249  31.257  1.00  0.00           H  
ATOM   4517  CA  ALA   289      20.089  43.961  29.206  1.00  0.00           C  
ATOM   4518  HA  ALA   289      20.879  43.249  28.967  1.00  0.00           H  
ATOM   4519  CB  ALA   289      18.727  43.357  28.917  1.00  0.00           C  
ATOM   4520  HB1 ALA   289      17.875  43.964  29.225  1.00  0.00           H  
ATOM   4521  HB2 ALA   289      18.572  43.157  27.857  1.00  0.00           H  
ATOM   4522  HB3 ALA   289      18.538  42.392  29.388  1.00  0.00           H  
ATOM   4523  C   ALA   289      20.324  45.139  28.290  1.00  0.00           C  
ATOM   4524  O   ALA   289      21.101  45.133  27.301  1.00  0.00           O  
ATOM   4525  N   GLU   290      19.758  46.236  28.644  1.00  0.00           N  
ATOM   4526  H   GLU   290      19.199  46.323  29.480  1.00  0.00           H  
ATOM   4527  CA  GLU   290      19.872  47.467  27.827  1.00  0.00           C  
ATOM   4528  HA  GLU   290      19.710  47.292  26.764  1.00  0.00           H  
ATOM   4529  CB  GLU   290      18.821  48.536  28.397  1.00  0.00           C  
ATOM   4530  HB2 GLU   290      19.124  49.510  28.013  1.00  0.00           H  
ATOM   4531  HB3 GLU   290      18.813  48.598  29.485  1.00  0.00           H  
ATOM   4532  CG  GLU   290      17.383  48.247  28.033  1.00  0.00           C  
ATOM   4533  HG2 GLU   290      16.744  48.988  28.512  1.00  0.00           H  
ATOM   4534  HG3 GLU   290      17.044  47.245  28.295  1.00  0.00           H  
ATOM   4535  CD  GLU   290      17.118  48.414  26.479  1.00  0.00           C  
ATOM   4536  OE1 GLU   290      15.918  48.322  26.072  1.00  0.00           O  
ATOM   4537  OE2 GLU   290      18.020  48.626  25.676  1.00  0.00           O  
ATOM   4538  C   GLU   290      21.264  48.048  27.984  1.00  0.00           C  
ATOM   4539  O   GLU   290      21.735  48.669  26.996  1.00  0.00           O  
ATOM   4540  N   GLN   291      21.919  47.803  29.109  1.00  0.00           N  
ATOM   4541  H   GLN   291      21.476  47.251  29.830  1.00  0.00           H  
ATOM   4542  CA  GLN   291      23.332  48.140  29.345  1.00  0.00           C  
ATOM   4543  HA  GLN   291      23.487  49.160  28.994  1.00  0.00           H  
ATOM   4544  CB  GLN   291      23.695  48.122  30.844  1.00  0.00           C  
ATOM   4545  HB2 GLN   291      23.504  47.122  31.231  1.00  0.00           H  
ATOM   4546  HB3 GLN   291      23.151  48.907  31.370  1.00  0.00           H  
ATOM   4547  CG  GLN   291      25.225  48.452  31.027  1.00  0.00           C  
ATOM   4548  HG2 GLN   291      25.906  47.911  30.369  1.00  0.00           H  
ATOM   4549  HG3 GLN   291      25.456  48.240  32.071  1.00  0.00           H  
ATOM   4550  CD  GLN   291      25.448  49.908  30.834  1.00  0.00           C  
ATOM   4551  OE1 GLN   291      24.986  50.667  31.676  1.00  0.00           O  
ATOM   4552  NE2 GLN   291      26.138  50.346  29.835  1.00  0.00           N  
ATOM   4553 HE21 GLN   291      26.119  51.352  29.742  1.00  0.00           H  
ATOM   4554 HE22 GLN   291      26.342  49.731  29.061  1.00  0.00           H  
ATOM   4555  C   GLN   291      24.343  47.231  28.479  1.00  0.00           C  
ATOM   4556  O   GLN   291      25.379  47.621  27.934  1.00  0.00           O  
ATOM   4557  N   ILE   292      23.932  46.030  28.250  1.00  0.00           N  
ATOM   4558  H   ILE   292      23.059  45.731  28.660  1.00  0.00           H  
ATOM   4559  CA  ILE   292      24.548  45.092  27.362  1.00  0.00           C  
ATOM   4560  HA  ILE   292      25.610  45.158  27.598  1.00  0.00           H  
ATOM   4561  CB  ILE   292      24.094  43.590  27.525  1.00  0.00           C  
ATOM   4562  HB  ILE   292      23.010  43.670  27.441  1.00  0.00           H  
ATOM   4563  CG2 ILE   292      24.478  42.504  26.486  1.00  0.00           C  
ATOM   4564 HG21 ILE   292      24.031  42.826  25.545  1.00  0.00           H  
ATOM   4565 HG22 ILE   292      25.553  42.368  26.366  1.00  0.00           H  
ATOM   4566 HG23 ILE   292      23.913  41.629  26.807  1.00  0.00           H  
ATOM   4567  CG1 ILE   292      24.467  43.104  28.926  1.00  0.00           C  
ATOM   4568 HG12 ILE   292      24.381  43.934  29.628  1.00  0.00           H  
ATOM   4569 HG13 ILE   292      25.538  42.897  28.920  1.00  0.00           H  
ATOM   4570  CD1 ILE   292      23.718  41.931  29.482  1.00  0.00           C  
ATOM   4571 HD11 ILE   292      24.066  41.856  30.513  1.00  0.00           H  
ATOM   4572 HD12 ILE   292      22.661  42.196  29.492  1.00  0.00           H  
ATOM   4573 HD13 ILE   292      24.032  41.068  28.894  1.00  0.00           H  
ATOM   4574  C   ILE   292      24.450  45.532  25.867  1.00  0.00           C  
ATOM   4575  O   ILE   292      25.371  45.402  25.076  1.00  0.00           O  
ATOM   4576  N   GLU   293      23.266  46.059  25.436  1.00  0.00           N  
ATOM   4577  H   GLU   293      22.408  46.011  25.966  1.00  0.00           H  
ATOM   4578  CA  GLU   293      23.176  46.570  24.087  1.00  0.00           C  
ATOM   4579  HA  GLU   293      23.805  45.986  23.415  1.00  0.00           H  
ATOM   4580  CB  GLU   293      21.768  46.438  23.454  1.00  0.00           C  
ATOM   4581  HB2 GLU   293      21.343  45.442  23.574  1.00  0.00           H  
ATOM   4582  HB3 GLU   293      21.847  46.611  22.381  1.00  0.00           H  
ATOM   4583  CG  GLU   293      20.709  47.357  24.109  1.00  0.00           C  
ATOM   4584  HG2 GLU   293      21.198  48.283  24.411  1.00  0.00           H  
ATOM   4585  HG3 GLU   293      20.407  46.805  24.999  1.00  0.00           H  
ATOM   4586  CD  GLU   293      19.509  47.699  23.172  1.00  0.00           C  
ATOM   4587  OE1 GLU   293      18.686  46.747  23.009  1.00  0.00           O  
ATOM   4588  OE2 GLU   293      19.442  48.815  22.668  1.00  0.00           O  
ATOM   4589  C   GLU   293      23.750  47.954  23.914  1.00  0.00           C  
ATOM   4590  O   GLU   293      24.111  48.365  22.827  1.00  0.00           O  
ATOM   4591  N   GLU   294      23.997  48.691  25.043  1.00  0.00           N  
ATOM   4592  H   GLU   294      23.744  48.190  25.883  1.00  0.00           H  
ATOM   4593  CA  GLU   294      24.824  49.933  25.081  1.00  0.00           C  
ATOM   4594  HA  GLU   294      24.537  50.545  24.226  1.00  0.00           H  
ATOM   4595  CB  GLU   294      24.513  50.554  26.433  1.00  0.00           C  
ATOM   4596  HB2 GLU   294      24.927  49.896  27.197  1.00  0.00           H  
ATOM   4597  HB3 GLU   294      23.439  50.464  26.598  1.00  0.00           H  
ATOM   4598  CG  GLU   294      24.884  52.017  26.618  1.00  0.00           C  
ATOM   4599  HG2 GLU   294      25.956  52.216  26.618  1.00  0.00           H  
ATOM   4600  HG3 GLU   294      24.485  52.345  27.577  1.00  0.00           H  
ATOM   4601  CD  GLU   294      24.212  52.973  25.641  1.00  0.00           C  
ATOM   4602  OE1 GLU   294      22.979  52.807  25.327  1.00  0.00           O  
ATOM   4603  OE2 GLU   294      24.893  53.956  25.285  1.00  0.00           O  
ATOM   4604  C   GLU   294      26.369  49.747  24.962  1.00  0.00           C  
ATOM   4605  O   GLU   294      26.979  50.638  24.427  1.00  0.00           O  
ATOM   4606  N   ILE   295      26.977  48.639  25.431  1.00  0.00           N  
ATOM   4607  H   ILE   295      26.367  47.957  25.858  1.00  0.00           H  
ATOM   4608  CA  ILE   295      28.356  48.218  25.222  1.00  0.00           C  
ATOM   4609  HA  ILE   295      28.994  49.053  25.515  1.00  0.00           H  
ATOM   4610  CB  ILE   295      28.790  47.038  26.045  1.00  0.00           C  
ATOM   4611  HB  ILE   295      28.059  46.233  25.963  1.00  0.00           H  
ATOM   4612  CG2 ILE   295      30.188  46.412  25.685  1.00  0.00           C  
ATOM   4613 HG21 ILE   295      30.267  45.990  24.684  1.00  0.00           H  
ATOM   4614 HG22 ILE   295      30.902  47.236  25.685  1.00  0.00           H  
ATOM   4615 HG23 ILE   295      30.462  45.684  26.448  1.00  0.00           H  
ATOM   4616  CG1 ILE   295      28.822  47.417  27.535  1.00  0.00           C  
ATOM   4617 HG12 ILE   295      28.143  48.237  27.768  1.00  0.00           H  
ATOM   4618 HG13 ILE   295      29.792  47.816  27.832  1.00  0.00           H  
ATOM   4619  CD1 ILE   295      28.556  46.194  28.467  1.00  0.00           C  
ATOM   4620 HD11 ILE   295      29.285  45.419  28.230  1.00  0.00           H  
ATOM   4621 HD12 ILE   295      28.745  46.475  29.503  1.00  0.00           H  
ATOM   4622 HD13 ILE   295      27.617  45.644  28.402  1.00  0.00           H  
ATOM   4623  C   ILE   295      28.634  47.823  23.786  1.00  0.00           C  
ATOM   4624  O   ILE   295      29.531  48.361  23.165  1.00  0.00           O  
ATOM   4625  N   ALA   296      27.614  47.179  23.180  1.00  0.00           N  
ATOM   4626  H   ALA   296      26.854  46.818  23.738  1.00  0.00           H  
ATOM   4627  CA  ALA   296      27.673  46.994  21.680  1.00  0.00           C  
ATOM   4628  HA  ALA   296      28.517  46.364  21.401  1.00  0.00           H  
ATOM   4629  CB  ALA   296      26.484  46.122  21.214  1.00  0.00           C  
ATOM   4630  HB1 ALA   296      25.538  46.627  21.411  1.00  0.00           H  
ATOM   4631  HB2 ALA   296      26.580  45.818  20.172  1.00  0.00           H  
ATOM   4632  HB3 ALA   296      26.454  45.184  21.768  1.00  0.00           H  
ATOM   4633  C   ALA   296      27.778  48.257  20.914  1.00  0.00           C  
ATOM   4634  O   ALA   296      28.608  48.278  20.022  1.00  0.00           O  
ATOM   4635  N   VAL   297      27.018  49.282  21.294  1.00  0.00           N  
ATOM   4636  H   VAL   297      26.365  49.204  22.061  1.00  0.00           H  
ATOM   4637  CA  VAL   297      27.168  50.602  20.526  1.00  0.00           C  
ATOM   4638  HA  VAL   297      27.065  50.535  19.443  1.00  0.00           H  
ATOM   4639  CB  VAL   297      26.038  51.550  20.951  1.00  0.00           C  
ATOM   4640  HB  VAL   297      26.083  51.647  22.036  1.00  0.00           H  
ATOM   4641  CG1 VAL   297      26.122  52.993  20.406  1.00  0.00           C  
ATOM   4642 HG11 VAL   297      25.206  53.520  20.675  1.00  0.00           H  
ATOM   4643 HG12 VAL   297      27.010  53.496  20.788  1.00  0.00           H  
ATOM   4644 HG13 VAL   297      26.237  52.920  19.325  1.00  0.00           H  
ATOM   4645  CG2 VAL   297      24.670  50.964  20.478  1.00  0.00           C  
ATOM   4646 HG21 VAL   297      23.837  51.650  20.628  1.00  0.00           H  
ATOM   4647 HG22 VAL   297      24.672  50.765  19.406  1.00  0.00           H  
ATOM   4648 HG23 VAL   297      24.530  50.026  21.013  1.00  0.00           H  
ATOM   4649  C   VAL   297      28.586  51.192  20.882  1.00  0.00           C  
ATOM   4650  O   VAL   297      29.368  51.533  19.969  1.00  0.00           O  
ATOM   4651  N   ALA   298      29.024  51.291  22.188  1.00  0.00           N  
ATOM   4652  H   ALA   298      28.504  50.912  22.966  1.00  0.00           H  
ATOM   4653  CA  ALA   298      30.331  51.829  22.560  1.00  0.00           C  
ATOM   4654  HA  ALA   298      30.282  52.846  22.170  1.00  0.00           H  
ATOM   4655  CB  ALA   298      30.468  51.858  24.059  1.00  0.00           C  
ATOM   4656  HB1 ALA   298      29.559  52.176  24.570  1.00  0.00           H  
ATOM   4657  HB2 ALA   298      30.711  50.844  24.377  1.00  0.00           H  
ATOM   4658  HB3 ALA   298      31.297  52.528  24.288  1.00  0.00           H  
ATOM   4659  C   ALA   298      31.573  51.129  21.817  1.00  0.00           C  
ATOM   4660  O   ALA   298      32.451  51.835  21.353  1.00  0.00           O  
ATOM   4661  N   LEU   299      31.526  49.804  21.681  1.00  0.00           N  
ATOM   4662  H   LEU   299      30.604  49.493  21.949  1.00  0.00           H  
ATOM   4663  CA  LEU   299      32.489  48.991  20.989  1.00  0.00           C  
ATOM   4664  HA  LEU   299      33.486  49.098  21.418  1.00  0.00           H  
ATOM   4665  CB  LEU   299      32.001  47.539  21.083  1.00  0.00           C  
ATOM   4666  HB2 LEU   299      32.287  46.937  20.220  1.00  0.00           H  
ATOM   4667  HB3 LEU   299      30.930  47.592  21.277  1.00  0.00           H  
ATOM   4668  CG  LEU   299      32.492  46.766  22.229  1.00  0.00           C  
ATOM   4669  HG  LEU   299      32.202  47.189  23.190  1.00  0.00           H  
ATOM   4670  CD1 LEU   299      31.848  45.321  22.234  1.00  0.00           C  
ATOM   4671 HD11 LEU   299      32.271  44.734  23.049  1.00  0.00           H  
ATOM   4672 HD12 LEU   299      30.789  45.359  22.489  1.00  0.00           H  
ATOM   4673 HD13 LEU   299      32.201  44.825  21.330  1.00  0.00           H  
ATOM   4674  CD2 LEU   299      34.017  46.695  22.318  1.00  0.00           C  
ATOM   4675 HD21 LEU   299      34.493  46.189  21.479  1.00  0.00           H  
ATOM   4676 HD22 LEU   299      34.502  47.660  22.464  1.00  0.00           H  
ATOM   4677 HD23 LEU   299      34.246  46.110  23.209  1.00  0.00           H  
ATOM   4678  C   LEU   299      32.650  49.452  19.493  1.00  0.00           C  
ATOM   4679  O   LEU   299      33.816  49.670  19.029  1.00  0.00           O  
ATOM   4680  N   GLU   300      31.612  49.649  18.666  1.00  0.00           N  
ATOM   4681  H   GLU   300      30.733  49.303  19.022  1.00  0.00           H  
ATOM   4682  CA  GLU   300      31.662  50.178  17.348  1.00  0.00           C  
ATOM   4683  HA  GLU   300      32.304  49.487  16.802  1.00  0.00           H  
ATOM   4684  CB  GLU   300      30.297  49.968  16.721  1.00  0.00           C  
ATOM   4685  HB2 GLU   300      29.690  50.859  16.882  1.00  0.00           H  
ATOM   4686  HB3 GLU   300      29.816  49.134  17.233  1.00  0.00           H  
ATOM   4687  CG  GLU   300      30.343  49.519  15.244  1.00  0.00           C  
ATOM   4688  HG2 GLU   300      31.046  48.690  15.155  1.00  0.00           H  
ATOM   4689  HG3 GLU   300      30.773  50.331  14.658  1.00  0.00           H  
ATOM   4690  CD  GLU   300      29.031  49.020  14.637  1.00  0.00           C  
ATOM   4691  OE1 GLU   300      28.117  48.687  15.370  1.00  0.00           O  
ATOM   4692  OE2 GLU   300      28.958  48.928  13.403  1.00  0.00           O  
ATOM   4693  C   GLU   300      32.109  51.559  17.216  1.00  0.00           C  
ATOM   4694  O   GLU   300      32.859  51.803  16.282  1.00  0.00           O  
ATOM   4695  N   CYS   301      31.691  52.477  18.178  1.00  0.00           N  
ATOM   4696  H   CYS   301      30.975  52.217  18.840  1.00  0.00           H  
ATOM   4697  CA  CYS   301      32.309  53.787  18.277  1.00  0.00           C  
ATOM   4698  HA  CYS   301      32.083  54.366  17.382  1.00  0.00           H  
ATOM   4699  CB  CYS   301      31.616  54.543  19.481  1.00  0.00           C  
ATOM   4700  HB2 CYS   301      32.182  55.434  19.753  1.00  0.00           H  
ATOM   4701  HB3 CYS   301      31.630  53.964  20.404  1.00  0.00           H  
ATOM   4702  SG  CYS   301      29.954  54.963  18.899  1.00  0.00           S  
ATOM   4703  HG  CYS   301      29.502  53.706  18.919  1.00  0.00           H  
ATOM   4704  C   CYS   301      33.864  53.730  18.475  1.00  0.00           C  
ATOM   4705  O   CYS   301      34.541  54.448  17.795  1.00  0.00           O  
ATOM   4706  N   SER   302      34.407  52.858  19.283  1.00  0.00           N  
ATOM   4707  H   SER   302      33.811  52.193  19.756  1.00  0.00           H  
ATOM   4708  CA  SER   302      35.813  52.915  19.658  1.00  0.00           C  
ATOM   4709  HA  SER   302      36.024  53.925  20.011  1.00  0.00           H  
ATOM   4710  CB  SER   302      36.218  52.047  20.818  1.00  0.00           C  
ATOM   4711  HB2 SER   302      35.568  52.228  21.675  1.00  0.00           H  
ATOM   4712  HB3 SER   302      37.183  52.332  21.237  1.00  0.00           H  
ATOM   4713  OG  SER   302      36.305  50.669  20.397  1.00  0.00           O  
ATOM   4714  HG  SER   302      35.391  50.387  20.309  1.00  0.00           H  
ATOM   4715  C   SER   302      36.866  52.732  18.489  1.00  0.00           C  
ATOM   4716  O   SER   302      37.896  53.336  18.493  1.00  0.00           O  
ATOM   4717  N   GLY   303      36.426  51.933  17.581  1.00  0.00           N  
ATOM   4718  H   GLY   303      35.496  51.560  17.707  1.00  0.00           H  
ATOM   4719  CA  GLY   303      37.155  51.367  16.441  1.00  0.00           C  
ATOM   4720  HA2 GLY   303      37.636  52.156  15.862  1.00  0.00           H  
ATOM   4721  HA3 GLY   303      36.430  50.815  15.843  1.00  0.00           H  
ATOM   4722  C   GLY   303      38.157  50.234  16.807  1.00  0.00           C  
ATOM   4723  O   GLY   303      38.789  49.772  15.902  1.00  0.00           O  
ATOM   4724  N   HIE   304      38.397  49.824  18.046  1.00  0.00           N  
ATOM   4725  H   HIE   304      37.932  50.355  18.769  1.00  0.00           H  
ATOM   4726  CA  HIE   304      39.270  48.687  18.408  1.00  0.00           C  
ATOM   4727  HA  HIE   304      40.065  48.697  17.662  1.00  0.00           H  
ATOM   4728  CB  HIE   304      39.819  48.965  19.851  1.00  0.00           C  
ATOM   4729  HB2 HIE   304      40.423  48.097  20.117  1.00  0.00           H  
ATOM   4730  HB3 HIE   304      38.989  49.067  20.549  1.00  0.00           H  
ATOM   4731  CG  HIE   304      40.809  50.089  19.784  1.00  0.00           C  
ATOM   4732  ND1 HIE   304      42.068  49.966  19.137  1.00  0.00           N  
ATOM   4733  CE1 HIE   304      42.656  51.166  19.358  1.00  0.00           C  
ATOM   4734  HE1 HIE   304      43.450  51.517  18.716  1.00  0.00           H  
ATOM   4735  NE2 HIE   304      41.776  52.042  19.895  1.00  0.00           N  
ATOM   4736  HE2 HIE   304      42.003  53.017  20.024  1.00  0.00           H  
ATOM   4737  CD2 HIE   304      40.665  51.364  20.280  1.00  0.00           C  
ATOM   4738  HD2 HIE   304      39.754  51.815  20.646  1.00  0.00           H  
ATOM   4739  C   HIE   304      38.530  47.360  18.308  1.00  0.00           C  
ATOM   4740  O   HIE   304      37.279  47.318  18.298  1.00  0.00           O  
ATOM   4741  N   ARG   305      39.403  46.298  18.230  1.00  0.00           N  
ATOM   4742  H   ARG   305      40.399  46.421  18.342  1.00  0.00           H  
ATOM   4743  CA  ARG   305      38.988  44.916  17.999  1.00  0.00           C  
ATOM   4744  HA  ARG   305      38.121  44.890  17.339  1.00  0.00           H  
ATOM   4745  CB  ARG   305      40.136  44.116  17.319  1.00  0.00           C  
ATOM   4746  HB2 ARG   305      39.689  43.122  17.306  1.00  0.00           H  
ATOM   4747  HB3 ARG   305      41.026  44.060  17.946  1.00  0.00           H  
ATOM   4748  CG  ARG   305      40.438  44.491  15.898  1.00  0.00           C  
ATOM   4749  HG2 ARG   305      40.912  45.471  15.846  1.00  0.00           H  
ATOM   4750  HG3 ARG   305      39.504  44.475  15.337  1.00  0.00           H  
ATOM   4751  CD  ARG   305      41.393  43.524  15.141  1.00  0.00           C  
ATOM   4752  HD2 ARG   305      41.140  42.478  15.318  1.00  0.00           H  
ATOM   4753  HD3 ARG   305      42.338  43.780  15.620  1.00  0.00           H  
ATOM   4754  NE  ARG   305      41.482  43.785  13.668  1.00  0.00           N  
ATOM   4755  HE  ARG   305      41.682  44.737  13.395  1.00  0.00           H  
ATOM   4756  CZ  ARG   305      41.293  42.974  12.645  1.00  0.00           C  
ATOM   4757  NH1 ARG   305      40.835  41.804  12.856  1.00  0.00           N  
ATOM   4758 HH11 ARG   305      40.886  41.198  12.050  1.00  0.00           H  
ATOM   4759 HH12 ARG   305      40.990  41.394  13.766  1.00  0.00           H  
ATOM   4760  NH2 ARG   305      41.262  43.345  11.423  1.00  0.00           N  
ATOM   4761 HH21 ARG   305      40.802  42.787  10.718  1.00  0.00           H  
ATOM   4762 HH22 ARG   305      41.390  44.335  11.274  1.00  0.00           H  
ATOM   4763  C   ARG   305      38.658  44.353  19.379  1.00  0.00           C  
ATOM   4764  O   ARG   305      39.247  44.953  20.385  1.00  0.00           O  
ATOM   4765  N   PHE   306      37.984  43.218  19.518  1.00  0.00           N  
ATOM   4766  H   PHE   306      37.584  42.769  18.707  1.00  0.00           H  
ATOM   4767  CA  PHE   306      37.513  42.859  20.826  1.00  0.00           C  
ATOM   4768  HA  PHE   306      38.229  43.129  21.603  1.00  0.00           H  
ATOM   4769  CB  PHE   306      36.258  43.653  21.250  1.00  0.00           C  
ATOM   4770  HB2 PHE   306      36.583  44.684  21.386  1.00  0.00           H  
ATOM   4771  HB3 PHE   306      35.881  43.348  22.226  1.00  0.00           H  
ATOM   4772  CG  PHE   306      35.104  43.645  20.235  1.00  0.00           C  
ATOM   4773  CD1 PHE   306      34.960  44.587  19.182  1.00  0.00           C  
ATOM   4774  HD1 PHE   306      35.714  45.346  19.033  1.00  0.00           H  
ATOM   4775  CE1 PHE   306      33.915  44.472  18.283  1.00  0.00           C  
ATOM   4776  HE1 PHE   306      33.963  45.210  17.496  1.00  0.00           H  
ATOM   4777  CZ  PHE   306      32.997  43.415  18.454  1.00  0.00           C  
ATOM   4778  HZ  PHE   306      32.287  43.316  17.646  1.00  0.00           H  
ATOM   4779  CE2 PHE   306      33.092  42.460  19.486  1.00  0.00           C  
ATOM   4780  HE2 PHE   306      32.382  41.650  19.560  1.00  0.00           H  
ATOM   4781  CD2 PHE   306      34.186  42.578  20.370  1.00  0.00           C  
ATOM   4782  HD2 PHE   306      34.191  41.940  21.241  1.00  0.00           H  
ATOM   4783  C   PHE   306      37.301  41.341  21.065  1.00  0.00           C  
ATOM   4784  O   PHE   306      36.956  40.539  20.185  1.00  0.00           O  
ATOM   4785  N   LEU   307      37.480  40.904  22.311  1.00  0.00           N  
ATOM   4786  H   LEU   307      37.932  41.521  22.969  1.00  0.00           H  
ATOM   4787  CA  LEU   307      37.066  39.668  22.972  1.00  0.00           C  
ATOM   4788  HA  LEU   307      36.349  39.210  22.291  1.00  0.00           H  
ATOM   4789  CB  LEU   307      38.325  38.792  23.126  1.00  0.00           C  
ATOM   4790  HB2 LEU   307      39.086  39.323  23.698  1.00  0.00           H  
ATOM   4791  HB3 LEU   307      38.732  38.692  22.120  1.00  0.00           H  
ATOM   4792  CG  LEU   307      37.986  37.474  23.815  1.00  0.00           C  
ATOM   4793  HG  LEU   307      37.447  37.634  24.748  1.00  0.00           H  
ATOM   4794  CD1 LEU   307      37.035  36.598  22.908  1.00  0.00           C  
ATOM   4795 HD11 LEU   307      37.026  35.537  23.161  1.00  0.00           H  
ATOM   4796 HD12 LEU   307      36.048  37.037  23.054  1.00  0.00           H  
ATOM   4797 HD13 LEU   307      37.323  36.670  21.859  1.00  0.00           H  
ATOM   4798  CD2 LEU   307      39.268  36.583  24.087  1.00  0.00           C  
ATOM   4799 HD21 LEU   307      39.782  36.333  23.159  1.00  0.00           H  
ATOM   4800 HD22 LEU   307      39.858  36.978  24.913  1.00  0.00           H  
ATOM   4801 HD23 LEU   307      39.022  35.582  24.440  1.00  0.00           H  
ATOM   4802  C   LEU   307      36.292  40.006  24.240  1.00  0.00           C  
ATOM   4803  O   LEU   307      36.687  40.850  25.033  1.00  0.00           O  
ATOM   4804  N   TRP   308      35.159  39.268  24.466  1.00  0.00           N  
ATOM   4805  H   TRP   308      34.815  38.630  23.762  1.00  0.00           H  
ATOM   4806  CA  TRP   308      34.234  39.627  25.546  1.00  0.00           C  
ATOM   4807  HA  TRP   308      34.729  40.124  26.380  1.00  0.00           H  
ATOM   4808  CB  TRP   308      33.227  40.658  24.960  1.00  0.00           C  
ATOM   4809  HB2 TRP   308      32.875  40.230  24.022  1.00  0.00           H  
ATOM   4810  HB3 TRP   308      33.852  41.439  24.527  1.00  0.00           H  
ATOM   4811  CG  TRP   308      32.003  41.162  25.695  1.00  0.00           C  
ATOM   4812  CD1 TRP   308      31.761  41.020  27.001  1.00  0.00           C  
ATOM   4813  HD1 TRP   308      32.465  40.588  27.697  1.00  0.00           H  
ATOM   4814  NE1 TRP   308      30.591  41.677  27.358  1.00  0.00           N  
ATOM   4815  HE1 TRP   308      30.301  41.716  28.324  1.00  0.00           H  
ATOM   4816  CE2 TRP   308      29.974  42.256  26.258  1.00  0.00           C  
ATOM   4817  CZ2 TRP   308      28.776  42.887  26.031  1.00  0.00           C  
ATOM   4818  HZ2 TRP   308      28.146  43.059  26.892  1.00  0.00           H  
ATOM   4819  CH2 TRP   308      28.313  43.315  24.776  1.00  0.00           C  
ATOM   4820  HH2 TRP   308      27.358  43.814  24.704  1.00  0.00           H  
ATOM   4821  CZ3 TRP   308      29.213  43.071  23.651  1.00  0.00           C  
ATOM   4822  HZ3 TRP   308      29.007  43.426  22.652  1.00  0.00           H  
ATOM   4823  CE3 TRP   308      30.432  42.431  23.903  1.00  0.00           C  
ATOM   4824  HE3 TRP   308      31.160  42.257  23.125  1.00  0.00           H  
ATOM   4825  CD2 TRP   308      30.856  41.949  25.143  1.00  0.00           C  
ATOM   4826  C   TRP   308      33.545  38.402  26.245  1.00  0.00           C  
ATOM   4827  O   TRP   308      32.943  37.672  25.510  1.00  0.00           O  
ATOM   4828  N   SER   309      33.692  38.296  27.537  1.00  0.00           N  
ATOM   4829  H   SER   309      34.118  39.051  28.055  1.00  0.00           H  
ATOM   4830  CA  SER   309      32.961  37.278  28.331  1.00  0.00           C  
ATOM   4831  HA  SER   309      32.952  36.395  27.692  1.00  0.00           H  
ATOM   4832  CB  SER   309      33.885  36.910  29.456  1.00  0.00           C  
ATOM   4833  HB2 SER   309      34.029  37.829  30.023  1.00  0.00           H  
ATOM   4834  HB3 SER   309      34.878  36.670  29.076  1.00  0.00           H  
ATOM   4835  OG  SER   309      33.355  35.908  30.292  1.00  0.00           O  
ATOM   4836  HG  SER   309      33.370  35.026  29.913  1.00  0.00           H  
ATOM   4837  C   SER   309      31.561  37.728  28.826  1.00  0.00           C  
ATOM   4838  O   SER   309      31.453  38.607  29.701  1.00  0.00           O  
ATOM   4839  N   LEU   310      30.477  37.356  28.205  1.00  0.00           N  
ATOM   4840  H   LEU   310      30.530  36.625  27.511  1.00  0.00           H  
ATOM   4841  CA  LEU   310      29.114  37.833  28.420  1.00  0.00           C  
ATOM   4842  HA  LEU   310      29.134  38.613  29.181  1.00  0.00           H  
ATOM   4843  CB  LEU   310      28.633  38.447  27.153  1.00  0.00           C  
ATOM   4844  HB2 LEU   310      28.718  37.716  26.349  1.00  0.00           H  
ATOM   4845  HB3 LEU   310      29.313  39.261  26.902  1.00  0.00           H  
ATOM   4846  CG  LEU   310      27.195  39.007  27.120  1.00  0.00           C  
ATOM   4847  HG  LEU   310      26.513  38.200  27.385  1.00  0.00           H  
ATOM   4848  CD1 LEU   310      26.914  40.127  28.154  1.00  0.00           C  
ATOM   4849 HD11 LEU   310      25.966  40.603  27.907  1.00  0.00           H  
ATOM   4850 HD12 LEU   310      26.678  39.735  29.144  1.00  0.00           H  
ATOM   4851 HD13 LEU   310      27.731  40.847  28.204  1.00  0.00           H  
ATOM   4852  CD2 LEU   310      26.757  39.394  25.681  1.00  0.00           C  
ATOM   4853 HD21 LEU   310      25.712  39.683  25.568  1.00  0.00           H  
ATOM   4854 HD22 LEU   310      27.439  40.154  25.300  1.00  0.00           H  
ATOM   4855 HD23 LEU   310      26.970  38.586  24.981  1.00  0.00           H  
ATOM   4856  C   LEU   310      28.189  36.685  29.020  1.00  0.00           C  
ATOM   4857  O   LEU   310      28.316  35.519  28.560  1.00  0.00           O  
ATOM   4858  N   ARG   311      27.209  37.033  29.885  1.00  0.00           N  
ATOM   4859  H   ARG   311      27.045  37.991  30.159  1.00  0.00           H  
ATOM   4860  CA  ARG   311      26.319  36.114  30.674  1.00  0.00           C  
ATOM   4861  HA  ARG   311      25.948  35.293  30.060  1.00  0.00           H  
ATOM   4862  CB  ARG   311      27.243  35.507  31.816  1.00  0.00           C  
ATOM   4863  HB2 ARG   311      28.081  34.943  31.406  1.00  0.00           H  
ATOM   4864  HB3 ARG   311      26.639  34.775  32.352  1.00  0.00           H  
ATOM   4865  CG  ARG   311      27.830  36.610  32.741  1.00  0.00           C  
ATOM   4866  HG2 ARG   311      26.991  37.209  33.095  1.00  0.00           H  
ATOM   4867  HG3 ARG   311      28.532  37.227  32.180  1.00  0.00           H  
ATOM   4868  CD  ARG   311      28.386  35.990  34.043  1.00  0.00           C  
ATOM   4869  HD2 ARG   311      29.123  35.255  33.720  1.00  0.00           H  
ATOM   4870  HD3 ARG   311      27.590  35.376  34.464  1.00  0.00           H  
ATOM   4871  NE  ARG   311      29.000  36.897  34.972  1.00  0.00           N  
ATOM   4872  HE  ARG   311      28.429  37.412  35.627  1.00  0.00           H  
ATOM   4873  CZ  ARG   311      30.301  37.180  35.073  1.00  0.00           C  
ATOM   4874  NH1 ARG   311      31.096  36.855  34.142  1.00  0.00           N  
ATOM   4875 HH11 ARG   311      30.742  36.566  33.241  1.00  0.00           H  
ATOM   4876 HH12 ARG   311      32.082  37.009  34.299  1.00  0.00           H  
ATOM   4877  NH2 ARG   311      30.737  37.820  36.099  1.00  0.00           N  
ATOM   4878 HH21 ARG   311      31.725  38.006  36.194  1.00  0.00           H  
ATOM   4879 HH22 ARG   311      30.057  38.205  36.739  1.00  0.00           H  
ATOM   4880  C   ARG   311      25.019  36.721  31.273  1.00  0.00           C  
ATOM   4881  O   ARG   311      25.006  37.981  31.343  1.00  0.00           O  
ATOM   4882  N   ARG   312      24.046  35.970  31.640  1.00  0.00           N  
ATOM   4883  H   ARG   312      24.200  34.973  31.592  1.00  0.00           H  
ATOM   4884  CA  ARG   312      22.737  36.419  32.063  1.00  0.00           C  
ATOM   4885  HA  ARG   312      22.328  37.074  31.295  1.00  0.00           H  
ATOM   4886  CB  ARG   312      21.711  35.283  32.050  1.00  0.00           C  
ATOM   4887  HB2 ARG   312      20.783  35.436  32.601  1.00  0.00           H  
ATOM   4888  HB3 ARG   312      22.189  34.440  32.547  1.00  0.00           H  
ATOM   4889  CG  ARG   312      21.292  34.806  30.597  1.00  0.00           C  
ATOM   4890  HG2 ARG   312      22.217  34.544  30.084  1.00  0.00           H  
ATOM   4891  HG3 ARG   312      20.758  35.579  30.044  1.00  0.00           H  
ATOM   4892  CD  ARG   312      20.466  33.492  30.619  1.00  0.00           C  
ATOM   4893  HD2 ARG   312      19.762  33.523  31.450  1.00  0.00           H  
ATOM   4894  HD3 ARG   312      21.203  32.742  30.907  1.00  0.00           H  
ATOM   4895  NE  ARG   312      19.926  33.327  29.228  1.00  0.00           N  
ATOM   4896  HE  ARG   312      19.574  34.097  28.677  1.00  0.00           H  
ATOM   4897  CZ  ARG   312      19.593  32.143  28.724  1.00  0.00           C  
ATOM   4898  NH1 ARG   312      19.697  30.975  29.326  1.00  0.00           N  
ATOM   4899 HH11 ARG   312      20.139  30.903  30.231  1.00  0.00           H  
ATOM   4900 HH12 ARG   312      19.313  30.191  28.818  1.00  0.00           H  
ATOM   4901  NH2 ARG   312      19.087  32.080  27.492  1.00  0.00           N  
ATOM   4902 HH21 ARG   312      18.905  32.922  26.965  1.00  0.00           H  
ATOM   4903 HH22 ARG   312      19.065  31.179  27.036  1.00  0.00           H  
ATOM   4904  C   ARG   312      22.835  37.049  33.434  1.00  0.00           C  
ATOM   4905  O   ARG   312      23.814  36.846  34.164  1.00  0.00           O  
ATOM   4906  N   PRO   313      21.887  37.961  33.787  1.00  0.00           N  
ATOM   4907  CD  PRO   313      20.839  38.509  32.918  1.00  0.00           C  
ATOM   4908  HD2 PRO   313      20.023  37.872  32.575  1.00  0.00           H  
ATOM   4909  HD3 PRO   313      21.346  39.017  32.098  1.00  0.00           H  
ATOM   4910  CG  PRO   313      20.198  39.540  33.758  1.00  0.00           C  
ATOM   4911  HG2 PRO   313      20.047  40.450  33.178  1.00  0.00           H  
ATOM   4912  HG3 PRO   313      19.261  39.079  34.070  1.00  0.00           H  
ATOM   4913  CB  PRO   313      21.084  39.794  34.948  1.00  0.00           C  
ATOM   4914  HB2 PRO   313      21.754  40.626  34.731  1.00  0.00           H  
ATOM   4915  HB3 PRO   313      20.452  40.022  35.806  1.00  0.00           H  
ATOM   4916  CA  PRO   313      21.908  38.527  35.108  1.00  0.00           C  
ATOM   4917  HA  PRO   313      22.925  38.823  35.368  1.00  0.00           H  
ATOM   4918  C   PRO   313      21.514  37.566  36.265  1.00  0.00           C  
ATOM   4919  O   PRO   313      20.670  36.666  36.064  1.00  0.00           O  
ATOM   4920  N   PRO   314      22.005  37.828  37.558  1.00  0.00           N  
ATOM   4921  CD  PRO   314      22.824  38.975  38.001  1.00  0.00           C  
ATOM   4922  HD2 PRO   314      22.123  39.809  38.035  1.00  0.00           H  
ATOM   4923  HD3 PRO   314      23.556  39.255  37.243  1.00  0.00           H  
ATOM   4924  CG  PRO   314      23.383  38.651  39.359  1.00  0.00           C  
ATOM   4925  HG2 PRO   314      24.364  38.191  39.485  1.00  0.00           H  
ATOM   4926  HG3 PRO   314      23.496  39.541  39.978  1.00  0.00           H  
ATOM   4927  CB  PRO   314      22.476  37.643  39.927  1.00  0.00           C  
ATOM   4928  HB2 PRO   314      22.998  37.051  40.678  1.00  0.00           H  
ATOM   4929  HB3 PRO   314      21.628  38.158  40.377  1.00  0.00           H  
ATOM   4930  CA  PRO   314      21.996  36.895  38.693  1.00  0.00           C  
ATOM   4931  HA  PRO   314      22.655  36.081  38.389  1.00  0.00           H  
ATOM   4932  C   PRO   314      20.563  36.354  39.004  1.00  0.00           C  
ATOM   4933  O   PRO   314      19.596  37.135  39.153  1.00  0.00           O  
ATOM   4934  N   PRO   315      20.516  35.003  39.126  1.00  0.00           N  
ATOM   4935  CD  PRO   315      21.555  34.055  39.196  1.00  0.00           C  
ATOM   4936  HD2 PRO   315      22.433  34.298  39.794  1.00  0.00           H  
ATOM   4937  HD3 PRO   315      21.740  33.816  38.148  1.00  0.00           H
[truncated: 236,675 more chars]
