# Supplementary material for: Functional and structural dissection of glycosyltransferases underlying the glycodiversity of wolfberry-derived bioactive ingredients lycibarbarspermidines
Source: Nat Commun. 2024 May 30;15:4588. doi: 10.1038/s41467-024-49010-9 (PMC11139883; doi:10.1038/s41467-024-49010-9)
Supplement: Supplementary file 4 — Supplementary Data 1 [file 41467_2024_49010_MOESM4_ESM.zip › Supplementary Data/LbUGT1-sub1-mode2-intial.pdb]

CRYST1   79.320   75.441   89.814  90.00  90.00  90.00 P 1           1
ATOM      1  N   MET X   1      73.651  29.505  67.867  1.00  0.00           N
ATOM      2  H1  MET X   1      74.290  28.797  68.201  1.00  0.00           H
ATOM      3  H2  MET X   1      73.206  29.847  68.706  1.00  0.00           H
ATOM      4  H3  MET X   1      74.145  30.257  67.408  1.00  0.00           H
ATOM      5  CA  MET X   1      72.560  28.949  67.058  1.00  0.00           C
ATOM      6  HA  MET X   1      72.895  28.426  66.161  1.00  0.00           H
ATOM      7  CB  MET X   1      71.795  27.980  67.927  1.00  0.00           C
ATOM      8  HB2 MET X   1      71.664  28.426  68.913  1.00  0.00           H
ATOM      9  HB3 MET X   1      72.397  27.082  68.064  1.00  0.00           H
ATOM     10  CG  MET X   1      70.474  27.383  67.360  1.00  0.00           C
ATOM     11  HG2 MET X   1      70.275  26.460  67.904  1.00  0.00           H
ATOM     12  HG3 MET X   1      70.626  27.248  66.289  1.00  0.00           H
ATOM     13  SD  MET X   1      68.941  28.446  67.475  1.00  0.00           S
ATOM     14  CE  MET X   1      68.751  28.153  69.290  1.00  0.00           C
ATOM     15  HE1 MET X   1      67.678  28.151  69.477  1.00  0.00           H
ATOM     16  HE2 MET X   1      69.054  27.141  69.558  1.00  0.00           H
ATOM     17  HE3 MET X   1      69.312  28.830  69.935  1.00  0.00           H
ATOM     18  C   MET X   1      71.726  30.108  66.498  1.00  0.00           C
ATOM     19  O   MET X   1      71.436  31.020  67.258  1.00  0.00           O
ATOM     20  N   THR X   2      71.287  29.958  65.235  1.00  0.00           N
ATOM     21  H   THR X   2      71.547  29.134  64.713  1.00  0.00           H
ATOM     22  CA  THR X   2      70.123  30.695  64.721  1.00  0.00           C
ATOM     23  HA  THR X   2      69.520  31.177  65.491  1.00  0.00           H
ATOM     24  CB  THR X   2      70.455  31.930  63.851  1.00  0.00           C
ATOM     25  HB  THR X   2      70.871  32.680  64.524  1.00  0.00           H
ATOM     26  CG2 THR X   2      71.468  31.642  62.758  1.00  0.00           C
ATOM     27 HG21 THR X   2      71.859  32.550  62.299  1.00  0.00           H
ATOM     28 HG22 THR X   2      72.337  31.193  63.241  1.00  0.00           H
ATOM     29 HG23 THR X   2      71.018  30.929  62.068  1.00  0.00           H
ATOM     30  OG1 THR X   2      69.337  32.520  63.183  1.00  0.00           O
ATOM     31  HG1 THR X   2      69.235  33.343  63.666  1.00  0.00           H
ATOM     32  C   THR X   2      69.162  29.762  63.986  1.00  0.00           C
ATOM     33  O   THR X   2      69.630  28.777  63.403  1.00  0.00           O
ATOM     34  N   THR X   3      67.898  29.893  64.145  1.00  0.00           N
ATOM     35  H   THR X   3      67.616  30.820  64.429  1.00  0.00           H
ATOM     36  CA  THR X   3      66.889  28.903  63.654  1.00  0.00           C
ATOM     37  HA  THR X   3      67.341  28.261  62.898  1.00  0.00           H
ATOM     38  CB  THR X   3      66.332  28.010  64.754  1.00  0.00           C
ATOM     39  HB  THR X   3      67.215  27.463  65.083  1.00  0.00           H
ATOM     40  CG2 THR X   3      65.697  28.811  65.924  1.00  0.00           C
ATOM     41 HG21 THR X   3      66.392  29.627  66.121  1.00  0.00           H
ATOM     42 HG22 THR X   3      64.754  29.241  65.587  1.00  0.00           H
ATOM     43 HG23 THR X   3      65.638  28.103  66.751  1.00  0.00           H
ATOM     44  OG1 THR X   3      65.382  27.198  64.221  1.00  0.00           O
ATOM     45  HG1 THR X   3      65.846  26.750  63.510  1.00  0.00           H
ATOM     46  C   THR X   3      65.830  29.571  62.776  1.00  0.00           C
ATOM     47  O   THR X   3      65.208  30.635  63.015  1.00  0.00           O
ATOM     48  N   LYS X   4      65.441  28.800  61.803  1.00  0.00           N
ATOM     49  H   LYS X   4      65.728  27.832  61.798  1.00  0.00           H
ATOM     50  CA  LYS X   4      64.409  29.217  60.832  1.00  0.00           C
ATOM     51  HA  LYS X   4      64.483  30.260  60.524  1.00  0.00           H
ATOM     52  CB  LYS X   4      64.449  28.369  59.578  1.00  0.00           C
ATOM     53  HB2 LYS X   4      63.535  27.779  59.508  1.00  0.00           H
ATOM     54  HB3 LYS X   4      65.290  27.694  59.739  1.00  0.00           H
ATOM     55  CG  LYS X   4      64.854  29.127  58.277  1.00  0.00           C
ATOM     56  HG2 LYS X   4      65.714  29.726  58.577  1.00  0.00           H
ATOM     57  HG3 LYS X   4      64.108  29.843  57.932  1.00  0.00           H
ATOM     58  CD  LYS X   4      65.328  28.396  57.045  1.00  0.00           C
ATOM     59  HD2 LYS X   4      64.571  27.777  56.563  1.00  0.00           H
ATOM     60  HD3 LYS X   4      66.144  27.741  57.351  1.00  0.00           H
ATOM     61  CE  LYS X   4      65.744  29.531  56.071  1.00  0.00           C
ATOM     62  HE2 LYS X   4      64.917  30.235  55.981  1.00  0.00           H
ATOM     63  HE3 LYS X   4      65.799  29.046  55.097  1.00  0.00           H
ATOM     64  NZ  LYS X   4      67.024  30.238  56.367  1.00  0.00           N
ATOM     65  HZ1 LYS X   4      67.042  30.979  55.680  1.00  0.00           H
ATOM     66  HZ2 LYS X   4      67.852  29.665  56.288  1.00  0.00           H
ATOM     67  HZ3 LYS X   4      66.909  30.688  57.264  1.00  0.00           H
ATOM     68  C   LYS X   4      62.995  29.054  61.445  1.00  0.00           C
ATOM     69  O   LYS X   4      62.793  28.091  62.216  1.00  0.00           O
ATOM     70  N   ALA X   5      62.145  29.988  61.174  1.00  0.00           N
ATOM     71  H   ALA X   5      62.441  30.715  60.538  1.00  0.00           H
ATOM     72  CA  ALA X   5      60.697  29.771  61.305  1.00  0.00           C
ATOM     73  HA  ALA X   5      60.436  29.227  62.213  1.00  0.00           H
ATOM     74  CB  ALA X   5      60.143  31.177  61.501  1.00  0.00           C
ATOM     75  HB1 ALA X   5      60.461  31.818  60.679  1.00  0.00           H
ATOM     76  HB2 ALA X   5      59.054  31.196  61.544  1.00  0.00           H
ATOM     77  HB3 ALA X   5      60.397  31.624  62.462  1.00  0.00           H
ATOM     78  C   ALA X   5      60.031  29.028  60.111  1.00  0.00           C
ATOM     79  O   ALA X   5      60.110  29.480  58.994  1.00  0.00           O
ATOM     80  N   GLU X   6      59.386  27.947  60.415  1.00  0.00           N
ATOM     81  H   GLU X   6      59.664  27.497  61.275  1.00  0.00           H
ATOM     82  CA  GLU X   6      58.599  27.178  59.444  1.00  0.00           C
ATOM     83  HA  GLU X   6      58.957  27.303  58.422  1.00  0.00           H
ATOM     84  CB  GLU X   6      58.593  25.639  59.605  1.00  0.00           C
ATOM     85  HB2 GLU X   6      57.842  25.140  58.993  1.00  0.00           H
ATOM     86  HB3 GLU X   6      58.297  25.346  60.613  1.00  0.00           H
ATOM     87  CG  GLU X   6      59.992  25.034  59.313  1.00  0.00           C
ATOM     88  HG2 GLU X   6      59.991  24.035  59.749  1.00  0.00           H
ATOM     89  HG3 GLU X   6      60.716  25.527  59.961  1.00  0.00           H
ATOM     90  CD  GLU X   6      60.458  25.109  57.839  1.00  0.00           C
ATOM     91  OE1 GLU X   6      59.777  25.432  56.902  1.00  0.00           O
ATOM     92  OE2 GLU X   6      61.675  24.858  57.606  1.00  0.00           O
ATOM     93  C   GLU X   6      57.077  27.643  59.549  1.00  0.00           C
ATOM     94  O   GLU X   6      56.518  27.687  60.663  1.00  0.00           O
ATOM     95  N   LEU X   7      56.397  27.975  58.457  1.00  0.00           N
ATOM     96  H   LEU X   7      56.889  28.167  57.596  1.00  0.00           H
ATOM     97  CA  LEU X   7      54.927  28.145  58.384  1.00  0.00           C
ATOM     98  HA  LEU X   7      54.480  27.976  59.364  1.00  0.00           H
ATOM     99  CB  LEU X   7      54.558  29.559  57.960  1.00  0.00           C
ATOM    100  HB2 LEU X   7      53.475  29.665  57.889  1.00  0.00           H
ATOM    101  HB3 LEU X   7      54.919  29.712  56.943  1.00  0.00           H
ATOM    102  CG  LEU X   7      55.022  30.651  58.842  1.00  0.00           C
ATOM    103  HG  LEU X   7      56.103  30.515  58.848  1.00  0.00           H
ATOM    104  CD1 LEU X   7      54.790  31.954  58.179  1.00  0.00           C
ATOM    105 HD11 LEU X   7      55.248  31.987  57.191  1.00  0.00           H
ATOM    106 HD12 LEU X   7      53.745  32.258  58.221  1.00  0.00           H
ATOM    107 HD13 LEU X   7      55.358  32.630  58.818  1.00  0.00           H
ATOM    108  CD2 LEU X   7      54.311  30.616  60.169  1.00  0.00           C
ATOM    109 HD21 LEU X   7      53.242  30.566  59.964  1.00  0.00           H
ATOM    110 HD22 LEU X   7      54.581  29.694  60.684  1.00  0.00           H
ATOM    111 HD23 LEU X   7      54.520  31.509  60.759  1.00  0.00           H
ATOM    112  C   LEU X   7      54.413  27.152  57.346  1.00  0.00           C
ATOM    113  O   LEU X   7      55.054  26.835  56.297  1.00  0.00           O
ATOM    114  N   VAL X   8      53.225  26.686  57.725  1.00  0.00           N
ATOM    115  H   VAL X   8      52.824  26.972  58.607  1.00  0.00           H
ATOM    116  CA  VAL X   8      52.353  25.866  56.813  1.00  0.00           C
ATOM    117  HA  VAL X   8      52.939  25.466  55.985  1.00  0.00           H
ATOM    118  CB  VAL X   8      51.682  24.681  57.598  1.00  0.00           C
ATOM    119  HB  VAL X   8      50.924  25.091  58.265  1.00  0.00           H
ATOM    120  CG1 VAL X   8      51.049  23.588  56.651  1.00  0.00           C
ATOM    121 HG11 VAL X   8      50.664  22.759  57.245  1.00  0.00           H
ATOM    122 HG12 VAL X   8      50.234  23.993  56.051  1.00  0.00           H
ATOM    123 HG13 VAL X   8      51.873  23.202  56.051  1.00  0.00           H
ATOM    124  CG2 VAL X   8      52.590  24.069  58.657  1.00  0.00           C
ATOM    125 HG21 VAL X   8      53.464  23.690  58.127  1.00  0.00           H
ATOM    126 HG22 VAL X   8      52.844  24.880  59.340  1.00  0.00           H
ATOM    127 HG23 VAL X   8      52.030  23.299  59.187  1.00  0.00           H
ATOM    128  C   VAL X   8      51.261  26.781  56.251  1.00  0.00           C
ATOM    129  O   VAL X   8      50.632  27.413  57.070  1.00  0.00           O
ATOM    130  N   PHE X   9      51.167  26.943  54.909  1.00  0.00           N
ATOM    131  H   PHE X   9      51.766  26.298  54.415  1.00  0.00           H
ATOM    132  CA  PHE X   9      50.170  27.732  54.119  1.00  0.00           C
ATOM    133  HA  PHE X   9      49.741  28.527  54.729  1.00  0.00           H
ATOM    134  CB  PHE X   9      50.826  28.553  52.919  1.00  0.00           C
ATOM    135  HB2 PHE X   9      50.069  28.753  52.162  1.00  0.00           H
ATOM    136  HB3 PHE X   9      51.630  27.992  52.443  1.00  0.00           H
ATOM    137  CG  PHE X   9      51.409  29.887  53.316  1.00  0.00           C
ATOM    138  CD1 PHE X   9      50.800  30.992  52.611  1.00  0.00           C
ATOM    139  HD1 PHE X   9      50.028  30.812  51.877  1.00  0.00           H
ATOM    140  CE1 PHE X   9      51.305  32.293  52.868  1.00  0.00           C
ATOM    141  HE1 PHE X   9      50.861  33.123  52.338  1.00  0.00           H
ATOM    142  CZ  PHE X   9      52.201  32.478  53.936  1.00  0.00           C
ATOM    143  HZ  PHE X   9      52.475  33.474  54.250  1.00  0.00           H
ATOM    144  CE2 PHE X   9      52.808  31.382  54.581  1.00  0.00           C
ATOM    145  HE2 PHE X   9      53.575  31.491  55.334  1.00  0.00           H
ATOM    146  CD2 PHE X   9      52.406  30.067  54.235  1.00  0.00           C
ATOM    147  HD2 PHE X   9      52.784  29.250  54.831  1.00  0.00           H
ATOM    148  C   PHE X   9      49.084  26.764  53.555  1.00  0.00           C
ATOM    149  O   PHE X   9      49.382  25.864  52.697  1.00  0.00           O
ATOM    150  N   ILE X  10      47.851  26.974  54.059  1.00  0.00           N
ATOM    151  H   ILE X  10      47.723  27.760  54.680  1.00  0.00           H
ATOM    152  CA  ILE X  10      46.672  26.066  53.854  1.00  0.00           C
ATOM    153  HA  ILE X  10      46.949  25.370  53.063  1.00  0.00           H
ATOM    154  CB  ILE X  10      46.361  25.250  55.094  1.00  0.00           C
ATOM    155  HB  ILE X  10      45.894  25.996  55.736  1.00  0.00           H
ATOM    156  CG2 ILE X  10      45.459  24.008  54.932  1.00  0.00           C
ATOM    157 HG21 ILE X  10      45.216  23.565  55.897  1.00  0.00           H
ATOM    158 HG22 ILE X  10      44.506  24.329  54.513  1.00  0.00           H
ATOM    159 HG23 ILE X  10      45.804  23.260  54.217  1.00  0.00           H
ATOM    160  CG1 ILE X  10      47.613  24.863  55.905  1.00  0.00           C
ATOM    161 HG12 ILE X  10      48.196  25.770  56.069  1.00  0.00           H
ATOM    162 HG13 ILE X  10      48.201  24.180  55.292  1.00  0.00           H
ATOM    163  CD1 ILE X  10      47.435  24.277  57.322  1.00  0.00           C
ATOM    164 HD11 ILE X  10      47.132  23.234  57.231  1.00  0.00           H
ATOM    165 HD12 ILE X  10      48.425  24.291  57.778  1.00  0.00           H
ATOM    166 HD13 ILE X  10      46.777  24.892  57.935  1.00  0.00           H
ATOM    167  C   ILE X  10      45.500  26.860  53.266  1.00  0.00           C
ATOM    168  O   ILE X  10      44.438  26.963  53.926  1.00  0.00           O
ATOM    169  N   PRO X  11      45.563  27.424  52.044  1.00  0.00           N
ATOM    170  CD  PRO X  11      46.829  27.644  51.345  1.00  0.00           C
ATOM    171  HD2 PRO X  11      47.456  26.761  51.218  1.00  0.00           H
ATOM    172  HD3 PRO X  11      47.421  28.477  51.724  1.00  0.00           H
ATOM    173  CG  PRO X  11      46.369  28.172  49.927  1.00  0.00           C
ATOM    174  HG2 PRO X  11      47.071  28.867  49.466  1.00  0.00           H
ATOM    175  HG3 PRO X  11      46.179  27.318  49.278  1.00  0.00           H
ATOM    176  CB  PRO X  11      45.161  28.984  50.317  1.00  0.00           C
ATOM    177  HB2 PRO X  11      45.452  29.931  50.772  1.00  0.00           H
ATOM    178  HB3 PRO X  11      44.557  29.231  49.443  1.00  0.00           H
ATOM    179  CA  PRO X  11      44.417  28.072  51.330  1.00  0.00           C
ATOM    180  HA  PRO X  11      43.775  28.594  52.041  1.00  0.00           H
ATOM    181  C   PRO X  11      43.544  27.079  50.689  1.00  0.00           C
ATOM    182  O   PRO X  11      43.883  25.930  50.433  1.00  0.00           O
ATOM    183  N   SER X  12      42.254  27.467  50.459  1.00  0.00           N
ATOM    184  H   SER X  12      42.006  28.406  50.735  1.00  0.00           H
ATOM    185  CA  SER X  12      41.223  26.703  49.740  1.00  0.00           C
ATOM    186  HA  SER X  12      41.156  25.647  50.003  1.00  0.00           H
ATOM    187  CB  SER X  12      39.822  27.294  49.971  1.00  0.00           C
ATOM    188  HB2 SER X  12      39.735  27.460  51.045  1.00  0.00           H
ATOM    189  HB3 SER X  12      38.953  26.717  49.656  1.00  0.00           H
ATOM    190  OG  SER X  12      39.695  28.555  49.372  1.00  0.00           O
ATOM    191  HG  SER X  12      40.092  29.133  50.027  1.00  0.00           H
ATOM    192  C   SER X  12      41.596  26.805  48.239  1.00  0.00           C
ATOM    193  O   SER X  12      42.346  27.646  47.829  1.00  0.00           O
ATOM    194  N   PRO X  13      40.967  25.963  47.392  1.00  0.00           N
ATOM    195  CD  PRO X  13      40.197  24.807  47.795  1.00  0.00           C
ATOM    196  HD2 PRO X  13      39.360  24.994  48.467  1.00  0.00           H
ATOM    197  HD3 PRO X  13      40.892  24.102  48.252  1.00  0.00           H
ATOM    198  CG  PRO X  13      39.657  24.178  46.529  1.00  0.00           C
ATOM    199  HG2 PRO X  13      39.445  23.120  46.688  1.00  0.00           H
ATOM    200  HG3 PRO X  13      38.718  24.648  46.236  1.00  0.00           H
ATOM    201  CB  PRO X  13      40.808  24.432  45.619  1.00  0.00           C
ATOM    202  HB2 PRO X  13      41.620  23.734  45.821  1.00  0.00           H
ATOM    203  HB3 PRO X  13      40.551  24.309  44.567  1.00  0.00           H
ATOM    204  CA  PRO X  13      41.282  25.890  45.961  1.00  0.00           C
ATOM    205  HA  PRO X  13      42.337  26.065  45.748  1.00  0.00           H
ATOM    206  C   PRO X  13      40.568  26.924  45.030  1.00  0.00           C
ATOM    207  O   PRO X  13      40.183  26.606  43.865  1.00  0.00           O
ATOM    208  N   GLY X  14      40.369  28.164  45.470  1.00  0.00           N
ATOM    209  H   GLY X  14      40.877  28.459  46.291  1.00  0.00           H
ATOM    210  CA  GLY X  14      39.894  29.234  44.562  1.00  0.00           C
ATOM    211  HA2 GLY X  14      39.427  30.034  45.138  1.00  0.00           H
ATOM    212  HA3 GLY X  14      39.121  28.816  43.917  1.00  0.00           H
ATOM    213  C   GLY X  14      41.041  29.874  43.810  1.00  0.00           C
ATOM    214  O   GLY X  14      42.090  30.037  44.424  1.00  0.00           O
ATOM    215  N   ALA X  15      40.898  30.238  42.523  1.00  0.00           N
ATOM    216  H   ALA X  15      39.960  30.342  42.166  1.00  0.00           H
ATOM    217  CA  ALA X  15      42.019  30.652  41.605  1.00  0.00           C
ATOM    218  HA  ALA X  15      42.652  29.767  41.539  1.00  0.00           H
ATOM    219  CB  ALA X  15      41.207  30.980  40.297  1.00  0.00           C
ATOM    220  HB1 ALA X  15      40.525  31.791  40.551  1.00  0.00           H
ATOM    221  HB2 ALA X  15      41.868  31.343  39.510  1.00  0.00           H
ATOM    222  HB3 ALA X  15      40.692  30.085  39.949  1.00  0.00           H
ATOM    223  C   ALA X  15      42.808  31.911  41.928  1.00  0.00           C
ATOM    224  O   ALA X  15      43.988  31.924  41.719  1.00  0.00           O
ATOM    225  N   GLY X  16      42.144  32.888  42.495  1.00  0.00           N
ATOM    226  H   GLY X  16      41.158  32.762  42.671  1.00  0.00           H
ATOM    227  CA  GLY X  16      42.938  33.923  43.170  1.00  0.00           C
ATOM    228  HA2 GLY X  16      42.328  34.817  43.303  1.00  0.00           H
ATOM    229  HA3 GLY X  16      43.805  34.202  42.571  1.00  0.00           H
ATOM    230  C   GLY X  16      43.487  33.563  44.598  1.00  0.00           C
ATOM    231  O   GLY X  16      44.636  33.817  44.936  1.00  0.00           O
ATOM    232  N   HID X  17      42.669  32.893  45.454  1.00  0.00           N
ATOM    233  H   HID X  17      41.786  32.507  45.155  1.00  0.00           H
ATOM    234  CA  HID X  17      43.125  32.436  46.719  1.00  0.00           C
ATOM    235  HA  HID X  17      43.353  33.267  47.387  1.00  0.00           H
ATOM    236  CB  HID X  17      42.124  31.445  47.307  1.00  0.00           C
ATOM    237  HB2 HID X  17      42.333  31.262  48.361  1.00  0.00           H
ATOM    238  HB3 HID X  17      42.135  30.426  46.919  1.00  0.00           H
ATOM    239  CG  HID X  17      40.636  31.895  47.402  1.00  0.00           C
ATOM    240  ND1 HID X  17      39.617  31.056  47.728  1.00  0.00           N
ATOM    241  HD1 HID X  17      39.708  30.189  48.240  1.00  0.00           H
ATOM    242  CE1 HID X  17      38.511  31.684  47.372  1.00  0.00           C
ATOM    243  HE1 HID X  17      37.536  31.235  47.494  1.00  0.00           H
ATOM    244  NE2 HID X  17      38.733  32.898  46.875  1.00  0.00           N
ATOM    245  CD2 HID X  17      40.129  33.011  46.841  1.00  0.00           C
ATOM    246  HD2 HID X  17      40.737  33.868  46.590  1.00  0.00           H
ATOM    247  C   HID X  17      44.529  31.758  46.710  1.00  0.00           C
ATOM    248  O   HID X  17      45.447  32.161  47.362  1.00  0.00           O
ATOM    249  N   LEU X  18      44.617  30.692  45.866  1.00  0.00           N
ATOM    250  H   LEU X  18      43.778  30.430  45.368  1.00  0.00           H
ATOM    251  CA  LEU X  18      45.765  29.811  45.847  1.00  0.00           C
ATOM    252  HA  LEU X  18      45.894  29.627  46.913  1.00  0.00           H
ATOM    253  CB  LEU X  18      45.334  28.518  45.040  1.00  0.00           C
ATOM    254  HB2 LEU X  18      45.183  28.877  44.022  1.00  0.00           H
ATOM    255  HB3 LEU X  18      44.382  28.123  45.394  1.00  0.00           H
ATOM    256  CG  LEU X  18      46.417  27.444  45.072  1.00  0.00           C
ATOM    257  HG  LEU X  18      47.400  27.808  44.775  1.00  0.00           H
ATOM    258  CD1 LEU X  18      46.523  26.844  46.464  1.00  0.00           C
ATOM    259 HD11 LEU X  18      46.973  27.557  47.155  1.00  0.00           H
ATOM    260 HD12 LEU X  18      45.537  26.525  46.805  1.00  0.00           H
ATOM    261 HD13 LEU X  18      47.161  25.964  46.396  1.00  0.00           H
ATOM    262  CD2 LEU X  18      45.879  26.481  44.072  1.00  0.00           C
ATOM    263 HD21 LEU X  18      46.620  25.686  43.983  1.00  0.00           H
ATOM    264 HD22 LEU X  18      44.942  26.061  44.435  1.00  0.00           H
ATOM    265 HD23 LEU X  18      45.731  26.978  43.113  1.00  0.00           H
ATOM    266  C   LEU X  18      47.068  30.476  45.329  1.00  0.00           C
ATOM    267  O   LEU X  18      48.104  30.312  45.941  1.00  0.00           O
ATOM    268  N   ILE X  19      46.944  31.178  44.198  1.00  0.00           N
ATOM    269  H   ILE X  19      46.013  31.250  43.813  1.00  0.00           H
ATOM    270  CA  ILE X  19      47.801  32.075  43.593  1.00  0.00           C
ATOM    271  HA  ILE X  19      48.684  31.487  43.342  1.00  0.00           H
ATOM    272  CB  ILE X  19      47.188  32.579  42.228  1.00  0.00           C
ATOM    273  HB  ILE X  19      46.185  32.979  42.373  1.00  0.00           H
ATOM    274  CG2 ILE X  19      47.848  33.807  41.648  1.00  0.00           C
ATOM    275 HG21 ILE X  19      48.922  33.623  41.620  1.00  0.00           H
ATOM    276 HG22 ILE X  19      47.431  34.238  40.738  1.00  0.00           H
ATOM    277 HG23 ILE X  19      47.604  34.598  42.357  1.00  0.00           H
ATOM    278  CG1 ILE X  19      47.212  31.425  41.216  1.00  0.00           C
ATOM    279 HG12 ILE X  19      46.585  31.671  40.359  1.00  0.00           H
ATOM    280 HG13 ILE X  19      46.765  30.561  41.708  1.00  0.00           H
ATOM    281  CD1 ILE X  19      48.599  30.987  40.607  1.00  0.00           C
ATOM    282 HD11 ILE X  19      48.460  30.226  39.840  1.00  0.00           H
ATOM    283 HD12 ILE X  19      49.202  31.720  40.072  1.00  0.00           H
ATOM    284 HD13 ILE X  19      49.277  30.601  41.368  1.00  0.00           H
ATOM    285  C   ILE X  19      48.403  33.162  44.516  1.00  0.00           C
ATOM    286  O   ILE X  19      49.605  33.254  44.574  1.00  0.00           O
ATOM    287  N   SER X  20      47.485  34.013  45.052  1.00  0.00           N
ATOM    288  H   SER X  20      46.523  33.982  44.745  1.00  0.00           H
ATOM    289  CA  SER X  20      47.878  35.169  45.874  1.00  0.00           C
ATOM    290  HA  SER X  20      48.517  35.887  45.360  1.00  0.00           H
ATOM    291  CB  SER X  20      46.649  36.005  46.273  1.00  0.00           C
ATOM    292  HB2 SER X  20      46.142  36.241  45.337  1.00  0.00           H
ATOM    293  HB3 SER X  20      46.946  36.907  46.808  1.00  0.00           H
ATOM    294  OG  SER X  20      45.771  35.237  47.088  1.00  0.00           O
ATOM    295  HG  SER X  20      45.402  34.558  46.518  1.00  0.00           H
ATOM    296  C   SER X  20      48.615  34.765  47.142  1.00  0.00           C
ATOM    297  O   SER X  20      49.591  35.334  47.557  1.00  0.00           O
ATOM    298  N   ALA X  21      48.259  33.548  47.657  1.00  0.00           N
ATOM    299  H   ALA X  21      47.417  33.107  47.314  1.00  0.00           H
ATOM    300  CA  ALA X  21      48.933  33.098  48.820  1.00  0.00           C
ATOM    301  HA  ALA X  21      48.894  33.838  49.620  1.00  0.00           H
ATOM    302  CB  ALA X  21      48.118  31.898  49.357  1.00  0.00           C
ATOM    303  HB1 ALA X  21      48.626  31.555  50.259  1.00  0.00           H
ATOM    304  HB2 ALA X  21      47.133  32.221  49.694  1.00  0.00           H
ATOM    305  HB3 ALA X  21      48.045  31.192  48.530  1.00  0.00           H
ATOM    306  C   ALA X  21      50.419  32.740  48.568  1.00  0.00           C
ATOM    307  O   ALA X  21      51.251  32.955  49.458  1.00  0.00           O
ATOM    308  N   ILE X  22      50.792  32.301  47.337  1.00  0.00           N
ATOM    309  H   ILE X  22      50.042  32.229  46.664  1.00  0.00           H
ATOM    310  CA  ILE X  22      52.152  32.069  46.933  1.00  0.00           C
ATOM    311  HA  ILE X  22      52.654  31.632  47.796  1.00  0.00           H
ATOM    312  CB  ILE X  22      52.090  31.144  45.739  1.00  0.00           C
ATOM    313  HB  ILE X  22      51.429  31.555  44.976  1.00  0.00           H
ATOM    314  CG2 ILE X  22      53.508  31.066  45.129  1.00  0.00           C
ATOM    315 HG21 ILE X  22      53.592  30.218  44.450  1.00  0.00           H
ATOM    316 HG22 ILE X  22      53.773  31.917  44.501  1.00  0.00           H
ATOM    317 HG23 ILE X  22      54.252  30.932  45.914  1.00  0.00           H
ATOM    318  CG1 ILE X  22      51.621  29.773  46.251  1.00  0.00           C
ATOM    319 HG12 ILE X  22      50.850  29.957  47.000  1.00  0.00           H
ATOM    320 HG13 ILE X  22      52.350  29.241  46.863  1.00  0.00           H
ATOM    321  CD1 ILE X  22      51.145  28.799  45.156  1.00  0.00           C
ATOM    322 HD11 ILE X  22      50.548  29.285  44.384  1.00  0.00           H
ATOM    323 HD12 ILE X  22      52.092  28.408  44.784  1.00  0.00           H
ATOM    324 HD13 ILE X  22      50.764  27.873  45.588  1.00  0.00           H
ATOM    325  C   ILE X  22      52.834  33.356  46.626  1.00  0.00           C
ATOM    326  O   ILE X  22      53.970  33.521  47.079  1.00  0.00           O
ATOM    327  N   GLU X  23      52.267  34.313  45.907  1.00  0.00           N
ATOM    328  H   GLU X  23      51.342  34.116  45.553  1.00  0.00           H
ATOM    329  CA  GLU X  23      52.766  35.733  45.873  1.00  0.00           C
ATOM    330  HA  GLU X  23      53.803  35.754  45.540  1.00  0.00           H
ATOM    331  CB  GLU X  23      51.904  36.547  44.850  1.00  0.00           C
ATOM    332  HB2 GLU X  23      52.032  37.612  45.040  1.00  0.00           H
ATOM    333  HB3 GLU X  23      50.875  36.263  45.071  1.00  0.00           H
ATOM    334  CG  GLU X  23      52.227  36.319  43.350  1.00  0.00           C
ATOM    335  HG2 GLU X  23      51.735  37.031  42.687  1.00  0.00           H
ATOM    336  HG3 GLU X  23      51.879  35.332  43.046  1.00  0.00           H
ATOM    337  CD  GLU X  23      53.687  36.102  42.948  1.00  0.00           C
ATOM    338  OE1 GLU X  23      54.603  36.911  43.308  1.00  0.00           O
ATOM    339  OE2 GLU X  23      53.906  35.154  42.156  1.00  0.00           O
ATOM    340  C   GLU X  23      52.970  36.397  47.264  1.00  0.00           C
ATOM    341  O   GLU X  23      54.004  37.064  47.409  1.00  0.00           O
ATOM    342  N   ILE X  24      52.101  36.202  48.282  1.00  0.00           N
ATOM    343  H   ILE X  24      51.221  35.742  48.098  1.00  0.00           H
ATOM    344  CA  ILE X  24      52.362  36.644  49.702  1.00  0.00           C
ATOM    345  HA  ILE X  24      52.782  37.648  49.638  1.00  0.00           H
ATOM    346  CB  ILE X  24      51.082  36.556  50.553  1.00  0.00           C
ATOM    347  HB  ILE X  24      50.675  35.547  50.491  1.00  0.00           H
ATOM    348  CG2 ILE X  24      51.261  36.818  52.071  1.00  0.00           C
ATOM    349 HG21 ILE X  24      51.747  37.777  52.246  1.00  0.00           H
ATOM    350 HG22 ILE X  24      50.331  36.996  52.611  1.00  0.00           H
ATOM    351 HG23 ILE X  24      51.880  36.106  52.616  1.00  0.00           H
ATOM    352  CG1 ILE X  24      50.103  37.653  49.992  1.00  0.00           C
ATOM    353 HG12 ILE X  24      50.008  37.752  48.911  1.00  0.00           H
ATOM    354 HG13 ILE X  24      50.374  38.680  50.235  1.00  0.00           H
ATOM    355  CD1 ILE X  24      48.697  37.375  50.498  1.00  0.00           C
ATOM    356 HD11 ILE X  24      47.957  37.868  49.868  1.00  0.00           H
ATOM    357 HD12 ILE X  24      48.504  36.303  50.534  1.00  0.00           H
ATOM    358 HD13 ILE X  24      48.648  37.855  51.476  1.00  0.00           H
ATOM    359  C   ILE X  24      53.493  35.885  50.361  1.00  0.00           C
ATOM    360  O   ILE X  24      54.352  36.515  50.984  1.00  0.00           O
ATOM    361  N   ALA X  25      53.566  34.571  50.196  1.00  0.00           N
ATOM    362  H   ALA X  25      52.823  34.050  49.754  1.00  0.00           H
ATOM    363  CA  ALA X  25      54.767  33.865  50.700  1.00  0.00           C
ATOM    364  HA  ALA X  25      54.734  33.966  51.785  1.00  0.00           H
ATOM    365  CB  ALA X  25      54.427  32.367  50.489  1.00  0.00           C
ATOM    366  HB1 ALA X  25      54.152  32.155  49.456  1.00  0.00           H
ATOM    367  HB2 ALA X  25      55.337  31.836  50.771  1.00  0.00           H
ATOM    368  HB3 ALA X  25      53.563  32.023  51.057  1.00  0.00           H
ATOM    369  C   ALA X  25      56.111  34.253  50.138  1.00  0.00           C
ATOM    370  O   ALA X  25      56.991  34.454  50.978  1.00  0.00           O
ATOM    371  N   LYS X  26      56.217  34.439  48.767  1.00  0.00           N
ATOM    372  H   LYS X  26      55.419  34.200  48.195  1.00  0.00           H
ATOM    373  CA  LYS X  26      57.344  35.044  48.096  1.00  0.00           C
ATOM    374  HA  LYS X  26      58.163  34.333  48.207  1.00  0.00           H
ATOM    375  CB  LYS X  26      56.929  35.305  46.661  1.00  0.00           C
ATOM    376  HB2 LYS X  26      57.579  36.061  46.220  1.00  0.00           H
ATOM    377  HB3 LYS X  26      55.941  35.751  46.776  1.00  0.00           H
ATOM    378  CG  LYS X  26      56.956  34.021  45.756  1.00  0.00           C
ATOM    379  HG2 LYS X  26      56.363  33.239  46.230  1.00  0.00           H
ATOM    380  HG3 LYS X  26      58.003  33.762  45.604  1.00  0.00           H
ATOM    381  CD  LYS X  26      56.358  34.218  44.397  1.00  0.00           C
ATOM    382  HD2 LYS X  26      55.330  34.564  44.501  1.00  0.00           H
ATOM    383  HD3 LYS X  26      56.318  33.247  43.903  1.00  0.00           H
ATOM    384  CE  LYS X  26      57.256  35.111  43.466  1.00  0.00           C
ATOM    385  HE2 LYS X  26      58.257  34.686  43.541  1.00  0.00           H
ATOM    386  HE3 LYS X  26      57.257  36.109  43.905  1.00  0.00           H
ATOM    387  NZ  LYS X  26      56.816  35.117  42.020  1.00  0.00           N
ATOM    388  HZ1 LYS X  26      57.059  34.292  41.491  1.00  0.00           H
ATOM    389  HZ2 LYS X  26      57.210  35.887  41.496  1.00  0.00           H
ATOM    390  HZ3 LYS X  26      55.813  35.233  42.044  1.00  0.00           H
ATOM    391  C   LYS X  26      57.887  36.349  48.661  1.00  0.00           C
ATOM    392  O   LYS X  26      59.068  36.545  48.744  1.00  0.00           O
ATOM    393  N   LEU X  27      56.904  37.247  48.895  1.00  0.00           N
ATOM    394  H   LEU X  27      55.963  37.063  48.578  1.00  0.00           H
ATOM    395  CA  LEU X  27      57.121  38.514  49.493  1.00  0.00           C
ATOM    396  HA  LEU X  27      57.775  39.154  48.901  1.00  0.00           H
ATOM    397  CB  LEU X  27      55.771  39.224  49.526  1.00  0.00           C
ATOM    398  HB2 LEU X  27      55.086  38.766  50.240  1.00  0.00           H
ATOM    399  HB3 LEU X  27      55.340  39.168  48.526  1.00  0.00           H
ATOM    400  CG  LEU X  27      55.833  40.695  49.973  1.00  0.00           C
ATOM    401  HG  LEU X  27      56.517  40.724  50.821  1.00  0.00           H
ATOM    402  CD1 LEU X  27      56.455  41.596  48.872  1.00  0.00           C
ATOM    403 HD11 LEU X  27      57.348  41.159  48.425  1.00  0.00           H
ATOM    404 HD12 LEU X  27      55.837  41.767  47.990  1.00  0.00           H
ATOM    405 HD13 LEU X  27      56.748  42.578  49.243  1.00  0.00           H
ATOM    406  CD2 LEU X  27      54.485  41.328  50.470  1.00  0.00           C
ATOM    407 HD21 LEU X  27      54.633  42.383  50.702  1.00  0.00           H
ATOM    408 HD22 LEU X  27      53.772  41.192  49.657  1.00  0.00           H
ATOM    409 HD23 LEU X  27      54.096  40.879  51.384  1.00  0.00           H
ATOM    410  C   LEU X  27      57.641  38.400  50.974  1.00  0.00           C
ATOM    411  O   LEU X  27      58.381  39.320  51.380  1.00  0.00           O
ATOM    412  N   ILE X  28      57.061  37.449  51.734  1.00  0.00           N
ATOM    413  H   ILE X  28      56.210  37.011  51.411  1.00  0.00           H
ATOM    414  CA  ILE X  28      57.531  37.156  53.092  1.00  0.00           C
ATOM    415  HA  ILE X  28      57.530  38.091  53.651  1.00  0.00           H
ATOM    416  CB  ILE X  28      56.540  36.177  53.779  1.00  0.00           C
ATOM    417  HB  ILE X  28      56.286  35.447  53.010  1.00  0.00           H
ATOM    418  CG2 ILE X  28      57.119  35.293  54.936  1.00  0.00           C
ATOM    419 HG21 ILE X  28      58.069  34.902  54.575  1.00  0.00           H
ATOM    420 HG22 ILE X  28      57.326  35.875  55.834  1.00  0.00           H
ATOM    421 HG23 ILE X  28      56.476  34.457  55.210  1.00  0.00           H
ATOM    422  CG1 ILE X  28      55.241  36.827  54.386  1.00  0.00           C
ATOM    423 HG12 ILE X  28      54.877  37.658  53.783  1.00  0.00           H
ATOM    424 HG13 ILE X  28      55.526  37.372  55.285  1.00  0.00           H
ATOM    425  CD1 ILE X  28      54.046  35.892  54.697  1.00  0.00           C
ATOM    426 HD11 ILE X  28      53.250  36.370  55.267  1.00  0.00           H
ATOM    427 HD12 ILE X  28      53.637  35.419  53.804  1.00  0.00           H
ATOM    428 HD13 ILE X  28      54.376  35.041  55.294  1.00  0.00           H
ATOM    429  C   ILE X  28      59.003  36.676  53.141  1.00  0.00           C
ATOM    430  O   ILE X  28      59.836  37.159  53.857  1.00  0.00           O
ATOM    431  N   LEU X  29      59.371  35.780  52.193  1.00  0.00           N
ATOM    432  H   LEU X  29      58.613  35.392  51.650  1.00  0.00           H
ATOM    433  CA  LEU X  29      60.672  35.288  51.977  1.00  0.00           C
ATOM    434  HA  LEU X  29      61.153  34.950  52.895  1.00  0.00           H
ATOM    435  CB  LEU X  29      60.633  34.176  50.879  1.00  0.00           C
ATOM    436  HB2 LEU X  29      61.612  33.932  50.466  1.00  0.00           H
ATOM    437  HB3 LEU X  29      60.070  34.595  50.044  1.00  0.00           H
ATOM    438  CG  LEU X  29      59.897  32.866  51.233  1.00  0.00           C
ATOM    439  HG  LEU X  29      58.860  33.120  51.449  1.00  0.00           H
ATOM    440  CD1 LEU X  29      59.941  31.901  50.049  1.00  0.00           C
ATOM    441 HD11 LEU X  29      59.329  32.277  49.229  1.00  0.00           H
ATOM    442 HD12 LEU X  29      60.962  31.877  49.667  1.00  0.00           H
ATOM    443 HD13 LEU X  29      59.641  30.916  50.407  1.00  0.00           H
ATOM    444  CD2 LEU X  29      60.455  32.186  52.435  1.00  0.00           C
ATOM    445 HD21 LEU X  29      61.410  31.775  52.106  1.00  0.00           H
ATOM    446 HD22 LEU X  29      60.778  32.908  53.185  1.00  0.00           H
ATOM    447 HD23 LEU X  29      59.707  31.457  52.746  1.00  0.00           H
ATOM    448  C   LEU X  29      61.616  36.401  51.484  1.00  0.00           C
ATOM    449  O   LEU X  29      62.693  36.506  51.996  1.00  0.00           O
ATOM    450  N   ASN X  30      61.248  37.292  50.550  1.00  0.00           N
ATOM    451  H   ASN X  30      60.296  37.182  50.229  1.00  0.00           H
ATOM    452  CA  ASN X  30      61.995  38.453  50.199  1.00  0.00           C
ATOM    453  HA  ASN X  30      62.974  38.181  49.806  1.00  0.00           H
ATOM    454  CB  ASN X  30      61.238  39.329  49.215  1.00  0.00           C
ATOM    455  HB2 ASN X  30      61.760  40.278  49.091  1.00  0.00           H
ATOM    456  HB3 ASN X  30      60.290  39.635  49.658  1.00  0.00           H
ATOM    457  CG  ASN X  30      61.052  38.631  47.903  1.00  0.00           C
ATOM    458  OD1 ASN X  30      61.814  37.831  47.442  1.00  0.00           O
ATOM    459  ND2 ASN X  30      60.006  39.037  47.198  1.00  0.00           N
ATOM    460 HD21 ASN X  30      59.647  39.968  47.354  1.00  0.00           H
ATOM    461 HD22 ASN X  30      59.785  38.461  46.398  1.00  0.00           H
ATOM    462  C   ASN X  30      62.180  39.416  51.432  1.00  0.00           C
ATOM    463  O   ASN X  30      63.151  40.181  51.426  1.00  0.00           O
ATOM    464  N   ARG X  31      61.260  39.520  52.349  1.00  0.00           N
ATOM    465  H   ARG X  31      60.391  39.046  52.148  1.00  0.00           H
ATOM    466  CA  ARG X  31      61.355  40.387  53.504  1.00  0.00           C
ATOM    467  HA  ARG X  31      61.575  41.401  53.169  1.00  0.00           H
ATOM    468  CB  ARG X  31      59.944  40.442  54.099  1.00  0.00           C
ATOM    469  HB2 ARG X  31      59.706  39.536  54.656  1.00  0.00           H
ATOM    470  HB3 ARG X  31      59.234  40.670  53.304  1.00  0.00           H
ATOM    471  CG  ARG X  31      59.664  41.617  55.092  1.00  0.00           C
ATOM    472  HG2 ARG X  31      60.273  41.414  55.974  1.00  0.00           H
ATOM    473  HG3 ARG X  31      58.596  41.697  55.296  1.00  0.00           H
ATOM    474  CD  ARG X  31      60.025  43.072  54.632  1.00  0.00           C
ATOM    475  HD2 ARG X  31      59.503  43.126  53.676  1.00  0.00           H
ATOM    476  HD3 ARG X  31      61.103  43.128  54.483  1.00  0.00           H
ATOM    477  NE  ARG X  31      59.545  44.044  55.640  1.00  0.00           N
ATOM    478  HE  ARG X  31      58.605  44.366  55.458  1.00  0.00           H
ATOM    479  CZ  ARG X  31      60.251  44.674  56.550  1.00  0.00           C
ATOM    480  NH1 ARG X  31      61.478  44.364  56.783  1.00  0.00           N
ATOM    481 HH11 ARG X  31      61.966  43.705  56.195  1.00  0.00           H
ATOM    482 HH12 ARG X  31      62.027  44.778  57.524  1.00  0.00           H
ATOM    483  NH2 ARG X  31      59.732  45.697  57.194  1.00  0.00           N
ATOM    484 HH21 ARG X  31      60.318  46.239  57.812  1.00  0.00           H
ATOM    485 HH22 ARG X  31      58.774  45.887  56.937  1.00  0.00           H
ATOM    486  C   ARG X  31      62.421  39.879  54.522  1.00  0.00           C
ATOM    487  O   ARG X  31      63.038  40.761  55.160  1.00  0.00           O
ATOM    488  N   ASP X  32      62.656  38.565  54.601  1.00  0.00           N
ATOM    489  H   ASP X  32      61.981  37.927  54.206  1.00  0.00           H
ATOM    490  CA  ASP X  32      63.557  38.108  55.643  1.00  0.00           C
ATOM    491  HA  ASP X  32      64.425  38.763  55.702  1.00  0.00           H
ATOM    492  CB  ASP X  32      62.783  38.212  56.943  1.00  0.00           C
ATOM    493  HB2 ASP X  32      62.130  37.345  57.053  1.00  0.00           H
ATOM    494  HB3 ASP X  32      62.122  39.077  56.988  1.00  0.00           H
ATOM    495  CG  ASP X  32      63.711  38.296  58.141  1.00  0.00           C
ATOM    496  OD1 ASP X  32      63.551  39.288  58.861  1.00  0.00           O
ATOM    497  OD2 ASP X  32      64.649  37.480  58.427  1.00  0.00           O
ATOM    498  C   ASP X  32      64.029  36.641  55.374  1.00  0.00           C
ATOM    499  O   ASP X  32      63.180  35.728  55.115  1.00  0.00           O
ATOM    500  N   GLU X  33      65.312  36.373  55.444  1.00  0.00           N
ATOM    501  H   GLU X  33      65.830  37.153  55.821  1.00  0.00           H
ATOM    502  CA  GLU X  33      65.895  35.006  55.418  1.00  0.00           C
ATOM    503  HA  GLU X  33      65.656  34.631  54.423  1.00  0.00           H
ATOM    504  CB  GLU X  33      67.426  35.175  55.494  1.00  0.00           C
ATOM    505  HB2 GLU X  33      67.721  35.702  56.401  1.00  0.00           H
ATOM    506  HB3 GLU X  33      67.820  35.782  54.679  1.00  0.00           H
ATOM    507  CG  GLU X  33      68.353  34.012  55.300  1.00  0.00           C
ATOM    508  HG2 GLU X  33      68.434  33.450  56.231  1.00  0.00           H
ATOM    509  HG3 GLU X  33      69.414  34.236  55.189  1.00  0.00           H
ATOM    510  CD  GLU X  33      67.869  33.045  54.140  1.00  0.00           C
ATOM    511  OE1 GLU X  33      67.408  33.538  53.096  1.00  0.00           O
ATOM    512  OE2 GLU X  33      68.054  31.800  54.316  1.00  0.00           O
ATOM    513  C   GLU X  33      65.407  34.059  56.472  1.00  0.00           C
ATOM    514  O   GLU X  33      65.427  32.893  56.216  1.00  0.00           O
ATOM    515  N   ARG X  34      64.897  34.511  57.631  1.00  0.00           N
ATOM    516  H   ARG X  34      65.002  35.512  57.706  1.00  0.00           H
ATOM    517  CA  ARG X  34      64.423  33.727  58.773  1.00  0.00           C
ATOM    518  HA  ARG X  34      65.190  33.007  59.058  1.00  0.00           H
ATOM    519  CB  ARG X  34      64.118  34.694  59.908  1.00  0.00           C
ATOM    520  HB2 ARG X  34      63.595  34.190  60.721  1.00  0.00           H
ATOM    521  HB3 ARG X  34      63.424  35.444  59.527  1.00  0.00           H
ATOM    522  CG  ARG X  34      65.371  35.314  60.642  1.00  0.00           C
ATOM    523  HG2 ARG X  34      66.025  35.880  59.978  1.00  0.00           H
ATOM    524  HG3 ARG X  34      65.910  34.493  61.114  1.00  0.00           H
ATOM    525  CD  ARG X  34      65.085  36.425  61.663  1.00  0.00           C
ATOM    526  HD2 ARG X  34      66.032  36.746  62.097  1.00  0.00           H
ATOM    527  HD3 ARG X  34      64.521  35.893  62.429  1.00  0.00           H
ATOM    528  NE  ARG X  34      64.321  37.584  61.184  1.00  0.00           N
ATOM    529  HE  ARG X  34      64.385  37.698  60.182  1.00  0.00           H
ATOM    530  CZ  ARG X  34      63.545  38.310  61.959  1.00  0.00           C
ATOM    531  NH1 ARG X  34      63.458  38.262  63.236  1.00  0.00           N
ATOM    532 HH11 ARG X  34      63.081  39.102  63.650  1.00  0.00           H
ATOM    533 HH12 ARG X  34      64.019  37.614  63.771  1.00  0.00           H
ATOM    534  NH2 ARG X  34      62.872  39.222  61.428  1.00  0.00           N
ATOM    535 HH21 ARG X  34      62.220  39.759  61.981  1.00  0.00           H
ATOM    536 HH22 ARG X  34      63.050  39.301  60.437  1.00  0.00           H
ATOM    537  C   ARG X  34      63.257  32.847  58.547  1.00  0.00           C
ATOM    538  O   ARG X  34      63.034  31.920  59.378  1.00  0.00           O
ATOM    539  N   LEU X  35      62.430  33.178  57.606  1.00  0.00           N
ATOM    540  H   LEU X  35      62.642  33.895  56.927  1.00  0.00           H
ATOM    541  CA  LEU X  35      61.182  32.442  57.418  1.00  0.00           C
ATOM    542  HA  LEU X  35      60.895  31.777  58.232  1.00  0.00           H
ATOM    543  CB  LEU X  35      59.987  33.470  57.255  1.00  0.00           C
ATOM    544  HB2 LEU X  35      59.068  32.887  57.198  1.00  0.00           H
ATOM    545  HB3 LEU X  35      60.147  34.153  56.421  1.00  0.00           H
ATOM    546  CG  LEU X  35      59.808  34.332  58.514  1.00  0.00           C
ATOM    547  HG  LEU X  35      60.212  33.782  59.365  1.00  0.00           H
ATOM    548  CD1 LEU X  35      60.455  35.706  58.450  1.00  0.00           C
ATOM    549 HD11 LEU X  35      60.426  36.056  59.481  1.00  0.00           H
ATOM    550 HD12 LEU X  35      61.482  35.567  58.113  1.00  0.00           H
ATOM    551 HD13 LEU X  35      59.945  36.334  57.719  1.00  0.00           H
ATOM    552  CD2 LEU X  35      58.309  34.573  58.825  1.00  0.00           C
ATOM    553 HD21 LEU X  35      57.749  33.638  58.842  1.00  0.00           H
ATOM    554 HD22 LEU X  35      58.119  35.028  59.797  1.00  0.00           H
ATOM    555 HD23 LEU X  35      57.788  35.254  58.152  1.00  0.00           H
ATOM    556  C   LEU X  35      61.324  31.411  56.210  1.00  0.00           C
ATOM    557  O   LEU X  35      62.121  31.473  55.366  1.00  0.00           O
ATOM    558  N   CYS X  36      60.552  30.400  56.194  1.00  0.00           N
ATOM    559  H   CYS X  36      59.915  30.324  56.974  1.00  0.00           H
ATOM    560  CA  CYS X  36      60.523  29.324  55.271  1.00  0.00           C
ATOM    561  HA  CYS X  36      60.552  29.621  54.222  1.00  0.00           H
ATOM    562  CB  CYS X  36      61.543  28.182  55.624  1.00  0.00           C
ATOM    563  HB2 CYS X  36      61.361  27.838  56.642  1.00  0.00           H
ATOM    564  HB3 CYS X  36      62.482  28.697  55.425  1.00  0.00           H
ATOM    565  SG  CYS X  36      61.413  26.731  54.525  1.00  0.00           S
ATOM    566  HG  CYS X  36      60.287  26.281  55.085  1.00  0.00           H
ATOM    567  C   CYS X  36      59.122  28.633  55.348  1.00  0.00           C
ATOM    568  O   CYS X  36      58.459  28.582  56.354  1.00  0.00           O
ATOM    569  N   ILE X  37      58.597  28.179  54.186  1.00  0.00           N
ATOM    570  H   ILE X  37      59.196  28.196  53.373  1.00  0.00           H
ATOM    571  CA  ILE X  37      57.141  27.971  54.078  1.00  0.00           C
ATOM    572  HA  ILE X  37      56.750  27.899  55.094  1.00  0.00           H
ATOM    573  CB  ILE X  37      56.489  29.226  53.339  1.00  0.00           C
ATOM    574  HB  ILE X  37      57.173  29.500  52.536  1.00  0.00           H
ATOM    575  CG2 ILE X  37      55.107  29.013  52.761  1.00  0.00           C
ATOM    576 HG21 ILE X  37      54.636  29.963  52.508  1.00  0.00           H
ATOM    577 HG22 ILE X  37      55.158  28.421  51.847  1.00  0.00           H
ATOM    578 HG23 ILE X  37      54.520  28.528  53.541  1.00  0.00           H
ATOM    579  CG1 ILE X  37      56.521  30.431  54.227  1.00  0.00           C
ATOM    580 HG12 ILE X  37      57.551  30.556  54.562  1.00  0.00           H
ATOM    581 HG13 ILE X  37      55.940  30.280  55.137  1.00  0.00           H
ATOM    582  CD1 ILE X  37      56.162  31.724  53.596  1.00  0.00           C
ATOM    583 HD11 ILE X  37      56.679  31.879  52.649  1.00  0.00           H
ATOM    584 HD12 ILE X  37      55.123  31.742  53.267  1.00  0.00           H
ATOM    585 HD13 ILE X  37      56.451  32.525  54.277  1.00  0.00           H
ATOM    586  C   ILE X  37      56.855  26.649  53.366  1.00  0.00           C
ATOM    587  O   ILE X  37      57.632  26.198  52.523  1.00  0.00           O
ATOM    588  N   SER X  38      55.704  25.932  53.696  1.00  0.00           N
ATOM    589  H   SER X  38      55.262  26.266  54.540  1.00  0.00           H
ATOM    590  CA  SER X  38      55.132  24.796  52.982  1.00  0.00           C
ATOM    591  HA  SER X  38      55.757  24.564  52.119  1.00  0.00           H
ATOM    592  CB  SER X  38      55.216  23.605  53.931  1.00  0.00           C
ATOM    593  HB2 SER X  38      54.665  22.742  53.556  1.00  0.00           H
ATOM    594  HB3 SER X  38      54.631  23.856  54.815  1.00  0.00           H
ATOM    595  OG  SER X  38      56.550  23.215  54.055  1.00  0.00           O
ATOM    596  HG  SER X  38      56.877  23.870  54.677  1.00  0.00           H
ATOM    597  C   SER X  38      53.724  25.017  52.486  1.00  0.00           C
ATOM    598  O   SER X  38      52.886  25.392  53.301  1.00  0.00           O
ATOM    599  N   VAL X  39      53.379  24.885  51.199  1.00  0.00           N
ATOM    600  H   VAL X  39      54.085  24.802  50.482  1.00  0.00           H
ATOM    601  CA  VAL X  39      52.016  25.096  50.630  1.00  0.00           C
ATOM    602  HA  VAL X  39      51.427  25.673  51.343  1.00  0.00           H
ATOM    603  CB  VAL X  39      52.072  25.856  49.281  1.00  0.00           C
ATOM    604  HB  VAL X  39      52.787  25.349  48.634  1.00  0.00           H
ATOM    605  CG1 VAL X  39      50.721  26.203  48.704  1.00  0.00           C
ATOM    606 HG11 VAL X  39      50.886  26.694  47.745  1.00  0.00           H
ATOM    607 HG12 VAL X  39      50.006  25.401  48.522  1.00  0.00           H
ATOM    608 HG13 VAL X  39      50.272  26.925  49.386  1.00  0.00           H
ATOM    609  CG2 VAL X  39      52.795  27.219  49.540  1.00  0.00           C
ATOM    610 HG21 VAL X  39      53.833  27.050  49.827  1.00  0.00           H
ATOM    611 HG22 VAL X  39      52.587  27.941  48.751  1.00  0.00           H
ATOM    612 HG23 VAL X  39      52.273  27.672  50.382  1.00  0.00           H
ATOM    613  C   VAL X  39      51.350  23.768  50.378  1.00  0.00           C
ATOM    614  O   VAL X  39      51.814  22.989  49.586  1.00  0.00           O
ATOM    615  N   LEU X  40      50.259  23.526  51.077  1.00  0.00           N
ATOM    616  H   LEU X  40      50.043  24.188  51.809  1.00  0.00           H
ATOM    617  CA  LEU X  40      49.523  22.355  51.015  1.00  0.00           C
ATOM    618  HA  LEU X  40      50.068  21.549  50.524  1.00  0.00           H
ATOM    619  CB  LEU X  40      49.122  21.854  52.351  1.00  0.00           C
ATOM    620  HB2 LEU X  40      48.601  20.917  52.156  1.00  0.00           H
ATOM    621  HB3 LEU X  40      48.335  22.502  52.737  1.00  0.00           H
ATOM    622  CG  LEU X  40      50.196  21.592  53.415  1.00  0.00           C
ATOM    623  HG  LEU X  40      50.658  22.552  53.644  1.00  0.00           H
ATOM    624  CD1 LEU X  40      49.582  20.850  54.626  1.00  0.00           C
ATOM    625 HD11 LEU X  40      50.357  20.847  55.392  1.00  0.00           H
ATOM    626 HD12 LEU X  40      48.713  21.344  55.061  1.00  0.00           H
ATOM    627 HD13 LEU X  40      49.415  19.797  54.397  1.00  0.00           H
ATOM    628  CD2 LEU X  40      51.359  20.782  52.871  1.00  0.00           C
ATOM    629 HD21 LEU X  40      50.976  19.870  52.412  1.00  0.00           H
ATOM    630 HD22 LEU X  40      51.887  21.510  52.256  1.00  0.00           H
ATOM    631 HD23 LEU X  40      52.118  20.625  53.636  1.00  0.00           H
ATOM    632  C   LEU X  40      48.317  22.535  50.053  1.00  0.00           C
ATOM    633  O   LEU X  40      47.369  23.268  50.406  1.00  0.00           O
ATOM    634  N   ILE X  41      48.414  21.871  48.856  1.00  0.00           N
ATOM    635  H   ILE X  41      49.216  21.299  48.635  1.00  0.00           H
ATOM    636  CA  ILE X  41      47.446  21.938  47.777  1.00  0.00           C
ATOM    637  HA  ILE X  41      47.105  22.972  47.832  1.00  0.00           H
ATOM    638  CB  ILE X  41      48.064  21.623  46.401  1.00  0.00           C
ATOM    639  HB  ILE X  41      48.692  20.733  46.441  1.00  0.00           H
ATOM    640  CG2 ILE X  41      46.970  21.404  45.387  1.00  0.00           C
ATOM    641 HG21 ILE X  41      46.557  20.395  45.372  1.00  0.00           H
ATOM    642 HG22 ILE X  41      46.204  22.177  45.435  1.00  0.00           H
ATOM    643 HG23 ILE X  41      47.424  21.487  44.399  1.00  0.00           H
ATOM    644  CG1 ILE X  41      48.946  22.810  45.961  1.00  0.00           C
ATOM    645 HG12 ILE X  41      48.459  23.721  46.310  1.00  0.00           H
ATOM    646 HG13 ILE X  41      49.150  22.963  44.901  1.00  0.00           H
ATOM    647  CD1 ILE X  41      50.357  22.991  46.461  1.00  0.00           C
ATOM    648 HD11 ILE X  41      50.440  22.942  47.547  1.00  0.00           H
ATOM    649 HD12 ILE X  41      51.048  22.296  45.984  1.00  0.00           H
ATOM    650 HD13 ILE X  41      50.722  23.999  46.264  1.00  0.00           H
ATOM    651  C   ILE X  41      46.359  20.994  48.219  1.00  0.00           C
ATOM    652  O   ILE X  41      46.619  19.861  48.678  1.00  0.00           O
ATOM    653  N   MET X  42      45.162  21.436  47.908  1.00  0.00           N
ATOM    654  H   MET X  42      45.064  22.395  47.606  1.00  0.00           H
ATOM    655  CA  MET X  42      43.920  20.701  48.261  1.00  0.00           C
ATOM    656  HA  MET X  42      44.203  19.653  48.359  1.00  0.00           H
ATOM    657  CB  MET X  42      43.321  21.218  49.576  1.00  0.00           C
ATOM    658  HB2 MET X  42      42.358  20.727  49.716  1.00  0.00           H
ATOM    659  HB3 MET X  42      43.234  22.290  49.403  1.00  0.00           H
ATOM    660  CG  MET X  42      44.312  20.990  50.740  1.00  0.00           C
ATOM    661  HG2 MET X  42      45.247  21.543  50.649  1.00  0.00           H
ATOM    662  HG3 MET X  42      44.625  19.947  50.781  1.00  0.00           H
ATOM    663  SD  MET X  42      43.530  21.172  52.333  1.00  0.00           S
ATOM    664  CE  MET X  42      43.117  22.930  52.099  1.00  0.00           C
ATOM    665  HE1 MET X  42      42.140  23.084  51.643  1.00  0.00           H
ATOM    666  HE2 MET X  42      43.006  23.228  53.142  1.00  0.00           H
ATOM    667  HE3 MET X  42      43.931  23.430  51.574  1.00  0.00           H
ATOM    668  C   MET X  42      42.915  20.756  47.194  1.00  0.00           C
ATOM    669  O   MET X  42      41.846  21.339  47.349  1.00  0.00           O
ATOM    670  N   LYS X  43      43.254  20.078  46.089  1.00  0.00           N
ATOM    671  H   LYS X  43      44.111  19.544  46.110  1.00  0.00           H
ATOM    672  CA  LYS X  43      42.606  20.123  44.788  1.00  0.00           C
ATOM    673  HA  LYS X  43      42.383  21.157  44.526  1.00  0.00           H
ATOM    674  CB  LYS X  43      43.699  19.603  43.780  1.00  0.00           C
ATOM    675  HB2 LYS X  43      44.665  20.028  44.053  1.00  0.00           H
ATOM    676  HB3 LYS X  43      43.460  20.020  42.802  1.00  0.00           H
ATOM    677  CG  LYS X  43      43.745  18.141  43.497  1.00  0.00           C
ATOM    678  HG2 LYS X  43      42.852  17.805  42.970  1.00  0.00           H
ATOM    679  HG3 LYS X  43      43.759  17.663  44.477  1.00  0.00           H
ATOM    680  CD  LYS X  43      45.080  17.726  42.877  1.00  0.00           C
ATOM    681  HD2 LYS X  43      45.946  17.942  43.503  1.00  0.00           H
ATOM    682  HD3 LYS X  43      45.189  18.265  41.935  1.00  0.00           H
ATOM    683  CE  LYS X  43      44.964  16.209  42.492  1.00  0.00           C
ATOM    684  HE2 LYS X  43      44.268  16.085  41.662  1.00  0.00           H
ATOM    685  HE3 LYS X  43      44.499  15.613  43.277  1.00  0.00           H
ATOM    686  NZ  LYS X  43      46.300  15.630  42.204  1.00  0.00           N
ATOM    687  HZ1 LYS X  43      46.750  15.434  43.086  1.00  0.00           H
ATOM    688  HZ2 LYS X  43      46.889  16.228  41.641  1.00  0.00           H
ATOM    689  HZ3 LYS X  43      46.293  14.694  41.824  1.00  0.00           H
ATOM    690  C   LYS X  43      41.346  19.313  44.676  1.00  0.00           C
ATOM    691  O   LYS X  43      41.207  18.300  45.392  1.00  0.00           O
ATOM    692  N   LEU X  44      40.380  19.743  43.816  1.00  0.00           N
ATOM    693  H   LEU X  44      40.526  20.597  43.297  1.00  0.00           H
ATOM    694  CA  LEU X  44      39.160  19.099  43.537  1.00  0.00           C
ATOM    695  HA  LEU X  44      38.717  18.626  44.413  1.00  0.00           H
ATOM    696  CB  LEU X  44      38.088  20.139  43.077  1.00  0.00           C
ATOM    697  HB2 LEU X  44      37.264  19.622  42.586  1.00  0.00           H
ATOM    698  HB3 LEU X  44      38.518  20.902  42.428  1.00  0.00           H
ATOM    699  CG  LEU X  44      37.291  20.787  44.190  1.00  0.00           C
ATOM    700  HG  LEU X  44      38.008  21.251  44.868  1.00  0.00           H
ATOM    701  CD1 LEU X  44      36.276  21.803  43.665  1.00  0.00           C
ATOM    702 HD11 LEU X  44      35.987  22.423  44.514  1.00  0.00           H
ATOM    703 HD12 LEU X  44      36.707  22.354  42.829  1.00  0.00           H
ATOM    704 HD13 LEU X  44      35.397  21.287  43.279  1.00  0.00           H
ATOM    705  CD2 LEU X  44      36.365  19.786  45.031  1.00  0.00           C
ATOM    706 HD21 LEU X  44      36.017  20.265  45.946  1.00  0.00           H
ATOM    707 HD22 LEU X  44      35.523  19.371  44.477  1.00  0.00           H
ATOM    708 HD23 LEU X  44      36.898  18.860  45.248  1.00  0.00           H
ATOM    709  C   LEU X  44      39.305  18.008  42.483  1.00  0.00           C
ATOM    710  O   LEU X  44      40.340  17.988  41.791  1.00  0.00           O
ATOM    711  N   PRO X  45      38.361  17.074  42.243  1.00  0.00           N
ATOM    712  CD  PRO X  45      37.281  16.713  43.132  1.00  0.00           C
ATOM    713  HD2 PRO X  45      36.614  17.572  43.200  1.00  0.00           H
ATOM    714  HD3 PRO X  45      37.552  16.587  44.181  1.00  0.00           H
ATOM    715  CG  PRO X  45      36.551  15.471  42.614  1.00  0.00           C
ATOM    716  HG2 PRO X  45      36.973  14.573  43.067  1.00  0.00           H
ATOM    717  HG3 PRO X  45      35.504  15.509  42.916  1.00  0.00           H
ATOM    718  CB  PRO X  45      36.759  15.667  41.086  1.00  0.00           C
ATOM    719  HB2 PRO X  45      36.586  14.762  40.504  1.00  0.00           H
ATOM    720  HB3 PRO X  45      36.031  16.407  40.754  1.00  0.00           H
ATOM    721  CA  PRO X  45      38.221  16.301  40.974  1.00  0.00           C
ATOM    722  HA  PRO X  45      38.972  15.516  41.062  1.00  0.00           H
ATOM    723  C   PRO X  45      38.354  17.039  39.656  1.00  0.00           C
ATOM    724  O   PRO X  45      38.590  16.467  38.583  1.00  0.00           O
ATOM    725  N   MET X  46      38.063  18.288  39.670  1.00  0.00           N
ATOM    726  H   MET X  46      37.969  18.644  40.611  1.00  0.00           H
ATOM    727  CA  MET X  46      38.095  19.191  38.458  1.00  0.00           C
ATOM    728  HA  MET X  46      38.540  18.713  37.585  1.00  0.00           H
ATOM    729  CB  MET X  46      36.650  19.550  38.006  1.00  0.00           C
ATOM    730  HB2 MET X  46      36.007  18.687  37.831  1.00  0.00           H
ATOM    731  HB3 MET X  46      36.823  19.996  37.026  1.00  0.00           H
ATOM    732  CG  MET X  46      35.784  20.530  38.852  1.00  0.00           C
ATOM    733  HG2 MET X  46      35.049  21.069  38.254  1.00  0.00           H
ATOM    734  HG3 MET X  46      36.447  21.267  39.303  1.00  0.00           H
ATOM    735  SD  MET X  46      34.949  19.531  40.142  1.00  0.00           S
ATOM    736  CE  MET X  46      33.262  19.995  39.686  1.00  0.00           C
ATOM    737  HE1 MET X  46      32.992  21.042  39.827  1.00  0.00           H
ATOM    738  HE2 MET X  46      33.148  19.686  38.647  1.00  0.00           H
ATOM    739  HE3 MET X  46      32.595  19.431  40.338  1.00  0.00           H
ATOM    740  C   MET X  46      38.931  20.445  38.756  1.00  0.00           C
ATOM    741  O   MET X  46      39.043  20.874  39.892  1.00  0.00           O
ATOM    742  N   ASP X  47      39.686  20.851  37.736  1.00  0.00           N
ATOM    743  H   ASP X  47      39.662  20.416  36.825  1.00  0.00           H
ATOM    744  CA  ASP X  47      40.415  22.125  37.637  1.00  0.00           C
ATOM    745  HA  ASP X  47      40.009  22.839  38.354  1.00  0.00           H
ATOM    746  CB  ASP X  47      41.816  21.858  38.260  1.00  0.00           C
ATOM    747  HB2 ASP X  47      42.172  20.866  37.982  1.00  0.00           H
ATOM    748  HB3 ASP X  47      41.680  21.879  39.341  1.00  0.00           H
ATOM    749  CG  ASP X  47      42.821  22.951  37.746  1.00  0.00           C
ATOM    750  OD1 ASP X  47      42.529  24.186  37.740  1.00  0.00           O
ATOM    751  OD2 ASP X  47      44.001  22.531  37.453  1.00  0.00           O
ATOM    752  C   ASP X  47      40.380  22.729  36.229  1.00  0.00           C
ATOM    753  O   ASP X  47      40.388  21.987  35.249  1.00  0.00           O
ATOM    754  N   PHE X  48      40.355  24.075  36.068  1.00  0.00           N
ATOM    755  H   PHE X  48      40.221  24.591  36.926  1.00  0.00           H
ATOM    756  CA  PHE X  48      40.346  24.767  34.708  1.00  0.00           C
ATOM    757  HA  PHE X  48      39.750  24.110  34.074  1.00  0.00           H
ATOM    758  CB  PHE X  48      39.542  26.059  34.830  1.00  0.00           C
ATOM    759  HB2 PHE X  48      39.966  26.842  35.459  1.00  0.00           H
ATOM    760  HB3 PHE X  48      38.593  25.772  35.281  1.00  0.00           H
ATOM    761  CG  PHE X  48      39.369  26.748  33.565  1.00  0.00           C
ATOM    762  CD1 PHE X  48      40.065  27.989  33.368  1.00  0.00           C
ATOM    763  HD1 PHE X  48      40.699  28.332  34.173  1.00  0.00           H
ATOM    764  CE1 PHE X  48      39.803  28.809  32.287  1.00  0.00           C
ATOM    765  HE1 PHE X  48      40.307  29.744  32.091  1.00  0.00           H
ATOM    766  CZ  PHE X  48      38.888  28.399  31.333  1.00  0.00           C
ATOM    767  HZ  PHE X  48      38.753  28.982  30.434  1.00  0.00           H
ATOM    768  CE2 PHE X  48      38.207  27.197  31.515  1.00  0.00           C
ATOM    769  HE2 PHE X  48      37.490  26.862  30.780  1.00  0.00           H
ATOM    770  CD2 PHE X  48      38.485  26.257  32.559  1.00  0.00           C
ATOM    771  HD2 PHE X  48      37.930  25.334  32.636  1.00  0.00           H
ATOM    772  C   PHE X  48      41.713  25.008  34.144  1.00  0.00           C
ATOM    773  O   PHE X  48      42.046  24.976  32.925  1.00  0.00           O
ATOM    774  N   GLY X  49      42.661  25.316  35.021  1.00  0.00           N
ATOM    775  H   GLY X  49      42.535  25.337  36.023  1.00  0.00           H
ATOM    776  CA  GLY X  49      44.020  25.410  34.551  1.00  0.00           C
ATOM    777  HA2 GLY X  49      44.117  25.842  33.555  1.00  0.00           H
ATOM    778  HA3 GLY X  49      44.437  24.403  34.527  1.00  0.00           H
ATOM    779  C   GLY X  49      44.942  26.182  35.553  1.00  0.00           C
ATOM    780  O   GLY X  49      45.664  27.083  35.127  1.00  0.00           O
ATOM    781  N   VAL X  50      44.843  25.860  36.830  1.00  0.00           N
ATOM    782  H   VAL X  50      44.089  25.316  37.224  1.00  0.00           H
ATOM    783  CA  VAL X  50      45.539  26.592  37.905  1.00  0.00           C
ATOM    784  HA  VAL X  50      46.466  26.921  37.437  1.00  0.00           H
ATOM    785  CB  VAL X  50      44.795  27.861  38.314  1.00  0.00           C
ATOM    786  HB  VAL X  50      44.487  28.445  37.447  1.00  0.00           H
ATOM    787  CG1 VAL X  50      43.477  27.665  39.077  1.00  0.00           C
ATOM    788 HG11 VAL X  50      42.797  27.131  38.413  1.00  0.00           H
ATOM    789 HG12 VAL X  50      43.545  27.119  40.018  1.00  0.00           H
ATOM    790 HG13 VAL X  50      43.114  28.688  39.174  1.00  0.00           H
ATOM    791  CG2 VAL X  50      45.605  28.772  39.126  1.00  0.00           C
ATOM    792 HG21 VAL X  50      45.726  28.368  40.131  1.00  0.00           H
ATOM    793 HG22 VAL X  50      46.537  28.879  38.572  1.00  0.00           H
ATOM    794 HG23 VAL X  50      45.185  29.772  39.231  1.00  0.00           H
ATOM    795  C   VAL X  50      45.866  25.650  39.100  1.00  0.00           C
ATOM    796  O   VAL X  50      47.059  25.491  39.436  1.00  0.00           O
ATOM    797  N   GLN X  51      44.910  24.864  39.621  1.00  0.00           N
ATOM    798  H   GLN X  51      43.937  24.907  39.355  1.00  0.00           H
ATOM    799  CA  GLN X  51      45.176  23.870  40.748  1.00  0.00           C
ATOM    800  HA  GLN X  51      45.455  24.458  41.622  1.00  0.00           H
ATOM    801  CB  GLN X  51      43.878  23.242  41.167  1.00  0.00           C
ATOM    802  HB2 GLN X  51      44.033  22.708  42.104  1.00  0.00           H
ATOM    803  HB3 GLN X  51      43.610  22.563  40.358  1.00  0.00           H
ATOM    804  CG  GLN X  51      42.721  24.185  41.327  1.00  0.00           C
ATOM    805  HG2 GLN X  51      42.602  24.761  40.410  1.00  0.00           H
ATOM    806  HG3 GLN X  51      42.872  24.928  42.110  1.00  0.00           H
ATOM    807  CD  GLN X  51      41.392  23.471  41.678  1.00  0.00           C
ATOM    808  OE1 GLN X  51      41.416  22.614  42.541  1.00  0.00           O
ATOM    809  NE2 GLN X  51      40.339  23.677  40.945  1.00  0.00           N
ATOM    810 HE21 GLN X  51      40.336  24.305  40.155  1.00  0.00           H
ATOM    811 HE22 GLN X  51      39.671  22.925  41.043  1.00  0.00           H
ATOM    812  C   GLN X  51      46.232  22.766  40.469  1.00  0.00           C
ATOM    813  O   GLN X  51      47.190  22.526  41.248  1.00  0.00           O
ATOM    814  N   SER X  52      46.249  22.217  39.260  1.00  0.00           N
ATOM    815  H   SER X  52      45.460  22.271  38.631  1.00  0.00           H
ATOM    816  CA  SER X  52      47.393  21.274  38.892  1.00  0.00           C
ATOM    817  HA  SER X  52      47.555  20.631  39.757  1.00  0.00           H
ATOM    818  CB  SER X  52      47.002  20.562  37.613  1.00  0.00           C
ATOM    819  HB2 SER X  52      46.704  21.281  36.849  1.00  0.00           H
ATOM    820  HB3 SER X  52      46.069  20.008  37.715  1.00  0.00           H
ATOM    821  OG  SER X  52      47.968  19.755  37.053  1.00  0.00           O
ATOM    822  HG  SER X  52      47.534  19.366  36.291  1.00  0.00           H
ATOM    823  C   SER X  52      48.729  22.068  38.728  1.00  0.00           C
ATOM    824  O   SER X  52      49.831  21.538  39.001  1.00  0.00           O
ATOM    825  N   TYR X  53      48.684  23.244  38.080  1.00  0.00           N
ATOM    826  H   TYR X  53      47.829  23.779  38.121  1.00  0.00           H
ATOM    827  CA  TYR X  53      49.847  24.065  37.716  1.00  0.00           C
ATOM    828  HA  TYR X  53      50.569  23.526  37.102  1.00  0.00           H
ATOM    829  CB  TYR X  53      49.515  25.460  37.204  1.00  0.00           C
ATOM    830  HB2 TYR X  53      48.727  25.923  37.798  1.00  0.00           H
ATOM    831  HB3 TYR X  53      48.954  25.290  36.285  1.00  0.00           H
ATOM    832  CG  TYR X  53      50.684  26.368  36.996  1.00  0.00           C
ATOM    833  CD1 TYR X  53      51.477  26.232  35.844  1.00  0.00           C
ATOM    834  HD1 TYR X  53      51.258  25.471  35.110  1.00  0.00           H
ATOM    835  CE1 TYR X  53      52.495  27.128  35.587  1.00  0.00           C
ATOM    836  HE1 TYR X  53      53.075  27.084  34.678  1.00  0.00           H
ATOM    837  CZ  TYR X  53      52.763  28.078  36.650  1.00  0.00           C
ATOM    838  OH  TYR X  53      53.701  29.009  36.392  1.00  0.00           O
ATOM    839  HH  TYR X  53      54.134  29.301  37.197  1.00  0.00           H
ATOM    840  CE2 TYR X  53      51.960  28.229  37.801  1.00  0.00           C
ATOM    841  HE2 TYR X  53      52.051  28.938  38.611  1.00  0.00           H
ATOM    842  CD2 TYR X  53      50.936  27.291  37.987  1.00  0.00           C
ATOM    843  HD2 TYR X  53      50.262  27.360  38.828  1.00  0.00           H
ATOM    844  C   TYR X  53      50.622  24.253  39.001  1.00  0.00           C
ATOM    845  O   TYR X  53      51.754  23.826  39.046  1.00  0.00           O
ATOM    846  N   VAL X  54      49.916  24.681  40.038  1.00  0.00           N
ATOM    847  H   VAL X  54      48.976  24.983  39.827  1.00  0.00           H
ATOM    848  CA  VAL X  54      50.574  25.056  41.327  1.00  0.00           C
ATOM    849  HA  VAL X  54      51.334  25.809  41.117  1.00  0.00           H
ATOM    850  CB  VAL X  54      49.601  25.744  42.240  1.00  0.00           C
ATOM    851  HB  VAL X  54      48.828  24.988  42.381  1.00  0.00           H
ATOM    852  CG1 VAL X  54      50.226  26.015  43.552  1.00  0.00           C
ATOM    853 HG11 VAL X  54      50.073  25.268  44.331  1.00  0.00           H
ATOM    854 HG12 VAL X  54      51.298  26.204  43.498  1.00  0.00           H
ATOM    855 HG13 VAL X  54      49.746  26.903  43.963  1.00  0.00           H
ATOM    856  CG2 VAL X  54      49.131  27.072  41.649  1.00  0.00           C
ATOM    857 HG21 VAL X  54      49.951  27.768  41.823  1.00  0.00           H
ATOM    858 HG22 VAL X  54      48.983  27.026  40.570  1.00  0.00           H
ATOM    859 HG23 VAL X  54      48.237  27.421  42.166  1.00  0.00           H
ATOM    860  C   VAL X  54      51.199  23.788  41.956  1.00  0.00           C
ATOM    861  O   VAL X  54      52.308  23.800  42.458  1.00  0.00           O
ATOM    862  N   ALA X  55      50.567  22.639  41.802  1.00  0.00           N
ATOM    863  H   ALA X  55      49.670  22.637  41.337  1.00  0.00           H
ATOM    864  CA  ALA X  55      51.033  21.351  42.254  1.00  0.00           C
ATOM    865  HA  ALA X  55      51.351  21.460  43.290  1.00  0.00           H
ATOM    866  CB  ALA X  55      49.869  20.296  42.145  1.00  0.00           C
ATOM    867  HB1 ALA X  55      50.235  19.366  42.579  1.00  0.00           H
ATOM    868  HB2 ALA X  55      48.944  20.647  42.602  1.00  0.00           H
ATOM    869  HB3 ALA X  55      49.745  20.019  41.098  1.00  0.00           H
ATOM    870  C   ALA X  55      52.327  20.837  41.571  1.00  0.00           C
ATOM    871  O   ALA X  55      53.149  20.087  42.130  1.00  0.00           O
ATOM    872  N   SER X  56      52.714  21.451  40.423  1.00  0.00           N
ATOM    873  H   SER X  56      52.094  22.214  40.193  1.00  0.00           H
ATOM    874  CA  SER X  56      53.676  20.994  39.423  1.00  0.00           C
ATOM    875  HA  SER X  56      53.813  19.948  39.696  1.00  0.00           H
ATOM    876  CB  SER X  56      53.068  20.998  38.088  1.00  0.00           C
ATOM    877  HB2 SER X  56      53.812  20.522  37.448  1.00  0.00           H
ATOM    878  HB3 SER X  56      52.857  22.043  37.861  1.00  0.00           H
ATOM    879  OG  SER X  56      51.877  20.212  37.876  1.00  0.00           O
ATOM    880  HG  SER X  56      51.145  20.669  38.297  1.00  0.00           H
ATOM    881  C   SER X  56      55.011  21.732  39.512  1.00  0.00           C
ATOM    882  O   SER X  56      55.878  21.302  38.786  1.00  0.00           O
ATOM    883  N   LEU X  57      55.169  22.771  40.255  1.00  0.00           N
ATOM    884  H   LEU X  57      54.373  23.211  40.696  1.00  0.00           H
ATOM    885  CA  LEU X  57      56.293  23.655  40.175  1.00  0.00           C
ATOM    886  HA  LEU X  57      56.455  23.851  39.115  1.00  0.00           H
ATOM    887  CB  LEU X  57      55.877  24.898  40.954  1.00  0.00           C
ATOM    888  HB2 LEU X  57      56.698  25.590  41.141  1.00  0.00           H
ATOM    889  HB3 LEU X  57      55.628  24.566  41.962  1.00  0.00           H
ATOM    890  CG  LEU X  57      54.683  25.676  40.430  1.00  0.00           C
ATOM    891  HG  LEU X  57      53.830  25.000  40.372  1.00  0.00           H
ATOM    892  CD1 LEU X  57      54.350  26.714  41.418  1.00  0.00           C
ATOM    893 HD11 LEU X  57      53.427  27.203  41.107  1.00  0.00           H
ATOM    894 HD12 LEU X  57      54.034  26.173  42.310  1.00  0.00           H
ATOM    895 HD13 LEU X  57      55.154  27.359  41.771  1.00  0.00           H
ATOM    896  CD2 LEU X  57      54.917  26.268  39.099  1.00  0.00           C
ATOM    897 HD21 LEU X  57      55.796  26.910  39.058  1.00  0.00           H
ATOM    898 HD22 LEU X  57      55.002  25.492  38.338  1.00  0.00           H
ATOM    899 HD23 LEU X  57      54.044  26.872  38.852  1.00  0.00           H
ATOM    900  C   LEU X  57      57.525  22.958  40.685  1.00  0.00           C
ATOM    901  O   LEU X  57      57.565  22.094  41.579  1.00  0.00           O
ATOM    902  N   SER X  58      58.626  23.185  40.012  1.00  0.00           N
ATOM    903  H   SER X  58      58.612  24.015  39.436  1.00  0.00           H
ATOM    904  CA  SER X  58      59.947  22.648  40.339  1.00  0.00           C
ATOM    905  HA  SER X  58      59.986  21.559  40.320  1.00  0.00           H
ATOM    906  CB  SER X  58      60.905  22.905  39.235  1.00  0.00           C
ATOM    907  HB2 SER X  58      61.814  22.367  39.504  1.00  0.00           H
ATOM    908  HB3 SER X  58      61.283  23.927  39.226  1.00  0.00           H
ATOM    909  OG  SER X  58      60.356  22.459  37.974  1.00  0.00           O
ATOM    910  HG  SER X  58      59.640  23.056  37.744  1.00  0.00           H
ATOM    911  C   SER X  58      60.416  23.145  41.751  1.00  0.00           C
ATOM    912  O   SER X  58      59.927  24.228  42.139  1.00  0.00           O
ATOM    913  N   SER X  59      61.340  22.422  42.452  1.00  0.00           N
ATOM    914  H   SER X  59      61.598  21.485  42.180  1.00  0.00           H
ATOM    915  CA  SER X  59      61.598  22.717  43.845  1.00  0.00           C
ATOM    916  HA  SER X  59      60.646  22.794  44.370  1.00  0.00           H
ATOM    917  CB  SER X  59      62.513  21.731  44.587  1.00  0.00           C
ATOM    918  HB2 SER X  59      63.544  21.961  44.320  1.00  0.00           H
ATOM    919  HB3 SER X  59      62.387  20.690  44.289  1.00  0.00           H
ATOM    920  OG  SER X  59      62.364  21.806  46.061  1.00  0.00           O
ATOM    921  HG  SER X  59      62.122  20.944  46.409  1.00  0.00           H
ATOM    922  C   SER X  59      62.264  24.140  44.029  1.00  0.00           C
ATOM    923  O   SER X  59      62.960  24.652  43.130  1.00  0.00           O
ATOM    924  N   SER X  60      62.233  24.675  45.300  1.00  0.00           N
ATOM    925  H   SER X  60      61.677  24.198  45.995  1.00  0.00           H
ATOM    926  CA  SER X  60      63.185  25.733  45.779  1.00  0.00           C
ATOM    927  HA  SER X  60      64.123  25.642  45.233  1.00  0.00           H
ATOM    928  CB  SER X  60      62.544  27.142  45.268  1.00  0.00           C
ATOM    929  HB2 SER X  60      62.251  27.132  44.218  1.00  0.00           H
ATOM    930  HB3 SER X  60      63.377  27.836  45.378  1.00  0.00           H
ATOM    931  OG  SER X  60      61.356  27.569  45.919  1.00  0.00           O
ATOM    932  HG  SER X  60      60.883  26.746  46.064  1.00  0.00           H
ATOM    933  C   SER X  60      63.452  25.754  47.314  1.00  0.00           C
ATOM    934  O   SER X  60      62.595  25.382  48.069  1.00  0.00           O
ATOM    935  N   PRO X  61      64.639  26.159  47.838  1.00  0.00           N
ATOM    936  CD  PRO X  61      65.727  26.691  47.036  1.00  0.00           C
ATOM    937  HD2 PRO X  61      65.839  26.258  46.042  1.00  0.00           H
ATOM    938  HD3 PRO X  61      65.389  27.698  46.794  1.00  0.00           H
ATOM    939  CG  PRO X  61      66.961  26.681  48.003  1.00  0.00           C
ATOM    940  HG2 PRO X  61      67.617  25.852  47.738  1.00  0.00           H
ATOM    941  HG3 PRO X  61      67.523  27.612  48.072  1.00  0.00           H
ATOM    942  CB  PRO X  61      66.427  26.329  49.341  1.00  0.00           C
ATOM    943  HB2 PRO X  61      67.140  25.632  49.782  1.00  0.00           H
ATOM    944  HB3 PRO X  61      66.492  27.182  50.017  1.00  0.00           H
ATOM    945  CA  PRO X  61      64.996  25.811  49.167  1.00  0.00           C
ATOM    946  HA  PRO X  61      64.979  24.721  49.183  1.00  0.00           H
ATOM    947  C   PRO X  61      64.098  26.341  50.329  1.00  0.00           C
ATOM    948  O   PRO X  61      64.192  25.800  51.449  1.00  0.00           O
ATOM    949  N   ARG X  62      63.210  27.373  50.146  1.00  0.00           N
ATOM    950  H   ARG X  62      63.205  27.866  49.264  1.00  0.00           H
ATOM    951  CA  ARG X  62      62.441  27.964  51.232  1.00  0.00           C
ATOM    952  HA  ARG X  62      62.498  27.268  52.069  1.00  0.00           H
ATOM    953  CB  ARG X  62      62.984  29.367  51.604  1.00  0.00           C
ATOM    954  HB2 ARG X  62      62.317  29.907  52.276  1.00  0.00           H
ATOM    955  HB3 ARG X  62      62.946  30.004  50.720  1.00  0.00           H
ATOM    956  CG  ARG X  62      64.361  29.414  52.154  1.00  0.00           C
ATOM    957  HG2 ARG X  62      65.074  29.235  51.348  1.00  0.00           H
ATOM    958  HG3 ARG X  62      64.513  28.605  52.869  1.00  0.00           H
ATOM    959  CD  ARG X  62      64.540  30.628  53.055  1.00  0.00           C
ATOM    960  HD2 ARG X  62      65.471  30.491  53.604  1.00  0.00           H
ATOM    961  HD3 ARG X  62      63.746  30.651  53.801  1.00  0.00           H
ATOM    962  NE  ARG X  62      64.581  31.873  52.268  1.00  0.00           N
ATOM    963  HE  ARG X  62      64.948  31.778  51.332  1.00  0.00           H
ATOM    964  CZ  ARG X  62      64.223  33.086  52.678  1.00  0.00           C
ATOM    965  NH1 ARG X  62      63.567  33.280  53.801  1.00  0.00           N
ATOM    966 HH11 ARG X  62      63.406  34.230  54.104  1.00  0.00           H
ATOM    967 HH12 ARG X  62      63.360  32.497  54.406  1.00  0.00           H
ATOM    968  NH2 ARG X  62      64.225  34.130  51.857  1.00  0.00           N
ATOM    969 HH21 ARG X  62      63.747  34.964  52.167  1.00  0.00           H
ATOM    970 HH22 ARG X  62      64.637  34.054  50.938  1.00  0.00           H
ATOM    971  C   ARG X  62      60.956  27.965  50.910  1.00  0.00           C
ATOM    972  O   ARG X  62      60.138  28.388  51.737  1.00  0.00           O
ATOM    973  N   LEU X  63      60.593  27.538  49.748  1.00  0.00           N
ATOM    974  H   LEU X  63      61.310  27.267  49.091  1.00  0.00           H
ATOM    975  CA  LEU X  63      59.130  27.332  49.433  1.00  0.00           C
ATOM    976  HA  LEU X  63      58.573  27.142  50.351  1.00  0.00           H
ATOM    977  CB  LEU X  63      58.620  28.635  48.761  1.00  0.00           C
ATOM    978  HB2 LEU X  63      59.428  28.890  48.074  1.00  0.00           H
ATOM    979  HB3 LEU X  63      58.682  29.393  49.541  1.00  0.00           H
ATOM    980  CG  LEU X  63      57.294  28.694  47.886  1.00  0.00           C
ATOM    981  HG  LEU X  63      57.291  27.843  47.205  1.00  0.00           H
ATOM    982  CD1 LEU X  63      56.138  28.335  48.770  1.00  0.00           C
ATOM    983 HD11 LEU X  63      56.078  27.320  49.164  1.00  0.00           H
ATOM    984 HD12 LEU X  63      56.168  29.045  49.596  1.00  0.00           H
ATOM    985 HD13 LEU X  63      55.220  28.416  48.188  1.00  0.00           H
ATOM    986  CD2 LEU X  63      57.067  30.015  47.064  1.00  0.00           C
ATOM    987 HD21 LEU X  63      56.804  30.764  47.812  1.00  0.00           H
ATOM    988 HD22 LEU X  63      58.023  30.356  46.668  1.00  0.00           H
ATOM    989 HD23 LEU X  63      56.271  29.890  46.330  1.00  0.00           H
ATOM    990  C   LEU X  63      58.868  26.103  48.577  1.00  0.00           C
ATOM    991  O   LEU X  63      59.220  26.029  47.380  1.00  0.00           O
ATOM    992  N   GLN X  64      58.133  25.105  49.149  1.00  0.00           N
ATOM    993  H   GLN X  64      58.022  25.225  50.146  1.00  0.00           H
ATOM    994  CA  GLN X  64      57.725  23.772  48.653  1.00  0.00           C
ATOM    995  HA  GLN X  64      58.136  23.632  47.653  1.00  0.00           H
ATOM    996  CB  GLN X  64      58.236  22.610  49.529  1.00  0.00           C
ATOM    997  HB2 GLN X  64      59.297  22.578  49.280  1.00  0.00           H
ATOM    998  HB3 GLN X  64      57.782  21.688  49.166  1.00  0.00           H
ATOM    999  CG  GLN X  64      57.862  22.767  51.045  1.00  0.00           C
ATOM   1000  HG2 GLN X  64      56.782  22.787  51.190  1.00  0.00           H
ATOM   1001  HG3 GLN X  64      58.190  23.706  51.490  1.00  0.00           H
ATOM   1002  CD  GLN X  64      58.397  21.748  51.889  1.00  0.00           C
ATOM   1003  OE1 GLN X  64      57.811  20.749  52.257  1.00  0.00           O
ATOM   1004  NE2 GLN X  64      59.598  21.952  52.331  1.00  0.00           N
ATOM   1005 HE21 GLN X  64      59.998  21.227  52.910  1.00  0.00           H
ATOM   1006 HE22 GLN X  64      59.913  22.911  52.332  1.00  0.00           H
ATOM   1007  C   GLN X  64      56.199  23.665  48.505  1.00  0.00           C
ATOM   1008  O   GLN X  64      55.431  24.157  49.344  1.00  0.00           O
ATOM   1009  N   PHE X  65      55.764  23.072  47.359  1.00  0.00           N
ATOM   1010  H   PHE X  65      56.541  22.784  46.782  1.00  0.00           H
ATOM   1011  CA  PHE X  65      54.356  22.786  47.009  1.00  0.00           C
ATOM   1012  HA  PHE X  65      53.747  23.329  47.732  1.00  0.00           H
ATOM   1013  CB  PHE X  65      54.082  23.361  45.575  1.00  0.00           C
ATOM   1014  HB2 PHE X  65      53.014  23.418  45.364  1.00  0.00           H
ATOM   1015  HB3 PHE X  65      54.471  22.674  44.823  1.00  0.00           H
ATOM   1016  CG  PHE X  65      54.737  24.755  45.285  1.00  0.00           C
ATOM   1017  CD1 PHE X  65      55.867  24.627  44.543  1.00  0.00           C
ATOM   1018  HD1 PHE X  65      56.277  23.674  44.242  1.00  0.00           H
ATOM   1019  CE1 PHE X  65      56.646  25.712  44.246  1.00  0.00           C
ATOM   1020  HE1 PHE X  65      57.610  25.618  43.770  1.00  0.00           H
ATOM   1021  CZ  PHE X  65      56.170  26.988  44.597  1.00  0.00           C
ATOM   1022  HZ  PHE X  65      56.779  27.866  44.443  1.00  0.00           H
ATOM   1023  CE2 PHE X  65      54.964  27.090  45.254  1.00  0.00           C
ATOM   1024  HE2 PHE X  65      54.483  28.032  45.471  1.00  0.00           H
ATOM   1025  CD2 PHE X  65      54.200  25.976  45.578  1.00  0.00           C
ATOM   1026  HD2 PHE X  65      53.291  26.031  46.160  1.00  0.00           H
ATOM   1027  C   PHE X  65      54.043  21.360  47.062  1.00  0.00           C
ATOM   1028  O   PHE X  65      54.598  20.569  46.264  1.00  0.00           O
ATOM   1029  N   VAL X  66      53.029  21.028  47.807  1.00  0.00           N
ATOM   1030  H   VAL X  66      52.543  21.800  48.241  1.00  0.00           H
ATOM   1031  CA  VAL X  66      52.617  19.676  48.175  1.00  0.00           C
ATOM   1032  HA  VAL X  66      53.291  18.981  47.675  1.00  0.00           H
ATOM   1033  CB  VAL X  66      52.771  19.440  49.664  1.00  0.00           C
ATOM   1034  HB  VAL X  66      52.253  20.126  50.334  1.00  0.00           H
ATOM   1035  CG1 VAL X  66      52.273  18.018  50.134  1.00  0.00           C
ATOM   1036 HG11 VAL X  66      52.926  17.232  49.756  1.00  0.00           H
ATOM   1037 HG12 VAL X  66      52.400  18.117  51.212  1.00  0.00           H
ATOM   1038 HG13 VAL X  66      51.221  17.829  49.918  1.00  0.00           H
ATOM   1039  CG2 VAL X  66      54.322  19.442  50.029  1.00  0.00           C
ATOM   1040 HG21 VAL X  66      54.876  20.201  49.477  1.00  0.00           H
ATOM   1041 HG22 VAL X  66      54.395  19.605  51.104  1.00  0.00           H
ATOM   1042 HG23 VAL X  66      54.776  18.460  49.899  1.00  0.00           H
ATOM   1043  C   VAL X  66      51.222  19.353  47.773  1.00  0.00           C
ATOM   1044  O   VAL X  66      50.268  20.037  48.091  1.00  0.00           O
ATOM   1045  N   ASP X  67      51.087  18.214  47.079  1.00  0.00           N
ATOM   1046  H   ASP X  67      51.903  17.663  46.853  1.00  0.00           H
ATOM   1047  CA  ASP X  67      49.783  17.630  46.789  1.00  0.00           C
ATOM   1048  HA  ASP X  67      49.118  18.480  46.635  1.00  0.00           H
ATOM   1049  CB  ASP X  67      49.869  17.024  45.403  1.00  0.00           C
ATOM   1050  HB2 ASP X  67      50.554  16.178  45.368  1.00  0.00           H
ATOM   1051  HB3 ASP X  67      50.202  17.779  44.690  1.00  0.00           H
ATOM   1052  CG  ASP X  67      48.510  16.607  44.850  1.00  0.00           C
ATOM   1053  OD1 ASP X  67      48.533  15.799  43.891  1.00  0.00           O
ATOM   1054  OD2 ASP X  67      47.428  16.905  45.462  1.00  0.00           O
ATOM   1055  C   ASP X  67      49.149  16.700  47.792  1.00  0.00           C
ATOM   1056  O   ASP X  67      49.504  15.533  47.898  1.00  0.00           O
ATOM   1057  N   ILE X  68      48.125  17.203  48.497  1.00  0.00           N
ATOM   1058  H   ILE X  68      47.735  18.090  48.210  1.00  0.00           H
ATOM   1059  CA  ILE X  68      47.363  16.477  49.546  1.00  0.00           C
ATOM   1060  HA  ILE X  68      48.033  15.704  49.924  1.00  0.00           H
ATOM   1061  CB  ILE X  68      47.037  17.339  50.805  1.00  0.00           C
ATOM   1062  HB  ILE X  68      46.408  18.189  50.538  1.00  0.00           H
ATOM   1063  CG2 ILE X  68      46.204  16.585  51.802  1.00  0.00           C
ATOM   1064 HG21 ILE X  68      46.143  17.247  52.666  1.00  0.00           H
ATOM   1065 HG22 ILE X  68      45.267  16.371  51.287  1.00  0.00           H
ATOM   1066 HG23 ILE X  68      46.583  15.604  52.092  1.00  0.00           H
ATOM   1067  CG1 ILE X  68      48.309  17.985  51.512  1.00  0.00           C
ATOM   1068 HG12 ILE X  68      48.074  18.507  52.440  1.00  0.00           H
ATOM   1069 HG13 ILE X  68      48.856  18.702  50.900  1.00  0.00           H
ATOM   1070  CD1 ILE X  68      49.394  16.997  52.002  1.00  0.00           C
ATOM   1071 HD11 ILE X  68      49.203  16.515  52.961  1.00  0.00           H
ATOM   1072 HD12 ILE X  68      49.556  16.337  51.150  1.00  0.00           H
ATOM   1073 HD13 ILE X  68      50.299  17.551  52.251  1.00  0.00           H
ATOM   1074  C   ILE X  68      46.122  15.832  48.990  1.00  0.00           C
ATOM   1075  O   ILE X  68      45.269  16.468  48.334  1.00  0.00           O
ATOM   1076  N   THR X  69      45.978  14.551  49.290  1.00  0.00           N
ATOM   1077  H   THR X  69      46.759  14.186  49.816  1.00  0.00           H
ATOM   1078  CA  THR X  69      44.826  13.712  48.974  1.00  0.00           C
ATOM   1079  HA  THR X  69      44.451  13.910  47.970  1.00  0.00           H
ATOM   1080  CB  THR X  69      45.152  12.281  49.005  1.00  0.00           C
ATOM   1081  HB  THR X  69      44.305  11.702  48.639  1.00  0.00           H
ATOM   1082  CG2 THR X  69      46.392  11.857  48.220  1.00  0.00           C
ATOM   1083 HG21 THR X  69      47.274  12.421  48.522  1.00  0.00           H
ATOM   1084 HG22 THR X  69      46.537  10.781  48.320  1.00  0.00           H
ATOM   1085 HG23 THR X  69      46.246  12.144  47.179  1.00  0.00           H
ATOM   1086  OG1 THR X  69      45.484  11.851  50.344  1.00  0.00           O
ATOM   1087  HG1 THR X  69      46.132  12.458  50.710  1.00  0.00           H
ATOM   1088  C   THR X  69      43.573  13.974  49.809  1.00  0.00           C
ATOM   1089  O   THR X  69      43.655  14.625  50.807  1.00  0.00           O
ATOM   1090  N   LEU X  70      42.394  13.458  49.405  1.00  0.00           N
ATOM   1091  H   LEU X  70      42.434  12.786  48.652  1.00  0.00           H
ATOM   1092  CA  LEU X  70      41.143  13.426  50.182  1.00  0.00           C
ATOM   1093  HA  LEU X  70      40.931  14.307  50.788  1.00  0.00           H
ATOM   1094  CB  LEU X  70      39.898  13.352  49.206  1.00  0.00           C
ATOM   1095  HB2 LEU X  70      38.992  12.999  49.698  1.00  0.00           H
ATOM   1096  HB3 LEU X  70      40.269  12.742  48.382  1.00  0.00           H
ATOM   1097  CG  LEU X  70      39.640  14.718  48.626  1.00  0.00           C
ATOM   1098  HG  LEU X  70      40.593  15.140  48.308  1.00  0.00           H
ATOM   1099  CD1 LEU X  70      38.635  14.603  47.428  1.00  0.00           C
ATOM   1100 HD11 LEU X  70      37.753  14.076  47.793  1.00  0.00           H
ATOM   1101 HD12 LEU X  70      38.428  15.629  47.123  1.00  0.00           H
ATOM   1102 HD13 LEU X  70      39.247  14.297  46.580  1.00  0.00           H
ATOM   1103  CD2 LEU X  70      38.926  15.607  49.660  1.00  0.00           C
ATOM   1104 HD21 LEU X  70      38.106  15.022  50.076  1.00  0.00           H
ATOM   1105 HD22 LEU X  70      39.607  15.893  50.462  1.00  0.00           H
ATOM   1106 HD23 LEU X  70      38.637  16.539  49.176  1.00  0.00           H
ATOM   1107  C   LEU X  70      41.114  12.167  51.145  1.00  0.00           C
ATOM   1108  O   LEU X  70      41.926  11.257  50.936  1.00  0.00           O
ATOM   1109  N   ASP X  71      40.112  12.106  52.048  1.00  0.00           N
ATOM   1110  H   ASP X  71      39.601  12.962  52.205  1.00  0.00           H
ATOM   1111  CA  ASP X  71      39.922  11.005  52.989  1.00  0.00           C
ATOM   1112  HA  ASP X  71      40.635  10.210  52.766  1.00  0.00           H
ATOM   1113  CB  ASP X  71      39.958  11.461  54.397  1.00  0.00           C
ATOM   1114  HB2 ASP X  71      39.250  12.288  54.450  1.00  0.00           H
ATOM   1115  HB3 ASP X  71      40.981  11.826  54.494  1.00  0.00           H
ATOM   1116  CG  ASP X  71      39.667  10.339  55.422  1.00  0.00           C
ATOM   1117  OD1 ASP X  71      39.872   9.187  55.070  1.00  0.00           O
ATOM   1118  OD2 ASP X  71      39.134  10.626  56.529  1.00  0.00           O
ATOM   1119  C   ASP X  71      38.518  10.435  52.756  1.00  0.00           C
ATOM   1120  O   ASP X  71      37.504  11.027  53.095  1.00  0.00           O
ATOM   1121  N   GLU X  72      38.535   9.209  52.253  1.00  0.00           N
ATOM   1122  H   GLU X  72      39.438   8.765  52.160  1.00  0.00           H
ATOM   1123  CA  GLU X  72      37.404   8.401  51.888  1.00  0.00           C
ATOM   1124  HA  GLU X  72      36.841   8.974  51.152  1.00  0.00           H
ATOM   1125  CB  GLU X  72      38.007   7.236  51.024  1.00  0.00           C
ATOM   1126  HB2 GLU X  72      38.647   6.645  51.679  1.00  0.00           H
ATOM   1127  HB3 GLU X  72      38.729   7.623  50.304  1.00  0.00           H
ATOM   1128  CG  GLU X  72      37.032   6.225  50.454  1.00  0.00           C
ATOM   1129  HG2 GLU X  72      36.498   6.741  49.656  1.00  0.00           H
ATOM   1130  HG3 GLU X  72      36.393   5.789  51.222  1.00  0.00           H
ATOM   1131  CD  GLU X  72      38.018   5.287  49.653  1.00  0.00           C
ATOM   1132  OE1 GLU X  72      37.839   5.078  48.441  1.00  0.00           O
ATOM   1133  OE2 GLU X  72      38.848   4.637  50.269  1.00  0.00           O
ATOM   1134  C   GLU X  72      36.715   7.957  53.123  1.00  0.00           C
ATOM   1135  O   GLU X  72      35.486   7.777  53.114  1.00  0.00           O
ATOM   1136  N   LYS X  73      37.392   7.874  54.296  1.00  0.00           N
ATOM   1137  H   LYS X  73      38.346   8.205  54.334  1.00  0.00           H
ATOM   1138  CA  LYS X  73      36.793   7.509  55.639  1.00  0.00           C
ATOM   1139  HA  LYS X  73      36.268   6.553  55.643  1.00  0.00           H
ATOM   1140  CB  LYS X  73      37.886   7.379  56.681  1.00  0.00           C
ATOM   1141  HB2 LYS X  73      38.399   8.325  56.858  1.00  0.00           H
ATOM   1142  HB3 LYS X  73      38.610   6.697  56.234  1.00  0.00           H
ATOM   1143  CG  LYS X  73      37.378   6.873  58.049  1.00  0.00           C
ATOM   1144  HG2 LYS X  73      36.687   6.032  57.985  1.00  0.00           H
ATOM   1145  HG3 LYS X  73      36.946   7.718  58.585  1.00  0.00           H
ATOM   1146  CD  LYS X  73      38.647   6.401  58.768  1.00  0.00           C
ATOM   1147  HD2 LYS X  73      39.315   7.213  59.057  1.00  0.00           H
ATOM   1148  HD3 LYS X  73      39.149   5.651  58.156  1.00  0.00           H
ATOM   1149  CE  LYS X  73      38.139   5.795  60.061  1.00  0.00           C
ATOM   1150  HE2 LYS X  73      37.107   5.446  60.030  1.00  0.00           H
ATOM   1151  HE3 LYS X  73      38.394   6.555  60.799  1.00  0.00           H
ATOM   1152  NZ  LYS X  73      38.946   4.612  60.362  1.00  0.00           N
ATOM   1153  HZ1 LYS X  73      39.200   4.072  59.547  1.00  0.00           H
ATOM   1154  HZ2 LYS X  73      38.605   4.009  61.097  1.00  0.00           H
ATOM   1155  HZ3 LYS X  73      39.834   4.933  60.721  1.00  0.00           H
ATOM   1156  C   LYS X  73      35.863   8.634  56.055  1.00  0.00           C
ATOM   1157  O   LYS X  73      34.992   8.414  56.856  1.00  0.00           O
ATOM   1158  N   THR X  74      35.974   9.880  55.496  1.00  0.00           N
ATOM   1159  H   THR X  74      36.803  10.086  54.956  1.00  0.00           H
ATOM   1160  CA  THR X  74      35.177  11.021  55.860  1.00  0.00           C
ATOM   1161  HA  THR X  74      34.430  10.791  56.620  1.00  0.00           H
ATOM   1162  CB  THR X  74      36.044  12.075  56.474  1.00  0.00           C
ATOM   1163  HB  THR X  74      36.783  12.555  55.833  1.00  0.00           H
ATOM   1164  CG2 THR X  74      35.243  13.222  57.024  1.00  0.00           C
ATOM   1165 HG21 THR X  74      34.503  12.994  57.791  1.00  0.00           H
ATOM   1166 HG22 THR X  74      35.907  13.990  57.420  1.00  0.00           H
ATOM   1167 HG23 THR X  74      34.659  13.741  56.264  1.00  0.00           H
ATOM   1168  OG1 THR X  74      36.935  11.634  57.505  1.00  0.00           O
ATOM   1169  HG1 THR X  74      37.729  11.288  57.092  1.00  0.00           H
ATOM   1170  C   THR X  74      34.254  11.616  54.742  1.00  0.00           C
ATOM   1171  O   THR X  74      33.065  11.879  54.899  1.00  0.00           O
ATOM   1172  N   VAL X  75      34.791  11.854  53.552  1.00  0.00           N
ATOM   1173  H   VAL X  75      35.738  11.567  53.353  1.00  0.00           H
ATOM   1174  CA  VAL X  75      34.192  12.564  52.440  1.00  0.00           C
ATOM   1175  HA  VAL X  75      33.876  13.536  52.817  1.00  0.00           H
ATOM   1176  CB  VAL X  75      35.143  12.981  51.275  1.00  0.00           C
ATOM   1177  HB  VAL X  75      36.052  13.395  51.711  1.00  0.00           H
ATOM   1178  CG1 VAL X  75      35.631  11.801  50.492  1.00  0.00           C
ATOM   1179 HG11 VAL X  75      34.811  11.490  49.845  1.00  0.00           H
ATOM   1180 HG12 VAL X  75      36.559  12.163  50.048  1.00  0.00           H
ATOM   1181 HG13 VAL X  75      35.759  10.958  51.170  1.00  0.00           H
ATOM   1182  CG2 VAL X  75      34.499  13.967  50.315  1.00  0.00           C
ATOM   1183 HG21 VAL X  75      33.661  13.402  49.906  1.00  0.00           H
ATOM   1184 HG22 VAL X  75      34.167  14.765  50.978  1.00  0.00           H
ATOM   1185 HG23 VAL X  75      35.214  14.111  49.504  1.00  0.00           H
ATOM   1186  C   VAL X  75      32.863  11.910  52.003  1.00  0.00           C
ATOM   1187  O   VAL X  75      31.866  12.535  51.572  1.00  0.00           O
ATOM   1188  N   ALA X  76      32.712  10.553  52.275  1.00  0.00           N
ATOM   1189  H   ALA X  76      33.458  10.142  52.818  1.00  0.00           H
ATOM   1190  CA  ALA X  76      31.448   9.817  52.013  1.00  0.00           C
ATOM   1191  HA  ALA X  76      31.167  10.065  50.989  1.00  0.00           H
ATOM   1192  CB  ALA X  76      31.816   8.253  52.107  1.00  0.00           C
ATOM   1193  HB1 ALA X  76      30.892   7.688  52.231  1.00  0.00           H
ATOM   1194  HB2 ALA X  76      32.410   7.936  51.249  1.00  0.00           H
ATOM   1195  HB3 ALA X  76      32.361   8.129  53.043  1.00  0.00           H
ATOM   1196  C   ALA X  76      30.244  10.200  52.933  1.00  0.00           C
ATOM   1197  O   ALA X  76      29.099  10.162  52.547  1.00  0.00           O
ATOM   1198  N   GLY X  77      30.524  10.588  54.171  1.00  0.00           N
ATOM   1199  H   GLY X  77      31.476  10.627  54.506  1.00  0.00           H
ATOM   1200  CA  GLY X  77      29.484  11.069  55.010  1.00  0.00           C
ATOM   1201  HA2 GLY X  77      29.843  11.180  56.033  1.00  0.00           H
ATOM   1202  HA3 GLY X  77      28.562  10.509  55.165  1.00  0.00           H
ATOM   1203  C   GLY X  77      29.065  12.456  54.698  1.00  0.00           C
ATOM   1204  O   GLY X  77      27.961  12.870  55.018  1.00  0.00           O
ATOM   1205  N   LEU X  78      29.893  13.333  54.115  1.00  0.00           N
ATOM   1206  H   LEU X  78      30.825  13.005  53.905  1.00  0.00           H
ATOM   1207  CA  LEU X  78      29.700  14.811  53.963  1.00  0.00           C
ATOM   1208  HA  LEU X  78      29.202  15.168  54.864  1.00  0.00           H
ATOM   1209  CB  LEU X  78      31.014  15.547  53.904  1.00  0.00           C
ATOM   1210  HB2 LEU X  78      31.052  16.605  53.644  1.00  0.00           H
ATOM   1211  HB3 LEU X  78      31.655  15.072  53.162  1.00  0.00           H
ATOM   1212  CG  LEU X  78      31.817  15.404  55.187  1.00  0.00           C
ATOM   1213  HG  LEU X  78      31.912  14.351  55.453  1.00  0.00           H
ATOM   1214  CD1 LEU X  78      33.177  16.141  55.023  1.00  0.00           C
ATOM   1215 HD11 LEU X  78      33.784  15.629  54.277  1.00  0.00           H
ATOM   1216 HD12 LEU X  78      33.026  17.133  54.596  1.00  0.00           H
ATOM   1217 HD13 LEU X  78      33.763  16.232  55.938  1.00  0.00           H
ATOM   1218  CD2 LEU X  78      31.102  15.925  56.425  1.00  0.00           C
ATOM   1219 HD21 LEU X  78      30.450  15.156  56.838  1.00  0.00           H
ATOM   1220 HD22 LEU X  78      31.859  16.124  57.183  1.00  0.00           H
ATOM   1221 HD23 LEU X  78      30.508  16.790  56.128  1.00  0.00           H
ATOM   1222  C   LEU X  78      28.750  14.993  52.708  1.00  0.00           C
ATOM   1223  O   LEU X  78      27.718  15.690  52.783  1.00  0.00           O
ATOM   1224  N   LEU X  79      29.106  14.369  51.616  1.00  0.00           N
ATOM   1225  H   LEU X  79      29.887  13.735  51.526  1.00  0.00           H
ATOM   1226  CA  LEU X  79      28.527  14.590  50.258  1.00  0.00           C
ATOM   1227  HA  LEU X  79      28.410  15.661  50.094  1.00  0.00           H
ATOM   1228  CB  LEU X  79      29.409  13.900  49.224  1.00  0.00           C
ATOM   1229  HB2 LEU X  79      28.944  13.613  48.281  1.00  0.00           H
ATOM   1230  HB3 LEU X  79      29.780  12.962  49.637  1.00  0.00           H
ATOM   1231  CG  LEU X  79      30.622  14.795  48.792  1.00  0.00           C
ATOM   1232  HG  LEU X  79      31.296  14.907  49.642  1.00  0.00           H
ATOM   1233  CD1 LEU X  79      31.405  13.993  47.910  1.00  0.00           C
ATOM   1234 HD11 LEU X  79      30.779  13.795  47.039  1.00  0.00           H
ATOM   1235 HD12 LEU X  79      32.231  14.563  47.485  1.00  0.00           H
ATOM   1236 HD13 LEU X  79      31.731  13.066  48.382  1.00  0.00           H
ATOM   1237  CD2 LEU X  79      30.199  16.160  48.200  1.00  0.00           C
ATOM   1238 HD21 LEU X  79      29.522  15.963  47.368  1.00  0.00           H
ATOM   1239 HD22 LEU X  79      29.785  16.779  48.995  1.00  0.00           H
ATOM   1240 HD23 LEU X  79      31.046  16.723  47.808  1.00  0.00           H
ATOM   1241  C   LEU X  79      27.097  14.021  50.115  1.00  0.00           C
ATOM   1242  O   LEU X  79      26.463  14.154  49.099  1.00  0.00           O
ATOM   1243  N   LYS X  80      26.589  13.294  51.123  1.00  0.00           N
ATOM   1244  H   LYS X  80      27.240  13.051  51.855  1.00  0.00           H
ATOM   1245  CA  LYS X  80      25.211  12.842  51.225  1.00  0.00           C
ATOM   1246  HA  LYS X  80      25.057  12.128  50.416  1.00  0.00           H
ATOM   1247  CB  LYS X  80      25.165  12.017  52.556  1.00  0.00           C
ATOM   1248  HB2 LYS X  80      25.287  12.672  53.419  1.00  0.00           H
ATOM   1249  HB3 LYS X  80      25.940  11.253  52.603  1.00  0.00           H
ATOM   1250  CG  LYS X  80      23.739  11.507  52.733  1.00  0.00           C
ATOM   1251  HG2 LYS X  80      23.358  11.101  51.795  1.00  0.00           H
ATOM   1252  HG3 LYS X  80      23.049  12.309  52.993  1.00  0.00           H
ATOM   1253  CD  LYS X  80      23.653  10.363  53.798  1.00  0.00           C
ATOM   1254  HD2 LYS X  80      24.130  10.569  54.756  1.00  0.00           H
ATOM   1255  HD3 LYS X  80      24.205   9.487  53.457  1.00  0.00           H
ATOM   1256  CE  LYS X  80      22.185  10.078  54.179  1.00  0.00           C
ATOM   1257  HE2 LYS X  80      21.682   9.793  53.255  1.00  0.00           H
ATOM   1258  HE3 LYS X  80      21.739  10.934  54.685  1.00  0.00           H
ATOM   1259  NZ  LYS X  80      22.169   8.885  55.076  1.00  0.00           N
ATOM   1260  HZ1 LYS X  80      22.559   9.087  55.986  1.00  0.00           H
ATOM   1261  HZ2 LYS X  80      22.720   8.158  54.642  1.00  0.00           H
ATOM   1262  HZ3 LYS X  80      21.269   8.510  55.341  1.00  0.00           H
ATOM   1263  C   LYS X  80      24.186  14.030  51.176  1.00  0.00           C
ATOM   1264  O   LYS X  80      23.060  13.777  50.695  1.00  0.00           O
ATOM   1265  N   ASN X  81      24.598  15.251  51.574  1.00  0.00           N
ATOM   1266  H   ASN X  81      25.551  15.400  51.875  1.00  0.00           H
ATOM   1267  CA  ASN X  81      23.777  16.506  51.480  1.00  0.00           C
ATOM   1268  HA  ASN X  81      22.865  16.180  50.980  1.00  0.00           H
ATOM   1269  CB  ASN X  81      23.534  16.941  52.940  1.00  0.00           C
ATOM   1270  HB2 ASN X  81      23.256  17.993  53.004  1.00  0.00           H
ATOM   1271  HB3 ASN X  81      24.401  16.781  53.581  1.00  0.00           H
ATOM   1272  CG  ASN X  81      22.519  16.172  53.746  1.00  0.00           C
ATOM   1273  OD1 ASN X  81      22.638  14.992  53.865  1.00  0.00           O
ATOM   1274  ND2 ASN X  81      21.483  16.776  54.293  1.00  0.00           N
ATOM   1275 HD21 ASN X  81      21.298  17.766  54.224  1.00  0.00           H
ATOM   1276 HD22 ASN X  81      20.945  16.186  54.912  1.00  0.00           H
ATOM   1277  C   ASN X  81      24.525  17.485  50.604  1.00  0.00           C
ATOM   1278  O   ASN X  81      25.731  17.460  50.529  1.00  0.00           O
ATOM   1279  N   LYS X  82      23.750  18.295  49.859  1.00  0.00           N
ATOM   1280  H   LYS X  82      22.747  18.351  49.962  1.00  0.00           H
ATOM   1281  CA  LYS X  82      24.169  19.300  48.873  1.00  0.00           C
ATOM   1282  HA  LYS X  82      25.125  18.900  48.537  1.00  0.00           H
ATOM   1283  CB  LYS X  82      23.155  19.269  47.703  1.00  0.00           C
ATOM   1284  HB2 LYS X  82      23.508  20.002  46.977  1.00  0.00           H
ATOM   1285  HB3 LYS X  82      22.142  19.525  48.012  1.00  0.00           H
ATOM   1286  CG  LYS X  82      23.069  17.940  47.032  1.00  0.00           C
ATOM   1287  HG2 LYS X  82      22.695  17.220  47.761  1.00  0.00           H
ATOM   1288  HG3 LYS X  82      24.063  17.536  46.840  1.00  0.00           H
ATOM   1289  CD  LYS X  82      22.236  17.773  45.740  1.00  0.00           C
ATOM   1290  HD2 LYS X  82      22.627  18.357  44.907  1.00  0.00           H
ATOM   1291  HD3 LYS X  82      21.240  18.193  45.877  1.00  0.00           H
ATOM   1292  CE  LYS X  82      22.121  16.284  45.347  1.00  0.00           C
ATOM   1293  HE2 LYS X  82      23.018  15.676  45.464  1.00  0.00           H
ATOM   1294  HE3 LYS X  82      21.868  16.135  44.297  1.00  0.00           H
ATOM   1295  NZ  LYS X  82      21.039  15.627  46.145  1.00  0.00           N
ATOM   1296  HZ1 LYS X  82      21.424  15.486  47.068  1.00  0.00           H
ATOM   1297  HZ2 LYS X  82      20.879  14.711  45.750  1.00  0.00           H
ATOM   1298  HZ3 LYS X  82      20.211  16.201  46.224  1.00  0.00           H
ATOM   1299  C   LYS X  82      24.310  20.699  49.487  1.00  0.00           C
ATOM   1300  O   LYS X  82      23.971  20.857  50.647  1.00  0.00           O
ATOM   1301  N   GLU X  83      24.790  21.570  48.610  1.00  0.00           N
ATOM   1302  H   GLU X  83      24.982  21.214  47.684  1.00  0.00           H
ATOM   1303  CA  GLU X  83      24.987  23.047  48.795  1.00  0.00           C
ATOM   1304  HA  GLU X  83      25.180  23.384  47.776  1.00  0.00           H
ATOM   1305  CB  GLU X  83      23.724  23.769  49.284  1.00  0.00           C
ATOM   1306  HB2 GLU X  83      23.701  23.649  50.367  1.00  0.00           H
ATOM   1307  HB3 GLU X  83      22.844  23.311  48.831  1.00  0.00           H
ATOM   1308  CG  GLU X  83      23.763  25.266  48.958  1.00  0.00           C
ATOM   1309  HG2 GLU X  83      24.681  25.772  49.257  1.00  0.00           H
ATOM   1310  HG3 GLU X  83      22.997  25.639  49.638  1.00  0.00           H
ATOM   1311  CD  GLU X  83      23.456  25.522  47.489  1.00  0.00           C
ATOM   1312  OE1 GLU X  83      23.298  24.613  46.675  1.00  0.00           O
ATOM   1313  OE2 GLU X  83      23.428  26.669  47.038  1.00  0.00           O
ATOM   1314  C   GLU X  83      26.272  23.490  49.504  1.00  0.00           C
ATOM   1315  O   GLU X  83      26.849  24.534  49.283  1.00  0.00           O
ATOM   1316  N   SER X  84      26.873  22.566  50.248  1.00  0.00           N
ATOM   1317  H   SER X  84      26.391  21.729  50.544  1.00  0.00           H
ATOM   1318  CA  SER X  84      28.135  22.823  51.006  1.00  0.00           C
ATOM   1319  HA  SER X  84      28.297  23.892  51.147  1.00  0.00           H
ATOM   1320  CB  SER X  84      27.949  22.378  52.422  1.00  0.00           C
ATOM   1321  HB2 SER X  84      27.208  23.090  52.785  1.00  0.00           H
ATOM   1322  HB3 SER X  84      28.876  22.637  52.934  1.00  0.00           H
ATOM   1323  OG  SER X  84      27.545  21.030  52.618  1.00  0.00           O
ATOM   1324  HG  SER X  84      28.233  20.443  52.298  1.00  0.00           H
ATOM   1325  C   SER X  84      29.479  22.274  50.288  1.00  0.00           C
ATOM   1326  O   SER X  84      30.541  22.116  50.906  1.00  0.00           O
ATOM   1327  N   PHE X  85      29.384  22.108  48.983  1.00  0.00           N
ATOM   1328  H   PHE X  85      28.506  22.337  48.540  1.00  0.00           H
ATOM   1329  CA  PHE X  85      30.221  21.237  48.120  1.00  0.00           C
ATOM   1330  HA  PHE X  85      29.980  20.231  48.464  1.00  0.00           H
ATOM   1331  CB  PHE X  85      29.789  21.431  46.684  1.00  0.00           C
ATOM   1332  HB2 PHE X  85      29.750  22.496  46.454  1.00  0.00           H
ATOM   1333  HB3 PHE X  85      28.754  21.133  46.518  1.00  0.00           H
ATOM   1334  CG  PHE X  85      30.658  20.822  45.557  1.00  0.00           C
ATOM   1335  CD1 PHE X  85      31.792  21.529  45.121  1.00  0.00           C
ATOM   1336  HD1 PHE X  85      32.111  22.373  45.715  1.00  0.00           H
ATOM   1337  CE1 PHE X  85      32.539  20.963  44.011  1.00  0.00           C
ATOM   1338  HE1 PHE X  85      33.361  21.527  43.596  1.00  0.00           H
ATOM   1339  CZ  PHE X  85      32.179  19.721  43.425  1.00  0.00           C
ATOM   1340  HZ  PHE X  85      32.817  19.406  42.613  1.00  0.00           H
ATOM   1341  CE2 PHE X  85      31.060  19.063  43.988  1.00  0.00           C
ATOM   1342  HE2 PHE X  85      30.830  18.062  43.654  1.00  0.00           H
ATOM   1343  CD2 PHE X  85      30.267  19.662  44.927  1.00  0.00           C
ATOM   1344  HD2 PHE X  85      29.334  19.173  45.164  1.00  0.00           H
ATOM   1345  C   PHE X  85      31.792  21.604  48.341  1.00  0.00           C
ATOM   1346  O   PHE X  85      32.591  20.647  48.420  1.00  0.00           O
ATOM   1347  N   PHE X  86      32.153  22.884  48.468  1.00  0.00           N
ATOM   1348  H   PHE X  86      31.405  23.545  48.313  1.00  0.00           H
ATOM   1349  CA  PHE X  86      33.487  23.337  48.615  1.00  0.00           C
ATOM   1350  HA  PHE X  86      34.070  22.668  47.983  1.00  0.00           H
ATOM   1351  CB  PHE X  86      33.506  24.741  47.997  1.00  0.00           C
ATOM   1352  HB2 PHE X  86      33.011  25.218  48.843  1.00  0.00           H
ATOM   1353  HB3 PHE X  86      32.963  24.796  47.054  1.00  0.00           H
ATOM   1354  CG  PHE X  86      34.930  25.417  47.815  1.00  0.00           C
ATOM   1355  CD1 PHE X  86      35.372  26.382  48.815  1.00  0.00           C
ATOM   1356  HD1 PHE X  86      34.820  26.515  49.734  1.00  0.00           H
ATOM   1357  CE1 PHE X  86      36.488  27.139  48.713  1.00  0.00           C
ATOM   1358  HE1 PHE X  86      36.814  27.717  49.565  1.00  0.00           H
ATOM   1359  CZ  PHE X  86      37.222  27.087  47.528  1.00  0.00           C
ATOM   1360  HZ  PHE X  86      38.138  27.629  47.344  1.00  0.00           H
ATOM   1361  CE2 PHE X  86      36.867  26.187  46.495  1.00  0.00           C
ATOM   1362  HE2 PHE X  86      37.369  26.159  45.539  1.00  0.00           H
ATOM   1363  CD2 PHE X  86      35.743  25.367  46.649  1.00  0.00           C
ATOM   1364  HD2 PHE X  86      35.505  24.669  45.860  1.00  0.00           H
ATOM   1365  C   PHE X  86      34.027  23.206  50.014  1.00  0.00           C
ATOM   1366  O   PHE X  86      35.206  22.820  50.262  1.00  0.00           O
ATOM   1367  N   THR X  87      33.205  23.375  51.014  1.00  0.00           N
ATOM   1368  H   THR X  87      32.281  23.683  50.748  1.00  0.00           H
ATOM   1369  CA  THR X  87      33.394  22.973  52.441  1.00  0.00           C
ATOM   1370  HA  THR X  87      34.281  23.466  52.840  1.00  0.00           H
ATOM   1371  CB  THR X  87      32.296  23.474  53.439  1.00  0.00           C
ATOM   1372  HB  THR X  87      31.429  22.887  53.137  1.00  0.00           H
ATOM   1373  CG2 THR X  87      32.572  23.096  54.950  1.00  0.00           C
ATOM   1374 HG21 THR X  87      31.768  23.552  55.528  1.00  0.00           H
ATOM   1375 HG22 THR X  87      32.512  22.023  55.132  1.00  0.00           H
ATOM   1376 HG23 THR X  87      33.547  23.534  55.165  1.00  0.00           H
ATOM   1377  OG1 THR X  87      31.986  24.863  53.287  1.00  0.00           O
ATOM   1378  HG1 THR X  87      31.948  25.020  52.341  1.00  0.00           H
ATOM   1379  C   THR X  87      33.600  21.481  52.670  1.00  0.00           C
ATOM   1380  O   THR X  87      34.545  21.114  53.323  1.00  0.00           O
ATOM   1381  N   ASP X  88      32.642  20.726  52.132  1.00  0.00           N
ATOM   1382  H   ASP X  88      31.914  21.201  51.618  1.00  0.00           H
ATOM   1383  CA  ASP X  88      32.621  19.249  52.200  1.00  0.00           C
ATOM   1384  HA  ASP X  88      32.523  18.971  53.250  1.00  0.00           H
ATOM   1385  CB  ASP X  88      31.469  18.586  51.385  1.00  0.00           C
ATOM   1386  HB2 ASP X  88      31.571  17.510  51.241  1.00  0.00           H
ATOM   1387  HB3 ASP X  88      31.412  18.942  50.356  1.00  0.00           H
ATOM   1388  CG  ASP X  88      30.158  18.972  52.014  1.00  0.00           C
ATOM   1389  OD1 ASP X  88      29.160  19.277  51.265  1.00  0.00           O
ATOM   1390  OD2 ASP X  88      30.071  18.978  53.268  1.00  0.00           O
ATOM   1391  C   ASP X  88      34.009  18.625  51.783  1.00  0.00           C
ATOM   1392  O   ASP X  88      34.586  17.710  52.386  1.00  0.00           O
ATOM   1393  N   PHE X  89      34.541  19.121  50.579  1.00  0.00           N
ATOM   1394  H   PHE X  89      34.075  19.841  50.045  1.00  0.00           H
ATOM   1395  CA  PHE X  89      35.872  18.705  50.131  1.00  0.00           C
ATOM   1396  HA  PHE X  89      35.769  17.655  50.403  1.00  0.00           H
ATOM   1397  CB  PHE X  89      36.016  18.690  48.594  1.00  0.00           C
ATOM   1398  HB2 PHE X  89      37.077  18.676  48.343  1.00  0.00           H
ATOM   1399  HB3 PHE X  89      35.687  19.692  48.320  1.00  0.00           H
ATOM   1400  CG  PHE X  89      35.221  17.723  47.717  1.00  0.00           C
ATOM   1401  CD1 PHE X  89      34.271  18.176  46.789  1.00  0.00           C
ATOM   1402  HD1 PHE X  89      34.022  19.214  46.627  1.00  0.00           H
ATOM   1403  CE1 PHE X  89      33.626  17.218  45.994  1.00  0.00           C
ATOM   1404  HE1 PHE X  89      32.828  17.589  45.368  1.00  0.00           H
ATOM   1405  CZ  PHE X  89      34.052  15.917  45.914  1.00  0.00           C
ATOM   1406  HZ  PHE X  89      33.633  15.273  45.154  1.00  0.00           H
ATOM   1407  CE2 PHE X  89      35.037  15.468  46.852  1.00  0.00           C
ATOM   1408  HE2 PHE X  89      35.422  14.463  46.757  1.00  0.00           H
ATOM   1409  CD2 PHE X  89      35.583  16.323  47.809  1.00  0.00           C
ATOM   1410  HD2 PHE X  89      36.381  16.068  48.491  1.00  0.00           H
ATOM   1411  C   PHE X  89      37.050  19.274  50.874  1.00  0.00           C
ATOM   1412  O   PHE X  89      38.073  18.632  50.920  1.00  0.00           O
ATOM   1413  N   ILE X  90      36.997  20.483  51.439  1.00  0.00           N
ATOM   1414  H   ILE X  90      36.121  20.979  51.358  1.00  0.00           H
ATOM   1415  CA  ILE X  90      38.054  21.000  52.383  1.00  0.00           C
ATOM   1416  HA  ILE X  90      38.983  20.976  51.813  1.00  0.00           H
ATOM   1417  CB  ILE X  90      37.755  22.461  52.731  1.00  0.00           C
ATOM   1418  HB  ILE X  90      36.681  22.645  52.721  1.00  0.00           H
ATOM   1419  CG2 ILE X  90      38.327  22.934  54.041  1.00  0.00           C
ATOM   1420 HG21 ILE X  90      37.969  22.366  54.900  1.00  0.00           H
ATOM   1421 HG22 ILE X  90      39.403  22.777  53.971  1.00  0.00           H
ATOM   1422 HG23 ILE X  90      37.992  23.951  54.248  1.00  0.00           H
ATOM   1423  CG1 ILE X  90      38.375  23.165  51.505  1.00  0.00           C
ATOM   1424 HG12 ILE X  90      38.028  22.669  50.599  1.00  0.00           H
ATOM   1425 HG13 ILE X  90      39.459  23.275  51.547  1.00  0.00           H
ATOM   1426  CD1 ILE X  90      37.813  24.527  51.404  1.00  0.00           C
ATOM   1427 HD11 ILE X  90      38.241  25.090  52.233  1.00  0.00           H
ATOM   1428 HD12 ILE X  90      38.140  24.894  50.431  1.00  0.00           H
ATOM   1429 HD13 ILE X  90      36.728  24.593  51.490  1.00  0.00           H
ATOM   1430  C   ILE X  90      38.047  20.036  53.540  1.00  0.00           C
ATOM   1431  O   ILE X  90      39.129  19.555  53.855  1.00  0.00           O
ATOM   1432  N   GLN X  91      36.935  19.810  54.221  1.00  0.00           N
ATOM   1433  H   GLN X  91      36.104  20.262  53.867  1.00  0.00           H
ATOM   1434  CA  GLN X  91      36.744  18.890  55.310  1.00  0.00           C
ATOM   1435  HA  GLN X  91      37.478  19.048  56.100  1.00  0.00           H
ATOM   1436  CB  GLN X  91      35.326  19.042  55.714  1.00  0.00           C
ATOM   1437  HB2 GLN X  91      35.021  18.198  56.332  1.00  0.00           H
ATOM   1438  HB3 GLN X  91      34.839  19.012  54.739  1.00  0.00           H
ATOM   1439  CG  GLN X  91      34.993  20.328  56.489  1.00  0.00           C
ATOM   1440  HG2 GLN X  91      33.924  20.492  56.352  1.00  0.00           H
ATOM   1441  HG3 GLN X  91      35.536  21.235  56.223  1.00  0.00           H
ATOM   1442  CD  GLN X  91      35.249  20.116  57.999  1.00  0.00           C
ATOM   1443  OE1 GLN X  91      35.968  19.148  58.381  1.00  0.00           O
ATOM   1444  NE2 GLN X  91      34.662  20.825  58.893  1.00  0.00           N
ATOM   1445 HE21 GLN X  91      34.586  20.495  59.844  1.00  0.00           H
ATOM   1446 HE22 GLN X  91      34.271  21.660  58.481  1.00  0.00           H
ATOM   1447  C   GLN X  91      36.968  17.374  55.045  1.00  0.00           C
ATOM   1448  O   GLN X  91      37.197  16.543  55.892  1.00  0.00           O
ATOM   1449  N   GLY X  92      36.962  17.063  53.760  1.00  0.00           N
ATOM   1450  H   GLY X  92      36.663  17.742  53.076  1.00  0.00           H
ATOM   1451  CA  GLY X  92      37.476  15.874  53.118  1.00  0.00           C
ATOM   1452  HA2 GLY X  92      37.094  15.862  52.098  1.00  0.00           H
ATOM   1453  HA3 GLY X  92      37.093  15.050  53.720  1.00  0.00           H
ATOM   1454  C   GLY X  92      39.011  15.786  53.011  1.00  0.00           C
ATOM   1455  O   GLY X  92      39.468  14.712  53.113  1.00  0.00           O
ATOM   1456  N   HIP X  93      39.697  16.987  52.838  1.00  0.00           N
ATOM   1457  H   HIP X  93      39.221  17.872  52.947  1.00  0.00           H
ATOM   1458  CA  HIP X  93      41.175  17.104  52.940  1.00  0.00           C
ATOM   1459  HA  HIP X  93      41.683  16.233  52.527  1.00  0.00           H
ATOM   1460  CB  HIP X  93      41.801  18.202  52.077  1.00  0.00           C
ATOM   1461  HB2 HIP X  93      42.878  18.111  52.219  1.00  0.00           H
ATOM   1462  HB3 HIP X  93      41.453  19.199  52.347  1.00  0.00           H
ATOM   1463  CG  HIP X  93      41.626  17.991  50.621  1.00  0.00           C
ATOM   1464  ND1 HIP X  93      40.612  18.427  49.791  1.00  0.00           N
ATOM   1465  HD1 HIP X  93      39.737  18.843  50.079  1.00  0.00           H
ATOM   1466  CE1 HIP X  93      40.925  18.103  48.553  1.00  0.00           C
ATOM   1467  HE1 HIP X  93      40.368  18.369  47.667  1.00  0.00           H
ATOM   1468  NE2 HIP X  93      42.155  17.560  48.596  1.00  0.00           N
ATOM   1469  HE2 HIP X  93      42.619  17.228  47.763  1.00  0.00           H
ATOM   1470  CD2 HIP X  93      42.579  17.458  49.862  1.00  0.00           C
ATOM   1471  HD2 HIP X  93      43.475  16.952  50.190  1.00  0.00           H
ATOM   1472  C   HIP X  93      41.688  17.130  54.429  1.00  0.00           C
ATOM   1473  O   HIP X  93      42.626  16.426  54.745  1.00  0.00           O
ATOM   1474  N   LYS X  94      40.921  17.781  55.363  1.00  0.00           N
ATOM   1475  H   LYS X  94      40.141  18.304  54.992  1.00  0.00           H
ATOM   1476  CA  LYS X  94      41.233  17.895  56.817  1.00  0.00           C
ATOM   1477  HA  LYS X  94      42.116  18.531  56.765  1.00  0.00           H
ATOM   1478  CB  LYS X  94      40.069  18.404  57.683  1.00  0.00           C
ATOM   1479  HB2 LYS X  94      39.163  17.798  57.675  1.00  0.00           H
ATOM   1480  HB3 LYS X  94      39.862  19.341  57.166  1.00  0.00           H
ATOM   1481  CG  LYS X  94      40.499  18.686  59.147  1.00  0.00           C
ATOM   1482  HG2 LYS X  94      41.135  19.571  59.141  1.00  0.00           H
ATOM   1483  HG3 LYS X  94      41.063  17.877  59.610  1.00  0.00           H
ATOM   1484  CD  LYS X  94      39.356  19.121  60.043  1.00  0.00           C
ATOM   1485  HD2 LYS X  94      38.715  19.766  59.442  1.00  0.00           H
ATOM   1486  HD3 LYS X  94      39.702  19.544  60.986  1.00  0.00           H
ATOM   1487  CE  LYS X  94      38.647  17.786  60.501  1.00  0.00           C
ATOM   1488  HE2 LYS X  94      39.359  17.202  61.083  1.00  0.00           H
ATOM   1489  HE3 LYS X  94      38.439  17.194  59.610  1.00  0.00           H
ATOM   1490  NZ  LYS X  94      37.287  18.043  61.162  1.00  0.00           N
ATOM   1491  HZ1 LYS X  94      36.672  18.423  60.456  1.00  0.00           H
ATOM   1492  HZ2 LYS X  94      37.318  18.721  61.910  1.00  0.00           H
ATOM   1493  HZ3 LYS X  94      36.968  17.206  61.627  1.00  0.00           H
ATOM   1494  C   LYS X  94      41.964  16.650  57.453  1.00  0.00           C
ATOM   1495  O   LYS X  94      43.035  16.900  57.991  1.00  0.00           O
ATOM   1496  N   PRO X  95      41.410  15.394  57.300  1.00  0.00           N
ATOM   1497  CD  PRO X  95      40.162  15.024  56.684  1.00  0.00           C
ATOM   1498  HD2 PRO X  95      39.465  15.859  56.759  1.00  0.00           H
ATOM   1499  HD3 PRO X  95      40.209  14.765  55.627  1.00  0.00           H
ATOM   1500  CG  PRO X  95      39.668  13.822  57.459  1.00  0.00           C
ATOM   1501  HG2 PRO X  95      39.132  14.115  58.362  1.00  0.00           H
ATOM   1502  HG3 PRO X  95      39.102  13.175  56.788  1.00  0.00           H
ATOM   1503  CB  PRO X  95      40.952  13.113  57.860  1.00  0.00           C
ATOM   1504  HB2 PRO X  95      40.900  12.698  58.867  1.00  0.00           H
ATOM   1505  HB3 PRO X  95      41.350  12.403  57.135  1.00  0.00           H
ATOM   1506  CA  PRO X  95      41.980  14.213  58.022  1.00  0.00           C
ATOM   1507  HA  PRO X  95      42.220  14.405  59.068  1.00  0.00           H
ATOM   1508  C   PRO X  95      43.380  13.867  57.456  1.00  0.00           C
ATOM   1509  O   PRO X  95      44.401  13.818  58.155  1.00  0.00           O
ATOM   1510  N   LYS X  96      43.566  13.902  56.092  1.00  0.00           N
ATOM   1511  H   LYS X  96      42.743  14.017  55.519  1.00  0.00           H
ATOM   1512  CA  LYS X  96      44.800  13.709  55.404  1.00  0.00           C
ATOM   1513  HA  LYS X  96      45.250  12.783  55.762  1.00  0.00           H
ATOM   1514  CB  LYS X  96      44.582  13.654  53.907  1.00  0.00           C
ATOM   1515  HB2 LYS X  96      45.614  13.646  53.558  1.00  0.00           H
ATOM   1516  HB3 LYS X  96      44.048  14.548  53.584  1.00  0.00           H
ATOM   1517  CG  LYS X  96      43.931  12.362  53.411  1.00  0.00           C
ATOM   1518  HG2 LYS X  96      43.555  12.421  52.390  1.00  0.00           H
ATOM   1519  HG3 LYS X  96      43.052  12.101  54.001  1.00  0.00           H
ATOM   1520  CD  LYS X  96      44.874  11.093  53.496  1.00  0.00           C
ATOM   1521  HD2 LYS X  96      44.943  10.930  54.572  1.00  0.00           H
ATOM   1522  HD3 LYS X  96      45.857  11.464  53.207  1.00  0.00           H
ATOM   1523  CE  LYS X  96      44.406   9.846  52.830  1.00  0.00           C
ATOM   1524  HE2 LYS X  96      44.353   9.926  51.744  1.00  0.00           H
ATOM   1525  HE3 LYS X  96      43.391   9.596  53.139  1.00  0.00           H
ATOM   1526  NZ  LYS X  96      45.307   8.771  53.221  1.00  0.00           N
ATOM   1527  HZ1 LYS X  96      44.979   7.858  52.940  1.00  0.00           H
ATOM   1528  HZ2 LYS X  96      45.243   8.840  54.226  1.00  0.00           H
ATOM   1529  HZ3 LYS X  96      46.230   8.887  52.826  1.00  0.00           H
ATOM   1530  C   LYS X  96      45.659  14.979  55.730  1.00  0.00           C
ATOM   1531  O   LYS X  96      46.818  14.719  55.982  1.00  0.00           O
ATOM   1532  N   VAL X  97      45.227  16.281  55.805  1.00  0.00           N
ATOM   1533  H   VAL X  97      44.316  16.567  55.476  1.00  0.00           H
ATOM   1534  CA  VAL X  97      46.147  17.358  56.222  1.00  0.00           C
ATOM   1535  HA  VAL X  97      46.953  17.400  55.489  1.00  0.00           H
ATOM   1536  CB  VAL X  97      45.634  18.796  56.259  1.00  0.00           C
ATOM   1537  HB  VAL X  97      44.788  18.749  56.945  1.00  0.00           H
ATOM   1538  CG1 VAL X  97      46.677  19.815  56.818  1.00  0.00           C
ATOM   1539 HG11 VAL X  97      46.439  20.834  56.514  1.00  0.00           H
ATOM   1540 HG12 VAL X  97      46.709  19.629  57.892  1.00  0.00           H
ATOM   1541 HG13 VAL X  97      47.651  19.696  56.344  1.00  0.00           H
ATOM   1542  CG2 VAL X  97      45.300  19.254  54.877  1.00  0.00           C
ATOM   1543 HG21 VAL X  97      44.508  18.579  54.550  1.00  0.00           H
ATOM   1544 HG22 VAL X  97      44.990  20.297  54.940  1.00  0.00           H
ATOM   1545 HG23 VAL X  97      46.061  19.197  54.099  1.00  0.00           H
ATOM   1546  C   VAL X  97      46.762  17.090  57.568  1.00  0.00           C
ATOM   1547  O   VAL X  97      47.973  17.020  57.777  1.00  0.00           O
ATOM   1548  N   LYS X  98      45.915  16.611  58.528  1.00  0.00           N
ATOM   1549  H   LYS X  98      44.924  16.685  58.350  1.00  0.00           H
ATOM   1550  CA  LYS X  98      46.277  16.211  59.853  1.00  0.00           C
ATOM   1551  HA  LYS X  98      46.818  17.075  60.239  1.00  0.00           H
ATOM   1552  CB  LYS X  98      44.963  16.041  60.649  1.00  0.00           C
ATOM   1553  HB2 LYS X  98      44.482  15.146  60.257  1.00  0.00           H
ATOM   1554  HB3 LYS X  98      44.357  16.929  60.468  1.00  0.00           H
ATOM   1555  CG  LYS X  98      45.094  15.935  62.153  1.00  0.00           C
ATOM   1556  HG2 LYS X  98      45.545  16.830  62.581  1.00  0.00           H
ATOM   1557  HG3 LYS X  98      45.628  15.019  62.407  1.00  0.00           H
ATOM   1558  CD  LYS X  98      43.586  15.767  62.644  1.00  0.00           C
ATOM   1559  HD2 LYS X  98      43.111  14.879  62.226  1.00  0.00           H
ATOM   1560  HD3 LYS X  98      42.944  16.627  62.453  1.00  0.00           H
ATOM   1561  CE  LYS X  98      43.724  15.414  64.150  1.00  0.00           C
ATOM   1562  HE2 LYS X  98      43.429  16.327  64.667  1.00  0.00           H
ATOM   1563  HE3 LYS X  98      44.747  15.187  64.451  1.00  0.00           H
ATOM   1564  NZ  LYS X  98      42.857  14.265  64.585  1.00  0.00           N
ATOM   1565  HZ1 LYS X  98      42.851  14.263  65.595  1.00  0.00           H
ATOM   1566  HZ2 LYS X  98      43.215  13.428  64.148  1.00  0.00           H
ATOM   1567  HZ3 LYS X  98      41.896  14.303  64.275  1.00  0.00           H
ATOM   1568  C   LYS X  98      47.327  15.048  59.902  1.00  0.00           C
ATOM   1569  O   LYS X  98      48.455  15.250  60.439  1.00  0.00           O
ATOM   1570  N   ASP X  99      46.998  13.987  59.160  1.00  0.00           N
ATOM   1571  H   ASP X  99      46.088  14.038  58.725  1.00  0.00           H
ATOM   1572  CA  ASP X  99      47.904  12.851  58.896  1.00  0.00           C
ATOM   1573  HA  ASP X  99      48.094  12.454  59.893  1.00  0.00           H
ATOM   1574  CB  ASP X  99      47.266  11.798  58.137  1.00  0.00           C
ATOM   1575  HB2 ASP X  99      47.897  10.978  57.795  1.00  0.00           H
ATOM   1576  HB3 ASP X  99      46.819  12.239  57.246  1.00  0.00           H
ATOM   1577  CG  ASP X  99      46.127  11.056  58.919  1.00  0.00           C
ATOM   1578  OD1 ASP X  99      46.184  11.196  60.171  1.00  0.00           O
ATOM   1579  OD2 ASP X  99      45.301  10.315  58.334  1.00  0.00           O
ATOM   1580  C   ASP X  99      49.248  13.158  58.263  1.00  0.00           C
ATOM   1581  O   ASP X  99      50.251  12.626  58.661  1.00  0.00           O
ATOM   1582  N   PHE X 100      49.304  14.158  57.388  1.00  0.00           N
ATOM   1583  H   PHE X 100      48.413  14.576  57.160  1.00  0.00           H
ATOM   1584  CA  PHE X 100      50.519  14.627  56.751  1.00  0.00           C
ATOM   1585  HA  PHE X 100      51.069  13.763  56.379  1.00  0.00           H
ATOM   1586  CB  PHE X 100      50.040  15.498  55.627  1.00  0.00           C
ATOM   1587  HB2 PHE X 100      49.284  16.251  55.849  1.00  0.00           H
ATOM   1588  HB3 PHE X 100      49.481  14.953  54.866  1.00  0.00           H
ATOM   1589  CG  PHE X 100      51.154  16.308  54.969  1.00  0.00           C
ATOM   1590  CD1 PHE X 100      51.800  15.599  53.940  1.00  0.00           C
ATOM   1591  HD1 PHE X 100      51.468  14.626  53.609  1.00  0.00           H
ATOM   1592  CE1 PHE X 100      53.029  16.053  53.451  1.00  0.00           C
ATOM   1593  HE1 PHE X 100      53.604  15.488  52.732  1.00  0.00           H
ATOM   1594  CZ  PHE X 100      53.481  17.309  53.876  1.00  0.00           C
ATOM   1595  HZ  PHE X 100      54.427  17.658  53.489  1.00  0.00           H
ATOM   1596  CE2 PHE X 100      52.799  18.047  54.801  1.00  0.00           C
ATOM   1597  HE2 PHE X 100      53.248  18.997  55.051  1.00  0.00           H
ATOM   1598  CD2 PHE X 100      51.606  17.553  55.412  1.00  0.00           C
ATOM   1599  HD2 PHE X 100      51.047  18.132  56.133  1.00  0.00           H
ATOM   1600  C   PHE X 100      51.378  15.458  57.719  1.00  0.00           C
ATOM   1601  O   PHE X 100      52.632  15.235  57.699  1.00  0.00           O
ATOM   1602  N   ILE X 101      50.829  16.296  58.646  1.00  0.00           N
ATOM   1603  H   ILE X 101      49.820  16.314  58.622  1.00  0.00           H
ATOM   1604  CA  ILE X 101      51.549  16.985  59.700  1.00  0.00           C
ATOM   1605  HA  ILE X 101      52.336  17.474  59.127  1.00  0.00           H
ATOM   1606  CB  ILE X 101      50.712  18.021  60.478  1.00  0.00           C
ATOM   1607  HB  ILE X 101      49.834  17.453  60.787  1.00  0.00           H
ATOM   1608  CG2 ILE X 101      51.448  18.614  61.729  1.00  0.00           C
ATOM   1609 HG21 ILE X 101      52.294  19.282  61.567  1.00  0.00           H
ATOM   1610 HG22 ILE X 101      50.669  19.147  62.276  1.00  0.00           H
ATOM   1611 HG23 ILE X 101      51.736  17.853  62.455  1.00  0.00           H
ATOM   1612  CG1 ILE X 101      50.283  19.153  59.596  1.00  0.00           C
ATOM   1613 HG12 ILE X 101      49.841  18.699  58.709  1.00  0.00           H
ATOM   1614 HG13 ILE X 101      51.221  19.630  59.313  1.00  0.00           H
ATOM   1615  CD1 ILE X 101      49.280  20.158  60.141  1.00  0.00           C
ATOM   1616 HD11 ILE X 101      49.768  20.773  60.897  1.00  0.00           H
ATOM   1617 HD12 ILE X 101      48.891  20.716  59.289  1.00  0.00           H
ATOM   1618 HD13 ILE X 101      48.489  19.592  60.634  1.00  0.00           H
ATOM   1619  C   ILE X 101      52.195  15.924  60.604  1.00  0.00           C
ATOM   1620  O   ILE X 101      53.383  16.133  60.963  1.00  0.00           O
ATOM   1621  N   HIE X 102      51.534  14.849  61.044  1.00  0.00           N
ATOM   1622  H   HIE X 102      50.555  14.944  60.814  1.00  0.00           H
ATOM   1623  CA  HIE X 102      52.147  13.816  61.880  1.00  0.00           C
ATOM   1624  HA  HIE X 102      52.353  14.353  62.806  1.00  0.00           H
ATOM   1625  CB  HIE X 102      51.134  12.769  62.193  1.00  0.00           C
ATOM   1626  HB2 HIE X 102      50.760  12.337  61.265  1.00  0.00           H
ATOM   1627  HB3 HIE X 102      50.278  13.230  62.685  1.00  0.00           H
ATOM   1628  CG  HIE X 102      51.648  11.685  63.097  1.00  0.00           C
ATOM   1629  ND1 HIE X 102      52.172  11.751  64.396  1.00  0.00           N
ATOM   1630  CE1 HIE X 102      52.424  10.469  64.750  1.00  0.00           C
ATOM   1631  HE1 HIE X 102      52.952  10.275  65.672  1.00  0.00           H
ATOM   1632  NE2 HIE X 102      52.185   9.636  63.696  1.00  0.00           N
ATOM   1633  HE2 HIE X 102      52.449   8.680  63.506  1.00  0.00           H
ATOM   1634  CD2 HIE X 102      51.626  10.361  62.717  1.00  0.00           C
ATOM   1635  HD2 HIE X 102      51.247   9.995  61.774  1.00  0.00           H
ATOM   1636  C   HIE X 102      53.286  13.049  61.184  1.00  0.00           C
ATOM   1637  O   HIE X 102      54.383  12.873  61.756  1.00  0.00           O
ATOM   1638  N   ASN X 103      53.066  12.632  59.917  1.00  0.00           N
ATOM   1639  H   ASN X 103      52.176  12.789  59.465  1.00  0.00           H
ATOM   1640  CA  ASN X 103      54.157  12.062  59.073  1.00  0.00           C
ATOM   1641  HA  ASN X 103      54.610  11.335  59.747  1.00  0.00           H
ATOM   1642  CB  ASN X 103      53.430  11.240  58.015  1.00  0.00           C
ATOM   1643  HB2 ASN X 103      52.926  11.914  57.322  1.00  0.00           H
ATOM   1644  HB3 ASN X 103      52.642  10.689  58.530  1.00  0.00           H
ATOM   1645  CG  ASN X 103      54.224  10.205  57.299  1.00  0.00           C
ATOM   1646  OD1 ASN X 103      54.765   9.345  57.997  1.00  0.00           O
ATOM   1647  ND2 ASN X 103      54.374  10.297  55.969  1.00  0.00           N
ATOM   1648 HD21 ASN X 103      53.703  10.891  55.502  1.00  0.00           H
ATOM   1649 HD22 ASN X 103      54.788   9.433  55.650  1.00  0.00           H
ATOM   1650  C   ASN X 103      55.107  13.080  58.441  1.00  0.00           C
ATOM   1651  O   ASN X 103      55.846  12.749  57.515  1.00  0.00           O
ATOM   1652  N   THR X 104      55.104  14.349  58.855  1.00  0.00           N
ATOM   1653  H   THR X 104      54.313  14.624  59.420  1.00  0.00           H
ATOM   1654  CA  THR X 104      56.085  15.306  58.395  1.00  0.00           C
ATOM   1655  HA  THR X 104      56.777  14.789  57.730  1.00  0.00           H
ATOM   1656  CB  THR X 104      55.423  16.500  57.711  1.00  0.00           C
ATOM   1657  HB  THR X 104      54.632  16.941  58.317  1.00  0.00           H
ATOM   1658  CG2 THR X 104      56.401  17.488  57.044  1.00  0.00           C
ATOM   1659 HG21 THR X 104      55.816  18.171  56.427  1.00  0.00           H
ATOM   1660 HG22 THR X 104      56.994  18.033  57.778  1.00  0.00           H
ATOM   1661 HG23 THR X 104      56.968  16.918  56.308  1.00  0.00           H
ATOM   1662  OG1 THR X 104      54.783  15.973  56.587  1.00  0.00           O
ATOM   1663  HG1 THR X 104      53.919  15.792  56.964  1.00  0.00           H
ATOM   1664  C   THR X 104      56.867  15.866  59.527  1.00  0.00           C
ATOM   1665  O   THR X 104      56.331  16.558  60.397  1.00  0.00           O
ATOM   1666  N   SER X 105      58.177  15.678  59.512  1.00  0.00           N
ATOM   1667  H   SER X 105      58.618  15.147  58.775  1.00  0.00           H
ATOM   1668  CA  SER X 105      59.000  16.372  60.481  1.00  0.00           C
ATOM   1669  HA  SER X 105      58.456  16.271  61.420  1.00  0.00           H
ATOM   1670  CB  SER X 105      60.410  15.756  60.514  1.00  0.00           C
ATOM   1671  HB2 SER X 105      60.839  15.807  59.513  1.00  0.00           H
ATOM   1672  HB3 SER X 105      60.405  14.745  60.922  1.00  0.00           H
ATOM   1673  OG  SER X 105      61.227  16.544  61.327  1.00  0.00           O
ATOM   1674  HG  SER X 105      61.919  15.951  61.630  1.00  0.00           H
ATOM   1675  C   SER X 105      59.106  17.848  60.037  1.00  0.00           C
ATOM   1676  O   SER X 105      59.524  18.074  58.872  1.00  0.00           O
ATOM   1677  N   PHE X 106      58.749  18.871  60.790  1.00  0.00           N
ATOM   1678  H   PHE X 106      58.249  18.678  61.646  1.00  0.00           H
ATOM   1679  CA  PHE X 106      59.181  20.217  60.480  1.00  0.00           C
ATOM   1680  HA  PHE X 106      59.228  20.322  59.396  1.00  0.00           H
ATOM   1681  CB  PHE X 106      58.198  21.305  60.993  1.00  0.00           C
ATOM   1682  HB2 PHE X 106      58.716  22.242  60.788  1.00  0.00           H
ATOM   1683  HB3 PHE X 106      58.165  21.331  62.083  1.00  0.00           H
ATOM   1684  CG  PHE X 106      56.847  21.260  60.305  1.00  0.00           C
ATOM   1685  CD1 PHE X 106      56.642  22.022  59.169  1.00  0.00           C
ATOM   1686  HD1 PHE X 106      57.399  22.710  58.822  1.00  0.00           H
ATOM   1687  CE1 PHE X 106      55.486  21.813  58.448  1.00  0.00           C
ATOM   1688  HE1 PHE X 106      55.378  22.443  57.578  1.00  0.00           H
ATOM   1689  CZ  PHE X 106      54.494  20.897  58.859  1.00  0.00           C
ATOM   1690  HZ  PHE X 106      53.610  20.764  58.253  1.00  0.00           H
ATOM   1691  CE2 PHE X 106      54.739  20.103  59.982  1.00  0.00           C
ATOM   1692  HE2 PHE X 106      54.053  19.306  60.228  1.00  0.00           H
ATOM   1693  CD2 PHE X 106      55.931  20.299  60.668  1.00  0.00           C
ATOM   1694  HD2 PHE X 106      56.133  19.685  61.533  1.00  0.00           H
ATOM   1695  C   PHE X 106      60.608  20.563  61.003  1.00  0.00           C
ATOM   1696  O   PHE X 106      61.344  21.309  60.351  1.00  0.00           O
ATOM   1697  N   SER X 107      61.005  19.921  62.112  1.00  0.00           N
ATOM   1698  H   SER X 107      60.369  19.268  62.549  1.00  0.00           H
ATOM   1699  CA  SER X 107      62.419  19.891  62.572  1.00  0.00           C
ATOM   1700  HA  SER X 107      62.861  20.883  62.473  1.00  0.00           H
ATOM   1701  CB  SER X 107      62.390  19.650  64.107  1.00  0.00           C
ATOM   1702  HB2 SER X 107      63.370  19.441  64.535  1.00  0.00           H
ATOM   1703  HB3 SER X 107      61.774  18.811  64.431  1.00  0.00           H
ATOM   1704  OG  SER X 107      61.836  20.765  64.858  1.00  0.00           O
ATOM   1705  HG  SER X 107      62.481  21.389  64.518  1.00  0.00           H
ATOM   1706  C   SER X 107      63.421  19.012  61.846  1.00  0.00           C
ATOM   1707  O   SER X 107      64.091  18.126  62.434  1.00  0.00           O
ATOM   1708  N   LYS X 108      63.394  19.133  60.553  1.00  0.00           N
ATOM   1709  H   LYS X 108      62.801  19.856  60.171  1.00  0.00           H
ATOM   1710  CA  LYS X 108      64.041  18.148  59.589  1.00  0.00           C
ATOM   1711  HA  LYS X 108      63.623  17.142  59.619  1.00  0.00           H
ATOM   1712  CB  LYS X 108      63.997  18.734  58.149  1.00  0.00           C
ATOM   1713  HB2 LYS X 108      64.689  18.117  57.576  1.00  0.00           H
ATOM   1714  HB3 LYS X 108      64.469  19.716  58.177  1.00  0.00           H
ATOM   1715  CG  LYS X 108      62.653  18.820  57.447  1.00  0.00           C
ATOM   1716  HG2 LYS X 108      62.664  19.628  56.715  1.00  0.00           H
ATOM   1717  HG3 LYS X 108      61.958  19.097  58.240  1.00  0.00           H
ATOM   1718  CD  LYS X 108      62.201  17.513  56.707  1.00  0.00           C
ATOM   1719  HD2 LYS X 108      61.805  16.884  57.505  1.00  0.00           H
ATOM   1720  HD3 LYS X 108      63.040  16.954  56.292  1.00  0.00           H
ATOM   1721  CE  LYS X 108      61.118  17.662  55.667  1.00  0.00           C
ATOM   1722  HE2 LYS X 108      61.023  16.631  55.328  1.00  0.00           H
ATOM   1723  HE3 LYS X 108      61.538  18.293  54.884  1.00  0.00           H
ATOM   1724  NZ  LYS X 108      59.800  18.254  56.121  1.00  0.00           N
ATOM   1725  HZ1 LYS X 108      59.260  17.635  56.709  1.00  0.00           H
ATOM   1726  HZ2 LYS X 108      59.211  18.503  55.340  1.00  0.00           H
ATOM   1727  HZ3 LYS X 108      59.944  19.108  56.642  1.00  0.00           H
ATOM   1728  C   LYS X 108      65.450  18.062  60.023  1.00  0.00           C
ATOM   1729  O   LYS X 108      66.155  19.036  60.333  1.00  0.00           O
ATOM   1730  N   SER X 109      65.962  16.833  60.087  1.00  0.00           N
ATOM   1731  H   SER X 109      65.304  16.067  60.098  1.00  0.00           H
ATOM   1732  CA  SER X 109      67.342  16.535  60.551  1.00  0.00           C
ATOM   1733  HA  SER X 109      67.443  16.853  61.589  1.00  0.00           H
ATOM   1734  CB  SER X 109      67.478  14.994  60.640  1.00  0.00           C
ATOM   1735  HB2 SER X 109      67.091  14.612  59.696  1.00  0.00           H
ATOM   1736  HB3 SER X 109      66.912  14.575  61.472  1.00  0.00           H
ATOM   1737  OG  SER X 109      68.803  14.614  60.957  1.00  0.00           O
ATOM   1738  HG  SER X 109      68.841  13.705  61.263  1.00  0.00           H
ATOM   1739  C   SER X 109      68.488  17.188  59.744  1.00  0.00           C
ATOM   1740  O   SER X 109      68.534  17.209  58.448  1.00  0.00           O
ATOM   1741  N   GLY X 110      69.519  17.719  60.504  1.00  0.00           N
ATOM   1742  H   GLY X 110      69.470  17.593  61.505  1.00  0.00           H
ATOM   1743  CA  GLY X 110      70.528  18.595  59.908  1.00  0.00           C
ATOM   1744  HA2 GLY X 110      69.937  19.458  59.601  1.00  0.00           H
ATOM   1745  HA3 GLY X 110      70.878  18.001  59.065  1.00  0.00           H
ATOM   1746  C   GLY X 110      71.704  19.064  60.763  1.00  0.00           C
ATOM   1747  O   GLY X 110      71.649  18.955  61.938  1.00  0.00           O
ATOM   1748  N   SER X 111      72.704  19.737  60.175  1.00  0.00           N
ATOM   1749  H   SER X 111      72.756  19.683  59.168  1.00  0.00           H
ATOM   1750  CA  SER X 111      73.683  20.664  60.839  1.00  0.00           C
ATOM   1751  HA  SER X 111      73.962  20.266  61.814  1.00  0.00           H
ATOM   1752  CB  SER X 111      74.980  20.876  60.012  1.00  0.00           C
ATOM   1753  HB2 SER X 111      75.572  21.660  60.485  1.00  0.00           H
ATOM   1754  HB3 SER X 111      74.782  21.255  59.009  1.00  0.00           H
ATOM   1755  OG  SER X 111      75.758  19.713  59.887  1.00  0.00           O
ATOM   1756  HG  SER X 111      76.351  19.702  60.642  1.00  0.00           H
ATOM   1757  C   SER X 111      72.946  21.911  61.172  1.00  0.00           C
ATOM   1758  O   SER X 111      73.256  22.529  62.172  1.00  0.00           O
ATOM   1759  N   GLY X 112      72.017  22.313  60.331  1.00  0.00           N
ATOM   1760  H   GLY X 112      71.722  21.605  59.673  1.00  0.00           H
ATOM   1761  CA  GLY X 112      71.098  23.401  60.647  1.00  0.00           C
ATOM   1762  HA2 GLY X 112      70.628  23.858  59.776  1.00  0.00           H
ATOM   1763  HA3 GLY X 112      71.733  24.170  61.089  1.00  0.00           H
ATOM   1764  C   GLY X 112      69.945  23.013  61.685  1.00  0.00           C
ATOM   1765  O   GLY X 112      69.929  21.877  62.108  1.00  0.00           O
ATOM   1766  N   PHE X 113      69.098  23.901  62.085  1.00  0.00           N
ATOM   1767  H   PHE X 113      69.275  24.800  61.659  1.00  0.00           H
ATOM   1768  CA  PHE X 113      67.983  23.839  63.041  1.00  0.00           C
ATOM   1769  HA  PHE X 113      67.609  22.815  63.023  1.00  0.00           H
ATOM   1770  CB  PHE X 113      68.499  23.943  64.460  1.00  0.00           C
ATOM   1771  HB2 PHE X 113      69.110  24.842  64.542  1.00  0.00           H
ATOM   1772  HB3 PHE X 113      69.202  23.169  64.767  1.00  0.00           H
ATOM   1773  CG  PHE X 113      67.462  24.028  65.577  1.00  0.00           C
ATOM   1774  CD1 PHE X 113      66.423  23.064  65.628  1.00  0.00           C
ATOM   1775  HD1 PHE X 113      66.390  22.338  64.829  1.00  0.00           H
ATOM   1776  CE1 PHE X 113      65.518  23.037  66.665  1.00  0.00           C
ATOM   1777  HE1 PHE X 113      64.748  22.283  66.741  1.00  0.00           H
ATOM   1778  CZ  PHE X 113      65.577  24.056  67.617  1.00  0.00           C
ATOM   1779  HZ  PHE X 113      64.997  24.061  68.528  1.00  0.00           H
ATOM   1780  CE2 PHE X 113      66.536  25.042  67.560  1.00  0.00           C
ATOM   1781  HE2 PHE X 113      66.610  25.730  68.390  1.00  0.00           H
ATOM   1782  CD2 PHE X 113      67.509  25.059  66.508  1.00  0.00           C
ATOM   1783  HD2 PHE X 113      68.209  25.880  66.453  1.00  0.00           H
ATOM   1784  C   PHE X 113      66.759  24.686  62.695  1.00  0.00           C
ATOM   1785  O   PHE X 113      66.851  25.864  62.233  1.00  0.00           O
ATOM   1786  N   SER X 114      65.555  24.103  62.896  1.00  0.00           N
ATOM   1787  H   SER X 114      65.636  23.157  63.240  1.00  0.00           H
ATOM   1788  CA  SER X 114      64.252  24.734  62.468  1.00  0.00           C
ATOM   1789  HA  SER X 114      64.247  25.824  62.506  1.00  0.00           H
ATOM   1790  CB  SER X 114      64.029  24.422  60.976  1.00  0.00           C
ATOM   1791  HB2 SER X 114      63.122  24.839  60.538  1.00  0.00           H
ATOM   1792  HB3 SER X 114      63.721  23.377  60.997  1.00  0.00           H
ATOM   1793  OG  SER X 114      65.202  24.510  60.150  1.00  0.00           O
ATOM   1794  HG  SER X 114      65.924  24.025  60.556  1.00  0.00           H
ATOM   1795  C   SER X 114      63.092  24.302  63.273  1.00  0.00           C
ATOM   1796  O   SER X 114      63.122  23.194  63.863  1.00  0.00           O
ATOM   1797  N   ARG X 115      62.181  25.208  63.393  1.00  0.00           N
ATOM   1798  H   ARG X 115      62.310  26.112  62.963  1.00  0.00           H
ATOM   1799  CA  ARG X 115      61.020  25.003  64.284  1.00  0.00           C
ATOM   1800  HA  ARG X 115      60.954  23.964  64.609  1.00  0.00           H
ATOM   1801  CB  ARG X 115      61.089  25.980  65.443  1.00  0.00           C
ATOM   1802  HB2 ARG X 115      60.223  26.031  66.104  1.00  0.00           H
ATOM   1803  HB3 ARG X 115      61.224  27.010  65.114  1.00  0.00           H
ATOM   1804  CG  ARG X 115      62.287  25.589  66.325  1.00  0.00           C
ATOM   1805  HG2 ARG X 115      63.189  25.965  65.841  1.00  0.00           H
ATOM   1806  HG3 ARG X 115      62.175  24.533  66.571  1.00  0.00           H
ATOM   1807  CD  ARG X 115      62.294  26.506  67.595  1.00  0.00           C
ATOM   1808  HD2 ARG X 115      62.211  27.551  67.299  1.00  0.00           H
ATOM   1809  HD3 ARG X 115      63.198  26.273  68.157  1.00  0.00           H
ATOM   1810  NE  ARG X 115      61.090  26.196  68.404  1.00  0.00           N
ATOM   1811  HE  ARG X 115      60.398  25.544  68.065  1.00  0.00           H
ATOM   1812  CZ  ARG X 115      60.687  26.728  69.562  1.00  0.00           C
ATOM   1813  NH1 ARG X 115      61.414  27.593  70.188  1.00  0.00           N
ATOM   1814 HH11 ARG X 115      62.297  27.892  69.800  1.00  0.00           H
ATOM   1815 HH12 ARG X 115      61.131  27.962  71.084  1.00  0.00           H
ATOM   1816  NH2 ARG X 115      59.522  26.454  70.123  1.00  0.00           N
ATOM   1817 HH21 ARG X 115      59.135  26.930  70.925  1.00  0.00           H
ATOM   1818 HH22 ARG X 115      58.870  25.891  69.595  1.00  0.00           H
ATOM   1819  C   ARG X 115      59.683  25.303  63.515  1.00  0.00           C
ATOM   1820  O   ARG X 115      59.669  26.177  62.685  1.00  0.00           O
ATOM   1821  N   LEU X 116      58.591  24.733  63.931  1.00  0.00           N
ATOM   1822  H   LEU X 116      58.787  24.030  64.630  1.00  0.00           H
ATOM   1823  CA  LEU X 116      57.190  25.073  63.536  1.00  0.00           C
ATOM   1824  HA  LEU X 116      57.194  25.377  62.490  1.00  0.00           H
ATOM   1825  CB  LEU X 116      56.231  23.829  63.694  1.00  0.00           C
ATOM   1826  HB2 LEU X 116      56.135  23.669  64.768  1.00  0.00           H
ATOM   1827  HB3 LEU X 116      56.526  22.912  63.184  1.00  0.00           H
ATOM   1828  CG  LEU X 116      54.756  24.133  63.257  1.00  0.00           C
ATOM   1829  HG  LEU X 116      54.423  25.031  63.778  1.00  0.00           H
ATOM   1830  CD1 LEU X 116      54.664  24.381  61.739  1.00  0.00           C
ATOM   1831 HD11 LEU X 116      55.178  25.282  61.404  1.00  0.00           H
ATOM   1832 HD12 LEU X 116      55.095  23.478  61.305  1.00  0.00           H
ATOM   1833 HD13 LEU X 116      53.606  24.463  61.492  1.00  0.00           H
ATOM   1834  CD2 LEU X 116      53.887  22.987  63.713  1.00  0.00           C
ATOM   1835 HD21 LEU X 116      54.186  22.080  63.187  1.00  0.00           H
ATOM   1836 HD22 LEU X 116      53.954  22.961  64.801  1.00  0.00           H
ATOM   1837 HD23 LEU X 116      52.814  23.146  63.605  1.00  0.00           H
ATOM   1838  C   LEU X 116      56.720  26.310  64.226  1.00  0.00           C
ATOM   1839  O   LEU X 116      56.671  26.296  65.440  1.00  0.00           O
ATOM   1840  N   ALA X 117      56.349  27.346  63.472  1.00  0.00           N
ATOM   1841  H   ALA X 117      56.274  27.210  62.474  1.00  0.00           H
ATOM   1842  CA  ALA X 117      56.084  28.719  63.880  1.00  0.00           C
ATOM   1843  HA  ALA X 117      56.416  28.823  64.913  1.00  0.00           H
ATOM   1844  CB  ALA X 117      56.884  29.731  62.966  1.00  0.00           C
ATOM   1845  HB1 ALA X 117      57.935  29.446  62.915  1.00  0.00           H
ATOM   1846  HB2 ALA X 117      56.578  29.614  61.927  1.00  0.00           H
ATOM   1847  HB3 ALA X 117      56.842  30.746  63.360  1.00  0.00           H
ATOM   1848  C   ALA X 117      54.594  29.036  63.785  1.00  0.00           C
ATOM   1849  O   ALA X 117      54.076  29.724  64.644  1.00  0.00           O
ATOM   1850  N   GLY X 118      53.844  28.427  62.821  1.00  0.00           N
ATOM   1851  H   GLY X 118      54.298  27.869  62.111  1.00  0.00           H
ATOM   1852  CA  GLY X 118      52.401  28.344  62.911  1.00  0.00           C
ATOM   1853  HA2 GLY X 118      52.026  29.343  63.130  1.00  0.00           H
ATOM   1854  HA3 GLY X 118      52.020  27.720  63.720  1.00  0.00           H
ATOM   1855  C   GLY X 118      51.788  28.000  61.550  1.00  0.00           C
ATOM   1856  O   GLY X 118      52.462  27.619  60.597  1.00  0.00           O
ATOM   1857  N   PHE X 119      50.543  28.116  61.512  1.00  0.00           N
ATOM   1858  H   PHE X 119      50.053  28.473  62.320  1.00  0.00           H
ATOM   1859  CA  PHE X 119      49.769  27.913  60.307  1.00  0.00           C
ATOM   1860  HA  PHE X 119      50.402  27.431  59.562  1.00  0.00           H
ATOM   1861  CB  PHE X 119      48.491  27.150  60.543  1.00  0.00           C
ATOM   1862  HB2 PHE X 119      47.931  27.194  59.608  1.00  0.00           H
ATOM   1863  HB3 PHE X 119      47.911  27.590  61.354  1.00  0.00           H
ATOM   1864  CG  PHE X 119      48.468  25.664  60.914  1.00  0.00           C
ATOM   1865  CD1 PHE X 119      49.614  24.862  60.995  1.00  0.00           C
ATOM   1866  HD1 PHE X 119      50.596  25.234  60.740  1.00  0.00           H
ATOM   1867  CE1 PHE X 119      49.530  23.540  61.363  1.00  0.00           C
ATOM   1868  HE1 PHE X 119      50.332  22.820  61.435  1.00  0.00           H
ATOM   1869  CZ  PHE X 119      48.268  23.079  61.879  1.00  0.00           C
ATOM   1870  HZ  PHE X 119      48.252  22.094  62.321  1.00  0.00           H
ATOM   1871  CE2 PHE X 119      47.123  23.901  61.721  1.00  0.00           C
ATOM   1872  HE2 PHE X 119      46.146  23.602  62.072  1.00  0.00           H
ATOM   1873  CD2 PHE X 119      47.242  25.200  61.192  1.00  0.00           C
ATOM   1874  HD2 PHE X 119      46.350  25.809  61.182  1.00  0.00           H
ATOM   1875  C   PHE X 119      49.251  29.249  59.642  1.00  0.00           C
ATOM   1876  O   PHE X 119      48.887  30.143  60.358  1.00  0.00           O
ATOM   1877  N   VAL X 120      49.179  29.393  58.313  1.00  0.00           N
ATOM   1878  H   VAL X 120      49.629  28.675  57.764  1.00  0.00           H
ATOM   1879  CA  VAL X 120      48.349  30.420  57.626  1.00  0.00           C
ATOM   1880  HA  VAL X 120      47.937  31.166  58.305  1.00  0.00           H
ATOM   1881  CB  VAL X 120      49.253  31.214  56.651  1.00  0.00           C
ATOM   1882  HB  VAL X 120      49.748  30.586  55.910  1.00  0.00           H
ATOM   1883  CG1 VAL X 120      48.547  32.378  55.948  1.00  0.00           C
ATOM   1884 HG11 VAL X 120      49.241  33.025  55.412  1.00  0.00           H
ATOM   1885 HG12 VAL X 120      47.766  32.028  55.273  1.00  0.00           H
ATOM   1886 HG13 VAL X 120      47.992  33.018  56.633  1.00  0.00           H
ATOM   1887  CG2 VAL X 120      50.398  31.896  57.359  1.00  0.00           C
ATOM   1888 HG21 VAL X 120      51.195  31.189  57.591  1.00  0.00           H
ATOM   1889 HG22 VAL X 120      50.894  32.672  56.776  1.00  0.00           H
ATOM   1890 HG23 VAL X 120      50.034  32.418  58.244  1.00  0.00           H
ATOM   1891  C   VAL X 120      47.207  29.703  56.956  1.00  0.00           C
ATOM   1892  O   VAL X 120      47.458  28.741  56.184  1.00  0.00           O
ATOM   1893  N   LEU X 121      46.001  30.174  57.144  1.00  0.00           N
ATOM   1894  H   LEU X 121      45.959  31.025  57.686  1.00  0.00           H
ATOM   1895  CA  LEU X 121      44.844  29.641  56.446  1.00  0.00           C
ATOM   1896  HA  LEU X 121      44.965  28.895  55.660  1.00  0.00           H
ATOM   1897  CB  LEU X 121      43.772  29.076  57.411  1.00  0.00           C
ATOM   1898  HB2 LEU X 121      43.058  28.385  56.964  1.00  0.00           H
ATOM   1899  HB3 LEU X 121      43.208  29.924  57.799  1.00  0.00           H
ATOM   1900  CG  LEU X 121      44.316  28.302  58.648  1.00  0.00           C
ATOM   1901  HG  LEU X 121      45.042  28.926  59.168  1.00  0.00           H
ATOM   1902  CD1 LEU X 121      43.237  28.202  59.737  1.00  0.00           C
ATOM   1903 HD11 LEU X 121      43.795  27.930  60.632  1.00  0.00           H
ATOM   1904 HD12 LEU X 121      42.764  29.162  59.944  1.00  0.00           H
ATOM   1905 HD13 LEU X 121      42.674  27.286  59.555  1.00  0.00           H
ATOM   1906  CD2 LEU X 121      44.922  26.952  58.281  1.00  0.00           C
ATOM   1907 HD21 LEU X 121      44.320  26.443  57.528  1.00  0.00           H
ATOM   1908 HD22 LEU X 121      45.865  27.121  57.761  1.00  0.00           H
ATOM   1909 HD23 LEU X 121      45.033  26.337  59.174  1.00  0.00           H
ATOM   1910  C   LEU X 121      44.257  30.788  55.519  1.00  0.00           C
ATOM   1911  O   LEU X 121      44.885  31.883  55.431  1.00  0.00           O
ATOM   1912  N   ASP X 122      43.161  30.551  54.799  1.00  0.00           N
ATOM   1913  H   ASP X 122      42.793  29.611  54.831  1.00  0.00           H
ATOM   1914  CA  ASP X 122      42.353  31.558  54.178  1.00  0.00           C
ATOM   1915  HA  ASP X 122      42.929  32.483  54.162  1.00  0.00           H
ATOM   1916  CB  ASP X 122      42.310  31.274  52.714  1.00  0.00           C
ATOM   1917  HB2 ASP X 122      43.319  31.007  52.399  1.00  0.00           H
ATOM   1918  HB3 ASP X 122      42.001  32.103  52.077  1.00  0.00           H
ATOM   1919  CG  ASP X 122      41.476  30.094  52.358  1.00  0.00           C
ATOM   1920  OD1 ASP X 122      41.093  29.317  53.242  1.00  0.00           O
ATOM   1921  OD2 ASP X 122      41.055  29.938  51.172  1.00  0.00           O
ATOM   1922  C   ASP X 122      40.975  31.823  54.822  1.00  0.00           C
ATOM   1923  O   ASP X 122      40.592  31.245  55.867  1.00  0.00           O
ATOM   1924  N   MET X 123      40.223  32.623  54.146  1.00  0.00           N
ATOM   1925  H   MET X 123      40.539  33.077  53.301  1.00  0.00           H
ATOM   1926  CA  MET X 123      38.811  32.873  54.501  1.00  0.00           C
ATOM   1927  HA  MET X 123      38.734  33.216  55.533  1.00  0.00           H
ATOM   1928  CB  MET X 123      38.393  34.115  53.708  1.00  0.00           C
ATOM   1929  HB2 MET X 123      38.277  33.850  52.657  1.00  0.00           H
ATOM   1930  HB3 MET X 123      39.301  34.714  53.773  1.00  0.00           H
ATOM   1931  CG  MET X 123      37.168  34.878  54.150  1.00  0.00           C
ATOM   1932  HG2 MET X 123      37.312  35.055  55.216  1.00  0.00           H
ATOM   1933  HG3 MET X 123      36.224  34.338  54.084  1.00  0.00           H
ATOM   1934  SD  MET X 123      36.850  36.448  53.359  1.00  0.00           S
ATOM   1935  CE  MET X 123      35.684  35.916  52.050  1.00  0.00           C
ATOM   1936  HE1 MET X 123      36.252  35.314  51.340  1.00  0.00           H
ATOM   1937  HE2 MET X 123      34.799  35.386  52.402  1.00  0.00           H
ATOM   1938  HE3 MET X 123      35.372  36.880  51.649  1.00  0.00           H
ATOM   1939  C   MET X 123      37.866  31.670  54.361  1.00  0.00           C
ATOM   1940  O   MET X 123      36.653  31.846  54.512  1.00  0.00           O
ATOM   1941  N   PHE X 124      38.326  30.398  54.189  1.00  0.00           N
ATOM   1942  H   PHE X 124      39.307  30.258  53.993  1.00  0.00           H
ATOM   1943  CA  PHE X 124      37.389  29.304  53.945  1.00  0.00           C
ATOM   1944  HA  PHE X 124      36.404  29.600  54.306  1.00  0.00           H
ATOM   1945  CB  PHE X 124      37.309  29.014  52.420  1.00  0.00           C
ATOM   1946  HB2 PHE X 124      36.692  28.127  52.274  1.00  0.00           H
ATOM   1947  HB3 PHE X 124      38.290  28.740  52.031  1.00  0.00           H
ATOM   1948  CG  PHE X 124      36.768  30.144  51.515  1.00  0.00           C
ATOM   1949  CD1 PHE X 124      37.660  31.068  50.848  1.00  0.00           C
ATOM   1950  HD1 PHE X 124      38.732  30.955  50.922  1.00  0.00           H
ATOM   1951  CE1 PHE X 124      37.033  32.078  50.048  1.00  0.00           C
ATOM   1952  HE1 PHE X 124      37.639  32.788  49.504  1.00  0.00           H
ATOM   1953  CZ  PHE X 124      35.613  32.196  49.914  1.00  0.00           C
ATOM   1954  HZ  PHE X 124      35.146  32.926  49.269  1.00  0.00           H
ATOM   1955  CE2 PHE X 124      34.803  31.300  50.582  1.00  0.00           C
ATOM   1956  HE2 PHE X 124      33.745  31.380  50.380  1.00  0.00           H
ATOM   1957  CD2 PHE X 124      35.380  30.295  51.365  1.00  0.00           C
ATOM   1958  HD2 PHE X 124      34.724  29.643  51.923  1.00  0.00           H
ATOM   1959  C   PHE X 124      37.911  28.072  54.674  1.00  0.00           C
ATOM   1960  O   PHE X 124      37.096  27.215  55.038  1.00  0.00           O
ATOM   1961  N   CYS X 125      39.211  27.890  54.920  1.00  0.00           N
ATOM   1962  H   CYS X 125      39.769  28.541  54.386  1.00  0.00           H
ATOM   1963  CA  CYS X 125      39.850  26.717  55.658  1.00  0.00           C
ATOM   1964  HA  CYS X 125      39.198  25.861  55.483  1.00  0.00           H
ATOM   1965  CB  CYS X 125      41.248  26.358  55.039  1.00  0.00           C
ATOM   1966  HB2 CYS X 125      41.638  25.443  55.485  1.00  0.00           H
ATOM   1967  HB3 CYS X 125      41.933  27.196  54.914  1.00  0.00           H
ATOM   1968  SG  CYS X 125      41.019  26.094  53.267  1.00  0.00           S
ATOM   1969  HG  CYS X 125      41.548  27.272  52.928  1.00  0.00           H
ATOM   1970  C   CYS X 125      39.816  26.848  57.156  1.00  0.00           C
ATOM   1971  O   CYS X 125      40.474  26.037  57.864  1.00  0.00           O
ATOM   1972  N   THR X 126      38.916  27.652  57.700  1.00  0.00           N
ATOM   1973  H   THR X 126      38.338  28.212  57.090  1.00  0.00           H
ATOM   1974  CA  THR X 126      38.663  27.900  59.158  1.00  0.00           C
ATOM   1975  HA  THR X 126      39.598  28.192  59.637  1.00  0.00           H
ATOM   1976  CB  THR X 126      37.654  28.905  59.473  1.00  0.00           C
ATOM   1977  HB  THR X 126      37.320  28.925  60.511  1.00  0.00           H
ATOM   1978  CG2 THR X 126      38.225  30.344  59.363  1.00  0.00           C
ATOM   1979 HG21 THR X 126      38.929  30.443  58.537  1.00  0.00           H
ATOM   1980 HG22 THR X 126      37.403  30.997  59.069  1.00  0.00           H
ATOM   1981 HG23 THR X 126      38.674  30.646  60.309  1.00  0.00           H
ATOM   1982  OG1 THR X 126      36.522  28.854  58.578  1.00  0.00           O
ATOM   1983  HG1 THR X 126      36.096  28.003  58.700  1.00  0.00           H
ATOM   1984  C   THR X 126      38.299  26.626  59.977  1.00  0.00           C
ATOM   1985  O   THR X 126      38.386  26.664  61.219  1.00  0.00           O
ATOM   1986  N   SER X 127      37.933  25.506  59.375  1.00  0.00           N
ATOM   1987  H   SER X 127      37.858  25.501  58.367  1.00  0.00           H
ATOM   1988  CA  SER X 127      37.741  24.221  60.011  1.00  0.00           C
ATOM   1989  HA  SER X 127      37.035  24.366  60.829  1.00  0.00           H
ATOM   1990  CB  SER X 127      37.007  23.237  59.062  1.00  0.00           C
ATOM   1991  HB2 SER X 127      36.036  23.520  58.657  1.00  0.00           H
ATOM   1992  HB3 SER X 127      36.874  22.285  59.578  1.00  0.00           H
ATOM   1993  OG  SER X 127      37.932  23.048  57.978  1.00  0.00           O
ATOM   1994  HG  SER X 127      37.763  23.728  57.322  1.00  0.00           H
ATOM   1995  C   SER X 127      39.086  23.601  60.484  1.00  0.00           C
ATOM   1996  O   SER X 127      39.138  23.052  61.589  1.00  0.00           O
ATOM   1997  N   MET X 128      40.211  23.968  59.760  1.00  0.00           N
ATOM   1998  H   MET X 128      40.150  24.628  58.998  1.00  0.00           H
ATOM   1999  CA  MET X 128      41.518  23.496  60.101  1.00  0.00           C
ATOM   2000  HA  MET X 128      41.548  22.407  60.093  1.00  0.00           H
ATOM   2001  CB  MET X 128      42.474  23.899  58.942  1.00  0.00           C
ATOM   2002  HB2 MET X 128      42.770  24.944  59.025  1.00  0.00           H
ATOM   2003  HB3 MET X 128      41.899  23.830  58.018  1.00  0.00           H
ATOM   2004  CG  MET X 128      43.666  23.085  58.562  1.00  0.00           C
ATOM   2005  HG2 MET X 128      44.348  23.053  59.412  1.00  0.00           H
ATOM   2006  HG3 MET X 128      44.255  23.585  57.792  1.00  0.00           H
ATOM   2007  SD  MET X 128      43.342  21.373  58.154  1.00  0.00           S
ATOM   2008  CE  MET X 128      42.512  21.595  56.594  1.00  0.00           C
ATOM   2009  HE1 MET X 128      41.431  21.497  56.695  1.00  0.00           H
ATOM   2010  HE2 MET X 128      42.739  22.567  56.156  1.00  0.00           H
ATOM   2011  HE3 MET X 128      42.912  20.885  55.870  1.00  0.00           H
ATOM   2012  C   MET X 128      42.065  24.049  61.413  1.00  0.00           C
ATOM   2013  O   MET X 128      43.127  23.663  61.891  1.00  0.00           O
ATOM   2014  N   ILE X 129      41.404  24.938  62.093  1.00  0.00           N
ATOM   2015  H   ILE X 129      40.526  25.320  61.772  1.00  0.00           H
ATOM   2016  CA  ILE X 129      41.850  25.482  63.445  1.00  0.00           C
ATOM   2017  HA  ILE X 129      42.905  25.746  63.380  1.00  0.00           H
ATOM   2018  CB  ILE X 129      41.048  26.824  63.615  1.00  0.00           C
ATOM   2019  HB  ILE X 129      40.007  26.504  63.651  1.00  0.00           H
ATOM   2020  CG2 ILE X 129      41.553  27.460  64.894  1.00  0.00           C
ATOM   2021 HG21 ILE X 129      42.522  27.913  64.683  1.00  0.00           H
ATOM   2022 HG22 ILE X 129      40.753  28.151  65.159  1.00  0.00           H
ATOM   2023 HG23 ILE X 129      41.670  26.740  65.704  1.00  0.00           H
ATOM   2024  CG1 ILE X 129      41.221  27.819  62.465  1.00  0.00           C
ATOM   2025 HG12 ILE X 129      41.001  27.352  61.505  1.00  0.00           H
ATOM   2026 HG13 ILE X 129      42.237  28.199  62.364  1.00  0.00           H
ATOM   2027  CD1 ILE X 129      40.338  28.991  62.460  1.00  0.00           C
ATOM   2028 HD11 ILE X 129      40.785  29.679  61.742  1.00  0.00           H
ATOM   2029 HD12 ILE X 129      39.318  28.769  62.146  1.00  0.00           H
ATOM   2030 HD13 ILE X 129      40.405  29.501  63.421  1.00  0.00           H
ATOM   2031  C   ILE X 129      41.685  24.452  64.564  1.00  0.00           C
ATOM   2032  O   ILE X 129      42.472  24.507  65.502  1.00  0.00           O
ATOM   2033  N   ASP X 130      40.913  23.371  64.299  1.00  0.00           N
ATOM   2034  H   ASP X 130      40.208  23.427  63.577  1.00  0.00           H
ATOM   2035  CA  ASP X 130      40.874  22.207  65.203  1.00  0.00           C
ATOM   2036  HA  ASP X 130      40.915  22.577  66.228  1.00  0.00           H
ATOM   2037  CB  ASP X 130      39.654  21.297  64.918  1.00  0.00           C
ATOM   2038  HB2 ASP X 130      39.803  20.416  65.543  1.00  0.00           H
ATOM   2039  HB3 ASP X 130      39.667  20.884  63.909  1.00  0.00           H
ATOM   2040  CG  ASP X 130      38.331  21.970  65.353  1.00  0.00           C
ATOM   2041  OD1 ASP X 130      38.412  23.040  66.008  1.00  0.00           O
ATOM   2042  OD2 ASP X 130      37.249  21.461  64.943  1.00  0.00           O
ATOM   2043  C   ASP X 130      42.171  21.317  65.019  1.00  0.00           C
ATOM   2044  O   ASP X 130      42.534  20.529  65.913  1.00  0.00           O
ATOM   2045  N   VAL X 131      42.850  21.481  63.908  1.00  0.00           N
ATOM   2046  H   VAL X 131      42.531  22.105  63.181  1.00  0.00           H
ATOM   2047  CA  VAL X 131      44.159  20.876  63.640  1.00  0.00           C
ATOM   2048  HA  VAL X 131      44.223  19.924  64.168  1.00  0.00           H
ATOM   2049  CB  VAL X 131      44.408  20.763  62.105  1.00  0.00           C
ATOM   2050  HB  VAL X 131      44.533  21.780  61.732  1.00  0.00           H
ATOM   2051  CG1 VAL X 131      45.665  19.886  61.875  1.00  0.00           C
ATOM   2052 HG11 VAL X 131      45.700  19.627  60.816  1.00  0.00           H
ATOM   2053 HG12 VAL X 131      46.525  20.429  62.266  1.00  0.00           H
ATOM   2054 HG13 VAL X 131      45.472  18.970  62.433  1.00  0.00           H
ATOM   2055  CG2 VAL X 131      43.206  19.950  61.476  1.00  0.00           C
ATOM   2056 HG21 VAL X 131      42.864  19.143  62.124  1.00  0.00           H
ATOM   2057 HG22 VAL X 131      42.408  20.689  61.405  1.00  0.00           H
ATOM   2058 HG23 VAL X 131      43.481  19.515  60.515  1.00  0.00           H
ATOM   2059  C   VAL X 131      45.220  21.702  64.254  1.00  0.00           C
ATOM   2060  O   VAL X 131      46.191  21.157  64.789  1.00  0.00           O
ATOM   2061  N   ALA X 132      45.002  22.986  64.417  1.00  0.00           N
ATOM   2062  H   ALA X 132      44.274  23.458  63.900  1.00  0.00           H
ATOM   2063  CA  ALA X 132      45.810  23.866  65.323  1.00  0.00           C
ATOM   2064  HA  ALA X 132      46.861  23.647  65.135  1.00  0.00           H
ATOM   2065  CB  ALA X 132      45.608  25.364  65.055  1.00  0.00           C
ATOM   2066  HB1 ALA X 132      45.768  25.660  64.019  1.00  0.00           H
ATOM   2067  HB2 ALA X 132      44.586  25.638  65.319  1.00  0.00           H
ATOM   2068  HB3 ALA X 132      46.250  25.983  65.683  1.00  0.00           H
ATOM   2069  C   ALA X 132      45.682  23.552  66.840  1.00  0.00           C
ATOM   2070  O   ALA X 132      46.678  23.531  67.579  1.00  0.00           O
ATOM   2071  N   SER X 133      44.504  23.162  67.227  1.00  0.00           N
ATOM   2072  H   SER X 133      43.855  23.064  66.459  1.00  0.00           H
ATOM   2073  CA  SER X 133      44.053  22.834  68.608  1.00  0.00           C
ATOM   2074  HA  SER X 133      44.557  23.523  69.286  1.00  0.00           H
ATOM   2075  CB  SER X 133      42.579  22.974  68.684  1.00  0.00           C
ATOM   2076  HB2 SER X 133      42.136  22.277  67.973  1.00  0.00           H
ATOM   2077  HB3 SER X 133      42.208  23.961  68.410  1.00  0.00           H
ATOM   2078  OG  SER X 133      42.246  22.593  69.977  1.00  0.00           O
ATOM   2079  HG  SER X 133      42.217  23.374  70.536  1.00  0.00           H
ATOM   2080  C   SER X 133      44.541  21.387  68.945  1.00  0.00           C
ATOM   2081  O   SER X 133      45.067  21.141  70.026  1.00  0.00           O
ATOM   2082  N   GLU X 134      44.582  20.426  68.023  1.00  0.00           N
ATOM   2083  H   GLU X 134      44.067  20.551  67.163  1.00  0.00           H
ATOM   2084  CA  GLU X 134      45.316  19.128  68.174  1.00  0.00           C
ATOM   2085  HA  GLU X 134      45.040  18.830  69.185  1.00  0.00           H
ATOM   2086  CB  GLU X 134      44.760  18.154  67.137  1.00  0.00           C
ATOM   2087  HB2 GLU X 134      44.822  18.573  66.133  1.00  0.00           H
ATOM   2088  HB3 GLU X 134      43.676  18.141  67.255  1.00  0.00           H
ATOM   2089  CG  GLU X 134      45.320  16.739  67.077  1.00  0.00           C
ATOM   2090  HG2 GLU X 134      46.316  16.872  66.655  1.00  0.00           H
ATOM   2091  HG3 GLU X 134      44.602  16.188  66.470  1.00  0.00           H
ATOM   2092  CD  GLU X 134      45.507  16.090  68.463  1.00  0.00           C
ATOM   2093  OE1 GLU X 134      44.760  16.373  69.456  1.00  0.00           O
ATOM   2094  OE2 GLU X 134      46.471  15.305  68.558  1.00  0.00           O
ATOM   2095  C   GLU X 134      46.807  19.331  68.237  1.00  0.00           C
ATOM   2096  O   GLU X 134      47.406  18.701  69.135  1.00  0.00           O
ATOM   2097  N   PHE X 135      47.407  20.286  67.510  1.00  0.00           N
ATOM   2098  H   PHE X 135      46.894  20.889  66.882  1.00  0.00           H
ATOM   2099  CA  PHE X 135      48.924  20.408  67.568  1.00  0.00           C
ATOM   2100  HA  PHE X 135      49.384  19.523  68.006  1.00  0.00           H
ATOM   2101  CB  PHE X 135      49.523  20.580  66.110  1.00  0.00           C
ATOM   2102  HB2 PHE X 135      50.498  21.064  66.050  1.00  0.00           H
ATOM   2103  HB3 PHE X 135      48.884  21.225  65.508  1.00  0.00           H
ATOM   2104  CG  PHE X 135      49.675  19.213  65.458  1.00  0.00           C
ATOM   2105  CD1 PHE X 135      48.610  18.756  64.736  1.00  0.00           C
ATOM   2106  HD1 PHE X 135      47.679  19.302  64.738  1.00  0.00           H
ATOM   2107  CE1 PHE X 135      48.643  17.605  63.970  1.00  0.00           C
ATOM   2108  HE1 PHE X 135      47.822  17.325  63.326  1.00  0.00           H
ATOM   2109  CZ  PHE X 135      49.841  16.807  63.867  1.00  0.00           C
ATOM   2110  HZ  PHE X 135      49.889  15.960  63.199  1.00  0.00           H
ATOM   2111  CE2 PHE X 135      50.870  17.174  64.760  1.00  0.00           C
ATOM   2112  HE2 PHE X 135      51.658  16.452  64.917  1.00  0.00           H
ATOM   2113  CD2 PHE X 135      50.817  18.385  65.568  1.00  0.00           C
ATOM   2114  HD2 PHE X 135      51.624  18.802  66.152  1.00  0.00           H
ATOM   2115  C   PHE X 135      49.388  21.508  68.562  1.00  0.00           C
ATOM   2116  O   PHE X 135      50.611  21.722  68.656  1.00  0.00           O
ATOM   2117  N   SER X 136      48.452  22.234  69.196  1.00  0.00           N
ATOM   2118  H   SER X 136      47.515  21.912  69.001  1.00  0.00           H
ATOM   2119  CA  SER X 136      48.772  23.274  70.171  1.00  0.00           C
ATOM   2120  HA  SER X 136      47.760  23.643  70.336  1.00  0.00           H
ATOM   2121  CB  SER X 136      49.368  22.837  71.547  1.00  0.00           C
ATOM   2122  HB2 SER X 136      49.445  23.747  72.141  1.00  0.00           H
ATOM   2123  HB3 SER X 136      50.348  22.375  71.431  1.00  0.00           H
ATOM   2124  OG  SER X 136      48.648  21.815  72.297  1.00  0.00           O
ATOM   2125  HG  SER X 136      48.647  20.925  71.936  1.00  0.00           H
ATOM   2126  C   SER X 136      49.635  24.385  69.519  1.00  0.00           C
ATOM   2127  O   SER X 136      50.688  24.744  70.038  1.00  0.00           O
ATOM   2128  N   VAL X 137      49.223  24.898  68.340  1.00  0.00           N
ATOM   2129  H   VAL X 137      48.313  24.659  67.971  1.00  0.00           H
ATOM   2130  CA  VAL X 137      49.919  25.914  67.518  1.00  0.00           C
ATOM   2131  HA  VAL X 137      50.750  26.345  68.076  1.00  0.00           H
ATOM   2132  CB  VAL X 137      50.641  25.172  66.325  1.00  0.00           C
ATOM   2133  HB  VAL X 137      51.084  25.962  65.719  1.00  0.00           H
ATOM   2134  CG1 VAL X 137      51.894  24.360  66.748  1.00  0.00           C
ATOM   2135 HG11 VAL X 137      52.567  24.312  65.892  1.00  0.00           H
ATOM   2136 HG12 VAL X 137      52.329  24.742  67.671  1.00  0.00           H
ATOM   2137 HG13 VAL X 137      51.532  23.376  67.047  1.00  0.00           H
ATOM   2138  CG2 VAL X 137      49.825  24.416  65.318  1.00  0.00           C
ATOM   2139 HG21 VAL X 137      50.396  24.223  64.410  1.00  0.00           H
ATOM   2140 HG22 VAL X 137      49.393  23.487  65.688  1.00  0.00           H
ATOM   2141 HG23 VAL X 137      49.022  25.078  64.993  1.00  0.00           H
ATOM   2142  C   VAL X 137      49.112  27.119  67.134  1.00  0.00           C
ATOM   2143  O   VAL X 137      47.884  26.939  67.098  1.00  0.00           O
ATOM   2144  N   PRO X 138      49.747  28.328  66.974  1.00  0.00           N
ATOM   2145  CD  PRO X 138      51.116  28.648  67.122  1.00  0.00           C
ATOM   2146  HD2 PRO X 138      51.430  28.568  68.163  1.00  0.00           H
ATOM   2147  HD3 PRO X 138      51.725  27.932  66.570  1.00  0.00           H
ATOM   2148  CG  PRO X 138      51.397  30.097  66.663  1.00  0.00           C
ATOM   2149  HG2 PRO X 138      52.081  30.651  67.306  1.00  0.00           H
ATOM   2150  HG3 PRO X 138      51.869  30.083  65.681  1.00  0.00           H
ATOM   2151  CB  PRO X 138      49.963  30.674  66.711  1.00  0.00           C
ATOM   2152  HB2 PRO X 138      49.759  30.942  67.748  1.00  0.00           H
ATOM   2153  HB3 PRO X 138      49.858  31.468  65.972  1.00  0.00           H
ATOM   2154  CA  PRO X 138      48.993  29.485  66.471  1.00  0.00           C
ATOM   2155  HA  PRO X 138      48.135  29.666  67.119  1.00  0.00           H
ATOM   2156  C   PRO X 138      48.576  29.313  64.995  1.00  0.00           C
ATOM   2157  O   PRO X 138      49.310  28.639  64.183  1.00  0.00           O
ATOM   2158  N   SER X 139      47.495  29.953  64.528  1.00  0.00           N
ATOM   2159  H   SER X 139      46.803  30.185  65.227  1.00  0.00           H
ATOM   2160  CA  SER X 139      47.173  29.960  63.120  1.00  0.00           C
ATOM   2161  HA  SER X 139      48.005  29.627  62.499  1.00  0.00           H
ATOM   2162  CB  SER X 139      45.942  29.068  62.870  1.00  0.00           C
ATOM   2163  HB2 SER X 139      46.302  28.099  63.217  1.00  0.00           H
ATOM   2164  HB3 SER X 139      45.743  29.075  61.798  1.00  0.00           H
ATOM   2165  OG  SER X 139      44.794  29.548  63.624  1.00  0.00           O
ATOM   2166  HG  SER X 139      44.985  29.466  64.561  1.00  0.00           H
ATOM   2167  C   SER X 139      46.884  31.452  62.814  1.00  0.00           C
ATOM   2168  O   SER X 139      46.518  32.180  63.673  1.00  0.00           O
ATOM   2169  N   TYR X 140      47.103  31.822  61.589  1.00  0.00           N
ATOM   2170  H   TYR X 140      47.569  31.110  61.045  1.00  0.00           H
ATOM   2171  CA  TYR X 140      46.820  33.206  61.120  1.00  0.00           C
ATOM   2172  HA  TYR X 140      46.359  33.849  61.871  1.00  0.00           H
ATOM   2173  CB  TYR X 140      48.103  33.804  60.643  1.00  0.00           C
ATOM   2174  HB2 TYR X 140      47.972  34.798  60.215  1.00  0.00           H
ATOM   2175  HB3 TYR X 140      48.547  33.121  59.920  1.00  0.00           H
ATOM   2176  CG  TYR X 140      49.139  33.993  61.700  1.00  0.00           C
ATOM   2177  CD1 TYR X 140      49.099  35.134  62.489  1.00  0.00           C
ATOM   2178  HD1 TYR X 140      48.331  35.875  62.320  1.00  0.00           H
ATOM   2179  CE1 TYR X 140      50.075  35.358  63.417  1.00  0.00           C
ATOM   2180  HE1 TYR X 140      50.001  36.184  64.108  1.00  0.00           H
ATOM   2181  CZ  TYR X 140      50.986  34.376  63.707  1.00  0.00           C
ATOM   2182  OH  TYR X 140      51.972  34.602  64.629  1.00  0.00           O
ATOM   2183  HH  TYR X 140      51.834  35.475  65.005  1.00  0.00           H
ATOM   2184  CE2 TYR X 140      50.984  33.182  62.946  1.00  0.00           C
ATOM   2185  HE2 TYR X 140      51.720  32.413  63.128  1.00  0.00           H
ATOM   2186  CD2 TYR X 140      50.095  32.983  61.872  1.00  0.00           C
ATOM   2187  HD2 TYR X 140      49.989  31.998  61.443  1.00  0.00           H
ATOM   2188  C   TYR X 140      45.976  33.151  59.844  1.00  0.00           C
ATOM   2189  O   TYR X 140      46.053  32.102  59.235  1.00  0.00           O
ATOM   2190  N   ILE X 141      45.191  34.143  59.492  1.00  0.00           N
ATOM   2191  H   ILE X 141      45.207  35.003  60.022  1.00  0.00           H
ATOM   2192  CA  ILE X 141      44.386  34.033  58.242  1.00  0.00           C
ATOM   2193  HA  ILE X 141      44.533  33.083  57.729  1.00  0.00           H
ATOM   2194  CB  ILE X 141      42.892  33.940  58.493  1.00  0.00           C
ATOM   2195  HB  ILE X 141      42.761  34.356  59.492  1.00  0.00           H
ATOM   2196  CG2 ILE X 141      41.855  34.724  57.628  1.00  0.00           C
ATOM   2197 HG21 ILE X 141      41.720  34.195  56.684  1.00  0.00           H
ATOM   2198 HG22 ILE X 141      40.943  34.906  58.196  1.00  0.00           H
ATOM   2199 HG23 ILE X 141      42.230  35.712  57.361  1.00  0.00           H
ATOM   2200  CG1 ILE X 141      42.416  32.475  58.625  1.00  0.00           C
ATOM   2201 HG12 ILE X 141      43.175  31.902  59.157  1.00  0.00           H
ATOM   2202 HG13 ILE X 141      42.227  32.115  57.613  1.00  0.00           H
ATOM   2203  CD1 ILE X 141      41.148  32.262  59.464  1.00  0.00           C
ATOM   2204 HD11 ILE X 141      41.052  32.633  60.484  1.00  0.00           H
ATOM   2205 HD12 ILE X 141      40.390  32.862  58.961  1.00  0.00           H
ATOM   2206 HD13 ILE X 141      40.980  31.187  59.393  1.00  0.00           H
ATOM   2207  C   ILE X 141      44.851  35.108  57.165  1.00  0.00           C
ATOM   2208  O   ILE X 141      45.118  36.341  57.414  1.00  0.00           O
ATOM   2209  N   PHE X 142      45.050  34.712  55.927  1.00  0.00           N
ATOM   2210  H   PHE X 142      44.738  33.783  55.685  1.00  0.00           H
ATOM   2211  CA  PHE X 142      44.805  35.602  54.847  1.00  0.00           C
ATOM   2212  HA  PHE X 142      45.182  36.575  55.162  1.00  0.00           H
ATOM   2213  CB  PHE X 142      45.752  35.142  53.687  1.00  0.00           C
ATOM   2214  HB2 PHE X 142      45.567  34.069  53.632  1.00  0.00           H
ATOM   2215  HB3 PHE X 142      46.775  35.474  53.861  1.00  0.00           H
ATOM   2216  CG  PHE X 142      45.267  35.761  52.408  1.00  0.00           C
ATOM   2217  CD1 PHE X 142      44.927  34.938  51.287  1.00  0.00           C
ATOM   2218  HD1 PHE X 142      45.029  33.863  51.297  1.00  0.00           H
ATOM   2219  CE1 PHE X 142      44.581  35.512  50.040  1.00  0.00           C
ATOM   2220  HE1 PHE X 142      44.263  34.871  49.231  1.00  0.00           H
ATOM   2221  CZ  PHE X 142      44.562  36.929  49.959  1.00  0.00           C
ATOM   2222  HZ  PHE X 142      44.297  37.464  49.059  1.00  0.00           H
ATOM   2223  CE2 PHE X 142      44.758  37.711  51.115  1.00  0.00           C
ATOM   2224  HE2 PHE X 142      44.585  38.776  51.056  1.00  0.00           H
ATOM   2225  CD2 PHE X 142      45.240  37.156  52.306  1.00  0.00           C
ATOM   2226  HD2 PHE X 142      45.370  37.780  53.177  1.00  0.00           H
ATOM   2227  C   PHE X 142      43.293  35.774  54.497  1.00  0.00           C
ATOM   2228  O   PHE X 142      42.636  34.863  53.980  1.00  0.00           O
ATOM   2229  N   LEU X 143      42.764  36.938  54.841  1.00  0.00           N
ATOM   2230  H   LEU X 143      43.359  37.679  55.181  1.00  0.00           H
ATOM   2231  CA  LEU X 143      41.403  37.277  54.372  1.00  0.00           C
ATOM   2232  HA  LEU X 143      40.671  36.470  54.420  1.00  0.00           H
ATOM   2233  CB  LEU X 143      40.783  38.388  55.221  1.00  0.00           C
ATOM   2234  HB2 LEU X 143      41.459  39.228  55.066  1.00  0.00           H
ATOM   2235  HB3 LEU X 143      40.929  38.048  56.247  1.00  0.00           H
ATOM   2236  CG  LEU X 143      39.360  38.742  54.938  1.00  0.00           C
ATOM   2237  HG  LEU X 143      38.969  38.306  54.019  1.00  0.00           H
ATOM   2238  CD1 LEU X 143      38.603  38.027  56.010  1.00  0.00           C
ATOM   2239 HD11 LEU X 143      38.853  38.558  56.928  1.00  0.00           H
ATOM   2240 HD12 LEU X 143      37.544  38.234  55.852  1.00  0.00           H
ATOM   2241 HD13 LEU X 143      38.734  36.945  55.995  1.00  0.00           H
ATOM   2242  CD2 LEU X 143      39.101  40.299  55.077  1.00  0.00           C
ATOM   2243 HD21 LEU X 143      39.540  40.749  54.186  1.00  0.00           H
ATOM   2244 HD22 LEU X 143      38.032  40.503  55.150  1.00  0.00           H
ATOM   2245 HD23 LEU X 143      39.608  40.728  55.941  1.00  0.00           H
ATOM   2246  C   LEU X 143      41.414  37.710  52.878  1.00  0.00           C
ATOM   2247  O   LEU X 143      41.912  38.715  52.491  1.00  0.00           O
ATOM   2248  N   THR X 144      40.774  36.870  52.058  1.00  0.00           N
ATOM   2249  H   THR X 144      40.496  36.010  52.509  1.00  0.00           H
ATOM   2250  CA  THR X 144      40.890  36.777  50.572  1.00  0.00           C
ATOM   2251  HA  THR X 144      41.961  36.742  50.372  1.00  0.00           H
ATOM   2252  CB  THR X 144      40.273  35.400  50.016  1.00  0.00           C
ATOM   2253  HB  THR X 144      40.674  35.282  49.009  1.00  0.00           H
ATOM   2254  CG2 THR X 144      40.905  34.293  50.764  1.00  0.00           C
ATOM   2255 HG21 THR X 144      40.660  34.334  51.825  1.00  0.00           H
ATOM   2256 HG22 THR X 144      40.555  33.358  50.327  1.00  0.00           H
ATOM   2257 HG23 THR X 144      41.994  34.285  50.718  1.00  0.00           H
ATOM   2258  OG1 THR X 144      38.875  35.156  50.118  1.00  0.00           O
ATOM   2259  HG1 THR X 144      38.508  35.283  49.240  1.00  0.00           H
ATOM   2260  C   THR X 144      40.311  38.015  49.850  1.00  0.00           C
ATOM   2261  O   THR X 144      40.984  38.656  49.029  1.00  0.00           O
ATOM   2262  N   SER X 145      39.063  38.373  50.145  1.00  0.00           N
ATOM   2263  H   SER X 145      38.605  37.761  50.806  1.00  0.00           H
ATOM   2264  CA  SER X 145      38.374  39.616  49.780  1.00  0.00           C
ATOM   2265  HA  SER X 145      38.492  39.654  48.698  1.00  0.00           H
ATOM   2266  CB  SER X 145      36.920  39.494  50.239  1.00  0.00           C
ATOM   2267  HB2 SER X 145      36.456  40.479  50.296  1.00  0.00           H
ATOM   2268  HB3 SER X 145      37.040  39.158  51.269  1.00  0.00           H
ATOM   2269  OG  SER X 145      36.076  38.534  49.599  1.00  0.00           O
ATOM   2270  HG  SER X 145      35.514  38.929  48.928  1.00  0.00           H
ATOM   2271  C   SER X 145      38.966  40.863  50.385  1.00  0.00           C
ATOM   2272  O   SER X 145      39.848  40.874  51.210  1.00  0.00           O
ATOM   2273  N   ASN X 146      38.397  42.044  49.915  1.00  0.00           N
ATOM   2274  H   ASN X 146      37.602  41.946  49.300  1.00  0.00           H
ATOM   2275  CA  ASN X 146      38.877  43.375  50.241  1.00  0.00           C
ATOM   2276  HA  ASN X 146      39.932  43.438  49.972  1.00  0.00           H
ATOM   2277  CB  ASN X 146      38.075  44.328  49.424  1.00  0.00           C
ATOM   2278  HB2 ASN X 146      37.035  44.168  49.711  1.00  0.00           H
ATOM   2279  HB3 ASN X 146      38.347  44.107  48.392  1.00  0.00           H
ATOM   2280  CG  ASN X 146      38.385  45.824  49.498  1.00  0.00           C
ATOM   2281  OD1 ASN X 146      39.345  46.213  50.141  1.00  0.00           O
ATOM   2282  ND2 ASN X 146      37.649  46.700  48.828  1.00  0.00           N
ATOM   2283 HD21 ASN X 146      38.012  47.641  48.781  1.00  0.00           H
ATOM   2284 HD22 ASN X 146      36.977  46.261  48.215  1.00  0.00           H
ATOM   2285  C   ASN X 146      38.794  43.651  51.810  1.00  0.00           C
ATOM   2286  O   ASN X 146      37.806  43.262  52.389  1.00  0.00           O
ATOM   2287  N   ALA X 147      39.760  44.404  52.421  1.00  0.00           N
ATOM   2288  H   ALA X 147      40.411  44.898  51.828  1.00  0.00           H
ATOM   2289  CA  ALA X 147      39.895  44.564  53.919  1.00  0.00           C
ATOM   2290  HA  ALA X 147      39.773  43.563  54.333  1.00  0.00           H
ATOM   2291  CB  ALA X 147      41.171  45.230  54.199  1.00  0.00           C
ATOM   2292  HB1 ALA X 147      41.981  44.735  53.663  1.00  0.00           H
ATOM   2293  HB2 ALA X 147      41.135  46.303  54.008  1.00  0.00           H
ATOM   2294  HB3 ALA X 147      41.281  45.143  55.280  1.00  0.00           H
ATOM   2295  C   ALA X 147      38.657  45.296  54.488  1.00  0.00           C
ATOM   2296  O   ALA X 147      38.291  44.891  55.575  1.00  0.00           O
ATOM   2297  N   ALA X 148      38.028  46.202  53.797  1.00  0.00           N
ATOM   2298  H   ALA X 148      38.528  46.706  53.078  1.00  0.00           H
ATOM   2299  CA  ALA X 148      36.774  46.774  54.212  1.00  0.00           C
ATOM   2300  HA  ALA X 148      36.986  47.381  55.093  1.00  0.00           H
ATOM   2301  CB  ALA X 148      36.286  47.699  53.139  1.00  0.00           C
ATOM   2302  HB1 ALA X 148      35.261  48.044  53.271  1.00  0.00           H
ATOM   2303  HB2 ALA X 148      36.977  48.537  53.055  1.00  0.00           H
ATOM   2304  HB3 ALA X 148      36.451  47.100  52.244  1.00  0.00           H
ATOM   2305  C   ALA X 148      35.688  45.746  54.518  1.00  0.00           C
ATOM   2306  O   ALA X 148      34.857  45.879  55.418  1.00  0.00           O
ATOM   2307  N   PHE X 149      35.690  44.674  53.685  1.00  0.00           N
ATOM   2308  H   PHE X 149      36.450  44.511  53.040  1.00  0.00           H
ATOM   2309  CA  PHE X 149      34.756  43.596  53.972  1.00  0.00           C
ATOM   2310  HA  PHE X 149      33.773  44.009  53.748  1.00  0.00           H
ATOM   2311  CB  PHE X 149      34.925  42.426  52.936  1.00  0.00           C
ATOM   2312  HB2 PHE X 149      35.873  41.902  53.052  1.00  0.00           H
ATOM   2313  HB3 PHE X 149      34.806  42.891  51.958  1.00  0.00           H
ATOM   2314  CG  PHE X 149      33.918  41.257  53.087  1.00  0.00           C
ATOM   2315  CD1 PHE X 149      32.495  41.565  53.107  1.00  0.00           C
ATOM   2316  HD1 PHE X 149      32.147  42.582  53.211  1.00  0.00           H
ATOM   2317  CE1 PHE X 149      31.624  40.431  53.029  1.00  0.00           C
ATOM   2318  HE1 PHE X 149      30.564  40.597  52.906  1.00  0.00           H
ATOM   2319  CZ  PHE X 149      32.123  39.120  53.074  1.00  0.00           C
ATOM   2320  HZ  PHE X 149      31.379  38.339  53.138  1.00  0.00           H
ATOM   2321  CE2 PHE X 149      33.465  38.873  53.079  1.00  0.00           C
ATOM   2322  HE2 PHE X 149      33.744  37.831  53.130  1.00  0.00           H
ATOM   2323  CD2 PHE X 149      34.374  39.935  53.038  1.00  0.00           C
ATOM   2324  HD2 PHE X 149      35.406  39.668  52.861  1.00  0.00           H
ATOM   2325  C   PHE X 149      34.988  42.946  55.386  1.00  0.00           C
ATOM   2326  O   PHE X 149      34.006  42.441  55.943  1.00  0.00           O
ATOM   2327  N   LEU X 150      36.092  43.088  56.104  1.00  0.00           N
ATOM   2328  H   LEU X 150      36.959  43.455  55.737  1.00  0.00           H
ATOM   2329  CA  LEU X 150      36.224  42.635  57.452  1.00  0.00           C
ATOM   2330  HA  LEU X 150      35.883  41.600  57.477  1.00  0.00           H
ATOM   2331  CB  LEU X 150      37.712  42.810  57.884  1.00  0.00           C
ATOM   2332  HB2 LEU X 150      37.917  43.879  57.946  1.00  0.00           H
ATOM   2333  HB3 LEU X 150      38.413  42.454  57.129  1.00  0.00           H
ATOM   2334  CG  LEU X 150      38.026  42.103  59.295  1.00  0.00           C
ATOM   2335  HG  LEU X 150      37.492  42.600  60.106  1.00  0.00           H
ATOM   2336  CD1 LEU X 150      37.736  40.623  59.273  1.00  0.00           C
ATOM   2337 HD11 LEU X 150      37.987  40.377  60.305  1.00  0.00           H
ATOM   2338 HD12 LEU X 150      36.705  40.355  59.046  1.00  0.00           H
ATOM   2339 HD13 LEU X 150      38.335  40.088  58.535  1.00  0.00           H
ATOM   2340  CD2 LEU X 150      39.534  42.233  59.587  1.00  0.00           C
ATOM   2341 HD21 LEU X 150      39.777  42.029  60.629  1.00  0.00           H
ATOM   2342 HD22 LEU X 150      40.205  41.656  58.950  1.00  0.00           H
ATOM   2343 HD23 LEU X 150      39.735  43.273  59.331  1.00  0.00           H
ATOM   2344  C   LEU X 150      35.345  43.442  58.397  1.00  0.00           C
ATOM   2345  O   LEU X 150      34.861  42.874  59.396  1.00  0.00           O
ATOM   2346  N   ALA X 151      35.105  44.732  58.079  1.00  0.00           N
ATOM   2347  H   ALA X 151      35.459  45.136  57.223  1.00  0.00           H
ATOM   2348  CA  ALA X 151      34.143  45.523  58.933  1.00  0.00           C
ATOM   2349  HA  ALA X 151      34.357  45.283  59.974  1.00  0.00           H
ATOM   2350  CB  ALA X 151      34.416  47.091  58.706  1.00  0.00           C
ATOM   2351  HB1 ALA X 151      35.489  47.178  58.533  1.00  0.00           H
ATOM   2352  HB2 ALA X 151      34.016  47.342  57.724  1.00  0.00           H
ATOM   2353  HB3 ALA X 151      33.948  47.735  59.450  1.00  0.00           H
ATOM   2354  C   ALA X 151      32.743  45.087  58.691  1.00  0.00           C
ATOM   2355  O   ALA X 151      32.001  45.019  59.685  1.00  0.00           O
ATOM   2356  N   LEU X 152      32.354  44.687  57.461  1.00  0.00           N
ATOM   2357  H   LEU X 152      33.086  44.573  56.775  1.00  0.00           H
ATOM   2358  CA  LEU X 152      31.077  44.046  57.159  1.00  0.00           C
ATOM   2359  HA  LEU X 152      30.229  44.624  57.527  1.00  0.00           H
ATOM   2360  CB  LEU X 152      30.813  44.016  55.628  1.00  0.00           C
ATOM   2361  HB2 LEU X 152      30.222  43.103  55.562  1.00  0.00           H
ATOM   2362  HB3 LEU X 152      31.697  43.799  55.028  1.00  0.00           H
ATOM   2363  CG  LEU X 152      29.985  45.117  54.945  1.00  0.00           C
ATOM   2364  HG  LEU X 152      29.007  45.203  55.419  1.00  0.00           H
ATOM   2365  CD1 LEU X 152      30.573  46.503  55.118  1.00  0.00           C
ATOM   2366 HD11 LEU X 152      29.858  47.262  54.800  1.00  0.00           H
ATOM   2367 HD12 LEU X 152      30.881  46.571  56.161  1.00  0.00           H
ATOM   2368 HD13 LEU X 152      31.484  46.551  54.522  1.00  0.00           H
ATOM   2369  CD2 LEU X 152      29.748  44.912  53.485  1.00  0.00           C
ATOM   2370 HD21 LEU X 152      29.147  45.748  53.127  1.00  0.00           H
ATOM   2371 HD22 LEU X 152      30.706  44.815  52.975  1.00  0.00           H
ATOM   2372 HD23 LEU X 152      29.149  44.005  53.397  1.00  0.00           H
ATOM   2373  C   LEU X 152      30.923  42.616  57.766  1.00  0.00           C
ATOM   2374  O   LEU X 152      29.782  42.322  58.034  1.00  0.00           O
ATOM   2375  N   CYS X 153      32.013  41.879  57.909  1.00  0.00           N
ATOM   2376  H   CYS X 153      32.804  42.232  57.388  1.00  0.00           H
ATOM   2377  CA  CYS X 153      31.986  40.555  58.493  1.00  0.00           C
ATOM   2378  HA  CYS X 153      31.270  39.903  57.993  1.00  0.00           H
ATOM   2379  CB  CYS X 153      33.312  39.784  58.342  1.00  0.00           C
ATOM   2380  HB2 CYS X 153      33.277  38.900  58.979  1.00  0.00           H
ATOM   2381  HB3 CYS X 153      34.078  40.455  58.731  1.00  0.00           H
ATOM   2382  SG  CYS X 153      33.857  39.353  56.720  1.00  0.00           S
ATOM   2383  HG  CYS X 153      33.962  40.526  56.089  1.00  0.00           H
ATOM   2384  C   CYS X 153      31.552  40.486  59.967  1.00  0.00           C
ATOM   2385  O   CYS X 153      30.507  39.880  60.300  1.00  0.00           O
ATOM   2386  N   TYR X 154      32.264  41.177  60.842  1.00  0.00           N
ATOM   2387  H   TYR X 154      32.921  41.867  60.506  1.00  0.00           H
ATOM   2388  CA  TYR X 154      32.017  41.121  62.244  1.00  0.00           C
ATOM   2389  HA  TYR X 154      32.029  40.070  62.532  1.00  0.00           H
ATOM   2390  CB  TYR X 154      33.240  41.750  62.918  1.00  0.00           C
ATOM   2391  HB2 TYR X 154      32.980  41.934  63.960  1.00  0.00           H
ATOM   2392  HB3 TYR X 154      33.339  42.716  62.423  1.00  0.00           H
ATOM   2393  CG  TYR X 154      34.530  40.872  63.031  1.00  0.00           C
ATOM   2394  CD1 TYR X 154      34.542  39.533  63.428  1.00  0.00           C
ATOM   2395  HD1 TYR X 154      33.640  38.961  63.273  1.00  0.00           H
ATOM   2396  CE1 TYR X 154      35.704  38.848  63.647  1.00  0.00           C
ATOM   2397  HE1 TYR X 154      35.674  37.778  63.792  1.00  0.00           H
ATOM   2398  CZ  TYR X 154      36.921  39.596  63.748  1.00  0.00           C
ATOM   2399  OH  TYR X 154      38.067  38.943  63.835  1.00  0.00           O
ATOM   2400  HH  TYR X 154      38.720  39.465  64.306  1.00  0.00           H
ATOM   2401  CE2 TYR X 154      36.929  40.972  63.506  1.00  0.00           C
ATOM   2402  HE2 TYR X 154      37.906  41.431  63.454  1.00  0.00           H
ATOM   2403  CD2 TYR X 154      35.740  41.629  63.116  1.00  0.00           C
ATOM   2404  HD2 TYR X 154      35.815  42.700  62.994  1.00  0.00           H
ATOM   2405  C   TYR X 154      30.723  41.861  62.666  1.00  0.00           C
ATOM   2406  O   TYR X 154      30.199  41.625  63.782  1.00  0.00           O
ATOM   2407  N   HIE X 155      30.180  42.713  61.808  1.00  0.00           N
ATOM   2408  H   HIE X 155      30.573  42.786  60.880  1.00  0.00           H
ATOM   2409  CA  HIE X 155      28.912  43.409  61.973  1.00  0.00           C
ATOM   2410  HA  HIE X 155      28.856  43.788  62.994  1.00  0.00           H
ATOM   2411  CB  HIE X 155      28.854  44.621  61.002  1.00  0.00           C
ATOM   2412  HB2 HIE X 155      28.890  44.281  59.967  1.00  0.00           H
ATOM   2413  HB3 HIE X 155      29.675  45.306  61.216  1.00  0.00           H
ATOM   2414  CG  HIE X 155      27.577  45.440  61.150  1.00  0.00           C
ATOM   2415  ND1 HIE X 155      27.311  46.205  62.305  1.00  0.00           N
ATOM   2416  CE1 HIE X 155      25.989  46.572  62.233  1.00  0.00           C
ATOM   2417  HE1 HIE X 155      25.405  47.141  62.941  1.00  0.00           H
ATOM   2418  NE2 HIE X 155      25.467  46.011  61.140  1.00  0.00           N
ATOM   2419  HE2 HIE X 155      24.504  46.144  60.868  1.00  0.00           H
ATOM   2420  CD2 HIE X 155      26.458  45.332  60.403  1.00  0.00           C
ATOM   2421  HD2 HIE X 155      26.310  44.603  59.620  1.00  0.00           H
ATOM   2422  C   HIE X 155      27.795  42.337  61.801  1.00  0.00           C
ATOM   2423  O   HIE X 155      26.989  42.177  62.732  1.00  0.00           O
ATOM   2424  N   PHE X 156      27.786  41.732  60.586  1.00  0.00           N
ATOM   2425  H   PHE X 156      28.555  41.825  59.938  1.00  0.00           H
ATOM   2426  CA  PHE X 156      26.678  40.803  60.167  1.00  0.00           C
ATOM   2427  HA  PHE X 156      25.666  41.175  60.328  1.00  0.00           H
ATOM   2428  CB  PHE X 156      26.666  40.612  58.634  1.00  0.00           C
ATOM   2429  HB2 PHE X 156      26.252  39.620  58.455  1.00  0.00           H
ATOM   2430  HB3 PHE X 156      27.694  40.503  58.287  1.00  0.00           H
ATOM   2431  CG  PHE X 156      25.888  41.673  57.832  1.00  0.00           C
ATOM   2432  CD1 PHE X 156      24.500  41.580  57.824  1.00  0.00           C
ATOM   2433  HD1 PHE X 156      24.019  40.761  58.340  1.00  0.00           H
ATOM   2434  CE1 PHE X 156      23.740  42.565  57.164  1.00  0.00           C
ATOM   2435  HE1 PHE X 156      22.694  42.412  56.940  1.00  0.00           H
ATOM   2436  CZ  PHE X 156      24.413  43.659  56.610  1.00  0.00           C
ATOM   2437  HZ  PHE X 156      23.815  44.411  56.116  1.00  0.00           H
ATOM   2438  CE2 PHE X 156      25.778  43.781  56.685  1.00  0.00           C
ATOM   2439  HE2 PHE X 156      26.197  44.690  56.279  1.00  0.00           H
ATOM   2440  CD2 PHE X 156      26.565  42.800  57.309  1.00  0.00           C
ATOM   2441  HD2 PHE X 156      27.642  42.868  57.360  1.00  0.00           H
ATOM   2442  C   PHE X 156      26.672  39.482  60.874  1.00  0.00           C
ATOM   2443  O   PHE X 156      25.621  38.948  61.176  1.00  0.00           O
ATOM   2444  N   GLU X 157      27.825  39.026  61.299  1.00  0.00           N
ATOM   2445  H   GLU X 157      28.645  39.490  60.936  1.00  0.00           H
ATOM   2446  CA  GLU X 157      28.021  37.982  62.334  1.00  0.00           C
ATOM   2447  HA  GLU X 157      27.419  37.134  62.009  1.00  0.00           H
ATOM   2448  CB  GLU X 157      29.504  37.694  62.531  1.00  0.00           C
ATOM   2449  HB2 GLU X 157      30.039  38.575  62.885  1.00  0.00           H
ATOM   2450  HB3 GLU X 157      30.056  37.589  61.597  1.00  0.00           H
ATOM   2451  CG  GLU X 157      29.858  36.443  63.359  1.00  0.00           C
ATOM   2452  HG2 GLU X 157      30.243  35.680  62.682  1.00  0.00           H
ATOM   2453  HG3 GLU X 157      28.874  36.105  63.685  1.00  0.00           H
ATOM   2454  CD  GLU X 157      30.815  36.587  64.539  1.00  0.00           C
ATOM   2455  OE1 GLU X 157      31.689  37.526  64.534  1.00  0.00           O
ATOM   2456  OE2 GLU X 157      30.695  35.840  65.536  1.00  0.00           O
ATOM   2457  C   GLU X 157      27.369  38.340  63.715  1.00  0.00           C
ATOM   2458  O   GLU X 157      26.559  37.516  64.168  1.00  0.00           O
ATOM   2459  N   SER X 158      27.664  39.543  64.284  1.00  0.00           N
ATOM   2460  H   SER X 158      28.295  40.178  63.815  1.00  0.00           H
ATOM   2461  CA  SER X 158      27.081  39.903  65.562  1.00  0.00           C
ATOM   2462  HA  SER X 158      27.316  39.085  66.243  1.00  0.00           H
ATOM   2463  CB  SER X 158      27.792  41.103  66.055  1.00  0.00           C
ATOM   2464  HB2 SER X 158      27.564  41.898  65.345  1.00  0.00           H
ATOM   2465  HB3 SER X 158      28.872  40.981  66.140  1.00  0.00           H
ATOM   2466  OG  SER X 158      27.333  41.480  67.316  1.00  0.00           O
ATOM   2467  HG  SER X 158      27.875  40.988  67.938  1.00  0.00           H
ATOM   2468  C   SER X 158      25.576  40.127  65.578  1.00  0.00           C
ATOM   2469  O   SER X 158      24.895  39.655  66.507  1.00  0.00           O
ATOM   2470  N   LEU X 159      25.063  40.800  64.572  1.00  0.00           N
ATOM   2471  H   LEU X 159      25.642  41.428  64.032  1.00  0.00           H
ATOM   2472  CA  LEU X 159      23.613  40.946  64.380  1.00  0.00           C
ATOM   2473  HA  LEU X 159      23.243  41.555  65.205  1.00  0.00           H
ATOM   2474  CB  LEU X 159      23.218  41.605  63.092  1.00  0.00           C
ATOM   2475  HB2 LEU X 159      22.138  41.499  62.992  1.00  0.00           H
ATOM   2476  HB3 LEU X 159      23.696  41.039  62.293  1.00  0.00           H
ATOM   2477  CG  LEU X 159      23.608  43.053  63.019  1.00  0.00           C
ATOM   2478  HG  LEU X 159      24.668  43.159  63.250  1.00  0.00           H
ATOM   2479  CD1 LEU X 159      23.349  43.421  61.472  1.00  0.00           C
ATOM   2480 HD11 LEU X 159      24.189  43.114  60.849  1.00  0.00           H
ATOM   2481 HD12 LEU X 159      22.465  42.916  61.083  1.00  0.00           H
ATOM   2482 HD13 LEU X 159      23.056  44.466  61.366  1.00  0.00           H
ATOM   2483  CD2 LEU X 159      22.819  43.960  63.921  1.00  0.00           C
ATOM   2484 HD21 LEU X 159      21.899  44.238  63.407  1.00  0.00           H
ATOM   2485 HD22 LEU X 159      22.647  43.425  64.855  1.00  0.00           H
ATOM   2486 HD23 LEU X 159      23.428  44.856  64.043  1.00  0.00           H
ATOM   2487  C   LEU X 159      22.839  39.603  64.376  1.00  0.00           C
ATOM   2488  O   LEU X 159      21.725  39.523  64.954  1.00  0.00           O
ATOM   2489  N   LYS X 160      23.440  38.565  63.871  1.00  0.00           N
ATOM   2490  H   LYS X 160      24.273  38.834  63.366  1.00  0.00           H
ATOM   2491  CA  LYS X 160      23.021  37.112  63.905  1.00  0.00           C
ATOM   2492  HA  LYS X 160      21.934  37.112  63.829  1.00  0.00           H
ATOM   2493  CB  LYS X 160      23.614  36.127  62.825  1.00  0.00           C
ATOM   2494  HB2 LYS X 160      23.103  35.170  62.938  1.00  0.00           H
ATOM   2495  HB3 LYS X 160      24.686  36.008  62.987  1.00  0.00           H
ATOM   2496  CG  LYS X 160      23.318  36.621  61.404  1.00  0.00           C
ATOM   2497  HG2 LYS X 160      23.819  37.562  61.176  1.00  0.00           H
ATOM   2498  HG3 LYS X 160      22.235  36.741  61.365  1.00  0.00           H
ATOM   2499  CD  LYS X 160      23.830  35.625  60.262  1.00  0.00           C
ATOM   2500  HD2 LYS X 160      23.396  34.630  60.357  1.00  0.00           H
ATOM   2501  HD3 LYS X 160      24.900  35.558  60.455  1.00  0.00           H
ATOM   2502  CE  LYS X 160      23.611  36.274  58.881  1.00  0.00           C
ATOM   2503  HE2 LYS X 160      24.283  35.748  58.204  1.00  0.00           H
ATOM   2504  HE3 LYS X 160      23.894  37.325  58.823  1.00  0.00           H
ATOM   2505  NZ  LYS X 160      22.211  36.060  58.489  1.00  0.00           N
ATOM   2506  HZ1 LYS X 160      21.560  36.530  59.103  1.00  0.00           H
ATOM   2507  HZ2 LYS X 160      22.001  35.074  58.552  1.00  0.00           H
ATOM   2508  HZ3 LYS X 160      21.978  36.371  57.557  1.00  0.00           H
ATOM   2509  C   LYS X 160      23.316  36.489  65.311  1.00  0.00           C
ATOM   2510  O   LYS X 160      22.308  36.153  66.021  1.00  0.00           O
ATOM   2511  N   LYS X 161      24.601  36.358  65.731  1.00  0.00           N
ATOM   2512  H   LYS X 161      25.324  36.571  65.059  1.00  0.00           H
ATOM   2513  CA  LYS X 161      25.102  35.484  66.861  1.00  0.00           C
ATOM   2514  HA  LYS X 161      24.772  34.446  66.801  1.00  0.00           H
ATOM   2515  CB  LYS X 161      26.628  35.320  66.894  1.00  0.00           C
ATOM   2516  HB2 LYS X 161      26.865  34.676  67.740  1.00  0.00           H
ATOM   2517  HB3 LYS X 161      27.151  36.273  66.974  1.00  0.00           H
ATOM   2518  CG  LYS X 161      27.208  34.653  65.628  1.00  0.00           C
ATOM   2519  HG2 LYS X 161      28.280  34.546  65.791  1.00  0.00           H
ATOM   2520  HG3 LYS X 161      27.087  35.123  64.652  1.00  0.00           H
ATOM   2521  CD  LYS X 161      26.719  33.227  65.460  1.00  0.00           C
ATOM   2522  HD2 LYS X 161      25.647  33.082  65.330  1.00  0.00           H
ATOM   2523  HD3 LYS X 161      27.025  32.607  66.302  1.00  0.00           H
ATOM   2524  CE  LYS X 161      27.194  32.687  64.111  1.00  0.00           C
ATOM   2525  HE2 LYS X 161      27.210  33.516  63.404  1.00  0.00           H
ATOM   2526  HE3 LYS X 161      26.441  31.970  63.783  1.00  0.00           H
ATOM   2527  NZ  LYS X 161      28.490  31.928  64.199  1.00  0.00           N
ATOM   2528  HZ1 LYS X 161      28.470  31.002  63.796  1.00  0.00           H
ATOM   2529  HZ2 LYS X 161      28.692  31.725  65.167  1.00  0.00           H
ATOM   2530  HZ3 LYS X 161      29.285  32.423  63.820  1.00  0.00           H
ATOM   2531  C   LYS X 161      24.779  35.979  68.186  1.00  0.00           C
ATOM   2532  O   LYS X 161      24.433  35.174  69.059  1.00  0.00           O
ATOM   2533  N   GLU X 162      24.866  37.281  68.423  1.00  0.00           N
ATOM   2534  H   GLU X 162      25.062  37.821  67.592  1.00  0.00           H
ATOM   2535  CA  GLU X 162      24.604  37.857  69.765  1.00  0.00           C
ATOM   2536  HA  GLU X 162      24.693  37.177  70.612  1.00  0.00           H
ATOM   2537  CB  GLU X 162      25.542  39.092  70.028  1.00  0.00           C
ATOM   2538  HB2 GLU X 162      25.352  39.659  70.939  1.00  0.00           H
ATOM   2539  HB3 GLU X 162      25.377  39.894  69.308  1.00  0.00           H
ATOM   2540  CG  GLU X 162      27.038  38.748  69.986  1.00  0.00           C
ATOM   2541  HG2 GLU X 162      27.292  38.421  68.977  1.00  0.00           H
ATOM   2542  HG3 GLU X 162      27.171  37.911  70.672  1.00  0.00           H
ATOM   2543  CD  GLU X 162      27.860  40.009  70.426  1.00  0.00           C
ATOM   2544  OE1 GLU X 162      28.558  40.660  69.601  1.00  0.00           O
ATOM   2545  OE2 GLU X 162      28.099  40.182  71.648  1.00  0.00           O
ATOM   2546  C   GLU X 162      23.130  38.195  69.885  1.00  0.00           C
ATOM   2547  O   GLU X 162      22.573  38.059  70.956  1.00  0.00           O
ATOM   2548  N   HIE X 163      22.526  38.679  68.749  1.00  0.00           N
ATOM   2549  H   HIE X 163      23.158  38.818  67.974  1.00  0.00           H
ATOM   2550  CA  HIE X 163      21.300  39.462  68.777  1.00  0.00           C
ATOM   2551  HA  HIE X 163      20.970  39.427  69.816  1.00  0.00           H
ATOM   2552  CB  HIE X 163      21.551  40.926  68.447  1.00  0.00           C
ATOM   2553  HB2 HIE X 163      20.785  41.494  68.974  1.00  0.00           H
ATOM   2554  HB3 HIE X 163      21.487  41.086  67.371  1.00  0.00           H
ATOM   2555  CG  HIE X 163      22.809  41.659  68.940  1.00  0.00           C
ATOM   2556  ND1 HIE X 163      23.141  41.734  70.263  1.00  0.00           N
ATOM   2557  CE1 HIE X 163      24.379  42.262  70.269  1.00  0.00           C
ATOM   2558  HE1 HIE X 163      24.914  42.535  71.166  1.00  0.00           H
ATOM   2559  NE2 HIE X 163      24.776  42.586  69.004  1.00  0.00           N
ATOM   2560  HE2 HIE X 163      25.600  43.143  68.826  1.00  0.00           H
ATOM   2561  CD2 HIE X 163      23.790  42.156  68.173  1.00  0.00           C
ATOM   2562  HD2 HIE X 163      23.747  42.330  67.108  1.00  0.00           H
ATOM   2563  C   HIE X 163      20.142  38.860  68.102  1.00  0.00           C
ATOM   2564  O   HIE X 163      19.033  39.362  68.268  1.00  0.00           O
ATOM   2565  N   HIP X 164      20.320  37.884  67.226  1.00  0.00           N
ATOM   2566  H   HIP X 164      21.249  37.502  67.122  1.00  0.00           H
ATOM   2567  CA  HIP X 164      19.333  37.266  66.343  1.00  0.00           C
ATOM   2568  HA  HIP X 164      19.823  36.627  65.608  1.00  0.00           H
ATOM   2569  CB  HIP X 164      18.633  36.225  67.180  1.00  0.00           C
ATOM   2570  HB2 HIP X 164      18.109  35.631  66.431  1.00  0.00           H
ATOM   2571  HB3 HIP X 164      17.892  36.670  67.844  1.00  0.00           H
ATOM   2572  CG  HIP X 164      19.501  35.319  68.075  1.00  0.00           C
ATOM   2573  ND1 HIP X 164      20.696  34.615  67.778  1.00  0.00           N
ATOM   2574  HD1 HIP X 164      21.219  34.555  66.917  1.00  0.00           H
ATOM   2575  CE1 HIP X 164      21.140  34.050  68.918  1.00  0.00           C
ATOM   2576  HE1 HIP X 164      22.133  33.626  68.893  1.00  0.00           H
ATOM   2577  NE2 HIP X 164      20.280  34.294  69.928  1.00  0.00           N
ATOM   2578  HE2 HIP X 164      20.403  34.065  70.904  1.00  0.00           H
ATOM   2579  CD2 HIP X 164      19.230  35.036  69.388  1.00  0.00           C
ATOM   2580  HD2 HIP X 164      18.464  35.531  69.967  1.00  0.00           H
ATOM   2581  C   HIP X 164      18.367  38.149  65.459  1.00  0.00           C
ATOM   2582  O   HIP X 164      17.171  37.937  65.444  1.00  0.00           O
ATOM   2583  N   ILE X 165      18.946  39.221  64.863  1.00  0.00           N
ATOM   2584  H   ILE X 165      19.950  39.310  64.922  1.00  0.00           H
ATOM   2585  CA  ILE X 165      18.347  40.107  63.819  1.00  0.00           C
ATOM   2586  HA  ILE X 165      17.378  40.400  64.224  1.00  0.00           H
ATOM   2587  CB  ILE X 165      19.040  41.532  63.628  1.00  0.00           C
ATOM   2588  HB  ILE X 165      19.923  41.217  63.071  1.00  0.00           H
ATOM   2589  CG2 ILE X 165      18.273  42.518  62.781  1.00  0.00           C
ATOM   2590 HG21 ILE X 165      17.309  42.852  63.167  1.00  0.00           H
ATOM   2591 HG22 ILE X 165      18.846  43.408  62.520  1.00  0.00           H
ATOM   2592 HG23 ILE X 165      18.036  42.147  61.784  1.00  0.00           H
ATOM   2593  CG1 ILE X 165      19.551  42.202  64.902  1.00  0.00           C
ATOM   2594 HG12 ILE X 165      20.382  42.882  64.714  1.00  0.00           H
ATOM   2595 HG13 ILE X 165      19.946  41.462  65.598  1.00  0.00           H
ATOM   2596  CD1 ILE X 165      18.447  42.987  65.648  1.00  0.00           C
ATOM   2597 HD11 ILE X 165      18.907  43.346  66.569  1.00  0.00           H
ATOM   2598 HD12 ILE X 165      18.121  43.946  65.245  1.00  0.00           H
ATOM   2599 HD13 ILE X 165      17.555  42.457  65.981  1.00  0.00           H
ATOM   2600  C   ILE X 165      18.165  39.279  62.538  1.00  0.00           C
ATOM   2601  O   ILE X 165      18.894  38.341  62.235  1.00  0.00           O
ATOM   2602  N   ASP X 166      17.096  39.571  61.777  1.00  0.00           N
ATOM   2603  H   ASP X 166      16.451  40.263  62.132  1.00  0.00           H
ATOM   2604  CA  ASP X 166      16.860  39.151  60.435  1.00  0.00           C
ATOM   2605  HA  ASP X 166      17.048  38.100  60.215  1.00  0.00           H
ATOM   2606  CB  ASP X 166      15.398  39.403  60.169  1.00  0.00           C
ATOM   2607  HB2 ASP X 166      15.075  40.382  60.524  1.00  0.00           H
ATOM   2608  HB3 ASP X 166      14.781  38.645  60.653  1.00  0.00           H
ATOM   2609  CG  ASP X 166      15.006  39.400  58.689  1.00  0.00           C
ATOM   2610  OD1 ASP X 166      13.863  39.823  58.297  1.00  0.00           O
ATOM   2611  OD2 ASP X 166      15.808  39.006  57.825  1.00  0.00           O
ATOM   2612  C   ASP X 166      17.732  40.104  59.638  1.00  0.00           C
ATOM   2613  O   ASP X 166      17.568  41.323  59.731  1.00  0.00           O
ATOM   2614  N   THR X 167      18.585  39.577  58.733  1.00  0.00           N
ATOM   2615  H   THR X 167      18.629  38.585  58.551  1.00  0.00           H
ATOM   2616  CA  THR X 167      19.578  40.373  57.911  1.00  0.00           C
ATOM   2617  HA  THR X 167      19.771  41.348  58.358  1.00  0.00           H
ATOM   2618  CB  THR X 167      20.886  39.656  57.777  1.00  0.00           C
ATOM   2619  HB  THR X 167      21.543  40.133  57.050  1.00  0.00           H
ATOM   2620  CG2 THR X 167      21.613  39.609  59.108  1.00  0.00           C
ATOM   2621 HG21 THR X 167      22.574  39.095  59.070  1.00  0.00           H
ATOM   2622 HG22 THR X 167      21.774  40.637  59.434  1.00  0.00           H
ATOM   2623 HG23 THR X 167      20.998  39.044  59.809  1.00  0.00           H
ATOM   2624  OG1 THR X 167      20.705  38.348  57.516  1.00  0.00           O
ATOM   2625  HG1 THR X 167      20.439  38.268  56.598  1.00  0.00           H
ATOM   2626  C   THR X 167      18.964  40.775  56.556  1.00  0.00           C
ATOM   2627  O   THR X 167      19.579  41.593  55.850  1.00  0.00           O
ATOM   2628  N   SER X 168      17.907  40.155  56.143  1.00  0.00           N
ATOM   2629  H   SER X 168      17.566  39.409  56.734  1.00  0.00           H
ATOM   2630  CA  SER X 168      17.232  40.389  54.789  1.00  0.00           C
ATOM   2631  HA  SER X 168      17.975  40.661  54.039  1.00  0.00           H
ATOM   2632  CB  SER X 168      16.468  39.104  54.352  1.00  0.00           C
ATOM   2633  HB2 SER X 168      17.203  38.320  54.535  1.00  0.00           H
ATOM   2634  HB3 SER X 168      16.231  39.253  53.298  1.00  0.00           H
ATOM   2635  OG  SER X 168      15.400  38.838  55.182  1.00  0.00           O
ATOM   2636  HG  SER X 168      15.766  38.791  56.068  1.00  0.00           H
ATOM   2637  C   SER X 168      16.314  41.588  54.805  1.00  0.00           C
ATOM   2638  O   SER X 168      15.933  42.134  53.726  1.00  0.00           O
ATOM   2639  N   LYS X 169      15.863  42.039  56.018  1.00  0.00           N
ATOM   2640  H   LYS X 169      16.094  41.476  56.825  1.00  0.00           H
ATOM   2641  CA  LYS X 169      15.296  43.428  56.206  1.00  0.00           C
ATOM   2642  HA  LYS X 169      14.294  43.392  55.779  1.00  0.00           H
ATOM   2643  CB  LYS X 169      14.977  43.575  57.722  1.00  0.00           C
ATOM   2644  HB2 LYS X 169      14.737  42.584  58.108  1.00  0.00           H
ATOM   2645  HB3 LYS X 169      14.157  44.272  57.894  1.00  0.00           H
ATOM   2646  CG  LYS X 169      16.174  44.139  58.567  1.00  0.00           C
ATOM   2647  HG2 LYS X 169      16.514  45.094  58.167  1.00  0.00           H
ATOM   2648  HG3 LYS X 169      17.020  43.454  58.504  1.00  0.00           H
ATOM   2649  CD  LYS X 169      15.901  44.358  60.115  1.00  0.00           C
ATOM   2650  HD2 LYS X 169      15.161  45.158  60.155  1.00  0.00           H
ATOM   2651  HD3 LYS X 169      16.851  44.602  60.590  1.00  0.00           H
ATOM   2652  CE  LYS X 169      15.204  43.173  60.877  1.00  0.00           C
ATOM   2653  HE2 LYS X 169      15.915  42.465  61.303  1.00  0.00           H
ATOM   2654  HE3 LYS X 169      14.359  42.752  60.331  1.00  0.00           H
ATOM   2655  NZ  LYS X 169      14.450  43.674  62.092  1.00  0.00           N
ATOM   2656  HZ1 LYS X 169      14.016  42.919  62.604  1.00  0.00           H
ATOM   2657  HZ2 LYS X 169      13.683  44.301  61.894  1.00  0.00           H
ATOM   2658  HZ3 LYS X 169      15.006  44.193  62.756  1.00  0.00           H
ATOM   2659  C   LYS X 169      15.905  44.615  55.567  1.00  0.00           C
ATOM   2660  O   LYS X 169      15.184  45.584  55.400  1.00  0.00           O
ATOM   2661  N   TYR X 170      17.185  44.705  55.375  1.00  0.00           N
ATOM   2662  H   TYR X 170      17.761  44.077  55.917  1.00  0.00           H
ATOM   2663  CA  TYR X 170      17.891  45.731  54.570  1.00  0.00           C
ATOM   2664  HA  TYR X 170      17.406  46.699  54.696  1.00  0.00           H
ATOM   2665  CB  TYR X 170      19.313  45.739  55.027  1.00  0.00           C
ATOM   2666  HB2 TYR X 170      19.771  46.685  54.740  1.00  0.00           H
ATOM   2667  HB3 TYR X 170      19.920  44.940  54.602  1.00  0.00           H
ATOM   2668  CG  TYR X 170      19.482  45.608  56.526  1.00  0.00           C
ATOM   2669  CD1 TYR X 170      20.355  44.661  57.152  1.00  0.00           C
ATOM   2670  HD1 TYR X 170      21.003  43.957  56.651  1.00  0.00           H
ATOM   2671  CE1 TYR X 170      20.482  44.748  58.557  1.00  0.00           C
ATOM   2672  HE1 TYR X 170      21.163  44.141  59.135  1.00  0.00           H
ATOM   2673  CZ  TYR X 170      19.798  45.710  59.270  1.00  0.00           C
ATOM   2674  OH  TYR X 170      20.087  45.895  60.615  1.00  0.00           O
ATOM   2675  HH  TYR X 170      19.310  46.014  61.166  1.00  0.00           H
ATOM   2676  CE2 TYR X 170      18.935  46.646  58.661  1.00  0.00           C
ATOM   2677  HE2 TYR X 170      18.446  47.467  59.164  1.00  0.00           H
ATOM   2678  CD2 TYR X 170      18.750  46.574  57.230  1.00  0.00           C
ATOM   2679  HD2 TYR X 170      18.219  47.364  56.719  1.00  0.00           H
ATOM   2680  C   TYR X 170      17.865  45.446  53.077  1.00  0.00           C
ATOM   2681  O   TYR X 170      18.047  46.404  52.338  1.00  0.00           O
ATOM   2682  N   LYS X 171      17.626  44.231  52.525  1.00  0.00           N
ATOM   2683  H   LYS X 171      17.440  43.448  53.135  1.00  0.00           H
ATOM   2684  CA  LYS X 171      17.658  44.026  51.105  1.00  0.00           C
ATOM   2685  HA  LYS X 171      18.626  44.384  50.752  1.00  0.00           H
ATOM   2686  CB  LYS X 171      17.510  42.527  50.763  1.00  0.00           C
ATOM   2687  HB2 LYS X 171      16.502  42.199  51.017  1.00  0.00           H
ATOM   2688  HB3 LYS X 171      18.168  41.978  51.437  1.00  0.00           H
ATOM   2689  CG  LYS X 171      17.779  41.905  49.383  1.00  0.00           C
ATOM   2690  HG2 LYS X 171      18.027  40.858  49.558  1.00  0.00           H
ATOM   2691  HG3 LYS X 171      18.655  42.372  48.934  1.00  0.00           H
ATOM   2692  CD  LYS X 171      16.552  42.056  48.510  1.00  0.00           C
ATOM   2693  HD2 LYS X 171      16.352  43.122  48.393  1.00  0.00           H
ATOM   2694  HD3 LYS X 171      15.678  41.596  48.970  1.00  0.00           H
ATOM   2695  CE  LYS X 171      16.636  41.353  47.136  1.00  0.00           C
ATOM   2696  HE2 LYS X 171      16.766  40.290  47.339  1.00  0.00           H
ATOM   2697  HE3 LYS X 171      17.543  41.655  46.612  1.00  0.00           H
ATOM   2698  NZ  LYS X 171      15.420  41.661  46.291  1.00  0.00           N
ATOM   2699  HZ1 LYS X 171      15.182  42.634  46.419  1.00  0.00           H
ATOM   2700  HZ2 LYS X 171      14.607  41.073  46.406  1.00  0.00           H
ATOM   2701  HZ3 LYS X 171      15.711  41.746  45.328  1.00  0.00           H
ATOM   2702  C   LYS X 171      16.676  44.912  50.317  1.00  0.00           C
ATOM   2703  O   LYS X 171      15.505  45.051  50.698  1.00  0.00           O
ATOM   2704  N   ASP X 172      17.150  45.500  49.244  1.00  0.00           N
ATOM   2705  H   ASP X 172      18.144  45.329  49.203  1.00  0.00           H
ATOM   2706  CA  ASP X 172      16.482  46.496  48.440  1.00  0.00           C
ATOM   2707  HA  ASP X 172      17.195  46.918  47.732  1.00  0.00           H
ATOM   2708  CB  ASP X 172      15.344  45.951  47.602  1.00  0.00           C
ATOM   2709  HB2 ASP X 172      14.678  46.764  47.311  1.00  0.00           H
ATOM   2710  HB3 ASP X 172      14.760  45.222  48.163  1.00  0.00           H
ATOM   2711  CG  ASP X 172      15.790  45.123  46.437  1.00  0.00           C
ATOM   2712  OD1 ASP X 172      14.971  44.315  46.012  1.00  0.00           O
ATOM   2713  OD2 ASP X 172      16.904  45.215  45.915  1.00  0.00           O
ATOM   2714  C   ASP X 172      16.054  47.787  49.116  1.00  0.00           C
ATOM   2715  O   ASP X 172      15.635  48.729  48.415  1.00  0.00           O
ATOM   2716  N   SER X 173      16.126  47.850  50.476  1.00  0.00           N
ATOM   2717  H   SER X 173      16.553  47.101  51.002  1.00  0.00           H
ATOM   2718  CA  SER X 173      15.562  48.877  51.326  1.00  0.00           C
ATOM   2719  HA  SER X 173      14.476  48.967  51.348  1.00  0.00           H
ATOM   2720  CB  SER X 173      15.863  48.574  52.791  1.00  0.00           C
ATOM   2721  HB2 SER X 173      16.943  48.624  52.929  1.00  0.00           H
ATOM   2722  HB3 SER X 173      15.420  47.596  52.979  1.00  0.00           H
ATOM   2723  OG  SER X 173      15.214  49.502  53.602  1.00  0.00           O
ATOM   2724  HG  SER X 173      15.227  49.164  54.501  1.00  0.00           H
ATOM   2725  C   SER X 173      16.115  50.235  51.049  1.00  0.00           C
ATOM   2726  O   SER X 173      17.209  50.351  50.487  1.00  0.00           O
ATOM   2727  N   ASP X 174      15.365  51.289  51.411  1.00  0.00           N
ATOM   2728  H   ASP X 174      14.408  51.062  51.643  1.00  0.00           H
ATOM   2729  CA  ASP X 174      15.825  52.756  51.353  1.00  0.00           C
ATOM   2730  HA  ASP X 174      16.539  52.812  50.531  1.00  0.00           H
ATOM   2731  CB  ASP X 174      14.571  53.693  51.187  1.00  0.00           C
ATOM   2732  HB2 ASP X 174      14.913  54.713  51.359  1.00  0.00           H
ATOM   2733  HB3 ASP X 174      13.846  53.534  51.986  1.00  0.00           H
ATOM   2734  CG  ASP X 174      13.846  53.555  49.806  1.00  0.00           C
ATOM   2735  OD1 ASP X 174      12.956  54.282  49.509  1.00  0.00           O
ATOM   2736  OD2 ASP X 174      14.310  52.648  49.038  1.00  0.00           O
ATOM   2737  C   ASP X 174      16.658  53.086  52.643  1.00  0.00           C
ATOM   2738  O   ASP X 174      16.974  54.233  52.903  1.00  0.00           O
ATOM   2739  N   GLU X 175      16.909  52.078  53.457  1.00  0.00           N
ATOM   2740  H   GLU X 175      16.397  51.212  53.372  1.00  0.00           H
ATOM   2741  CA  GLU X 175      17.643  52.272  54.729  1.00  0.00           C
ATOM   2742  HA  GLU X 175      17.150  53.091  55.254  1.00  0.00           H
ATOM   2743  CB  GLU X 175      17.342  50.994  55.623  1.00  0.00           C
ATOM   2744  HB2 GLU X 175      17.895  50.095  55.353  1.00  0.00           H
ATOM   2745  HB3 GLU X 175      16.267  50.814  55.620  1.00  0.00           H
ATOM   2746  CG  GLU X 175      17.736  51.101  57.064  1.00  0.00           C
ATOM   2747  HG2 GLU X 175      18.800  51.323  57.153  1.00  0.00           H
ATOM   2748  HG3 GLU X 175      17.551  50.128  57.518  1.00  0.00           H
ATOM   2749  CD  GLU X 175      16.842  52.142  57.791  1.00  0.00           C
ATOM   2750  OE1 GLU X 175      15.942  51.789  58.577  1.00  0.00           O
ATOM   2751  OE2 GLU X 175      17.076  53.365  57.692  1.00  0.00           O
ATOM   2752  C   GLU X 175      19.128  52.519  54.527  1.00  0.00           C
ATOM   2753  O   GLU X 175      19.654  52.071  53.544  1.00  0.00           O
ATOM   2754  N   GLU X 176      19.798  53.311  55.279  1.00  0.00           N
ATOM   2755  H   GLU X 176      19.309  53.762  56.039  1.00  0.00           H
ATOM   2756  CA  GLU X 176      21.266  53.528  55.300  1.00  0.00           C
ATOM   2757  HA  GLU X 176      21.768  52.811  54.650  1.00  0.00           H
ATOM   2758  CB  GLU X 176      21.581  54.975  54.845  1.00  0.00           C
ATOM   2759  HB2 GLU X 176      22.606  54.957  54.475  1.00  0.00           H
ATOM   2760  HB3 GLU X 176      21.560  55.648  55.703  1.00  0.00           H
ATOM   2761  CG  GLU X 176      20.843  55.580  53.649  1.00  0.00           C
ATOM   2762  HG2 GLU X 176      20.442  54.826  52.972  1.00  0.00           H
ATOM   2763  HG3 GLU X 176      21.594  56.114  53.066  1.00  0.00           H
ATOM   2764  CD  GLU X 176      19.656  56.465  54.063  1.00  0.00           C
ATOM   2765  OE1 GLU X 176      19.145  56.462  55.244  1.00  0.00           O
ATOM   2766  OE2 GLU X 176      19.099  57.190  53.197  1.00  0.00           O
ATOM   2767  C   GLU X 176      21.911  53.221  56.690  1.00  0.00           C
ATOM   2768  O   GLU X 176      21.434  53.839  57.665  1.00  0.00           O
ATOM   2769  N   LEU X 177      22.970  52.411  56.750  1.00  0.00           N
ATOM   2770  H   LEU X 177      23.120  51.902  55.890  1.00  0.00           H
ATOM   2771  CA  LEU X 177      23.297  51.747  58.029  1.00  0.00           C
ATOM   2772  HA  LEU X 177      22.413  51.683  58.664  1.00  0.00           H
ATOM   2773  CB  LEU X 177      23.684  50.297  57.695  1.00  0.00           C
ATOM   2774  HB2 LEU X 177      24.067  49.825  58.600  1.00  0.00           H
ATOM   2775  HB3 LEU X 177      24.498  50.255  56.972  1.00  0.00           H
ATOM   2776  CG  LEU X 177      22.523  49.415  57.251  1.00  0.00           C
ATOM   2777  HG  LEU X 177      22.244  49.856  56.293  1.00  0.00           H
ATOM   2778  CD1 LEU X 177      23.088  47.940  57.098  1.00  0.00           C
ATOM   2779 HD11 LEU X 177      23.688  47.867  56.191  1.00  0.00           H
ATOM   2780 HD12 LEU X 177      23.647  47.675  57.995  1.00  0.00           H
ATOM   2781 HD13 LEU X 177      22.224  47.303  56.908  1.00  0.00           H
ATOM   2782  CD2 LEU X 177      21.266  49.452  58.168  1.00  0.00           C
ATOM   2783 HD21 LEU X 177      21.607  49.292  59.191  1.00  0.00           H
ATOM   2784 HD22 LEU X 177      20.856  50.461  58.139  1.00  0.00           H
ATOM   2785 HD23 LEU X 177      20.522  48.745  57.801  1.00  0.00           H
ATOM   2786  C   LEU X 177      24.459  52.454  58.720  1.00  0.00           C
ATOM   2787  O   LEU X 177      25.163  53.213  58.048  1.00  0.00           O
ATOM   2788  N   THR X 178      24.741  52.145  60.012  1.00  0.00           N
ATOM   2789  H   THR X 178      24.112  51.529  60.506  1.00  0.00           H
ATOM   2790  CA  THR X 178      25.883  52.628  60.771  1.00  0.00           C
ATOM   2791  HA  THR X 178      26.539  53.191  60.107  1.00  0.00           H
ATOM   2792  CB  THR X 178      25.439  53.569  61.919  1.00  0.00           C
ATOM   2793  HB  THR X 178      24.758  53.122  62.644  1.00  0.00           H
ATOM   2794  CG2 THR X 178      26.584  54.181  62.688  1.00  0.00           C
ATOM   2795 HG21 THR X 178      27.264  53.417  63.066  1.00  0.00           H
ATOM   2796 HG22 THR X 178      27.069  54.894  62.021  1.00  0.00           H
ATOM   2797 HG23 THR X 178      26.039  54.675  63.492  1.00  0.00           H
ATOM   2798  OG1 THR X 178      24.848  54.647  61.170  1.00  0.00           O
ATOM   2799  HG1 THR X 178      24.119  54.284  60.662  1.00  0.00           H
ATOM   2800  C   THR X 178      26.665  51.473  61.230  1.00  0.00           C
ATOM   2801  O   THR X 178      26.317  50.965  62.286  1.00  0.00           O
ATOM   2802  N   ILE X 179      27.681  51.053  60.507  1.00  0.00           N
ATOM   2803  H   ILE X 179      27.961  51.632  59.728  1.00  0.00           H
ATOM   2804  CA  ILE X 179      28.452  49.825  60.775  1.00  0.00           C
ATOM   2805  HA  ILE X 179      27.968  49.087  61.416  1.00  0.00           H
ATOM   2806  CB  ILE X 179      28.784  49.192  59.446  1.00  0.00           C
ATOM   2807  HB  ILE X 179      29.263  49.954  58.832  1.00  0.00           H
ATOM   2808  CG2 ILE X 179      29.798  48.034  59.713  1.00  0.00           C
ATOM   2809 HG21 ILE X 179      29.834  47.422  58.812  1.00  0.00           H
ATOM   2810 HG22 ILE X 179      30.724  48.537  59.991  1.00  0.00           H
ATOM   2811 HG23 ILE X 179      29.411  47.450  60.548  1.00  0.00           H
ATOM   2812  CG1 ILE X 179      27.583  48.642  58.676  1.00  0.00           C
ATOM   2813 HG12 ILE X 179      26.694  49.271  58.724  1.00  0.00           H
ATOM   2814 HG13 ILE X 179      27.331  47.657  59.068  1.00  0.00           H
ATOM   2815  CD1 ILE X 179      27.802  48.382  57.196  1.00  0.00           C
ATOM   2816 HD11 ILE X 179      27.924  49.343  56.696  1.00  0.00           H
ATOM   2817 HD12 ILE X 179      28.699  47.782  57.036  1.00  0.00           H
ATOM   2818 HD13 ILE X 179      26.915  47.888  56.799  1.00  0.00           H
ATOM   2819  C   ILE X 179      29.723  50.265  61.537  1.00  0.00           C
ATOM   2820  O   ILE X 179      30.413  51.088  61.010  1.00  0.00           O
ATOM   2821  N   PRO X 180      29.984  49.702  62.765  1.00  0.00           N
ATOM   2822  CD  PRO X 180      29.055  48.889  63.577  1.00  0.00           C
ATOM   2823  HD2 PRO X 180      29.010  47.914  63.091  1.00  0.00           H
ATOM   2824  HD3 PRO X 180      28.085  49.379  63.661  1.00  0.00           H
ATOM   2825  CG  PRO X 180      29.774  48.747  65.007  1.00  0.00           C
ATOM   2826  HG2 PRO X 180      29.605  49.608  65.653  1.00  0.00           H
ATOM   2827  HG3 PRO X 180      29.435  47.792  65.408  1.00  0.00           H
ATOM   2828  CB  PRO X 180      31.268  48.716  64.585  1.00  0.00           C
ATOM   2829  HB2 PRO X 180      31.827  49.046  65.460  1.00  0.00           H
ATOM   2830  HB3 PRO X 180      31.567  47.752  64.172  1.00  0.00           H
ATOM   2831  CA  PRO X 180      31.239  49.830  63.491  1.00  0.00           C
ATOM   2832  HA  PRO X 180      31.405  50.775  64.008  1.00  0.00           H
ATOM   2833  C   PRO X 180      32.412  49.649  62.520  1.00  0.00           C
ATOM   2834  O   PRO X 180      32.434  48.675  61.723  1.00  0.00           O
ATOM   2835  N   GLY X 181      33.432  50.556  62.463  1.00  0.00           N
ATOM   2836  H   GLY X 181      33.377  51.315  63.127  1.00  0.00           H
ATOM   2837  CA  GLY X 181      34.697  50.410  61.733  1.00  0.00           C
ATOM   2838  HA2 GLY X 181      35.009  49.367  61.672  1.00  0.00           H
ATOM   2839  HA3 GLY X 181      35.575  50.803  62.245  1.00  0.00           H
ATOM   2840  C   GLY X 181      34.629  50.733  60.280  1.00  0.00           C
ATOM   2841  O   GLY X 181      35.696  51.154  59.691  1.00  0.00           O
ATOM   2842  N   PHE X 182      33.450  50.712  59.651  1.00  0.00           N
ATOM   2843  H   PHE X 182      32.554  50.539  60.085  1.00  0.00           H
ATOM   2844  CA  PHE X 182      33.374  51.104  58.246  1.00  0.00           C
ATOM   2845  HA  PHE X 182      34.292  50.871  57.708  1.00  0.00           H
ATOM   2846  CB  PHE X 182      32.429  50.219  57.412  1.00  0.00           C
ATOM   2847  HB2 PHE X 182      31.483  50.062  57.931  1.00  0.00           H
ATOM   2848  HB3 PHE X 182      32.848  49.214  57.433  1.00  0.00           H
ATOM   2849  CG  PHE X 182      32.287  50.556  55.936  1.00  0.00           C
ATOM   2850  CD1 PHE X 182      32.970  49.790  54.980  1.00  0.00           C
ATOM   2851  HD1 PHE X 182      33.449  48.836  55.143  1.00  0.00           H
ATOM   2852  CE1 PHE X 182      33.001  50.286  53.655  1.00  0.00           C
ATOM   2853  HE1 PHE X 182      33.688  49.775  52.996  1.00  0.00           H
ATOM   2854  CZ  PHE X 182      32.365  51.449  53.287  1.00  0.00           C
ATOM   2855  HZ  PHE X 182      32.430  51.870  52.294  1.00  0.00           H
ATOM   2856  CE2 PHE X 182      31.623  52.139  54.240  1.00  0.00           C
ATOM   2857  HE2 PHE X 182      31.133  53.025  53.865  1.00  0.00           H
ATOM   2858  CD2 PHE X 182      31.558  51.701  55.587  1.00  0.00           C
ATOM   2859  HD2 PHE X 182      31.045  52.231  56.376  1.00  0.00           H
ATOM   2860  C   PHE X 182      33.030  52.636  58.072  1.00  0.00           C
ATOM   2861  O   PHE X 182      32.010  53.077  58.561  1.00  0.00           O
ATOM   2862  N   LYS X 183      33.980  53.371  57.385  1.00  0.00           N
ATOM   2863  H   LYS X 183      34.747  52.872  56.957  1.00  0.00           H
ATOM   2864  CA  LYS X 183      34.141  54.775  57.578  1.00  0.00           C
ATOM   2865  HA  LYS X 183      34.145  54.974  58.649  1.00  0.00           H
ATOM   2866  CB  LYS X 183      35.583  55.211  57.036  1.00  0.00           C
ATOM   2867  HB2 LYS X 183      36.311  54.420  57.216  1.00  0.00           H
ATOM   2868  HB3 LYS X 183      35.893  56.108  57.572  1.00  0.00           H
ATOM   2869  CG  LYS X 183      35.496  55.648  55.534  1.00  0.00           C
ATOM   2870  HG2 LYS X 183      36.471  56.053  55.263  1.00  0.00           H
ATOM   2871  HG3 LYS X 183      34.832  56.490  55.338  1.00  0.00           H
ATOM   2872  CD  LYS X 183      35.347  54.443  54.586  1.00  0.00           C
ATOM   2873  HD2 LYS X 183      35.305  54.758  53.544  1.00  0.00           H
ATOM   2874  HD3 LYS X 183      34.450  53.884  54.850  1.00  0.00           H
ATOM   2875  CE  LYS X 183      36.452  53.402  54.691  1.00  0.00           C
ATOM   2876  HE2 LYS X 183      36.559  53.055  55.718  1.00  0.00           H
ATOM   2877  HE3 LYS X 183      37.397  53.922  54.535  1.00  0.00           H
ATOM   2878  NZ  LYS X 183      36.286  52.150  53.911  1.00  0.00           N
ATOM   2879  HZ1 LYS X 183      35.488  51.577  54.145  1.00  0.00           H
ATOM   2880  HZ2 LYS X 183      37.093  51.560  54.058  1.00  0.00           H
ATOM   2881  HZ3 LYS X 183      36.217  52.401  52.935  1.00  0.00           H
ATOM   2882  C   LYS X 183      33.051  55.764  57.075  1.00  0.00           C
ATOM   2883  O   LYS X 183      33.171  56.929  57.430  1.00  0.00           O
ATOM   2884  N   ASN X 184      32.053  55.443  56.221  1.00  0.00           N
ATOM   2885  H   ASN X 184      32.018  54.463  55.978  1.00  0.00           H
ATOM   2886  CA  ASN X 184      30.989  56.298  55.762  1.00  0.00           C
ATOM   2887  HA  ASN X 184      31.017  57.152  56.439  1.00  0.00           H
ATOM   2888  CB  ASN X 184      31.201  56.698  54.280  1.00  0.00           C
ATOM   2889  HB2 ASN X 184      30.351  57.281  53.925  1.00  0.00           H
ATOM   2890  HB3 ASN X 184      31.268  55.805  53.659  1.00  0.00           H
ATOM   2891  CG  ASN X 184      32.447  57.438  53.964  1.00  0.00           C
ATOM   2892  OD1 ASN X 184      32.839  58.365  54.645  1.00  0.00           O
ATOM   2893  ND2 ASN X 184      33.187  57.019  52.986  1.00  0.00           N
ATOM   2894 HD21 ASN X 184      34.105  57.410  52.830  1.00  0.00           H
ATOM   2895 HD22 ASN X 184      32.957  56.103  52.629  1.00  0.00           H
ATOM   2896  C   ASN X 184      29.629  55.675  56.054  1.00  0.00           C
ATOM   2897  O   ASN X 184      29.587  54.475  56.229  1.00  0.00           O
ATOM   2898  N   PRO X 185      28.426  56.373  55.969  1.00  0.00           N
ATOM   2899  CD  PRO X 185      28.294  57.822  56.042  1.00  0.00           C
ATOM   2900  HD2 PRO X 185      28.409  58.539  55.230  1.00  0.00           H
ATOM   2901  HD3 PRO X 185      29.025  58.182  56.767  1.00  0.00           H
ATOM   2902  CG  PRO X 185      26.904  57.978  56.603  1.00  0.00           C
ATOM   2903  HG2 PRO X 185      26.997  57.892  57.685  1.00  0.00           H
ATOM   2904  HG3 PRO X 185      26.560  58.985  56.365  1.00  0.00           H
ATOM   2905  CB  PRO X 185      26.070  56.845  55.977  1.00  0.00           C
ATOM   2906  HB2 PRO X 185      25.109  56.612  56.435  1.00  0.00           H
ATOM   2907  HB3 PRO X 185      25.715  57.220  55.017  1.00  0.00           H
ATOM   2908  CA  PRO X 185      27.151  55.714  56.081  1.00  0.00           C
ATOM   2909  HA  PRO X 185      27.037  55.193  57.032  1.00  0.00           H
ATOM   2910  C   PRO X 185      26.915  54.659  54.946  1.00  0.00           C
ATOM   2911  O   PRO X 185      27.395  54.936  53.831  1.00  0.00           O
ATOM   2912  N   TYR X 186      26.035  53.617  55.164  1.00  0.00           N
ATOM   2913  H   TYR X 186      25.583  53.431  56.048  1.00  0.00           H
ATOM   2914  CA  TYR X 186      26.017  52.602  54.095  1.00  0.00           C
ATOM   2915  HA  TYR X 186      26.643  52.808  53.227  1.00  0.00           H
ATOM   2916  CB  TYR X 186      26.640  51.291  54.714  1.00  0.00           C
ATOM   2917  HB2 TYR X 186      25.868  50.705  55.213  1.00  0.00           H
ATOM   2918  HB3 TYR X 186      27.371  51.582  55.469  1.00  0.00           H
ATOM   2919  CG  TYR X 186      27.269  50.336  53.671  1.00  0.00           C
ATOM   2920  CD1 TYR X 186      28.662  50.115  53.609  1.00  0.00           C
ATOM   2921  HD1 TYR X 186      29.395  50.374  54.358  1.00  0.00           H
ATOM   2922  CE1 TYR X 186      29.234  49.302  52.635  1.00  0.00           C
ATOM   2923  HE1 TYR X 186      30.293  49.093  52.650  1.00  0.00           H
ATOM   2924  CZ  TYR X 186      28.385  48.843  51.550  1.00  0.00           C
ATOM   2925  OH  TYR X 186      28.924  48.019  50.563  1.00  0.00           O
ATOM   2926  HH  TYR X 186      28.251  47.813  49.910  1.00  0.00           H
ATOM   2927  CE2 TYR X 186      27.007  49.226  51.554  1.00  0.00           C
ATOM   2928  HE2 TYR X 186      26.341  49.136  50.709  1.00  0.00           H
ATOM   2929  CD2 TYR X 186      26.489  49.885  52.643  1.00  0.00           C
ATOM   2930  HD2 TYR X 186      25.435  50.113  52.708  1.00  0.00           H
ATOM   2931  C   TYR X 186      24.590  52.310  53.582  1.00  0.00           C
ATOM   2932  O   TYR X 186      23.922  51.605  54.215  1.00  0.00           O
ATOM   2933  N   PRO X 187      24.192  52.772  52.381  1.00  0.00           N
ATOM   2934  CD  PRO X 187      24.829  53.898  51.737  1.00  0.00           C
ATOM   2935  HD2 PRO X 187      25.658  53.567  51.111  1.00  0.00           H
ATOM   2936  HD3 PRO X 187      25.107  54.662  52.462  1.00  0.00           H
ATOM   2937  CG  PRO X 187      23.718  54.542  50.848  1.00  0.00           C
ATOM   2938  HG2 PRO X 187      23.142  55.281  51.405  1.00  0.00           H
ATOM   2939  HG3 PRO X 187      24.076  55.158  50.022  1.00  0.00           H
ATOM   2940  CB  PRO X 187      22.811  53.380  50.467  1.00  0.00           C
ATOM   2941  HB2 PRO X 187      21.853  53.893  50.383  1.00  0.00           H
ATOM   2942  HB3 PRO X 187      23.191  52.876  49.578  1.00  0.00           H
ATOM   2943  CA  PRO X 187      22.878  52.501  51.793  1.00  0.00           C
ATOM   2944  HA  PRO X 187      22.155  52.878  52.515  1.00  0.00           H
ATOM   2945  C   PRO X 187      22.530  51.015  51.509  1.00  0.00           C
ATOM   2946  O   PRO X 187      23.335  50.337  50.862  1.00  0.00           O
ATOM   2947  N   GLY X 188      21.339  50.575  51.824  1.00  0.00           N
ATOM   2948  H   GLY X 188      20.893  51.327  52.331  1.00  0.00           H
ATOM   2949  CA  GLY X 188      20.802  49.198  51.771  1.00  0.00           C
ATOM   2950  HA2 GLY X 188      19.743  49.190  52.030  1.00  0.00           H
ATOM   2951  HA3 GLY X 188      21.282  48.573  52.525  1.00  0.00           H
ATOM   2952  C   GLY X 188      21.020  48.518  50.476  1.00  0.00           C
ATOM   2953  O   GLY X 188      21.478  47.363  50.484  1.00  0.00           O
ATOM   2954  N   LYS X 189      20.801  49.261  49.368  1.00  0.00           N
ATOM   2955  H   LYS X 189      20.670  50.245  49.556  1.00  0.00           H
ATOM   2956  CA  LYS X 189      20.913  48.678  47.960  1.00  0.00           C
ATOM   2957  HA  LYS X 189      20.334  47.759  47.867  1.00  0.00           H
ATOM   2958  CB  LYS X 189      20.317  49.687  46.979  1.00  0.00           C
ATOM   2959  HB2 LYS X 189      20.311  49.282  45.967  1.00  0.00           H
ATOM   2960  HB3 LYS X 189      20.982  50.549  46.948  1.00  0.00           H
ATOM   2961  CG  LYS X 189      18.868  50.062  47.401  1.00  0.00           C
ATOM   2962  HG2 LYS X 189      18.886  50.661  48.311  1.00  0.00           H
ATOM   2963  HG3 LYS X 189      18.235  49.177  47.461  1.00  0.00           H
ATOM   2964  CD  LYS X 189      18.392  51.014  46.361  1.00  0.00           C
ATOM   2965  HD2 LYS X 189      18.663  50.795  45.328  1.00  0.00           H
ATOM   2966  HD3 LYS X 189      18.832  51.988  46.577  1.00  0.00           H
ATOM   2967  CE  LYS X 189      16.858  51.287  46.361  1.00  0.00           C
ATOM   2968  HE2 LYS X 189      16.349  50.413  45.954  1.00  0.00           H
ATOM   2969  HE3 LYS X 189      16.674  52.197  45.789  1.00  0.00           H
ATOM   2970  NZ  LYS X 189      16.361  51.524  47.709  1.00  0.00           N
ATOM   2971  HZ1 LYS X 189      15.377  51.349  47.561  1.00  0.00           H
ATOM   2972  HZ2 LYS X 189      16.506  52.441  48.108  1.00  0.00           H
ATOM   2973  HZ3 LYS X 189      16.629  50.813  48.374  1.00  0.00           H
ATOM   2974  C   LYS X 189      22.312  48.325  47.527  1.00  0.00           C
ATOM   2975  O   LYS X 189      22.513  47.715  46.484  1.00  0.00           O
ATOM   2976  N   PHE X 190      23.354  48.674  48.313  1.00  0.00           N
ATOM   2977  H   PHE X 190      23.254  49.212  49.161  1.00  0.00           H
ATOM   2978  CA  PHE X 190      24.811  48.381  47.945  1.00  0.00           C
ATOM   2979  HA  PHE X 190      24.874  47.759  47.052  1.00  0.00           H
ATOM   2980  CB  PHE X 190      25.628  49.715  47.654  1.00  0.00           C
ATOM   2981  HB2 PHE X 190      26.674  49.535  47.408  1.00  0.00           H
ATOM   2982  HB3 PHE X 190      25.814  50.206  48.609  1.00  0.00           H
ATOM   2983  CG  PHE X 190      25.040  50.719  46.792  1.00  0.00           C
ATOM   2984  CD1 PHE X 190      24.611  50.331  45.527  1.00  0.00           C
ATOM   2985  HD1 PHE X 190      24.761  49.334  45.139  1.00  0.00           H
ATOM   2986  CE1 PHE X 190      23.918  51.278  44.726  1.00  0.00           C
ATOM   2987  HE1 PHE X 190      23.493  50.931  43.796  1.00  0.00           H
ATOM   2988  CZ  PHE X 190      23.812  52.667  45.123  1.00  0.00           C
ATOM   2989  HZ  PHE X 190      23.323  53.307  44.403  1.00  0.00           H
ATOM   2990  CE2 PHE X 190      24.318  53.061  46.375  1.00  0.00           C
ATOM   2991  HE2 PHE X 190      24.131  54.033  46.808  1.00  0.00           H
ATOM   2992  CD2 PHE X 190      24.926  52.091  47.192  1.00  0.00           C
ATOM   2993  HD2 PHE X 190      25.160  52.417  48.195  1.00  0.00           H
ATOM   2994  C   PHE X 190      25.498  47.501  49.012  1.00  0.00           C
ATOM   2995  O   PHE X 190      26.689  47.245  48.920  1.00  0.00           O
ATOM   2996  N   LEU X 191      24.836  47.016  50.017  1.00  0.00           N
ATOM   2997  H   LEU X 191      23.858  47.263  50.077  1.00  0.00           H
ATOM   2998  CA  LEU X 191      25.305  45.834  50.745  1.00  0.00           C
ATOM   2999  HA  LEU X 191      26.276  46.122  51.149  1.00  0.00           H
ATOM   3000  CB  LEU X 191      24.333  45.607  51.917  1.00  0.00           C
ATOM   3001  HB2 LEU X 191      24.547  44.666  52.425  1.00  0.00           H
ATOM   3002  HB3 LEU X 191      23.291  45.503  51.614  1.00  0.00           H
ATOM   3003  CG  LEU X 191      24.381  46.706  52.963  1.00  0.00           C
ATOM   3004  HG  LEU X 191      24.438  47.694  52.506  1.00  0.00           H
ATOM   3005  CD1 LEU X 191      23.217  46.557  53.935  1.00  0.00           C
ATOM   3006 HD11 LEU X 191      22.413  46.199  53.291  1.00  0.00           H
ATOM   3007 HD12 LEU X 191      23.488  45.836  54.705  1.00  0.00           H
ATOM   3008 HD13 LEU X 191      22.920  47.547  54.282  1.00  0.00           H
ATOM   3009  CD2 LEU X 191      25.702  46.625  53.734  1.00  0.00           C
ATOM   3010 HD21 LEU X 191      25.630  47.441  54.453  1.00  0.00           H
ATOM   3011 HD22 LEU X 191      25.774  45.658  54.234  1.00  0.00           H
ATOM   3012 HD23 LEU X 191      26.537  46.893  53.087  1.00  0.00           H
ATOM   3013  C   LEU X 191      25.396  44.647  49.746  1.00  0.00           C
ATOM   3014  O   LEU X 191      24.449  44.441  48.899  1.00  0.00           O
ATOM   3015  N   PRO X 192      26.502  43.885  49.753  1.00  0.00           N
ATOM   3016  CD  PRO X 192      27.733  44.206  50.436  1.00  0.00           C
ATOM   3017  HD2 PRO X 192      27.629  44.354  51.511  1.00  0.00           H
ATOM   3018  HD3 PRO X 192      28.182  45.108  50.021  1.00  0.00           H
ATOM   3019  CG  PRO X 192      28.678  43.001  50.374  1.00  0.00           C
ATOM   3020  HG2 PRO X 192      29.733  43.274  50.347  1.00  0.00           H
ATOM   3021  HG3 PRO X 192      28.487  42.318  51.201  1.00  0.00           H
ATOM   3022  CB  PRO X 192      28.149  42.228  49.163  1.00  0.00           C
ATOM   3023  HB2 PRO X 192      28.681  42.571  48.276  1.00  0.00           H
ATOM   3024  HB3 PRO X 192      28.327  41.194  49.460  1.00  0.00           H
ATOM   3025  CA  PRO X 192      26.654  42.622  49.046  1.00  0.00           C
ATOM   3026  HA  PRO X 192      26.310  42.687  48.014  1.00  0.00           H
ATOM   3027  C   PRO X 192      25.728  41.539  49.673  1.00  0.00           C
ATOM   3028  O   PRO X 192      25.414  41.552  50.848  1.00  0.00           O
ATOM   3029  N   ARG X 193      25.331  40.497  48.907  1.00  0.00           N
ATOM   3030  H   ARG X 193      25.696  40.509  47.965  1.00  0.00           H
ATOM   3031  CA  ARG X 193      24.317  39.443  49.184  1.00  0.00           C
ATOM   3032  HA  ARG X 193      23.546  39.893  49.811  1.00  0.00           H
ATOM   3033  CB  ARG X 193      23.657  38.919  47.862  1.00  0.00           C
ATOM   3034  HB2 ARG X 193      23.069  38.046  48.144  1.00  0.00           H
ATOM   3035  HB3 ARG X 193      24.444  38.613  47.172  1.00  0.00           H
ATOM   3036  CG  ARG X 193      22.763  40.103  47.240  1.00  0.00           C
ATOM   3037  HG2 ARG X 193      22.287  39.709  46.342  1.00  0.00           H
ATOM   3038  HG3 ARG X 193      23.404  40.865  46.796  1.00  0.00           H
ATOM   3039  CD  ARG X 193      21.679  40.750  48.101  1.00  0.00           C
ATOM   3040  HD2 ARG X 193      21.318  41.547  47.451  1.00  0.00           H
ATOM   3041  HD3 ARG X 193      22.097  41.181  49.011  1.00  0.00           H
ATOM   3042  NE  ARG X 193      20.647  39.604  48.302  1.00  0.00           N
ATOM   3043  HE  ARG X 193      20.706  39.125  49.190  1.00  0.00           H
ATOM   3044  CZ  ARG X 193      19.706  39.260  47.440  1.00  0.00           C
ATOM   3045  NH1 ARG X 193      19.475  39.874  46.289  1.00  0.00           N
ATOM   3046 HH11 ARG X 193      18.841  39.451  45.626  1.00  0.00           H
ATOM   3047 HH12 ARG X 193      20.018  40.661  45.964  1.00  0.00           H
ATOM   3048  NH2 ARG X 193      18.928  38.160  47.550  1.00  0.00           N
ATOM   3049 HH21 ARG X 193      18.190  38.074  46.865  1.00  0.00           H
ATOM   3050 HH22 ARG X 193      19.022  37.501  48.310  1.00  0.00           H
ATOM   3051  C   ARG X 193      24.864  38.268  50.064  1.00  0.00           C
ATOM   3052  O   ARG X 193      24.175  37.411  50.565  1.00  0.00           O
ATOM   3053  N   LEU X 194      26.219  38.230  50.273  1.00  0.00           N
ATOM   3054  H   LEU X 194      26.873  38.931  49.957  1.00  0.00           H
ATOM   3055  CA  LEU X 194      26.834  37.472  51.386  1.00  0.00           C
ATOM   3056  HA  LEU X 194      26.432  36.460  51.328  1.00  0.00           H
ATOM   3057  CB  LEU X 194      28.381  37.408  51.205  1.00  0.00           C
ATOM   3058  HB2 LEU X 194      28.817  38.395  51.362  1.00  0.00           H
ATOM   3059  HB3 LEU X 194      28.571  37.184  50.156  1.00  0.00           H
ATOM   3060  CG  LEU X 194      29.168  36.380  52.010  1.00  0.00           C
ATOM   3061  HG  LEU X 194      29.104  36.686  53.054  1.00  0.00           H
ATOM   3062  CD1 LEU X 194      28.611  34.921  51.796  1.00  0.00           C
ATOM   3063 HD11 LEU X 194      29.186  34.120  52.260  1.00  0.00           H
ATOM   3064 HD12 LEU X 194      27.618  34.954  52.244  1.00  0.00           H
ATOM   3065 HD13 LEU X 194      28.439  34.754  50.732  1.00  0.00           H
ATOM   3066  CD2 LEU X 194      30.590  36.293  51.526  1.00  0.00           C
ATOM   3067 HD21 LEU X 194      30.650  35.728  50.596  1.00  0.00           H
ATOM   3068 HD22 LEU X 194      31.135  37.235  51.457  1.00  0.00           H
ATOM   3069 HD23 LEU X 194      31.084  35.749  52.331  1.00  0.00           H
ATOM   3070  C   LEU X 194      26.479  38.068  52.808  1.00  0.00           C
ATOM   3071  O   LEU X 194      26.715  37.391  53.799  1.00  0.00           O
ATOM   3072  N   THR X 195      25.971  39.287  52.885  1.00  0.00           N
ATOM   3073  H   THR X 195      25.880  39.820  52.033  1.00  0.00           H
ATOM   3074  CA  THR X 195      25.395  39.884  54.107  1.00  0.00           C
ATOM   3075  HA  THR X 195      26.036  39.430  54.863  1.00  0.00           H
ATOM   3076  CB  THR X 195      25.539  41.390  54.227  1.00  0.00           C
ATOM   3077  HB  THR X 195      25.261  41.656  55.247  1.00  0.00           H
ATOM   3078  CG2 THR X 195      26.949  41.828  53.963  1.00  0.00           C
ATOM   3079 HG21 THR X 195      27.154  41.708  52.899  1.00  0.00           H
ATOM   3080 HG22 THR X 195      27.086  42.863  54.274  1.00  0.00           H
ATOM   3081 HG23 THR X 195      27.618  41.308  54.649  1.00  0.00           H
ATOM   3082  OG1 THR X 195      24.721  42.071  53.279  1.00  0.00           O
ATOM   3083  HG1 THR X 195      25.162  42.081  52.426  1.00  0.00           H
ATOM   3084  C   THR X 195      23.940  39.468  54.403  1.00  0.00           C
ATOM   3085  O   THR X 195      23.651  39.021  55.547  1.00  0.00           O
ATOM   3086  N   THR X 196      22.946  39.713  53.498  1.00  0.00           N
ATOM   3087  H   THR X 196      23.122  40.028  52.554  1.00  0.00           H
ATOM   3088  CA  THR X 196      21.539  39.740  53.805  1.00  0.00           C
ATOM   3089  HA  THR X 196      21.442  40.409  54.660  1.00  0.00           H
ATOM   3090  CB  THR X 196      20.738  40.451  52.685  1.00  0.00           C
ATOM   3091  HB  THR X 196      19.662  40.386  52.844  1.00  0.00           H
ATOM   3092  CG2 THR X 196      20.991  41.961  52.555  1.00  0.00           C
ATOM   3093 HG21 THR X 196      20.744  42.440  53.503  1.00  0.00           H
ATOM   3094 HG22 THR X 196      22.060  42.134  52.438  1.00  0.00           H
ATOM   3095 HG23 THR X 196      20.431  42.336  51.698  1.00  0.00           H
ATOM   3096  OG1 THR X 196      21.113  40.007  51.404  1.00  0.00           O
ATOM   3097  HG1 THR X 196      20.652  39.182  51.237  1.00  0.00           H
ATOM   3098  C   THR X 196      20.915  38.346  54.062  1.00  0.00           C
ATOM   3099  O   THR X 196      20.157  38.023  54.981  1.00  0.00           O
ATOM   3100  N   ASP X 197      21.063  37.499  52.995  1.00  0.00           N
ATOM   3101  H   ASP X 197      21.426  37.914  52.148  1.00  0.00           H
ATOM   3102  CA  ASP X 197      20.267  36.282  52.807  1.00  0.00           C
ATOM   3103  HA  ASP X 197      19.214  36.564  52.831  1.00  0.00           H
ATOM   3104  CB  ASP X 197      20.525  35.736  51.376  1.00  0.00           C
ATOM   3105  HB2 ASP X 197      19.894  34.871  51.168  1.00  0.00           H
ATOM   3106  HB3 ASP X 197      21.558  35.403  51.282  1.00  0.00           H
ATOM   3107  CG  ASP X 197      20.375  36.836  50.254  1.00  0.00           C
ATOM   3108  OD1 ASP X 197      20.695  36.465  49.124  1.00  0.00           O
ATOM   3109  OD2 ASP X 197      19.895  37.911  50.542  1.00  0.00           O
ATOM   3110  C   ASP X 197      20.587  35.208  53.820  1.00  0.00           C
ATOM   3111  O   ASP X 197      21.756  34.994  54.009  1.00  0.00           O
ATOM   3112  N   GLN X 198      19.674  34.443  54.460  1.00  0.00           N
ATOM   3113  H   GLN X 198      18.704  34.631  54.250  1.00  0.00           H
ATOM   3114  CA  GLN X 198      20.010  33.438  55.452  1.00  0.00           C
ATOM   3115  HA  GLN X 198      20.966  33.694  55.908  1.00  0.00           H
ATOM   3116  CB  GLN X 198      18.909  33.522  56.487  1.00  0.00           C
ATOM   3117  HB2 GLN X 198      18.902  32.701  57.204  1.00  0.00           H
ATOM   3118  HB3 GLN X 198      17.972  33.410  55.941  1.00  0.00           H
ATOM   3119  CG  GLN X 198      18.808  34.744  57.384  1.00  0.00           C
ATOM   3120  HG2 GLN X 198      19.764  35.211  57.623  1.00  0.00           H
ATOM   3121  HG3 GLN X 198      18.443  34.296  58.308  1.00  0.00           H
ATOM   3122  CD  GLN X 198      17.748  35.787  56.911  1.00  0.00           C
ATOM   3123  OE1 GLN X 198      17.544  36.089  55.745  1.00  0.00           O
ATOM   3124  NE2 GLN X 198      17.013  36.321  57.914  1.00  0.00           N
ATOM   3125 HE21 GLN X 198      16.415  37.112  57.720  1.00  0.00           H
ATOM   3126 HE22 GLN X 198      17.154  35.911  58.826  1.00  0.00           H
ATOM   3127  C   GLN X 198      20.200  31.959  54.976  1.00  0.00           C
ATOM   3128  O   GLN X 198      19.578  31.017  55.478  1.00  0.00           O
ATOM   3129  N   THR X 199      20.792  31.758  53.808  1.00  0.00           N
ATOM   3130  H   THR X 199      21.342  32.527  53.453  1.00  0.00           H
ATOM   3131  CA  THR X 199      21.065  30.480  53.109  1.00  0.00           C
ATOM   3132  HA  THR X 199      20.149  29.892  53.155  1.00  0.00           H
ATOM   3133  CB  THR X 199      21.483  30.751  51.646  1.00  0.00           C
ATOM   3134  HB  THR X 199      21.943  29.872  51.195  1.00  0.00           H
ATOM   3135  CG2 THR X 199      20.276  31.161  50.873  1.00  0.00           C
ATOM   3136 HG21 THR X 199      19.580  30.326  50.795  1.00  0.00           H
ATOM   3137 HG22 THR X 199      19.817  31.911  51.518  1.00  0.00           H
ATOM   3138 HG23 THR X 199      20.542  31.654  49.938  1.00  0.00           H
ATOM   3139  OG1 THR X 199      22.492  31.731  51.764  1.00  0.00           O
ATOM   3140  HG1 THR X 199      22.896  31.890  50.909  1.00  0.00           H
ATOM   3141  C   THR X 199      22.104  29.567  53.888  1.00  0.00           C
ATOM   3142  O   THR X 199      22.827  30.118  54.693  1.00  0.00           O
ATOM   3143  N   THR X 200      22.284  28.339  53.411  1.00  0.00           N
ATOM   3144  H   THR X 200      21.533  27.927  52.877  1.00  0.00           H
ATOM   3145  CA  THR X 200      23.439  27.535  53.739  1.00  0.00           C
ATOM   3146  HA  THR X 200      23.305  27.174  54.759  1.00  0.00           H
ATOM   3147  CB  THR X 200      23.581  26.285  52.835  1.00  0.00           C
ATOM   3148  HB  THR X 200      23.750  26.634  51.816  1.00  0.00           H
ATOM   3149  CG2 THR X 200      24.657  25.203  53.244  1.00  0.00           C
ATOM   3150 HG21 THR X 200      24.694  24.478  52.431  1.00  0.00           H
ATOM   3151 HG22 THR X 200      25.643  25.666  53.282  1.00  0.00           H
ATOM   3152 HG23 THR X 200      24.476  24.862  54.263  1.00  0.00           H
ATOM   3153  OG1 THR X 200      22.402  25.561  53.025  1.00  0.00           O
ATOM   3154  HG1 THR X 200      22.540  25.063  53.834  1.00  0.00           H
ATOM   3155  C   THR X 200      24.720  28.418  53.567  1.00  0.00           C
ATOM   3156  O   THR X 200      25.550  28.406  54.481  1.00  0.00           O
ATOM   3157  N   ALA X 201      24.895  29.158  52.454  1.00  0.00           N
ATOM   3158  H   ALA X 201      24.269  28.921  51.698  1.00  0.00           H
ATOM   3159  CA  ALA X 201      26.190  29.834  52.170  1.00  0.00           C
ATOM   3160  HA  ALA X 201      27.011  29.117  52.197  1.00  0.00           H
ATOM   3161  CB  ALA X 201      26.136  30.572  50.868  1.00  0.00           C
ATOM   3162  HB1 ALA X 201      27.068  30.904  50.410  1.00  0.00           H
ATOM   3163  HB2 ALA X 201      25.607  29.917  50.176  1.00  0.00           H
ATOM   3164  HB3 ALA X 201      25.528  31.460  51.039  1.00  0.00           H
ATOM   3165  C   ALA X 201      26.535  30.882  53.190  1.00  0.00           C
ATOM   3166  O   ALA X 201      27.614  30.888  53.772  1.00  0.00           O
ATOM   3167  N   THR X 202      25.589  31.743  53.537  1.00  0.00           N
ATOM   3168  H   THR X 202      24.690  31.698  53.080  1.00  0.00           H
ATOM   3169  CA  THR X 202      25.910  32.761  54.593  1.00  0.00           C
ATOM   3170  HA  THR X 202      26.853  33.262  54.378  1.00  0.00           H
ATOM   3171  CB  THR X 202      24.783  33.806  54.599  1.00  0.00           C
ATOM   3172  HB  THR X 202      25.075  34.517  55.372  1.00  0.00           H
ATOM   3173  CG2 THR X 202      24.658  34.619  53.339  1.00  0.00           C
ATOM   3174 HG21 THR X 202      24.002  34.243  52.554  1.00  0.00           H
ATOM   3175 HG22 THR X 202      24.264  35.586  53.650  1.00  0.00           H
ATOM   3176 HG23 THR X 202      25.634  34.840  52.908  1.00  0.00           H
ATOM   3177  OG1 THR X 202      23.456  33.295  54.933  1.00  0.00           O
ATOM   3178  HG1 THR X 202      22.775  33.918  54.670  1.00  0.00           H
ATOM   3179  C   THR X 202      26.002  32.055  55.977  1.00  0.00           C
ATOM   3180  O   THR X 202      26.810  32.429  56.788  1.00  0.00           O
ATOM   3181  N   THR X 203      25.193  30.998  56.290  1.00  0.00           N
ATOM   3182  H   THR X 203      24.513  30.689  55.610  1.00  0.00           H
ATOM   3183  CA  THR X 203      25.167  30.379  57.604  1.00  0.00           C
ATOM   3184  HA  THR X 203      24.910  31.057  58.418  1.00  0.00           H
ATOM   3185  CB  THR X 203      24.126  29.304  57.569  1.00  0.00           C
ATOM   3186  HB  THR X 203      24.346  28.645  56.730  1.00  0.00           H
ATOM   3187  CG2 THR X 203      24.008  28.393  58.779  1.00  0.00           C
ATOM   3188 HG21 THR X 203      24.911  27.795  58.907  1.00  0.00           H
ATOM   3189 HG22 THR X 203      23.862  28.986  59.682  1.00  0.00           H
ATOM   3190 HG23 THR X 203      23.110  27.864  58.461  1.00  0.00           H
ATOM   3191  OG1 THR X 203      22.835  29.880  57.436  1.00  0.00           O
ATOM   3192  HG1 THR X 203      22.727  30.084  56.504  1.00  0.00           H
ATOM   3193  C   THR X 203      26.566  29.804  57.899  1.00  0.00           C
ATOM   3194  O   THR X 203      27.063  29.993  58.969  1.00  0.00           O
ATOM   3195  N   LEU X 204      27.175  29.084  56.927  1.00  0.00           N
ATOM   3196  H   LEU X 204      26.753  28.958  56.018  1.00  0.00           H
ATOM   3197  CA  LEU X 204      28.484  28.559  57.117  1.00  0.00           C
ATOM   3198  HA  LEU X 204      28.604  28.051  58.075  1.00  0.00           H
ATOM   3199  CB  LEU X 204      28.819  27.653  55.859  1.00  0.00           C
ATOM   3200  HB2 LEU X 204      29.898  27.510  55.924  1.00  0.00           H
ATOM   3201  HB3 LEU X 204      28.507  28.109  54.920  1.00  0.00           H
ATOM   3202  CG  LEU X 204      28.325  26.185  55.919  1.00  0.00           C
ATOM   3203  HG  LEU X 204      27.327  26.158  56.355  1.00  0.00           H
ATOM   3204  CD1 LEU X 204      28.243  25.499  54.524  1.00  0.00           C
ATOM   3205 HD11 LEU X 204      27.650  26.192  53.927  1.00  0.00           H
ATOM   3206 HD12 LEU X 204      29.247  25.472  54.102  1.00  0.00           H
ATOM   3207 HD13 LEU X 204      27.926  24.456  54.557  1.00  0.00           H
ATOM   3208  CD2 LEU X 204      29.135  25.282  56.913  1.00  0.00           C
ATOM   3209 HD21 LEU X 204      28.638  24.314  56.979  1.00  0.00           H
ATOM   3210 HD22 LEU X 204      30.168  25.173  56.580  1.00  0.00           H
ATOM   3211 HD23 LEU X 204      29.146  25.662  57.934  1.00  0.00           H
ATOM   3212  C   LEU X 204      29.493  29.742  57.150  1.00  0.00           C
ATOM   3213  O   LEU X 204      30.505  29.610  57.840  1.00  0.00           O
ATOM   3214  N   PHE X 205      29.324  30.809  56.447  1.00  0.00           N
ATOM   3215  H   PHE X 205      28.602  30.940  55.754  1.00  0.00           H
ATOM   3216  CA  PHE X 205      30.231  31.929  56.414  1.00  0.00           C
ATOM   3217  HA  PHE X 205      31.186  31.449  56.200  1.00  0.00           H
ATOM   3218  CB  PHE X 205      29.873  32.905  55.264  1.00  0.00           C
ATOM   3219  HB2 PHE X 205      28.904  33.387  55.386  1.00  0.00           H
ATOM   3220  HB3 PHE X 205      29.787  32.324  54.346  1.00  0.00           H
ATOM   3221  CG  PHE X 205      30.878  33.966  55.134  1.00  0.00           C
ATOM   3222  CD1 PHE X 205      30.492  35.328  55.362  1.00  0.00           C
ATOM   3223  HD1 PHE X 205      29.484  35.543  55.685  1.00  0.00           H
ATOM   3224  CE1 PHE X 205      31.438  36.364  55.321  1.00  0.00           C
ATOM   3225  HE1 PHE X 205      31.215  37.374  55.633  1.00  0.00           H
ATOM   3226  CZ  PHE X 205      32.740  36.066  54.952  1.00  0.00           C
ATOM   3227  HZ  PHE X 205      33.535  36.790  55.046  1.00  0.00           H
ATOM   3228  CE2 PHE X 205      33.157  34.751  54.641  1.00  0.00           C
ATOM   3229  HE2 PHE X 205      34.185  34.646  54.326  1.00  0.00           H
ATOM   3230  CD2 PHE X 205      32.218  33.650  54.778  1.00  0.00           C
ATOM   3231  HD2 PHE X 205      32.549  32.673  54.457  1.00  0.00           H
ATOM   3232  C   PHE X 205      30.415  32.585  57.713  1.00  0.00           C
ATOM   3233  O   PHE X 205      31.490  32.927  58.143  1.00  0.00           O
ATOM   3234  N   PHE X 206      29.320  32.745  58.425  1.00  0.00           N
ATOM   3235  H   PHE X 206      28.466  32.393  58.019  1.00  0.00           H
ATOM   3236  CA  PHE X 206      29.296  33.338  59.762  1.00  0.00           C
ATOM   3237  HA  PHE X 206      30.035  34.134  59.678  1.00  0.00           H
ATOM   3238  CB  PHE X 206      28.045  34.224  60.001  1.00  0.00           C
ATOM   3239  HB2 PHE X 206      28.190  34.695  60.974  1.00  0.00           H
ATOM   3240  HB3 PHE X 206      27.180  33.569  59.901  1.00  0.00           H
ATOM   3241  CG  PHE X 206      27.872  35.394  59.001  1.00  0.00           C
ATOM   3242  CD1 PHE X 206      26.842  35.453  58.061  1.00  0.00           C
ATOM   3243  HD1 PHE X 206      26.168  34.613  57.979  1.00  0.00           H
ATOM   3244  CE1 PHE X 206      26.748  36.407  57.021  1.00  0.00           C
ATOM   3245  HE1 PHE X 206      26.013  36.245  56.247  1.00  0.00           H
ATOM   3246  CZ  PHE X 206      27.695  37.439  57.002  1.00  0.00           C
ATOM   3247  HZ  PHE X 206      27.691  38.094  56.142  1.00  0.00           H
ATOM   3248  CE2 PHE X 206      28.702  37.438  58.006  1.00  0.00           C
ATOM   3249  HE2 PHE X 206      29.521  38.142  57.998  1.00  0.00           H
ATOM   3250  CD2 PHE X 206      28.877  36.406  58.981  1.00  0.00           C
ATOM   3251  HD2 PHE X 206      29.744  36.371  59.623  1.00  0.00           H
ATOM   3252  C   PHE X 206      29.731  32.424  60.919  1.00  0.00           C
ATOM   3253  O   PHE X 206      29.933  32.910  62.051  1.00  0.00           O
ATOM   3254  N   ASP X 207      29.949  31.136  60.659  1.00  0.00           N
ATOM   3255  H   ASP X 207      29.601  30.692  59.821  1.00  0.00           H
ATOM   3256  CA  ASP X 207      30.793  30.344  61.479  1.00  0.00           C
ATOM   3257  HA  ASP X 207      30.751  30.706  62.507  1.00  0.00           H
ATOM   3258  CB  ASP X 207      30.404  28.843  61.554  1.00  0.00           C
ATOM   3259  HB2 ASP X 207      31.297  28.322  61.898  1.00  0.00           H
ATOM   3260  HB3 ASP X 207      30.125  28.467  60.569  1.00  0.00           H
ATOM   3261  CG  ASP X 207      29.195  28.545  62.473  1.00  0.00           C
ATOM   3262  OD1 ASP X 207      28.713  29.499  63.154  1.00  0.00           O
ATOM   3263  OD2 ASP X 207      28.700  27.425  62.561  1.00  0.00           O
ATOM   3264  C   ASP X 207      32.256  30.555  61.093  1.00  0.00           C
ATOM   3265  O   ASP X 207      33.073  30.720  61.987  1.00  0.00           O
ATOM   3266  N   SER X 208      32.595  30.794  59.853  1.00  0.00           N
ATOM   3267  H   SER X 208      31.948  30.618  59.098  1.00  0.00           H
ATOM   3268  CA  SER X 208      33.954  31.133  59.551  1.00  0.00           C
ATOM   3269  HA  SER X 208      34.663  30.404  59.942  1.00  0.00           H
ATOM   3270  CB  SER X 208      34.176  31.053  58.015  1.00  0.00           C
ATOM   3271  HB2 SER X 208      35.193  31.381  57.799  1.00  0.00           H
ATOM   3272  HB3 SER X 208      33.528  31.724  57.451  1.00  0.00           H
ATOM   3273  OG  SER X 208      33.925  29.734  57.527  1.00  0.00           O
ATOM   3274  HG  SER X 208      34.699  29.184  57.666  1.00  0.00           H
ATOM   3275  C   SER X 208      34.371  32.498  60.053  1.00  0.00           C
ATOM   3276  O   SER X 208      35.517  32.667  60.557  1.00  0.00           O
ATOM   3277  N   VAL X 209      33.451  33.451  60.123  1.00  0.00           N
ATOM   3278  H   VAL X 209      32.679  33.378  59.475  1.00  0.00           H
ATOM   3279  CA  VAL X 209      33.792  34.797  60.729  1.00  0.00           C
ATOM   3280  HA  VAL X 209      34.781  35.093  60.379  1.00  0.00           H
ATOM   3281  CB  VAL X 209      32.650  35.818  60.454  1.00  0.00           C
ATOM   3282  HB  VAL X 209      31.671  35.441  60.752  1.00  0.00           H
ATOM   3283  CG1 VAL X 209      32.967  37.226  61.055  1.00  0.00           C
ATOM   3284 HG11 VAL X 209      32.320  37.917  60.515  1.00  0.00           H
ATOM   3285 HG12 VAL X 209      32.760  37.265  62.125  1.00  0.00           H
ATOM   3286 HG13 VAL X 209      34.036  37.412  60.960  1.00  0.00           H
ATOM   3287  CG2 VAL X 209      32.676  36.046  58.892  1.00  0.00           C
ATOM   3288 HG21 VAL X 209      33.611  36.515  58.584  1.00  0.00           H
ATOM   3289 HG22 VAL X 209      32.549  35.097  58.371  1.00  0.00           H
ATOM   3290 HG23 VAL X 209      31.913  36.742  58.545  1.00  0.00           H
ATOM   3291  C   VAL X 209      33.870  34.708  62.250  1.00  0.00           C
ATOM   3292  O   VAL X 209      34.798  35.277  62.830  1.00  0.00           O
ATOM   3293  N   THR X 210      32.957  33.933  62.910  1.00  0.00           N
ATOM   3294  H   THR X 210      32.148  33.536  62.453  1.00  0.00           H
ATOM   3295  CA  THR X 210      33.210  33.570  64.354  1.00  0.00           C
ATOM   3296  HA  THR X 210      33.134  34.482  64.945  1.00  0.00           H
ATOM   3297  CB  THR X 210      32.126  32.626  64.819  1.00  0.00           C
ATOM   3298  HB  THR X 210      32.013  31.784  64.136  1.00  0.00           H
ATOM   3299  CG2 THR X 210      32.264  32.040  66.206  1.00  0.00           C
ATOM   3300 HG21 THR X 210      32.790  31.086  66.159  1.00  0.00           H
ATOM   3301 HG22 THR X 210      32.833  32.667  66.892  1.00  0.00           H
ATOM   3302 HG23 THR X 210      31.243  31.857  66.541  1.00  0.00           H
ATOM   3303  OG1 THR X 210      30.876  33.256  64.763  1.00  0.00           O
ATOM   3304  HG1 THR X 210      30.997  34.198  64.897  1.00  0.00           H
ATOM   3305  C   THR X 210      34.617  33.015  64.648  1.00  0.00           C
ATOM   3306  O   THR X 210      35.245  33.433  65.585  1.00  0.00           O
ATOM   3307  N   ARG X 211      35.125  32.099  63.858  1.00  0.00           N
ATOM   3308  H   ARG X 211      34.562  31.741  63.100  1.00  0.00           H
ATOM   3309  CA  ARG X 211      36.458  31.492  64.031  1.00  0.00           C
ATOM   3310  HA  ARG X 211      36.569  31.437  65.114  1.00  0.00           H
ATOM   3311  CB  ARG X 211      36.611  30.120  63.341  1.00  0.00           C
ATOM   3312  HB2 ARG X 211      37.582  29.687  63.582  1.00  0.00           H
ATOM   3313  HB3 ARG X 211      36.608  30.204  62.255  1.00  0.00           H
ATOM   3314  CG  ARG X 211      35.517  29.187  63.851  1.00  0.00           C
ATOM   3315  HG2 ARG X 211      34.737  29.428  63.129  1.00  0.00           H
ATOM   3316  HG3 ARG X 211      35.215  29.423  64.871  1.00  0.00           H
ATOM   3317  CD  ARG X 211      35.871  27.656  63.769  1.00  0.00           C
ATOM   3318  HD2 ARG X 211      36.360  27.522  62.804  1.00  0.00           H
ATOM   3319  HD3 ARG X 211      34.980  27.028  63.798  1.00  0.00           H
ATOM   3320  NE  ARG X 211      36.891  27.225  64.805  1.00  0.00           N
ATOM   3321  HE  ARG X 211      37.012  27.754  65.657  1.00  0.00           H
ATOM   3322  CZ  ARG X 211      37.590  26.069  64.970  1.00  0.00           C
ATOM   3323  NH1 ARG X 211      37.452  25.060  64.132  1.00  0.00           N
ATOM   3324 HH11 ARG X 211      36.706  25.019  63.451  1.00  0.00           H
ATOM   3325 HH12 ARG X 211      37.922  24.211  64.412  1.00  0.00           H
ATOM   3326  NH2 ARG X 211      38.307  25.792  65.989  1.00  0.00           N
ATOM   3327 HH21 ARG X 211      38.680  26.495  66.612  1.00  0.00           H
ATOM   3328 HH22 ARG X 211      38.666  24.861  66.143  1.00  0.00           H
ATOM   3329  C   ARG X 211      37.611  32.346  63.604  1.00  0.00           C
ATOM   3330  O   ARG X 211      38.723  31.990  64.037  1.00  0.00           O
ATOM   3331  N   PHE X 212      37.425  33.524  62.983  1.00  0.00           N
ATOM   3332  H   PHE X 212      36.474  33.799  62.782  1.00  0.00           H
ATOM   3333  CA  PHE X 212      38.549  34.449  62.698  1.00  0.00           C
ATOM   3334  HA  PHE X 212      39.318  34.015  62.059  1.00  0.00           H
ATOM   3335  CB  PHE X 212      38.068  35.795  62.112  1.00  0.00           C
ATOM   3336  HB2 PHE X 212      38.918  36.477  62.128  1.00  0.00           H
ATOM   3337  HB3 PHE X 212      37.295  36.179  62.778  1.00  0.00           H
ATOM   3338  CG  PHE X 212      37.489  35.806  60.659  1.00  0.00           C
ATOM   3339  CD1 PHE X 212      37.509  34.779  59.756  1.00  0.00           C
ATOM   3340  HD1 PHE X 212      37.866  33.819  60.098  1.00  0.00           H
ATOM   3341  CE1 PHE X 212      37.024  34.892  58.460  1.00  0.00           C
ATOM   3342  HE1 PHE X 212      37.025  33.990  57.866  1.00  0.00           H
ATOM   3343  CZ  PHE X 212      36.441  36.070  58.062  1.00  0.00           C
ATOM   3344  HZ  PHE X 212      36.009  36.336  57.109  1.00  0.00           H
ATOM   3345  CE2 PHE X 212      36.282  37.134  58.971  1.00  0.00           C
ATOM   3346  HE2 PHE X 212      35.792  38.054  58.688  1.00  0.00           H
ATOM   3347  CD2 PHE X 212      36.908  37.067  60.230  1.00  0.00           C
ATOM   3348  HD2 PHE X 212      36.841  37.909  60.902  1.00  0.00           H
ATOM   3349  C   PHE X 212      39.325  34.770  64.011  1.00  0.00           C
ATOM   3350  O   PHE X 212      40.496  34.910  64.032  1.00  0.00           O
ATOM   3351  N   LYS X 213      38.576  34.929  65.114  1.00  0.00           N
ATOM   3352  H   LYS X 213      37.617  34.678  64.920  1.00  0.00           H
ATOM   3353  CA  LYS X 213      38.942  35.233  66.465  1.00  0.00           C
ATOM   3354  HA  LYS X 213      39.516  36.160  66.499  1.00  0.00           H
ATOM   3355  CB  LYS X 213      37.600  35.378  67.215  1.00  0.00           C
ATOM   3356  HB2 LYS X 213      37.794  35.838  68.184  1.00  0.00           H
ATOM   3357  HB3 LYS X 213      37.145  34.402  67.383  1.00  0.00           H
ATOM   3358  CG  LYS X 213      36.593  36.429  66.562  1.00  0.00           C
ATOM   3359  HG2 LYS X 213      36.349  36.109  65.549  1.00  0.00           H
ATOM   3360  HG3 LYS X 213      37.016  37.433  66.565  1.00  0.00           H
ATOM   3361  CD  LYS X 213      35.284  36.332  67.387  1.00  0.00           C
ATOM   3362  HD2 LYS X 213      35.456  36.985  68.243  1.00  0.00           H
ATOM   3363  HD3 LYS X 213      35.127  35.282  67.631  1.00  0.00           H
ATOM   3364  CE  LYS X 213      34.164  36.832  66.460  1.00  0.00           C
ATOM   3365  HE2 LYS X 213      34.078  36.172  65.596  1.00  0.00           H
ATOM   3366  HE3 LYS X 213      34.344  37.806  66.006  1.00  0.00           H
ATOM   3367  NZ  LYS X 213      32.854  36.959  67.176  1.00  0.00           N
ATOM   3368  HZ1 LYS X 213      32.144  36.886  66.462  1.00  0.00           H
ATOM   3369  HZ2 LYS X 213      32.770  37.873  67.596  1.00  0.00           H
ATOM   3370  HZ3 LYS X 213      32.724  36.289  67.920  1.00  0.00           H
ATOM   3371  C   LYS X 213      39.898  34.144  67.070  1.00  0.00           C
ATOM   3372  O   LYS X 213      40.468  34.529  68.072  1.00  0.00           O
ATOM   3373  N   GLU X 214      39.905  32.866  66.639  1.00  0.00           N
ATOM   3374  H   GLU X 214      39.289  32.723  65.852  1.00  0.00           H
ATOM   3375  CA  GLU X 214      40.778  31.858  67.149  1.00  0.00           C
ATOM   3376  HA  GLU X 214      40.794  31.905  68.238  1.00  0.00           H
ATOM   3377  CB  GLU X 214      40.114  30.581  66.864  1.00  0.00           C
ATOM   3378  HB2 GLU X 214      40.766  29.713  66.966  1.00  0.00           H
ATOM   3379  HB3 GLU X 214      39.893  30.683  65.802  1.00  0.00           H
ATOM   3380  CG  GLU X 214      38.895  30.264  67.697  1.00  0.00           C
ATOM   3381  HG2 GLU X 214      38.115  30.965  67.403  1.00  0.00           H
ATOM   3382  HG3 GLU X 214      39.037  30.355  68.774  1.00  0.00           H
ATOM   3383  CD  GLU X 214      38.365  28.896  67.437  1.00  0.00           C
ATOM   3384  OE1 GLU X 214      37.130  28.818  67.212  1.00  0.00           O
ATOM   3385  OE2 GLU X 214      38.997  27.875  67.652  1.00  0.00           O
ATOM   3386  C   GLU X 214      42.277  32.003  66.647  1.00  0.00           C
ATOM   3387  O   GLU X 214      43.198  31.666  67.365  1.00  0.00           O
ATOM   3388  N   THR X 215      42.432  32.640  65.491  1.00  0.00           N
ATOM   3389  H   THR X 215      41.645  32.846  64.892  1.00  0.00           H
ATOM   3390  CA  THR X 215      43.809  33.030  65.027  1.00  0.00           C
ATOM   3391  HA  THR X 215      44.503  32.190  65.012  1.00  0.00           H
ATOM   3392  CB  THR X 215      43.674  33.491  63.504  1.00  0.00           C
ATOM   3393  HB  THR X 215      44.700  33.597  63.151  1.00  0.00           H
ATOM   3394  CG2 THR X 215      42.848  32.535  62.582  1.00  0.00           C
ATOM   3395 HG21 THR X 215      43.082  32.909  61.585  1.00  0.00           H
ATOM   3396 HG22 THR X 215      43.251  31.528  62.686  1.00  0.00           H
ATOM   3397 HG23 THR X 215      41.779  32.579  62.788  1.00  0.00           H
ATOM   3398  OG1 THR X 215      43.160  34.763  63.403  1.00  0.00           O
ATOM   3399  HG1 THR X 215      42.275  34.844  63.764  1.00  0.00           H
ATOM   3400  C   THR X 215      44.530  34.083  65.785  1.00  0.00           C
ATOM   3401  O   THR X 215      43.838  34.890  66.443  1.00  0.00           O
ATOM   3402  N   LYS X 216      45.859  34.063  65.723  1.00  0.00           N
ATOM   3403  H   LYS X 216      46.275  33.295  65.215  1.00  0.00           H
ATOM   3404  CA  LYS X 216      46.763  35.022  66.350  1.00  0.00           C
ATOM   3405  HA  LYS X 216      46.272  35.270  67.291  1.00  0.00           H
ATOM   3406  CB  LYS X 216      48.122  34.229  66.597  1.00  0.00           C
ATOM   3407  HB2 LYS X 216      48.539  33.824  65.675  1.00  0.00           H
ATOM   3408  HB3 LYS X 216      47.858  33.365  67.207  1.00  0.00           H
ATOM   3409  CG  LYS X 216      49.285  34.997  67.250  1.00  0.00           C
ATOM   3410  HG2 LYS X 216      48.719  35.552  67.998  1.00  0.00           H
ATOM   3411  HG3 LYS X 216      49.760  35.596  66.474  1.00  0.00           H
ATOM   3412  CD  LYS X 216      50.294  34.085  67.953  1.00  0.00           C
ATOM   3413  HD2 LYS X 216      50.799  33.520  67.171  1.00  0.00           H
ATOM   3414  HD3 LYS X 216      49.814  33.353  68.602  1.00  0.00           H
ATOM   3415  CE  LYS X 216      51.321  34.831  68.781  1.00  0.00           C
ATOM   3416  HE2 LYS X 216      51.637  34.121  69.545  1.00  0.00           H
ATOM   3417  HE3 LYS X 216      50.770  35.550  69.388  1.00  0.00           H
ATOM   3418  NZ  LYS X 216      52.353  35.404  67.921  1.00  0.00           N
ATOM   3419  HZ1 LYS X 216      52.043  36.060  67.219  1.00  0.00           H
ATOM   3420  HZ2 LYS X 216      52.929  34.676  67.522  1.00  0.00           H
ATOM   3421  HZ3 LYS X 216      53.062  35.937  68.405  1.00  0.00           H
ATOM   3422  C   LYS X 216      47.012  36.327  65.592  1.00  0.00           C
ATOM   3423  O   LYS X 216      47.448  37.230  66.213  1.00  0.00           O
ATOM   3424  N   GLY X 217      46.700  36.361  64.282  1.00  0.00           N
ATOM   3425  H   GLY X 217      46.222  35.550  63.917  1.00  0.00           H
ATOM   3426  CA  GLY X 217      46.618  37.634  63.540  1.00  0.00           C
ATOM   3427  HA2 GLY X 217      47.684  37.857  63.530  1.00  0.00           H
ATOM   3428  HA3 GLY X 217      46.048  38.407  64.056  1.00  0.00           H
ATOM   3429  C   GLY X 217      46.091  37.525  62.093  1.00  0.00           C
ATOM   3430  O   GLY X 217      46.027  36.416  61.475  1.00  0.00           O
ATOM   3431  N   ILE X 218      45.588  38.543  61.390  1.00  0.00           N
ATOM   3432  H   ILE X 218      45.583  39.387  61.945  1.00  0.00           H
ATOM   3433  CA  ILE X 218      45.057  38.463  59.992  1.00  0.00           C
ATOM   3434  HA  ILE X 218      45.299  37.501  59.539  1.00  0.00           H
ATOM   3435  CB  ILE X 218      43.519  38.718  60.010  1.00  0.00           C
ATOM   3436  HB  ILE X 218      43.216  39.488  60.719  1.00  0.00           H
ATOM   3437  CG2 ILE X 218      42.962  39.276  58.627  1.00  0.00           C
ATOM   3438 HG21 ILE X 218      43.048  38.449  57.921  1.00  0.00           H
ATOM   3439 HG22 ILE X 218      41.908  39.519  58.761  1.00  0.00           H
ATOM   3440 HG23 ILE X 218      43.588  40.110  58.310  1.00  0.00           H
ATOM   3441  CG1 ILE X 218      42.779  37.477  60.491  1.00  0.00           C
ATOM   3442 HG12 ILE X 218      43.001  37.415  61.556  1.00  0.00           H
ATOM   3443 HG13 ILE X 218      43.124  36.612  59.925  1.00  0.00           H
ATOM   3444  CD1 ILE X 218      41.279  37.300  60.247  1.00  0.00           C
ATOM   3445 HD11 ILE X 218      40.728  38.080  60.772  1.00  0.00           H
ATOM   3446 HD12 ILE X 218      41.032  37.382  59.189  1.00  0.00           H
ATOM   3447 HD13 ILE X 218      40.894  36.354  60.629  1.00  0.00           H
ATOM   3448  C   ILE X 218      45.970  39.375  59.082  1.00  0.00           C
ATOM   3449  O   ILE X 218      46.339  40.463  59.440  1.00  0.00           O
ATOM   3450  N   MET X 219      46.301  38.884  57.898  1.00  0.00           N
ATOM   3451  H   MET X 219      45.962  37.993  57.565  1.00  0.00           H
ATOM   3452  CA  MET X 219      46.963  39.627  56.830  1.00  0.00           C
ATOM   3453  HA  MET X 219      47.375  40.552  57.235  1.00  0.00           H
ATOM   3454  CB  MET X 219      48.217  38.949  56.374  1.00  0.00           C
ATOM   3455  HB2 MET X 219      48.955  38.877  57.172  1.00  0.00           H
ATOM   3456  HB3 MET X 219      48.594  39.453  55.484  1.00  0.00           H
ATOM   3457  CG  MET X 219      48.018  37.478  56.017  1.00  0.00           C
ATOM   3458  HG2 MET X 219      47.269  37.645  55.243  1.00  0.00           H
ATOM   3459  HG3 MET X 219      47.583  36.923  56.848  1.00  0.00           H
ATOM   3460  SD  MET X 219      49.543  36.611  55.313  1.00  0.00           S
ATOM   3461  CE  MET X 219      49.941  35.826  56.925  1.00  0.00           C
ATOM   3462  HE1 MET X 219      50.664  35.023  56.778  1.00  0.00           H
ATOM   3463  HE2 MET X 219      50.331  36.537  57.653  1.00  0.00           H
ATOM   3464  HE3 MET X 219      49.032  35.443  57.388  1.00  0.00           H
ATOM   3465  C   MET X 219      45.974  39.913  55.673  1.00  0.00           C
ATOM   3466  O   MET X 219      45.028  39.144  55.363  1.00  0.00           O
ATOM   3467  N   VAL X 220      46.135  41.116  55.075  1.00  0.00           N
ATOM   3468  H   VAL X 220      46.899  41.698  55.386  1.00  0.00           H
ATOM   3469  CA  VAL X 220      45.282  41.638  54.025  1.00  0.00           C
ATOM   3470  HA  VAL X 220      44.826  40.800  53.498  1.00  0.00           H
ATOM   3471  CB  VAL X 220      44.158  42.499  54.636  1.00  0.00           C
ATOM   3472  HB  VAL X 220      43.864  43.208  53.863  1.00  0.00           H
ATOM   3473  CG1 VAL X 220      42.914  41.638  55.003  1.00  0.00           C
ATOM   3474 HG11 VAL X 220      42.075  42.271  55.291  1.00  0.00           H
ATOM   3475 HG12 VAL X 220      42.669  41.043  54.124  1.00  0.00           H
ATOM   3476 HG13 VAL X 220      43.059  40.962  55.846  1.00  0.00           H
ATOM   3477  CG2 VAL X 220      44.629  43.274  55.911  1.00  0.00           C
ATOM   3478 HG21 VAL X 220      44.700  42.554  56.727  1.00  0.00           H
ATOM   3479 HG22 VAL X 220      45.601  43.743  55.760  1.00  0.00           H
ATOM   3480 HG23 VAL X 220      43.923  44.089  56.071  1.00  0.00           H
ATOM   3481  C   VAL X 220      45.960  42.368  52.882  1.00  0.00           C
ATOM   3482  O   VAL X 220      46.787  43.141  53.121  1.00  0.00           O
ATOM   3483  N   ASN X 221      45.538  42.069  51.645  1.00  0.00           N
ATOM   3484  H   ASN X 221      44.871  41.319  51.534  1.00  0.00           H
ATOM   3485  CA  ASN X 221      46.158  42.541  50.364  1.00  0.00           C
ATOM   3486  HA  ASN X 221      47.241  42.504  50.487  1.00  0.00           H
ATOM   3487  CB  ASN X 221      45.772  41.489  49.296  1.00  0.00           C
ATOM   3488  HB2 ASN X 221      44.740  41.570  48.953  1.00  0.00           H
ATOM   3489  HB3 ASN X 221      46.031  40.492  49.654  1.00  0.00           H
ATOM   3490  CG  ASN X 221      46.600  41.568  48.047  1.00  0.00           C
ATOM   3491  OD1 ASN X 221      47.519  42.393  47.966  1.00  0.00           O
ATOM   3492  ND2 ASN X 221      46.405  40.672  47.094  1.00  0.00           N
ATOM   3493 HD21 ASN X 221      45.561  40.122  47.024  1.00  0.00           H
ATOM   3494 HD22 ASN X 221      47.076  40.683  46.339  1.00  0.00           H
ATOM   3495  C   ASN X 221      45.708  44.001  50.072  1.00  0.00           C
ATOM   3496  O   ASN X 221      44.921  44.297  49.206  1.00  0.00           O
ATOM   3497  N   THR X 222      46.286  44.889  50.858  1.00  0.00           N
ATOM   3498  H   THR X 222      46.926  44.518  51.547  1.00  0.00           H
ATOM   3499  CA  THR X 222      45.938  46.335  50.880  1.00  0.00           C
ATOM   3500  HA  THR X 222      45.837  46.582  49.823  1.00  0.00           H
ATOM   3501  CB  THR X 222      44.587  46.655  51.616  1.00  0.00           C
ATOM   3502  HB  THR X 222      43.878  45.874  51.342  1.00  0.00           H
ATOM   3503  CG2 THR X 222      44.603  46.777  53.128  1.00  0.00           C
ATOM   3504 HG21 THR X 222      44.930  45.814  53.519  1.00  0.00           H
ATOM   3505 HG22 THR X 222      45.327  47.534  53.429  1.00  0.00           H
ATOM   3506 HG23 THR X 222      43.629  47.014  53.555  1.00  0.00           H
ATOM   3507  OG1 THR X 222      44.058  47.902  51.201  1.00  0.00           O
ATOM   3508  HG1 THR X 222      43.123  47.969  51.409  1.00  0.00           H
ATOM   3509  C   THR X 222      47.038  47.190  51.509  1.00  0.00           C
ATOM   3510  O   THR X 222      47.972  46.704  52.166  1.00  0.00           O
ATOM   3511  N   PHE X 223      46.976  48.519  51.380  1.00  0.00           N
ATOM   3512  H   PHE X 223      46.067  48.872  51.118  1.00  0.00           H
ATOM   3513  CA  PHE X 223      47.690  49.489  52.202  1.00  0.00           C
ATOM   3514  HA  PHE X 223      48.115  48.973  53.063  1.00  0.00           H
ATOM   3515  CB  PHE X 223      48.926  49.901  51.441  1.00  0.00           C
ATOM   3516  HB2 PHE X 223      49.427  49.044  50.990  1.00  0.00           H
ATOM   3517  HB3 PHE X 223      49.622  50.377  52.132  1.00  0.00           H
ATOM   3518  CG  PHE X 223      48.689  50.930  50.316  1.00  0.00           C
ATOM   3519  CD1 PHE X 223      48.041  50.555  49.125  1.00  0.00           C
ATOM   3520  HD1 PHE X 223      47.435  49.666  49.031  1.00  0.00           H
ATOM   3521  CE1 PHE X 223      47.849  51.439  48.021  1.00  0.00           C
ATOM   3522  HE1 PHE X 223      47.248  51.122  47.182  1.00  0.00           H
ATOM   3523  CZ  PHE X 223      48.534  52.664  48.082  1.00  0.00           C
ATOM   3524  HZ  PHE X 223      48.651  53.350  47.256  1.00  0.00           H
ATOM   3525  CE2 PHE X 223      49.288  53.015  49.223  1.00  0.00           C
ATOM   3526  HE2 PHE X 223      49.935  53.870  49.096  1.00  0.00           H
ATOM   3527  CD2 PHE X 223      49.381  52.159  50.304  1.00  0.00           C
ATOM   3528  HD2 PHE X 223      50.046  52.471  51.097  1.00  0.00           H
ATOM   3529  C   PHE X 223      46.779  50.702  52.635  1.00  0.00           C
ATOM   3530  O   PHE X 223      45.641  50.844  52.244  1.00  0.00           O
ATOM   3531  N   ALA X 224      47.307  51.509  53.563  1.00  0.00           N
ATOM   3532  H   ALA X 224      48.272  51.376  53.828  1.00  0.00           H
ATOM   3533  CA  ALA X 224      46.507  52.331  54.455  1.00  0.00           C
ATOM   3534  HA  ALA X 224      45.764  51.698  54.938  1.00  0.00           H
ATOM   3535  CB  ALA X 224      47.363  52.754  55.617  1.00  0.00           C
ATOM   3536  HB1 ALA X 224      48.130  53.497  55.399  1.00  0.00           H
ATOM   3537  HB2 ALA X 224      46.790  53.167  56.446  1.00  0.00           H
ATOM   3538  HB3 ALA X 224      48.053  51.959  55.902  1.00  0.00           H
ATOM   3539  C   ALA X 224      45.904  53.588  53.771  1.00  0.00           C
ATOM   3540  O   ALA X 224      45.186  54.353  54.373  1.00  0.00           O
ATOM   3541  N   GLU X 225      46.358  53.850  52.577  1.00  0.00           N
ATOM   3542  H   GLU X 225      47.161  53.296  52.316  1.00  0.00           H
ATOM   3543  CA  GLU X 225      45.739  54.871  51.611  1.00  0.00           C
ATOM   3544  HA  GLU X 225      45.692  55.743  52.264  1.00  0.00           H
ATOM   3545  CB  GLU X 225      46.629  55.024  50.413  1.00  0.00           C
ATOM   3546  HB2 GLU X 225      46.181  55.837  49.841  1.00  0.00           H
ATOM   3547  HB3 GLU X 225      46.576  54.125  49.798  1.00  0.00           H
ATOM   3548  CG  GLU X 225      48.043  55.350  50.836  1.00  0.00           C
ATOM   3549  HG2 GLU X 225      48.769  55.418  50.026  1.00  0.00           H
ATOM   3550  HG3 GLU X 225      48.395  54.648  51.593  1.00  0.00           H
ATOM   3551  CD  GLU X 225      48.228  56.719  51.400  1.00  0.00           C
ATOM   3552  OE1 GLU X 225      47.296  57.577  51.374  1.00  0.00           O
ATOM   3553  OE2 GLU X 225      49.278  56.929  52.022  1.00  0.00           O
ATOM   3554  C   GLU X 225      44.324  54.394  51.204  1.00  0.00           C
ATOM   3555  O   GLU X 225      43.370  55.175  51.204  1.00  0.00           O
ATOM   3556  N   LEU X 226      44.212  53.119  50.811  1.00  0.00           N
ATOM   3557  H   LEU X 226      44.959  52.440  50.776  1.00  0.00           H
ATOM   3558  CA  LEU X 226      42.917  52.630  50.350  1.00  0.00           C
ATOM   3559  HA  LEU X 226      42.415  53.395  49.758  1.00  0.00           H
ATOM   3560  CB  LEU X 226      43.190  51.291  49.624  1.00  0.00           C
ATOM   3561  HB2 LEU X 226      42.274  50.958  49.137  1.00  0.00           H
ATOM   3562  HB3 LEU X 226      43.371  50.477  50.325  1.00  0.00           H
ATOM   3563  CG  LEU X 226      44.194  51.244  48.468  1.00  0.00           C
ATOM   3564  HG  LEU X 226      45.101  51.559  48.985  1.00  0.00           H
ATOM   3565  CD1 LEU X 226      44.396  49.773  48.040  1.00  0.00           C
ATOM   3566 HD11 LEU X 226      44.549  49.182  48.943  1.00  0.00           H
ATOM   3567 HD12 LEU X 226      43.469  49.480  47.546  1.00  0.00           H
ATOM   3568 HD13 LEU X 226      45.278  49.660  47.409  1.00  0.00           H
ATOM   3569  CD2 LEU X 226      44.013  52.010  47.243  1.00  0.00           C
ATOM   3570 HD21 LEU X 226      44.956  51.899  46.707  1.00  0.00           H
ATOM   3571 HD22 LEU X 226      43.150  51.619  46.704  1.00  0.00           H
ATOM   3572 HD23 LEU X 226      43.768  53.051  47.453  1.00  0.00           H
ATOM   3573  C   LEU X 226      41.909  52.339  51.479  1.00  0.00           C
ATOM   3574  O   LEU X 226      40.780  52.783  51.381  1.00  0.00           O
ATOM   3575  N   GLU X 227      42.307  51.744  52.641  1.00  0.00           N
ATOM   3576  H   GLU X 227      43.310  51.671  52.728  1.00  0.00           H
ATOM   3577  CA  GLU X 227      41.444  51.667  53.854  1.00  0.00           C
ATOM   3578  HA  GLU X 227      40.406  51.825  53.561  1.00  0.00           H
ATOM   3579  CB  GLU X 227      41.525  50.204  54.243  1.00  0.00           C
ATOM   3580  HB2 GLU X 227      42.535  49.810  54.360  1.00  0.00           H
ATOM   3581  HB3 GLU X 227      41.159  49.631  53.391  1.00  0.00           H
ATOM   3582  CG  GLU X 227      40.611  49.815  55.437  1.00  0.00           C
ATOM   3583  HG2 GLU X 227      41.126  49.990  56.382  1.00  0.00           H
ATOM   3584  HG3 GLU X 227      40.595  48.725  55.422  1.00  0.00           H
ATOM   3585  CD  GLU X 227      39.289  50.504  55.538  1.00  0.00           C
ATOM   3586  OE1 GLU X 227      39.065  51.154  56.585  1.00  0.00           O
ATOM   3587  OE2 GLU X 227      38.480  50.527  54.624  1.00  0.00           O
ATOM   3588  C   GLU X 227      41.813  52.569  55.097  1.00  0.00           C
ATOM   3589  O   GLU X 227      42.895  52.362  55.693  1.00  0.00           O
ATOM   3590  N   PRO X 228      40.984  53.576  55.483  1.00  0.00           N
ATOM   3591  CD  PRO X 228      39.795  53.920  54.807  1.00  0.00           C
ATOM   3592  HD2 PRO X 228      39.111  53.083  54.946  1.00  0.00           H
ATOM   3593  HD3 PRO X 228      39.897  54.027  53.727  1.00  0.00           H
ATOM   3594  CG  PRO X 228      39.318  55.347  55.368  1.00  0.00           C
ATOM   3595  HG2 PRO X 228      39.017  55.967  54.523  1.00  0.00           H
ATOM   3596  HG3 PRO X 228      38.491  55.160  56.053  1.00  0.00           H
ATOM   3597  CB  PRO X 228      40.521  55.773  56.163  1.00  0.00           C
ATOM   3598  HB2 PRO X 228      41.149  56.240  55.405  1.00  0.00           H
ATOM   3599  HB3 PRO X 228      40.272  56.523  56.914  1.00  0.00           H
ATOM   3600  CA  PRO X 228      41.282  54.477  56.574  1.00  0.00           C
ATOM   3601  HA  PRO X 228      42.336  54.735  56.478  1.00  0.00           H
ATOM   3602  C   PRO X 228      41.032  54.089  58.043  1.00  0.00           C
ATOM   3603  O   PRO X 228      41.448  54.800  58.952  1.00  0.00           O
ATOM   3604  N   PHE X 229      40.316  53.060  58.385  1.00  0.00           N
ATOM   3605  H   PHE X 229      39.923  52.461  57.674  1.00  0.00           H
ATOM   3606  CA  PHE X 229      39.826  52.938  59.815  1.00  0.00           C
ATOM   3607  HA  PHE X 229      40.541  53.314  60.547  1.00  0.00           H
ATOM   3608  CB  PHE X 229      38.488  53.818  59.846  1.00  0.00           C
ATOM   3609  HB2 PHE X 229      37.880  53.501  58.999  1.00  0.00           H
ATOM   3610  HB3 PHE X 229      38.813  54.847  59.690  1.00  0.00           H
ATOM   3611  CG  PHE X 229      37.734  53.769  61.187  1.00  0.00           C
ATOM   3612  CD1 PHE X 229      36.356  53.728  61.140  1.00  0.00           C
ATOM   3613  HD1 PHE X 229      35.917  53.651  60.156  1.00  0.00           H
ATOM   3614  CE1 PHE X 229      35.640  53.649  62.407  1.00  0.00           C
ATOM   3615  HE1 PHE X 229      34.566  53.734  62.489  1.00  0.00           H
ATOM   3616  CZ  PHE X 229      36.425  53.795  63.606  1.00  0.00           C
ATOM   3617  HZ  PHE X 229      35.918  53.863  64.557  1.00  0.00           H
ATOM   3618  CE2 PHE X 229      37.877  53.881  63.573  1.00  0.00           C
ATOM   3619  HE2 PHE X 229      38.334  54.127  64.520  1.00  0.00           H
ATOM   3620  CD2 PHE X 229      38.474  53.831  62.312  1.00  0.00           C
ATOM   3621  HD2 PHE X 229      39.549  53.916  62.249  1.00  0.00           H
ATOM   3622  C   PHE X 229      39.679  51.485  60.267  1.00  0.00           C
ATOM   3623  O   PHE X 229      40.093  51.196  61.399  1.00  0.00           O
ATOM   3624  N   ALA X 230      39.281  50.631  59.352  1.00  0.00           N
ATOM   3625  H   ALA X 230      39.035  50.929  58.419  1.00  0.00           H
ATOM   3626  CA  ALA X 230      38.887  49.222  59.786  1.00  0.00           C
ATOM   3627  HA  ALA X 230      38.072  49.292  60.507  1.00  0.00           H
ATOM   3628  CB  ALA X 230      38.316  48.489  58.573  1.00  0.00           C
ATOM   3629  HB1 ALA X 230      38.021  47.486  58.882  1.00  0.00           H
ATOM   3630  HB2 ALA X 230      37.393  48.904  58.166  1.00  0.00           H
ATOM   3631  HB3 ALA X 230      39.050  48.183  57.828  1.00  0.00           H
ATOM   3632  C   ALA X 230      40.006  48.463  60.438  1.00  0.00           C
ATOM   3633  O   ALA X 230      39.856  47.784  61.434  1.00  0.00           O
ATOM   3634  N   LEU X 231      41.252  48.656  60.014  1.00  0.00           N
ATOM   3635  H   LEU X 231      41.362  49.223  59.185  1.00  0.00           H
ATOM   3636  CA  LEU X 231      42.460  47.930  60.384  1.00  0.00           C
ATOM   3637  HA  LEU X 231      42.262  46.858  60.373  1.00  0.00           H
ATOM   3638  CB  LEU X 231      43.586  48.166  59.377  1.00  0.00           C
ATOM   3639  HB2 LEU X 231      44.485  47.619  59.659  1.00  0.00           H
ATOM   3640  HB3 LEU X 231      43.866  49.205  59.555  1.00  0.00           H
ATOM   3641  CG  LEU X 231      43.199  48.065  57.870  1.00  0.00           C
ATOM   3642  HG  LEU X 231      42.516  48.891  57.672  1.00  0.00           H
ATOM   3643  CD1 LEU X 231      44.432  48.161  56.990  1.00  0.00           C
ATOM   3644 HD11 LEU X 231      44.943  47.222  57.199  1.00  0.00           H
ATOM   3645 HD12 LEU X 231      44.328  48.312  55.915  1.00  0.00           H
ATOM   3646 HD13 LEU X 231      44.946  49.084  57.258  1.00  0.00           H
ATOM   3647  CD2 LEU X 231      42.460  46.710  57.560  1.00  0.00           C
ATOM   3648 HD21 LEU X 231      41.497  46.733  58.069  1.00  0.00           H
ATOM   3649 HD22 LEU X 231      42.328  46.677  56.479  1.00  0.00           H
ATOM   3650 HD23 LEU X 231      43.099  45.893  57.898  1.00  0.00           H
ATOM   3651  C   LEU X 231      43.049  48.247  61.798  1.00  0.00           C
ATOM   3652  O   LEU X 231      43.941  47.520  62.280  1.00  0.00           O
ATOM   3653  N   GLN X 232      42.664  49.365  62.436  1.00  0.00           N
ATOM   3654  H   GLN X 232      42.048  49.960  61.901  1.00  0.00           H
ATOM   3655  CA  GLN X 232      42.926  49.789  63.822  1.00  0.00           C
ATOM   3656  HA  GLN X 232      43.519  49.055  64.368  1.00  0.00           H
ATOM   3657  CB  GLN X 232      43.975  50.904  63.686  1.00  0.00           C
ATOM   3658  HB2 GLN X 232      44.804  50.395  63.195  1.00  0.00           H
ATOM   3659  HB3 GLN X 232      44.310  51.012  64.718  1.00  0.00           H
ATOM   3660  CG  GLN X 232      43.542  52.228  63.086  1.00  0.00           C
ATOM   3661  HG2 GLN X 232      44.066  53.055  63.565  1.00  0.00           H
ATOM   3662  HG3 GLN X 232      42.499  52.343  63.378  1.00  0.00           H
ATOM   3663  CD  GLN X 232      43.568  52.385  61.540  1.00  0.00           C
ATOM   3664  OE1 GLN X 232      44.143  51.590  60.795  1.00  0.00           O
ATOM   3665  NE2 GLN X 232      43.066  53.508  61.145  1.00  0.00           N
ATOM   3666 HE21 GLN X 232      42.815  53.624  60.173  1.00  0.00           H
ATOM   3667 HE22 GLN X 232      42.568  54.108  61.787  1.00  0.00           H
ATOM   3668  C   GLN X 232      41.693  50.072  64.685  1.00  0.00           C
ATOM   3669  O   GLN X 232      41.882  50.589  65.771  1.00  0.00           O
ATOM   3670  N   SER X 233      40.519  49.659  64.290  1.00  0.00           N
ATOM   3671  H   SER X 233      40.552  49.378  63.320  1.00  0.00           H
ATOM   3672  CA  SER X 233      39.236  49.887  64.939  1.00  0.00           C
ATOM   3673  HA  SER X 233      39.283  50.439  65.878  1.00  0.00           H
ATOM   3674  CB  SER X 233      38.291  50.751  64.101  1.00  0.00           C
ATOM   3675  HB2 SER X 233      38.752  51.738  64.082  1.00  0.00           H
ATOM   3676  HB3 SER X 233      37.273  50.788  64.489  1.00  0.00           H
ATOM   3677  OG  SER X 233      38.193  50.242  62.821  1.00  0.00           O
ATOM   3678  HG  SER X 233      38.987  50.463  62.329  1.00  0.00           H
ATOM   3679  C   SER X 233      38.676  48.501  65.287  1.00  0.00           C
ATOM   3680  O   SER X 233      38.229  48.377  66.387  1.00  0.00           O
ATOM   3681  N   LEU X 234      38.696  47.470  64.419  1.00  0.00           N
ATOM   3682  H   LEU X 234      39.050  47.500  63.474  1.00  0.00           H
ATOM   3683  CA  LEU X 234      38.341  46.120  64.860  1.00  0.00           C
ATOM   3684  HA  LEU X 234      37.408  46.072  65.422  1.00  0.00           H
ATOM   3685  CB  LEU X 234      38.244  45.208  63.614  1.00  0.00           C
ATOM   3686  HB2 LEU X 234      37.895  44.210  63.880  1.00  0.00           H
ATOM   3687  HB3 LEU X 234      39.256  45.050  63.241  1.00  0.00           H
ATOM   3688  CG  LEU X 234      37.358  45.818  62.478  1.00  0.00           C
ATOM   3689  HG  LEU X 234      37.711  46.812  62.205  1.00  0.00           H
ATOM   3690  CD1 LEU X 234      37.427  44.934  61.255  1.00  0.00           C
ATOM   3691 HD11 LEU X 234      36.815  44.078  61.538  1.00  0.00           H
ATOM   3692 HD12 LEU X 234      36.920  45.408  60.414  1.00  0.00           H
ATOM   3693 HD13 LEU X 234      38.439  44.595  61.034  1.00  0.00           H
ATOM   3694  CD2 LEU X 234      35.913  45.891  62.927  1.00  0.00           C
ATOM   3695 HD21 LEU X 234      35.718  45.091  63.641  1.00  0.00           H
ATOM   3696 HD22 LEU X 234      35.750  46.904  63.295  1.00  0.00           H
ATOM   3697 HD23 LEU X 234      35.203  45.820  62.103  1.00  0.00           H
ATOM   3698  C   LEU X 234      39.386  45.623  65.963  1.00  0.00           C
ATOM   3699  O   LEU X 234      40.627  45.727  65.789  1.00  0.00           O
ATOM   3700  N   LEU X 235      38.820  45.096  67.005  1.00  0.00           N
ATOM   3701  H   LEU X 235      37.842  45.150  67.252  1.00  0.00           H
ATOM   3702  CA  LEU X 235      39.614  44.719  68.222  1.00  0.00           C
ATOM   3703  HA  LEU X 235      40.407  45.416  68.490  1.00  0.00           H
ATOM   3704  CB  LEU X 235      38.707  44.789  69.477  1.00  0.00           C
ATOM   3705  HB2 LEU X 235      39.150  44.228  70.299  1.00  0.00           H
ATOM   3706  HB3 LEU X 235      37.787  44.251  69.249  1.00  0.00           H
ATOM   3707  CG  LEU X 235      38.323  46.178  69.932  1.00  0.00           C
ATOM   3708  HG  LEU X 235      37.712  46.773  69.253  1.00  0.00           H
ATOM   3709  CD1 LEU X 235      37.536  45.935  71.267  1.00  0.00           C
ATOM   3710 HD11 LEU X 235      36.618  45.368  71.109  1.00  0.00           H
ATOM   3711 HD12 LEU X 235      38.259  45.441  71.915  1.00  0.00           H
ATOM   3712 HD13 LEU X 235      37.359  46.890  71.762  1.00  0.00           H
ATOM   3713  CD2 LEU X 235      39.483  47.085  70.319  1.00  0.00           C
ATOM   3714 HD21 LEU X 235      40.104  47.433  69.494  1.00  0.00           H
ATOM   3715 HD22 LEU X 235      39.095  47.919  70.905  1.00  0.00           H
ATOM   3716 HD23 LEU X 235      40.131  46.506  70.977  1.00  0.00           H
ATOM   3717  C   LEU X 235      40.400  43.430  68.132  1.00  0.00           C
ATOM   3718  O   LEU X 235      41.514  43.315  68.695  1.00  0.00           O
ATOM   3719  N   VAL X 236      39.816  42.349  67.543  1.00  0.00           N
ATOM   3720  H   VAL X 236      38.957  42.512  67.037  1.00  0.00           H
ATOM   3721  CA  VAL X 236      40.315  40.971  67.579  1.00  0.00           C
ATOM   3722  HA  VAL X 236      41.351  41.037  67.912  1.00  0.00           H
ATOM   3723  CB  VAL X 236      39.460  40.107  68.547  1.00  0.00           C
ATOM   3724  HB  VAL X 236      38.397  40.059  68.310  1.00  0.00           H
ATOM   3725  CG1 VAL X 236      40.076  38.689  68.588  1.00  0.00           C
ATOM   3726 HG11 VAL X 236      39.946  38.115  67.670  1.00  0.00           H
ATOM   3727 HG12 VAL X 236      41.133  38.711  68.852  1.00  0.00           H
ATOM   3728 HG13 VAL X 236      39.609  38.136  69.403  1.00  0.00           H
ATOM   3729  CG2 VAL X 236      39.487  40.701  69.953  1.00  0.00           C
ATOM   3730 HG21 VAL X 236      38.998  41.674  70.001  1.00  0.00           H
ATOM   3731 HG22 VAL X 236      38.902  40.036  70.588  1.00  0.00           H
ATOM   3732 HG23 VAL X 236      40.486  40.632  70.382  1.00  0.00           H
ATOM   3733  C   VAL X 236      40.277  40.300  66.234  1.00  0.00           C
ATOM   3734  O   VAL X 236      39.324  40.465  65.498  1.00  0.00           O
ATOM   3735  N   PRO X 237      41.310  39.505  65.793  1.00  0.00           N
ATOM   3736  CD  PRO X 237      41.179  38.641  64.626  1.00  0.00           C
ATOM   3737  HD2 PRO X 237      40.800  39.237  63.795  1.00  0.00           H
ATOM   3738  HD3 PRO X 237      40.459  37.889  64.948  1.00  0.00           H
ATOM   3739  CG  PRO X 237      42.577  38.210  64.326  1.00  0.00           C
ATOM   3740  HG2 PRO X 237      42.540  37.296  63.732  1.00  0.00           H
ATOM   3741  HG3 PRO X 237      43.033  39.015  63.750  1.00  0.00           H
ATOM   3742  CB  PRO X 237      43.209  38.178  65.715  1.00  0.00           C
ATOM   3743  HB2 PRO X 237      42.680  37.301  66.089  1.00  0.00           H
ATOM   3744  HB3 PRO X 237      44.292  38.145  65.602  1.00  0.00           H
ATOM   3745  CA  PRO X 237      42.700  39.515  66.291  1.00  0.00           C
ATOM   3746  HA  PRO X 237      42.731  39.476  67.380  1.00  0.00           H
ATOM   3747  C   PRO X 237      43.442  40.741  65.795  1.00  0.00           C
ATOM   3748  O   PRO X 237      42.817  41.707  65.380  1.00  0.00           O
ATOM   3749  N   LYS X 238      44.738  40.782  65.765  1.00  0.00           N
ATOM   3750  H   LYS X 238      45.235  39.960  66.078  1.00  0.00           H
ATOM   3751  CA  LYS X 238      45.604  41.700  65.173  1.00  0.00           C
ATOM   3752  HA  LYS X 238      45.363  42.715  65.487  1.00  0.00           H
ATOM   3753  CB  LYS X 238      46.998  41.428  65.704  1.00  0.00           C
ATOM   3754  HB2 LYS X 238      47.805  42.049  65.316  1.00  0.00           H
ATOM   3755  HB3 LYS X 238      47.258  40.385  65.525  1.00  0.00           H
ATOM   3756  CG  LYS X 238      47.149  41.686  67.208  1.00  0.00           C
ATOM   3757  HG2 LYS X 238      46.505  41.000  67.757  1.00  0.00           H
ATOM   3758  HG3 LYS X 238      46.846  42.732  67.250  1.00  0.00           H
ATOM   3759  CD  LYS X 238      48.618  41.518  67.604  1.00  0.00           C
ATOM   3760  HD2 LYS X 238      49.162  42.283  67.049  1.00  0.00           H
ATOM   3761  HD3 LYS X 238      48.858  40.516  67.248  1.00  0.00           H
ATOM   3762  CE  LYS X 238      48.690  41.617  69.095  1.00  0.00           C
ATOM   3763  HE2 LYS X 238      49.662  41.201  69.362  1.00  0.00           H
ATOM   3764  HE3 LYS X 238      47.794  41.079  69.405  1.00  0.00           H
ATOM   3765  NZ  LYS X 238      48.621  43.006  69.684  1.00  0.00           N
ATOM   3766  HZ1 LYS X 238      48.518  43.075  70.686  1.00  0.00           H
ATOM   3767  HZ2 LYS X 238      47.937  43.601  69.239  1.00  0.00           H
ATOM   3768  HZ3 LYS X 238      49.467  43.524  69.493  1.00  0.00           H
ATOM   3769  C   LYS X 238      45.579  41.716  63.653  1.00  0.00           C
ATOM   3770  O   LYS X 238      45.191  40.664  63.025  1.00  0.00           O
ATOM   3771  N   ILE X 239      45.826  42.829  63.042  1.00  0.00           N
ATOM   3772  H   ILE X 239      45.912  43.667  63.599  1.00  0.00           H
ATOM   3773  CA  ILE X 239      45.363  43.155  61.631  1.00  0.00           C
ATOM   3774  HA  ILE X 239      45.279  42.201  61.110  1.00  0.00           H
ATOM   3775  CB  ILE X 239      44.044  43.899  61.515  1.00  0.00           C
ATOM   3776  HB  ILE X 239      44.272  44.819  62.053  1.00  0.00           H
ATOM   3777  CG2 ILE X 239      43.756  44.120  60.051  1.00  0.00           C
ATOM   3778 HG21 ILE X 239      43.654  43.175  59.518  1.00  0.00           H
ATOM   3779 HG22 ILE X 239      42.752  44.534  59.964  1.00  0.00           H
ATOM   3780 HG23 ILE X 239      44.471  44.810  59.602  1.00  0.00           H
ATOM   3781  CG1 ILE X 239      42.949  43.162  62.298  1.00  0.00           C
ATOM   3782 HG12 ILE X 239      43.175  43.088  63.362  1.00  0.00           H
ATOM   3783 HG13 ILE X 239      42.622  42.192  61.926  1.00  0.00           H
ATOM   3784  CD1 ILE X 239      41.656  43.943  62.264  1.00  0.00           C
ATOM   3785 HD11 ILE X 239      40.962  43.531  62.997  1.00  0.00           H
ATOM   3786 HD12 ILE X 239      41.760  44.973  62.607  1.00  0.00           H
ATOM   3787 HD13 ILE X 239      41.163  44.020  61.295  1.00  0.00           H
ATOM   3788  C   ILE X 239      46.563  43.861  60.866  1.00  0.00           C
ATOM   3789  O   ILE X 239      46.928  44.967  61.263  1.00  0.00           O
ATOM   3790  N   TYR X 240      47.109  43.214  59.838  1.00  0.00           N
ATOM   3791  H   TYR X 240      46.858  42.277  59.557  1.00  0.00           H
ATOM   3792  CA  TYR X 240      48.313  43.677  59.146  1.00  0.00           C
ATOM   3793  HA  TYR X 240      48.684  44.608  59.573  1.00  0.00           H
ATOM   3794  CB  TYR X 240      49.357  42.576  59.446  1.00  0.00           C
ATOM   3795  HB2 TYR X 240      50.286  42.788  58.917  1.00  0.00           H
ATOM   3796  HB3 TYR X 240      48.999  41.628  59.044  1.00  0.00           H
ATOM   3797  CG  TYR X 240      49.625  42.232  60.986  1.00  0.00           C
ATOM   3798  CD1 TYR X 240      50.525  42.993  61.795  1.00  0.00           C
ATOM   3799  HD1 TYR X 240      50.871  43.938  61.403  1.00  0.00           H
ATOM   3800  CE1 TYR X 240      51.018  42.341  62.955  1.00  0.00           C
ATOM   3801  HE1 TYR X 240      51.682  42.909  63.589  1.00  0.00           H
ATOM   3802  CZ  TYR X 240      50.454  41.141  63.422  1.00  0.00           C
ATOM   3803  OH  TYR X 240      50.881  40.678  64.641  1.00  0.00           O
ATOM   3804  HH  TYR X 240      50.759  39.747  64.843  1.00  0.00           H
ATOM   3805  CE2 TYR X 240      49.406  40.505  62.768  1.00  0.00           C
ATOM   3806  HE2 TYR X 240      49.004  39.622  63.242  1.00  0.00           H
ATOM   3807  CD2 TYR X 240      49.013  41.043  61.480  1.00  0.00           C
ATOM   3808  HD2 TYR X 240      48.359  40.449  60.859  1.00  0.00           H
ATOM   3809  C   TYR X 240      48.147  43.939  57.639  1.00  0.00           C
ATOM   3810  O   TYR X 240      48.015  42.949  56.894  1.00  0.00           O
ATOM   3811  N   PRO X 241      47.992  45.226  57.126  1.00  0.00           N
ATOM   3812  CD  PRO X 241      47.898  46.546  57.787  1.00  0.00           C
ATOM   3813  HD2 PRO X 241      48.638  46.511  58.587  1.00  0.00           H
ATOM   3814  HD3 PRO X 241      46.929  46.728  58.253  1.00  0.00           H
ATOM   3815  CG  PRO X 241      48.268  47.547  56.754  1.00  0.00           C
ATOM   3816  HG2 PRO X 241      47.690  48.469  56.821  1.00  0.00           H
ATOM   3817  HG3 PRO X 241      49.329  47.788  56.820  1.00  0.00           H
ATOM   3818  CB  PRO X 241      47.877  46.871  55.473  1.00  0.00           C
ATOM   3819  HB2 PRO X 241      46.826  47.131  55.349  1.00  0.00           H
ATOM   3820  HB3 PRO X 241      48.478  47.317  54.680  1.00  0.00           H
ATOM   3821  CA  PRO X 241      48.116  45.408  55.678  1.00  0.00           C
ATOM   3822  HA  PRO X 241      47.313  44.819  55.236  1.00  0.00           H
ATOM   3823  C   PRO X 241      49.527  45.101  55.084  1.00  0.00           C
ATOM   3824  O   PRO X 241      50.562  45.498  55.630  1.00  0.00           O
ATOM   3825  N   VAL X 242      49.580  44.375  53.945  1.00  0.00           N
ATOM   3826  H   VAL X 242      48.673  44.188  53.543  1.00  0.00           H
ATOM   3827  CA  VAL X 242      50.696  43.880  53.139  1.00  0.00           C
ATOM   3828  HA  VAL X 242      51.564  44.519  53.307  1.00  0.00           H
ATOM   3829  CB  VAL X 242      51.056  42.421  53.449  1.00  0.00           C
ATOM   3830  HB  VAL X 242      51.979  42.190  52.918  1.00  0.00           H
ATOM   3831  CG1 VAL X 242      51.269  42.234  54.935  1.00  0.00           C
ATOM   3832 HG11 VAL X 242      51.880  43.071  55.275  1.00  0.00           H
ATOM   3833 HG12 VAL X 242      50.320  42.380  55.452  1.00  0.00           H
ATOM   3834 HG13 VAL X 242      51.784  41.303  55.170  1.00  0.00           H
ATOM   3835  CG2 VAL X 242      49.947  41.414  53.112  1.00  0.00           C
ATOM   3836 HG21 VAL X 242      48.993  41.733  53.533  1.00  0.00           H
ATOM   3837 HG22 VAL X 242      49.789  41.341  52.036  1.00  0.00           H
ATOM   3838 HG23 VAL X 242      50.288  40.426  53.420  1.00  0.00           H
ATOM   3839  C   VAL X 242      50.375  44.046  51.629  1.00  0.00           C
ATOM   3840  O   VAL X 242      49.258  43.837  51.207  1.00  0.00           O
ATOM   3841  N   GLY X 243      51.428  44.319  50.877  1.00  0.00           N
ATOM   3842  H   GLY X 243      52.321  44.430  51.336  1.00  0.00           H
ATOM   3843  CA  GLY X 243      51.370  44.659  49.404  1.00  0.00           C
ATOM   3844  HA2 GLY X 243      50.808  43.822  48.988  1.00  0.00           H
ATOM   3845  HA3 GLY X 243      52.347  44.599  48.926  1.00  0.00           H
ATOM   3846  C   GLY X 243      50.761  46.097  49.128  1.00  0.00           C
ATOM   3847  O   GLY X 243      51.227  47.074  49.741  1.00  0.00           O
ATOM   3848  N   PRO X 244      49.812  46.212  48.234  1.00  0.00           N
ATOM   3849  CD  PRO X 244      49.037  47.407  48.005  1.00  0.00           C
ATOM   3850  HD2 PRO X 244      49.555  48.334  47.760  1.00  0.00           H
ATOM   3851  HD3 PRO X 244      48.181  47.531  48.669  1.00  0.00           H
ATOM   3852  CG  PRO X 244      48.270  47.197  46.644  1.00  0.00           C
ATOM   3853  HG2 PRO X 244      47.366  47.793  46.528  1.00  0.00           H
ATOM   3854  HG3 PRO X 244      49.065  47.333  45.910  1.00  0.00           H
ATOM   3855  CB  PRO X 244      47.990  45.718  46.740  1.00  0.00           C
ATOM   3856  HB2 PRO X 244      47.082  45.547  47.317  1.00  0.00           H
ATOM   3857  HB3 PRO X 244      47.862  45.301  45.741  1.00  0.00           H
ATOM   3858  CA  PRO X 244      49.171  45.149  47.476  1.00  0.00           C
ATOM   3859  HA  PRO X 244      48.805  44.461  48.237  1.00  0.00           H
ATOM   3860  C   PRO X 244      50.067  44.329  46.505  1.00  0.00           C
ATOM   3861  O   PRO X 244      51.105  44.801  46.007  1.00  0.00           O
ATOM   3862  N   VAL X 245      49.758  42.987  46.355  1.00  0.00           N
ATOM   3863  H   VAL X 245      48.977  42.699  46.928  1.00  0.00           H
ATOM   3864  CA  VAL X 245      50.497  42.149  45.452  1.00  0.00           C
ATOM   3865  HA  VAL X 245      51.041  42.831  44.799  1.00  0.00           H
ATOM   3866  CB  VAL X 245      51.558  41.185  46.102  1.00  0.00           C
ATOM   3867  HB  VAL X 245      52.078  40.544  45.389  1.00  0.00           H
ATOM   3868  CG1 VAL X 245      52.655  41.995  46.821  1.00  0.00           C
ATOM   3869 HG11 VAL X 245      53.404  41.439  47.386  1.00  0.00           H
ATOM   3870 HG12 VAL X 245      53.085  42.696  46.106  1.00  0.00           H
ATOM   3871 HG13 VAL X 245      52.206  42.538  47.653  1.00  0.00           H
ATOM   3872  CG2 VAL X 245      50.814  40.140  46.985  1.00  0.00           C
ATOM   3873 HG21 VAL X 245      51.469  39.623  47.686  1.00  0.00           H
ATOM   3874 HG22 VAL X 245      49.974  40.542  47.551  1.00  0.00           H
ATOM   3875 HG23 VAL X 245      50.341  39.408  46.330  1.00  0.00           H
ATOM   3876  C   VAL X 245      49.574  41.319  44.465  1.00  0.00           C
ATOM   3877  O   VAL X 245      48.518  40.858  44.883  1.00  0.00           O
ATOM   3878  N   VAL X 246      50.105  41.061  43.273  1.00  0.00           N
ATOM   3879  H   VAL X 246      50.937  41.552  42.977  1.00  0.00           H
ATOM   3880  CA  VAL X 246      49.390  40.332  42.213  1.00  0.00           C
ATOM   3881  HA  VAL X 246      48.622  39.712  42.675  1.00  0.00           H
ATOM   3882  CB  VAL X 246      48.673  41.315  41.236  1.00  0.00           C
ATOM   3883  HB  VAL X 246      48.084  40.739  40.523  1.00  0.00           H
ATOM   3884  CG1 VAL X 246      47.593  42.176  41.864  1.00  0.00           C
ATOM   3885 HG11 VAL X 246      46.678  41.642  42.121  1.00  0.00           H
ATOM   3886 HG12 VAL X 246      47.940  42.468  42.855  1.00  0.00           H
ATOM   3887 HG13 VAL X 246      47.391  42.971  41.146  1.00  0.00           H
ATOM   3888  CG2 VAL X 246      49.563  42.324  40.504  1.00  0.00           C
ATOM   3889 HG21 VAL X 246      49.697  43.195  41.145  1.00  0.00           H
ATOM   3890 HG22 VAL X 246      50.580  41.959  40.357  1.00  0.00           H
ATOM   3891 HG23 VAL X 246      49.065  42.508  39.551  1.00  0.00           H
ATOM   3892  C   VAL X 246      50.425  39.438  41.469  1.00  0.00           C
ATOM   3893  O   VAL X 246      51.632  39.676  41.446  1.00  0.00           O
ATOM   3894  N   ASN X 247      49.881  38.356  40.844  1.00  0.00           N
ATOM   3895  H   ASN X 247      48.923  38.093  41.027  1.00  0.00           H
ATOM   3896  CA  ASN X 247      50.685  37.372  40.047  1.00  0.00           C
ATOM   3897  HA  ASN X 247      51.697  37.261  40.437  1.00  0.00           H
ATOM   3898  CB  ASN X 247      49.982  35.968  40.017  1.00  0.00           C
ATOM   3899  HB2 ASN X 247      48.978  36.109  39.616  1.00  0.00           H
ATOM   3900  HB3 ASN X 247      49.874  35.550  41.017  1.00  0.00           H
ATOM   3901  CG  ASN X 247      50.800  34.934  39.283  1.00  0.00           C
ATOM   3902  OD1 ASN X 247      52.069  34.995  39.379  1.00  0.00           O
ATOM   3903  ND2 ASN X 247      50.258  34.006  38.488  1.00  0.00           N
ATOM   3904 HD21 ASN X 247      50.871  33.314  38.081  1.00  0.00           H
ATOM   3905 HD22 ASN X 247      49.257  34.096  38.391  1.00  0.00           H
ATOM   3906  C   ASN X 247      50.969  37.904  38.641  1.00  0.00           C
ATOM   3907  O   ASN X 247      50.668  37.245  37.672  1.00  0.00           O
ATOM   3908  N   PHE X 248      51.602  39.046  38.452  1.00  0.00           N
ATOM   3909  H   PHE X 248      51.845  39.564  39.285  1.00  0.00           H
ATOM   3910  CA  PHE X 248      51.621  39.758  37.135  1.00  0.00           C
ATOM   3911  HA  PHE X 248      50.558  39.949  36.992  1.00  0.00           H
ATOM   3912  CB  PHE X 248      52.143  41.140  37.195  1.00  0.00           C
ATOM   3913  HB2 PHE X 248      51.519  41.732  37.864  1.00  0.00           H
ATOM   3914  HB3 PHE X 248      52.018  41.633  36.231  1.00  0.00           H
ATOM   3915  CG  PHE X 248      53.563  41.161  37.618  1.00  0.00           C
ATOM   3916  CD1 PHE X 248      54.520  41.091  36.619  1.00  0.00           C
ATOM   3917  HD1 PHE X 248      54.122  40.996  35.620  1.00  0.00           H
ATOM   3918  CE1 PHE X 248      55.866  41.208  36.905  1.00  0.00           C
ATOM   3919  HE1 PHE X 248      56.526  41.228  36.050  1.00  0.00           H
ATOM   3920  CZ  PHE X 248      56.349  41.419  38.162  1.00  0.00           C
ATOM   3921  HZ  PHE X 248      57.399  41.632  38.301  1.00  0.00           H
ATOM   3922  CE2 PHE X 248      55.397  41.514  39.268  1.00  0.00           C
ATOM   3923  HE2 PHE X 248      55.594  41.839  40.278  1.00  0.00           H
ATOM   3924  CD2 PHE X 248      54.015  41.378  38.978  1.00  0.00           C
ATOM   3925  HD2 PHE X 248      53.289  41.363  39.778  1.00  0.00           H
ATOM   3926  C   PHE X 248      52.249  39.046  35.894  1.00  0.00           C
ATOM   3927  O   PHE X 248      52.044  39.468  34.768  1.00  0.00           O
ATOM   3928  N   LYS X 249      52.921  37.892  36.040  1.00  0.00           N
ATOM   3929  H   LYS X 249      53.058  37.580  36.991  1.00  0.00           H
ATOM   3930  CA  LYS X 249      53.247  36.994  34.913  1.00  0.00           C
ATOM   3931  HA  LYS X 249      53.728  37.576  34.126  1.00  0.00           H
ATOM   3932  CB  LYS X 249      54.130  35.875  35.389  1.00  0.00           C
ATOM   3933  HB2 LYS X 249      55.139  36.256  35.550  1.00  0.00           H
ATOM   3934  HB3 LYS X 249      54.234  35.108  34.622  1.00  0.00           H
ATOM   3935  CG  LYS X 249      53.592  35.083  36.542  1.00  0.00           C
ATOM   3936  HG2 LYS X 249      52.533  34.828  36.515  1.00  0.00           H
ATOM   3937  HG3 LYS X 249      53.710  35.639  37.472  1.00  0.00           H
ATOM   3938  CD  LYS X 249      54.523  33.776  36.611  1.00  0.00           C
ATOM   3939  HD2 LYS X 249      55.543  34.134  36.749  1.00  0.00           H
ATOM   3940  HD3 LYS X 249      54.566  33.179  35.700  1.00  0.00           H
ATOM   3941  CE  LYS X 249      54.236  32.926  37.834  1.00  0.00           C
ATOM   3942  HE2 LYS X 249      54.822  32.007  37.854  1.00  0.00           H
ATOM   3943  HE3 LYS X 249      53.213  32.566  37.717  1.00  0.00           H
ATOM   3944  NZ  LYS X 249      54.438  33.581  39.132  1.00  0.00           N
ATOM   3945  HZ1 LYS X 249      53.570  34.047  39.356  1.00  0.00           H
ATOM   3946  HZ2 LYS X 249      55.121  34.301  38.944  1.00  0.00           H
ATOM   3947  HZ3 LYS X 249      54.631  32.890  39.843  1.00  0.00           H
ATOM   3948  C   LYS X 249      51.997  36.458  34.223  1.00  0.00           C
ATOM   3949  O   LYS X 249      51.942  36.273  32.996  1.00  0.00           O
ATOM   3950  N   GLU X 250      50.899  36.161  34.960  1.00  0.00           N
ATOM   3951  H   GLU X 250      50.916  36.293  35.961  1.00  0.00           H
ATOM   3952  CA  GLU X 250      49.672  35.516  34.452  1.00  0.00           C
ATOM   3953  HA  GLU X 250      49.538  35.864  33.427  1.00  0.00           H
ATOM   3954  CB  GLU X 250      50.062  34.002  34.517  1.00  0.00           C
ATOM   3955  HB2 GLU X 250      50.016  33.494  35.480  1.00  0.00           H
ATOM   3956  HB3 GLU X 250      51.105  33.779  34.290  1.00  0.00           H
ATOM   3957  CG  GLU X 250      49.294  33.148  33.513  1.00  0.00           C
ATOM   3958  HG2 GLU X 250      48.425  33.754  33.255  1.00  0.00           H
ATOM   3959  HG3 GLU X 250      48.985  32.190  33.929  1.00  0.00           H
ATOM   3960  CD  GLU X 250      50.257  32.888  32.262  1.00  0.00           C
ATOM   3961  OE1 GLU X 250      49.836  33.069  31.100  1.00  0.00           O
ATOM   3962  OE2 GLU X 250      51.416  32.392  32.468  1.00  0.00           O
ATOM   3963  C   GLU X 250      48.434  35.807  35.299  1.00  0.00           C
ATOM   3964  O   GLU X 250      47.359  35.604  34.703  1.00  0.00           O
ATOM   3965  N   GLY X 251      48.534  36.349  36.517  1.00  0.00           N
ATOM   3966  H   GLY X 251      49.408  36.511  36.996  1.00  0.00           H
ATOM   3967  CA  GLY X 251      47.328  36.487  37.337  1.00  0.00           C
ATOM   3968  HA2 GLY X 251      46.598  37.073  36.779  1.00  0.00           H
ATOM   3969  HA3 GLY X 251      47.567  37.044  38.243  1.00  0.00           H
ATOM   3970  C   GLY X 251      46.835  35.026  37.718  1.00  0.00           C
ATOM   3971  O   GLY X 251      47.570  34.029  37.653  1.00  0.00           O
ATOM   3972  N   GLY X 252      45.576  34.929  38.149  1.00  0.00           N
ATOM   3973  H   GLY X 252      45.068  35.799  38.219  1.00  0.00           H
ATOM   3974  CA  GLY X 252      44.876  33.734  38.605  1.00  0.00           C
ATOM   3975  HA2 GLY X 252      43.866  34.068  38.845  1.00  0.00           H
ATOM   3976  HA3 GLY X 252      45.352  33.324  39.495  1.00  0.00           H
ATOM   3977  C   GLY X 252      44.751  32.563  37.705  1.00  0.00           C
ATOM   3978  O   GLY X 252      43.701  31.911  37.593  1.00  0.00           O
ATOM   3979  N   HIE X 253      45.871  32.077  37.157  1.00  0.00           N
ATOM   3980  H   HIE X 253      46.735  32.492  37.475  1.00  0.00           H
ATOM   3981  CA  HIE X 253      46.043  30.946  36.236  1.00  0.00           C
ATOM   3982  HA  HIE X 253      45.255  30.224  36.451  1.00  0.00           H
ATOM   3983  CB  HIE X 253      45.712  31.525  34.822  1.00  0.00           C
ATOM   3984  HB2 HIE X 253      45.016  32.345  34.996  1.00  0.00           H
ATOM   3985  HB3 HIE X 253      46.603  31.905  34.322  1.00  0.00           H
ATOM   3986  CG  HIE X 253      45.128  30.474  33.885  1.00  0.00           C
ATOM   3987  ND1 HIE X 253      43.915  29.679  34.088  1.00  0.00           N
ATOM   3988  CE1 HIE X 253      43.700  29.059  32.910  1.00  0.00           C
ATOM   3989  HE1 HIE X 253      42.906  28.356  32.705  1.00  0.00           H
ATOM   3990  NE2 HIE X 253      44.638  29.434  32.003  1.00  0.00           N
ATOM   3991  HE2 HIE X 253      44.695  29.012  31.088  1.00  0.00           H
ATOM   3992  CD2 HIE X 253      45.524  30.283  32.590  1.00  0.00           C
ATOM   3993  HD2 HIE X 253      46.321  30.823  32.101  1.00  0.00           H
ATOM   3994  C   HIE X 253      47.456  30.384  36.213  1.00  0.00           C
ATOM   3995  O   HIE X 253      48.354  31.115  36.733  1.00  0.00           O
ATOM   3996  N   GLY X 254      47.713  29.160  35.625  1.00  0.00           N
ATOM   3997  H   GLY X 254      46.919  28.628  35.300  1.00  0.00           H
ATOM   3998  CA  GLY X 254      49.066  28.642  35.544  1.00  0.00           C
ATOM   3999  HA2 GLY X 254      48.962  27.558  35.513  1.00  0.00           H
ATOM   4000  HA3 GLY X 254      49.606  29.073  36.387  1.00  0.00           H
ATOM   4001  C   GLY X 254      49.795  29.201  34.336  1.00  0.00           C
ATOM   4002  O   GLY X 254      50.781  29.929  34.550  1.00  0.00           O
ATOM   4003  N   ARG X 255      49.288  28.942  33.165  1.00  0.00           N
ATOM   4004  H   ARG X 255      48.445  28.395  33.262  1.00  0.00           H
ATOM   4005  CA  ARG X 255      49.848  29.298  31.887  1.00  0.00           C
ATOM   4006  HA  ARG X 255      50.307  30.281  31.998  1.00  0.00           H
ATOM   4007  CB  ARG X 255      50.877  28.249  31.509  1.00  0.00           C
ATOM   4008  HB2 ARG X 255      50.327  27.308  31.490  1.00  0.00           H
ATOM   4009  HB3 ARG X 255      51.598  28.182  32.324  1.00  0.00           H
ATOM   4010  CG  ARG X 255      51.745  28.390  30.217  1.00  0.00           C
ATOM   4011  HG2 ARG X 255      50.977  28.336  29.445  1.00  0.00           H
ATOM   4012  HG3 ARG X 255      52.386  27.511  30.155  1.00  0.00           H
ATOM   4013  CD  ARG X 255      52.649  29.620  29.966  1.00  0.00           C
ATOM   4014  HD2 ARG X 255      53.059  29.553  28.958  1.00  0.00           H
ATOM   4015  HD3 ARG X 255      53.493  29.380  30.613  1.00  0.00           H
ATOM   4016  NE  ARG X 255      52.075  30.941  30.012  1.00  0.00           N
ATOM   4017  HE  ARG X 255      51.531  31.102  30.848  1.00  0.00           H
ATOM   4018  CZ  ARG X 255      52.309  31.969  29.156  1.00  0.00           C
ATOM   4019  NH1 ARG X 255      53.352  32.007  28.313  1.00  0.00           N
ATOM   4020 HH11 ARG X 255      53.901  31.162  28.244  1.00  0.00           H
ATOM   4021 HH12 ARG X 255      53.504  32.868  27.807  1.00  0.00           H
ATOM   4022  NH2 ARG X 255      51.549  32.957  29.099  1.00  0.00           N
ATOM   4023 HH21 ARG X 255      51.966  33.714  28.576  1.00  0.00           H
ATOM   4024 HH22 ARG X 255      50.781  33.027  29.751  1.00  0.00           H
ATOM   4025  C   ARG X 255      48.775  29.486  30.837  1.00  0.00           C
ATOM   4026  O   ARG X 255      47.977  28.632  30.614  1.00  0.00           O
ATOM   4027  N   ASN X 256      48.745  30.655  30.141  1.00  0.00           N
ATOM   4028  H   ASN X 256      49.463  31.346  30.306  1.00  0.00           H
ATOM   4029  CA  ASN X 256      47.895  30.909  28.924  1.00  0.00           C
ATOM   4030  HA  ASN X 256      47.044  30.230  28.967  1.00  0.00           H
ATOM   4031  CB  ASN X 256      47.523  32.416  28.699  1.00  0.00           C
ATOM   4032  HB2 ASN X 256      46.885  32.577  27.830  1.00  0.00           H
ATOM   4033  HB3 ASN X 256      48.409  33.048  28.641  1.00  0.00           H
ATOM   4034  CG  ASN X 256      46.593  32.831  29.753  1.00  0.00           C
ATOM   4035  OD1 ASN X 256      45.372  32.712  29.736  1.00  0.00           O
ATOM   4036  ND2 ASN X 256      47.050  33.305  30.844  1.00  0.00           N
ATOM   4037 HD21 ASN X 256      46.351  33.669  31.476  1.00  0.00           H
ATOM   4038 HD22 ASN X 256      48.021  33.558  30.961  1.00  0.00           H
ATOM   4039  C   ASN X 256      48.688  30.304  27.688  1.00  0.00           C
ATOM   4040  O   ASN X 256      49.931  30.052  27.724  1.00  0.00           O
ATOM   4041  N   SER X 257      48.064  29.975  26.619  1.00  0.00           N
ATOM   4042  H   SER X 257      47.057  30.044  26.624  1.00  0.00           H
ATOM   4043  CA  SER X 257      48.715  29.590  25.376  1.00  0.00           C
ATOM   4044  HA  SER X 257      49.379  28.737  25.516  1.00  0.00           H
ATOM   4045  CB  SER X 257      47.712  29.112  24.407  1.00  0.00           C
ATOM   4046  HB2 SER X 257      46.962  29.902  24.368  1.00  0.00           H
ATOM   4047  HB3 SER X 257      47.254  28.150  24.635  1.00  0.00           H
ATOM   4048  OG  SER X 257      48.302  29.093  23.107  1.00  0.00           O
ATOM   4049  HG  SER X 257      48.788  28.280  22.952  1.00  0.00           H
ATOM   4050  C   SER X 257      49.542  30.851  24.928  1.00  0.00           C
ATOM   4051  O   SER X 257      48.950  31.936  24.723  1.00  0.00           O
ATOM   4052  N   GLU X 258      50.816  30.666  24.735  1.00  0.00           N
ATOM   4053  H   GLU X 258      51.099  29.797  25.165  1.00  0.00           H
ATOM   4054  CA  GLU X 258      51.798  31.676  24.339  1.00  0.00           C
ATOM   4055  HA  GLU X 258      51.826  32.507  25.043  1.00  0.00           H
ATOM   4056  CB  GLU X 258      53.218  31.012  24.202  1.00  0.00           C
ATOM   4057  HB2 GLU X 258      53.489  30.584  25.167  1.00  0.00           H
ATOM   4058  HB3 GLU X 258      53.968  31.793  24.078  1.00  0.00           H
ATOM   4059  CG  GLU X 258      53.508  29.881  23.126  1.00  0.00           C
ATOM   4060  HG2 GLU X 258      54.518  29.500  23.283  1.00  0.00           H
ATOM   4061  HG3 GLU X 258      53.510  30.311  22.124  1.00  0.00           H
ATOM   4062  CD  GLU X 258      52.356  28.759  23.144  1.00  0.00           C
ATOM   4063  OE1 GLU X 258      51.670  28.570  22.140  1.00  0.00           O
ATOM   4064  OE2 GLU X 258      52.224  28.055  24.185  1.00  0.00           O
ATOM   4065  C   GLU X 258      51.341  32.281  22.982  1.00  0.00           C
ATOM   4066  O   GLU X 258      51.354  33.503  22.724  1.00  0.00           O
ATOM   4067  N   SER X 259      51.021  31.429  22.011  1.00  0.00           N
ATOM   4068  H   SER X 259      51.021  30.448  22.249  1.00  0.00           H
ATOM   4069  CA  SER X 259      50.630  31.759  20.634  1.00  0.00           C
ATOM   4070  HA  SER X 259      51.317  32.497  20.218  1.00  0.00           H
ATOM   4071  CB  SER X 259      50.719  30.519  19.724  1.00  0.00           C
ATOM   4072  HB2 SER X 259      51.779  30.268  19.759  1.00  0.00           H
ATOM   4073  HB3 SER X 259      50.443  30.698  18.685  1.00  0.00           H
ATOM   4074  OG  SER X 259      49.948  29.455  20.331  1.00  0.00           O
ATOM   4075  HG  SER X 259      50.481  29.189  21.084  1.00  0.00           H
ATOM   4076  C   SER X 259      49.239  32.474  20.557  1.00  0.00           C
ATOM   4077  O   SER X 259      49.097  33.362  19.736  1.00  0.00           O
ATOM   4078  N   GLU X 260      48.262  32.173  21.406  1.00  0.00           N
ATOM   4079  H   GLU X 260      48.435  31.397  22.029  1.00  0.00           H
ATOM   4080  CA  GLU X 260      47.089  32.878  21.552  1.00  0.00           C
ATOM   4081  HA  GLU X 260      46.685  32.993  20.546  1.00  0.00           H
ATOM   4082  CB  GLU X 260      45.991  32.069  22.353  1.00  0.00           C
ATOM   4083  HB2 GLU X 260      45.236  32.820  22.584  1.00  0.00           H
ATOM   4084  HB3 GLU X 260      46.461  31.727  23.275  1.00  0.00           H
ATOM   4085  CG  GLU X 260      45.388  30.912  21.546  1.00  0.00           C
ATOM   4086  HG2 GLU X 260      45.317  30.110  22.281  1.00  0.00           H
ATOM   4087  HG3 GLU X 260      46.142  30.646  20.805  1.00  0.00           H
ATOM   4088  CD  GLU X 260      44.137  31.140  20.874  1.00  0.00           C
ATOM   4089  OE1 GLU X 260      44.002  30.860  19.678  1.00  0.00           O
ATOM   4090  OE2 GLU X 260      43.103  31.519  21.425  1.00  0.00           O
ATOM   4091  C   GLU X 260      47.268  34.303  22.196  1.00  0.00           C
ATOM   4092  O   GLU X 260      46.613  35.330  21.824  1.00  0.00           O
ATOM   4093  N   THR X 261      48.048  34.319  23.312  1.00  0.00           N
ATOM   4094  H   THR X 261      48.556  33.458  23.460  1.00  0.00           H
ATOM   4095  CA  THR X 261      48.433  35.576  23.955  1.00  0.00           C
ATOM   4096  HA  THR X 261      47.522  36.083  24.275  1.00  0.00           H
ATOM   4097  CB  THR X 261      49.308  35.330  25.220  1.00  0.00           C
ATOM   4098  HB  THR X 261      50.218  34.758  25.040  1.00  0.00           H
ATOM   4099  CG2 THR X 261      49.447  36.653  26.003  1.00  0.00           C
ATOM   4100 HG21 THR X 261      49.707  36.558  27.057  1.00  0.00           H
ATOM   4101 HG22 THR X 261      50.266  37.128  25.463  1.00  0.00           H
ATOM   4102 HG23 THR X 261      48.593  37.327  25.929  1.00  0.00           H
ATOM   4103  OG1 THR X 261      48.484  34.487  26.077  1.00  0.00           O
ATOM   4104  HG1 THR X 261      48.650  33.617  25.706  1.00  0.00           H
ATOM   4105  C   THR X 261      49.128  36.517  22.942  1.00  0.00           C
ATOM   4106  O   THR X 261      48.737  37.681  22.863  1.00  0.00           O
ATOM   4107  N   GLU X 262      50.152  36.025  22.256  1.00  0.00           N
ATOM   4108  H   GLU X 262      50.462  35.086  22.461  1.00  0.00           H
ATOM   4109  CA  GLU X 262      50.735  36.787  21.154  1.00  0.00           C
ATOM   4110  HA  GLU X 262      51.127  37.684  21.633  1.00  0.00           H
ATOM   4111  CB  GLU X 262      51.870  35.878  20.565  1.00  0.00           C
ATOM   4112  HB2 GLU X 262      51.397  35.151  19.905  1.00  0.00           H
ATOM   4113  HB3 GLU X 262      52.535  35.457  21.318  1.00  0.00           H
ATOM   4114  CG  GLU X 262      52.742  36.747  19.669  1.00  0.00           C
ATOM   4115  HG2 GLU X 262      52.223  37.349  18.922  1.00  0.00           H
ATOM   4116  HG3 GLU X 262      53.359  36.013  19.152  1.00  0.00           H
ATOM   4117  CD  GLU X 262      53.651  37.673  20.429  1.00  0.00           C
ATOM   4118  OE1 GLU X 262      54.204  38.529  19.671  1.00  0.00           O
ATOM   4119  OE2 GLU X 262      53.895  37.563  21.629  1.00  0.00           O
ATOM   4120  C   GLU X 262      49.711  37.285  20.101  1.00  0.00           C
ATOM   4121  O   GLU X 262      49.728  38.454  19.626  1.00  0.00           O
ATOM   4122  N   SER X 263      48.711  36.456  19.733  1.00  0.00           N
ATOM   4123  H   SER X 263      48.733  35.502  20.064  1.00  0.00           H
ATOM   4124  CA  SER X 263      47.544  36.897  18.974  1.00  0.00           C
ATOM   4125  HA  SER X 263      47.845  37.122  17.950  1.00  0.00           H
ATOM   4126  CB  SER X 263      46.564  35.739  18.753  1.00  0.00           C
ATOM   4127  HB2 SER X 263      45.717  36.168  18.217  1.00  0.00           H
ATOM   4128  HB3 SER X 263      46.101  35.446  19.695  1.00  0.00           H
ATOM   4129  OG  SER X 263      47.146  34.670  17.999  1.00  0.00           O
ATOM   4130  HG  SER X 263      47.799  34.204  18.526  1.00  0.00           H
ATOM   4131  C   SER X 263      46.918  38.134  19.452  1.00  0.00           C
ATOM   4132  O   SER X 263      46.689  39.001  18.551  1.00  0.00           O
ATOM   4133  N   ILE X 264      46.672  38.338  20.720  1.00  0.00           N
ATOM   4134  H   ILE X 264      46.936  37.591  21.347  1.00  0.00           H
ATOM   4135  CA  ILE X 264      46.062  39.593  21.220  1.00  0.00           C
ATOM   4136  HA  ILE X 264      45.227  39.860  20.571  1.00  0.00           H
ATOM   4137  CB  ILE X 264      45.564  39.441  22.666  1.00  0.00           C
ATOM   4138  HB  ILE X 264      46.334  38.933  23.246  1.00  0.00           H
ATOM   4139  CG2 ILE X 264      45.147  40.800  23.292  1.00  0.00           C
ATOM   4140 HG21 ILE X 264      44.670  40.752  24.271  1.00  0.00           H
ATOM   4141 HG22 ILE X 264      45.992  41.475  23.429  1.00  0.00           H
ATOM   4142 HG23 ILE X 264      44.407  41.306  22.673  1.00  0.00           H
ATOM   4143  CG1 ILE X 264      44.412  38.477  22.794  1.00  0.00           C
ATOM   4144 HG12 ILE X 264      44.566  37.505  22.326  1.00  0.00           H
ATOM   4145 HG13 ILE X 264      43.575  39.036  22.376  1.00  0.00           H
ATOM   4146  CD1 ILE X 264      44.101  38.217  24.288  1.00  0.00           C
ATOM   4147 HD11 ILE X 264      43.517  37.300  24.361  1.00  0.00           H
ATOM   4148 HD12 ILE X 264      44.980  38.223  24.932  1.00  0.00           H
ATOM   4149 HD13 ILE X 264      43.427  39.006  24.621  1.00  0.00           H
ATOM   4150  C   ILE X 264      47.054  40.723  21.063  1.00  0.00           C
ATOM   4151  O   ILE X 264      46.626  41.833  20.641  1.00  0.00           O
ATOM   4152  N   ILE X 265      48.356  40.567  21.430  1.00  0.00           N
ATOM   4153  H   ILE X 265      48.643  39.623  21.645  1.00  0.00           H
ATOM   4154  CA  ILE X 265      49.324  41.591  21.492  1.00  0.00           C
ATOM   4155  HA  ILE X 265      48.865  42.393  22.069  1.00  0.00           H
ATOM   4156  CB  ILE X 265      50.513  40.996  22.342  1.00  0.00           C
ATOM   4157  HB  ILE X 265      51.004  40.181  21.810  1.00  0.00           H
ATOM   4158  CG2 ILE X 265      51.561  42.105  22.455  1.00  0.00           C
ATOM   4159 HG21 ILE X 265      52.251  41.825  23.251  1.00  0.00           H
ATOM   4160 HG22 ILE X 265      51.972  42.301  21.465  1.00  0.00           H
ATOM   4161 HG23 ILE X 265      51.081  43.007  22.835  1.00  0.00           H
ATOM   4162  CG1 ILE X 265      50.052  40.542  23.656  1.00  0.00           C
ATOM   4163 HG12 ILE X 265      50.794  39.880  24.104  1.00  0.00           H
ATOM   4164 HG13 ILE X 265      49.218  39.851  23.532  1.00  0.00           H
ATOM   4165  CD1 ILE X 265      49.592  41.606  24.676  1.00  0.00           C
ATOM   4166 HD11 ILE X 265      48.729  42.160  24.306  1.00  0.00           H
ATOM   4167 HD12 ILE X 265      49.468  41.210  25.683  1.00  0.00           H
ATOM   4168 HD13 ILE X 265      50.295  42.437  24.740  1.00  0.00           H
ATOM   4169  C   ILE X 265      49.642  42.174  20.106  1.00  0.00           C
ATOM   4170  O   ILE X 265      49.683  43.376  19.885  1.00  0.00           O
ATOM   4171  N   LYS X 266      49.704  41.280  19.113  1.00  0.00           N
ATOM   4172  H   LYS X 266      49.598  40.286  19.252  1.00  0.00           H
ATOM   4173  CA  LYS X 266      49.905  41.729  17.724  1.00  0.00           C
ATOM   4174  HA  LYS X 266      50.807  42.341  17.733  1.00  0.00           H
ATOM   4175  CB  LYS X 266      50.126  40.480  16.898  1.00  0.00           C
ATOM   4176  HB2 LYS X 266      49.707  40.674  15.910  1.00  0.00           H
ATOM   4177  HB3 LYS X 266      49.594  39.590  17.235  1.00  0.00           H
ATOM   4178  CG  LYS X 266      51.615  40.185  16.798  1.00  0.00           C
ATOM   4179  HG2 LYS X 266      52.156  40.287  17.739  1.00  0.00           H
ATOM   4180  HG3 LYS X 266      51.976  40.941  16.101  1.00  0.00           H
ATOM   4181  CD  LYS X 266      51.992  38.828  16.256  1.00  0.00           C
ATOM   4182  HD2 LYS X 266      51.359  38.596  15.399  1.00  0.00           H
ATOM   4183  HD3 LYS X 266      51.690  37.999  16.897  1.00  0.00           H
ATOM   4184  CE  LYS X 266      53.517  38.686  15.845  1.00  0.00           C
ATOM   4185  HE2 LYS X 266      53.856  39.621  15.398  1.00  0.00           H
ATOM   4186  HE3 LYS X 266      53.702  37.910  15.101  1.00  0.00           H
ATOM   4187  NZ  LYS X 266      54.420  38.410  16.973  1.00  0.00           N
ATOM   4188  HZ1 LYS X 266      55.389  38.557  16.728  1.00  0.00           H
ATOM   4189  HZ2 LYS X 266      54.381  37.471  17.342  1.00  0.00           H
ATOM   4190  HZ3 LYS X 266      54.165  38.915  17.809  1.00  0.00           H
ATOM   4191  C   LYS X 266      48.767  42.628  17.130  1.00  0.00           C
ATOM   4192  O   LYS X 266      48.971  43.227  16.082  1.00  0.00           O
ATOM   4193  N   TRP X 267      47.567  42.495  17.763  1.00  0.00           N
ATOM   4194  H   TRP X 267      47.504  42.010  18.647  1.00  0.00           H
ATOM   4195  CA  TRP X 267      46.478  43.377  17.437  1.00  0.00           C
ATOM   4196  HA  TRP X 267      46.618  43.714  16.410  1.00  0.00           H
ATOM   4197  CB  TRP X 267      45.194  42.523  17.322  1.00  0.00           C
ATOM   4198  HB2 TRP X 267      45.133  41.946  18.244  1.00  0.00           H
ATOM   4199  HB3 TRP X 267      45.212  41.798  16.508  1.00  0.00           H
ATOM   4200  CG  TRP X 267      43.910  43.283  17.228  1.00  0.00           C
ATOM   4201  CD1 TRP X 267      43.206  43.710  16.168  1.00  0.00           C
ATOM   4202  HD1 TRP X 267      43.523  43.583  15.143  1.00  0.00           H
ATOM   4203  NE1 TRP X 267      42.099  44.436  16.463  1.00  0.00           N
ATOM   4204  HE1 TRP X 267      41.763  45.073  15.754  1.00  0.00           H
ATOM   4205  CE2 TRP X 267      41.994  44.541  17.820  1.00  0.00           C
ATOM   4206  CZ2 TRP X 267      41.179  45.305  18.703  1.00  0.00           C
ATOM   4207  HZ2 TRP X 267      40.521  46.055  18.290  1.00  0.00           H
ATOM   4208  CH2 TRP X 267      41.330  45.191  20.089  1.00  0.00           C
ATOM   4209  HH2 TRP X 267      40.733  45.868  20.683  1.00  0.00           H
ATOM   4210  CZ3 TRP X 267      42.326  44.315  20.616  1.00  0.00           C
ATOM   4211  HZ3 TRP X 267      42.455  44.175  21.679  1.00  0.00           H
ATOM   4212  CE3 TRP X 267      43.099  43.533  19.769  1.00  0.00           C
ATOM   4213  HE3 TRP X 267      43.798  42.833  20.204  1.00  0.00           H
ATOM   4214  CD2 TRP X 267      43.014  43.651  18.347  1.00  0.00           C
ATOM   4215  C   TRP X 267      46.588  44.629  18.330  1.00  0.00           C
ATOM   4216  O   TRP X 267      46.493  45.689  17.805  1.00  0.00           O
ATOM   4217  N   LEU X 268      46.793  44.507  19.659  1.00  0.00           N
ATOM   4218  H   LEU X 268      46.913  43.616  20.118  1.00  0.00           H
ATOM   4219  CA  LEU X 268      46.777  45.685  20.596  1.00  0.00           C
ATOM   4220  HA  LEU X 268      45.786  46.135  20.544  1.00  0.00           H
ATOM   4221  CB  LEU X 268      46.968  45.124  22.048  1.00  0.00           C
ATOM   4222  HB2 LEU X 268      47.391  45.882  22.706  1.00  0.00           H
ATOM   4223  HB3 LEU X 268      47.690  44.308  22.091  1.00  0.00           H
ATOM   4224  CG  LEU X 268      45.697  44.603  22.746  1.00  0.00           C
ATOM   4225  HG  LEU X 268      45.195  43.864  22.122  1.00  0.00           H
ATOM   4226  CD1 LEU X 268      46.012  44.077  24.149  1.00  0.00           C
ATOM   4227 HD11 LEU X 268      46.765  43.292  24.065  1.00  0.00           H
ATOM   4228 HD12 LEU X 268      46.374  44.909  24.753  1.00  0.00           H
ATOM   4229 HD13 LEU X 268      45.129  43.628  24.603  1.00  0.00           H
ATOM   4230  CD2 LEU X 268      44.667  45.841  22.833  1.00  0.00           C
ATOM   4231 HD21 LEU X 268      44.160  45.757  23.794  1.00  0.00           H
ATOM   4232 HD22 LEU X 268      45.144  46.820  22.783  1.00  0.00           H
ATOM   4233 HD23 LEU X 268      43.932  45.712  22.038  1.00  0.00           H
ATOM   4234  C   LEU X 268      47.889  46.686  20.288  1.00  0.00           C
ATOM   4235  O   LEU X 268      47.487  47.881  20.246  1.00  0.00           O
ATOM   4236  N   ASP X 269      49.172  46.267  20.080  1.00  0.00           N
ATOM   4237  H   ASP X 269      49.332  45.270  20.088  1.00  0.00           H
ATOM   4238  CA  ASP X 269      50.163  47.042  19.265  1.00  0.00           C
ATOM   4239  HA  ASP X 269      50.600  47.843  19.862  1.00  0.00           H
ATOM   4240  CB  ASP X 269      51.299  46.134  18.861  1.00  0.00           C
ATOM   4241  HB2 ASP X 269      52.033  46.763  18.356  1.00  0.00           H
ATOM   4242  HB3 ASP X 269      50.861  45.412  18.172  1.00  0.00           H
ATOM   4243  CG  ASP X 269      52.136  45.440  19.986  1.00  0.00           C
ATOM   4244  OD1 ASP X 269      52.900  44.516  19.629  1.00  0.00           O
ATOM   4245  OD2 ASP X 269      52.046  45.867  21.137  1.00  0.00           O
ATOM   4246  C   ASP X 269      49.731  47.834  18.027  1.00  0.00           C
ATOM   4247  O   ASP X 269      50.281  48.912  17.761  1.00  0.00           O
ATOM   4248  N   ASP X 270      48.740  47.406  17.297  1.00  0.00           N
ATOM   4249  H   ASP X 270      48.214  46.592  17.583  1.00  0.00           H
ATOM   4250  CA  ASP X 270      48.120  48.089  16.166  1.00  0.00           C
ATOM   4251  HA  ASP X 270      48.990  48.545  15.692  1.00  0.00           H
ATOM   4252  CB  ASP X 270      47.514  47.092  15.165  1.00  0.00           C
ATOM   4253  HB2 ASP X 270      46.997  47.701  14.424  1.00  0.00           H
ATOM   4254  HB3 ASP X 270      46.767  46.473  15.662  1.00  0.00           H
ATOM   4255  CG  ASP X 270      48.438  46.105  14.444  1.00  0.00           C
ATOM   4256  OD1 ASP X 270      47.970  45.302  13.630  1.00  0.00           O
ATOM   4257  OD2 ASP X 270      49.628  46.203  14.750  1.00  0.00           O
ATOM   4258  C   ASP X 270      47.082  49.155  16.509  1.00  0.00           C
ATOM   4259  O   ASP X 270      46.902  50.125  15.727  1.00  0.00           O
ATOM   4260  N   GLN X 271      46.505  49.093  17.735  1.00  0.00           N
ATOM   4261  H   GLN X 271      46.964  48.521  18.430  1.00  0.00           H
ATOM   4262  CA  GLN X 271      45.533  50.022  18.195  1.00  0.00           C
ATOM   4263  HA  GLN X 271      44.882  50.278  17.360  1.00  0.00           H
ATOM   4264  CB  GLN X 271      44.663  49.371  19.264  1.00  0.00           C
ATOM   4265  HB2 GLN X 271      43.783  49.961  19.518  1.00  0.00           H
ATOM   4266  HB3 GLN X 271      45.274  49.232  20.156  1.00  0.00           H
ATOM   4267  CG  GLN X 271      44.063  48.043  18.787  1.00  0.00           C
ATOM   4268  HG2 GLN X 271      43.322  47.754  19.532  1.00  0.00           H
ATOM   4269  HG3 GLN X 271      44.939  47.397  18.722  1.00  0.00           H
ATOM   4270  CD  GLN X 271      43.365  48.106  17.388  1.00  0.00           C
ATOM   4271  OE1 GLN X 271      42.542  48.983  17.132  1.00  0.00           O
ATOM   4272  NE2 GLN X 271      43.648  47.193  16.496  1.00  0.00           N
ATOM   4273 HE21 GLN X 271      44.264  46.430  16.735  1.00  0.00           H
ATOM   4274 HE22 GLN X 271      43.258  47.393  15.586  1.00  0.00           H
ATOM   4275  C   GLN X 271      46.129  51.366  18.630  1.00  0.00           C
ATOM   4276  O   GLN X 271      47.231  51.383  19.161  1.00  0.00           O
ATOM   4277  N   PRO X 272      45.421  52.459  18.507  1.00  0.00           N
ATOM   4278  CD  PRO X 272      44.239  52.641  17.690  1.00  0.00           C
ATOM   4279  HD2 PRO X 272      43.320  52.491  18.258  1.00  0.00           H
ATOM   4280  HD3 PRO X 272      44.129  52.068  16.770  1.00  0.00           H
ATOM   4281  CG  PRO X 272      44.305  54.192  17.380  1.00  0.00           C
ATOM   4282  HG2 PRO X 272      45.006  54.262  16.548  1.00  0.00           H
ATOM   4283  HG3 PRO X 272      43.338  54.543  17.021  1.00  0.00           H
ATOM   4284  CB  PRO X 272      44.879  54.737  18.675  1.00  0.00           C
ATOM   4285  HB2 PRO X 272      45.352  55.655  18.327  1.00  0.00           H
ATOM   4286  HB3 PRO X 272      44.093  54.830  19.424  1.00  0.00           H
ATOM   4287  CA  PRO X 272      45.892  53.682  19.097  1.00  0.00           C
ATOM   4288  HA  PRO X 272      46.835  53.946  18.619  1.00  0.00           H
ATOM   4289  C   PRO X 272      46.041  53.698  20.576  1.00  0.00           C
ATOM   4290  O   PRO X 272      45.468  52.864  21.296  1.00  0.00           O
ATOM   4291  N   GLU X 273      46.822  54.651  21.162  1.00  0.00           N
ATOM   4292  H   GLU X 273      47.218  55.334  20.532  1.00  0.00           H
ATOM   4293  CA  GLU X 273      47.095  54.693  22.578  1.00  0.00           C
ATOM   4294  HA  GLU X 273      47.362  53.680  22.878  1.00  0.00           H
ATOM   4295  CB  GLU X 273      48.197  55.756  22.901  1.00  0.00           C
ATOM   4296  HB2 GLU X 273      47.989  56.221  23.865  1.00  0.00           H
ATOM   4297  HB3 GLU X 273      47.990  56.520  22.151  1.00  0.00           H
ATOM   4298  CG  GLU X 273      49.593  55.250  22.745  1.00  0.00           C
ATOM   4299  HG2 GLU X 273      49.780  54.900  21.730  1.00  0.00           H
ATOM   4300  HG3 GLU X 273      49.835  54.402  23.385  1.00  0.00           H
ATOM   4301  CD  GLU X 273      50.519  56.398  22.958  1.00  0.00           C
ATOM   4302  OE1 GLU X 273      50.746  57.178  22.004  1.00  0.00           O
ATOM   4303  OE2 GLU X 273      51.033  56.521  24.120  1.00  0.00           O
ATOM   4304  C   GLU X 273      45.840  54.995  23.336  1.00  0.00           C
ATOM   4305  O   GLU X 273      44.982  55.805  22.962  1.00  0.00           O
ATOM   4306  N   SER X 274      45.791  54.306  24.478  1.00  0.00           N
ATOM   4307  H   SER X 274      46.545  53.686  24.738  1.00  0.00           H
ATOM   4308  CA  SER X 274      44.703  54.324  25.429  1.00  0.00           C
ATOM   4309  HA  SER X 274      44.816  53.451  26.071  1.00  0.00           H
ATOM   4310  CB  SER X 274      44.763  55.578  26.361  1.00  0.00           C
ATOM   4311  HB2 SER X 274      43.868  55.813  26.937  1.00  0.00           H
ATOM   4312  HB3 SER X 274      44.919  56.453  25.731  1.00  0.00           H
ATOM   4313  OG  SER X 274      45.987  55.693  27.152  1.00  0.00           O
ATOM   4314  HG  SER X 274      45.933  55.103  27.907  1.00  0.00           H
ATOM   4315  C   SER X 274      43.284  54.123  24.849  1.00  0.00           C
ATOM   4316  O   SER X 274      42.348  54.604  25.489  1.00  0.00           O
ATOM   4317  N   SER X 275      43.028  53.632  23.679  1.00  0.00           N
ATOM   4318  H   SER X 275      43.812  53.333  23.117  1.00  0.00           H
ATOM   4319  CA  SER X 275      41.745  53.700  22.931  1.00  0.00           C
ATOM   4320  HA  SER X 275      41.175  54.565  23.270  1.00  0.00           H
ATOM   4321  CB  SER X 275      42.087  53.864  21.430  1.00  0.00           C
ATOM   4322  HB2 SER X 275      42.689  54.745  21.209  1.00  0.00           H
ATOM   4323  HB3 SER X 275      41.117  53.996  20.952  1.00  0.00           H
ATOM   4324  OG  SER X 275      42.632  52.752  20.826  1.00  0.00           O
ATOM   4325  HG  SER X 275      43.539  52.590  21.093  1.00  0.00           H
ATOM   4326  C   SER X 275      40.786  52.511  23.266  1.00  0.00           C
ATOM   4327  O   SER X 275      39.576  52.632  23.217  1.00  0.00           O
ATOM   4328  N   VAL X 276      41.345  51.320  23.571  1.00  0.00           N
ATOM   4329  H   VAL X 276      42.344  51.173  23.552  1.00  0.00           H
ATOM   4330  CA  VAL X 276      40.612  50.081  23.983  1.00  0.00           C
ATOM   4331  HA  VAL X 276      39.807  49.978  23.255  1.00  0.00           H
ATOM   4332  CB  VAL X 276      41.539  48.902  23.866  1.00  0.00           C
ATOM   4333  HB  VAL X 276      42.475  49.063  24.400  1.00  0.00           H
ATOM   4334  CG1 VAL X 276      41.012  47.565  24.395  1.00  0.00           C
ATOM   4335 HG11 VAL X 276      41.120  47.516  25.478  1.00  0.00           H
ATOM   4336 HG12 VAL X 276      39.952  47.499  24.148  1.00  0.00           H
ATOM   4337 HG13 VAL X 276      41.674  46.831  23.936  1.00  0.00           H
ATOM   4338  CG2 VAL X 276      41.872  48.712  22.372  1.00  0.00           C
ATOM   4339 HG21 VAL X 276      42.675  47.975  22.378  1.00  0.00           H
ATOM   4340 HG22 VAL X 276      40.910  48.409  21.959  1.00  0.00           H
ATOM   4341 HG23 VAL X 276      42.221  49.639  21.918  1.00  0.00           H
ATOM   4342  C   VAL X 276      40.053  50.126  25.401  1.00  0.00           C
ATOM   4343  O   VAL X 276      40.836  50.050  26.354  1.00  0.00           O
ATOM   4344  N   VAL X 277      38.707  50.031  25.511  1.00  0.00           N
ATOM   4345  H   VAL X 277      38.188  50.059  24.645  1.00  0.00           H
ATOM   4346  CA  VAL X 277      37.998  49.629  26.655  1.00  0.00           C
ATOM   4347  HA  VAL X 277      38.265  50.220  27.530  1.00  0.00           H
ATOM   4348  CB  VAL X 277      36.476  49.935  26.506  1.00  0.00           C
ATOM   4349  HB  VAL X 277      36.146  49.210  25.762  1.00  0.00           H
ATOM   4350  CG1 VAL X 277      35.685  49.545  27.700  1.00  0.00           C
ATOM   4351 HG11 VAL X 277      36.014  48.572  28.065  1.00  0.00           H
ATOM   4352 HG12 VAL X 277      35.836  50.255  28.513  1.00  0.00           H
ATOM   4353 HG13 VAL X 277      34.635  49.513  27.411  1.00  0.00           H
ATOM   4354  CG2 VAL X 277      36.142  51.369  26.208  1.00  0.00           C
ATOM   4355 HG21 VAL X 277      36.881  51.830  25.553  1.00  0.00           H
ATOM   4356 HG22 VAL X 277      35.131  51.316  25.804  1.00  0.00           H
ATOM   4357 HG23 VAL X 277      36.056  51.953  27.125  1.00  0.00           H
ATOM   4358  C   VAL X 277      38.180  48.074  26.843  1.00  0.00           C
ATOM   4359  O   VAL X 277      37.754  47.247  25.991  1.00  0.00           O
ATOM   4360  N   PHE X 278      38.808  47.645  27.918  1.00  0.00           N
ATOM   4361  H   PHE X 278      39.271  48.360  28.461  1.00  0.00           H
ATOM   4362  CA  PHE X 278      38.828  46.257  28.325  1.00  0.00           C
ATOM   4363  HA  PHE X 278      38.948  45.729  27.380  1.00  0.00           H
ATOM   4364  CB  PHE X 278      40.110  45.960  29.091  1.00  0.00           C
ATOM   4365  HB2 PHE X 278      40.233  46.675  29.904  1.00  0.00           H
ATOM   4366  HB3 PHE X 278      40.895  46.117  28.351  1.00  0.00           H
ATOM   4367  CG  PHE X 278      40.274  44.585  29.610  1.00  0.00           C
ATOM   4368  CD1 PHE X 278      40.686  44.419  30.968  1.00  0.00           C
ATOM   4369  HD1 PHE X 278      40.705  45.319  31.565  1.00  0.00           H
ATOM   4370  CE1 PHE X 278      40.727  43.129  31.477  1.00  0.00           C
ATOM   4371  HE1 PHE X 278      40.870  43.046  32.545  1.00  0.00           H
ATOM   4372  CZ  PHE X 278      40.544  42.004  30.655  1.00  0.00           C
ATOM   4373  HZ  PHE X 278      40.622  41.033  31.122  1.00  0.00           H
ATOM   4374  CE2 PHE X 278      40.335  42.182  29.227  1.00  0.00           C
ATOM   4375  HE2 PHE X 278      40.245  41.359  28.533  1.00  0.00           H
ATOM   4376  CD2 PHE X 278      40.234  43.480  28.682  1.00  0.00           C
ATOM   4377  HD2 PHE X 278      39.961  43.558  27.640  1.00  0.00           H
ATOM   4378  C   PHE X 278      37.493  45.914  29.130  1.00  0.00           C
ATOM   4379  O   PHE X 278      37.127  46.659  30.031  1.00  0.00           O
ATOM   4380  N   LEU X 279      36.879  44.741  28.967  1.00  0.00           N
ATOM   4381  H   LEU X 279      37.335  44.091  28.343  1.00  0.00           H
ATOM   4382  CA  LEU X 279      35.645  44.208  29.648  1.00  0.00           C
ATOM   4383  HA  LEU X 279      35.443  44.907  30.459  1.00  0.00           H
ATOM   4384  CB  LEU X 279      34.463  44.318  28.670  1.00  0.00           C
ATOM   4385  HB2 LEU X 279      33.651  43.842  29.220  1.00  0.00           H
ATOM   4386  HB3 LEU X 279      34.689  43.730  27.780  1.00  0.00           H
ATOM   4387  CG  LEU X 279      34.056  45.777  28.272  1.00  0.00           C
ATOM   4388  HG  LEU X 279      34.582  46.484  28.914  1.00  0.00           H
ATOM   4389  CD1 LEU X 279      34.627  45.970  26.831  1.00  0.00           C
ATOM   4390 HD11 LEU X 279      35.664  45.640  26.890  1.00  0.00           H
ATOM   4391 HD12 LEU X 279      34.145  45.405  26.033  1.00  0.00           H
ATOM   4392 HD13 LEU X 279      34.606  47.016  26.529  1.00  0.00           H
ATOM   4393  CD2 LEU X 279      32.546  45.932  28.256  1.00  0.00           C
ATOM   4394 HD21 LEU X 279      32.150  45.716  29.248  1.00  0.00           H
ATOM   4395 HD22 LEU X 279      32.351  46.942  27.895  1.00  0.00           H
ATOM   4396 HD23 LEU X 279      32.140  45.263  27.497  1.00  0.00           H
ATOM   4397  C   LEU X 279      35.771  42.774  30.117  1.00  0.00           C
ATOM   4398  O   LEU X 279      36.160  41.939  29.244  1.00  0.00           O
ATOM   4399  N   CYS X 280      35.549  42.394  31.383  1.00  0.00           N
ATOM   4400  H   CYS X 280      35.490  43.149  32.051  1.00  0.00           H
ATOM   4401  CA  CYS X 280      35.573  41.046  31.952  1.00  0.00           C
ATOM   4402  HA  CYS X 280      35.211  40.332  31.212  1.00  0.00           H
ATOM   4403  CB  CYS X 280      37.022  40.667  32.212  1.00  0.00           C
ATOM   4404  HB2 CYS X 280      37.499  41.127  33.077  1.00  0.00           H
ATOM   4405  HB3 CYS X 280      37.638  40.957  31.360  1.00  0.00           H
ATOM   4406  SG  CYS X 280      37.081  38.842  32.397  1.00  0.00           S
ATOM   4407  HG  CYS X 280      37.222  38.666  33.714  1.00  0.00           H
ATOM   4408  C   CYS X 280      34.815  40.969  33.239  1.00  0.00           C
ATOM   4409  O   CYS X 280      34.739  41.990  33.897  1.00  0.00           O
ATOM   4410  N   PHE X 281      34.175  39.825  33.498  1.00  0.00           N
ATOM   4411  H   PHE X 281      34.157  39.026  32.881  1.00  0.00           H
ATOM   4412  CA  PHE X 281      33.242  39.647  34.649  1.00  0.00           C
ATOM   4413  HA  PHE X 281      33.443  40.390  35.420  1.00  0.00           H
ATOM   4414  CB  PHE X 281      31.802  39.985  34.166  1.00  0.00           C
ATOM   4415  HB2 PHE X 281      31.117  40.071  35.009  1.00  0.00           H
ATOM   4416  HB3 PHE X 281      31.475  39.103  33.617  1.00  0.00           H
ATOM   4417  CG  PHE X 281      31.732  41.270  33.304  1.00  0.00           C
ATOM   4418  CD1 PHE X 281      31.946  41.218  31.867  1.00  0.00           C
ATOM   4419  HD1 PHE X 281      32.127  40.283  31.358  1.00  0.00           H
ATOM   4420  CE1 PHE X 281      32.020  42.418  31.108  1.00  0.00           C
ATOM   4421  HE1 PHE X 281      32.108  42.391  30.032  1.00  0.00           H
ATOM   4422  CZ  PHE X 281      31.711  43.597  31.751  1.00  0.00           C
ATOM   4423  HZ  PHE X 281      31.569  44.466  31.124  1.00  0.00           H
ATOM   4424  CE2 PHE X 281      31.366  43.699  33.086  1.00  0.00           C
ATOM   4425  HE2 PHE X 281      31.066  44.643  33.515  1.00  0.00           H
ATOM   4426  CD2 PHE X 281      31.416  42.508  33.865  1.00  0.00           C
ATOM   4427  HD2 PHE X 281      31.221  42.585  34.925  1.00  0.00           H
ATOM   4428  C   PHE X 281      33.229  38.335  35.385  1.00  0.00           C
ATOM   4429  O   PHE X 281      32.606  37.376  34.949  1.00  0.00           O
ATOM   4430  N   GLY X 282      33.990  38.292  36.482  1.00  0.00           N
ATOM   4431  H   GLY X 282      34.394  39.160  36.802  1.00  0.00           H
ATOM   4432  CA  GLY X 282      34.132  37.210  37.403  1.00  0.00           C
ATOM   4433  HA2 GLY X 282      33.144  36.803  37.620  1.00  0.00           H
ATOM   4434  HA3 GLY X 282      34.469  37.678  38.327  1.00  0.00           H
ATOM   4435  C   GLY X 282      35.225  36.289  36.982  1.00  0.00           C
ATOM   4436  O   GLY X 282      35.470  36.158  35.781  1.00  0.00           O
ATOM   4437  N   SER X 283      35.839  35.419  37.828  1.00  0.00           N
ATOM   4438  H   SER X 283      35.631  35.592  38.801  1.00  0.00           H
ATOM   4439  CA  SER X 283      36.655  34.233  37.560  1.00  0.00           C
ATOM   4440  HA  SER X 283      37.128  34.367  36.587  1.00  0.00           H
ATOM   4441  CB  SER X 283      37.716  34.027  38.635  1.00  0.00           C
ATOM   4442  HB2 SER X 283      38.332  34.921  38.720  1.00  0.00           H
ATOM   4443  HB3 SER X 283      38.479  33.378  38.206  1.00  0.00           H
ATOM   4444  OG  SER X 283      37.171  33.598  39.867  1.00  0.00           O
ATOM   4445  HG  SER X 283      36.647  34.286  40.283  1.00  0.00           H
ATOM   4446  C   SER X 283      35.789  32.941  37.312  1.00  0.00           C
ATOM   4447  O   SER X 283      36.293  31.907  36.883  1.00  0.00           O
ATOM   4448  N   MET X 284      34.501  33.013  37.595  1.00  0.00           N
ATOM   4449  H   MET X 284      34.177  33.845  38.068  1.00  0.00           H
ATOM   4450  CA  MET X 284      33.299  32.062  37.425  1.00  0.00           C
ATOM   4451  HA  MET X 284      33.460  31.414  36.564  1.00  0.00           H
ATOM   4452  CB  MET X 284      32.977  31.188  38.729  1.00  0.00           C
ATOM   4453  HB2 MET X 284      32.056  30.636  38.542  1.00  0.00           H
ATOM   4454  HB3 MET X 284      32.708  31.887  39.521  1.00  0.00           H
ATOM   4455  CG  MET X 284      34.173  30.218  39.028  1.00  0.00           C
ATOM   4456  HG2 MET X 284      35.028  30.878  39.177  1.00  0.00           H
ATOM   4457  HG3 MET X 284      34.353  29.586  38.159  1.00  0.00           H
ATOM   4458  SD  MET X 284      33.940  29.125  40.489  1.00  0.00           S
ATOM   4459  CE  MET X 284      32.852  27.862  39.887  1.00  0.00           C
ATOM   4460  HE1 MET X 284      33.344  27.329  39.073  1.00  0.00           H
ATOM   4461  HE2 MET X 284      32.676  27.108  40.654  1.00  0.00           H
ATOM   4462  HE3 MET X 284      31.886  28.257  39.571  1.00  0.00           H
ATOM   4463  C   MET X 284      32.177  33.005  37.032  1.00  0.00           C
ATOM   4464  O   MET X 284      32.377  34.187  36.893  1.00  0.00           O
ATOM   4465  N   GLY X 285      30.971  32.518  36.838  1.00  0.00           N
ATOM   4466  H   GLY X 285      30.919  31.516  36.725  1.00  0.00           H
ATOM   4467  CA  GLY X 285      29.775  33.245  36.404  1.00  0.00           C
ATOM   4468  HA2 GLY X 285      29.611  34.048  37.123  1.00  0.00           H
ATOM   4469  HA3 GLY X 285      28.862  32.661  36.289  1.00  0.00           H
ATOM   4470  C   GLY X 285      29.928  33.903  35.016  1.00  0.00           C
ATOM   4471  O   GLY X 285      30.975  33.746  34.301  1.00  0.00           O
ATOM   4472  N   SER X 286      28.886  34.501  34.551  1.00  0.00           N
ATOM   4473  H   SER X 286      28.027  34.446  35.081  1.00  0.00           H
ATOM   4474  CA  SER X 286      28.704  35.256  33.358  1.00  0.00           C
ATOM   4475  HA  SER X 286      29.585  35.853  33.122  1.00  0.00           H
ATOM   4476  CB  SER X 286      28.698  34.238  32.150  1.00  0.00           C
ATOM   4477  HB2 SER X 286      27.899  33.520  32.332  1.00  0.00           H
ATOM   4478  HB3 SER X 286      29.630  33.680  32.064  1.00  0.00           H
ATOM   4479  OG  SER X 286      28.433  34.840  30.891  1.00  0.00           O
ATOM   4480  HG  SER X 286      27.493  34.795  30.702  1.00  0.00           H
ATOM   4481  C   SER X 286      27.327  35.973  33.323  1.00  0.00           C
ATOM   4482  O   SER X 286      26.441  35.720  34.072  1.00  0.00           O
ATOM   4483  N   PHE X 287      27.180  36.937  32.388  1.00  0.00           N
ATOM   4484  H   PHE X 287      28.026  37.151  31.880  1.00  0.00           H
ATOM   4485  CA  PHE X 287      25.933  37.379  31.761  1.00  0.00           C
ATOM   4486  HA  PHE X 287      25.251  37.844  32.472  1.00  0.00           H
ATOM   4487  CB  PHE X 287      26.300  38.544  30.823  1.00  0.00           C
ATOM   4488  HB2 PHE X 287      25.340  38.891  30.441  1.00  0.00           H
ATOM   4489  HB3 PHE X 287      26.870  38.180  29.969  1.00  0.00           H
ATOM   4490  CG  PHE X 287      26.911  39.723  31.521  1.00  0.00           C
ATOM   4491  CD1 PHE X 287      26.134  40.413  32.481  1.00  0.00           C
ATOM   4492  HD1 PHE X 287      25.082  40.173  32.512  1.00  0.00           H
ATOM   4493  CE1 PHE X 287      26.636  41.621  33.127  1.00  0.00           C
ATOM   4494  HE1 PHE X 287      25.991  42.076  33.864  1.00  0.00           H
ATOM   4495  CZ  PHE X 287      27.952  42.063  32.748  1.00  0.00           C
ATOM   4496  HZ  PHE X 287      28.217  42.999  33.217  1.00  0.00           H
ATOM   4497  CE2 PHE X 287      28.680  41.394  31.785  1.00  0.00           C
ATOM   4498  HE2 PHE X 287      29.535  41.872  31.332  1.00  0.00           H
ATOM   4499  CD2 PHE X 287      28.186  40.192  31.173  1.00  0.00           C
ATOM   4500  HD2 PHE X 287      28.734  39.713  30.375  1.00  0.00           H
ATOM   4501  C   PHE X 287      25.092  36.263  31.116  1.00  0.00           C
ATOM   4502  O   PHE X 287      25.618  35.332  30.545  1.00  0.00           O
ATOM   4503  N   ASP X 288      23.761  36.361  31.197  1.00  0.00           N
ATOM   4504  H   ASP X 288      23.404  37.239  31.546  1.00  0.00           H
ATOM   4505  CA  ASP X 288      22.849  35.591  30.351  1.00  0.00           C
ATOM   4506  HA  ASP X 288      23.173  34.552  30.289  1.00  0.00           H
ATOM   4507  CB  ASP X 288      21.372  35.456  30.859  1.00  0.00           C
ATOM   4508  HB2 ASP X 288      20.638  35.433  30.053  1.00  0.00           H
ATOM   4509  HB3 ASP X 288      21.137  36.411  31.328  1.00  0.00           H
ATOM   4510  CG  ASP X 288      21.098  34.408  31.964  1.00  0.00           C
ATOM   4511  OD1 ASP X 288      19.995  34.442  32.460  1.00  0.00           O
ATOM   4512  OD2 ASP X 288      21.970  33.683  32.465  1.00  0.00           O
ATOM   4513  C   ASP X 288      22.813  36.027  28.817  1.00  0.00           C
ATOM   4514  O   ASP X 288      23.339  37.091  28.451  1.00  0.00           O
ATOM   4515  N   ALA X 289      22.258  35.193  27.930  1.00  0.00           N
ATOM   4516  H   ALA X 289      21.713  34.403  28.247  1.00  0.00           H
ATOM   4517  CA  ALA X 289      22.298  35.352  26.486  1.00  0.00           C
ATOM   4518  HA  ALA X 289      23.373  35.454  26.342  1.00  0.00           H
ATOM   4519  CB  ALA X 289      21.832  34.003  25.891  1.00  0.00           C
ATOM   4520  HB1 ALA X 289      22.014  33.944  24.818  1.00  0.00           H
ATOM   4521  HB2 ALA X 289      22.291  33.125  26.345  1.00  0.00           H
ATOM   4522  HB3 ALA X 289      20.750  33.959  26.016  1.00  0.00           H
ATOM   4523  C   ALA X 289      21.592  36.577  25.814  1.00  0.00           C
ATOM   4524  O   ALA X 289      22.289  37.320  25.079  1.00  0.00           O
ATOM   4525  N   GLU X 290      20.359  36.903  26.184  1.00  0.00           N
ATOM   4526  H   GLU X 290      19.980  36.229  26.834  1.00  0.00           H
ATOM   4527  CA  GLU X 290      19.825  38.194  25.871  1.00  0.00           C
ATOM   4528  HA  GLU X 290      19.882  38.303  24.788  1.00  0.00           H
ATOM   4529  CB  GLU X 290      18.376  38.213  26.459  1.00  0.00           C
ATOM   4530  HB2 GLU X 290      18.128  39.273  26.505  1.00  0.00           H
ATOM   4531  HB3 GLU X 290      18.262  37.893  27.495  1.00  0.00           H
ATOM   4532  CG  GLU X 290      17.360  37.376  25.687  1.00  0.00           C
ATOM   4533  HG2 GLU X 290      16.378  37.358  26.160  1.00  0.00           H
ATOM   4534  HG3 GLU X 290      17.648  36.325  25.703  1.00  0.00           H
ATOM   4535  CD  GLU X 290      17.164  37.800  24.210  1.00  0.00           C
ATOM   4536  OE1 GLU X 290      17.018  36.870  23.384  1.00  0.00           O
ATOM   4537  OE2 GLU X 290      16.907  39.006  23.966  1.00  0.00           O
ATOM   4538  C   GLU X 290      20.634  39.420  26.368  1.00  0.00           C
ATOM   4539  O   GLU X 290      20.528  40.478  25.779  1.00  0.00           O
ATOM   4540  N   GLN X 291      21.372  39.254  27.479  1.00  0.00           N
ATOM   4541  H   GLN X 291      21.096  38.465  28.045  1.00  0.00           H
ATOM   4542  CA  GLN X 291      22.240  40.410  27.927  1.00  0.00           C
ATOM   4543  HA  GLN X 291      21.676  41.333  27.787  1.00  0.00           H
ATOM   4544  CB  GLN X 291      22.551  40.288  29.412  1.00  0.00           C
ATOM   4545  HB2 GLN X 291      23.061  39.331  29.521  1.00  0.00           H
ATOM   4546  HB3 GLN X 291      21.622  40.169  29.969  1.00  0.00           H
ATOM   4547  CG  GLN X 291      23.307  41.403  30.104  1.00  0.00           C
ATOM   4548  HG2 GLN X 291      24.329  41.482  29.734  1.00  0.00           H
ATOM   4549  HG3 GLN X 291      23.496  41.092  31.132  1.00  0.00           H
ATOM   4550  CD  GLN X 291      22.563  42.755  30.180  1.00  0.00           C
ATOM   4551  OE1 GLN X 291      22.019  43.233  31.175  1.00  0.00           O
ATOM   4552  NE2 GLN X 291      22.498  43.407  29.015  1.00  0.00           N
ATOM   4553 HE21 GLN X 291      22.108  44.339  28.995  1.00  0.00           H
ATOM   4554 HE22 GLN X 291      23.065  43.059  28.256  1.00  0.00           H
ATOM   4555  C   GLN X 291      23.487  40.506  27.074  1.00  0.00           C
ATOM   4556  O   GLN X 291      23.980  41.582  26.875  1.00  0.00           O
ATOM   4557  N   ILE X 292      24.033  39.355  26.536  1.00  0.00           N
ATOM   4558  H   ILE X 292      23.543  38.501  26.763  1.00  0.00           H
ATOM   4559  CA  ILE X 292      25.292  39.289  25.684  1.00  0.00           C
ATOM   4560  HA  ILE X 292      26.050  39.791  26.285  1.00  0.00           H
ATOM   4561  CB  ILE X 292      25.759  37.853  25.532  1.00  0.00           C
ATOM   4562  HB  ILE X 292      24.919  37.200  25.295  1.00  0.00           H
ATOM   4563  CG2 ILE X 292      26.821  37.771  24.402  1.00  0.00           C
ATOM   4564 HG21 ILE X 292      26.400  37.952  23.413  1.00  0.00           H
ATOM   4565 HG22 ILE X 292      27.683  38.428  24.514  1.00  0.00           H
ATOM   4566 HG23 ILE X 292      27.186  36.744  24.367  1.00  0.00           H
ATOM   4567  CG1 ILE X 292      26.498  37.454  26.848  1.00  0.00           C
ATOM   4568 HG12 ILE X 292      25.940  37.947  27.644  1.00  0.00           H
ATOM   4569 HG13 ILE X 292      27.555  37.720  26.846  1.00  0.00           H
ATOM   4570  CD1 ILE X 292      26.367  35.919  27.044  1.00  0.00           C
ATOM   4571 HD11 ILE X 292      25.390  35.670  27.456  1.00  0.00           H
ATOM   4572 HD12 ILE X 292      26.557  35.312  26.158  1.00  0.00           H
ATOM   4573 HD13 ILE X 292      27.066  35.720  27.856  1.00  0.00           H
ATOM   4574  C   ILE X 292      24.997  40.072  24.402  1.00  0.00           C
ATOM   4575  O   ILE X 292      25.762  40.944  23.932  1.00  0.00           O
ATOM   4576  N   GLU X 293      23.880  39.829  23.683  1.00  0.00           N
ATOM   4577  H   GLU X 293      23.339  39.001  23.886  1.00  0.00           H
ATOM   4578  CA  GLU X 293      23.461  40.539  22.497  1.00  0.00           C
ATOM   4579  HA  GLU X 293      24.324  40.690  21.849  1.00  0.00           H
ATOM   4580  CB  GLU X 293      22.381  39.667  21.821  1.00  0.00           C
ATOM   4581  HB2 GLU X 293      22.818  38.668  21.836  1.00  0.00           H
ATOM   4582  HB3 GLU X 293      22.196  39.926  20.778  1.00  0.00           H
ATOM   4583  CG  GLU X 293      21.075  39.568  22.549  1.00  0.00           C
ATOM   4584  HG2 GLU X 293      20.753  40.603  22.668  1.00  0.00           H
ATOM   4585  HG3 GLU X 293      21.112  39.148  23.554  1.00  0.00           H
ATOM   4586  CD  GLU X 293      20.063  38.904  21.587  1.00  0.00           C
ATOM   4587  OE1 GLU X 293      19.774  39.416  20.461  1.00  0.00           O
ATOM   4588  OE2 GLU X 293      19.581  37.848  22.037  1.00  0.00           O
ATOM   4589  C   GLU X 293      23.014  41.992  22.720  1.00  0.00           C
ATOM   4590  O   GLU X 293      23.007  42.810  21.763  1.00  0.00           O
ATOM   4591  N   GLU X 294      22.675  42.390  23.984  1.00  0.00           N
ATOM   4592  H   GLU X 294      22.503  41.723  24.723  1.00  0.00           H
ATOM   4593  CA  GLU X 294      22.568  43.786  24.248  1.00  0.00           C
ATOM   4594  HA  GLU X 294      22.180  44.331  23.387  1.00  0.00           H
ATOM   4595  CB  GLU X 294      21.678  43.975  25.526  1.00  0.00           C
ATOM   4596  HB2 GLU X 294      22.333  43.699  26.353  1.00  0.00           H
ATOM   4597  HB3 GLU X 294      20.853  43.263  25.498  1.00  0.00           H
ATOM   4598  CG  GLU X 294      21.147  45.356  25.750  1.00  0.00           C
ATOM   4599  HG2 GLU X 294      21.980  46.023  25.971  1.00  0.00           H
ATOM   4600  HG3 GLU X 294      20.621  45.353  26.704  1.00  0.00           H
ATOM   4601  CD  GLU X 294      20.171  45.915  24.786  1.00  0.00           C
ATOM   4602  OE1 GLU X 294      19.579  47.016  24.983  1.00  0.00           O
ATOM   4603  OE2 GLU X 294      19.867  45.297  23.731  1.00  0.00           O
ATOM   4604  C   GLU X 294      23.961  44.407  24.487  1.00  0.00           C
ATOM   4605  O   GLU X 294      24.140  45.508  23.983  1.00  0.00           O
ATOM   4606  N   ILE X 295      24.916  43.844  25.223  1.00  0.00           N
ATOM   4607  H   ILE X 295      24.573  43.226  25.944  1.00  0.00           H
ATOM   4608  CA  ILE X 295      26.358  44.320  25.373  1.00  0.00           C
ATOM   4609  HA  ILE X 295      26.322  45.332  25.774  1.00  0.00           H
ATOM   4610  CB  ILE X 295      27.216  43.561  26.333  1.00  0.00           C
ATOM   4611  HB  ILE X 295      27.265  42.543  25.946  1.00  0.00           H
ATOM   4612  CG2 ILE X 295      28.585  44.185  26.398  1.00  0.00           C
ATOM   4613 HG21 ILE X 295      29.060  44.149  25.418  1.00  0.00           H
ATOM   4614 HG22 ILE X 295      28.687  45.203  26.774  1.00  0.00           H
ATOM   4615 HG23 ILE X 295      29.109  43.416  26.966  1.00  0.00           H
ATOM   4616  CG1 ILE X 295      26.645  43.636  27.757  1.00  0.00           C
ATOM   4617 HG12 ILE X 295      25.574  43.566  27.568  1.00  0.00           H
ATOM   4618 HG13 ILE X 295      26.868  44.567  28.278  1.00  0.00           H
ATOM   4619  CD1 ILE X 295      27.110  42.397  28.529  1.00  0.00           C
ATOM   4620 HD11 ILE X 295      26.526  42.415  29.449  1.00  0.00           H
ATOM   4621 HD12 ILE X 295      26.866  41.445  28.057  1.00  0.00           H
ATOM   4622 HD13 ILE X 295      28.199  42.423  28.559  1.00  0.00           H
ATOM   4623  C   ILE X 295      26.953  44.382  23.980  1.00  0.00           C
ATOM   4624  O   ILE X 295      27.754  45.328  23.682  1.00  0.00           O
ATOM   4625  N   ALA X 296      26.631  43.517  23.026  1.00  0.00           N
ATOM   4626  H   ALA X 296      26.107  42.674  23.214  1.00  0.00           H
ATOM   4627  CA  ALA X 296      26.998  43.650  21.654  1.00  0.00           C
ATOM   4628  HA  ALA X 296      28.087  43.637  21.698  1.00  0.00           H
ATOM   4629  CB  ALA X 296      26.591  42.492  20.817  1.00  0.00           C
ATOM   4630  HB1 ALA X 296      26.777  41.601  21.417  1.00  0.00           H
ATOM   4631  HB2 ALA X 296      25.515  42.430  20.655  1.00  0.00           H
ATOM   4632  HB3 ALA X 296      27.219  42.548  19.928  1.00  0.00           H
ATOM   4633  C   ALA X 296      26.595  45.013  21.022  1.00  0.00           C
ATOM   4634  O   ALA X 296      27.389  45.875  20.676  1.00  0.00           O
ATOM   4635  N   VAL X 297      25.291  45.331  21.067  1.00  0.00           N
ATOM   4636  H   VAL X 297      24.652  44.638  21.431  1.00  0.00           H
ATOM   4637  CA  VAL X 297      24.837  46.695  20.715  1.00  0.00           C
ATOM   4638  HA  VAL X 297      25.055  46.912  19.670  1.00  0.00           H
ATOM   4639  CB  VAL X 297      23.269  46.858  20.684  1.00  0.00           C
ATOM   4640  HB  VAL X 297      22.876  46.201  21.459  1.00  0.00           H
ATOM   4641  CG1 VAL X 297      22.742  48.247  20.783  1.00  0.00           C
ATOM   4642 HG11 VAL X 297      23.025  48.816  19.897  1.00  0.00           H
ATOM   4643 HG12 VAL X 297      21.652  48.246  20.771  1.00  0.00           H
ATOM   4644 HG13 VAL X 297      23.117  48.596  21.745  1.00  0.00           H
ATOM   4645  CG2 VAL X 297      22.762  46.148  19.379  1.00  0.00           C
ATOM   4646 HG21 VAL X 297      23.112  45.116  19.387  1.00  0.00           H
ATOM   4647 HG22 VAL X 297      21.673  46.109  19.369  1.00  0.00           H
ATOM   4648 HG23 VAL X 297      23.076  46.792  18.557  1.00  0.00           H
ATOM   4649  C   VAL X 297      25.511  47.836  21.455  1.00  0.00           C
ATOM   4650  O   VAL X 297      25.908  48.802  20.826  1.00  0.00           O
ATOM   4651  N   ALA X 298      25.526  47.734  22.758  1.00  0.00           N
ATOM   4652  H   ALA X 298      25.035  46.957  23.177  1.00  0.00           H
ATOM   4653  CA  ALA X 298      26.009  48.830  23.624  1.00  0.00           C
ATOM   4654  HA  ALA X 298      25.510  49.792  23.508  1.00  0.00           H
ATOM   4655  CB  ALA X 298      26.049  48.319  25.038  1.00  0.00           C
ATOM   4656  HB1 ALA X 298      26.357  49.140  25.686  1.00  0.00           H
ATOM   4657  HB2 ALA X 298      25.188  47.701  25.296  1.00  0.00           H
ATOM   4658  HB3 ALA X 298      26.829  47.573  25.189  1.00  0.00           H
ATOM   4659  C   ALA X 298      27.524  49.158  23.289  1.00  0.00           C
ATOM   4660  O   ALA X 298      27.899  50.354  23.343  1.00  0.00           O
ATOM   4661  N   LEU X 299      28.339  48.231  22.794  1.00  0.00           N
ATOM   4662  H   LEU X 299      28.093  47.257  22.897  1.00  0.00           H
ATOM   4663  CA  LEU X 299      29.736  48.450  22.330  1.00  0.00           C
ATOM   4664  HA  LEU X 299      30.207  49.076  23.088  1.00  0.00           H
ATOM   4665  CB  LEU X 299      30.506  47.127  22.316  1.00  0.00           C
ATOM   4666  HB2 LEU X 299      31.472  47.338  21.859  1.00  0.00           H
ATOM   4667  HB3 LEU X 299      29.965  46.386  21.727  1.00  0.00           H
ATOM   4668  CG  LEU X 299      30.754  46.568  23.733  1.00  0.00           C
ATOM   4669  HG  LEU X 299      29.890  46.361  24.364  1.00  0.00           H
ATOM   4670  CD1 LEU X 299      31.523  45.224  23.482  1.00  0.00           C
ATOM   4671 HD11 LEU X 299      31.755  44.843  24.476  1.00  0.00           H
ATOM   4672 HD12 LEU X 299      30.781  44.497  23.151  1.00  0.00           H
ATOM   4673 HD13 LEU X 299      32.368  45.305  22.799  1.00  0.00           H
ATOM   4674  CD2 LEU X 299      31.838  47.395  24.496  1.00  0.00           C
ATOM   4675 HD21 LEU X 299      32.158  47.101  25.495  1.00  0.00           H
ATOM   4676 HD22 LEU X 299      32.643  47.521  23.772  1.00  0.00           H
ATOM   4677 HD23 LEU X 299      31.389  48.366  24.703  1.00  0.00           H
ATOM   4678  C   LEU X 299      29.897  49.258  21.023  1.00  0.00           C
ATOM   4679  O   LEU X 299      30.854  50.019  20.862  1.00  0.00           O
ATOM   4680  N   GLU X 300      28.939  49.152  20.117  1.00  0.00           N
ATOM   4681  H   GLU X 300      28.237  48.433  20.218  1.00  0.00           H
ATOM   4682  CA  GLU X 300      28.898  50.021  18.968  1.00  0.00           C
ATOM   4683  HA  GLU X 300      29.874  50.208  18.520  1.00  0.00           H
ATOM   4684  CB  GLU X 300      27.962  49.296  18.011  1.00  0.00           C
ATOM   4685  HB2 GLU X 300      27.017  49.373  18.549  1.00  0.00           H
ATOM   4686  HB3 GLU X 300      28.383  48.300  17.874  1.00  0.00           H
ATOM   4687  CG  GLU X 300      27.812  49.833  16.586  1.00  0.00           C
ATOM   4688  HG2 GLU X 300      28.838  49.872  16.219  1.00  0.00           H
ATOM   4689  HG3 GLU X 300      27.303  50.792  16.676  1.00  0.00           H
ATOM   4690  CD  GLU X 300      26.977  49.084  15.612  1.00  0.00           C
ATOM   4691  OE1 GLU X 300      27.442  48.949  14.475  1.00  0.00           O
ATOM   4692  OE2 GLU X 300      25.910  48.626  16.033  1.00  0.00           O
ATOM   4693  C   GLU X 300      28.379  51.460  19.364  1.00  0.00           C
ATOM   4694  O   GLU X 300      28.981  52.470  19.005  1.00  0.00           O
ATOM   4695  N   CYS X 301      27.348  51.512  20.204  1.00  0.00           N
ATOM   4696  H   CYS X 301      26.813  50.741  20.578  1.00  0.00           H
ATOM   4697  CA  CYS X 301      26.841  52.804  20.726  1.00  0.00           C
ATOM   4698  HA  CYS X 301      26.701  53.459  19.865  1.00  0.00           H
ATOM   4699  CB  CYS X 301      25.562  52.614  21.450  1.00  0.00           C
ATOM   4700  HB2 CYS X 301      25.184  53.602  21.715  1.00  0.00           H
ATOM   4701  HB3 CYS X 301      25.810  52.105  22.381  1.00  0.00           H
ATOM   4702  SG  CYS X 301      24.365  51.783  20.392  1.00  0.00           S
ATOM   4703  HG  CYS X 301      25.071  50.657  20.523  1.00  0.00           H
ATOM   4704  C   CYS X 301      27.947  53.484  21.637  1.00  0.00           C
ATOM   4705  O   CYS X 301      27.919  54.673  21.783  1.00  0.00           O
ATOM   4706  N   SER X 302      28.899  52.754  22.156  1.00  0.00           N
ATOM   4707  H   SER X 302      28.776  51.755  22.067  1.00  0.00           H
ATOM   4708  CA  SER X 302      30.004  53.285  22.964  1.00  0.00           C
ATOM   4709  HA  SER X 302      29.694  53.982  23.743  1.00  0.00           H
ATOM   4710  CB  SER X 302      30.742  52.225  23.670  1.00  0.00           C
ATOM   4711  HB2 SER X 302      31.541  52.752  24.191  1.00  0.00           H
ATOM   4712  HB3 SER X 302      31.077  51.570  22.866  1.00  0.00           H
ATOM   4713  OG  SER X 302      29.910  51.562  24.624  1.00  0.00           O
ATOM   4714  HG  SER X 302      29.255  51.072  24.122  1.00  0.00           H
ATOM   4715  C   SER X 302      31.064  54.100  22.144  1.00  0.00           C
ATOM   4716  O   SER X 302      31.802  54.900  22.723  1.00  0.00           O
ATOM   4717  N   GLY X 303      31.142  53.738  20.842  1.00  0.00           N
ATOM   4718  H   GLY X 303      30.412  53.164  20.446  1.00  0.00           H
ATOM   4719  CA  GLY X 303      32.035  54.335  19.865  1.00  0.00           C
ATOM   4720  HA2 GLY X 303      31.864  55.411  19.899  1.00  0.00           H
ATOM   4721  HA3 GLY X 303      31.622  54.106  18.882  1.00  0.00           H
ATOM   4722  C   GLY X 303      33.493  54.062  20.010  1.00  0.00           C
ATOM   4723  O   GLY X 303      34.209  53.839  19.073  1.00  0.00           O
ATOM   4724  N   HIE X 304      34.076  54.276  21.172  1.00  0.00           N
ATOM   4725  H   HIE X 304      33.465  54.630  21.894  1.00  0.00           H
ATOM   4726  CA  HIE X 304      35.496  53.937  21.531  1.00  0.00           C
ATOM   4727  HA  HIE X 304      36.231  54.484  20.941  1.00  0.00           H
ATOM   4728  CB  HIE X 304      35.680  54.121  23.051  1.00  0.00           C
ATOM   4729  HB2 HIE X 304      36.702  53.796  23.245  1.00  0.00           H
ATOM   4730  HB3 HIE X 304      35.082  53.447  23.666  1.00  0.00           H
ATOM   4731  CG  HIE X 304      35.396  55.490  23.562  1.00  0.00           C
ATOM   4732  ND1 HIE X 304      36.308  56.579  23.575  1.00  0.00           N
ATOM   4733  CE1 HIE X 304      35.745  57.626  24.185  1.00  0.00           C
ATOM   4734  HE1 HIE X 304      36.187  58.610  24.240  1.00  0.00           H
ATOM   4735  NE2 HIE X 304      34.478  57.273  24.545  1.00  0.00           N
ATOM   4736  HE2 HIE X 304      33.826  57.804  25.104  1.00  0.00           H
ATOM   4737  CD2 HIE X 304      34.230  55.963  24.179  1.00  0.00           C
ATOM   4738  HD2 HIE X 304      33.382  55.370  24.490  1.00  0.00           H
ATOM   4739  C   HIE X 304      35.786  52.457  21.226  1.00  0.00           C
ATOM   4740  O   HIE X 304      34.942  51.535  21.203  1.00  0.00           O
ATOM   4741  N   ARG X 305      37.079  52.145  21.195  1.00  0.00           N
ATOM   4742  H   ARG X 305      37.686  52.949  21.262  1.00  0.00           H
ATOM   4743  CA  ARG X 305      37.596  50.758  20.902  1.00  0.00           C
ATOM   4744  HA  ARG X 305      37.132  50.352  20.003  1.00  0.00           H
ATOM   4745  CB  ARG X 305      39.091  50.693  20.452  1.00  0.00           C
ATOM   4746  HB2 ARG X 305      39.344  49.659  20.218  1.00  0.00           H
ATOM   4747  HB3 ARG X 305      39.824  50.993  21.201  1.00  0.00           H
ATOM   4748  CG  ARG X 305      39.249  51.589  19.225  1.00  0.00           C
ATOM   4749  HG2 ARG X 305      39.337  52.637  19.512  1.00  0.00           H
ATOM   4750  HG3 ARG X 305      38.391  51.492  18.558  1.00  0.00           H
ATOM   4751  CD  ARG X 305      40.495  51.108  18.459  1.00  0.00           C
ATOM   4752  HD2 ARG X 305      40.398  50.090  18.083  1.00  0.00           H
ATOM   4753  HD3 ARG X 305      41.328  51.244  19.149  1.00  0.00           H
ATOM   4754  NE  ARG X 305      40.839  52.138  17.448  1.00  0.00           N
ATOM   4755  HE  ARG X 305      40.590  53.094  17.657  1.00  0.00           H
ATOM   4756  CZ  ARG X 305      41.021  51.950  16.188  1.00  0.00           C
ATOM   4757  NH1 ARG X 305      41.233  50.812  15.666  1.00  0.00           N
ATOM   4758 HH11 ARG X 305      41.207  50.807  14.656  1.00  0.00           H
ATOM   4759 HH12 ARG X 305      41.521  50.005  16.200  1.00  0.00           H
ATOM   4760  NH2 ARG X 305      41.025  52.971  15.432  1.00  0.00           N
ATOM   4761 HH21 ARG X 305      41.119  53.019  14.427  1.00  0.00           H
ATOM   4762 HH22 ARG X 305      40.680  53.820  15.856  1.00  0.00           H
ATOM   4763  C   ARG X 305      37.271  49.725  21.978  1.00  0.00           C
ATOM   4764  O   ARG X 305      37.155  50.131  23.155  1.00  0.00           O
ATOM   4765  N   PHE X 306      37.168  48.423  21.662  1.00  0.00           N
ATOM   4766  H   PHE X 306      37.420  48.180  20.715  1.00  0.00           H
ATOM   4767  CA  PHE X 306      36.947  47.385  22.729  1.00  0.00           C
ATOM   4768  HA  PHE X 306      37.237  47.815  23.688  1.00  0.00           H
ATOM   4769  CB  PHE X 306      35.486  47.226  22.793  1.00  0.00           C
ATOM   4770  HB2 PHE X 306      34.988  48.175  22.997  1.00  0.00           H
ATOM   4771  HB3 PHE X 306      35.222  46.722  23.723  1.00  0.00           H
ATOM   4772  CG  PHE X 306      34.746  46.542  21.664  1.00  0.00           C
ATOM   4773  CD1 PHE X 306      34.018  47.304  20.767  1.00  0.00           C
ATOM   4774  HD1 PHE X 306      33.957  48.362  20.976  1.00  0.00           H
ATOM   4775  CE1 PHE X 306      33.431  46.703  19.657  1.00  0.00           C
ATOM   4776  HE1 PHE X 306      32.837  47.311  18.991  1.00  0.00           H
ATOM   4777  CZ  PHE X 306      33.496  45.286  19.405  1.00  0.00           C
ATOM   4778  HZ  PHE X 306      33.063  44.904  18.492  1.00  0.00           H
ATOM   4779  CE2 PHE X 306      34.288  44.529  20.372  1.00  0.00           C
ATOM   4780  HE2 PHE X 306      34.406  43.464  20.240  1.00  0.00           H
ATOM   4781  CD2 PHE X 306      34.858  45.153  21.461  1.00  0.00           C
ATOM   4782  HD2 PHE X 306      35.375  44.487  22.136  1.00  0.00           H
ATOM   4783  C   PHE X 306      37.821  46.117  22.711  1.00  0.00           C
ATOM   4784  O   PHE X 306      38.131  45.566  21.664  1.00  0.00           O
ATOM   4785  N   LEU X 307      38.022  45.497  23.848  1.00  0.00           N
ATOM   4786  H   LEU X 307      37.794  45.995  24.697  1.00  0.00           H
ATOM   4787  CA  LEU X 307      38.541  44.143  24.089  1.00  0.00           C
ATOM   4788  HA  LEU X 307      38.373  43.543  23.194  1.00  0.00           H
ATOM   4789  CB  LEU X 307      40.055  44.200  24.273  1.00  0.00           C
ATOM   4790  HB2 LEU X 307      40.208  44.901  25.094  1.00  0.00           H
ATOM   4791  HB3 LEU X 307      40.438  44.635  23.350  1.00  0.00           H
ATOM   4792  CG  LEU X 307      40.866  42.962  24.545  1.00  0.00           C
ATOM   4793  HG  LEU X 307      40.488  42.705  25.534  1.00  0.00           H
ATOM   4794  CD1 LEU X 307      40.580  41.805  23.565  1.00  0.00           C
ATOM   4795 HD11 LEU X 307      41.015  40.844  23.842  1.00  0.00           H
ATOM   4796 HD12 LEU X 307      39.494  41.710  23.557  1.00  0.00           H
ATOM   4797 HD13 LEU X 307      40.981  42.088  22.592  1.00  0.00           H
ATOM   4798  CD2 LEU X 307      42.371  43.158  24.617  1.00  0.00           C
ATOM   4799 HD21 LEU X 307      42.622  44.186  24.879  1.00  0.00           H
ATOM   4800 HD22 LEU X 307      42.730  42.405  25.320  1.00  0.00           H
ATOM   4801 HD23 LEU X 307      42.781  43.047  23.613  1.00  0.00           H
ATOM   4802  C   LEU X 307      37.750  43.476  25.317  1.00  0.00           C
ATOM   4803  O   LEU X 307      38.001  43.772  26.485  1.00  0.00           O
ATOM   4804  N   TRP X 308      36.854  42.562  24.975  1.00  0.00           N
ATOM   4805  H   TRP X 308      36.707  42.424  23.985  1.00  0.00           H
ATOM   4806  CA  TRP X 308      35.845  41.956  25.894  1.00  0.00           C
ATOM   4807  HA  TRP X 308      35.841  42.442  26.870  1.00  0.00           H
ATOM   4808  CB  TRP X 308      34.458  42.228  25.155  1.00  0.00           C
ATOM   4809  HB2 TRP X 308      34.580  41.719  24.198  1.00  0.00           H
ATOM   4810  HB3 TRP X 308      34.374  43.312  25.231  1.00  0.00           H
ATOM   4811  CG  TRP X 308      33.236  41.724  25.792  1.00  0.00           C
ATOM   4812  CD1 TRP X 308      33.194  41.331  27.056  1.00  0.00           C
ATOM   4813  HD1 TRP X 308      34.044  41.321  27.722  1.00  0.00           H
ATOM   4814  NE1 TRP X 308      31.927  40.930  27.353  1.00  0.00           N
ATOM   4815  HE1 TRP X 308      31.645  40.422  28.179  1.00  0.00           H
ATOM   4816  CE2 TRP X 308      31.097  40.931  26.181  1.00  0.00           C
ATOM   4817  CZ2 TRP X 308      29.786  40.574  25.880  1.00  0.00           C
ATOM   4818  HZ2 TRP X 308      29.298  39.931  26.597  1.00  0.00           H
ATOM   4819  CH2 TRP X 308      29.213  40.981  24.633  1.00  0.00           C
ATOM   4820  HH2 TRP X 308      28.161  40.785  24.482  1.00  0.00           H
ATOM   4821  CZ3 TRP X 308      29.978  41.683  23.682  1.00  0.00           C
ATOM   4822  HZ3 TRP X 308      29.608  41.995  22.716  1.00  0.00           H
ATOM   4823  CE3 TRP X 308      31.333  41.923  23.987  1.00  0.00           C
ATOM   4824  HE3 TRP X 308      31.913  42.442  23.238  1.00  0.00           H
ATOM   4825  CD2 TRP X 308      31.903  41.563  25.194  1.00  0.00           C
ATOM   4826  C   TRP X 308      36.072  40.467  26.032  1.00  0.00           C
ATOM   4827  O   TRP X 308      36.107  39.805  25.027  1.00  0.00           O
ATOM   4828  N   SER X 309      36.319  39.957  27.260  1.00  0.00           N
ATOM   4829  H   SER X 309      36.455  40.569  28.052  1.00  0.00           H
ATOM   4830  CA  SER X 309      36.373  38.532  27.524  1.00  0.00           C
ATOM   4831  HA  SER X 309      36.899  37.978  26.747  1.00  0.00           H
ATOM   4832  CB  SER X 309      37.158  38.238  28.803  1.00  0.00           C
ATOM   4833  HB2 SER X 309      36.941  38.995  29.557  1.00  0.00           H
ATOM   4834  HB3 SER X 309      38.212  38.293  28.531  1.00  0.00           H
ATOM   4835  OG  SER X 309      36.868  36.933  29.177  1.00  0.00           O
ATOM   4836  HG  SER X 309      37.236  36.365  28.496  1.00  0.00           H
ATOM   4837  C   SER X 309      34.891  38.039  27.695  1.00  0.00           C
ATOM   4838  O   SER X 309      34.150  38.490  28.569  1.00  0.00           O
ATOM   4839  N   LEU X 310      34.488  37.205  26.794  1.00  0.00           N
ATOM   4840  H   LEU X 310      35.152  36.882  26.106  1.00  0.00           H
ATOM   4841  CA  LEU X 310      33.069  36.645  26.675  1.00  0.00           C
ATOM   4842  HA  LEU X 310      32.411  37.101  27.414  1.00  0.00           H
ATOM   4843  CB  LEU X 310      32.489  36.975  25.364  1.00  0.00           C
ATOM   4844  HB2 LEU X 310      33.143  36.577  24.588  1.00  0.00           H
ATOM   4845  HB3 LEU X 310      32.548  38.061  25.285  1.00  0.00           H
ATOM   4846  CG  LEU X 310      31.148  36.415  24.929  1.00  0.00           C
ATOM   4847  HG  LEU X 310      31.278  35.344  24.771  1.00  0.00           H
ATOM   4848  CD1 LEU X 310      30.055  36.593  26.042  1.00  0.00           C
ATOM   4849 HD11 LEU X 310      29.102  36.358  25.568  1.00  0.00           H
ATOM   4850 HD12 LEU X 310      30.086  35.791  26.779  1.00  0.00           H
ATOM   4851 HD13 LEU X 310      30.262  37.591  26.427  1.00  0.00           H
ATOM   4852  CD2 LEU X 310      30.652  37.088  23.592  1.00  0.00           C
ATOM   4853 HD21 LEU X 310      31.428  37.305  22.857  1.00  0.00           H
ATOM   4854 HD22 LEU X 310      29.913  36.419  23.152  1.00  0.00           H
ATOM   4855 HD23 LEU X 310      30.154  38.030  23.818  1.00  0.00           H
ATOM   4856  C   LEU X 310      32.952  35.165  27.054  1.00  0.00           C
ATOM   4857  O   LEU X 310      33.558  34.463  26.297  1.00  0.00           O
ATOM   4858  N   ARG X 311      32.281  34.748  28.114  1.00  0.00           N
ATOM   4859  H   ARG X 311      31.772  35.433  28.654  1.00  0.00           H
ATOM   4860  CA  ARG X 311      32.230  33.333  28.563  1.00  0.00           C
ATOM   4861  HA  ARG X 311      32.978  32.781  27.994  1.00  0.00           H
ATOM   4862  CB  ARG X 311      32.873  33.233  29.943  1.00  0.00           C
ATOM   4863  HB2 ARG X 311      32.885  32.186  30.246  1.00  0.00           H
ATOM   4864  HB3 ARG X 311      32.164  33.707  30.622  1.00  0.00           H
ATOM   4865  CG  ARG X 311      34.285  33.743  30.008  1.00  0.00           C
ATOM   4866  HG2 ARG X 311      34.334  34.820  29.842  1.00  0.00           H
ATOM   4867  HG3 ARG X 311      34.880  33.350  29.184  1.00  0.00           H
ATOM   4868  CD  ARG X 311      35.016  33.258  31.258  1.00  0.00           C
ATOM   4869  HD2 ARG X 311      36.024  33.671  31.231  1.00  0.00           H
ATOM   4870  HD3 ARG X 311      35.028  32.187  31.058  1.00  0.00           H
ATOM   4871  NE  ARG X 311      34.325  33.448  32.541  1.00  0.00           N
ATOM   4872  HE  ARG X 311      33.567  32.803  32.715  1.00  0.00           H
ATOM   4873  CZ  ARG X 311      34.419  34.425  33.385  1.00  0.00           C
ATOM   4874  NH1 ARG X 311      35.262  35.372  33.176  1.00  0.00           N
ATOM   4875 HH11 ARG X 311      35.944  35.308  32.434  1.00  0.00           H
ATOM   4876 HH12 ARG X 311      35.394  36.067  33.897  1.00  0.00           H
ATOM   4877  NH2 ARG X 311      33.718  34.445  34.446  1.00  0.00           N
ATOM   4878 HH21 ARG X 311      34.043  35.164  35.077  1.00  0.00           H
ATOM   4879 HH22 ARG X 311      32.773  34.097  34.376  1.00  0.00           H
ATOM   4880  C   ARG X 311      30.762  32.836  28.502  1.00  0.00           C
ATOM   4881  O   ARG X 311      29.869  33.611  28.620  1.00  0.00           O
ATOM   4882  N   ARG X 312      30.663  31.501  28.241  1.00  0.00           N
ATOM   4883  H   ARG X 312      31.467  30.927  28.451  1.00  0.00           H
ATOM   4884  CA  ARG X 312      29.357  30.865  28.096  1.00  0.00           C
ATOM   4885  HA  ARG X 312      28.770  31.198  27.241  1.00  0.00           H
ATOM   4886  CB  ARG X 312      29.616  29.362  27.770  1.00  0.00           C
ATOM   4887  HB2 ARG X 312      28.800  28.692  28.041  1.00  0.00           H
ATOM   4888  HB3 ARG X 312      30.384  28.957  28.428  1.00  0.00           H
ATOM   4889  CG  ARG X 312      30.012  28.971  26.355  1.00  0.00           C
ATOM   4890  HG2 ARG X 312      31.090  29.030  26.211  1.00  0.00           H
ATOM   4891  HG3 ARG X 312      29.530  29.720  25.727  1.00  0.00           H
ATOM   4892  CD  ARG X 312      29.556  27.491  25.986  1.00  0.00           C
ATOM   4893  HD2 ARG X 312      28.499  27.408  26.239  1.00  0.00           H
ATOM   4894  HD3 ARG X 312      30.029  26.690  26.554  1.00  0.00           H
ATOM   4895  NE  ARG X 312      29.755  27.297  24.524  1.00  0.00           N
ATOM   4896  HE  ARG X 312      30.565  26.810  24.170  1.00  0.00           H
ATOM   4897  CZ  ARG X 312      28.813  27.417  23.585  1.00  0.00           C
ATOM   4898  NH1 ARG X 312      27.606  27.986  23.704  1.00  0.00           N
ATOM   4899 HH11 ARG X 312      27.176  28.127  24.606  1.00  0.00           H
ATOM   4900 HH12 ARG X 312      27.050  28.052  22.863  1.00  0.00           H
ATOM   4901  NH2 ARG X 312      29.075  26.975  22.416  1.00  0.00           N
ATOM   4902 HH21 ARG X 312      30.008  26.632  22.233  1.00  0.00           H
ATOM   4903 HH22 ARG X 312      28.442  27.171  21.654  1.00  0.00           H
ATOM   4904  C   ARG X 312      28.531  31.012  29.409  1.00  0.00           C
ATOM   4905  O   ARG X 312      29.090  30.875  30.492  1.00  0.00           O
ATOM   4906  N   PRO X 313      27.211  31.294  29.323  1.00  0.00           N
ATOM   4907  CD  PRO X 313      26.424  31.875  28.241  1.00  0.00           C
ATOM   4908  HD2 PRO X 313      26.138  31.052  27.586  1.00  0.00           H
ATOM   4909  HD3 PRO X 313      27.022  32.666  27.790  1.00  0.00           H
ATOM   4910  CG  PRO X 313      25.302  32.565  28.900  1.00  0.00           C
ATOM   4911  HG2 PRO X 313      25.759  33.480  29.278  1.00  0.00           H
ATOM   4912  HG3 PRO X 313      24.449  32.593  28.222  1.00  0.00           H
ATOM   4913  CB  PRO X 313      25.090  31.665  30.039  1.00  0.00           C
ATOM   4914  HB2 PRO X 313      24.520  32.108  30.856  1.00  0.00           H
ATOM   4915  HB3 PRO X 313      24.543  30.769  29.746  1.00  0.00           H
ATOM   4916  CA  PRO X 313      26.462  31.409  30.549  1.00  0.00           C
ATOM   4917  HA  PRO X 313      26.688  32.333  31.081  1.00  0.00           H
ATOM   4918  C   PRO X 313      26.568  30.115  31.487  1.00  0.00           C
ATOM   4919  O   PRO X 313      26.545  29.067  30.855  1.00  0.00           O
ATOM   4920  N   PRO X 314      26.596  30.149  32.809  1.00  0.00           N
ATOM   4921  CD  PRO X 314      26.623  31.379  33.570  1.00  0.00           C
ATOM   4922  HD2 PRO X 314      26.114  32.246  33.149  1.00  0.00           H
ATOM   4923  HD3 PRO X 314      27.669  31.655  33.703  1.00  0.00           H
ATOM   4924  CG  PRO X 314      26.050  30.973  34.872  1.00  0.00           C
ATOM   4925  HG2 PRO X 314      26.493  31.573  35.667  1.00  0.00           H
ATOM   4926  HG3 PRO X 314      25.011  31.303  34.886  1.00  0.00           H
ATOM   4927  CB  PRO X 314      26.300  29.542  35.077  1.00  0.00           C
ATOM   4928  HB2 PRO X 314      27.280  29.397  35.530  1.00  0.00           H
ATOM   4929  HB3 PRO X 314      25.507  29.082  35.668  1.00  0.00           H
ATOM   4930  CA  PRO X 314      26.295  28.976  33.617  1.00  0.00           C
ATOM   4931  HA  PRO X 314      27.210  28.407  33.456  1.00  0.00           H
ATOM   4932  C   PRO X 314      24.961  28.227  33.287  1.00  0.00           C
ATOM   4933  O   PRO X 314      24.106  28.822  32.718  1.00  0.00           O
ATOM   4934  N   PRO X 315      24.730  26.949  33.693  1.00  0.00           N
ATOM   4935  CD  PRO X 315      25.775  26.197  34.319  1.00  0.00           C
ATOM   4936  HD2 PRO X 315      25.787  26.423  35.385  1.00  0.00           H
ATOM   4937  HD3 PRO X 315      26.789  26.359  33.953  1.00  0.00           H
ATOM   4938  CG  PRO X 315      25.286  24.817  34.024  1.00  0.00           C
ATOM   4939  HG2 PRO X 315      25.642  24.549  33.029  1.00  0.00           H
ATOM   4940  HG3 PRO X 315      25.516  24.057  34.770  1.00  0.00           H
ATOM   4941  CB  PRO X 315      23.739  24.879  34.095  1.00  0.00           C
ATOM   4942  HB2 PRO X 315      23.373  24.145  33.377  1.00  0.00           H
ATOM   4943  HB3 PRO X 315      23.382  24.729  35.114  1.00  0.00           H
ATOM   4944  CA  PRO X 315      23.411  26.324  33.610  1.00  0.00           C
ATOM   4945  HA  PRO X 315      23.159  26.361  32.550  1.00  0.00           H
ATOM   4946  C   PRO X 315      22.361  26.956  34.544  1.00  0.00           C
ATOM   4947  O   PRO X 315      22.690  27.818  35.412  1.00  0.00           O
ATOM   4948  N   LYS X 316      21.096  26.506  34.549  1.00  0.00           N
ATOM   4949  H   LYS X 316      20.825  25.905  33.784  1.00  0.00           H
ATOM   4950  CA  LYS X 316      20.035  26.976  35.462  1.00  0.00           C
ATOM   4951  HA  LYS X 316      19.942  28.049  35.629  1.00  0.00           H
ATOM   4952  CB  LYS X 316      18.709  26.539  34.890  1.00  0.00           C
ATOM   4953  HB2 LYS X 316      18.628  25.453  34.833  1.00  0.00           H
ATOM   4954  HB3 LYS X 316      18.767  26.937  33.877  1.00  0.00           H
ATOM   4955  CG  LYS X 316      17.536  27.143  35.570  1.00  0.00           C
ATOM   4956  HG2 LYS X 316      17.861  28.120  35.927  1.00  0.00           H
ATOM   4957  HG3 LYS X 316      17.282  26.617  36.490  1.00  0.00           H
ATOM   4958  CD  LYS X 316      16.283  27.300  34.630  1.00  0.00           C
ATOM   4959  HD2 LYS X 316      15.931  26.310  34.340  1.00  0.00           H
ATOM   4960  HD3 LYS X 316      16.629  27.734  33.692  1.00  0.00           H
ATOM   4961  CE  LYS X 316      15.103  27.966  35.250  1.00  0.00           C
ATOM   4962  HE2 LYS X 316      15.300  28.993  35.558  1.00  0.00           H
ATOM   4963  HE3 LYS X 316      14.848  27.549  36.224  1.00  0.00           H
ATOM   4964  NZ  LYS X 316      13.969  28.005  34.296  1.00  0.00           N
ATOM   4965  HZ1 LYS X 316      13.663  27.062  34.105  1.00  0.00           H
ATOM   4966  HZ2 LYS X 316      14.236  28.342  33.382  1.00  0.00           H
ATOM   4967  HZ3 LYS X 316      13.228  28.612  34.618  1.00  0.00           H
ATOM   4968  C   LYS X 316      20.262  26.337  36.798  1.00  0.00           C
ATOM   4969  O   LYS X 316      19.782  25.266  37.146  1.00  0.00           O
ATOM   4970  N   GLY X 317      20.983  27.075  37.597  1.00  0.00           N
ATOM   4971  H   GLY X 317      21.616  27.717  37.141  1.00  0.00           H
ATOM   4972  CA  GLY X 317      21.035  26.956  39.062  1.00  0.00           C
ATOM   4973  HA2 GLY X 317      20.122  26.491  39.434  1.00  0.00           H
ATOM   4974  HA3 GLY X 317      21.314  27.927  39.473  1.00  0.00           H
ATOM   4975  C   GLY X 317      22.186  26.038  39.495  1.00  0.00           C
ATOM   4976  O   GLY X 317      22.002  25.184  40.346  1.00  0.00           O
ATOM   4977  N   LYS X 318      23.399  26.041  38.912  1.00  0.00           N
ATOM   4978  H   LYS X 318      23.641  26.803  38.294  1.00  0.00           H
ATOM   4979  CA  LYS X 318      24.415  24.983  39.068  1.00  0.00           C
ATOM   4980  HA  LYS X 318      24.344  24.552  40.067  1.00  0.00           H
ATOM   4981  CB  LYS X 318      24.214  23.873  38.027  1.00  0.00           C
ATOM   4982  HB2 LYS X 318      24.483  24.391  37.106  1.00  0.00           H
ATOM   4983  HB3 LYS X 318      23.166  23.575  37.992  1.00  0.00           H
ATOM   4984  CG  LYS X 318      25.140  22.619  38.390  1.00  0.00           C
ATOM   4985  HG2 LYS X 318      24.724  22.205  39.308  1.00  0.00           H
ATOM   4986  HG3 LYS X 318      26.168  22.918  38.596  1.00  0.00           H
ATOM   4987  CD  LYS X 318      24.995  21.580  37.276  1.00  0.00           C
ATOM   4988  HD2 LYS X 318      25.714  21.927  36.535  1.00  0.00           H
ATOM   4989  HD3 LYS X 318      24.003  21.547  36.824  1.00  0.00           H
ATOM   4990  CE  LYS X 318      25.345  20.156  37.565  1.00  0.00           C
ATOM   4991  HE2 LYS X 318      24.914  19.454  36.851  1.00  0.00           H
ATOM   4992  HE3 LYS X 318      24.880  19.890  38.514  1.00  0.00           H
ATOM   4993  NZ  LYS X 318      26.835  20.102  37.619  1.00  0.00           N
ATOM   4994  HZ1 LYS X 318      27.245  20.793  37.007  1.00  0.00           H
ATOM   4995  HZ2 LYS X 318      27.248  19.218  37.360  1.00  0.00           H
ATOM   4996  HZ3 LYS X 318      27.131  20.375  38.546  1.00  0.00           H
ATOM   4997  C   LYS X 318      25.857  25.559  39.011  1.00  0.00           C
ATOM   4998  O   LYS X 318      26.210  26.230  38.071  1.00  0.00           O
ATOM   4999  N   MET X 319      26.686  25.101  40.024  1.00  0.00           N
ATOM   5000  H   MET X 319      26.301  24.463  40.706  1.00  0.00           H
ATOM   5001  CA  MET X 319      28.094  25.377  40.095  1.00  0.00           C
ATOM   5002  HA  MET X 319      28.241  26.431  39.862  1.00  0.00           H
ATOM   5003  CB  MET X 319      28.534  25.014  41.512  1.00  0.00           C
ATOM   5004  HB2 MET X 319      28.553  23.944  41.720  1.00  0.00           H
ATOM   5005  HB3 MET X 319      27.857  25.404  42.271  1.00  0.00           H
ATOM   5006  CG  MET X 319      29.930  25.585  42.031  1.00  0.00           C
ATOM   5007  HG2 MET X 319      30.044  25.195  43.042  1.00  0.00           H
ATOM   5008  HG3 MET X 319      29.890  26.673  41.979  1.00  0.00           H
ATOM   5009  SD  MET X 319      31.413  25.024  41.054  1.00  0.00           S
ATOM   5010  CE  MET X 319      31.401  23.194  41.228  1.00  0.00           C
ATOM   5011  HE1 MET X 319      32.387  22.728  41.252  1.00  0.00           H
ATOM   5012  HE2 MET X 319      30.965  22.973  42.202  1.00  0.00           H
ATOM   5013  HE3 MET X 319      30.804  22.715  40.452  1.00  0.00           H
ATOM   5014  C   MET X 319      28.914  24.646  39.046  1.00  0.00           C
ATOM   5015  O   MET X 319      29.025  23.419  39.104  1.00  0.00           O
ATOM   5016  N   GLU X 320      29.572  25.372  38.150  1.00  0.00           N
ATOM   5017  H   GLU X 320      29.588  26.359  38.363  1.00  0.00           H
ATOM   5018  CA  GLU X 320      30.423  24.904  37.025  1.00  0.00           C
ATOM   5019  HA  GLU X 320      30.832  23.933  37.302  1.00  0.00           H
ATOM   5020  CB  GLU X 320      29.605  24.871  35.689  1.00  0.00           C
ATOM   5021  HB2 GLU X 320      30.307  24.778  34.860  1.00  0.00           H
ATOM   5022  HB3 GLU X 320      29.199  25.865  35.500  1.00  0.00           H
ATOM   5023  CG  GLU X 320      28.477  23.790  35.545  1.00  0.00           C
ATOM   5024  HG2 GLU X 320      27.906  23.974  34.635  1.00  0.00           H
ATOM   5025  HG3 GLU X 320      27.694  23.892  36.297  1.00  0.00           H
ATOM   5026  CD  GLU X 320      29.154  22.409  35.452  1.00  0.00           C
ATOM   5027  OE1 GLU X 320      28.527  21.472  35.986  1.00  0.00           O
ATOM   5028  OE2 GLU X 320      30.158  22.178  34.722  1.00  0.00           O
ATOM   5029  C   GLU X 320      31.704  25.751  36.872  1.00  0.00           C
ATOM   5030  O   GLU X 320      31.605  26.947  36.783  1.00  0.00           O
ATOM   5031  N   LEU X 321      32.856  25.164  36.658  1.00  0.00           N
ATOM   5032  H   LEU X 321      32.953  24.213  36.987  1.00  0.00           H
ATOM   5033  CA  LEU X 321      34.024  25.868  36.086  1.00  0.00           C
ATOM   5034  HA  LEU X 321      34.465  26.655  36.698  1.00  0.00           H
ATOM   5035  CB  LEU X 321      35.120  24.820  35.877  1.00  0.00           C
ATOM   5036  HB2 LEU X 321      35.978  25.349  35.463  1.00  0.00           H
ATOM   5037  HB3 LEU X 321      34.681  24.082  35.204  1.00  0.00           H
ATOM   5038  CG  LEU X 321      35.654  24.193  37.174  1.00  0.00           C
ATOM   5039  HG  LEU X 321      34.864  23.641  37.682  1.00  0.00           H
ATOM   5040  CD1 LEU X 321      36.839  23.257  36.785  1.00  0.00           C
ATOM   5041 HD11 LEU X 321      37.271  22.846  37.697  1.00  0.00           H
ATOM   5042 HD12 LEU X 321      36.448  22.432  36.190  1.00  0.00           H
ATOM   5043 HD13 LEU X 321      37.609  23.825  36.262  1.00  0.00           H
ATOM   5044  CD2 LEU X 321      36.160  25.147  38.219  1.00  0.00           C
ATOM   5045 HD21 LEU X 321      36.538  24.510  39.019  1.00  0.00           H
ATOM   5046 HD22 LEU X 321      36.969  25.685  37.725  1.00  0.00           H
ATOM   5047 HD23 LEU X 321      35.346  25.787  38.558  1.00  0.00           H
ATOM   5048  C   LEU X 321      33.686  26.602  34.736  1.00  0.00           C
ATOM   5049  O   LEU X 321      32.753  26.212  34.058  1.00  0.00           O
ATOM   5050  N   PRO X 322      34.440  27.612  34.233  1.00  0.00           N
ATOM   5051  CD  PRO X 322      35.506  28.308  35.005  1.00  0.00           C
ATOM   5052  HD2 PRO X 322      36.344  27.614  34.942  1.00  0.00           H
ATOM   5053  HD3 PRO X 322      35.260  28.530  36.044  1.00  0.00           H
ATOM   5054  CG  PRO X 322      35.797  29.609  34.267  1.00  0.00           C
ATOM   5055  HG2 PRO X 322      35.137  30.394  34.636  1.00  0.00           H
ATOM   5056  HG3 PRO X 322      36.822  29.978  34.294  1.00  0.00           H
ATOM   5057  CB  PRO X 322      35.350  29.263  32.830  1.00  0.00           C
ATOM   5058  HB2 PRO X 322      35.057  30.247  32.463  1.00  0.00           H
ATOM   5059  HB3 PRO X 322      36.183  28.842  32.268  1.00  0.00           H
ATOM   5060  CA  PRO X 322      34.293  28.227  32.948  1.00  0.00           C
ATOM   5061  HA  PRO X 322      33.423  28.880  33.008  1.00  0.00           H
ATOM   5062  C   PRO X 322      34.244  27.382  31.654  1.00  0.00           C
[truncated: 219,151 more chars]
