# Supplementary material for: Functional and structural dissection of glycosyltransferases underlying the glycodiversity of wolfberry-derived bioactive ingredients lycibarbarspermidines
Source: Nat Commun. 2024 May 30;15:4588. doi: 10.1038/s41467-024-49010-9 (PMC11139883; doi:10.1038/s41467-024-49010-9)
Supplement: Supplementary file 4 — Supplementary Data 1 [file 41467_2024_49010_MOESM4_ESM.zip › Supplementary Data/LbUGT1-sub2-final.pdb]

CRYST1   75.043   91.037   86.375  90.00  90.00  90.00 P 1           1
ATOM      1  N   MET     1      25.865 103.930  79.228  1.00  0.00           N  
ATOM      2  H1  MET     1      25.321 104.408  79.932  1.00  0.00           H  
ATOM      3  H2  MET     1      26.715 104.443  79.045  1.00  0.00           H  
ATOM      4  H3  MET     1      26.119 103.019  79.583  1.00  0.00           H  
ATOM      5  CA  MET     1      25.077 103.734  77.980  1.00  0.00           C  
ATOM      6  HA  MET     1      24.939 104.680  77.456  1.00  0.00           H  
ATOM      7  CB  MET     1      26.032 102.839  77.132  1.00  0.00           C  
ATOM      8  HB2 MET     1      25.862 101.803  77.427  1.00  0.00           H  
ATOM      9  HB3 MET     1      27.095 103.046  77.252  1.00  0.00           H  
ATOM     10  CG  MET     1      25.791 102.788  75.562  1.00  0.00           C  
ATOM     11  HG2 MET     1      26.098 103.762  75.180  1.00  0.00           H  
ATOM     12  HG3 MET     1      24.723 102.685  75.370  1.00  0.00           H  
ATOM     13  SD  MET     1      26.487 101.450  74.513  1.00  0.00           S  
ATOM     14  CE  MET     1      28.216 101.437  74.990  1.00  0.00           C  
ATOM     15  HE1 MET     1      28.863 100.958  74.256  1.00  0.00           H  
ATOM     16  HE2 MET     1      28.501 102.489  74.986  1.00  0.00           H  
ATOM     17  HE3 MET     1      28.321 101.127  76.030  1.00  0.00           H  
ATOM     18  C   MET     1      23.727 103.104  78.400  1.00  0.00           C  
ATOM     19  O   MET     1      23.609 101.949  78.709  1.00  0.00           O  
ATOM     20  N   THR     2      22.685 103.900  78.365  1.00  0.00           N  
ATOM     21  H   THR     2      22.719 104.811  77.930  1.00  0.00           H  
ATOM     22  CA  THR     2      21.236 103.464  78.496  1.00  0.00           C  
ATOM     23  HA  THR     2      21.257 102.604  79.166  1.00  0.00           H  
ATOM     24  CB  THR     2      20.326 104.482  79.272  1.00  0.00           C  
ATOM     25  HB  THR     2      19.297 104.174  79.086  1.00  0.00           H  
ATOM     26  CG2 THR     2      20.546 104.607  80.758  1.00  0.00           C  
ATOM     27 HG21 THR     2      21.578 104.878  80.980  1.00  0.00           H  
ATOM     28 HG22 THR     2      19.852 105.296  81.240  1.00  0.00           H  
ATOM     29 HG23 THR     2      20.356 103.620  81.180  1.00  0.00           H  
ATOM     30  OG1 THR     2      20.583 105.718  78.700  1.00  0.00           O  
ATOM     31  HG1 THR     2      20.262 105.644  77.798  1.00  0.00           H  
ATOM     32  C   THR     2      20.585 102.954  77.187  1.00  0.00           C  
ATOM     33  O   THR     2      19.365 103.075  77.052  1.00  0.00           O  
ATOM     34  N   THR     3      21.389 102.318  76.266  1.00  0.00           N  
ATOM     35  H   THR     3      22.365 102.224  76.506  1.00  0.00           H  
ATOM     36  CA  THR     3      20.949 101.676  75.083  1.00  0.00           C  
ATOM     37  HA  THR     3      20.001 101.183  75.302  1.00  0.00           H  
ATOM     38  CB  THR     3      20.822 102.649  73.896  1.00  0.00           C  
ATOM     39  HB  THR     3      20.123 103.453  74.124  1.00  0.00           H  
ATOM     40  CG2 THR     3      21.997 103.316  73.362  1.00  0.00           C  
ATOM     41 HG21 THR     3      21.769 104.023  72.564  1.00  0.00           H  
ATOM     42 HG22 THR     3      22.351 103.964  74.163  1.00  0.00           H  
ATOM     43 HG23 THR     3      22.681 102.595  72.913  1.00  0.00           H  
ATOM     44  OG1 THR     3      20.114 101.957  72.917  1.00  0.00           O  
ATOM     45  HG1 THR     3      19.800 102.667  72.352  1.00  0.00           H  
ATOM     46  C   THR     3      21.802 100.573  74.583  1.00  0.00           C  
ATOM     47  O   THR     3      22.984 100.651  74.879  1.00  0.00           O  
ATOM     48  N   LYS     4      21.223  99.604  73.893  1.00  0.00           N  
ATOM     49  H   LYS     4      20.363  99.939  73.484  1.00  0.00           H  
ATOM     50  CA  LYS     4      21.836  98.271  73.563  1.00  0.00           C  
ATOM     51  HA  LYS     4      22.904  98.310  73.777  1.00  0.00           H  
ATOM     52  CB  LYS     4      21.178  97.158  74.402  1.00  0.00           C  
ATOM     53  HB2 LYS     4      21.395  96.161  74.018  1.00  0.00           H  
ATOM     54  HB3 LYS     4      20.127  97.392  74.237  1.00  0.00           H  
ATOM     55  CG  LYS     4      21.492  97.181  75.951  1.00  0.00           C  
ATOM     56  HG2 LYS     4      21.300  98.225  76.201  1.00  0.00           H  
ATOM     57  HG3 LYS     4      22.541  96.962  76.149  1.00  0.00           H  
ATOM     58  CD  LYS     4      20.569  96.343  76.826  1.00  0.00           C  
ATOM     59  HD2 LYS     4      20.720  95.329  76.456  1.00  0.00           H  
ATOM     60  HD3 LYS     4      19.511  96.579  76.708  1.00  0.00           H  
ATOM     61  CE  LYS     4      20.782  96.486  78.289  1.00  0.00           C  
ATOM     62  HE2 LYS     4      20.086  95.834  78.817  1.00  0.00           H  
ATOM     63  HE3 LYS     4      20.626  97.529  78.566  1.00  0.00           H  
ATOM     64  NZ  LYS     4      22.215  96.179  78.726  1.00  0.00           N  
ATOM     65  HZ1 LYS     4      22.792  97.003  78.811  1.00  0.00           H  
ATOM     66  HZ2 LYS     4      22.546  95.465  78.093  1.00  0.00           H  
ATOM     67  HZ3 LYS     4      22.263  95.761  79.645  1.00  0.00           H  
ATOM     68  C   LYS     4      21.538  97.936  72.077  1.00  0.00           C  
ATOM     69  O   LYS     4      20.631  98.563  71.450  1.00  0.00           O  
ATOM     70  N   ALA     5      22.170  96.920  71.437  1.00  0.00           N  
ATOM     71  H   ALA     5      22.941  96.370  71.787  1.00  0.00           H  
ATOM     72  CA  ALA     5      21.760  96.587  70.052  1.00  0.00           C  
ATOM     73  HA  ALA     5      21.532  97.482  69.473  1.00  0.00           H  
ATOM     74  CB  ALA     5      22.944  95.832  69.475  1.00  0.00           C  
ATOM     75  HB1 ALA     5      22.741  95.265  68.566  1.00  0.00           H  
ATOM     76  HB2 ALA     5      23.693  96.584  69.226  1.00  0.00           H  
ATOM     77  HB3 ALA     5      23.380  95.217  70.262  1.00  0.00           H  
ATOM     78  C   ALA     5      20.492  95.675  69.973  1.00  0.00           C  
ATOM     79  O   ALA     5      20.473  94.523  70.453  1.00  0.00           O  
ATOM     80  N   GLU     6      19.399  96.158  69.369  1.00  0.00           N  
ATOM     81  H   GLU     6      19.399  97.120  69.059  1.00  0.00           H  
ATOM     82  CA  GLU     6      18.309  95.330  69.020  1.00  0.00           C  
ATOM     83  HA  GLU     6      17.989  94.659  69.818  1.00  0.00           H  
ATOM     84  CB  GLU     6      17.180  96.208  68.556  1.00  0.00           C  
ATOM     85  HB2 GLU     6      17.427  96.638  67.585  1.00  0.00           H  
ATOM     86  HB3 GLU     6      17.036  96.976  69.316  1.00  0.00           H  
ATOM     87  CG  GLU     6      15.758  95.688  68.461  1.00  0.00           C  
ATOM     88  HG2 GLU     6      15.761  94.826  67.794  1.00  0.00           H  
ATOM     89  HG3 GLU     6      15.131  96.412  67.940  1.00  0.00           H  
ATOM     90  CD  GLU     6      15.090  95.355  69.806  1.00  0.00           C  
ATOM     91  OE1 GLU     6      15.650  95.494  70.903  1.00  0.00           O  
ATOM     92  OE2 GLU     6      13.920  94.900  69.814  1.00  0.00           O  
ATOM     93  C   GLU     6      18.701  94.412  67.830  1.00  0.00           C  
ATOM     94  O   GLU     6      19.162  94.919  66.765  1.00  0.00           O  
ATOM     95  N   LEU     7      18.463  93.085  67.946  1.00  0.00           N  
ATOM     96  H   LEU     7      18.449  92.757  68.901  1.00  0.00           H  
ATOM     97  CA  LEU     7      18.327  92.124  66.875  1.00  0.00           C  
ATOM     98  HA  LEU     7      18.669  92.771  66.068  1.00  0.00           H  
ATOM     99  CB  LEU     7      19.310  90.993  66.949  1.00  0.00           C  
ATOM    100  HB2 LEU     7      18.929  90.124  66.414  1.00  0.00           H  
ATOM    101  HB3 LEU     7      19.263  90.676  67.991  1.00  0.00           H  
ATOM    102  CG  LEU     7      20.711  91.131  66.517  1.00  0.00           C  
ATOM    103  HG  LEU     7      21.135  91.929  67.126  1.00  0.00           H  
ATOM    104  CD1 LEU     7      21.556  89.896  66.943  1.00  0.00           C  
ATOM    105 HD11 LEU     7      21.029  88.983  66.665  1.00  0.00           H  
ATOM    106 HD12 LEU     7      22.547  89.948  66.493  1.00  0.00           H  
ATOM    107 HD13 LEU     7      21.722  89.787  68.015  1.00  0.00           H  
ATOM    108  CD2 LEU     7      20.865  91.427  64.951  1.00  0.00           C  
ATOM    109 HD21 LEU     7      21.902  91.323  64.634  1.00  0.00           H  
ATOM    110 HD22 LEU     7      20.291  90.685  64.396  1.00  0.00           H  
ATOM    111 HD23 LEU     7      20.484  92.439  64.811  1.00  0.00           H  
ATOM    112  C   LEU     7      16.833  91.719  66.694  1.00  0.00           C  
ATOM    113  O   LEU     7      16.309  90.966  67.528  1.00  0.00           O  
ATOM    114  N   VAL     8      16.240  92.199  65.602  1.00  0.00           N  
ATOM    115  H   VAL     8      16.768  92.687  64.892  1.00  0.00           H  
ATOM    116  CA  VAL     8      14.946  91.642  65.182  1.00  0.00           C  
ATOM    117  HA  VAL     8      14.285  91.550  66.044  1.00  0.00           H  
ATOM    118  CB  VAL     8      14.091  92.651  64.290  1.00  0.00           C  
ATOM    119  HB  VAL     8      14.637  92.827  63.363  1.00  0.00           H  
ATOM    120  CG1 VAL     8      12.753  92.173  63.875  1.00  0.00           C  
ATOM    121 HG11 VAL     8      12.837  91.272  63.267  1.00  0.00           H  
ATOM    122 HG12 VAL     8      12.125  91.851  64.705  1.00  0.00           H  
ATOM    123 HG13 VAL     8      12.164  92.912  63.331  1.00  0.00           H  
ATOM    124  CG2 VAL     8      13.991  94.094  64.932  1.00  0.00           C  
ATOM    125 HG21 VAL     8      13.533  94.699  64.149  1.00  0.00           H  
ATOM    126 HG22 VAL     8      13.393  93.987  65.837  1.00  0.00           H  
ATOM    127 HG23 VAL     8      14.952  94.602  65.020  1.00  0.00           H  
ATOM    128  C   VAL     8      15.116  90.211  64.572  1.00  0.00           C  
ATOM    129  O   VAL     8      15.755  90.104  63.509  1.00  0.00           O  
ATOM    130  N   PHE     9      14.456  89.222  65.150  1.00  0.00           N  
ATOM    131  H   PHE     9      14.044  89.348  66.063  1.00  0.00           H  
ATOM    132  CA  PHE     9      14.379  87.861  64.576  1.00  0.00           C  
ATOM    133  HA  PHE     9      15.213  87.718  63.888  1.00  0.00           H  
ATOM    134  CB  PHE     9      14.379  86.758  65.681  1.00  0.00           C  
ATOM    135  HB2 PHE     9      13.848  85.833  65.457  1.00  0.00           H  
ATOM    136  HB3 PHE     9      13.977  87.070  66.645  1.00  0.00           H  
ATOM    137  CG  PHE     9      15.743  86.208  66.002  1.00  0.00           C  
ATOM    138  CD1 PHE     9      16.098  84.884  65.626  1.00  0.00           C  
ATOM    139  HD1 PHE     9      15.423  84.210  65.119  1.00  0.00           H  
ATOM    140  CE1 PHE     9      17.347  84.463  66.045  1.00  0.00           C  
ATOM    141  HE1 PHE     9      17.701  83.475  65.788  1.00  0.00           H  
ATOM    142  CZ  PHE     9      18.253  85.254  66.752  1.00  0.00           C  
ATOM    143  HZ  PHE     9      19.216  84.890  67.079  1.00  0.00           H  
ATOM    144  CE2 PHE     9      17.955  86.561  67.013  1.00  0.00           C  
ATOM    145  HE2 PHE     9      18.721  87.208  67.415  1.00  0.00           H  
ATOM    146  CD2 PHE     9      16.722  87.046  66.587  1.00  0.00           C  
ATOM    147  HD2 PHE     9      16.454  88.083  66.722  1.00  0.00           H  
ATOM    148  C   PHE     9      13.037  87.705  63.752  1.00  0.00           C  
ATOM    149  O   PHE     9      11.952  87.980  64.330  1.00  0.00           O  
ATOM    150  N   ILE    10      13.170  87.067  62.600  1.00  0.00           N  
ATOM    151  H   ILE    10      14.147  86.962  62.365  1.00  0.00           H  
ATOM    152  CA  ILE    10      12.091  86.717  61.745  1.00  0.00           C  
ATOM    153  HA  ILE    10      11.087  86.878  62.137  1.00  0.00           H  
ATOM    154  CB  ILE    10      12.161  87.633  60.533  1.00  0.00           C  
ATOM    155  HB  ILE    10      13.100  87.436  60.017  1.00  0.00           H  
ATOM    156  CG2 ILE    10      11.033  87.287  59.566  1.00  0.00           C  
ATOM    157 HG21 ILE    10      11.227  87.524  58.519  1.00  0.00           H  
ATOM    158 HG22 ILE    10      10.655  86.266  59.507  1.00  0.00           H  
ATOM    159 HG23 ILE    10      10.127  87.798  59.890  1.00  0.00           H  
ATOM    160  CG1 ILE    10      12.121  89.135  60.974  1.00  0.00           C  
ATOM    161 HG12 ILE    10      12.980  89.334  61.616  1.00  0.00           H  
ATOM    162 HG13 ILE    10      11.272  89.358  61.619  1.00  0.00           H  
ATOM    163  CD1 ILE    10      12.050  90.198  59.870  1.00  0.00           C  
ATOM    164 HD11 ILE    10      11.195  90.042  59.213  1.00  0.00           H  
ATOM    165 HD12 ILE    10      12.056  91.193  60.317  1.00  0.00           H  
ATOM    166 HD13 ILE    10      12.999  90.170  59.334  1.00  0.00           H  
ATOM    167  C   ILE    10      11.932  85.206  61.355  1.00  0.00           C  
ATOM    168  O   ILE    10      12.323  84.858  60.239  1.00  0.00           O  
ATOM    169  N   PRO    11      11.522  84.392  62.348  1.00  0.00           N  
ATOM    170  CD  PRO    11      11.214  84.625  63.696  1.00  0.00           C  
ATOM    171  HD2 PRO    11      10.187  84.968  63.817  1.00  0.00           H  
ATOM    172  HD3 PRO    11      12.023  85.223  64.118  1.00  0.00           H  
ATOM    173  CG  PRO    11      11.309  83.252  64.262  1.00  0.00           C  
ATOM    174  HG2 PRO    11      12.379  83.095  64.398  1.00  0.00           H  
ATOM    175  HG3 PRO    11      10.877  83.147  65.258  1.00  0.00           H  
ATOM    176  CB  PRO    11      10.644  82.391  63.271  1.00  0.00           C  
ATOM    177  HB2 PRO    11      10.813  81.318  63.175  1.00  0.00           H  
ATOM    178  HB3 PRO    11       9.581  82.579  63.416  1.00  0.00           H  
ATOM    179  CA  PRO    11      11.265  83.010  61.960  1.00  0.00           C  
ATOM    180  HA  PRO    11      12.197  82.590  61.584  1.00  0.00           H  
ATOM    181  C   PRO    11      10.217  82.784  60.825  1.00  0.00           C  
ATOM    182  O   PRO    11       9.391  83.693  60.501  1.00  0.00           O  
ATOM    183  N   SER    12      10.366  81.655  60.104  1.00  0.00           N  
ATOM    184  H   SER    12      11.093  81.043  60.447  1.00  0.00           H  
ATOM    185  CA  SER    12       9.287  81.002  59.304  1.00  0.00           C  
ATOM    186  HA  SER    12       8.942  81.780  58.624  1.00  0.00           H  
ATOM    187  CB  SER    12       9.907  79.849  58.483  1.00  0.00           C  
ATOM    188  HB2 SER    12      10.752  80.279  57.946  1.00  0.00           H  
ATOM    189  HB3 SER    12       9.206  79.346  57.817  1.00  0.00           H  
ATOM    190  OG  SER    12      10.335  78.928  59.436  1.00  0.00           O  
ATOM    191  HG  SER    12      11.198  79.287  59.653  1.00  0.00           H  
ATOM    192  C   SER    12       8.089  80.465  60.137  1.00  0.00           C  
ATOM    193  O   SER    12       8.327  80.177  61.269  1.00  0.00           O  
ATOM    194  N   PRO    13       6.936  80.292  59.496  1.00  0.00           N  
ATOM    195  CD  PRO    13       6.662  80.786  58.149  1.00  0.00           C  
ATOM    196  HD2 PRO    13       7.136  80.273  57.312  1.00  0.00           H  
ATOM    197  HD3 PRO    13       6.798  81.864  58.235  1.00  0.00           H  
ATOM    198  CG  PRO    13       5.106  80.598  57.960  1.00  0.00           C  
ATOM    199  HG2 PRO    13       4.577  81.538  58.119  1.00  0.00           H  
ATOM    200  HG3 PRO    13       4.743  80.347  56.964  1.00  0.00           H  
ATOM    201  CB  PRO    13       4.742  79.592  59.000  1.00  0.00           C  
ATOM    202  HB2 PRO    13       3.759  79.748  59.444  1.00  0.00           H  
ATOM    203  HB3 PRO    13       4.793  78.635  58.480  1.00  0.00           H  
ATOM    204  CA  PRO    13       5.727  79.733  60.138  1.00  0.00           C  
ATOM    205  HA  PRO    13       5.382  80.451  60.882  1.00  0.00           H  
ATOM    206  C   PRO    13       5.939  78.299  60.684  1.00  0.00           C  
ATOM    207  O   PRO    13       6.827  77.630  60.232  1.00  0.00           O  
ATOM    208  N   GLY    14       5.064  77.729  61.580  1.00  0.00           N  
ATOM    209  H   GLY    14       4.342  78.323  61.963  1.00  0.00           H  
ATOM    210  CA  GLY    14       5.179  76.348  62.074  1.00  0.00           C  
ATOM    211  HA2 GLY    14       5.501  75.651  61.301  1.00  0.00           H  
ATOM    212  HA3 GLY    14       4.198  76.029  62.426  1.00  0.00           H  
ATOM    213  C   GLY    14       6.111  76.183  63.217  1.00  0.00           C  
ATOM    214  O   GLY    14       7.018  77.026  63.388  1.00  0.00           O  
ATOM    215  N   ALA    15       6.069  75.105  64.029  1.00  0.00           N  
ATOM    216  H   ALA    15       5.378  74.376  63.921  1.00  0.00           H  
ATOM    217  CA  ALA    15       7.111  75.074  65.094  1.00  0.00           C  
ATOM    218  HA  ALA    15       7.231  76.110  65.412  1.00  0.00           H  
ATOM    219  CB  ALA    15       6.561  74.178  66.214  1.00  0.00           C  
ATOM    220  HB1 ALA    15       6.965  74.428  67.195  1.00  0.00           H  
ATOM    221  HB2 ALA    15       5.581  74.566  66.492  1.00  0.00           H  
ATOM    222  HB3 ALA    15       6.559  73.124  65.935  1.00  0.00           H  
ATOM    223  C   ALA    15       8.523  74.608  64.786  1.00  0.00           C  
ATOM    224  O   ALA    15       9.372  74.651  65.681  1.00  0.00           O  
ATOM    225  N   GLY    16       8.767  74.123  63.571  1.00  0.00           N  
ATOM    226  H   GLY    16       8.040  73.973  62.886  1.00  0.00           H  
ATOM    227  CA  GLY    16       9.964  73.376  63.157  1.00  0.00           C  
ATOM    228  HA2 GLY    16       9.848  73.164  62.094  1.00  0.00           H  
ATOM    229  HA3 GLY    16      10.005  72.390  63.619  1.00  0.00           H  
ATOM    230  C   GLY    16      11.279  74.158  63.262  1.00  0.00           C  
ATOM    231  O   GLY    16      12.210  73.570  63.796  1.00  0.00           O  
ATOM    232  N   HID    17      11.328  75.417  62.913  1.00  0.00           N  
ATOM    233  H   HID    17      10.537  75.750  62.380  1.00  0.00           H  
ATOM    234  CA  HID    17      12.459  76.320  63.259  1.00  0.00           C  
ATOM    235  HA  HID    17      13.391  75.819  63.520  1.00  0.00           H  
ATOM    236  CB  HID    17      12.730  77.135  61.940  1.00  0.00           C  
ATOM    237  HB2 HID    17      13.541  77.817  62.196  1.00  0.00           H  
ATOM    238  HB3 HID    17      11.872  77.767  61.709  1.00  0.00           H  
ATOM    239  CG  HID    17      13.135  76.360  60.736  1.00  0.00           C  
ATOM    240  ND1 HID    17      13.291  76.996  59.521  1.00  0.00           N  
ATOM    241  HD1 HID    17      13.480  77.985  59.446  1.00  0.00           H  
ATOM    242  CE1 HID    17      13.545  76.055  58.569  1.00  0.00           C  
ATOM    243  HE1 HID    17      13.763  76.245  57.528  1.00  0.00           H  
ATOM    244  NE2 HID    17      13.523  74.821  59.197  1.00  0.00           N  
ATOM    245  CD2 HID    17      13.243  75.044  60.534  1.00  0.00           C  
ATOM    246  HD2 HID    17      13.224  74.293  61.311  1.00  0.00           H  
ATOM    247  C   HID    17      12.185  77.246  64.523  1.00  0.00           C  
ATOM    248  O   HID    17      13.200  77.660  65.097  1.00  0.00           O  
ATOM    249  N   LEU    18      10.888  77.496  64.854  1.00  0.00           N  
ATOM    250  H   LEU    18      10.175  77.246  64.183  1.00  0.00           H  
ATOM    251  CA  LEU    18      10.492  78.461  65.858  1.00  0.00           C  
ATOM    252  HA  LEU    18      10.677  79.434  65.403  1.00  0.00           H  
ATOM    253  CB  LEU    18       8.965  78.484  66.011  1.00  0.00           C  
ATOM    254  HB2 LEU    18       8.667  77.447  66.171  1.00  0.00           H  
ATOM    255  HB3 LEU    18       8.512  78.656  65.034  1.00  0.00           H  
ATOM    256  CG  LEU    18       8.386  79.481  67.045  1.00  0.00           C  
ATOM    257  HG  LEU    18       8.699  79.227  68.058  1.00  0.00           H  
ATOM    258  CD1 LEU    18       8.812  80.928  66.830  1.00  0.00           C  
ATOM    259 HD11 LEU    18       8.514  81.355  65.872  1.00  0.00           H  
ATOM    260 HD12 LEU    18       8.398  81.582  67.596  1.00  0.00           H  
ATOM    261 HD13 LEU    18       9.890  81.049  66.940  1.00  0.00           H  
ATOM    262  CD2 LEU    18       6.879  79.409  67.096  1.00  0.00           C  
ATOM    263 HD21 LEU    18       6.587  80.093  67.893  1.00  0.00           H  
ATOM    264 HD22 LEU    18       6.404  79.776  66.186  1.00  0.00           H  
ATOM    265 HD23 LEU    18       6.529  78.384  67.216  1.00  0.00           H  
ATOM    266  C   LEU    18      11.151  78.264  67.245  1.00  0.00           C  
ATOM    267  O   LEU    18      11.499  79.200  68.025  1.00  0.00           O  
ATOM    268  N   ILE    19      11.270  77.009  67.728  1.00  0.00           N  
ATOM    269  H   ILE    19      10.943  76.322  67.064  1.00  0.00           H  
ATOM    270  CA  ILE    19      11.784  76.618  68.994  1.00  0.00           C  
ATOM    271  HA  ILE    19      11.305  77.202  69.779  1.00  0.00           H  
ATOM    272  CB  ILE    19      11.436  75.140  69.177  1.00  0.00           C  
ATOM    273  HB  ILE    19      11.505  74.722  68.173  1.00  0.00           H  
ATOM    274  CG2 ILE    19      12.374  74.404  70.288  1.00  0.00           C  
ATOM    275 HG21 ILE    19      13.386  74.403  69.883  1.00  0.00           H  
ATOM    276 HG22 ILE    19      12.309  74.810  71.298  1.00  0.00           H  
ATOM    277 HG23 ILE    19      12.144  73.359  70.496  1.00  0.00           H  
ATOM    278  CG1 ILE    19       9.938  75.051  69.554  1.00  0.00           C  
ATOM    279 HG12 ILE    19       9.370  75.692  68.880  1.00  0.00           H  
ATOM    280 HG13 ILE    19       9.702  75.284  70.592  1.00  0.00           H  
ATOM    281  CD1 ILE    19       9.381  73.690  69.270  1.00  0.00           C  
ATOM    282 HD11 ILE    19       9.216  73.444  68.221  1.00  0.00           H  
ATOM    283 HD12 ILE    19      10.116  72.954  69.597  1.00  0.00           H  
ATOM    284 HD13 ILE    19       8.405  73.565  69.739  1.00  0.00           H  
ATOM    285  C   ILE    19      13.304  76.837  69.033  1.00  0.00           C  
ATOM    286  O   ILE    19      13.838  77.418  69.982  1.00  0.00           O  
ATOM    287  N   SER    20      14.030  76.549  67.944  1.00  0.00           N  
ATOM    288  H   SER    20      13.577  76.185  67.117  1.00  0.00           H  
ATOM    289  CA  SER    20      15.463  76.764  67.768  1.00  0.00           C  
ATOM    290  HA  SER    20      16.002  76.316  68.603  1.00  0.00           H  
ATOM    291  CB  SER    20      15.927  76.024  66.517  1.00  0.00           C  
ATOM    292  HB2 SER    20      16.991  76.196  66.357  1.00  0.00           H  
ATOM    293  HB3 SER    20      15.491  76.458  65.617  1.00  0.00           H  
ATOM    294  OG  SER    20      15.777  74.614  66.634  1.00  0.00           O  
ATOM    295  HG  SER    20      14.830  74.465  66.590  1.00  0.00           H  
ATOM    296  C   SER    20      15.735  78.247  67.727  1.00  0.00           C  
ATOM    297  O   SER    20      16.762  78.626  68.276  1.00  0.00           O  
ATOM    298  N   ALA    21      15.067  79.075  66.968  1.00  0.00           N  
ATOM    299  H   ALA    21      14.277  78.697  66.464  1.00  0.00           H  
ATOM    300  CA  ALA    21      15.299  80.512  66.765  1.00  0.00           C  
ATOM    301  HA  ALA    21      16.311  80.736  66.428  1.00  0.00           H  
ATOM    302  CB  ALA    21      14.310  81.046  65.790  1.00  0.00           C  
ATOM    303  HB1 ALA    21      14.343  80.312  64.985  1.00  0.00           H  
ATOM    304  HB2 ALA    21      13.343  81.028  66.292  1.00  0.00           H  
ATOM    305  HB3 ALA    21      14.465  82.057  65.413  1.00  0.00           H  
ATOM    306  C   ALA    21      15.213  81.262  68.136  1.00  0.00           C  
ATOM    307  O   ALA    21      15.963  82.159  68.415  1.00  0.00           O  
ATOM    308  N   ILE    22      14.235  80.863  68.902  1.00  0.00           N  
ATOM    309  H   ILE    22      13.590  80.217  68.469  1.00  0.00           H  
ATOM    310  CA  ILE    22      14.136  81.275  70.339  1.00  0.00           C  
ATOM    311  HA  ILE    22      14.375  82.337  70.390  1.00  0.00           H  
ATOM    312  CB  ILE    22      12.690  80.861  70.702  1.00  0.00           C  
ATOM    313  HB  ILE    22      12.486  79.840  70.379  1.00  0.00           H  
ATOM    314  CG2 ILE    22      12.395  80.858  72.192  1.00  0.00           C  
ATOM    315 HG21 ILE    22      12.648  81.848  72.571  1.00  0.00           H  
ATOM    316 HG22 ILE    22      11.310  80.831  72.296  1.00  0.00           H  
ATOM    317 HG23 ILE    22      12.870  79.995  72.659  1.00  0.00           H  
ATOM    318  CG1 ILE    22      11.801  81.909  69.902  1.00  0.00           C  
ATOM    319 HG12 ILE    22      12.161  82.078  68.887  1.00  0.00           H  
ATOM    320 HG13 ILE    22      11.948  82.812  70.494  1.00  0.00           H  
ATOM    321  CD1 ILE    22      10.296  81.775  69.826  1.00  0.00           C  
ATOM    322 HD11 ILE    22      10.163  80.756  69.461  1.00  0.00           H  
ATOM    323 HD12 ILE    22       9.852  81.926  70.810  1.00  0.00           H  
ATOM    324 HD13 ILE    22       9.899  82.516  69.133  1.00  0.00           H  
ATOM    325  C   ILE    22      15.246  80.724  71.247  1.00  0.00           C  
ATOM    326  O   ILE    22      15.592  81.277  72.288  1.00  0.00           O  
ATOM    327  N   GLU    23      15.822  79.561  71.008  1.00  0.00           N  
ATOM    328  H   GLU    23      15.608  79.021  70.182  1.00  0.00           H  
ATOM    329  CA  GLU    23      16.931  79.002  71.748  1.00  0.00           C  
ATOM    330  HA  GLU    23      16.713  79.244  72.789  1.00  0.00           H  
ATOM    331  CB  GLU    23      17.152  77.487  71.552  1.00  0.00           C  
ATOM    332  HB2 GLU    23      18.125  77.190  71.946  1.00  0.00           H  
ATOM    333  HB3 GLU    23      17.203  77.294  70.481  1.00  0.00           H  
ATOM    334  CG  GLU    23      16.095  76.624  72.260  1.00  0.00           C  
ATOM    335  HG2 GLU    23      16.349  75.569  72.368  1.00  0.00           H  
ATOM    336  HG3 GLU    23      15.239  76.589  71.585  1.00  0.00           H  
ATOM    337  CD  GLU    23      15.831  76.939  73.745  1.00  0.00           C  
ATOM    338  OE1 GLU    23      14.760  76.542  74.215  1.00  0.00           O  
ATOM    339  OE2 GLU    23      16.646  77.595  74.404  1.00  0.00           O  
ATOM    340  C   GLU    23      18.239  79.773  71.461  1.00  0.00           C  
ATOM    341  O   GLU    23      18.717  80.287  72.439  1.00  0.00           O  
ATOM    342  N   ILE    24      18.503  80.056  70.195  1.00  0.00           N  
ATOM    343  H   ILE    24      17.896  79.703  69.469  1.00  0.00           H  
ATOM    344  CA  ILE    24      19.662  80.855  69.774  1.00  0.00           C  
ATOM    345  HA  ILE    24      20.539  80.494  70.311  1.00  0.00           H  
ATOM    346  CB  ILE    24      20.064  80.811  68.275  1.00  0.00           C  
ATOM    347  HB  ILE    24      20.214  79.765  68.009  1.00  0.00           H  
ATOM    348  CG2 ILE    24      18.974  81.273  67.354  1.00  0.00           C  
ATOM    349 HG21 ILE    24      18.708  82.317  67.521  1.00  0.00           H  
ATOM    350 HG22 ILE    24      19.231  81.067  66.314  1.00  0.00           H  
ATOM    351 HG23 ILE    24      18.064  80.730  67.608  1.00  0.00           H  
ATOM    352  CG1 ILE    24      21.413  81.483  67.957  1.00  0.00           C  
ATOM    353 HG12 ILE    24      21.577  82.491  68.338  1.00  0.00           H  
ATOM    354 HG13 ILE    24      21.625  81.487  66.888  1.00  0.00           H  
ATOM    355  CD1 ILE    24      22.613  80.762  68.544  1.00  0.00           C  
ATOM    356 HD11 ILE    24      22.589  80.908  69.624  1.00  0.00           H  
ATOM    357 HD12 ILE    24      22.587  79.713  68.249  1.00  0.00           H  
ATOM    358 HD13 ILE    24      23.549  81.138  68.131  1.00  0.00           H  
ATOM    359  C   ILE    24      19.518  82.330  70.262  1.00  0.00           C  
ATOM    360  O   ILE    24      20.436  82.865  70.978  1.00  0.00           O  
ATOM    361  N   ALA    25      18.335  82.935  70.062  1.00  0.00           N  
ATOM    362  H   ALA    25      17.770  82.569  69.309  1.00  0.00           H  
ATOM    363  CA  ALA    25      18.003  84.252  70.496  1.00  0.00           C  
ATOM    364  HA  ALA    25      18.657  84.976  70.009  1.00  0.00           H  
ATOM    365  CB  ALA    25      16.518  84.593  70.145  1.00  0.00           C  
ATOM    366  HB1 ALA    25      16.418  84.636  69.060  1.00  0.00           H  
ATOM    367  HB2 ALA    25      15.778  83.913  70.567  1.00  0.00           H  
ATOM    368  HB3 ALA    25      16.171  85.574  70.469  1.00  0.00           H  
ATOM    369  C   ALA    25      18.181  84.435  72.035  1.00  0.00           C  
ATOM    370  O   ALA    25      18.936  85.325  72.457  1.00  0.00           O  
ATOM    371  N   LYS    26      17.765  83.473  72.875  1.00  0.00           N  
ATOM    372  H   LYS    26      17.403  82.641  72.430  1.00  0.00           H  
ATOM    373  CA  LYS    26      18.152  83.457  74.353  1.00  0.00           C  
ATOM    374  HA  LYS    26      17.986  84.389  74.893  1.00  0.00           H  
ATOM    375  CB  LYS    26      17.362  82.265  74.958  1.00  0.00           C  
ATOM    376  HB2 LYS    26      17.756  81.940  75.921  1.00  0.00           H  
ATOM    377  HB3 LYS    26      17.504  81.417  74.288  1.00  0.00           H  
ATOM    378  CG  LYS    26      15.897  82.458  75.289  1.00  0.00           C  
ATOM    379  HG2 LYS    26      15.458  82.602  74.301  1.00  0.00           H  
ATOM    380  HG3 LYS    26      15.768  83.369  75.874  1.00  0.00           H  
ATOM    381  CD  LYS    26      15.201  81.288  75.964  1.00  0.00           C  
ATOM    382  HD2 LYS    26      14.168  81.619  76.064  1.00  0.00           H  
ATOM    383  HD3 LYS    26      15.597  81.220  76.977  1.00  0.00           H  
ATOM    384  CE  LYS    26      15.266  79.959  75.169  1.00  0.00           C  
ATOM    385  HE2 LYS    26      16.346  79.819  75.221  1.00  0.00           H  
ATOM    386  HE3 LYS    26      14.890  80.226  74.182  1.00  0.00           H  
ATOM    387  NZ  LYS    26      14.413  78.917  75.789  1.00  0.00           N  
ATOM    388  HZ1 LYS    26      14.646  78.790  76.763  1.00  0.00           H  
ATOM    389  HZ2 LYS    26      14.585  78.053  75.296  1.00  0.00           H  
ATOM    390  HZ3 LYS    26      13.467  79.250  75.915  1.00  0.00           H  
ATOM    391  C   LYS    26      19.631  83.177  74.661  1.00  0.00           C  
ATOM    392  O   LYS    26      20.236  83.799  75.537  1.00  0.00           O  
ATOM    393  N   LEU    27      20.364  82.345  73.893  1.00  0.00           N  
ATOM    394  H   LEU    27      19.858  81.807  73.204  1.00  0.00           H  
ATOM    395  CA  LEU    27      21.805  82.192  74.043  1.00  0.00           C  
ATOM    396  HA  LEU    27      21.965  81.899  75.080  1.00  0.00           H  
ATOM    397  CB  LEU    27      22.315  81.027  73.143  1.00  0.00           C  
ATOM    398  HB2 LEU    27      22.270  81.360  72.106  1.00  0.00           H  
ATOM    399  HB3 LEU    27      21.610  80.196  73.171  1.00  0.00           H  
ATOM    400  CG  LEU    27      23.757  80.434  73.340  1.00  0.00           C  
ATOM    401  HG  LEU    27      24.539  81.189  73.267  1.00  0.00           H  
ATOM    402  CD1 LEU    27      23.891  79.882  74.740  1.00  0.00           C  
ATOM    403 HD11 LEU    27      23.639  80.589  75.530  1.00  0.00           H  
ATOM    404 HD12 LEU    27      23.202  79.054  74.909  1.00  0.00           H  
ATOM    405 HD13 LEU    27      24.871  79.440  74.916  1.00  0.00           H  
ATOM    406  CD2 LEU    27      23.888  79.337  72.213  1.00  0.00           C  
ATOM    407 HD21 LEU    27      23.192  78.512  72.363  1.00  0.00           H  
ATOM    408 HD22 LEU    27      23.876  79.780  71.218  1.00  0.00           H  
ATOM    409 HD23 LEU    27      24.876  78.890  72.324  1.00  0.00           H  
ATOM    410  C   LEU    27      22.588  83.484  73.719  1.00  0.00           C  
ATOM    411  O   LEU    27      23.656  83.645  74.333  1.00  0.00           O  
ATOM    412  N   ILE    28      22.069  84.357  72.905  1.00  0.00           N  
ATOM    413  H   ILE    28      21.281  84.114  72.321  1.00  0.00           H  
ATOM    414  CA  ILE    28      22.688  85.624  72.598  1.00  0.00           C  
ATOM    415  HA  ILE    28      23.776  85.607  72.522  1.00  0.00           H  
ATOM    416  CB  ILE    28      22.155  86.227  71.258  1.00  0.00           C  
ATOM    417  HB  ILE    28      21.068  86.154  71.252  1.00  0.00           H  
ATOM    418  CG2 ILE    28      22.449  87.715  71.173  1.00  0.00           C  
ATOM    419 HG21 ILE    28      23.523  87.871  71.275  1.00  0.00           H  
ATOM    420 HG22 ILE    28      22.107  88.082  70.205  1.00  0.00           H  
ATOM    421 HG23 ILE    28      21.801  88.261  71.859  1.00  0.00           H  
ATOM    422  CG1 ILE    28      22.631  85.340  70.122  1.00  0.00           C  
ATOM    423 HG12 ILE    28      22.579  84.306  70.464  1.00  0.00           H  
ATOM    424 HG13 ILE    28      23.636  85.654  69.841  1.00  0.00           H  
ATOM    425  CD1 ILE    28      21.680  85.354  68.914  1.00  0.00           C  
ATOM    426 HD11 ILE    28      21.887  86.226  68.294  1.00  0.00           H  
ATOM    427 HD12 ILE    28      21.937  84.502  68.284  1.00  0.00           H  
ATOM    428 HD13 ILE    28      20.635  85.385  69.222  1.00  0.00           H  
ATOM    429  C   ILE    28      22.424  86.640  73.726  1.00  0.00           C  
ATOM    430  O   ILE    28      23.375  87.275  74.225  1.00  0.00           O  
ATOM    431  N   LEU    29      21.192  86.731  74.265  1.00  0.00           N  
ATOM    432  H   LEU    29      20.551  86.058  73.869  1.00  0.00           H  
ATOM    433  CA  LEU    29      20.901  87.482  75.463  1.00  0.00           C  
ATOM    434  HA  LEU    29      21.367  88.435  75.210  1.00  0.00           H  
ATOM    435  CB  LEU    29      19.386  87.678  75.751  1.00  0.00           C  
ATOM    436  HB2 LEU    29      19.311  88.389  76.574  1.00  0.00           H  
ATOM    437  HB3 LEU    29      19.012  86.697  76.044  1.00  0.00           H  
ATOM    438  CG  LEU    29      18.574  88.334  74.664  1.00  0.00           C  
ATOM    439  HG  LEU    29      18.678  87.661  73.813  1.00  0.00           H  
ATOM    440  CD1 LEU    29      16.984  88.379  74.815  1.00  0.00           C  
ATOM    441 HD11 LEU    29      16.560  87.388  74.976  1.00  0.00           H  
ATOM    442 HD12 LEU    29      16.682  89.186  75.483  1.00  0.00           H  
ATOM    443 HD13 LEU    29      16.572  88.715  73.864  1.00  0.00           H  
ATOM    444  CD2 LEU    29      19.057  89.774  74.306  1.00  0.00           C  
ATOM    445 HD21 LEU    29      18.275  90.325  73.785  1.00  0.00           H  
ATOM    446 HD22 LEU    29      19.220  90.313  75.239  1.00  0.00           H  
ATOM    447 HD23 LEU    29      19.976  89.625  73.738  1.00  0.00           H  
ATOM    448  C   LEU    29      21.704  87.000  76.663  1.00  0.00           C  
ATOM    449  O   LEU    29      22.185  87.808  77.380  1.00  0.00           O  
ATOM    450  N   ASN    30      21.892  85.678  76.887  1.00  0.00           N  
ATOM    451  H   ASN    30      21.264  85.036  76.425  1.00  0.00           H  
ATOM    452  CA  ASN    30      22.703  85.129  78.032  1.00  0.00           C  
ATOM    453  HA  ASN    30      22.323  85.537  78.968  1.00  0.00           H  
ATOM    454  CB  ASN    30      22.242  83.645  78.166  1.00  0.00           C  
ATOM    455  HB2 ASN    30      22.500  83.097  77.259  1.00  0.00           H  
ATOM    456  HB3 ASN    30      21.153  83.686  78.155  1.00  0.00           H  
ATOM    457  CG  ASN    30      22.778  82.908  79.412  1.00  0.00           C  
ATOM    458  OD1 ASN    30      23.712  82.055  79.318  1.00  0.00           O  
ATOM    459  ND2 ASN    30      22.396  83.335  80.558  1.00  0.00           N  
ATOM    460 HD21 ASN    30      21.714  84.080  80.571  1.00  0.00           H  
ATOM    461 HD22 ASN    30      22.837  82.975  81.392  1.00  0.00           H  
ATOM    462  C   ASN    30      24.201  85.184  77.918  1.00  0.00           C  
ATOM    463  O   ASN    30      24.853  85.470  78.952  1.00  0.00           O  
ATOM    464  N   ARG    31      24.728  85.053  76.688  1.00  0.00           N  
ATOM    465  H   ARG    31      24.160  84.884  75.871  1.00  0.00           H  
ATOM    466  CA  ARG    31      26.151  85.329  76.445  1.00  0.00           C  
ATOM    467  HA  ARG    31      26.885  84.782  77.037  1.00  0.00           H  
ATOM    468  CB  ARG    31      26.473  85.043  74.936  1.00  0.00           C  
ATOM    469  HB2 ARG    31      25.793  85.629  74.318  1.00  0.00           H  
ATOM    470  HB3 ARG    31      26.232  83.987  74.810  1.00  0.00           H  
ATOM    471  CG  ARG    31      27.876  85.341  74.397  1.00  0.00           C  
ATOM    472  HG2 ARG    31      28.053  86.410  74.518  1.00  0.00           H  
ATOM    473  HG3 ARG    31      27.978  85.061  73.349  1.00  0.00           H  
ATOM    474  CD  ARG    31      28.881  84.496  75.175  1.00  0.00           C  
ATOM    475  HD2 ARG    31      28.565  83.455  75.110  1.00  0.00           H  
ATOM    476  HD3 ARG    31      28.854  84.782  76.226  1.00  0.00           H  
ATOM    477  NE  ARG    31      30.260  84.686  74.644  1.00  0.00           N  
ATOM    478  HE  ARG    31      30.774  85.465  75.029  1.00  0.00           H  
ATOM    479  CZ  ARG    31      30.740  84.055  73.584  1.00  0.00           C  
ATOM    480  NH1 ARG    31      30.155  83.003  73.075  1.00  0.00           N  
ATOM    481 HH11 ARG    31      29.511  82.460  73.631  1.00  0.00           H  
ATOM    482 HH12 ARG    31      30.442  82.524  72.234  1.00  0.00           H  
ATOM    483  NH2 ARG    31      31.931  84.407  73.071  1.00  0.00           N  
ATOM    484 HH21 ARG    31      32.288  83.737  72.405  1.00  0.00           H  
ATOM    485 HH22 ARG    31      32.513  85.017  73.627  1.00  0.00           H  
ATOM    486  C   ARG    31      26.392  86.867  76.726  1.00  0.00           C  
ATOM    487  O   ARG    31      27.398  87.225  77.379  1.00  0.00           O  
ATOM    488  N   ASP    32      25.533  87.718  76.166  1.00  0.00           N  
ATOM    489  H   ASP    32      24.735  87.337  75.677  1.00  0.00           H  
ATOM    490  CA  ASP    32      25.822  89.179  75.989  1.00  0.00           C  
ATOM    491  HA  ASP    32      26.636  89.333  76.698  1.00  0.00           H  
ATOM    492  CB  ASP    32      26.317  89.411  74.588  1.00  0.00           C  
ATOM    493  HB2 ASP    32      25.447  89.745  74.024  1.00  0.00           H  
ATOM    494  HB3 ASP    32      26.756  88.495  74.189  1.00  0.00           H  
ATOM    495  CG  ASP    32      27.461  90.443  74.562  1.00  0.00           C  
ATOM    496  OD1 ASP    32      27.271  91.554  75.094  1.00  0.00           O  
ATOM    497  OD2 ASP    32      28.583  90.071  74.116  1.00  0.00           O  
ATOM    498  C   ASP    32      24.788  90.270  76.440  1.00  0.00           C  
ATOM    499  O   ASP    32      23.670  90.318  75.972  1.00  0.00           O  
ATOM    500  N   GLU    33      25.265  91.117  77.379  1.00  0.00           N  
ATOM    501  H   GLU    33      26.238  91.091  77.647  1.00  0.00           H  
ATOM    502  CA  GLU    33      24.568  92.273  77.935  1.00  0.00           C  
ATOM    503  HA  GLU    33      23.686  91.844  78.410  1.00  0.00           H  
ATOM    504  CB  GLU    33      25.437  92.793  79.034  1.00  0.00           C  
ATOM    505  HB2 GLU    33      26.329  93.136  78.509  1.00  0.00           H  
ATOM    506  HB3 GLU    33      25.665  91.938  79.672  1.00  0.00           H  
ATOM    507  CG  GLU    33      24.864  93.859  79.920  1.00  0.00           C  
ATOM    508  HG2 GLU    33      24.856  94.836  79.435  1.00  0.00           H  
ATOM    509  HG3 GLU    33      25.555  94.023  80.747  1.00  0.00           H  
ATOM    510  CD  GLU    33      23.572  93.632  80.704  1.00  0.00           C  
ATOM    511  OE1 GLU    33      23.274  92.500  81.091  1.00  0.00           O  
ATOM    512  OE2 GLU    33      22.866  94.674  80.886  1.00  0.00           O  
ATOM    513  C   GLU    33      24.290  93.349  76.966  1.00  0.00           C  
ATOM    514  O   GLU    33      23.452  94.220  77.194  1.00  0.00           O  
ATOM    515  N   ARG    34      25.019  93.427  75.834  1.00  0.00           N  
ATOM    516  H   ARG    34      25.706  92.726  75.597  1.00  0.00           H  
ATOM    517  CA  ARG    34      24.978  94.624  74.972  1.00  0.00           C  
ATOM    518  HA  ARG    34      24.794  95.569  75.483  1.00  0.00           H  
ATOM    519  CB  ARG    34      26.324  94.831  74.341  1.00  0.00           C  
ATOM    520  HB2 ARG    34      26.339  95.766  73.782  1.00  0.00           H  
ATOM    521  HB3 ARG    34      26.392  93.998  73.641  1.00  0.00           H  
ATOM    522  CG  ARG    34      27.574  94.752  75.275  1.00  0.00           C  
ATOM    523  HG2 ARG    34      27.494  93.820  75.834  1.00  0.00           H  
ATOM    524  HG3 ARG    34      27.680  95.492  76.069  1.00  0.00           H  
ATOM    525  CD  ARG    34      28.793  94.618  74.346  1.00  0.00           C  
ATOM    526  HD2 ARG    34      29.711  94.700  74.928  1.00  0.00           H  
ATOM    527  HD3 ARG    34      28.874  95.387  73.578  1.00  0.00           H  
ATOM    528  NE  ARG    34      28.836  93.357  73.589  1.00  0.00           N  
ATOM    529  HE  ARG    34      28.130  92.693  73.873  1.00  0.00           H  
ATOM    530  CZ  ARG    34      29.771  92.949  72.804  1.00  0.00           C  
ATOM    531  NH1 ARG    34      30.585  93.872  72.366  1.00  0.00           N  
ATOM    532 HH11 ARG    34      31.364  93.771  71.730  1.00  0.00           H  
ATOM    533 HH12 ARG    34      30.333  94.800  72.675  1.00  0.00           H  
ATOM    534  NH2 ARG    34      29.912  91.747  72.380  1.00  0.00           N  
ATOM    535 HH21 ARG    34      30.716  91.440  71.852  1.00  0.00           H  
ATOM    536 HH22 ARG    34      29.485  91.014  72.928  1.00  0.00           H  
ATOM    537  C   ARG    34      23.883  94.473  73.882  1.00  0.00           C  
ATOM    538  O   ARG    34      23.921  95.212  72.867  1.00  0.00           O  
ATOM    539  N   LEU    35      22.972  93.515  73.976  1.00  0.00           N  
ATOM    540  H   LEU    35      22.970  92.985  74.836  1.00  0.00           H  
ATOM    541  CA  LEU    35      21.912  93.291  72.973  1.00  0.00           C  
ATOM    542  HA  LEU    35      21.844  94.189  72.359  1.00  0.00           H  
ATOM    543  CB  LEU    35      22.261  92.185  71.951  1.00  0.00           C  
ATOM    544  HB2 LEU    35      21.556  92.216  71.121  1.00  0.00           H  
ATOM    545  HB3 LEU    35      22.150  91.188  72.375  1.00  0.00           H  
ATOM    546  CG  LEU    35      23.674  92.182  71.249  1.00  0.00           C  
ATOM    547  HG  LEU    35      23.925  93.240  71.163  1.00  0.00           H  
ATOM    548  CD1 LEU    35      24.760  91.437  72.038  1.00  0.00           C  
ATOM    549 HD11 LEU    35      24.507  91.468  73.098  1.00  0.00           H  
ATOM    550 HD12 LEU    35      24.681  90.362  71.880  1.00  0.00           H  
ATOM    551 HD13 LEU    35      25.756  91.811  71.798  1.00  0.00           H  
ATOM    552  CD2 LEU    35      23.658  91.688  69.862  1.00  0.00           C  
ATOM    553 HD21 LEU    35      24.643  91.838  69.419  1.00  0.00           H  
ATOM    554 HD22 LEU    35      23.394  90.632  69.808  1.00  0.00           H  
ATOM    555 HD23 LEU    35      22.912  92.245  69.295  1.00  0.00           H  
ATOM    556  C   LEU    35      20.535  93.022  73.572  1.00  0.00           C  
ATOM    557  O   LEU    35      20.507  92.773  74.785  1.00  0.00           O  
ATOM    558  N   CYS    36      19.444  93.310  72.800  1.00  0.00           N  
ATOM    559  H   CYS    36      19.661  93.739  71.913  1.00  0.00           H  
ATOM    560  CA  CYS    36      18.074  93.112  72.994  1.00  0.00           C  
ATOM    561  HA  CYS    36      17.865  92.529  73.891  1.00  0.00           H  
ATOM    562  CB  CYS    36      17.452  94.513  73.098  1.00  0.00           C  
ATOM    563  HB2 CYS    36      16.365  94.439  73.086  1.00  0.00           H  
ATOM    564  HB3 CYS    36      17.756  95.042  72.195  1.00  0.00           H  
ATOM    565  SG  CYS    36      17.996  95.472  74.582  1.00  0.00           S  
ATOM    566  HG  CYS    36      17.805  96.701  74.094  1.00  0.00           H  
ATOM    567  C   CYS    36      17.453  92.392  71.723  1.00  0.00           C  
ATOM    568  O   CYS    36      17.945  92.591  70.583  1.00  0.00           O  
ATOM    569  N   ILE    37      16.295  91.734  71.837  1.00  0.00           N  
ATOM    570  H   ILE    37      15.877  91.704  72.756  1.00  0.00           H  
ATOM    571  CA  ILE    37      15.619  91.030  70.698  1.00  0.00           C  
ATOM    572  HA  ILE    37      16.023  91.496  69.799  1.00  0.00           H  
ATOM    573  CB  ILE    37      16.024  89.540  70.715  1.00  0.00           C  
ATOM    574  HB  ILE    37      15.856  89.179  71.729  1.00  0.00           H  
ATOM    575  CG2 ILE    37      15.251  88.648  69.670  1.00  0.00           C  
ATOM    576 HG21 ILE    37      14.195  88.514  69.906  1.00  0.00           H  
ATOM    577 HG22 ILE    37      15.402  89.004  68.652  1.00  0.00           H  
ATOM    578 HG23 ILE    37      15.699  87.654  69.661  1.00  0.00           H  
ATOM    579  CG1 ILE    37      17.548  89.456  70.459  1.00  0.00           C  
ATOM    580 HG12 ILE    37      18.056  89.940  71.293  1.00  0.00           H  
ATOM    581 HG13 ILE    37      17.759  89.969  69.521  1.00  0.00           H  
ATOM    582  CD1 ILE    37      18.101  88.018  70.230  1.00  0.00           C  
ATOM    583 HD11 ILE    37      17.652  87.498  69.384  1.00  0.00           H  
ATOM    584 HD12 ILE    37      19.189  88.004  70.179  1.00  0.00           H  
ATOM    585 HD13 ILE    37      17.967  87.465  71.160  1.00  0.00           H  
ATOM    586  C   ILE    37      14.108  91.182  70.647  1.00  0.00           C  
ATOM    587  O   ILE    37      13.378  91.083  71.609  1.00  0.00           O  
ATOM    588  N   SER    38      13.655  91.441  69.424  1.00  0.00           N  
ATOM    589  H   SER    38      14.353  91.477  68.696  1.00  0.00           H  
ATOM    590  CA  SER    38      12.173  91.407  69.070  1.00  0.00           C  
ATOM    591  HA  SER    38      11.586  91.135  69.947  1.00  0.00           H  
ATOM    592  CB  SER    38      11.809  92.806  68.547  1.00  0.00           C  
ATOM    593  HB2 SER    38      10.852  92.694  68.037  1.00  0.00           H  
ATOM    594  HB3 SER    38      12.553  93.216  67.864  1.00  0.00           H  
ATOM    595  OG  SER    38      11.631  93.675  69.653  1.00  0.00           O  
ATOM    596  HG  SER    38      12.484  94.113  69.704  1.00  0.00           H  
ATOM    597  C   SER    38      11.953  90.261  68.078  1.00  0.00           C  
ATOM    598  O   SER    38      12.689  90.167  67.112  1.00  0.00           O  
ATOM    599  N   VAL    39      10.882  89.423  68.250  1.00  0.00           N  
ATOM    600  H   VAL    39      10.427  89.448  69.151  1.00  0.00           H  
ATOM    601  CA  VAL    39      10.617  88.244  67.450  1.00  0.00           C  
ATOM    602  HA  VAL    39      11.425  88.145  66.725  1.00  0.00           H  
ATOM    603  CB  VAL    39      10.665  86.938  68.143  1.00  0.00           C  
ATOM    604  HB  VAL    39       9.827  86.926  68.841  1.00  0.00           H  
ATOM    605  CG1 VAL    39      10.566  85.709  67.197  1.00  0.00           C  
ATOM    606 HG11 VAL    39      11.428  85.522  66.557  1.00  0.00           H  
ATOM    607 HG12 VAL    39      10.426  84.871  67.880  1.00  0.00           H  
ATOM    608 HG13 VAL    39       9.619  85.729  66.657  1.00  0.00           H  
ATOM    609  CG2 VAL    39      11.955  86.642  69.036  1.00  0.00           C  
ATOM    610 HG21 VAL    39      11.895  87.226  69.954  1.00  0.00           H  
ATOM    611 HG22 VAL    39      11.831  85.602  69.337  1.00  0.00           H  
ATOM    612 HG23 VAL    39      12.807  86.856  68.390  1.00  0.00           H  
ATOM    613  C   VAL    39       9.254  88.461  66.697  1.00  0.00           C  
ATOM    614  O   VAL    39       8.193  88.642  67.275  1.00  0.00           O  
ATOM    615  N   LEU    40       9.326  88.525  65.401  1.00  0.00           N  
ATOM    616  H   LEU    40      10.250  88.434  65.002  1.00  0.00           H  
ATOM    617  CA  LEU    40       8.167  88.513  64.569  1.00  0.00           C  
ATOM    618  HA  LEU    40       7.459  89.242  64.964  1.00  0.00           H  
ATOM    619  CB  LEU    40       8.470  89.271  63.272  1.00  0.00           C  
ATOM    620  HB2 LEU    40       7.479  89.290  62.819  1.00  0.00           H  
ATOM    621  HB3 LEU    40       9.183  88.847  62.564  1.00  0.00           H  
ATOM    622  CG  LEU    40       8.995  90.737  63.359  1.00  0.00           C  
ATOM    623  HG  LEU    40      10.009  90.650  63.750  1.00  0.00           H  
ATOM    624  CD1 LEU    40       9.117  91.484  62.046  1.00  0.00           C  
ATOM    625 HD11 LEU    40       8.242  92.103  61.846  1.00  0.00           H  
ATOM    626 HD12 LEU    40       9.918  92.222  62.014  1.00  0.00           H  
ATOM    627 HD13 LEU    40       9.251  90.796  61.211  1.00  0.00           H  
ATOM    628  CD2 LEU    40       8.131  91.635  64.291  1.00  0.00           C  
ATOM    629 HD21 LEU    40       7.105  91.643  63.922  1.00  0.00           H  
ATOM    630 HD22 LEU    40       8.071  91.204  65.290  1.00  0.00           H  
ATOM    631 HD23 LEU    40       8.606  92.616  64.308  1.00  0.00           H  
ATOM    632  C   LEU    40       7.544  87.115  64.419  1.00  0.00           C  
ATOM    633  O   LEU    40       8.116  86.213  63.832  1.00  0.00           O  
ATOM    634  N   ILE    41       6.315  87.019  64.959  1.00  0.00           N  
ATOM    635  H   ILE    41       5.893  87.876  65.285  1.00  0.00           H  
ATOM    636  CA  ILE    41       5.475  85.878  64.924  1.00  0.00           C  
ATOM    637  HA  ILE    41       6.113  85.014  64.740  1.00  0.00           H  
ATOM    638  CB  ILE    41       4.804  85.682  66.288  1.00  0.00           C  
ATOM    639  HB  ILE    41       4.182  86.552  66.498  1.00  0.00           H  
ATOM    640  CG2 ILE    41       3.816  84.511  66.248  1.00  0.00           C  
ATOM    641 HG21 ILE    41       4.273  83.668  65.729  1.00  0.00           H  
ATOM    642 HG22 ILE    41       3.445  84.350  67.261  1.00  0.00           H  
ATOM    643 HG23 ILE    41       2.917  84.851  65.734  1.00  0.00           H  
ATOM    644  CG1 ILE    41       5.836  85.484  67.451  1.00  0.00           C  
ATOM    645 HG12 ILE    41       5.251  85.440  68.369  1.00  0.00           H  
ATOM    646 HG13 ILE    41       6.390  86.423  67.417  1.00  0.00           H  
ATOM    647  CD1 ILE    41       6.817  84.320  67.422  1.00  0.00           C  
ATOM    648 HD11 ILE    41       7.288  84.284  68.404  1.00  0.00           H  
ATOM    649 HD12 ILE    41       6.285  83.383  67.257  1.00  0.00           H  
ATOM    650 HD13 ILE    41       7.636  84.510  66.729  1.00  0.00           H  
ATOM    651  C   ILE    41       4.379  85.933  63.846  1.00  0.00           C  
ATOM    652  O   ILE    41       3.735  86.967  63.640  1.00  0.00           O  
ATOM    653  N   MET    42       4.231  84.828  63.089  1.00  0.00           N  
ATOM    654  H   MET    42       4.961  84.149  63.250  1.00  0.00           H  
ATOM    655  CA  MET    42       3.421  84.656  61.935  1.00  0.00           C  
ATOM    656  HA  MET    42       2.807  85.556  61.910  1.00  0.00           H  
ATOM    657  CB  MET    42       4.295  84.679  60.676  1.00  0.00           C  
ATOM    658  HB2 MET    42       3.524  84.662  59.906  1.00  0.00           H  
ATOM    659  HB3 MET    42       4.831  83.730  60.671  1.00  0.00           H  
ATOM    660  CG  MET    42       5.252  85.950  60.415  1.00  0.00           C  
ATOM    661  HG2 MET    42       6.160  85.937  61.019  1.00  0.00           H  
ATOM    662  HG3 MET    42       4.695  86.871  60.587  1.00  0.00           H  
ATOM    663  SD  MET    42       5.772  86.070  58.731  1.00  0.00           S  
ATOM    664  CE  MET    42       6.885  84.613  58.887  1.00  0.00           C  
ATOM    665  HE1 MET    42       6.956  84.224  59.902  1.00  0.00           H  
ATOM    666  HE2 MET    42       6.516  83.810  58.248  1.00  0.00           H  
ATOM    667  HE3 MET    42       7.948  84.766  58.698  1.00  0.00           H  
ATOM    668  C   MET    42       2.682  83.419  62.089  1.00  0.00           C  
ATOM    669  O   MET    42       2.790  82.564  61.184  1.00  0.00           O  
ATOM    670  N   LYS    43       1.923  83.167  63.127  1.00  0.00           N  
ATOM    671  H   LYS    43       1.631  83.952  63.691  1.00  0.00           H  
ATOM    672  CA  LYS    43       1.462  81.830  63.351  1.00  0.00           C  
ATOM    673  HA  LYS    43       2.330  81.175  63.429  1.00  0.00           H  
ATOM    674  CB  LYS    43       0.777  81.818  64.772  1.00  0.00           C  
ATOM    675  HB2 LYS    43       1.597  82.092  65.437  1.00  0.00           H  
ATOM    676  HB3 LYS    43       0.374  80.821  64.949  1.00  0.00           H  
ATOM    677  CG  LYS    43      -0.343  82.848  64.898  1.00  0.00           C  
ATOM    678  HG2 LYS    43      -1.185  82.465  64.322  1.00  0.00           H  
ATOM    679  HG3 LYS    43      -0.254  83.740  64.278  1.00  0.00           H  
ATOM    680  CD  LYS    43      -0.806  83.195  66.301  1.00  0.00           C  
ATOM    681  HD2 LYS    43      -0.102  83.882  66.772  1.00  0.00           H  
ATOM    682  HD3 LYS    43      -0.853  82.284  66.899  1.00  0.00           H  
ATOM    683  CE  LYS    43      -2.253  83.857  66.311  1.00  0.00           C  
ATOM    684  HE2 LYS    43      -2.628  83.961  67.329  1.00  0.00           H  
ATOM    685  HE3 LYS    43      -2.916  83.174  65.780  1.00  0.00           H  
ATOM    686  NZ  LYS    43      -2.283  85.147  65.689  1.00  0.00           N  
ATOM    687  HZ1 LYS    43      -1.702  85.829  66.155  1.00  0.00           H  
ATOM    688  HZ2 LYS    43      -3.190  85.562  65.848  1.00  0.00           H  
ATOM    689  HZ3 LYS    43      -2.021  85.173  64.713  1.00  0.00           H  
ATOM    690  C   LYS    43       0.454  81.463  62.161  1.00  0.00           C  
ATOM    691  O   LYS    43      -0.403  82.232  61.826  1.00  0.00           O  
ATOM    692  N   LEU    44       0.444  80.161  61.832  1.00  0.00           N  
ATOM    693  H   LEU    44       1.044  79.616  62.435  1.00  0.00           H  
ATOM    694  CA  LEU    44      -0.469  79.502  60.876  1.00  0.00           C  
ATOM    695  HA  LEU    44      -0.550  80.021  59.921  1.00  0.00           H  
ATOM    696  CB  LEU    44      -0.003  78.087  60.513  1.00  0.00           C  
ATOM    697  HB2 LEU    44      -0.800  77.566  59.983  1.00  0.00           H  
ATOM    698  HB3 LEU    44       0.070  77.503  61.431  1.00  0.00           H  
ATOM    699  CG  LEU    44       1.256  77.897  59.611  1.00  0.00           C  
ATOM    700  HG  LEU    44       2.047  78.495  60.064  1.00  0.00           H  
ATOM    701  CD1 LEU    44       1.686  76.395  59.731  1.00  0.00           C  
ATOM    702 HD11 LEU    44       1.723  75.969  60.733  1.00  0.00           H  
ATOM    703 HD12 LEU    44       0.896  75.823  59.243  1.00  0.00           H  
ATOM    704 HD13 LEU    44       2.596  76.236  59.153  1.00  0.00           H  
ATOM    705  CD2 LEU    44       1.247  78.285  58.141  1.00  0.00           C  
ATOM    706 HD21 LEU    44       2.254  78.146  57.749  1.00  0.00           H  
ATOM    707 HD22 LEU    44       0.430  77.740  57.667  1.00  0.00           H  
ATOM    708 HD23 LEU    44       0.793  79.273  58.071  1.00  0.00           H  
ATOM    709  C   LEU    44      -1.890  79.506  61.324  1.00  0.00           C  
ATOM    710  O   LEU    44      -2.111  79.218  62.545  1.00  0.00           O  
ATOM    711  N   PRO    45      -2.928  79.486  60.342  1.00  0.00           N  
ATOM    712  CD  PRO    45      -2.741  79.532  58.959  1.00  0.00           C  
ATOM    713  HD2 PRO    45      -2.367  78.587  58.567  1.00  0.00           H  
ATOM    714  HD3 PRO    45      -2.057  80.358  58.761  1.00  0.00           H  
ATOM    715  CG  PRO    45      -4.168  79.914  58.461  1.00  0.00           C  
ATOM    716  HG2 PRO    45      -4.325  80.948  58.769  1.00  0.00           H  
ATOM    717  HG3 PRO    45      -4.332  79.684  57.408  1.00  0.00           H  
ATOM    718  CB  PRO    45      -5.007  78.969  59.304  1.00  0.00           C  
ATOM    719  HB2 PRO    45      -6.030  79.338  59.367  1.00  0.00           H  
ATOM    720  HB3 PRO    45      -4.939  77.965  58.885  1.00  0.00           H  
ATOM    721  CA  PRO    45      -4.307  79.093  60.654  1.00  0.00           C  
ATOM    722  HA  PRO    45      -4.710  79.940  61.209  1.00  0.00           H  
ATOM    723  C   PRO    45      -4.591  77.794  61.405  1.00  0.00           C  
ATOM    724  O   PRO    45      -5.656  77.750  62.050  1.00  0.00           O  
ATOM    725  N   MET    46      -3.677  76.853  61.362  1.00  0.00           N  
ATOM    726  H   MET    46      -2.742  77.118  61.091  1.00  0.00           H  
ATOM    727  CA  MET    46      -3.659  75.662  62.145  1.00  0.00           C  
ATOM    728  HA  MET    46      -4.459  75.737  62.882  1.00  0.00           H  
ATOM    729  CB  MET    46      -3.998  74.382  61.266  1.00  0.00           C  
ATOM    730  HB2 MET    46      -4.948  74.676  60.819  1.00  0.00           H  
ATOM    731  HB3 MET    46      -4.115  73.554  61.966  1.00  0.00           H  
ATOM    732  CG  MET    46      -2.965  73.945  60.202  1.00  0.00           C  
ATOM    733  HG2 MET    46      -3.264  73.090  59.596  1.00  0.00           H  
ATOM    734  HG3 MET    46      -2.087  73.550  60.713  1.00  0.00           H  
ATOM    735  SD  MET    46      -2.499  75.215  58.991  1.00  0.00           S  
ATOM    736  CE  MET    46      -1.488  74.109  57.918  1.00  0.00           C  
ATOM    737  HE1 MET    46      -2.046  73.275  57.492  1.00  0.00           H  
ATOM    738  HE2 MET    46      -1.021  74.800  57.216  1.00  0.00           H  
ATOM    739  HE3 MET    46      -0.733  73.656  58.560  1.00  0.00           H  
ATOM    740  C   MET    46      -2.350  75.410  62.913  1.00  0.00           C  
ATOM    741  O   MET    46      -1.311  75.455  62.283  1.00  0.00           O  
ATOM    742  N   ASP    47      -2.403  75.145  64.185  1.00  0.00           N  
ATOM    743  H   ASP    47      -3.344  75.045  64.538  1.00  0.00           H  
ATOM    744  CA  ASP    47      -1.303  75.101  65.097  1.00  0.00           C  
ATOM    745  HA  ASP    47      -0.396  74.780  64.585  1.00  0.00           H  
ATOM    746  CB  ASP    47      -1.097  76.552  65.469  1.00  0.00           C  
ATOM    747  HB2 ASP    47      -2.029  76.936  65.885  1.00  0.00           H  
ATOM    748  HB3 ASP    47      -0.891  77.161  64.589  1.00  0.00           H  
ATOM    749  CG  ASP    47       0.044  76.795  66.531  1.00  0.00           C  
ATOM    750  OD1 ASP    47      -0.142  77.740  67.349  1.00  0.00           O  
ATOM    751  OD2 ASP    47       0.939  75.950  66.702  1.00  0.00           O  
ATOM    752  C   ASP    47      -1.625  74.222  66.380  1.00  0.00           C  
ATOM    753  O   ASP    47      -2.647  74.393  67.023  1.00  0.00           O  
ATOM    754  N   PHE    48      -0.659  73.357  66.793  1.00  0.00           N  
ATOM    755  H   PHE    48      -0.016  73.137  66.045  1.00  0.00           H  
ATOM    756  CA  PHE    48      -0.751  72.475  67.943  1.00  0.00           C  
ATOM    757  HA  PHE    48      -1.784  72.127  67.966  1.00  0.00           H  
ATOM    758  CB  PHE    48       0.316  71.365  67.809  1.00  0.00           C  
ATOM    759  HB2 PHE    48       0.145  70.582  68.548  1.00  0.00           H  
ATOM    760  HB3 PHE    48       1.330  71.739  67.951  1.00  0.00           H  
ATOM    761  CG  PHE    48       0.329  70.715  66.446  1.00  0.00           C  
ATOM    762  CD1 PHE    48      -0.831  69.901  66.021  1.00  0.00           C  
ATOM    763  HD1 PHE    48      -1.674  69.762  66.682  1.00  0.00           H  
ATOM    764  CE1 PHE    48      -0.836  69.273  64.781  1.00  0.00           C  
ATOM    765  HE1 PHE    48      -1.662  68.610  64.572  1.00  0.00           H  
ATOM    766  CZ  PHE    48       0.385  69.317  64.001  1.00  0.00           C  
ATOM    767  HZ  PHE    48       0.469  68.824  63.044  1.00  0.00           H  
ATOM    768  CE2 PHE    48       1.445  70.133  64.354  1.00  0.00           C  
ATOM    769  HE2 PHE    48       2.371  70.170  63.800  1.00  0.00           H  
ATOM    770  CD2 PHE    48       1.480  70.825  65.583  1.00  0.00           C  
ATOM    771  HD2 PHE    48       2.361  71.355  65.913  1.00  0.00           H  
ATOM    772  C   PHE    48      -0.598  73.277  69.245  1.00  0.00           C  
ATOM    773  O   PHE    48      -0.732  72.743  70.364  1.00  0.00           O  
ATOM    774  N   GLY    49      -0.168  74.601  69.073  1.00  0.00           N  
ATOM    775  H   GLY    49       0.039  74.905  68.132  1.00  0.00           H  
ATOM    776  CA  GLY    49      -0.140  75.533  70.140  1.00  0.00           C  
ATOM    777  HA2 GLY    49      -0.397  75.120  71.116  1.00  0.00           H  
ATOM    778  HA3 GLY    49      -0.887  76.317  70.017  1.00  0.00           H  
ATOM    779  C   GLY    49       1.153  76.230  70.298  1.00  0.00           C  
ATOM    780  O   GLY    49       1.192  77.344  70.891  1.00  0.00           O  
ATOM    781  N   VAL    50       2.248  75.691  69.758  1.00  0.00           N  
ATOM    782  H   VAL    50       2.158  74.729  69.464  1.00  0.00           H  
ATOM    783  CA  VAL    50       3.515  76.437  69.895  1.00  0.00           C  
ATOM    784  HA  VAL    50       3.802  76.531  70.943  1.00  0.00           H  
ATOM    785  CB  VAL    50       4.689  75.699  69.257  1.00  0.00           C  
ATOM    786  HB  VAL    50       4.490  75.573  68.192  1.00  0.00           H  
ATOM    787  CG1 VAL    50       6.033  76.452  69.493  1.00  0.00           C  
ATOM    788 HG11 VAL    50       5.962  77.457  69.078  1.00  0.00           H  
ATOM    789 HG12 VAL    50       6.081  76.453  70.582  1.00  0.00           H  
ATOM    790 HG13 VAL    50       6.892  75.972  69.025  1.00  0.00           H  
ATOM    791  CG2 VAL    50       4.899  74.320  69.898  1.00  0.00           C  
ATOM    792 HG21 VAL    50       5.720  73.842  69.365  1.00  0.00           H  
ATOM    793 HG22 VAL    50       5.301  74.385  70.910  1.00  0.00           H  
ATOM    794 HG23 VAL    50       4.104  73.581  69.996  1.00  0.00           H  
ATOM    795  C   VAL    50       3.403  77.843  69.333  1.00  0.00           C  
ATOM    796  O   VAL    50       3.657  78.794  70.054  1.00  0.00           O  
ATOM    797  N   GLN    51       2.966  78.017  68.112  1.00  0.00           N  
ATOM    798  H   GLN    51       2.333  77.346  67.701  1.00  0.00           H  
ATOM    799  CA  GLN    51       2.974  79.371  67.426  1.00  0.00           C  
ATOM    800  HA  GLN    51       3.950  79.853  67.460  1.00  0.00           H  
ATOM    801  CB  GLN    51       2.524  79.248  65.972  1.00  0.00           C  
ATOM    802  HB2 GLN    51       2.640  80.234  65.522  1.00  0.00           H  
ATOM    803  HB3 GLN    51       1.488  78.917  66.042  1.00  0.00           H  
ATOM    804  CG  GLN    51       3.243  78.234  65.091  1.00  0.00           C  
ATOM    805  HG2 GLN    51       3.410  77.346  65.701  1.00  0.00           H  
ATOM    806  HG3 GLN    51       4.214  78.576  64.731  1.00  0.00           H  
ATOM    807  CD  GLN    51       2.495  77.966  63.772  1.00  0.00           C  
ATOM    808  OE1 GLN    51       2.680  78.565  62.767  1.00  0.00           O  
ATOM    809  NE2 GLN    51       1.470  77.155  63.779  1.00  0.00           N  
ATOM    810 HE21 GLN    51       1.368  76.489  64.532  1.00  0.00           H  
ATOM    811 HE22 GLN    51       0.860  77.106  62.975  1.00  0.00           H  
ATOM    812  C   GLN    51       2.004  80.386  68.069  1.00  0.00           C  
ATOM    813  O   GLN    51       2.395  81.557  68.212  1.00  0.00           O  
ATOM    814  N   SER    52       0.799  79.970  68.482  1.00  0.00           N  
ATOM    815  H   SER    52       0.639  78.979  68.374  1.00  0.00           H  
ATOM    816  CA  SER    52      -0.160  80.666  69.329  1.00  0.00           C  
ATOM    817  HA  SER    52      -0.434  81.556  68.762  1.00  0.00           H  
ATOM    818  CB  SER    52      -1.438  79.771  69.515  1.00  0.00           C  
ATOM    819  HB2 SER    52      -2.034  80.198  70.322  1.00  0.00           H  
ATOM    820  HB3 SER    52      -1.200  78.770  69.876  1.00  0.00           H  
ATOM    821  OG  SER    52      -2.049  79.644  68.244  1.00  0.00           O  
ATOM    822  HG  SER    52      -1.468  79.073  67.736  1.00  0.00           H  
ATOM    823  C   SER    52       0.440  80.935  70.703  1.00  0.00           C  
ATOM    824  O   SER    52       0.110  82.008  71.282  1.00  0.00           O  
ATOM    825  N   TYR    53       1.179  80.054  71.319  1.00  0.00           N  
ATOM    826  H   TYR    53       1.378  79.171  70.872  1.00  0.00           H  
ATOM    827  CA  TYR    53       1.679  80.287  72.686  1.00  0.00           C  
ATOM    828  HA  TYR    53       0.855  80.627  73.314  1.00  0.00           H  
ATOM    829  CB  TYR    53       2.190  78.979  73.339  1.00  0.00           C  
ATOM    830  HB2 TYR    53       2.871  78.565  72.595  1.00  0.00           H  
ATOM    831  HB3 TYR    53       1.306  78.342  73.351  1.00  0.00           H  
ATOM    832  CG  TYR    53       2.932  79.087  74.633  1.00  0.00           C  
ATOM    833  CD1 TYR    53       2.337  78.677  75.832  1.00  0.00           C  
ATOM    834  HD1 TYR    53       1.330  78.297  75.919  1.00  0.00           H  
ATOM    835  CE1 TYR    53       3.126  78.731  76.997  1.00  0.00           C  
ATOM    836  HE1 TYR    53       2.739  78.471  77.971  1.00  0.00           H  
ATOM    837  CZ  TYR    53       4.484  79.115  76.979  1.00  0.00           C  
ATOM    838  OH  TYR    53       5.178  79.188  78.132  1.00  0.00           O  
ATOM    839  HH  TYR    53       6.000  79.670  78.020  1.00  0.00           H  
ATOM    840  CE2 TYR    53       5.043  79.473  75.729  1.00  0.00           C  
ATOM    841  HE2 TYR    53       6.090  79.727  75.653  1.00  0.00           H  
ATOM    842  CD2 TYR    53       4.294  79.446  74.565  1.00  0.00           C  
ATOM    843  HD2 TYR    53       4.770  79.579  73.605  1.00  0.00           H  
ATOM    844  C   TYR    53       2.689  81.403  72.770  1.00  0.00           C  
ATOM    845  O   TYR    53       2.575  82.405  73.522  1.00  0.00           O  
ATOM    846  N   VAL    54       3.592  81.354  71.842  1.00  0.00           N  
ATOM    847  H   VAL    54       3.459  80.679  71.103  1.00  0.00           H  
ATOM    848  CA  VAL    54       4.682  82.359  71.660  1.00  0.00           C  
ATOM    849  HA  VAL    54       5.066  82.428  72.678  1.00  0.00           H  
ATOM    850  CB  VAL    54       5.780  81.967  70.671  1.00  0.00           C  
ATOM    851  HB  VAL    54       5.407  81.874  69.651  1.00  0.00           H  
ATOM    852  CG1 VAL    54       6.862  83.083  70.684  1.00  0.00           C  
ATOM    853 HG11 VAL    54       7.603  82.768  69.949  1.00  0.00           H  
ATOM    854 HG12 VAL    54       6.462  84.048  70.375  1.00  0.00           H  
ATOM    855 HG13 VAL    54       7.323  83.225  71.661  1.00  0.00           H  
ATOM    856  CG2 VAL    54       6.441  80.700  71.063  1.00  0.00           C  
ATOM    857 HG21 VAL    54       7.236  80.757  71.807  1.00  0.00           H  
ATOM    858 HG22 VAL    54       5.694  79.942  71.296  1.00  0.00           H  
ATOM    859 HG23 VAL    54       6.998  80.301  70.216  1.00  0.00           H  
ATOM    860  C   VAL    54       4.054  83.776  71.293  1.00  0.00           C  
ATOM    861  O   VAL    54       4.479  84.810  71.798  1.00  0.00           O  
ATOM    862  N   ALA    55       2.927  83.839  70.627  1.00  0.00           N  
ATOM    863  H   ALA    55       2.413  83.029  70.310  1.00  0.00           H  
ATOM    864  CA  ALA    55       2.176  85.097  70.406  1.00  0.00           C  
ATOM    865  HA  ALA    55       2.840  85.827  69.943  1.00  0.00           H  
ATOM    866  CB  ALA    55       1.083  84.785  69.382  1.00  0.00           C  
ATOM    867  HB1 ALA    55       0.554  85.700  69.117  1.00  0.00           H  
ATOM    868  HB2 ALA    55       1.679  84.512  68.512  1.00  0.00           H  
ATOM    869  HB3 ALA    55       0.451  83.948  69.678  1.00  0.00           H  
ATOM    870  C   ALA    55       1.540  85.684  71.716  1.00  0.00           C  
ATOM    871  O   ALA    55       1.329  86.953  71.754  1.00  0.00           O  
ATOM    872  N   SER    56       1.160  84.849  72.672  1.00  0.00           N  
ATOM    873  H   SER    56       1.347  83.862  72.570  1.00  0.00           H  
ATOM    874  CA  SER    56       0.514  85.239  73.899  1.00  0.00           C  
ATOM    875  HA  SER    56      -0.313  85.910  73.669  1.00  0.00           H  
ATOM    876  CB  SER    56      -0.029  84.035  74.715  1.00  0.00           C  
ATOM    877  HB2 SER    56       0.676  83.541  75.383  1.00  0.00           H  
ATOM    878  HB3 SER    56      -0.423  83.277  74.037  1.00  0.00           H  
ATOM    879  OG  SER    56      -1.130  84.532  75.517  1.00  0.00           O  
ATOM    880  HG  SER    56      -1.406  83.832  76.114  1.00  0.00           H  
ATOM    881  C   SER    56       1.537  85.874  74.934  1.00  0.00           C  
ATOM    882  O   SER    56       1.196  86.445  75.945  1.00  0.00           O  
ATOM    883  N   LEU    57       2.772  85.377  74.817  1.00  0.00           N  
ATOM    884  H   LEU    57       2.974  84.815  74.001  1.00  0.00           H  
ATOM    885  CA  LEU    57       3.917  85.703  75.695  1.00  0.00           C  
ATOM    886  HA  LEU    57       3.575  85.439  76.696  1.00  0.00           H  
ATOM    887  CB  LEU    57       5.220  84.989  75.248  1.00  0.00           C  
ATOM    888  HB2 LEU    57       6.135  85.496  75.556  1.00  0.00           H  
ATOM    889  HB3 LEU    57       5.289  85.036  74.161  1.00  0.00           H  
ATOM    890  CG  LEU    57       5.270  83.493  75.556  1.00  0.00           C  
ATOM    891  HG  LEU    57       4.450  83.043  74.997  1.00  0.00           H  
ATOM    892  CD1 LEU    57       6.607  82.891  75.094  1.00  0.00           C  
ATOM    893 HD11 LEU    57       6.770  83.306  74.100  1.00  0.00           H  
ATOM    894 HD12 LEU    57       7.443  83.216  75.714  1.00  0.00           H  
ATOM    895 HD13 LEU    57       6.531  81.804  75.054  1.00  0.00           H  
ATOM    896  CD2 LEU    57       5.190  83.179  77.009  1.00  0.00           C  
ATOM    897 HD21 LEU    57       5.916  83.731  77.605  1.00  0.00           H  
ATOM    898 HD22 LEU    57       4.172  83.388  77.339  1.00  0.00           H  
ATOM    899 HD23 LEU    57       5.427  82.123  77.135  1.00  0.00           H  
ATOM    900  C   LEU    57       4.033  87.246  75.842  1.00  0.00           C  
ATOM    901  O   LEU    57       4.050  88.009  74.848  1.00  0.00           O  
ATOM    902  N   SER    58       4.077  87.563  77.117  1.00  0.00           N  
ATOM    903  H   SER    58       4.052  86.766  77.736  1.00  0.00           H  
ATOM    904  CA  SER    58       4.160  88.923  77.708  1.00  0.00           C  
ATOM    905  HA  SER    58       3.443  89.561  77.192  1.00  0.00           H  
ATOM    906  CB  SER    58       3.799  88.837  79.219  1.00  0.00           C  
ATOM    907  HB2 SER    58       4.114  89.771  79.684  1.00  0.00           H  
ATOM    908  HB3 SER    58       4.288  87.960  79.644  1.00  0.00           H  
ATOM    909  OG  SER    58       2.402  88.604  79.361  1.00  0.00           O  
ATOM    910  HG  SER    58       2.231  87.722  79.022  1.00  0.00           H  
ATOM    911  C   SER    58       5.582  89.521  77.505  1.00  0.00           C  
ATOM    912  O   SER    58       6.540  88.870  77.740  1.00  0.00           O  
ATOM    913  N   SER    59       5.697  90.794  77.094  1.00  0.00           N  
ATOM    914  H   SER    59       4.852  91.271  76.815  1.00  0.00           H  
ATOM    915  CA  SER    59       6.942  91.435  76.715  1.00  0.00           C  
ATOM    916  HA  SER    59       7.550  90.739  76.136  1.00  0.00           H  
ATOM    917  CB  SER    59       6.658  92.672  75.852  1.00  0.00           C  
ATOM    918  HB2 SER    59       7.560  93.109  75.423  1.00  0.00           H  
ATOM    919  HB3 SER    59       6.152  93.399  76.487  1.00  0.00           H  
ATOM    920  OG  SER    59       5.802  92.256  74.855  1.00  0.00           O  
ATOM    921  HG  SER    59       5.398  93.055  74.509  1.00  0.00           H  
ATOM    922  C   SER    59       7.702  91.764  78.019  1.00  0.00           C  
ATOM    923  O   SER    59       7.147  91.824  79.154  1.00  0.00           O  
ATOM    924  N   SER    60       8.997  92.124  77.850  1.00  0.00           N  
ATOM    925  H   SER    60       9.368  91.932  76.930  1.00  0.00           H  
ATOM    926  CA  SER    60      10.061  92.263  78.958  1.00  0.00           C  
ATOM    927  HA  SER    60       9.586  92.769  79.798  1.00  0.00           H  
ATOM    928  CB  SER    60      10.505  90.833  79.313  1.00  0.00           C  
ATOM    929  HB2 SER    60       9.609  90.225  79.433  1.00  0.00           H  
ATOM    930  HB3 SER    60      11.184  90.863  80.165  1.00  0.00           H  
ATOM    931  OG  SER    60      11.301  90.197  78.334  1.00  0.00           O  
ATOM    932  HG  SER    60      10.845  90.255  77.491  1.00  0.00           H  
ATOM    933  C   SER    60      11.275  93.054  78.460  1.00  0.00           C  
ATOM    934  O   SER    60      11.407  93.376  77.313  1.00  0.00           O  
ATOM    935  N   PRO    61      12.088  93.550  79.352  1.00  0.00           N  
ATOM    936  CD  PRO    61      11.960  93.527  80.807  1.00  0.00           C  
ATOM    937  HD2 PRO    61      10.953  93.706  81.184  1.00  0.00           H  
ATOM    938  HD3 PRO    61      12.225  92.506  81.084  1.00  0.00           H  
ATOM    939  CG  PRO    61      12.966  94.589  81.396  1.00  0.00           C  
ATOM    940  HG2 PRO    61      12.508  95.578  81.366  1.00  0.00           H  
ATOM    941  HG3 PRO    61      13.393  94.401  82.381  1.00  0.00           H  
ATOM    942  CB  PRO    61      14.050  94.560  80.317  1.00  0.00           C  
ATOM    943  HB2 PRO    61      14.602  95.490  80.447  1.00  0.00           H  
ATOM    944  HB3 PRO    61      14.739  93.718  80.378  1.00  0.00           H  
ATOM    945  CA  PRO    61      13.209  94.520  79.015  1.00  0.00           C  
ATOM    946  HA  PRO    61      12.718  95.492  78.983  1.00  0.00           H  
ATOM    947  C   PRO    61      14.062  94.290  77.761  1.00  0.00           C  
ATOM    948  O   PRO    61      14.243  95.158  76.951  1.00  0.00           O  
ATOM    949  N   ARG    62      14.450  93.049  77.538  1.00  0.00           N  
ATOM    950  H   ARG    62      14.235  92.334  78.218  1.00  0.00           H  
ATOM    951  CA  ARG    62      15.424  92.704  76.456  1.00  0.00           C  
ATOM    952  HA  ARG    62      15.494  93.595  75.832  1.00  0.00           H  
ATOM    953  CB  ARG    62      16.751  92.105  77.122  1.00  0.00           C  
ATOM    954  HB2 ARG    62      17.463  91.681  76.414  1.00  0.00           H  
ATOM    955  HB3 ARG    62      16.398  91.295  77.760  1.00  0.00           H  
ATOM    956  CG  ARG    62      17.472  93.124  78.016  1.00  0.00           C  
ATOM    957  HG2 ARG    62      16.991  93.077  78.992  1.00  0.00           H  
ATOM    958  HG3 ARG    62      17.305  94.138  77.652  1.00  0.00           H  
ATOM    959  CD  ARG    62      19.010  92.732  77.961  1.00  0.00           C  
ATOM    960  HD2 ARG    62      19.566  93.508  78.485  1.00  0.00           H  
ATOM    961  HD3 ARG    62      19.346  92.787  76.925  1.00  0.00           H  
ATOM    962  NE  ARG    62      19.305  91.387  78.432  1.00  0.00           N  
ATOM    963  HE  ARG    62      18.518  90.955  78.894  1.00  0.00           H  
ATOM    964  CZ  ARG    62      20.395  90.643  78.116  1.00  0.00           C  
ATOM    965  NH1 ARG    62      21.264  91.062  77.229  1.00  0.00           N  
ATOM    966 HH11 ARG    62      22.079  90.498  77.035  1.00  0.00           H  
ATOM    967 HH12 ARG    62      21.139  91.870  76.637  1.00  0.00           H  
ATOM    968  NH2 ARG    62      20.519  89.468  78.625  1.00  0.00           N  
ATOM    969 HH21 ARG    62      21.276  88.883  78.301  1.00  0.00           H  
ATOM    970 HH22 ARG    62      19.936  89.127  79.376  1.00  0.00           H  
ATOM    971  C   ARG    62      14.789  91.677  75.530  1.00  0.00           C  
ATOM    972  O   ARG    62      15.500  91.286  74.571  1.00  0.00           O  
ATOM    973  N   LEU    63      13.547  91.229  75.717  1.00  0.00           N  
ATOM    974  H   LEU    63      12.963  91.437  76.514  1.00  0.00           H  
ATOM    975  CA  LEU    63      12.995  90.134  74.875  1.00  0.00           C  
ATOM    976  HA  LEU    63      13.503  90.052  73.913  1.00  0.00           H  
ATOM    977  CB  LEU    63      13.182  88.785  75.639  1.00  0.00           C  
ATOM    978  HB2 LEU    63      12.723  88.792  76.627  1.00  0.00           H  
ATOM    979  HB3 LEU    63      14.239  88.554  75.776  1.00  0.00           H  
ATOM    980  CG  LEU    63      12.468  87.569  74.940  1.00  0.00           C  
ATOM    981  HG  LEU    63      11.429  87.796  74.702  1.00  0.00           H  
ATOM    982  CD1 LEU    63      13.151  87.298  73.637  1.00  0.00           C  
ATOM    983 HD11 LEU    63      12.904  88.130  72.978  1.00  0.00           H  
ATOM    984 HD12 LEU    63      14.229  87.205  73.773  1.00  0.00           H  
ATOM    985 HD13 LEU    63      12.709  86.372  73.268  1.00  0.00           H  
ATOM    986  CD2 LEU    63      12.683  86.290  75.751  1.00  0.00           C  
ATOM    987 HD21 LEU    63      12.335  86.421  76.776  1.00  0.00           H  
ATOM    988 HD22 LEU    63      12.066  85.454  75.421  1.00  0.00           H  
ATOM    989 HD23 LEU    63      13.736  86.019  75.816  1.00  0.00           H  
ATOM    990  C   LEU    63      11.484  90.418  74.683  1.00  0.00           C  
ATOM    991  O   LEU    63      10.827  90.652  75.726  1.00  0.00           O  
ATOM    992  N   GLN    64      10.948  90.370  73.451  1.00  0.00           N  
ATOM    993  H   GLN    64      11.601  90.357  72.681  1.00  0.00           H  
ATOM    994  CA  GLN    64       9.514  90.483  73.102  1.00  0.00           C  
ATOM    995  HA  GLN    64       8.963  89.990  73.903  1.00  0.00           H  
ATOM    996  CB  GLN    64       8.892  91.844  73.090  1.00  0.00           C  
ATOM    997  HB2 GLN    64       9.412  92.510  73.779  1.00  0.00           H  
ATOM    998  HB3 GLN    64       7.839  91.822  73.371  1.00  0.00           H  
ATOM    999  CG  GLN    64       8.974  92.545  71.780  1.00  0.00           C  
ATOM   1000  HG2 GLN    64       8.303  91.964  71.148  1.00  0.00           H  
ATOM   1001  HG3 GLN    64       9.988  92.621  71.387  1.00  0.00           H  
ATOM   1002  CD  GLN    64       8.375  93.904  71.830  1.00  0.00           C  
ATOM   1003  OE1 GLN    64       7.523  94.253  72.621  1.00  0.00           O  
ATOM   1004  NE2 GLN    64       8.857  94.741  70.944  1.00  0.00           N  
ATOM   1005 HE21 GLN    64       8.367  95.602  70.746  1.00  0.00           H  
ATOM   1006 HE22 GLN    64       9.616  94.430  70.356  1.00  0.00           H  
ATOM   1007  C   GLN    64       9.188  89.627  71.882  1.00  0.00           C  
ATOM   1008  O   GLN    64      10.066  89.409  71.027  1.00  0.00           O  
ATOM   1009  N   PHE    65       7.899  89.183  71.710  1.00  0.00           N  
ATOM   1010  H   PHE    65       7.288  89.495  72.452  1.00  0.00           H  
ATOM   1011  CA  PHE    65       7.360  88.404  70.627  1.00  0.00           C  
ATOM   1012  HA  PHE    65       8.111  88.387  69.837  1.00  0.00           H  
ATOM   1013  CB  PHE    65       7.070  86.946  71.179  1.00  0.00           C  
ATOM   1014  HB2 PHE    65       6.881  86.304  70.319  1.00  0.00           H  
ATOM   1015  HB3 PHE    65       6.214  86.971  71.854  1.00  0.00           H  
ATOM   1016  CG  PHE    65       8.134  86.366  72.096  1.00  0.00           C  
ATOM   1017  CD1 PHE    65       7.986  86.253  73.508  1.00  0.00           C  
ATOM   1018  HD1 PHE    65       7.162  86.717  74.030  1.00  0.00           H  
ATOM   1019  CE1 PHE    65       8.917  85.484  74.282  1.00  0.00           C  
ATOM   1020  HE1 PHE    65       8.909  85.315  75.349  1.00  0.00           H  
ATOM   1021  CZ  PHE    65      10.004  84.900  73.553  1.00  0.00           C  
ATOM   1022  HZ  PHE    65      10.670  84.202  74.037  1.00  0.00           H  
ATOM   1023  CE2 PHE    65      10.144  85.018  72.187  1.00  0.00           C  
ATOM   1024  HE2 PHE    65      10.982  84.617  71.636  1.00  0.00           H  
ATOM   1025  CD2 PHE    65       9.174  85.696  71.455  1.00  0.00           C  
ATOM   1026  HD2 PHE    65       9.253  85.690  70.378  1.00  0.00           H  
ATOM   1027  C   PHE    65       6.166  89.126  70.055  1.00  0.00           C  
ATOM   1028  O   PHE    65       5.443  89.801  70.875  1.00  0.00           O  
ATOM   1029  N   VAL    66       5.979  89.121  68.736  1.00  0.00           N  
ATOM   1030  H   VAL    66       6.514  88.476  68.173  1.00  0.00           H  
ATOM   1031  CA  VAL    66       5.100  90.140  68.112  1.00  0.00           C  
ATOM   1032  HA  VAL    66       4.385  90.474  68.864  1.00  0.00           H  
ATOM   1033  CB  VAL    66       5.886  91.247  67.410  1.00  0.00           C  
ATOM   1034  HB  VAL    66       6.440  90.850  66.560  1.00  0.00           H  
ATOM   1035  CG1 VAL    66       4.894  92.304  66.982  1.00  0.00           C  
ATOM   1036 HG11 VAL    66       5.458  93.163  66.617  1.00  0.00           H  
ATOM   1037 HG12 VAL    66       4.248  91.918  66.194  1.00  0.00           H  
ATOM   1038 HG13 VAL    66       4.240  92.495  67.832  1.00  0.00           H  
ATOM   1039  CG2 VAL    66       6.916  91.865  68.346  1.00  0.00           C  
ATOM   1040 HG21 VAL    66       7.424  92.663  67.806  1.00  0.00           H  
ATOM   1041 HG22 VAL    66       6.335  92.274  69.173  1.00  0.00           H  
ATOM   1042 HG23 VAL    66       7.647  91.140  68.703  1.00  0.00           H  
ATOM   1043  C   VAL    66       4.237  89.428  67.090  1.00  0.00           C  
ATOM   1044  O   VAL    66       4.630  88.931  66.058  1.00  0.00           O  
ATOM   1045  N   ASP    67       2.918  89.462  67.393  1.00  0.00           N  
ATOM   1046  H   ASP    67       2.735  89.884  68.292  1.00  0.00           H  
ATOM   1047  CA  ASP    67       1.956  88.782  66.601  1.00  0.00           C  
ATOM   1048  HA  ASP    67       2.435  87.869  66.248  1.00  0.00           H  
ATOM   1049  CB  ASP    67       0.907  88.263  67.522  1.00  0.00           C  
ATOM   1050  HB2 ASP    67       0.441  89.147  67.959  1.00  0.00           H  
ATOM   1051  HB3 ASP    67       1.418  87.816  68.375  1.00  0.00           H  
ATOM   1052  CG  ASP    67      -0.141  87.388  66.895  1.00  0.00           C  
ATOM   1053  OD1 ASP    67      -0.101  87.173  65.672  1.00  0.00           O  
ATOM   1054  OD2 ASP    67      -1.116  87.036  67.565  1.00  0.00           O  
ATOM   1055  C   ASP    67       1.513  89.586  65.382  1.00  0.00           C  
ATOM   1056  O   ASP    67       0.656  90.468  65.547  1.00  0.00           O  
ATOM   1057  N   ILE    68       2.076  89.418  64.205  1.00  0.00           N  
ATOM   1058  H   ILE    68       2.502  88.521  64.019  1.00  0.00           H  
ATOM   1059  CA  ILE    68       1.800  90.293  63.016  1.00  0.00           C  
ATOM   1060  HA  ILE    68       1.359  91.205  63.417  1.00  0.00           H  
ATOM   1061  CB  ILE    68       3.082  90.527  62.215  1.00  0.00           C  
ATOM   1062  HB  ILE    68       3.458  89.526  62.000  1.00  0.00           H  
ATOM   1063  CG2 ILE    68       2.910  91.259  60.826  1.00  0.00           C  
ATOM   1064 HG21 ILE    68       3.857  91.536  60.362  1.00  0.00           H  
ATOM   1065 HG22 ILE    68       2.385  90.716  60.040  1.00  0.00           H  
ATOM   1066 HG23 ILE    68       2.383  92.206  60.948  1.00  0.00           H  
ATOM   1067  CG1 ILE    68       4.240  91.336  62.970  1.00  0.00           C  
ATOM   1068 HG12 ILE    68       5.108  91.390  62.313  1.00  0.00           H  
ATOM   1069 HG13 ILE    68       4.583  90.838  63.877  1.00  0.00           H  
ATOM   1070  CD1 ILE    68       3.889  92.747  63.344  1.00  0.00           C  
ATOM   1071 HD11 ILE    68       4.647  93.320  63.877  1.00  0.00           H  
ATOM   1072 HD12 ILE    68       3.632  93.307  62.445  1.00  0.00           H  
ATOM   1073 HD13 ILE    68       3.011  92.833  63.984  1.00  0.00           H  
ATOM   1074  C   ILE    68       0.678  89.743  62.163  1.00  0.00           C  
ATOM   1075  O   ILE    68       0.396  88.534  62.184  1.00  0.00           O  
ATOM   1076  N   THR    69      -0.016  90.677  61.445  1.00  0.00           N  
ATOM   1077  H   THR    69       0.238  91.654  61.481  1.00  0.00           H  
ATOM   1078  CA  THR    69      -1.191  90.397  60.569  1.00  0.00           C  
ATOM   1079  HA  THR    69      -1.693  89.553  61.042  1.00  0.00           H  
ATOM   1080  CB  THR    69      -2.201  91.487  60.753  1.00  0.00           C  
ATOM   1081  HB  THR    69      -3.101  91.355  60.154  1.00  0.00           H  
ATOM   1082  CG2 THR    69      -2.600  91.591  62.164  1.00  0.00           C  
ATOM   1083 HG21 THR    69      -3.203  90.705  62.363  1.00  0.00           H  
ATOM   1084 HG22 THR    69      -1.734  91.654  62.824  1.00  0.00           H  
ATOM   1085 HG23 THR    69      -3.240  92.457  62.332  1.00  0.00           H  
ATOM   1086  OG1 THR    69      -1.664  92.730  60.411  1.00  0.00           O  
ATOM   1087  HG1 THR    69      -1.039  93.071  61.055  1.00  0.00           H  
ATOM   1088  C   THR    69      -0.900  89.937  59.121  1.00  0.00           C  
ATOM   1089  O   THR    69       0.221  89.865  58.687  1.00  0.00           O  
ATOM   1090  N   LEU    70      -1.927  89.548  58.404  1.00  0.00           N  
ATOM   1091  H   LEU    70      -2.823  89.512  58.870  1.00  0.00           H  
ATOM   1092  CA  LEU    70      -1.895  89.193  56.975  1.00  0.00           C  
ATOM   1093  HA  LEU    70      -0.846  89.155  56.682  1.00  0.00           H  
ATOM   1094  CB  LEU    70      -2.635  87.790  56.802  1.00  0.00           C  
ATOM   1095  HB2 LEU    70      -3.696  87.961  56.983  1.00  0.00           H  
ATOM   1096  HB3 LEU    70      -2.211  87.018  57.444  1.00  0.00           H  
ATOM   1097  CG  LEU    70      -2.573  87.271  55.356  1.00  0.00           C  
ATOM   1098  HG  LEU    70      -2.624  88.140  54.700  1.00  0.00           H  
ATOM   1099  CD1 LEU    70      -1.181  86.599  55.089  1.00  0.00           C  
ATOM   1100 HD11 LEU    70      -1.224  85.574  55.458  1.00  0.00           H  
ATOM   1101 HD12 LEU    70      -1.061  86.538  54.007  1.00  0.00           H  
ATOM   1102 HD13 LEU    70      -0.328  87.167  55.459  1.00  0.00           H  
ATOM   1103  CD2 LEU    70      -3.687  86.369  55.014  1.00  0.00           C  
ATOM   1104 HD21 LEU    70      -3.781  86.414  53.929  1.00  0.00           H  
ATOM   1105 HD22 LEU    70      -3.354  85.374  55.310  1.00  0.00           H  
ATOM   1106 HD23 LEU    70      -4.583  86.657  55.563  1.00  0.00           H  
ATOM   1107  C   LEU    70      -2.576  90.336  56.099  1.00  0.00           C  
ATOM   1108  O   LEU    70      -3.640  90.838  56.396  1.00  0.00           O  
ATOM   1109  N   ASP    71      -1.956  90.570  54.960  1.00  0.00           N  
ATOM   1110  H   ASP    71      -1.194  89.949  54.728  1.00  0.00           H  
ATOM   1111  CA  ASP    71      -2.367  91.469  53.879  1.00  0.00           C  
ATOM   1112  HA  ASP    71      -2.503  92.479  54.266  1.00  0.00           H  
ATOM   1113  CB  ASP    71      -1.254  91.372  52.831  1.00  0.00           C  
ATOM   1114  HB2 ASP    71      -1.112  90.315  52.605  1.00  0.00           H  
ATOM   1115  HB3 ASP    71      -0.287  91.792  53.108  1.00  0.00           H  
ATOM   1116  CG  ASP    71      -1.756  92.025  51.527  1.00  0.00           C  
ATOM   1117  OD1 ASP    71      -2.021  91.409  50.506  1.00  0.00           O  
ATOM   1118  OD2 ASP    71      -1.927  93.238  51.599  1.00  0.00           O  
ATOM   1119  C   ASP    71      -3.653  90.997  53.308  1.00  0.00           C  
ATOM   1120  O   ASP    71      -3.761  89.897  52.678  1.00  0.00           O  
ATOM   1121  N   GLU    72      -4.589  91.990  53.160  1.00  0.00           N  
ATOM   1122  H   GLU    72      -4.438  92.968  53.361  1.00  0.00           H  
ATOM   1123  CA  GLU    72      -6.010  91.686  52.789  1.00  0.00           C  
ATOM   1124  HA  GLU    72      -6.356  90.857  53.406  1.00  0.00           H  
ATOM   1125  CB  GLU    72      -6.917  92.885  52.945  1.00  0.00           C  
ATOM   1126  HB2 GLU    72      -7.857  92.645  52.449  1.00  0.00           H  
ATOM   1127  HB3 GLU    72      -6.442  93.697  52.394  1.00  0.00           H  
ATOM   1128  CG  GLU    72      -7.173  93.398  54.380  1.00  0.00           C  
ATOM   1129  HG2 GLU    72      -7.607  92.540  54.893  1.00  0.00           H  
ATOM   1130  HG3 GLU    72      -7.846  94.255  54.407  1.00  0.00           H  
ATOM   1131  CD  GLU    72      -5.886  93.971  55.007  1.00  0.00           C  
ATOM   1132  OE1 GLU    72      -4.957  94.352  54.269  1.00  0.00           O  
ATOM   1133  OE2 GLU    72      -5.679  94.008  56.258  1.00  0.00           O  
ATOM   1134  C   GLU    72      -6.158  91.176  51.356  1.00  0.00           C  
ATOM   1135  O   GLU    72      -6.958  90.305  51.015  1.00  0.00           O  
ATOM   1136  N   LYS    73      -5.364  91.726  50.460  1.00  0.00           N  
ATOM   1137  H   LYS    73      -4.658  92.412  50.687  1.00  0.00           H  
ATOM   1138  CA  LYS    73      -5.443  91.358  49.066  1.00  0.00           C  
ATOM   1139  HA  LYS    73      -6.454  91.448  48.668  1.00  0.00           H  
ATOM   1140  CB  LYS    73      -4.529  92.385  48.300  1.00  0.00           C  
ATOM   1141  HB2 LYS    73      -4.324  91.994  47.303  1.00  0.00           H  
ATOM   1142  HB3 LYS    73      -3.518  92.451  48.701  1.00  0.00           H  
ATOM   1143  CG  LYS    73      -5.081  93.858  48.190  1.00  0.00           C  
ATOM   1144  HG2 LYS    73      -4.319  94.542  47.817  1.00  0.00           H  
ATOM   1145  HG3 LYS    73      -5.410  94.133  49.192  1.00  0.00           H  
ATOM   1146  CD  LYS    73      -6.254  93.950  47.177  1.00  0.00           C  
ATOM   1147  HD2 LYS    73      -7.097  93.452  47.654  1.00  0.00           H  
ATOM   1148  HD3 LYS    73      -6.009  93.435  46.248  1.00  0.00           H  
ATOM   1149  CE  LYS    73      -6.514  95.382  46.795  1.00  0.00           C  
ATOM   1150  HE2 LYS    73      -7.257  95.369  45.998  1.00  0.00           H  
ATOM   1151  HE3 LYS    73      -5.684  95.882  46.295  1.00  0.00           H  
ATOM   1152  NZ  LYS    73      -7.013  96.233  47.919  1.00  0.00           N  
ATOM   1153  HZ1 LYS    73      -6.210  96.279  48.530  1.00  0.00           H  
ATOM   1154  HZ2 LYS    73      -7.804  95.875  48.435  1.00  0.00           H  
ATOM   1155  HZ3 LYS    73      -7.147  97.191  47.628  1.00  0.00           H  
ATOM   1156  C   LYS    73      -4.895  89.925  48.834  1.00  0.00           C  
ATOM   1157  O   LYS    73      -5.576  89.155  48.136  1.00  0.00           O  
ATOM   1158  N   THR    74      -3.869  89.564  49.599  1.00  0.00           N  
ATOM   1159  H   THR    74      -3.610  90.189  50.349  1.00  0.00           H  
ATOM   1160  CA  THR    74      -3.371  88.111  49.518  1.00  0.00           C  
ATOM   1161  HA  THR    74      -3.212  87.781  48.491  1.00  0.00           H  
ATOM   1162  CB  THR    74      -2.062  88.025  50.382  1.00  0.00           C  
ATOM   1163  HB  THR    74      -2.385  88.157  51.415  1.00  0.00           H  
ATOM   1164  CG2 THR    74      -1.320  86.720  50.237  1.00  0.00           C  
ATOM   1165 HG21 THR    74      -1.390  86.281  49.242  1.00  0.00           H  
ATOM   1166 HG22 THR    74      -0.258  86.780  50.471  1.00  0.00           H  
ATOM   1167 HG23 THR    74      -1.744  86.043  50.978  1.00  0.00           H  
ATOM   1168  OG1 THR    74      -1.155  88.929  49.907  1.00  0.00           O  
ATOM   1169  HG1 THR    74      -1.512  89.750  50.253  1.00  0.00           H  
ATOM   1170  C   THR    74      -4.402  87.013  49.936  1.00  0.00           C  
ATOM   1171  O   THR    74      -4.289  85.883  49.483  1.00  0.00           O  
ATOM   1172  N   VAL    75      -5.432  87.343  50.719  1.00  0.00           N  
ATOM   1173  H   VAL    75      -5.559  88.269  51.102  1.00  0.00           H  
ATOM   1174  CA  VAL    75      -6.505  86.358  51.050  1.00  0.00           C  
ATOM   1175  HA  VAL    75      -6.098  85.472  51.537  1.00  0.00           H  
ATOM   1176  CB  VAL    75      -7.555  87.056  52.005  1.00  0.00           C  
ATOM   1177  HB  VAL    75      -7.935  87.910  51.444  1.00  0.00           H  
ATOM   1178  CG1 VAL    75      -8.714  86.066  52.415  1.00  0.00           C  
ATOM   1179 HG11 VAL    75      -8.290  85.174  52.875  1.00  0.00           H  
ATOM   1180 HG12 VAL    75      -9.484  86.556  53.010  1.00  0.00           H  
ATOM   1181 HG13 VAL    75      -9.229  85.769  51.501  1.00  0.00           H  
ATOM   1182  CG2 VAL    75      -6.982  87.623  53.241  1.00  0.00           C  
ATOM   1183 HG21 VAL    75      -6.683  86.793  53.881  1.00  0.00           H  
ATOM   1184 HG22 VAL    75      -6.173  88.302  52.975  1.00  0.00           H  
ATOM   1185 HG23 VAL    75      -7.714  88.186  53.820  1.00  0.00           H  
ATOM   1186  C   VAL    75      -7.169  85.809  49.838  1.00  0.00           C  
ATOM   1187  O   VAL    75      -7.559  84.605  49.926  1.00  0.00           O  
ATOM   1188  N   ALA    76      -7.424  86.516  48.801  1.00  0.00           N  
ATOM   1189  H   ALA    76      -7.192  87.498  48.767  1.00  0.00           H  
ATOM   1190  CA  ALA    76      -7.923  86.019  47.487  1.00  0.00           C  
ATOM   1191  HA  ALA    76      -8.575  85.148  47.547  1.00  0.00           H  
ATOM   1192  CB  ALA    76      -8.922  86.978  46.847  1.00  0.00           C  
ATOM   1193  HB1 ALA    76      -9.748  87.308  47.478  1.00  0.00           H  
ATOM   1194  HB2 ALA    76      -8.318  87.849  46.594  1.00  0.00           H  
ATOM   1195  HB3 ALA    76      -9.162  86.653  45.835  1.00  0.00           H  
ATOM   1196  C   ALA    76      -6.753  85.674  46.485  1.00  0.00           C  
ATOM   1197  O   ALA    76      -6.835  84.725  45.681  1.00  0.00           O  
ATOM   1198  N   GLY    77      -5.697  86.434  46.627  1.00  0.00           N  
ATOM   1199  H   GLY    77      -5.731  87.230  47.248  1.00  0.00           H  
ATOM   1200  CA  GLY    77      -4.423  86.180  45.952  1.00  0.00           C  
ATOM   1201  HA2 GLY    77      -3.692  86.917  46.284  1.00  0.00           H  
ATOM   1202  HA3 GLY    77      -4.516  86.460  44.903  1.00  0.00           H  
ATOM   1203  C   GLY    77      -3.754  84.865  46.108  1.00  0.00           C  
ATOM   1204  O   GLY    77      -3.078  84.449  45.161  1.00  0.00           O  
ATOM   1205  N   LEU    78      -3.961  84.157  47.209  1.00  0.00           N  
ATOM   1206  H   LEU    78      -4.607  84.532  47.889  1.00  0.00           H  
ATOM   1207  CA  LEU    78      -3.566  82.766  47.454  1.00  0.00           C  
ATOM   1208  HA  LEU    78      -2.517  82.667  47.173  1.00  0.00           H  
ATOM   1209  CB  LEU    78      -3.766  82.501  48.996  1.00  0.00           C  
ATOM   1210  HB2 LEU    78      -3.866  81.422  49.109  1.00  0.00           H  
ATOM   1211  HB3 LEU    78      -4.659  82.996  49.379  1.00  0.00           H  
ATOM   1212  CG  LEU    78      -2.610  82.839  49.927  1.00  0.00           C  
ATOM   1213  HG  LEU    78      -2.293  83.862  49.725  1.00  0.00           H  
ATOM   1214  CD1 LEU    78      -3.018  82.605  51.386  1.00  0.00           C  
ATOM   1215 HD11 LEU    78      -2.192  82.987  51.986  1.00  0.00           H  
ATOM   1216 HD12 LEU    78      -3.914  83.216  51.494  1.00  0.00           H  
ATOM   1217 HD13 LEU    78      -3.223  81.536  51.440  1.00  0.00           H  
ATOM   1218  CD2 LEU    78      -1.454  81.890  49.644  1.00  0.00           C  
ATOM   1219 HD21 LEU    78      -1.013  82.279  48.725  1.00  0.00           H  
ATOM   1220 HD22 LEU    78      -0.741  82.077  50.446  1.00  0.00           H  
ATOM   1221 HD23 LEU    78      -1.620  80.823  49.493  1.00  0.00           H  
ATOM   1222  C   LEU    78      -4.377  81.774  46.602  1.00  0.00           C  
ATOM   1223  O   LEU    78      -3.903  80.653  46.402  1.00  0.00           O  
ATOM   1224  N   LEU    79      -5.655  82.067  46.115  1.00  0.00           N  
ATOM   1225  H   LEU    79      -6.067  82.977  46.262  1.00  0.00           H  
ATOM   1226  CA  LEU    79      -6.352  81.062  45.293  1.00  0.00           C  
ATOM   1227  HA  LEU    79      -6.308  80.096  45.796  1.00  0.00           H  
ATOM   1228  CB  LEU    79      -7.803  81.640  44.973  1.00  0.00           C  
ATOM   1229  HB2 LEU    79      -8.235  80.981  44.220  1.00  0.00           H  
ATOM   1230  HB3 LEU    79      -7.720  82.629  44.523  1.00  0.00           H  
ATOM   1231  CG  LEU    79      -8.718  81.593  46.170  1.00  0.00           C  
ATOM   1232  HG  LEU    79      -8.117  81.857  47.040  1.00  0.00           H  
ATOM   1233  CD1 LEU    79      -9.884  82.582  45.964  1.00  0.00           C  
ATOM   1234 HD11 LEU    79     -10.514  82.560  46.853  1.00  0.00           H  
ATOM   1235 HD12 LEU    79      -9.417  83.556  45.818  1.00  0.00           H  
ATOM   1236 HD13 LEU    79     -10.493  82.313  45.101  1.00  0.00           H  
ATOM   1237  CD2 LEU    79      -9.235  80.194  46.571  1.00  0.00           C  
ATOM   1238 HD21 LEU    79      -8.434  79.463  46.458  1.00  0.00           H  
ATOM   1239 HD22 LEU    79      -9.511  80.145  47.625  1.00  0.00           H  
ATOM   1240 HD23 LEU    79     -10.105  80.013  45.940  1.00  0.00           H  
ATOM   1241  C   LEU    79      -5.618  80.763  43.967  1.00  0.00           C  
ATOM   1242  O   LEU    79      -5.739  79.664  43.400  1.00  0.00           O  
ATOM   1243  N   LYS    80      -4.819  81.704  43.460  1.00  0.00           N  
ATOM   1244  H   LYS    80      -4.776  82.567  43.983  1.00  0.00           H  
ATOM   1245  CA  LYS    80      -4.174  81.706  42.193  1.00  0.00           C  
ATOM   1246  HA  LYS    80      -4.699  80.955  41.603  1.00  0.00           H  
ATOM   1247  CB  LYS    80      -4.488  83.102  41.505  1.00  0.00           C  
ATOM   1248  HB2 LYS    80      -3.990  83.092  40.536  1.00  0.00           H  
ATOM   1249  HB3 LYS    80      -3.923  83.751  42.174  1.00  0.00           H  
ATOM   1250  CG  LYS    80      -5.962  83.565  41.333  1.00  0.00           C  
ATOM   1251  HG2 LYS    80      -6.449  83.394  42.293  1.00  0.00           H  
ATOM   1252  HG3 LYS    80      -6.392  82.883  40.599  1.00  0.00           H  
ATOM   1253  CD  LYS    80      -5.902  85.015  41.017  1.00  0.00           C  
ATOM   1254  HD2 LYS    80      -5.100  85.392  40.383  1.00  0.00           H  
ATOM   1255  HD3 LYS    80      -5.654  85.478  41.972  1.00  0.00           H  
ATOM   1256  CE  LYS    80      -7.265  85.569  40.635  1.00  0.00           C  
ATOM   1257  HE2 LYS    80      -7.293  86.654  40.540  1.00  0.00           H  
ATOM   1258  HE3 LYS    80      -7.942  85.310  41.449  1.00  0.00           H  
ATOM   1259  NZ  LYS    80      -7.646  84.952  39.357  1.00  0.00           N  
ATOM   1260  HZ1 LYS    80      -7.504  85.582  38.580  1.00  0.00           H  
ATOM   1261  HZ2 LYS    80      -8.638  84.764  39.384  1.00  0.00           H  
ATOM   1262  HZ3 LYS    80      -7.271  84.037  39.150  1.00  0.00           H  
ATOM   1263  C   LYS    80      -2.630  81.391  42.080  1.00  0.00           C  
ATOM   1264  O   LYS    80      -2.090  81.645  41.012  1.00  0.00           O  
ATOM   1265  N   ASN    81      -2.002  80.801  43.106  1.00  0.00           N  
ATOM   1266  H   ASN    81      -2.564  80.669  43.935  1.00  0.00           H  
ATOM   1267  CA  ASN    81      -0.651  80.150  43.146  1.00  0.00           C  
ATOM   1268  HA  ASN    81      -0.219  80.223  42.148  1.00  0.00           H  
ATOM   1269  CB  ASN    81       0.310  80.866  44.167  1.00  0.00           C  
ATOM   1270  HB2 ASN    81       1.336  80.515  44.057  1.00  0.00           H  
ATOM   1271  HB3 ASN    81       0.036  80.451  45.137  1.00  0.00           H  
ATOM   1272  CG  ASN    81       0.316  82.338  44.244  1.00  0.00           C  
ATOM   1273  OD1 ASN    81       0.123  83.024  43.235  1.00  0.00           O  
ATOM   1274  ND2 ASN    81       0.602  82.879  45.417  1.00  0.00           N  
ATOM   1275 HD21 ASN    81       0.966  82.293  46.155  1.00  0.00           H  
ATOM   1276 HD22 ASN    81       0.503  83.883  45.474  1.00  0.00           H  
ATOM   1277  C   ASN    81      -0.729  78.680  43.524  1.00  0.00           C  
ATOM   1278  O   ASN    81      -1.659  78.289  44.267  1.00  0.00           O  
ATOM   1279  N   LYS    82       0.152  77.876  43.046  1.00  0.00           N  
ATOM   1280  H   LYS    82       0.934  78.364  42.633  1.00  0.00           H  
ATOM   1281  CA  LYS    82       0.291  76.408  43.316  1.00  0.00           C  
ATOM   1282  HA  LYS    82      -0.592  76.087  43.868  1.00  0.00           H  
ATOM   1283  CB  LYS    82       0.390  75.768  41.917  1.00  0.00           C  
ATOM   1284  HB2 LYS    82       0.405  74.693  42.099  1.00  0.00           H  
ATOM   1285  HB3 LYS    82       1.285  76.144  41.422  1.00  0.00           H  
ATOM   1286  CG  LYS    82      -0.809  75.977  40.863  1.00  0.00           C  
ATOM   1287  HG2 LYS    82      -0.655  75.322  40.005  1.00  0.00           H  
ATOM   1288  HG3 LYS    82      -0.796  77.010  40.515  1.00  0.00           H  
ATOM   1289  CD  LYS    82      -2.225  75.626  41.393  1.00  0.00           C  
ATOM   1290  HD2 LYS    82      -3.027  75.975  40.742  1.00  0.00           H  
ATOM   1291  HD3 LYS    82      -2.282  76.013  42.410  1.00  0.00           H  
ATOM   1292  CE  LYS    82      -2.398  74.150  41.524  1.00  0.00           C  
ATOM   1293  HE2 LYS    82      -1.536  73.768  42.072  1.00  0.00           H  
ATOM   1294  HE3 LYS    82      -2.406  73.668  40.547  1.00  0.00           H  
ATOM   1295  NZ  LYS    82      -3.632  73.766  42.210  1.00  0.00           N  
ATOM   1296  HZ1 LYS    82      -3.606  74.200  43.121  1.00  0.00           H  
ATOM   1297  HZ2 LYS    82      -3.555  72.768  42.347  1.00  0.00           H  
ATOM   1298  HZ3 LYS    82      -4.492  73.886  41.693  1.00  0.00           H  
ATOM   1299  C   LYS    82       1.499  76.035  44.089  1.00  0.00           C  
ATOM   1300  O   LYS    82       2.524  76.624  43.763  1.00  0.00           O  
ATOM   1301  N   GLU    83       1.484  75.150  45.047  1.00  0.00           N  
ATOM   1302  H   GLU    83       0.605  74.745  45.337  1.00  0.00           H  
ATOM   1303  CA  GLU    83       2.725  74.501  45.671  1.00  0.00           C  
ATOM   1304  HA  GLU    83       2.400  73.871  46.499  1.00  0.00           H  
ATOM   1305  CB  GLU    83       3.450  73.509  44.774  1.00  0.00           C  
ATOM   1306  HB2 GLU    83       4.088  72.837  45.348  1.00  0.00           H  
ATOM   1307  HB3 GLU    83       3.965  74.012  43.956  1.00  0.00           H  
ATOM   1308  CG  GLU    83       2.417  72.560  44.204  1.00  0.00           C  
ATOM   1309  HG2 GLU    83       2.927  71.798  43.615  1.00  0.00           H  
ATOM   1310  HG3 GLU    83       1.807  72.992  43.411  1.00  0.00           H  
ATOM   1311  CD  GLU    83       1.522  71.835  45.165  1.00  0.00           C  
ATOM   1312  OE1 GLU    83       1.972  71.425  46.233  1.00  0.00           O  
ATOM   1313  OE2 GLU    83       0.361  71.549  44.831  1.00  0.00           O  
ATOM   1314  C   GLU    83       3.643  75.476  46.347  1.00  0.00           C  
ATOM   1315  O   GLU    83       4.839  75.167  46.479  1.00  0.00           O  
ATOM   1316  N   SER    84       3.114  76.646  46.748  1.00  0.00           N  
ATOM   1317  H   SER    84       2.294  76.943  46.239  1.00  0.00           H  
ATOM   1318  CA  SER    84       3.843  77.821  47.261  1.00  0.00           C  
ATOM   1319  HA  SER    84       4.892  77.530  47.303  1.00  0.00           H  
ATOM   1320  CB  SER    84       3.765  78.933  46.184  1.00  0.00           C  
ATOM   1321  HB2 SER    84       4.219  78.639  45.237  1.00  0.00           H  
ATOM   1322  HB3 SER    84       4.358  79.797  46.484  1.00  0.00           H  
ATOM   1323  OG  SER    84       2.375  79.209  45.838  1.00  0.00           O  
ATOM   1324  HG  SER    84       2.103  79.963  46.366  1.00  0.00           H  
ATOM   1325  C   SER    84       3.331  78.350  48.616  1.00  0.00           C  
ATOM   1326  O   SER    84       3.840  79.321  49.229  1.00  0.00           O  
ATOM   1327  N   PHE    85       2.357  77.657  49.173  1.00  0.00           N  
ATOM   1328  H   PHE    85       2.071  76.797  48.727  1.00  0.00           H  
ATOM   1329  CA  PHE    85       1.620  78.073  50.350  1.00  0.00           C  
ATOM   1330  HA  PHE    85       0.987  78.936  50.140  1.00  0.00           H  
ATOM   1331  CB  PHE    85       0.509  77.032  50.713  1.00  0.00           C  
ATOM   1332  HB2 PHE    85       0.901  76.015  50.720  1.00  0.00           H  
ATOM   1333  HB3 PHE    85      -0.226  77.084  49.910  1.00  0.00           H  
ATOM   1334  CG  PHE    85      -0.161  77.388  51.997  1.00  0.00           C  
ATOM   1335  CD1 PHE    85       0.207  76.848  53.248  1.00  0.00           C  
ATOM   1336  HD1 PHE    85       0.955  76.069  53.245  1.00  0.00           H  
ATOM   1337  CE1 PHE    85      -0.527  77.201  54.402  1.00  0.00           C  
ATOM   1338  HE1 PHE    85      -0.344  76.652  55.314  1.00  0.00           H  
ATOM   1339  CZ  PHE    85      -1.552  78.115  54.313  1.00  0.00           C  
ATOM   1340  HZ  PHE    85      -2.179  78.451  55.126  1.00  0.00           H  
ATOM   1341  CE2 PHE    85      -1.901  78.763  53.120  1.00  0.00           C  
ATOM   1342  HE2 PHE    85      -2.741  79.440  53.167  1.00  0.00           H  
ATOM   1343  CD2 PHE    85      -1.254  78.358  51.932  1.00  0.00           C  
ATOM   1344  HD2 PHE    85      -1.571  78.806  51.002  1.00  0.00           H  
ATOM   1345  C   PHE    85       2.461  78.389  51.579  1.00  0.00           C  
ATOM   1346  O   PHE    85       2.387  79.407  52.201  1.00  0.00           O  
ATOM   1347  N   PHE    86       3.432  77.492  51.896  1.00  0.00           N  
ATOM   1348  H   PHE    86       3.605  76.707  51.284  1.00  0.00           H  
ATOM   1349  CA  PHE    86       4.291  77.677  53.071  1.00  0.00           C  
ATOM   1350  HA  PHE    86       3.510  77.723  53.830  1.00  0.00           H  
ATOM   1351  CB  PHE    86       5.245  76.439  53.172  1.00  0.00           C  
ATOM   1352  HB2 PHE    86       5.840  76.424  52.259  1.00  0.00           H  
ATOM   1353  HB3 PHE    86       4.674  75.518  53.287  1.00  0.00           H  
ATOM   1354  CG  PHE    86       6.303  76.451  54.229  1.00  0.00           C  
ATOM   1355  CD1 PHE    86       7.639  76.361  53.856  1.00  0.00           C  
ATOM   1356  HD1 PHE    86       7.920  76.367  52.813  1.00  0.00           H  
ATOM   1357  CE1 PHE    86       8.586  76.184  54.876  1.00  0.00           C  
ATOM   1358  HE1 PHE    86       9.658  76.260  54.761  1.00  0.00           H  
ATOM   1359  CZ  PHE    86       8.181  76.039  56.271  1.00  0.00           C  
ATOM   1360  HZ  PHE    86       8.959  75.881  57.003  1.00  0.00           H  
ATOM   1361  CE2 PHE    86       6.852  76.131  56.626  1.00  0.00           C  
ATOM   1362  HE2 PHE    86       6.562  75.977  57.655  1.00  0.00           H  
ATOM   1363  CD2 PHE    86       5.931  76.426  55.598  1.00  0.00           C  
ATOM   1364  HD2 PHE    86       4.894  76.546  55.875  1.00  0.00           H  
ATOM   1365  C   PHE    86       5.036  79.005  53.179  1.00  0.00           C  
ATOM   1366  O   PHE    86       5.134  79.580  54.282  1.00  0.00           O  
ATOM   1367  N   THR    87       5.278  79.674  51.993  1.00  0.00           N  
ATOM   1368  H   THR    87       4.901  79.266  51.150  1.00  0.00           H  
ATOM   1369  CA  THR    87       6.078  80.922  51.860  1.00  0.00           C  
ATOM   1370  HA  THR    87       6.252  81.297  52.869  1.00  0.00           H  
ATOM   1371  CB  THR    87       7.406  80.681  51.134  1.00  0.00           C  
ATOM   1372  HB  THR    87       7.861  81.657  50.966  1.00  0.00           H  
ATOM   1373  CG2 THR    87       8.445  79.783  51.850  1.00  0.00           C  
ATOM   1374 HG21 THR    87       8.545  80.053  52.901  1.00  0.00           H  
ATOM   1375 HG22 THR    87       8.057  78.765  51.879  1.00  0.00           H  
ATOM   1376 HG23 THR    87       9.404  79.868  51.339  1.00  0.00           H  
ATOM   1377  OG1 THR    87       7.185  80.114  49.898  1.00  0.00           O  
ATOM   1378  HG1 THR    87       6.852  80.827  49.348  1.00  0.00           H  
ATOM   1379  C   THR    87       5.326  82.058  51.213  1.00  0.00           C  
ATOM   1380  O   THR    87       5.601  83.174  51.659  1.00  0.00           O  
ATOM   1381  N   ASP    88       4.181  81.808  50.534  1.00  0.00           N  
ATOM   1382  H   ASP    88       3.963  80.886  50.186  1.00  0.00           H  
ATOM   1383  CA  ASP    88       3.186  82.882  50.351  1.00  0.00           C  
ATOM   1384  HA  ASP    88       3.552  83.817  49.926  1.00  0.00           H  
ATOM   1385  CB  ASP    88       2.059  82.381  49.423  1.00  0.00           C  
ATOM   1386  HB2 ASP    88       1.261  83.102  49.252  1.00  0.00           H  
ATOM   1387  HB3 ASP    88       1.755  81.478  49.953  1.00  0.00           H  
ATOM   1388  CG  ASP    88       2.493  81.999  48.004  1.00  0.00           C  
ATOM   1389  OD1 ASP    88       3.537  82.458  47.506  1.00  0.00           O  
ATOM   1390  OD2 ASP    88       1.701  81.268  47.362  1.00  0.00           O  
ATOM   1391  C   ASP    88       2.629  83.431  51.659  1.00  0.00           C  
ATOM   1392  O   ASP    88       2.263  84.625  51.682  1.00  0.00           O  
ATOM   1393  N   PHE    89       2.714  82.709  52.782  1.00  0.00           N  
ATOM   1394  H   PHE    89       2.955  81.737  52.649  1.00  0.00           H  
ATOM   1395  CA  PHE    89       2.253  83.218  54.092  1.00  0.00           C  
ATOM   1396  HA  PHE    89       1.318  83.751  53.920  1.00  0.00           H  
ATOM   1397  CB  PHE    89       1.986  81.996  55.005  1.00  0.00           C  
ATOM   1398  HB2 PHE    89       2.940  81.579  55.327  1.00  0.00           H  
ATOM   1399  HB3 PHE    89       1.498  81.197  54.448  1.00  0.00           H  
ATOM   1400  CG  PHE    89       1.069  82.374  56.164  1.00  0.00           C  
ATOM   1401  CD1 PHE    89      -0.264  82.608  55.878  1.00  0.00           C  
ATOM   1402  HD1 PHE    89      -0.568  82.829  54.865  1.00  0.00           H  
ATOM   1403  CE1 PHE    89      -1.228  82.781  56.915  1.00  0.00           C  
ATOM   1404  HE1 PHE    89      -2.279  82.861  56.677  1.00  0.00           H  
ATOM   1405  CZ  PHE    89      -0.774  82.601  58.251  1.00  0.00           C  
ATOM   1406  HZ  PHE    89      -1.538  82.586  59.014  1.00  0.00           H  
ATOM   1407  CE2 PHE    89       0.613  82.413  58.560  1.00  0.00           C  
ATOM   1408  HE2 PHE    89       0.913  82.217  59.579  1.00  0.00           H  
ATOM   1409  CD2 PHE    89       1.512  82.315  57.501  1.00  0.00           C  
ATOM   1410  HD2 PHE    89       2.562  82.141  57.681  1.00  0.00           H  
ATOM   1411  C   PHE    89       3.251  84.264  54.632  1.00  0.00           C  
ATOM   1412  O   PHE    89       2.823  85.255  55.196  1.00  0.00           O  
ATOM   1413  N   ILE    90       4.570  84.060  54.325  1.00  0.00           N  
ATOM   1414  H   ILE    90       4.878  83.305  53.728  1.00  0.00           H  
ATOM   1415  CA  ILE    90       5.681  85.047  54.575  1.00  0.00           C  
ATOM   1416  HA  ILE    90       5.547  85.332  55.618  1.00  0.00           H  
ATOM   1417  CB  ILE    90       7.068  84.505  54.342  1.00  0.00           C  
ATOM   1418  HB  ILE    90       7.153  84.194  53.301  1.00  0.00           H  
ATOM   1419  CG2 ILE    90       8.140  85.538  54.648  1.00  0.00           C  
ATOM   1420 HG21 ILE    90       8.080  85.818  55.699  1.00  0.00           H  
ATOM   1421 HG22 ILE    90       9.154  85.153  54.541  1.00  0.00           H  
ATOM   1422 HG23 ILE    90       8.048  86.343  53.919  1.00  0.00           H  
ATOM   1423  CG1 ILE    90       7.389  83.230  55.137  1.00  0.00           C  
ATOM   1424 HG12 ILE    90       6.471  82.643  55.151  1.00  0.00           H  
ATOM   1425 HG13 ILE    90       7.343  83.425  56.209  1.00  0.00           H  
ATOM   1426  CD1 ILE    90       8.432  82.173  54.701  1.00  0.00           C  
ATOM   1427 HD11 ILE    90       8.274  81.238  55.238  1.00  0.00           H  
ATOM   1428 HD12 ILE    90       8.404  82.064  53.617  1.00  0.00           H  
ATOM   1429 HD13 ILE    90       9.472  82.469  54.839  1.00  0.00           H  
ATOM   1430  C   ILE    90       5.384  86.325  53.764  1.00  0.00           C  
ATOM   1431  O   ILE    90       5.153  87.379  54.297  1.00  0.00           O  
ATOM   1432  N   GLN    91       5.336  86.114  52.423  1.00  0.00           N  
ATOM   1433  H   GLN    91       5.466  85.160  52.118  1.00  0.00           H  
ATOM   1434  CA  GLN    91       4.973  87.207  51.468  1.00  0.00           C  
ATOM   1435  HA  GLN    91       5.779  87.940  51.501  1.00  0.00           H  
ATOM   1436  CB  GLN    91       4.979  86.694  50.080  1.00  0.00           C  
ATOM   1437  HB2 GLN    91       4.567  87.486  49.454  1.00  0.00           H  
ATOM   1438  HB3 GLN    91       4.204  85.945  49.920  1.00  0.00           H  
ATOM   1439  CG  GLN    91       6.315  86.163  49.472  1.00  0.00           C  
ATOM   1440  HG2 GLN    91       6.031  85.450  48.698  1.00  0.00           H  
ATOM   1441  HG3 GLN    91       6.884  85.627  50.232  1.00  0.00           H  
ATOM   1442  CD  GLN    91       7.265  87.215  48.910  1.00  0.00           C  
ATOM   1443  OE1 GLN    91       7.240  88.418  49.241  1.00  0.00           O  
ATOM   1444  NE2 GLN    91       8.262  86.781  48.173  1.00  0.00           N  
ATOM   1445 HE21 GLN    91       8.938  87.470  47.877  1.00  0.00           H  
ATOM   1446 HE22 GLN    91       8.192  85.925  47.641  1.00  0.00           H  
ATOM   1447  C   GLN    91       3.598  87.960  51.696  1.00  0.00           C  
ATOM   1448  O   GLN    91       3.385  89.150  51.481  1.00  0.00           O  
ATOM   1449  N   GLY    92       2.629  87.296  52.305  1.00  0.00           N  
ATOM   1450  H   GLY    92       2.700  86.300  52.454  1.00  0.00           H  
ATOM   1451  CA  GLY    92       1.431  87.917  52.808  1.00  0.00           C  
ATOM   1452  HA2 GLY    92       0.696  87.193  53.162  1.00  0.00           H  
ATOM   1453  HA3 GLY    92       0.930  88.553  52.079  1.00  0.00           H  
ATOM   1454  C   GLY    92       1.592  88.586  54.192  1.00  0.00           C  
ATOM   1455  O   GLY    92       0.809  89.430  54.503  1.00  0.00           O  
ATOM   1456  N   HIP    93       2.595  88.227  55.020  1.00  0.00           N  
ATOM   1457  H   HIP    93       3.326  87.554  54.839  1.00  0.00           H  
ATOM   1458  CA  HIP    93       2.923  89.116  56.130  1.00  0.00           C  
ATOM   1459  HA  HIP    93       1.977  89.534  56.474  1.00  0.00           H  
ATOM   1460  CB  HIP    93       3.358  88.386  57.326  1.00  0.00           C  
ATOM   1461  HB2 HIP    93       3.615  89.079  58.127  1.00  0.00           H  
ATOM   1462  HB3 HIP    93       4.275  87.829  57.130  1.00  0.00           H  
ATOM   1463  CG  HIP    93       2.356  87.420  57.952  1.00  0.00           C  
ATOM   1464  ND1 HIP    93       1.665  86.394  57.385  1.00  0.00           N  
ATOM   1465  HD1 HIP    93       1.814  86.073  56.439  1.00  0.00           H  
ATOM   1466  CE1 HIP    93       0.879  85.778  58.278  1.00  0.00           C  
ATOM   1467  HE1 HIP    93       0.165  84.999  58.054  1.00  0.00           H  
ATOM   1468  NE2 HIP    93       0.976  86.469  59.454  1.00  0.00           N  
ATOM   1469  HE2 HIP    93       0.477  86.150  60.272  1.00  0.00           H  
ATOM   1470  CD2 HIP    93       1.928  87.516  59.246  1.00  0.00           C  
ATOM   1471  HD2 HIP    93       2.208  88.183  60.048  1.00  0.00           H  
ATOM   1472  C   HIP    93       3.941  90.275  55.860  1.00  0.00           C  
ATOM   1473  O   HIP    93       3.837  91.277  56.583  1.00  0.00           O  
ATOM   1474  N   LYS    94       4.770  90.150  54.763  1.00  0.00           N  
ATOM   1475  H   LYS    94       4.769  89.276  54.256  1.00  0.00           H  
ATOM   1476  CA  LYS    94       5.708  91.164  54.376  1.00  0.00           C  
ATOM   1477  HA  LYS    94       6.498  91.216  55.125  1.00  0.00           H  
ATOM   1478  CB  LYS    94       6.328  90.620  53.074  1.00  0.00           C  
ATOM   1479  HB2 LYS    94       5.532  90.495  52.340  1.00  0.00           H  
ATOM   1480  HB3 LYS    94       6.878  89.695  53.244  1.00  0.00           H  
ATOM   1481  CG  LYS    94       7.322  91.729  52.583  1.00  0.00           C  
ATOM   1482  HG2 LYS    94       8.170  91.704  53.267  1.00  0.00           H  
ATOM   1483  HG3 LYS    94       6.921  92.742  52.545  1.00  0.00           H  
ATOM   1484  CD  LYS    94       7.936  91.480  51.154  1.00  0.00           C  
ATOM   1485  HD2 LYS    94       8.370  90.485  51.254  1.00  0.00           H  
ATOM   1486  HD3 LYS    94       8.664  92.246  50.888  1.00  0.00           H  
ATOM   1487  CE  LYS    94       6.847  91.495  50.065  1.00  0.00           C  
ATOM   1488  HE2 LYS    94       6.366  92.469  49.972  1.00  0.00           H  
ATOM   1489  HE3 LYS    94       6.105  90.776  50.411  1.00  0.00           H  
ATOM   1490  NZ  LYS    94       7.292  91.122  48.677  1.00  0.00           N  
ATOM   1491  HZ1 LYS    94       7.769  90.236  48.764  1.00  0.00           H  
ATOM   1492  HZ2 LYS    94       7.967  91.782  48.319  1.00  0.00           H  
ATOM   1493  HZ3 LYS    94       6.504  91.016  48.055  1.00  0.00           H  
ATOM   1494  C   LYS    94       5.128  92.579  54.369  1.00  0.00           C  
ATOM   1495  O   LYS    94       5.669  93.441  55.044  1.00  0.00           O  
ATOM   1496  N   PRO    95       3.927  92.893  53.841  1.00  0.00           N  
ATOM   1497  CD  PRO    95       3.056  92.120  52.934  1.00  0.00           C  
ATOM   1498  HD2 PRO    95       3.527  91.265  52.450  1.00  0.00           H  
ATOM   1499  HD3 PRO    95       2.215  91.782  53.540  1.00  0.00           H  
ATOM   1500  CG  PRO    95       2.574  93.033  51.858  1.00  0.00           C  
ATOM   1501  HG2 PRO    95       3.284  93.082  51.032  1.00  0.00           H  
ATOM   1502  HG3 PRO    95       1.649  92.613  51.462  1.00  0.00           H  
ATOM   1503  CB  PRO    95       2.432  94.354  52.621  1.00  0.00           C  
ATOM   1504  HB2 PRO    95       2.605  95.214  51.974  1.00  0.00           H  
ATOM   1505  HB3 PRO    95       1.402  94.537  52.927  1.00  0.00           H  
ATOM   1506  CA  PRO    95       3.460  94.258  53.772  1.00  0.00           C  
ATOM   1507  HA  PRO    95       4.171  95.056  53.557  1.00  0.00           H  
ATOM   1508  C   PRO    95       2.830  94.788  55.165  1.00  0.00           C  
ATOM   1509  O   PRO    95       2.983  95.967  55.432  1.00  0.00           O  
ATOM   1510  N   LYS    96       2.317  93.847  55.997  1.00  0.00           N  
ATOM   1511  H   LYS    96       2.366  92.882  55.705  1.00  0.00           H  
ATOM   1512  CA  LYS    96       2.066  94.066  57.402  1.00  0.00           C  
ATOM   1513  HA  LYS    96       1.471  94.971  57.525  1.00  0.00           H  
ATOM   1514  CB  LYS    96       1.148  92.983  58.000  1.00  0.00           C  
ATOM   1515  HB2 LYS    96       0.983  93.257  59.042  1.00  0.00           H  
ATOM   1516  HB3 LYS    96       1.580  91.982  58.029  1.00  0.00           H  
ATOM   1517  CG  LYS    96      -0.271  92.829  57.395  1.00  0.00           C  
ATOM   1518  HG2 LYS    96      -0.812  92.220  58.119  1.00  0.00           H  
ATOM   1519  HG3 LYS    96      -0.224  92.314  56.435  1.00  0.00           H  
ATOM   1520  CD  LYS    96      -1.110  94.122  57.224  1.00  0.00           C  
ATOM   1521  HD2 LYS    96      -0.704  94.816  56.488  1.00  0.00           H  
ATOM   1522  HD3 LYS    96      -1.059  94.676  58.161  1.00  0.00           H  
ATOM   1523  CE  LYS    96      -2.572  93.907  56.817  1.00  0.00           C  
ATOM   1524  HE2 LYS    96      -3.046  93.236  57.533  1.00  0.00           H  
ATOM   1525  HE3 LYS    96      -2.626  93.603  55.772  1.00  0.00           H  
ATOM   1526  NZ  LYS    96      -3.290  95.213  56.852  1.00  0.00           N  
ATOM   1527  HZ1 LYS    96      -2.810  95.935  56.334  1.00  0.00           H  
ATOM   1528  HZ2 LYS    96      -3.628  95.533  57.749  1.00  0.00           H  
ATOM   1529  HZ3 LYS    96      -4.142  95.171  56.311  1.00  0.00           H  
ATOM   1530  C   LYS    96       3.328  94.361  58.209  1.00  0.00           C  
ATOM   1531  O   LYS    96       3.290  95.217  59.061  1.00  0.00           O  
ATOM   1532  N   VAL    97       4.443  93.690  57.930  1.00  0.00           N  
ATOM   1533  H   VAL    97       4.387  93.010  57.185  1.00  0.00           H  
ATOM   1534  CA  VAL    97       5.733  94.013  58.541  1.00  0.00           C  
ATOM   1535  HA  VAL    97       5.537  94.041  59.613  1.00  0.00           H  
ATOM   1536  CB  VAL    97       6.944  93.064  58.316  1.00  0.00           C  
ATOM   1537  HB  VAL    97       7.120  93.012  57.242  1.00  0.00           H  
ATOM   1538  CG1 VAL    97       8.220  93.576  59.046  1.00  0.00           C  
ATOM   1539 HG11 VAL    97       8.680  94.449  58.583  1.00  0.00           H  
ATOM   1540 HG12 VAL    97       7.953  93.798  60.079  1.00  0.00           H  
ATOM   1541 HG13 VAL    97       8.899  92.725  58.987  1.00  0.00           H  
ATOM   1542  CG2 VAL    97       6.680  91.689  58.896  1.00  0.00           C  
ATOM   1543 HG21 VAL    97       5.781  91.257  58.457  1.00  0.00           H  
ATOM   1544 HG22 VAL    97       7.480  90.969  58.720  1.00  0.00           H  
ATOM   1545 HG23 VAL    97       6.590  91.734  59.981  1.00  0.00           H  
ATOM   1546  C   VAL    97       6.168  95.404  58.169  1.00  0.00           C  
ATOM   1547  O   VAL    97       6.532  96.134  59.092  1.00  0.00           O  
ATOM   1548  N   LYS    98       6.146  95.760  56.898  1.00  0.00           N  
ATOM   1549  H   LYS    98       5.658  95.190  56.222  1.00  0.00           H  
ATOM   1550  CA  LYS    98       6.647  97.057  56.465  1.00  0.00           C  
ATOM   1551  HA  LYS    98       7.651  97.160  56.876  1.00  0.00           H  
ATOM   1552  CB  LYS    98       6.659  97.214  54.954  1.00  0.00           C  
ATOM   1553  HB2 LYS    98       5.728  96.900  54.481  1.00  0.00           H  
ATOM   1554  HB3 LYS    98       7.509  96.557  54.770  1.00  0.00           H  
ATOM   1555  CG  LYS    98       7.020  98.590  54.295  1.00  0.00           C  
ATOM   1556  HG2 LYS    98       8.098  98.721  54.392  1.00  0.00           H  
ATOM   1557  HG3 LYS    98       6.427  99.430  54.657  1.00  0.00           H  
ATOM   1558  CD  LYS    98       6.784  98.417  52.786  1.00  0.00           C  
ATOM   1559  HD2 LYS    98       5.713  98.530  52.616  1.00  0.00           H  
ATOM   1560  HD3 LYS    98       7.131  97.427  52.491  1.00  0.00           H  
ATOM   1561  CE  LYS    98       7.534  99.500  51.909  1.00  0.00           C  
ATOM   1562  HE2 LYS    98       7.727  98.936  50.997  1.00  0.00           H  
ATOM   1563  HE3 LYS    98       8.531  99.634  52.329  1.00  0.00           H  
ATOM   1564  NZ  LYS    98       6.793 100.766  51.798  1.00  0.00           N  
ATOM   1565  HZ1 LYS    98       5.919 100.551  51.338  1.00  0.00           H  
ATOM   1566  HZ2 LYS    98       7.143 101.400  51.094  1.00  0.00           H  
ATOM   1567  HZ3 LYS    98       6.662 101.244  52.678  1.00  0.00           H  
ATOM   1568  C   LYS    98       5.798  98.189  57.190  1.00  0.00           C  
ATOM   1569  O   LYS    98       6.410  99.190  57.692  1.00  0.00           O  
ATOM   1570  N   ASP    99       4.508  98.097  57.368  1.00  0.00           N  
ATOM   1571  H   ASP    99       4.110  97.360  56.803  1.00  0.00           H  
ATOM   1572  CA  ASP    99       3.683  99.175  57.972  1.00  0.00           C  
ATOM   1573  HA  ASP    99       3.788 100.096  57.400  1.00  0.00           H  
ATOM   1574  CB  ASP    99       2.240  98.724  57.705  1.00  0.00           C  
ATOM   1575  HB2 ASP    99       1.592  99.245  58.409  1.00  0.00           H  
ATOM   1576  HB3 ASP    99       2.068  97.719  58.090  1.00  0.00           H  
ATOM   1577  CG  ASP    99       1.768  98.977  56.271  1.00  0.00           C  
ATOM   1578  OD1 ASP    99       2.168  99.983  55.624  1.00  0.00           O  
ATOM   1579  OD2 ASP    99       0.847  98.251  55.845  1.00  0.00           O  
ATOM   1580  C   ASP    99       4.017  99.339  59.471  1.00  0.00           C  
ATOM   1581  O   ASP    99       4.249 100.393  59.963  1.00  0.00           O  
ATOM   1582  N   PHE   100       4.189  98.170  60.108  1.00  0.00           N  
ATOM   1583  H   PHE   100       4.069  97.256  59.696  1.00  0.00           H  
ATOM   1584  CA  PHE   100       4.613  98.104  61.502  1.00  0.00           C  
ATOM   1585  HA  PHE   100       3.868  98.656  62.076  1.00  0.00           H  
ATOM   1586  CB  PHE   100       4.516  96.650  61.978  1.00  0.00           C  
ATOM   1587  HB2 PHE   100       5.153  95.969  61.414  1.00  0.00           H  
ATOM   1588  HB3 PHE   100       3.542  96.237  61.719  1.00  0.00           H  
ATOM   1589  CG  PHE   100       4.786  96.408  63.444  1.00  0.00           C  
ATOM   1590  CD1 PHE   100       3.755  96.576  64.307  1.00  0.00           C  
ATOM   1591  HD1 PHE   100       2.842  96.932  63.855  1.00  0.00           H  
ATOM   1592  CE1 PHE   100       3.966  96.667  65.693  1.00  0.00           C  
ATOM   1593  HE1 PHE   100       3.235  96.990  66.419  1.00  0.00           H  
ATOM   1594  CZ  PHE   100       5.259  96.478  66.175  1.00  0.00           C  
ATOM   1595  HZ  PHE   100       5.381  96.599  67.241  1.00  0.00           H  
ATOM   1596  CE2 PHE   100       6.299  96.099  65.344  1.00  0.00           C  
ATOM   1597  HE2 PHE   100       7.327  95.950  65.640  1.00  0.00           H  
ATOM   1598  CD2 PHE   100       6.077  96.120  63.964  1.00  0.00           C  
ATOM   1599  HD2 PHE   100       6.841  95.846  63.251  1.00  0.00           H  
ATOM   1600  C   PHE   100       5.972  98.744  61.788  1.00  0.00           C  
ATOM   1601  O   PHE   100       6.157  99.430  62.767  1.00  0.00           O  
ATOM   1602  N   ILE   101       6.912  98.416  60.944  1.00  0.00           N  
ATOM   1603  H   ILE   101       6.718  97.713  60.245  1.00  0.00           H  
ATOM   1604  CA  ILE   101       8.319  98.818  61.137  1.00  0.00           C  
ATOM   1605  HA  ILE   101       8.550  98.613  62.182  1.00  0.00           H  
ATOM   1606  CB  ILE   101       9.202  97.804  60.364  1.00  0.00           C  
ATOM   1607  HB  ILE   101       8.796  97.675  59.361  1.00  0.00           H  
ATOM   1608  CG2 ILE   101      10.661  98.264  60.096  1.00  0.00           C  
ATOM   1609 HG21 ILE   101      11.317  97.569  59.571  1.00  0.00           H  
ATOM   1610 HG22 ILE   101      10.674  99.179  59.504  1.00  0.00           H  
ATOM   1611 HG23 ILE   101      11.091  98.403  61.088  1.00  0.00           H  
ATOM   1612  CG1 ILE   101       9.259  96.442  61.089  1.00  0.00           C  
ATOM   1613 HG12 ILE   101       9.923  95.785  60.527  1.00  0.00           H  
ATOM   1614 HG13 ILE   101       8.221  96.111  61.051  1.00  0.00           H  
ATOM   1615  CD1 ILE   101       9.728  96.402  62.590  1.00  0.00           C  
ATOM   1616 HD11 ILE   101      10.302  95.502  62.810  1.00  0.00           H  
ATOM   1617 HD12 ILE   101      10.516  97.109  62.847  1.00  0.00           H  
ATOM   1618 HD13 ILE   101       8.848  96.597  63.204  1.00  0.00           H  
ATOM   1619  C   ILE   101       8.601 100.312  60.718  1.00  0.00           C  
ATOM   1620  O   ILE   101       9.453 100.958  61.372  1.00  0.00           O  
ATOM   1621  N   HIE   102       7.771 100.834  59.831  1.00  0.00           N  
ATOM   1622  H   HIE   102       7.244 100.150  59.308  1.00  0.00           H  
ATOM   1623  CA  HIE   102       7.709 102.236  59.355  1.00  0.00           C  
ATOM   1624  HA  HIE   102       8.698 102.489  58.976  1.00  0.00           H  
ATOM   1625  CB  HIE   102       6.711 102.330  58.277  1.00  0.00           C  
ATOM   1626  HB2 HIE   102       5.778 102.056  58.771  1.00  0.00           H  
ATOM   1627  HB3 HIE   102       6.914 101.516  57.582  1.00  0.00           H  
ATOM   1628  CG  HIE   102       6.648 103.630  57.496  1.00  0.00           C  
ATOM   1629  ND1 HIE   102       7.505 103.971  56.427  1.00  0.00           N  
ATOM   1630  CE1 HIE   102       7.120 105.165  55.985  1.00  0.00           C  
ATOM   1631  HE1 HIE   102       7.771 105.715  55.321  1.00  0.00           H  
ATOM   1632  NE2 HIE   102       6.106 105.519  56.661  1.00  0.00           N  
ATOM   1633  HE2 HIE   102       5.569 106.372  56.596  1.00  0.00           H  
ATOM   1634  CD2 HIE   102       5.826 104.609  57.710  1.00  0.00           C  
ATOM   1635  HD2 HIE   102       5.125 104.749  58.519  1.00  0.00           H  
ATOM   1636  C   HIE   102       7.480 103.261  60.544  1.00  0.00           C  
ATOM   1637  O   HIE   102       7.954 104.390  60.437  1.00  0.00           O  
ATOM   1638  N   ASN   103       6.906 102.823  61.634  1.00  0.00           N  
ATOM   1639  H   ASN   103       6.405 101.951  61.540  1.00  0.00           H  
ATOM   1640  CA  ASN   103       6.918 103.544  62.899  1.00  0.00           C  
ATOM   1641  HA  ASN   103       7.731 104.270  62.914  1.00  0.00           H  
ATOM   1642  CB  ASN   103       5.633 104.413  63.027  1.00  0.00           C  
ATOM   1643  HB2 ASN   103       4.780 103.740  62.930  1.00  0.00           H  
ATOM   1644  HB3 ASN   103       5.501 105.182  62.266  1.00  0.00           H  
ATOM   1645  CG  ASN   103       5.534 105.185  64.341  1.00  0.00           C  
ATOM   1646  OD1 ASN   103       6.554 105.584  64.868  1.00  0.00           O  
ATOM   1647  ND2 ASN   103       4.371 105.384  64.940  1.00  0.00           N  
ATOM   1648 HD21 ASN   103       3.548 104.913  64.589  1.00  0.00           H  
ATOM   1649 HD22 ASN   103       4.416 105.912  65.800  1.00  0.00           H  
ATOM   1650  C   ASN   103       7.088 102.589  64.110  1.00  0.00           C  
ATOM   1651  O   ASN   103       6.208 101.739  64.408  1.00  0.00           O  
ATOM   1652  N   THR   104       8.209 102.661  64.832  1.00  0.00           N  
ATOM   1653  H   THR   104       8.803 103.454  64.638  1.00  0.00           H  
ATOM   1654  CA  THR   104       8.427 101.982  66.173  1.00  0.00           C  
ATOM   1655  HA  THR   104       7.683 102.416  66.840  1.00  0.00           H  
ATOM   1656  CB  THR   104       8.306 100.453  66.094  1.00  0.00           C  
ATOM   1657  HB  THR   104       7.439 100.125  65.521  1.00  0.00           H  
ATOM   1658  CG2 THR   104       9.545  99.593  65.712  1.00  0.00           C  
ATOM   1659 HG21 THR   104      10.409  99.794  66.346  1.00  0.00           H  
ATOM   1660 HG22 THR   104       9.197  98.578  65.901  1.00  0.00           H  
ATOM   1661 HG23 THR   104       9.813  99.760  64.669  1.00  0.00           H  
ATOM   1662  OG1 THR   104       7.981  99.947  67.364  1.00  0.00           O  
ATOM   1663  HG1 THR   104       7.119 100.264  67.643  1.00  0.00           H  
ATOM   1664  C   THR   104       9.859 102.366  66.749  1.00  0.00           C  
ATOM   1665  O   THR   104      10.814 102.652  66.023  1.00  0.00           O  
ATOM   1666  N   SER   105      10.123 102.332  68.022  1.00  0.00           N  
ATOM   1667  H   SER   105       9.302 102.279  68.608  1.00  0.00           H  
ATOM   1668  CA  SER   105      11.399 102.528  68.679  1.00  0.00           C  
ATOM   1669  HA  SER   105      12.191 102.823  67.991  1.00  0.00           H  
ATOM   1670  CB  SER   105      11.367 103.682  69.691  1.00  0.00           C  
ATOM   1671  HB2 SER   105      10.934 104.539  69.175  1.00  0.00           H  
ATOM   1672  HB3 SER   105      12.384 103.934  69.990  1.00  0.00           H  
ATOM   1673  OG  SER   105      10.647 103.310  70.882  1.00  0.00           O  
ATOM   1674  HG  SER   105      10.433 104.158  71.277  1.00  0.00           H  
ATOM   1675  C   SER   105      11.865 101.338  69.415  1.00  0.00           C  
ATOM   1676  O   SER   105      12.969 101.433  69.910  1.00  0.00           O  
ATOM   1677  N   PHE   106      11.131 100.234  69.417  1.00  0.00           N  
ATOM   1678  H   PHE   106      10.216 100.238  68.989  1.00  0.00           H  
ATOM   1679  CA  PHE   106      11.569  98.929  70.010  1.00  0.00           C  
ATOM   1680  HA  PHE   106      10.765  98.229  69.784  1.00  0.00           H  
ATOM   1681  CB  PHE   106      12.706  98.317  69.184  1.00  0.00           C  
ATOM   1682  HB2 PHE   106      12.768  97.258  69.434  1.00  0.00           H  
ATOM   1683  HB3 PHE   106      13.642  98.757  69.529  1.00  0.00           H  
ATOM   1684  CG  PHE   106      12.665  98.363  67.676  1.00  0.00           C  
ATOM   1685  CD1 PHE   106      11.963  97.347  66.958  1.00  0.00           C  
ATOM   1686  HD1 PHE   106      11.385  96.628  67.520  1.00  0.00           H  
ATOM   1687  CE1 PHE   106      12.025  97.367  65.565  1.00  0.00           C  
ATOM   1688  HE1 PHE   106      11.452  96.667  64.976  1.00  0.00           H  
ATOM   1689  CZ  PHE   106      12.705  98.387  64.901  1.00  0.00           C  
ATOM   1690  HZ  PHE   106      12.670  98.381  63.822  1.00  0.00           H  
ATOM   1691  CE2 PHE   106      13.498  99.289  65.579  1.00  0.00           C  
ATOM   1692  HE2 PHE   106      14.119  99.986  65.037  1.00  0.00           H  
ATOM   1693  CD2 PHE   106      13.504  99.311  66.970  1.00  0.00           C  
ATOM   1694  HD2 PHE   106      14.125 100.039  67.470  1.00  0.00           H  
ATOM   1695  C   PHE   106      11.816  98.906  71.500  1.00  0.00           C  
ATOM   1696  O   PHE   106      12.247  97.854  72.083  1.00  0.00           O  
ATOM   1697  N   SER   107      11.423  99.963  72.219  1.00  0.00           N  
ATOM   1698  H   SER   107      11.244 100.849  71.766  1.00  0.00           H  
ATOM   1699  CA  SER   107      11.259 100.095  73.693  1.00  0.00           C  
ATOM   1700  HA  SER   107      12.221  99.963  74.187  1.00  0.00           H  
ATOM   1701  CB  SER   107      10.642 101.506  74.047  1.00  0.00           C  
ATOM   1702  HB2 SER   107      11.375 102.279  73.814  1.00  0.00           H  
ATOM   1703  HB3 SER   107      10.423 101.565  75.113  1.00  0.00           H  
ATOM   1704  OG  SER   107       9.508 101.762  73.312  1.00  0.00           O  
ATOM   1705  HG  SER   107       9.630 102.490  72.698  1.00  0.00           H  
ATOM   1706  C   SER   107      10.365  98.973  74.187  1.00  0.00           C  
ATOM   1707  O   SER   107       9.367  98.518  73.547  1.00  0.00           O  
ATOM   1708  N   LYS   108      10.635  98.537  75.472  1.00  0.00           N  
ATOM   1709  H   LYS   108      11.349  99.043  75.976  1.00  0.00           H  
ATOM   1710  CA  LYS   108       9.939  97.436  76.214  1.00  0.00           C  
ATOM   1711  HA  LYS   108       8.946  97.269  75.796  1.00  0.00           H  
ATOM   1712  CB  LYS   108      10.762  96.125  76.076  1.00  0.00           C  
ATOM   1713  HB2 LYS   108      10.049  95.416  76.494  1.00  0.00           H  
ATOM   1714  HB3 LYS   108      11.658  96.017  76.688  1.00  0.00           H  
ATOM   1715  CG  LYS   108      11.018  95.774  74.598  1.00  0.00           C  
ATOM   1716  HG2 LYS   108      11.654  96.537  74.151  1.00  0.00           H  
ATOM   1717  HG3 LYS   108      10.114  95.683  73.995  1.00  0.00           H  
ATOM   1718  CD  LYS   108      11.911  94.496  74.378  1.00  0.00           C  
ATOM   1719  HD2 LYS   108      11.332  93.644  74.736  1.00  0.00           H  
ATOM   1720  HD3 LYS   108      12.690  94.522  75.140  1.00  0.00           H  
ATOM   1721  CE  LYS   108      12.452  94.175  72.954  1.00  0.00           C  
ATOM   1722  HE2 LYS   108      11.615  93.871  72.326  1.00  0.00           H  
ATOM   1723  HE3 LYS   108      13.022  93.250  73.041  1.00  0.00           H  
ATOM   1724  NZ  LYS   108      13.228  95.257  72.476  1.00  0.00           N  
ATOM   1725  HZ1 LYS   108      13.903  95.583  73.152  1.00  0.00           H  
ATOM   1726  HZ2 LYS   108      12.638  96.061  72.321  1.00  0.00           H  
ATOM   1727  HZ3 LYS   108      13.585  95.022  71.560  1.00  0.00           H  
ATOM   1728  C   LYS   108       9.589  97.784  77.669  1.00  0.00           C  
ATOM   1729  O   LYS   108      10.147  98.725  78.187  1.00  0.00           O  
ATOM   1730  N   SER   109       8.688  97.057  78.278  1.00  0.00           N  
ATOM   1731  H   SER   109       8.188  96.462  77.633  1.00  0.00           H  
ATOM   1732  CA  SER   109       8.186  97.184  79.673  1.00  0.00           C  
ATOM   1733  HA  SER   109       7.926  98.226  79.862  1.00  0.00           H  
ATOM   1734  CB  SER   109       6.814  96.485  79.878  1.00  0.00           C  
ATOM   1735  HB2 SER   109       7.100  95.437  79.963  1.00  0.00           H  
ATOM   1736  HB3 SER   109       6.050  96.644  79.117  1.00  0.00           H  
ATOM   1737  OG  SER   109       6.237  97.057  81.114  1.00  0.00           O  
ATOM   1738  HG  SER   109       5.381  96.631  81.195  1.00  0.00           H  
ATOM   1739  C   SER   109       9.227  96.878  80.734  1.00  0.00           C  
ATOM   1740  O   SER   109      10.107  95.991  80.521  1.00  0.00           O  
ATOM   1741  N   GLY   110       9.278  97.640  81.850  1.00  0.00           N  
ATOM   1742  H   GLY   110       8.501  98.280  81.923  1.00  0.00           H  
ATOM   1743  CA  GLY   110      10.340  97.762  82.865  1.00  0.00           C  
ATOM   1744  HA2 GLY   110      10.628  96.728  83.056  1.00  0.00           H  
ATOM   1745  HA3 GLY   110       9.860  98.175  83.751  1.00  0.00           H  
ATOM   1746  C   GLY   110      11.547  98.530  82.429  1.00  0.00           C  
ATOM   1747  O   GLY   110      12.690  98.264  82.877  1.00  0.00           O  
ATOM   1748  N   SER   111      11.277  99.422  81.483  1.00  0.00           N  
ATOM   1749  H   SER   111      10.288  99.618  81.438  1.00  0.00           H  
ATOM   1750  CA  SER   111      12.204 100.383  80.884  1.00  0.00           C  
ATOM   1751  HA  SER   111      11.653 101.050  80.221  1.00  0.00           H  
ATOM   1752  CB  SER   111      12.781 101.307  82.008  1.00  0.00           C  
ATOM   1753  HB2 SER   111      13.625 101.894  81.646  1.00  0.00           H  
ATOM   1754  HB3 SER   111      13.004 100.659  82.855  1.00  0.00           H  
ATOM   1755  OG  SER   111      11.756 102.192  82.420  1.00  0.00           O  
ATOM   1756  HG  SER   111      11.449 101.785  83.233  1.00  0.00           H  
ATOM   1757  C   SER   111      13.314  99.621  80.086  1.00  0.00           C  
ATOM   1758  O   SER   111      14.491  99.842  80.253  1.00  0.00           O  
ATOM   1759  N   GLY   112      12.924  98.718  79.225  1.00  0.00           N  
ATOM   1760  H   GLY   112      11.949  98.801  78.976  1.00  0.00           H  
ATOM   1761  CA  GLY   112      13.823  98.162  78.271  1.00  0.00           C  
ATOM   1762  HA2 GLY   112      13.421  97.303  77.734  1.00  0.00           H  
ATOM   1763  HA3 GLY   112      14.739  97.796  78.736  1.00  0.00           H  
ATOM   1764  C   GLY   112      14.133  99.093  77.161  1.00  0.00           C  
ATOM   1765  O   GLY   112      13.162  99.618  76.634  1.00  0.00           O  
ATOM   1766  N   PHE   113      15.384  99.329  76.728  1.00  0.00           N  
ATOM   1767  H   PHE   113      16.101  98.785  77.187  1.00  0.00           H  
ATOM   1768  CA  PHE   113      15.812 100.315  75.670  1.00  0.00           C  
ATOM   1769  HA  PHE   113      14.955 100.569  75.047  1.00  0.00           H  
ATOM   1770  CB  PHE   113      16.439 101.554  76.351  1.00  0.00           C  
ATOM   1771  HB2 PHE   113      16.933 102.085  75.538  1.00  0.00           H  
ATOM   1772  HB3 PHE   113      17.223 101.272  77.054  1.00  0.00           H  
ATOM   1773  CG  PHE   113      15.385 102.485  76.904  1.00  0.00           C  
ATOM   1774  CD1 PHE   113      14.534 103.181  76.063  1.00  0.00           C  
ATOM   1775  HD1 PHE   113      14.583 103.118  74.985  1.00  0.00           H  
ATOM   1776  CE1 PHE   113      13.638 104.083  76.677  1.00  0.00           C  
ATOM   1777  HE1 PHE   113      12.997 104.666  76.032  1.00  0.00           H  
ATOM   1778  CZ  PHE   113      13.572 104.215  78.074  1.00  0.00           C  
ATOM   1779  HZ  PHE   113      12.910 104.940  78.525  1.00  0.00           H  
ATOM   1780  CE2 PHE   113      14.502 103.470  78.911  1.00  0.00           C  
ATOM   1781  HE2 PHE   113      14.481 103.583  79.985  1.00  0.00           H  
ATOM   1782  CD2 PHE   113      15.466 102.669  78.270  1.00  0.00           C  
ATOM   1783  HD2 PHE   113      16.198 102.154  78.875  1.00  0.00           H  
ATOM   1784  C   PHE   113      16.910  99.750  74.785  1.00  0.00           C  
ATOM   1785  O   PHE   113      17.865  99.050  75.200  1.00  0.00           O  
ATOM   1786  N   SER   114      16.827 100.104  73.505  1.00  0.00           N  
ATOM   1787  H   SER   114      16.054 100.656  73.161  1.00  0.00           H  
ATOM   1788  CA  SER   114      17.586  99.497  72.334  1.00  0.00           C  
ATOM   1789  HA  SER   114      18.491  99.070  72.765  1.00  0.00           H  
ATOM   1790  CB  SER   114      16.706  98.438  71.678  1.00  0.00           C  
ATOM   1791  HB2 SER   114      17.471  97.942  71.081  1.00  0.00           H  
ATOM   1792  HB3 SER   114      15.923  98.887  71.067  1.00  0.00           H  
ATOM   1793  OG  SER   114      16.234  97.380  72.604  1.00  0.00           O  
ATOM   1794  HG  SER   114      16.026  96.620  72.056  1.00  0.00           H  
ATOM   1795  C   SER   114      17.862 100.567  71.233  1.00  0.00           C  
ATOM   1796  O   SER   114      17.191 101.638  71.125  1.00  0.00           O  
ATOM   1797  N   ARG   115      18.761 100.173  70.307  1.00  0.00           N  
ATOM   1798  H   ARG   115      19.505  99.562  70.613  1.00  0.00           H  
ATOM   1799  CA  ARG   115      18.965 100.845  69.042  1.00  0.00           C  
ATOM   1800  HA  ARG   115      18.116 101.446  68.713  1.00  0.00           H  
ATOM   1801  CB  ARG   115      20.027 101.906  69.122  1.00  0.00           C  
ATOM   1802  HB2 ARG   115      19.727 102.892  69.479  1.00  0.00           H  
ATOM   1803  HB3 ARG   115      20.220 102.069  68.062  1.00  0.00           H  
ATOM   1804  CG  ARG   115      21.335 101.507  69.788  1.00  0.00           C  
ATOM   1805  HG2 ARG   115      21.819 100.713  69.220  1.00  0.00           H  
ATOM   1806  HG3 ARG   115      21.195 101.031  70.759  1.00  0.00           H  
ATOM   1807  CD  ARG   115      22.315 102.711  69.822  1.00  0.00           C  
ATOM   1808  HD2 ARG   115      21.911 103.467  70.495  1.00  0.00           H  
ATOM   1809  HD3 ARG   115      22.459 103.097  68.813  1.00  0.00           H  
ATOM   1810  NE  ARG   115      23.628 102.341  70.279  1.00  0.00           N  
ATOM   1811  HE  ARG   115      23.658 101.593  70.958  1.00  0.00           H  
ATOM   1812  CZ  ARG   115      24.775 102.727  69.750  1.00  0.00           C  
ATOM   1813  NH1 ARG   115      24.987 103.597  68.819  1.00  0.00           N  
ATOM   1814 HH11 ARG   115      24.221 104.190  68.531  1.00  0.00           H  
ATOM   1815 HH12 ARG   115      25.944 103.835  68.603  1.00  0.00           H  
ATOM   1816  NH2 ARG   115      25.850 102.123  70.196  1.00  0.00           N  
ATOM   1817 HH21 ARG   115      26.736 102.443  69.831  1.00  0.00           H  
ATOM   1818 HH22 ARG   115      25.707 101.445  70.931  1.00  0.00           H  
ATOM   1819  C   ARG   115      19.251  99.724  67.979  1.00  0.00           C  
ATOM   1820  O   ARG   115      19.949  98.735  68.275  1.00  0.00           O  
ATOM   1821  N   LEU   116      18.625  99.746  66.801  1.00  0.00           N  
ATOM   1822  H   LEU   116      18.018 100.538  66.646  1.00  0.00           H  
ATOM   1823  CA  LEU   116      18.547  98.613  65.850  1.00  0.00           C  
ATOM   1824  HA  LEU   116      18.279  97.704  66.387  1.00  0.00           H  
ATOM   1825  CB  LEU   116      17.385  98.841  64.856  1.00  0.00           C  
ATOM   1826  HB2 LEU   116      17.437  99.886  64.550  1.00  0.00           H  
ATOM   1827  HB3 LEU   116      16.483  98.797  65.466  1.00  0.00           H  
ATOM   1828  CG  LEU   116      17.193  97.994  63.534  1.00  0.00           C  
ATOM   1829  HG  LEU   116      18.069  97.993  62.886  1.00  0.00           H  
ATOM   1830  CD1 LEU   116      17.001  96.428  63.821  1.00  0.00           C  
ATOM   1831 HD11 LEU   116      17.928  95.996  64.199  1.00  0.00           H  
ATOM   1832 HD12 LEU   116      16.127  96.347  64.466  1.00  0.00           H  
ATOM   1833 HD13 LEU   116      16.875  95.927  62.861  1.00  0.00           H  
ATOM   1834  CD2 LEU   116      15.945  98.445  62.862  1.00  0.00           C  
ATOM   1835 HD21 LEU   116      15.084  98.019  63.376  1.00  0.00           H  
ATOM   1836 HD22 LEU   116      15.842  99.507  62.640  1.00  0.00           H  
ATOM   1837 HD23 LEU   116      16.004  98.048  61.848  1.00  0.00           H  
ATOM   1838  C   LEU   116      19.943  98.268  65.165  1.00  0.00           C  
ATOM   1839  O   LEU   116      20.507  99.175  64.518  1.00  0.00           O  
ATOM   1840  N   ALA   117      20.410  96.984  65.251  1.00  0.00           N  
ATOM   1841  H   ALA   117      19.894  96.306  65.793  1.00  0.00           H  
ATOM   1842  CA  ALA   117      21.775  96.553  64.718  1.00  0.00           C  
ATOM   1843  HA  ALA   117      22.230  97.463  64.326  1.00  0.00           H  
ATOM   1844  CB  ALA   117      22.629  96.049  65.862  1.00  0.00           C  
ATOM   1845  HB1 ALA   117      23.577  95.717  65.438  1.00  0.00           H  
ATOM   1846  HB2 ALA   117      22.828  96.840  66.585  1.00  0.00           H  
ATOM   1847  HB3 ALA   117      22.209  95.206  66.411  1.00  0.00           H  
ATOM   1848  C   ALA   117      21.630  95.484  63.651  1.00  0.00           C  
ATOM   1849  O   ALA   117      22.614  95.157  62.999  1.00  0.00           O  
ATOM   1850  N   GLY   118      20.431  94.883  63.445  1.00  0.00           N  
ATOM   1851  H   GLY   118      19.652  95.177  64.018  1.00  0.00           H  
ATOM   1852  CA  GLY   118      20.199  93.964  62.312  1.00  0.00           C  
ATOM   1853  HA2 GLY   118      20.975  93.215  62.467  1.00  0.00           H  
ATOM   1854  HA3 GLY   118      20.458  94.413  61.353  1.00  0.00           H  
ATOM   1855  C   GLY   118      18.940  93.099  62.324  1.00  0.00           C  
ATOM   1856  O   GLY   118      18.336  92.984  63.353  1.00  0.00           O  
ATOM   1857  N   PHE   119      18.586  92.539  61.145  1.00  0.00           N  
ATOM   1858  H   PHE   119      19.069  92.878  60.326  1.00  0.00           H  
ATOM   1859  CA  PHE   119      17.457  91.534  60.946  1.00  0.00           C  
ATOM   1860  HA  PHE   119      16.711  91.504  61.741  1.00  0.00           H  
ATOM   1861  CB  PHE   119      16.576  91.854  59.727  1.00  0.00           C  
ATOM   1862  HB2 PHE   119      15.897  91.023  59.535  1.00  0.00           H  
ATOM   1863  HB3 PHE   119      17.176  92.134  58.861  1.00  0.00           H  
ATOM   1864  CG  PHE   119      15.660  93.063  59.978  1.00  0.00           C  
ATOM   1865  CD1 PHE   119      14.358  92.792  60.447  1.00  0.00           C  
ATOM   1866  HD1 PHE   119      14.062  91.835  60.849  1.00  0.00           H  
ATOM   1867  CE1 PHE   119      13.423  93.842  60.549  1.00  0.00           C  
ATOM   1868  HE1 PHE   119      12.529  93.661  61.127  1.00  0.00           H  
ATOM   1869  CZ  PHE   119      13.832  95.165  60.129  1.00  0.00           C  
ATOM   1870  HZ  PHE   119      13.184  96.027  60.182  1.00  0.00           H  
ATOM   1871  CE2 PHE   119      15.049  95.357  59.528  1.00  0.00           C  
ATOM   1872  HE2 PHE   119      15.341  96.344  59.202  1.00  0.00           H  
ATOM   1873  CD2 PHE   119      15.937  94.299  59.429  1.00  0.00           C  
ATOM   1874  HD2 PHE   119      16.953  94.494  59.121  1.00  0.00           H  
ATOM   1875  C   PHE   119      18.076  90.095  60.878  1.00  0.00           C  
ATOM   1876  O   PHE   119      18.756  89.819  59.961  1.00  0.00           O  
ATOM   1877  N   VAL   120      17.762  89.225  61.818  1.00  0.00           N  
ATOM   1878  H   VAL   120      17.103  89.556  62.508  1.00  0.00           H  
ATOM   1879  CA  VAL   120      18.028  87.810  61.723  1.00  0.00           C  
ATOM   1880  HA  VAL   120      18.924  87.651  61.124  1.00  0.00           H  
ATOM   1881  CB  VAL   120      18.147  87.069  63.099  1.00  0.00           C  
ATOM   1882  HB  VAL   120      17.326  87.312  63.773  1.00  0.00           H  
ATOM   1883  CG1 VAL   120      18.285  85.567  63.016  1.00  0.00           C  
ATOM   1884 HG11 VAL   120      17.369  85.167  62.581  1.00  0.00           H  
ATOM   1885 HG12 VAL   120      19.049  85.245  62.307  1.00  0.00           H  
ATOM   1886 HG13 VAL   120      18.525  85.213  64.018  1.00  0.00           H  
ATOM   1887  CG2 VAL   120      19.296  87.702  63.821  1.00  0.00           C  
ATOM   1888 HG21 VAL   120      19.567  87.082  64.676  1.00  0.00           H  
ATOM   1889 HG22 VAL   120      20.128  87.832  63.129  1.00  0.00           H  
ATOM   1890 HG23 VAL   120      19.001  88.657  64.254  1.00  0.00           H  
ATOM   1891  C   VAL   120      16.821  87.218  61.041  1.00  0.00           C  
ATOM   1892  O   VAL   120      15.748  87.148  61.613  1.00  0.00           O  
ATOM   1893  N   LEU   121      16.930  86.737  59.797  1.00  0.00           N  
ATOM   1894  H   LEU   121      17.879  86.790  59.456  1.00  0.00           H  
ATOM   1895  CA  LEU   121      15.997  86.017  59.022  1.00  0.00           C  
ATOM   1896  HA  LEU   121      14.976  86.340  59.225  1.00  0.00           H  
ATOM   1897  CB  LEU   121      16.277  86.296  57.565  1.00  0.00           C  
ATOM   1898  HB2 LEU   121      15.513  85.774  56.988  1.00  0.00           H  
ATOM   1899  HB3 LEU   121      17.239  85.820  57.375  1.00  0.00           H  
ATOM   1900  CG  LEU   121      16.479  87.708  57.052  1.00  0.00           C  
ATOM   1901  HG  LEU   121      17.203  88.244  57.666  1.00  0.00           H  
ATOM   1902  CD1 LEU   121      17.039  87.738  55.601  1.00  0.00           C  
ATOM   1903 HD11 LEU   121      16.180  87.558  54.955  1.00  0.00           H  
ATOM   1904 HD12 LEU   121      17.431  88.723  55.347  1.00  0.00           H  
ATOM   1905 HD13 LEU   121      17.942  87.148  55.448  1.00  0.00           H  
ATOM   1906  CD2 LEU   121      15.257  88.520  57.219  1.00  0.00           C  
ATOM   1907 HD21 LEU   121      15.440  89.563  56.960  1.00  0.00           H  
ATOM   1908 HD22 LEU   121      14.397  87.988  56.812  1.00  0.00           H  
ATOM   1909 HD23 LEU   121      15.007  88.561  58.279  1.00  0.00           H  
ATOM   1910  C   LEU   121      16.056  84.481  59.342  1.00  0.00           C  
ATOM   1911  O   LEU   121      16.946  83.902  59.977  1.00  0.00           O  
ATOM   1912  N   ASP   122      14.977  83.814  58.816  1.00  0.00           N  
ATOM   1913  H   ASP   122      14.148  84.350  58.606  1.00  0.00           H  
ATOM   1914  CA  ASP   122      15.069  82.378  58.458  1.00  0.00           C  
ATOM   1915  HA  ASP   122      15.776  81.901  59.137  1.00  0.00           H  
ATOM   1916  CB  ASP   122      13.715  81.750  58.701  1.00  0.00           C  
ATOM   1917  HB2 ASP   122      13.081  81.868  57.822  1.00  0.00           H  
ATOM   1918  HB3 ASP   122      13.335  82.278  59.575  1.00  0.00           H  
ATOM   1919  CG  ASP   122      13.720  80.326  59.109  1.00  0.00           C  
ATOM   1920  OD1 ASP   122      12.802  79.953  59.902  1.00  0.00           O  
ATOM   1921  OD2 ASP   122      14.445  79.497  58.554  1.00  0.00           O  
ATOM   1922  C   ASP   122      15.500  82.146  57.077  1.00  0.00           C  
ATOM   1923  O   ASP   122      15.401  83.037  56.248  1.00  0.00           O  
ATOM   1924  N   MET   123      15.960  80.938  56.800  1.00  0.00           N  
ATOM   1925  H   MET   123      15.993  80.287  57.572  1.00  0.00           H  
ATOM   1926  CA  MET   123      16.335  80.356  55.509  1.00  0.00           C  
ATOM   1927  HA  MET   123      17.221  80.863  55.126  1.00  0.00           H  
ATOM   1928  CB  MET   123      16.507  78.784  55.720  1.00  0.00           C  
ATOM   1929  HB2 MET   123      15.692  78.473  56.375  1.00  0.00           H  
ATOM   1930  HB3 MET   123      17.449  78.712  56.264  1.00  0.00           H  
ATOM   1931  CG  MET   123      16.581  77.981  54.421  1.00  0.00           C  
ATOM   1932  HG2 MET   123      15.611  77.864  53.939  1.00  0.00           H  
ATOM   1933  HG3 MET   123      16.756  76.928  54.642  1.00  0.00           H  
ATOM   1934  SD  MET   123      17.877  78.529  53.358  1.00  0.00           S  
ATOM   1935  CE  MET   123      18.121  76.950  52.567  1.00  0.00           C  
ATOM   1936  HE1 MET   123      18.302  76.175  53.312  1.00  0.00           H  
ATOM   1937  HE2 MET   123      17.330  76.690  51.863  1.00  0.00           H  
ATOM   1938  HE3 MET   123      19.006  77.066  51.942  1.00  0.00           H  
ATOM   1939  C   MET   123      15.293  80.689  54.457  1.00  0.00           C  
ATOM   1940  O   MET   123      15.593  81.155  53.378  1.00  0.00           O  
ATOM   1941  N   PHE   124      14.022  80.439  54.871  1.00  0.00           N  
ATOM   1942  H   PHE   124      13.795  80.032  55.767  1.00  0.00           H  
ATOM   1943  CA  PHE   124      12.891  80.754  54.033  1.00  0.00           C  
ATOM   1944  HA  PHE   124      13.108  80.612  52.974  1.00  0.00           H  
ATOM   1945  CB  PHE   124      11.752  79.803  54.390  1.00  0.00           C  
ATOM   1946  HB2 PHE   124      10.927  79.943  53.692  1.00  0.00           H  
ATOM   1947  HB3 PHE   124      11.416  79.968  55.414  1.00  0.00           H  
ATOM   1948  CG  PHE   124      12.143  78.334  54.291  1.00  0.00           C  
ATOM   1949  CD1 PHE   124      11.903  77.438  55.400  1.00  0.00           C  
ATOM   1950  HD1 PHE   124      11.393  77.758  56.297  1.00  0.00           H  
ATOM   1951  CE1 PHE   124      12.211  76.063  55.305  1.00  0.00           C  
ATOM   1952  HE1 PHE   124      11.899  75.353  56.057  1.00  0.00           H  
ATOM   1953  CZ  PHE   124      12.914  75.575  54.187  1.00  0.00           C  
ATOM   1954  HZ  PHE   124      13.310  74.570  54.190  1.00  0.00           H  
ATOM   1955  CE2 PHE   124      13.207  76.432  53.085  1.00  0.00           C  
ATOM   1956  HE2 PHE   124      13.949  76.195  52.336  1.00  0.00           H  
ATOM   1957  CD2 PHE   124      12.765  77.779  53.137  1.00  0.00           C  
ATOM   1958  HD2 PHE   124      12.934  78.391  52.263  1.00  0.00           H  
ATOM   1959  C   PHE   124      12.368  82.241  54.057  1.00  0.00           C  
ATOM   1960  O   PHE   124      11.497  82.627  53.347  1.00  0.00           O  
ATOM   1961  N   CYS   125      12.850  83.165  54.876  1.00  0.00           N  
ATOM   1962  H   CYS   125      13.647  82.914  55.443  1.00  0.00           H  
ATOM   1963  CA  CYS   125      12.348  84.556  54.978  1.00  0.00           C  
ATOM   1964  HA  CYS   125      11.354  84.582  54.531  1.00  0.00           H  
ATOM   1965  CB  CYS   125      11.977  84.945  56.390  1.00  0.00           C  
ATOM   1966  HB2 CYS   125      11.644  85.980  56.470  1.00  0.00           H  
ATOM   1967  HB3 CYS   125      12.894  84.841  56.970  1.00  0.00           H  
ATOM   1968  SG  CYS   125      10.656  84.002  57.124  1.00  0.00           S  
ATOM   1969  HG  CYS   125      10.811  84.491  58.357  1.00  0.00           H  
ATOM   1970  C   CYS   125      13.178  85.655  54.230  1.00  0.00           C  
ATOM   1971  O   CYS   125      13.261  86.823  54.511  1.00  0.00           O  
ATOM   1972  N   THR   126      13.785  85.278  53.125  1.00  0.00           N  
ATOM   1973  H   THR   126      13.896  84.284  52.985  1.00  0.00           H  
ATOM   1974  CA  THR   126      14.652  86.134  52.260  1.00  0.00           C  
ATOM   1975  HA  THR   126      15.467  86.622  52.795  1.00  0.00           H  
ATOM   1976  CB  THR   126      15.318  85.247  51.142  1.00  0.00           C  
ATOM   1977  HB  THR   126      15.551  85.906  50.305  1.00  0.00           H  
ATOM   1978  CG2 THR   126      16.588  84.523  51.617  1.00  0.00           C  
ATOM   1979 HG21 THR   126      17.168  84.261  50.731  1.00  0.00           H  
ATOM   1980 HG22 THR   126      17.205  85.174  52.237  1.00  0.00           H  
ATOM   1981 HG23 THR   126      16.384  83.623  52.197  1.00  0.00           H  
ATOM   1982  OG1 THR   126      14.500  84.234  50.633  1.00  0.00           O  
ATOM   1983  HG1 THR   126      13.791  84.680  50.164  1.00  0.00           H  
ATOM   1984  C   THR   126      13.880  87.286  51.562  1.00  0.00           C  
ATOM   1985  O   THR   126      14.508  88.210  51.157  1.00  0.00           O  
ATOM   1986  N   SER   127      12.558  87.208  51.506  1.00  0.00           N  
ATOM   1987  H   SER   127      12.141  86.346  51.826  1.00  0.00           H  
ATOM   1988  CA  SER   127      11.648  88.224  50.842  1.00  0.00           C  
ATOM   1989  HA  SER   127      12.017  88.504  49.856  1.00  0.00           H  
ATOM   1990  CB  SER   127      10.297  87.558  50.781  1.00  0.00           C  
ATOM   1991  HB2 SER   127      10.371  86.660  50.169  1.00  0.00           H  
ATOM   1992  HB3 SER   127       9.589  88.281  50.375  1.00  0.00           H  
ATOM   1993  OG  SER   127       9.638  87.259  52.007  1.00  0.00           O  
ATOM   1994  HG  SER   127       9.796  86.332  52.200  1.00  0.00           H  
ATOM   1995  C   SER   127      11.571  89.532  51.619  1.00  0.00           C  
ATOM   1996  O   SER   127      11.448  90.639  51.120  1.00  0.00           O  
ATOM   1997  N   MET   128      11.699  89.382  52.962  1.00  0.00           N  
ATOM   1998  H   MET   128      11.556  88.459  53.345  1.00  0.00           H  
ATOM   1999  CA  MET   128      11.871  90.388  54.034  1.00  0.00           C  
ATOM   2000  HA  MET   128      11.060  91.115  54.064  1.00  0.00           H  
ATOM   2001  CB  MET   128      11.799  89.710  55.379  1.00  0.00           C  
ATOM   2002  HB2 MET   128      12.192  90.330  56.184  1.00  0.00           H  
ATOM   2003  HB3 MET   128      12.506  88.881  55.335  1.00  0.00           H  
ATOM   2004  CG  MET   128      10.441  89.063  55.630  1.00  0.00           C  
ATOM   2005  HG2 MET   128      10.585  88.257  56.350  1.00  0.00           H  
ATOM   2006  HG3 MET   128       9.990  88.649  54.727  1.00  0.00           H  
ATOM   2007  SD  MET   128       9.245  90.228  56.236  1.00  0.00           S  
ATOM   2008  CE  MET   128       7.912  88.996  56.614  1.00  0.00           C  
ATOM   2009  HE1 MET   128       8.112  88.448  57.534  1.00  0.00           H  
ATOM   2010  HE2 MET   128       6.923  89.377  56.871  1.00  0.00           H  
ATOM   2011  HE3 MET   128       7.917  88.242  55.826  1.00  0.00           H  
ATOM   2012  C   MET   128      13.147  91.189  53.927  1.00  0.00           C  
ATOM   2013  O   MET   128      13.445  92.229  54.596  1.00  0.00           O  
ATOM   2014  N   ILE   129      14.073  90.797  53.050  1.00  0.00           N  
ATOM   2015  H   ILE   129      13.840  89.929  52.589  1.00  0.00           H  
ATOM   2016  CA  ILE   129      15.284  91.646  52.664  1.00  0.00           C  
ATOM   2017  HA  ILE   129      15.623  92.021  53.630  1.00  0.00           H  
ATOM   2018  CB  ILE   129      16.340  90.712  51.845  1.00  0.00           C  
ATOM   2019  HB  ILE   129      15.793  90.308  50.993  1.00  0.00           H  
ATOM   2020  CG2 ILE   129      17.351  91.645  51.224  1.00  0.00           C  
ATOM   2021 HG21 ILE   129      18.120  91.059  50.720  1.00  0.00           H  
ATOM   2022 HG22 ILE   129      16.937  92.221  50.397  1.00  0.00           H  
ATOM   2023 HG23 ILE   129      17.808  92.221  52.029  1.00  0.00           H  
ATOM   2024  CG1 ILE   129      16.985  89.628  52.714  1.00  0.00           C  
ATOM   2025 HG12 ILE   129      16.251  89.078  53.302  1.00  0.00           H  
ATOM   2026 HG13 ILE   129      17.737  90.077  53.363  1.00  0.00           H  
ATOM   2027  CD1 ILE   129      17.672  88.597  51.791  1.00  0.00           C  
ATOM   2028 HD11 ILE   129      17.643  88.853  50.732  1.00  0.00           H  
ATOM   2029 HD12 ILE   129      18.740  88.614  52.010  1.00  0.00           H  
ATOM   2030 HD13 ILE   129      17.283  87.579  51.806  1.00  0.00           H  
ATOM   2031  C   ILE   129      14.828  92.878  51.804  1.00  0.00           C  
ATOM   2032  O   ILE   129      15.267  93.993  52.002  1.00  0.00           O  
ATOM   2033  N   ASP   130      13.744  92.841  51.009  1.00  0.00           N  
ATOM   2034  H   ASP   130      13.247  91.962  51.005  1.00  0.00           H  
ATOM   2035  CA  ASP   130      13.159  94.075  50.353  1.00  0.00           C  
ATOM   2036  HA  ASP   130      14.046  94.592  49.987  1.00  0.00           H  
ATOM   2037  CB  ASP   130      12.206  93.704  49.241  1.00  0.00           C  
ATOM   2038  HB2 ASP   130      11.766  94.608  48.820  1.00  0.00           H  
ATOM   2039  HB3 ASP   130      11.429  93.133  49.749  1.00  0.00           H  
ATOM   2040  CG  ASP   130      12.914  92.829  48.232  1.00  0.00           C  
ATOM   2041  OD1 ASP   130      14.097  93.169  47.934  1.00  0.00           O  
ATOM   2042  OD2 ASP   130      12.341  91.865  47.691  1.00  0.00           O  
ATOM   2043  C   ASP   130      12.481  95.051  51.411  1.00  0.00           C  
ATOM   2044  O   ASP   130      12.181  96.186  51.089  1.00  0.00           O  
ATOM   2045  N   VAL   131      12.376  94.613  52.662  1.00  0.00           N  
ATOM   2046  H   VAL   131      12.522  93.624  52.802  1.00  0.00           H  
ATOM   2047  CA  VAL   131      11.849  95.339  53.825  1.00  0.00           C  
ATOM   2048  HA  VAL   131      11.334  96.245  53.505  1.00  0.00           H  
ATOM   2049  CB  VAL   131      10.855  94.532  54.677  1.00  0.00           C  
ATOM   2050  HB  VAL   131      11.211  93.558  55.011  1.00  0.00           H  
ATOM   2051  CG1 VAL   131      10.405  95.216  55.975  1.00  0.00           C  
ATOM   2052 HG11 VAL   131      11.350  95.477  56.452  1.00  0.00           H  
ATOM   2053 HG12 VAL   131       9.733  96.072  55.904  1.00  0.00           H  
ATOM   2054 HG13 VAL   131      10.016  94.384  56.562  1.00  0.00           H  
ATOM   2055  CG2 VAL   131       9.523  94.276  53.959  1.00  0.00           C  
ATOM   2056 HG21 VAL   131       9.624  93.585  53.122  1.00  0.00           H  
ATOM   2057 HG22 VAL   131       8.808  93.801  54.631  1.00  0.00           H  
ATOM   2058 HG23 VAL   131       9.062  95.176  53.554  1.00  0.00           H  
ATOM   2059  C   VAL   131      12.998  95.927  54.724  1.00  0.00           C  
ATOM   2060  O   VAL   131      13.002  97.148  54.772  1.00  0.00           O  
ATOM   2061  N   ALA   132      14.005  95.140  55.071  1.00  0.00           N  
ATOM   2062  H   ALA   132      13.896  94.163  54.840  1.00  0.00           H  
ATOM   2063  CA  ALA   132      15.258  95.552  55.727  1.00  0.00           C  
ATOM   2064  HA  ALA   132      15.085  96.096  56.656  1.00  0.00           H  
ATOM   2065  CB  ALA   132      15.958  94.216  56.057  1.00  0.00           C  
ATOM   2066  HB1 ALA   132      15.263  93.640  56.667  1.00  0.00           H  
ATOM   2067  HB2 ALA   132      16.206  93.814  55.074  1.00  0.00           H  
ATOM   2068  HB3 ALA   132      16.874  94.459  56.595  1.00  0.00           H  
ATOM   2069  C   ALA   132      16.027  96.456  54.719  1.00  0.00           C  
ATOM   2070  O   ALA   132      16.663  97.409  55.170  1.00  0.00           O  
ATOM   2071  N   SER   133      16.050  96.341  53.391  1.00  0.00           N  
ATOM   2072  H   SER   133      15.575  95.514  53.057  1.00  0.00           H  
ATOM   2073  CA  SER   133      16.737  97.237  52.466  1.00  0.00           C  
ATOM   2074  HA  SER   133      17.683  97.537  52.915  1.00  0.00           H  
ATOM   2075  CB  SER   133      17.034  96.643  51.100  1.00  0.00           C  
ATOM   2076  HB2 SER   133      17.911  97.167  50.721  1.00  0.00           H  
ATOM   2077  HB3 SER   133      16.113  96.660  50.518  1.00  0.00           H  
ATOM   2078  OG  SER   133      17.462  95.270  51.173  1.00  0.00           O  
ATOM   2079  HG  SER   133      16.693  94.761  51.439  1.00  0.00           H  
ATOM   2080  C   SER   133      15.961  98.602  52.276  1.00  0.00           C  
ATOM   2081  O   SER   133      16.575  99.672  52.124  1.00  0.00           O  
ATOM   2082  N   GLU   134      14.614  98.572  52.244  1.00  0.00           N  
ATOM   2083  H   GLU   134      14.118  97.698  52.341  1.00  0.00           H  
ATOM   2084  CA  GLU   134      13.833  99.821  52.221  1.00  0.00           C  
ATOM   2085  HA  GLU   134      13.972 100.336  51.270  1.00  0.00           H  
ATOM   2086  CB  GLU   134      12.329  99.544  52.327  1.00  0.00           C  
ATOM   2087  HB2 GLU   134      12.087  99.405  53.381  1.00  0.00           H  
ATOM   2088  HB3 GLU   134      11.998  98.577  51.949  1.00  0.00           H  
ATOM   2089  CG  GLU   134      11.444 100.556  51.661  1.00  0.00           C  
ATOM   2090  HG2 GLU   134      12.057 101.400  51.346  1.00  0.00           H  
ATOM   2091  HG3 GLU   134      10.616 100.729  52.348  1.00  0.00           H  
ATOM   2092  CD  GLU   134      10.938 100.079  50.306  1.00  0.00           C  
ATOM   2093  OE1 GLU   134      11.753  99.916  49.368  1.00  0.00           O  
ATOM   2094  OE2 GLU   134       9.768  99.790  50.124  1.00  0.00           O  
ATOM   2095  C   GLU   134      14.126 100.811  53.339  1.00  0.00           C  
ATOM   2096  O   GLU   134      14.300 102.018  53.039  1.00  0.00           O  
ATOM   2097  N   PHE   135      14.384 100.313  54.545  1.00  0.00           N  
ATOM   2098  H   PHE   135      14.212  99.322  54.636  1.00  0.00           H  
ATOM   2099  CA  PHE   135      14.921 100.992  55.723  1.00  0.00           C  
ATOM   2100  HA  PHE   135      14.562 102.003  55.527  1.00  0.00           H  
ATOM   2101  CB  PHE   135      14.133 100.482  56.921  1.00  0.00           C  
ATOM   2102  HB2 PHE   135      14.458 101.061  57.786  1.00  0.00           H  
ATOM   2103  HB3 PHE   135      14.426  99.451  57.123  1.00  0.00           H  
ATOM   2104  CG  PHE   135      12.584 100.586  56.817  1.00  0.00           C  
ATOM   2105  CD1 PHE   135      11.716  99.493  56.637  1.00  0.00           C  
ATOM   2106  HD1 PHE   135      12.006  98.456  56.550  1.00  0.00           H  
ATOM   2107  CE1 PHE   135      10.324  99.768  56.450  1.00  0.00           C  
ATOM   2108  HE1 PHE   135       9.681  98.943  56.182  1.00  0.00           H  
ATOM   2109  CZ  PHE   135       9.782 101.044  56.741  1.00  0.00           C  
ATOM   2110  HZ  PHE   135       8.716 101.147  56.602  1.00  0.00           H  
ATOM   2111  CE2 PHE   135      10.680 102.130  56.961  1.00  0.00           C  
ATOM   2112  HE2 PHE   135      10.327 103.128  57.173  1.00  0.00           H  
ATOM   2113  CD2 PHE   135      12.068 101.849  56.961  1.00  0.00           C  
ATOM   2114  HD2 PHE   135      12.784 102.638  57.140  1.00  0.00           H  
ATOM   2115  C   PHE   135      16.479 101.020  55.981  1.00  0.00           C  
ATOM   2116  O   PHE   135      16.877 101.555  57.069  1.00  0.00           O  
ATOM   2117  N   SER   136      17.175 100.534  54.998  1.00  0.00           N  
ATOM   2118  H   SER   136      16.721 100.373  54.110  1.00  0.00           H  
ATOM   2119  CA  SER   136      18.652 100.476  55.044  1.00  0.00           C  
ATOM   2120  HA  SER   136      18.782  99.707  54.283  1.00  0.00           H  
ATOM   2121  CB  SER   136      19.176 101.767  54.627  1.00  0.00           C  
ATOM   2122  HB2 SER   136      20.219 101.628  54.344  1.00  0.00           H  
ATOM   2123  HB3 SER   136      19.081 102.302  55.571  1.00  0.00           H  
ATOM   2124  OG  SER   136      18.567 102.441  53.625  1.00  0.00           O  
ATOM   2125  HG  SER   136      18.631 101.973  52.790  1.00  0.00           H  
ATOM   2126  C   SER   136      19.356  99.895  56.230  1.00  0.00           C  
ATOM   2127  O   SER   136      20.380 100.395  56.629  1.00  0.00           O  
ATOM   2128  N   VAL   137      18.950  98.757  56.769  1.00  0.00           N  
ATOM   2129  H   VAL   137      18.173  98.301  56.312  1.00  0.00           H  
ATOM   2130  CA  VAL   137      19.512  97.934  57.882  1.00  0.00           C  
ATOM   2131  HA  VAL   137      20.364  98.529  58.211  1.00  0.00           H  
ATOM   2132  CB  VAL   137      18.567  97.797  58.990  1.00  0.00           C  
ATOM   2133  HB  VAL   137      17.596  97.465  58.625  1.00  0.00           H  
ATOM   2134  CG1 VAL   137      18.952  96.805  60.154  1.00  0.00           C  
ATOM   2135 HG11 VAL   137      19.847  97.035  60.732  1.00  0.00           H  
ATOM   2136 HG12 VAL   137      18.178  96.876  60.917  1.00  0.00           H  
ATOM   2137 HG13 VAL   137      19.014  95.791  59.758  1.00  0.00           H  
ATOM   2138  CG2 VAL   137      18.263  99.147  59.660  1.00  0.00           C  
ATOM   2139 HG21 VAL   137      17.803  99.165  60.648  1.00  0.00           H  
ATOM   2140 HG22 VAL   137      19.233  99.624  59.799  1.00  0.00           H  
ATOM   2141 HG23 VAL   137      17.741  99.832  58.991  1.00  0.00           H  
ATOM   2142  C   VAL   137      20.023  96.527  57.420  1.00  0.00           C  
ATOM   2143  O   VAL   137      19.373  95.892  56.536  1.00  0.00           O  
ATOM   2144  N   PRO   138      21.151  96.038  57.949  1.00  0.00           N  
ATOM   2145  CD  PRO   138      22.192  96.908  58.600  1.00  0.00           C  
ATOM   2146  HD2 PRO   138      22.582  97.531  57.796  1.00  0.00           H  
ATOM   2147  HD3 PRO   138      21.871  97.504  59.455  1.00  0.00           H  
ATOM   2148  CG  PRO   138      23.270  95.894  59.096  1.00  0.00           C  
ATOM   2149  HG2 PRO   138      24.273  96.313  59.175  1.00  0.00           H  
ATOM   2150  HG3 PRO   138      22.927  95.467  60.039  1.00  0.00           H  
ATOM   2151  CB  PRO   138      23.213  94.825  58.059  1.00  0.00           C  
ATOM   2152  HB2 PRO   138      23.896  95.105  57.257  1.00  0.00           H  
ATOM   2153  HB3 PRO   138      23.509  93.894  58.542  1.00  0.00           H  
ATOM   2154  CA  PRO   138      21.762  94.763  57.501  1.00  0.00           C  
ATOM   2155  HA  PRO   138      21.877  94.779  56.417  1.00  0.00           H  
ATOM   2156  C   PRO   138      21.038  93.498  57.936  1.00  0.00           C  
ATOM   2157  O   PRO   138      20.363  93.444  58.986  1.00  0.00           O  
ATOM   2158  N   SER   139      21.056  92.383  57.183  1.00  0.00           N  
ATOM   2159  H   SER   139      21.490  92.270  56.278  1.00  0.00           H  
ATOM   2160  CA  SER   139      20.371  91.105  57.511  1.00  0.00           C  
ATOM   2161  HA  SER   139      20.063  91.186  58.553  1.00  0.00           H  
ATOM   2162  CB  SER   139      19.023  90.936  56.811  1.00  0.00           C  
ATOM   2163  HB2 SER   139      18.485  91.853  57.048  1.00  0.00           H  
ATOM   2164  HB3 SER   139      18.415  90.100  57.156  1.00  0.00           H  
ATOM   2165  OG  SER   139      19.122  90.764  55.453  1.00  0.00           O  
ATOM   2166  HG  SER   139      19.098  91.632  55.044  1.00  0.00           H  
ATOM   2167  C   SER   139      21.228  89.848  57.448  1.00  0.00           C  
ATOM   2168  O   SER   139      22.205  89.811  56.755  1.00  0.00           O  
ATOM   2169  N   TYR   140      20.888  88.878  58.288  1.00  0.00           N  
ATOM   2170  H   TYR   140      20.058  89.026  58.844  1.00  0.00           H  
ATOM   2171  CA  TYR   140      21.695  87.606  58.483  1.00  0.00           C  
ATOM   2172  HA  TYR   140      22.463  87.490  57.719  1.00  0.00           H  
ATOM   2173  CB  TYR   140      22.433  87.685  59.762  1.00  0.00           C  
ATOM   2174  HB2 TYR   140      23.061  86.795  59.815  1.00  0.00           H  
ATOM   2175  HB3 TYR   140      21.685  87.611  60.551  1.00  0.00           H  
ATOM   2176  CG  TYR   140      23.301  88.833  60.106  1.00  0.00           C  
ATOM   2177  CD1 TYR   140      24.744  88.641  60.162  1.00  0.00           C  
ATOM   2178  HD1 TYR   140      25.203  87.696  59.911  1.00  0.00           H  
ATOM   2179  CE1 TYR   140      25.544  89.734  60.510  1.00  0.00           C  
ATOM   2180  HE1 TYR   140      26.607  89.577  60.409  1.00  0.00           H  
ATOM   2181  CZ  TYR   140      24.957  90.943  60.983  1.00  0.00           C  
ATOM   2182  OH  TYR   140      25.766  91.936  61.279  1.00  0.00           O  
ATOM   2183  HH  TYR   140      26.617  91.521  61.440  1.00  0.00           H  
ATOM   2184  CE2 TYR   140      23.563  91.108  60.963  1.00  0.00           C  
ATOM   2185  HE2 TYR   140      23.162  92.081  61.208  1.00  0.00           H  
ATOM   2186  CD2 TYR   140      22.764  90.128  60.412  1.00  0.00           C  
ATOM   2187  HD2 TYR   140      21.687  90.208  60.442  1.00  0.00           H  
ATOM   2188  C   TYR   140      20.766  86.422  58.445  1.00  0.00           C  
ATOM   2189  O   TYR   140      19.566  86.684  58.741  1.00  0.00           O  
ATOM   2190  N   ILE   141      21.135  85.160  58.185  1.00  0.00           N  
ATOM   2191  H   ILE   141      22.096  84.956  57.951  1.00  0.00           H  
ATOM   2192  CA  ILE   141      20.174  84.016  58.268  1.00  0.00           C  
ATOM   2193  HA  ILE   141      19.165  84.340  58.522  1.00  0.00           H  
ATOM   2194  CB  ILE   141      20.331  83.187  56.941  1.00  0.00           C  
ATOM   2195  HB  ILE   141      21.371  82.989  56.681  1.00  0.00           H  
ATOM   2196  CG2 ILE   141      19.809  81.764  57.061  1.00  0.00           C  
ATOM   2197 HG21 ILE   141      20.491  81.155  57.654  1.00  0.00           H  
ATOM   2198 HG22 ILE   141      18.781  81.875  57.408  1.00  0.00           H  
ATOM   2199 HG23 ILE   141      19.778  81.412  56.030  1.00  0.00           H  
ATOM   2200  CG1 ILE   141      19.564  83.874  55.747  1.00  0.00           C  
ATOM   2201 HG12 ILE   141      19.655  84.946  55.920  1.00  0.00           H  
ATOM   2202 HG13 ILE   141      18.555  83.482  55.874  1.00  0.00           H  
ATOM   2203  CD1 ILE   141      20.220  83.528  54.395  1.00  0.00           C  
ATOM   2204 HD11 ILE   141      19.526  83.859  53.623  1.00  0.00           H  
ATOM   2205 HD12 ILE   141      21.097  84.120  54.137  1.00  0.00           H  
ATOM   2206 HD13 ILE   141      20.414  82.499  54.092  1.00  0.00           H  
ATOM   2207  C   ILE   141      20.569  83.116  59.492  1.00  0.00           C  
ATOM   2208  O   ILE   141      21.790  82.879  59.607  1.00  0.00           O  
ATOM   2209  N   PHE   142      19.567  82.539  60.122  1.00  0.00           N  
ATOM   2210  H   PHE   142      18.583  82.763  60.074  1.00  0.00           H  
ATOM   2211  CA  PHE   142      19.761  81.325  60.923  1.00  0.00           C  
ATOM   2212  HA  PHE   142      20.822  81.194  61.138  1.00  0.00           H  
ATOM   2213  CB  PHE   142      19.242  81.530  62.333  1.00  0.00           C  
ATOM   2214  HB2 PHE   142      18.154  81.601  62.342  1.00  0.00           H  
ATOM   2215  HB3 PHE   142      19.645  82.378  62.887  1.00  0.00           H  
ATOM   2216  CG  PHE   142      19.510  80.288  63.086  1.00  0.00           C  
ATOM   2217  CD1 PHE   142      20.691  80.168  63.889  1.00  0.00           C  
ATOM   2218  HD1 PHE   142      21.372  81.001  63.987  1.00  0.00           H  
ATOM   2219  CE1 PHE   142      20.956  78.959  64.573  1.00  0.00           C  
ATOM   2220  HE1 PHE   142      21.867  78.833  65.139  1.00  0.00           H  
ATOM   2221  CZ  PHE   142      20.117  77.873  64.523  1.00  0.00           C  
ATOM   2222  HZ  PHE   142      20.407  76.985  65.065  1.00  0.00           H  
ATOM   2223  CE2 PHE   142      18.828  78.087  63.965  1.00  0.00           C  
ATOM   2224  HE2 PHE   142      18.080  77.331  64.155  1.00  0.00           H  
ATOM   2225  CD2 PHE   142      18.573  79.265  63.232  1.00  0.00           C  
ATOM   2226  HD2 PHE   142      17.640  79.434  62.713  1.00  0.00           H  
ATOM   2227  C   PHE   142      19.102  80.166  60.180  1.00  0.00           C  
ATOM   2228  O   PHE   142      17.875  80.165  59.957  1.00  0.00           O  
ATOM   2229  N   LEU   143      19.885  79.159  59.872  1.00  0.00           N  
ATOM   2230  H   LEU   143      20.825  79.285  60.218  1.00  0.00           H  
ATOM   2231  CA  LEU   143      19.520  77.955  59.192  1.00  0.00           C  
ATOM   2232  HA  LEU   143      18.536  78.029  58.730  1.00  0.00           H  
ATOM   2233  CB  LEU   143      20.615  77.687  58.160  1.00  0.00           C  
ATOM   2234  HB2 LEU   143      21.475  77.556  58.816  1.00  0.00           H  
ATOM   2235  HB3 LEU   143      20.808  78.589  57.579  1.00  0.00           H  
ATOM   2236  CG  LEU   143      20.474  76.399  57.411  1.00  0.00           C  
ATOM   2237  HG  LEU   143      20.041  75.646  58.070  1.00  0.00           H  
ATOM   2238  CD1 LEU   143      19.505  76.567  56.256  1.00  0.00           C  
ATOM   2239 HD11 LEU   143      19.526  75.667  55.641  1.00  0.00           H  
ATOM   2240 HD12 LEU   143      18.569  76.892  56.710  1.00  0.00           H  
ATOM   2241 HD13 LEU   143      19.808  77.419  55.648  1.00  0.00           H  
ATOM   2242  CD2 LEU   143      21.763  75.808  56.822  1.00  0.00           C  
ATOM   2243 HD21 LEU   143      22.453  75.479  57.599  1.00  0.00           H  
ATOM   2244 HD22 LEU   143      21.538  74.839  56.375  1.00  0.00           H  
ATOM   2245 HD23 LEU   143      22.265  76.502  56.148  1.00  0.00           H  
ATOM   2246  C   LEU   143      19.393  76.885  60.252  1.00  0.00           C  
ATOM   2247  O   LEU   143      20.331  76.387  60.883  1.00  0.00           O  
ATOM   2248  N   THR   144      18.134  76.498  60.505  1.00  0.00           N  
ATOM   2249  H   THR   144      17.354  76.841  59.963  1.00  0.00           H  
ATOM   2250  CA  THR   144      17.807  75.463  61.591  1.00  0.00           C  
ATOM   2251  HA  THR   144      18.409  75.611  62.487  1.00  0.00           H  
ATOM   2252  CB  THR   144      16.281  75.549  61.985  1.00  0.00           C  
ATOM   2253  HB  THR   144      15.635  75.255  61.158  1.00  0.00           H  
ATOM   2254  CG2 THR   144      16.011  74.651  63.191  1.00  0.00           C  
ATOM   2255 HG21 THR   144      16.117  73.615  62.869  1.00  0.00           H  
ATOM   2256 HG22 THR   144      16.829  74.784  63.898  1.00  0.00           H  
ATOM   2257 HG23 THR   144      15.071  74.809  63.720  1.00  0.00           H  
ATOM   2258  OG1 THR   144      16.012  76.799  62.433  1.00  0.00           O  
ATOM   2259  HG1 THR   144      15.976  77.310  61.621  1.00  0.00           H  
ATOM   2260  C   THR   144      18.201  74.026  61.176  1.00  0.00           C  
ATOM   2261  O   THR   144      18.571  73.237  62.071  1.00  0.00           O  
ATOM   2262  N   SER   145      18.239  73.779  59.860  1.00  0.00           N  
ATOM   2263  H   SER   145      17.832  74.515  59.300  1.00  0.00           H  
ATOM   2264  CA  SER   145      18.786  72.515  59.284  1.00  0.00           C  
ATOM   2265  HA  SER   145      18.292  71.661  59.747  1.00  0.00           H  
ATOM   2266  CB  SER   145      18.327  72.343  57.855  1.00  0.00           C  
ATOM   2267  HB2 SER   145      18.747  71.507  57.297  1.00  0.00           H  
ATOM   2268  HB3 SER   145      18.677  73.081  57.134  1.00  0.00           H  
ATOM   2269  OG  SER   145      16.937  72.203  57.776  1.00  0.00           O  
ATOM   2270  HG  SER   145      16.651  71.286  57.769  1.00  0.00           H  
ATOM   2271  C   SER   145      20.314  72.371  59.445  1.00  0.00           C  
ATOM   2272  O   SER   145      21.062  73.290  59.696  1.00  0.00           O  
ATOM   2273  N   ASN   146      20.752  71.205  59.088  1.00  0.00           N  
ATOM   2274  H   ASN   146      20.090  70.491  58.821  1.00  0.00           H  
ATOM   2275  CA  ASN   146      22.168  70.980  58.708  1.00  0.00           C  
ATOM   2276  HA  ASN   146      22.722  71.306  59.589  1.00  0.00           H  
ATOM   2277  CB  ASN   146      22.440  69.507  58.266  1.00  0.00           C  
ATOM   2278  HB2 ASN   146      21.835  69.261  57.393  1.00  0.00           H  
ATOM   2279  HB3 ASN   146      21.916  68.973  59.059  1.00  0.00           H  
ATOM   2280  CG  ASN   146      23.819  69.108  58.085  1.00  0.00           C  
ATOM   2281  OD1 ASN   146      24.769  69.827  58.077  1.00  0.00           O  
ATOM   2282  ND2 ASN   146      24.074  67.802  58.037  1.00  0.00           N  
ATOM   2283 HD21 ASN   146      25.022  67.456  58.063  1.00  0.00           H  
ATOM   2284 HD22 ASN   146      23.296  67.176  57.888  1.00  0.00           H  
ATOM   2285  C   ASN   146      22.675  72.042  57.612  1.00  0.00           C  
ATOM   2286  O   ASN   146      21.918  72.402  56.688  1.00  0.00           O  
ATOM   2287  N   ALA   147      23.947  72.501  57.609  1.00  0.00           N  
ATOM   2288  H   ALA   147      24.591  72.071  58.256  1.00  0.00           H  
ATOM   2289  CA  ALA   147      24.562  73.338  56.571  1.00  0.00           C  
ATOM   2290  HA  ALA   147      24.032  74.289  56.629  1.00  0.00           H  
ATOM   2291  CB  ALA   147      26.027  73.667  56.956  1.00  0.00           C  
ATOM   2292  HB1 ALA   147      26.303  74.547  56.375  1.00  0.00           H  
ATOM   2293  HB2 ALA   147      26.203  74.032  57.968  1.00  0.00           H  
ATOM   2294  HB3 ALA   147      26.619  72.792  56.686  1.00  0.00           H  
ATOM   2295  C   ALA   147      24.571  72.780  55.125  1.00  0.00           C  
ATOM   2296  O   ALA   147      24.336  73.475  54.115  1.00  0.00           O  
ATOM   2297  N   ALA   148      24.697  71.455  54.967  1.00  0.00           N  
ATOM   2298  H   ALA   148      25.089  70.873  55.693  1.00  0.00           H  
ATOM   2299  CA  ALA   148      24.577  70.779  53.677  1.00  0.00           C  
ATOM   2300  HA  ALA   148      25.276  71.222  52.968  1.00  0.00           H  
ATOM   2301  CB  ALA   148      24.737  69.348  53.834  1.00  0.00           C  
ATOM   2302  HB1 ALA   148      25.817  69.302  53.974  1.00  0.00           H  
ATOM   2303  HB2 ALA   148      24.195  69.121  54.752  1.00  0.00           H  
ATOM   2304  HB3 ALA   148      24.312  68.926  52.923  1.00  0.00           H  
ATOM   2305  C   ALA   148      23.242  71.175  52.953  1.00  0.00           C  
ATOM   2306  O   ALA   148      23.210  71.369  51.714  1.00  0.00           O  
ATOM   2307  N   PHE   149      22.068  71.388  53.579  1.00  0.00           N  
ATOM   2308  H   PHE   149      22.009  71.255  54.578  1.00  0.00           H  
ATOM   2309  CA  PHE   149      20.797  71.813  52.948  1.00  0.00           C  
ATOM   2310  HA  PHE   149      20.506  71.018  52.261  1.00  0.00           H  
ATOM   2311  CB  PHE   149      19.702  71.817  54.031  1.00  0.00           C  
ATOM   2312  HB2 PHE   149      19.939  72.531  54.819  1.00  0.00           H  
ATOM   2313  HB3 PHE   149      19.654  70.776  54.350  1.00  0.00           H  
ATOM   2314  CG  PHE   149      18.392  72.257  53.489  1.00  0.00           C  
ATOM   2315  CD1 PHE   149      17.782  73.401  53.957  1.00  0.00           C  
ATOM   2316  HD1 PHE   149      18.185  73.892  54.831  1.00  0.00           H  
ATOM   2317  CE1 PHE   149      16.595  73.878  53.376  1.00  0.00           C  
ATOM   2318  HE1 PHE   149      16.034  74.690  53.816  1.00  0.00           H  
ATOM   2319  CZ  PHE   149      15.959  73.231  52.306  1.00  0.00           C  
ATOM   2320  HZ  PHE   149      15.053  73.585  51.837  1.00  0.00           H  
ATOM   2321  CE2 PHE   149      16.605  72.123  51.748  1.00  0.00           C  
ATOM   2322  HE2 PHE   149      16.342  71.527  50.886  1.00  0.00           H  
ATOM   2323  CD2 PHE   149      17.828  71.653  52.329  1.00  0.00           C  
ATOM   2324  HD2 PHE   149      18.389  70.889  51.811  1.00  0.00           H  
ATOM   2325  C   PHE   149      20.846  73.110  52.154  1.00  0.00           C  
ATOM   2326  O   PHE   149      20.279  73.165  51.019  1.00  0.00           O  
ATOM   2327  N   LEU   150      21.486  74.136  52.772  1.00  0.00           N  
ATOM   2328  H   LEU   150      21.906  73.947  53.671  1.00  0.00           H  
ATOM   2329  CA  LEU   150      21.752  75.437  52.228  1.00  0.00           C  
ATOM   2330  HA  LEU   150      20.890  75.902  51.751  1.00  0.00           H  
ATOM   2331  CB  LEU   150      22.101  76.419  53.378  1.00  0.00           C  
ATOM   2332  HB2 LEU   150      22.880  75.930  53.963  1.00  0.00           H  
ATOM   2333  HB3 LEU   150      21.323  76.434  54.142  1.00  0.00           H  
ATOM   2334  CG  LEU   150      22.577  77.850  53.072  1.00  0.00           C  
ATOM   2335  HG  LEU   150      22.439  77.961  51.997  1.00  0.00           H  
ATOM   2336  CD1 LEU   150      21.950  78.975  53.867  1.00  0.00           C  
ATOM   2337 HD11 LEU   150      22.374  79.882  53.437  1.00  0.00           H  
ATOM   2338 HD12 LEU   150      20.865  78.988  53.773  1.00  0.00           H  
ATOM   2339 HD13 LEU   150      22.195  78.879  54.925  1.00  0.00           H  
ATOM   2340  CD2 LEU   150      24.134  77.958  53.171  1.00  0.00           C  
ATOM   2341 HD21 LEU   150      24.482  77.000  52.784  1.00  0.00           H  
ATOM   2342 HD22 LEU   150      24.636  78.742  52.604  1.00  0.00           H  
ATOM   2343 HD23 LEU   150      24.369  78.095  54.226  1.00  0.00           H  
ATOM   2344  C   LEU   150      22.821  75.315  51.066  1.00  0.00           C  
ATOM   2345  O   LEU   150      22.533  75.740  49.971  1.00  0.00           O  
ATOM   2346  N   ALA   151      23.931  74.605  51.328  1.00  0.00           N  
ATOM   2347  H   ALA   151      23.907  74.037  52.163  1.00  0.00           H  
ATOM   2348  CA  ALA   151      24.911  74.299  50.268  1.00  0.00           C  
ATOM   2349  HA  ALA   151      25.325  75.233  49.890  1.00  0.00           H  
ATOM   2350  CB  ALA   151      26.160  73.503  50.779  1.00  0.00           C  
ATOM   2351  HB1 ALA   151      26.454  73.887  51.755  1.00  0.00           H  
ATOM   2352  HB2 ALA   151      25.957  72.436  50.874  1.00  0.00           H  
ATOM   2353  HB3 ALA   151      27.064  73.733  50.215  1.00  0.00           H  
ATOM   2354  C   ALA   151      24.253  73.559  49.053  1.00  0.00           C  
ATOM   2355  O   ALA   151      24.482  73.950  47.867  1.00  0.00           O  
ATOM   2356  N   LEU   152      23.311  72.677  49.298  1.00  0.00           N  
ATOM   2357  H   LEU   152      23.230  72.385  50.261  1.00  0.00           H  
ATOM   2358  CA  LEU   152      22.659  71.959  48.245  1.00  0.00           C  
ATOM   2359  HA  LEU   152      23.351  71.644  47.464  1.00  0.00           H  
ATOM   2360  CB  LEU   152      21.914  70.700  48.785  1.00  0.00           C  
ATOM   2361  HB2 LEU   152      21.188  71.049  49.520  1.00  0.00           H  
ATOM   2362  HB3 LEU   152      22.563  70.204  49.507  1.00  0.00           H  
ATOM   2363  CG  LEU   152      21.465  69.648  47.847  1.00  0.00           C  
ATOM   2364  HG  LEU   152      21.355  68.680  48.336  1.00  0.00           H  
ATOM   2365  CD1 LEU   152      20.117  70.038  47.308  1.00  0.00           C  
ATOM   2366 HD11 LEU   152      19.522  70.262  48.193  1.00  0.00           H  
ATOM   2367 HD12 LEU   152      20.042  70.939  46.700  1.00  0.00           H  
ATOM   2368 HD13 LEU   152      19.769  69.175  46.739  1.00  0.00           H  
ATOM   2369  CD2 LEU   152      22.403  69.338  46.693  1.00  0.00           C  
ATOM   2370 HD21 LEU   152      23.382  69.757  46.924  1.00  0.00           H  
ATOM   2371 HD22 LEU   152      22.351  68.286  46.412  1.00  0.00           H  
ATOM   2372 HD23 LEU   152      22.066  69.895  45.819  1.00  0.00           H  
ATOM   2373  C   LEU   152      21.597  72.830  47.568  1.00  0.00           C  
ATOM   2374  O   LEU   152      21.561  72.973  46.339  1.00  0.00           O  
ATOM   2375  N   CYS   153      20.809  73.593  48.353  1.00  0.00           N  
ATOM   2376  H   CYS   153      20.983  73.587  49.347  1.00  0.00           H  
ATOM   2377  CA  CYS   153      19.890  74.643  47.735  1.00  0.00           C  
ATOM   2378  HA  CYS   153      19.156  74.111  47.130  1.00  0.00           H  
ATOM   2379  CB  CYS   153      19.186  75.338  48.926  1.00  0.00           C  
ATOM   2380  HB2 CYS   153      18.833  76.327  48.635  1.00  0.00           H  
ATOM   2381  HB3 CYS   153      19.749  75.455  49.853  1.00  0.00           H  
ATOM   2382  SG  CYS   153      17.706  74.318  49.476  1.00  0.00           S  
ATOM   2383  HG  CYS   153      18.551  73.528  50.144  1.00  0.00           H  
ATOM   2384  C   CYS   153      20.685  75.594  46.813  1.00  0.00           C  
ATOM   2385  O   CYS   153      20.201  75.870  45.699  1.00  0.00           O  
ATOM   2386  N   TYR   154      21.828  76.144  47.223  1.00  0.00           N  
ATOM   2387  H   TYR   154      22.228  75.805  48.086  1.00  0.00           H  
ATOM   2388  CA  TYR   154      22.539  77.150  46.438  1.00  0.00           C  
ATOM   2389  HA  TYR   154      21.858  77.873  45.990  1.00  0.00           H  
ATOM   2390  CB  TYR   154      23.509  77.968  47.345  1.00  0.00           C  
ATOM   2391  HB2 TYR   154      24.417  77.376  47.460  1.00  0.00           H  
ATOM   2392  HB3 TYR   154      23.081  77.992  48.347  1.00  0.00           H  
ATOM   2393  CG  TYR   154      23.831  79.407  46.924  1.00  0.00           C  
ATOM   2394  CD1 TYR   154      25.174  79.811  46.698  1.00  0.00           C  
ATOM   2395  HD1 TYR   154      25.975  79.096  46.818  1.00  0.00           H  
ATOM   2396  CE1 TYR   154      25.398  81.167  46.442  1.00  0.00           C  
ATOM   2397  HE1 TYR   154      26.392  81.529  46.226  1.00  0.00           H  
ATOM   2398  CZ  TYR   154      24.363  82.055  46.386  1.00  0.00           C  
ATOM   2399  OH  TYR   154      24.783  83.372  46.274  1.00  0.00           O  
ATOM   2400  HH  TYR   154      25.535  83.575  46.835  1.00  0.00           H  
ATOM   2401  CE2 TYR   154      23.020  81.662  46.471  1.00  0.00           C  
ATOM   2402  HE2 TYR   154      22.335  82.488  46.352  1.00  0.00           H  
ATOM   2403  CD2 TYR   154      22.781  80.330  46.783  1.00  0.00           C  
ATOM   2404  HD2 TYR   154      21.795  79.965  47.031  1.00  0.00           H  
ATOM   2405  C   TYR   154      23.210  76.440  45.224  1.00  0.00           C  
ATOM   2406  O   TYR   154      23.299  77.031  44.150  1.00  0.00           O  
ATOM   2407  N   HIE   155      23.629  75.107  45.356  1.00  0.00           N  
ATOM   2408  H   HIE   155      23.711  74.729  46.289  1.00  0.00           H  
ATOM   2409  CA  HIE   155      23.986  74.317  44.169  1.00  0.00           C  
ATOM   2410  HA  HIE   155      24.858  74.791  43.719  1.00  0.00           H  
ATOM   2411  CB  HIE   155      24.614  72.930  44.594  1.00  0.00           C  
ATOM   2412  HB2 HIE   155      23.771  72.326  44.931  1.00  0.00           H  
ATOM   2413  HB3 HIE   155      25.399  73.083  45.334  1.00  0.00           H  
ATOM   2414  CG  HIE   155      25.371  72.280  43.479  1.00  0.00           C  
ATOM   2415  ND1 HIE   155      26.179  72.972  42.530  1.00  0.00           N  
ATOM   2416  CE1 HIE   155      26.698  71.948  41.804  1.00  0.00           C  
ATOM   2417  HE1 HIE   155      27.374  72.180  40.995  1.00  0.00           H  
ATOM   2418  NE2 HIE   155      26.482  70.760  42.379  1.00  0.00           N  
ATOM   2419  HE2 HIE   155      26.823  69.864  42.061  1.00  0.00           H  
ATOM   2420  CD2 HIE   155      25.526  70.939  43.360  1.00  0.00           C  
ATOM   2421  HD2 HIE   155      25.002  70.223  43.976  1.00  0.00           H  
ATOM   2422  C   HIE   155      22.891  74.121  43.173  1.00  0.00           C  
ATOM   2423  O   HIE   155      23.221  74.187  41.965  1.00  0.00           O  
ATOM   2424  N   PHE   156      21.540  73.938  43.499  1.00  0.00           N  
ATOM   2425  H   PHE   156      21.186  74.107  44.430  1.00  0.00           H  
ATOM   2426  CA  PHE   156      20.461  73.803  42.518  1.00  0.00           C  
ATOM   2427  HA  PHE   156      20.764  73.215  41.652  1.00  0.00           H  
ATOM   2428  CB  PHE   156      19.197  73.188  43.180  1.00  0.00           C  
ATOM   2429  HB2 PHE   156      18.348  73.737  42.774  1.00  0.00           H  
ATOM   2430  HB3 PHE   156      19.199  73.428  44.243  1.00  0.00           H  
ATOM   2431  CG  PHE   156      19.071  71.720  43.062  1.00  0.00           C  
ATOM   2432  CD1 PHE   156      18.205  71.056  42.215  1.00  0.00           C  
ATOM   2433  HD1 PHE   156      17.740  71.676  41.462  1.00  0.00           H  
ATOM   2434  CE1 PHE   156      18.047  69.646  42.154  1.00  0.00           C  
ATOM   2435  HE1 PHE   156      17.261  69.178  41.581  1.00  0.00           H  
ATOM   2436  CZ  PHE   156      18.883  68.859  42.928  1.00  0.00           C  
ATOM   2437  HZ  PHE   156      18.904  67.780  42.899  1.00  0.00           H  
ATOM   2438  CE2 PHE   156      19.724  69.503  43.812  1.00  0.00           C  
ATOM   2439  HE2 PHE   156      20.524  68.920  44.245  1.00  0.00           H  
ATOM   2440  CD2 PHE   156      19.886  70.923  43.874  1.00  0.00           C  
ATOM   2441  HD2 PHE   156      20.603  71.414  44.515  1.00  0.00           H  
ATOM   2442  C   PHE   156      20.106  75.083  41.763  1.00  0.00           C  
ATOM   2443  O   PHE   156      19.762  75.096  40.602  1.00  0.00           O  
ATOM   2444  N   GLU   157      20.174  76.245  42.526  1.00  0.00           N  
ATOM   2445  H   GLU   157      20.222  76.062  43.518  1.00  0.00           H  
ATOM   2446  CA  GLU   157      20.073  77.592  42.023  1.00  0.00           C  
ATOM   2447  HA  GLU   157      19.061  77.711  41.636  1.00  0.00           H  
ATOM   2448  CB  GLU   157      20.371  78.627  43.202  1.00  0.00           C  
ATOM   2449  HB2 GLU   157      20.932  78.145  44.003  1.00  0.00           H  
ATOM   2450  HB3 GLU   157      19.447  78.846  43.737  1.00  0.00           H  
ATOM   2451  CG  GLU   157      21.045  79.918  42.770  1.00  0.00           C  
ATOM   2452  HG2 GLU   157      22.041  79.816  42.339  1.00  0.00           H  
ATOM   2453  HG3 GLU   157      21.269  80.378  43.733  1.00  0.00           H  
ATOM   2454  CD  GLU   157      20.300  80.974  41.913  1.00  0.00           C  
ATOM   2455  OE1 GLU   157      19.135  80.634  41.518  1.00  0.00           O  
ATOM   2456  OE2 GLU   157      20.865  82.048  41.742  1.00  0.00           O  
ATOM   2457  C   GLU   157      21.030  77.834  40.885  1.00  0.00           C  
ATOM   2458  O   GLU   157      20.618  78.077  39.776  1.00  0.00           O  
ATOM   2459  N   SER   158      22.285  77.464  41.080  1.00  0.00           N  
ATOM   2460  H   SER   158      22.590  77.213  42.010  1.00  0.00           H  
ATOM   2461  CA  SER   158      23.359  77.557  40.028  1.00  0.00           C  
ATOM   2462  HA  SER   158      23.421  78.490  39.469  1.00  0.00           H  
ATOM   2463  CB  SER   158      24.733  77.402  40.720  1.00  0.00           C  
ATOM   2464  HB2 SER   158      24.802  76.435  41.218  1.00  0.00           H  
ATOM   2465  HB3 SER   158      24.813  78.159  41.499  1.00  0.00           H  
ATOM   2466  OG  SER   158      25.816  77.563  39.822  1.00  0.00           O  
ATOM   2467  HG  SER   158      25.985  78.500  39.702  1.00  0.00           H  
ATOM   2468  C   SER   158      23.156  76.492  38.887  1.00  0.00           C  
ATOM   2469  O   SER   158      23.172  76.805  37.713  1.00  0.00           O  
ATOM   2470  N   LEU   159      22.980  75.214  39.190  1.00  0.00           N  
ATOM   2471  H   LEU   159      22.809  75.033  40.169  1.00  0.00           H  
ATOM   2472  CA  LEU   159      22.597  74.128  38.238  1.00  0.00           C  
ATOM   2473  HA  LEU   159      23.483  73.950  37.628  1.00  0.00           H  
ATOM   2474  CB  LEU   159      22.393  72.804  39.042  1.00  0.00           C  
ATOM   2475  HB2 LEU   159      22.048  72.058  38.326  1.00  0.00           H  
ATOM   2476  HB3 LEU   159      21.631  72.941  39.809  1.00  0.00           H  
ATOM   2477  CG  LEU   159      23.713  72.151  39.624  1.00  0.00           C  
ATOM   2478  HG  LEU   159      24.208  73.010  40.076  1.00  0.00           H  
ATOM   2479  CD1 LEU   159      23.260  71.076  40.652  1.00  0.00           C  
ATOM   2480 HD11 LEU   159      22.711  71.631  41.412  1.00  0.00           H  
ATOM   2481 HD12 LEU   159      22.653  70.285  40.212  1.00  0.00           H  
ATOM   2482 HD13 LEU   159      24.083  70.619  41.202  1.00  0.00           H  
ATOM   2483  CD2 LEU   159      24.655  71.497  38.562  1.00  0.00           C  
ATOM   2484 HD21 LEU   159      25.053  72.161  37.795  1.00  0.00           H  
ATOM   2485 HD22 LEU   159      25.524  71.080  39.071  1.00  0.00           H  
ATOM   2486 HD23 LEU   159      24.141  70.839  37.861  1.00  0.00           H  
ATOM   2487  C   LEU   159      21.500  74.512  37.249  1.00  0.00           C  
ATOM   2488  O   LEU   159      21.708  74.499  36.060  1.00  0.00           O  
ATOM   2489  N   LYS   160      20.359  74.953  37.800  1.00  0.00           N  
ATOM   2490  H   LYS   160      20.337  75.034  38.806  1.00  0.00           H  
ATOM   2491  CA  LYS   160      19.264  75.398  36.956  1.00  0.00           C  
ATOM   2492  HA  LYS   160      19.077  74.623  36.213  1.00  0.00           H  
ATOM   2493  CB  LYS   160      18.050  75.577  37.867  1.00  0.00           C  
ATOM   2494  HB2 LYS   160      18.300  76.340  38.605  1.00  0.00           H  
ATOM   2495  HB3 LYS   160      17.831  74.612  38.323  1.00  0.00           H  
ATOM   2496  CG  LYS   160      16.718  75.976  37.153  1.00  0.00           C  
ATOM   2497  HG2 LYS   160      16.818  77.009  36.820  1.00  0.00           H  
ATOM   2498  HG3 LYS   160      15.975  76.114  37.938  1.00  0.00           H  
ATOM   2499  CD  LYS   160      16.236  74.997  35.968  1.00  0.00           C  
ATOM   2500  HD2 LYS   160      17.091  74.813  35.318  1.00  0.00           H  
ATOM   2501  HD3 LYS   160      15.556  75.512  35.289  1.00  0.00           H  
ATOM   2502  CE  LYS   160      15.716  73.646  36.510  1.00  0.00           C  
ATOM   2503  HE2 LYS   160      15.058  73.854  37.354  1.00  0.00           H  
ATOM   2504  HE3 LYS   160      16.554  73.069  36.901  1.00  0.00           H  
ATOM   2505  NZ  LYS   160      15.011  72.939  35.481  1.00  0.00           N  
ATOM   2506  HZ1 LYS   160      14.545  72.151  35.906  1.00  0.00           H  
ATOM   2507  HZ2 LYS   160      15.674  72.603  34.796  1.00  0.00           H  
ATOM   2508  HZ3 LYS   160      14.374  73.538  34.975  1.00  0.00           H  
ATOM   2509  C   LYS   160      19.600  76.769  36.233  1.00  0.00           C  
ATOM   2510  O   LYS   160      19.231  76.854  35.063  1.00  0.00           O  
ATOM   2511  N   LYS   161      20.261  77.757  36.802  1.00  0.00           N  
ATOM   2512  H   LYS   161      20.590  77.686  37.755  1.00  0.00           H  
ATOM   2513  CA  LYS   161      20.306  79.145  36.218  1.00  0.00           C  
ATOM   2514  HA  LYS   161      19.532  79.274  35.461  1.00  0.00           H  
ATOM   2515  CB  LYS   161      20.102  80.143  37.386  1.00  0.00           C  
ATOM   2516  HB2 LYS   161      20.813  80.167  38.212  1.00  0.00           H  
ATOM   2517  HB3 LYS   161      19.172  79.804  37.842  1.00  0.00           H  
ATOM   2518  CG  LYS   161      19.947  81.603  36.905  1.00  0.00           C  
ATOM   2519  HG2 LYS   161      19.335  81.610  36.003  1.00  0.00           H  
ATOM   2520  HG3 LYS   161      20.955  81.994  36.760  1.00  0.00           H  
ATOM   2521  CD  LYS   161      19.349  82.439  38.086  1.00  0.00           C  
ATOM   2522  HD2 LYS   161      19.434  83.506  37.878  1.00  0.00           H  
ATOM   2523  HD3 LYS   161      19.981  82.256  38.956  1.00  0.00           H  
ATOM   2524  CE  LYS   161      17.849  82.227  38.380  1.00  0.00           C  
ATOM   2525  HE2 LYS   161      17.613  81.249  37.961  1.00  0.00           H  
ATOM   2526  HE3 LYS   161      17.360  83.058  37.872  1.00  0.00           H  
ATOM   2527  NZ  LYS   161      17.542  82.203  39.831  1.00  0.00           N  
ATOM   2528  HZ1 LYS   161      17.515  83.156  40.164  1.00  0.00           H  
ATOM   2529  HZ2 LYS   161      18.290  81.776  40.359  1.00  0.00           H  
ATOM   2530  HZ3 LYS   161      16.707  81.652  39.973  1.00  0.00           H  
ATOM   2531  C   LYS   161      21.680  79.675  35.706  1.00  0.00           C  
ATOM   2532  O   LYS   161      21.721  80.413  34.721  1.00  0.00           O  
ATOM   2533  N   GLU   162      22.752  79.279  36.340  1.00  0.00           N  
ATOM   2534  H   GLU   162      22.773  78.683  37.155  1.00  0.00           H  
ATOM   2535  CA  GLU   162      24.096  79.483  35.648  1.00  0.00           C  
ATOM   2536  HA  GLU   162      24.159  80.477  35.205  1.00  0.00           H  
ATOM   2537  CB  GLU   162      25.244  79.495  36.691  1.00  0.00           C  
ATOM   2538  HB2 GLU   162      26.219  79.335  36.232  1.00  0.00           H  
ATOM   2539  HB3 GLU   162      24.982  78.713  37.404  1.00  0.00           H  
ATOM   2540  CG  GLU   162      25.159  80.911  37.375  1.00  0.00           C  
ATOM   2541  HG2 GLU   162      24.201  81.008  37.886  1.00  0.00           H  
ATOM   2542  HG3 GLU   162      25.377  81.679  36.633  1.00  0.00           H  
ATOM   2543  CD  GLU   162      26.196  80.968  38.477  1.00  0.00           C  
ATOM   2544  OE1 GLU   162      26.302  79.919  39.203  1.00  0.00           O  
ATOM   2545  OE2 GLU   162      26.915  81.939  38.671  1.00  0.00           O  
ATOM   2546  C   GLU   162      24.453  78.386  34.658  1.00  0.00           C  
ATOM   2547  O   GLU   162      25.088  78.715  33.673  1.00  0.00           O  
ATOM   2548  N   HIE   163      24.035  77.136  34.880  1.00  0.00           N  
ATOM   2549  H   HIE   163      23.605  76.945  35.774  1.00  0.00           H  
ATOM   2550  CA  HIE   163      24.365  75.957  33.959  1.00  0.00           C  
ATOM   2551  HA  HIE   163      24.958  76.253  33.093  1.00  0.00           H  
ATOM   2552  CB  HIE   163      25.124  74.875  34.756  1.00  0.00           C  
ATOM   2553  HB2 HIE   163      25.357  73.997  34.152  1.00  0.00           H  
ATOM   2554  HB3 HIE   163      24.586  74.562  35.651  1.00  0.00           H  
ATOM   2555  CG  HIE   163      26.391  75.475  35.199  1.00  0.00           C  
ATOM   2556  ND1 HIE   163      27.530  75.972  34.513  1.00  0.00           N  
ATOM   2557  CE1 HIE   163      28.398  76.342  35.475  1.00  0.00           C  
ATOM   2558  HE1 HIE   163      29.359  76.787  35.265  1.00  0.00           H  
ATOM   2559  NE2 HIE   163      27.911  76.089  36.683  1.00  0.00           N  
ATOM   2560  HE2 HIE   163      28.327  76.359  37.562  1.00  0.00           H  
ATOM   2561  CD2 HIE   163      26.673  75.612  36.493  1.00  0.00           C  
ATOM   2562  HD2 HIE   163      25.886  75.553  37.230  1.00  0.00           H  
ATOM   2563  C   HIE   163      23.171  75.335  33.200  1.00  0.00           C  
ATOM   2564  O   HIE   163      23.429  74.620  32.212  1.00  0.00           O  
ATOM   2565  N   HIP   164      21.895  75.695  33.403  1.00  0.00           N  
ATOM   2566  H   HIP   164      21.696  76.178  34.268  1.00  0.00           H  
ATOM   2567  CA  HIP   164      20.707  75.236  32.677  1.00  0.00           C  
ATOM   2568  HA  HIP   164      19.828  75.705  33.119  1.00  0.00           H  
ATOM   2569  CB  HIP   164      20.779  75.656  31.126  1.00  0.00           C  
ATOM   2570  HB2 HIP   164      19.846  75.578  30.567  1.00  0.00           H  
ATOM   2571  HB3 HIP   164      21.534  75.041  30.636  1.00  0.00           H  
ATOM   2572  CG  HIP   164      21.215  77.060  31.025  1.00  0.00           C  
ATOM   2573  ND1 HIP   164      20.548  78.208  31.393  1.00  0.00           N  
ATOM   2574  HD1 HIP   164      19.633  78.289  31.813  1.00  0.00           H  
ATOM   2575  CE1 HIP   164      21.427  79.205  31.392  1.00  0.00           C  
ATOM   2576  HE1 HIP   164      21.137  80.222  31.614  1.00  0.00           H  
ATOM   2577  NE2 HIP   164      22.614  78.784  31.074  1.00  0.00           N  
ATOM   2578  HE2 HIP   164      23.443  79.348  30.957  1.00  0.00           H  
ATOM   2579  CD2 HIP   164      22.488  77.405  30.841  1.00  0.00           C  
ATOM   2580  HD2 HIP   164      23.259  76.683  30.618  1.00  0.00           H  
ATOM   2581  C   HIP   164      20.443  73.700  32.756  1.00  0.00           C  
ATOM   2582  O   HIP   164      19.760  73.076  31.944  1.00  0.00           O  
ATOM   2583  N   ILE   165      21.023  73.037  33.772  1.00  0.00           N  
ATOM   2584  H   ILE   165      21.504  73.556  34.493  1.00  0.00           H  
ATOM   2585  CA  ILE   165      20.935  71.614  34.112  1.00  0.00           C  
ATOM   2586  HA  ILE   165      21.095  71.101  33.164  1.00  0.00           H  
ATOM   2587  CB  ILE   165      22.047  71.116  35.076  1.00  0.00           C  
ATOM   2588  HB  ILE   165      21.919  71.775  35.934  1.00  0.00           H  
ATOM   2589  CG2 ILE   165      21.983  69.692  35.620  1.00  0.00           C  
ATOM   2590 HG21 ILE   165      21.031  69.526  36.123  1.00  0.00           H  
ATOM   2591 HG22 ILE   165      22.187  69.000  34.802  1.00  0.00           H  
ATOM   2592 HG23 ILE   165      22.777  69.604  36.362  1.00  0.00           H  
ATOM   2593  CG1 ILE   165      23.447  71.455  34.441  1.00  0.00           C  
ATOM   2594 HG12 ILE   165      23.744  72.380  34.935  1.00  0.00           H  
ATOM   2595 HG13 ILE   165      23.423  71.577  33.358  1.00  0.00           H  
ATOM   2596  CD1 ILE   165      24.629  70.512  34.614  1.00  0.00           C  
ATOM   2597 HD11 ILE   165      25.467  70.947  34.070  1.00  0.00           H  
ATOM   2598 HD12 ILE   165      24.818  70.430  35.684  1.00  0.00           H  
ATOM   2599 HD13 ILE   165      24.304  69.557  34.201  1.00  0.00           H  
ATOM   2600  C   ILE   165      19.495  71.212  34.505  1.00  0.00           C  
ATOM   2601  O   ILE   165      18.866  71.883  35.289  1.00  0.00           O  
ATOM   2602  N   ASP   166      19.008  70.012  33.999  1.00  0.00           N  
ATOM   2603  H   ASP   166      19.564  69.481  33.344  1.00  0.00           H  
ATOM   2604  CA  ASP   166      17.658  69.319  34.161  1.00  0.00           C  
ATOM   2605  HA  ASP   166      16.932  70.132  34.141  1.00  0.00           H  
ATOM   2606  CB  ASP   166      17.351  68.397  32.938  1.00  0.00           C  
ATOM   2607  HB2 ASP   166      17.977  67.509  32.847  1.00  0.00           H  
ATOM   2608  HB3 ASP   166      17.527  69.076  32.104  1.00  0.00           H  
ATOM   2609  CG  ASP   166      15.905  67.932  32.872  1.00  0.00           C  
ATOM   2610  OD1 ASP   166      15.202  68.115  33.879  1.00  0.00           O  
ATOM   2611  OD2 ASP   166      15.521  67.366  31.798  1.00  0.00           O  
ATOM   2612  C   ASP   166      17.549  68.626  35.465  1.00  0.00           C  
ATOM   2613  O   ASP   166      17.875  67.459  35.548  1.00  0.00           O  
ATOM   2614  N   THR   167      17.107  69.277  36.494  1.00  0.00           N  
ATOM   2615  H   THR   167      17.009  70.278  36.404  1.00  0.00           H  
ATOM   2616  CA  THR   167      17.114  68.753  37.896  1.00  0.00           C  
ATOM   2617  HA  THR   167      18.004  68.171  38.133  1.00  0.00           H  
ATOM   2618  CB  THR   167      16.929  70.040  38.735  1.00  0.00           C  
ATOM   2619  HB  THR   167      16.623  69.733  39.735  1.00  0.00           H  
ATOM   2620  CG2 THR   167      18.213  70.916  38.774  1.00  0.00           C  
ATOM   2621 HG21 THR   167      19.087  70.315  39.024  1.00  0.00           H  
ATOM   2622 HG22 THR   167      18.346  71.322  37.771  1.00  0.00           H  
ATOM   2623 HG23 THR   167      18.117  71.800  39.404  1.00  0.00           H  
ATOM   2624  OG1 THR   167      15.874  70.834  38.273  1.00  0.00           O  
ATOM   2625  HG1 THR   167      15.133  70.890  38.881  1.00  0.00           H  
ATOM   2626  C   THR   167      15.974  67.756  38.054  1.00  0.00           C  
ATOM   2627  O   THR   167      16.002  66.958  39.054  1.00  0.00           O  
ATOM   2628  N   SER   168      14.935  67.765  37.271  1.00  0.00           N  
ATOM   2629  H   SER   168      14.953  68.435  36.515  1.00  0.00           H  
ATOM   2630  CA  SER   168      13.852  66.684  37.252  1.00  0.00           C  
ATOM   2631  HA  SER   168      13.200  66.796  38.118  1.00  0.00           H  
ATOM   2632  CB  SER   168      12.941  66.886  36.027  1.00  0.00           C  
ATOM   2633  HB2 SER   168      12.594  67.915  35.934  1.00  0.00           H  
ATOM   2634  HB3 SER   168      11.985  66.362  36.038  1.00  0.00           H  
ATOM   2635  OG  SER   168      13.586  66.429  34.894  1.00  0.00           O  
ATOM   2636  HG  SER   168      14.171  67.169  34.718  1.00  0.00           H  
ATOM   2637  C   SER   168      14.532  65.333  37.253  1.00  0.00           C  
ATOM   2638  O   SER   168      13.904  64.391  37.816  1.00  0.00           O  
ATOM   2639  N   LYS   169      15.606  65.107  36.445  1.00  0.00           N  
ATOM   2640  H   LYS   169      16.115  65.897  36.077  1.00  0.00           H  
ATOM   2641  CA  LYS   169      16.189  63.743  36.319  1.00  0.00           C  
ATOM   2642  HA  LYS   169      15.410  63.054  35.992  1.00  0.00           H  
ATOM   2643  CB  LYS   169      17.336  63.820  35.353  1.00  0.00           C  
ATOM   2644  HB2 LYS   169      17.880  62.876  35.342  1.00  0.00           H  
ATOM   2645  HB3 LYS   169      18.063  64.559  35.690  1.00  0.00           H  
ATOM   2646  CG  LYS   169      16.833  64.070  33.916  1.00  0.00           C  
ATOM   2647  HG2 LYS   169      16.369  65.056  33.920  1.00  0.00           H  
ATOM   2648  HG3 LYS   169      16.241  63.198  33.639  1.00  0.00           H  
ATOM   2649  CD  LYS   169      18.010  64.177  32.919  1.00  0.00           C  
ATOM   2650  HD2 LYS   169      18.596  63.267  32.788  1.00  0.00           H  
ATOM   2651  HD3 LYS   169      18.744  64.893  33.288  1.00  0.00           H  
ATOM   2652  CE  LYS   169      17.455  64.681  31.593  1.00  0.00           C  
ATOM   2653  HE2 LYS   169      17.165  65.720  31.750  1.00  0.00           H  
ATOM   2654  HE3 LYS   169      16.564  64.127  31.296  1.00  0.00           H  
ATOM   2655  NZ  LYS   169      18.447  64.481  30.504  1.00  0.00           N  
ATOM   2656  HZ1 LYS   169      19.310  64.981  30.664  1.00  0.00           H  
ATOM   2657  HZ2 LYS   169      18.121  64.991  29.696  1.00  0.00           H  
ATOM   2658  HZ3 LYS   169      18.678  63.521  30.290  1.00  0.00           H  
ATOM   2659  C   LYS   169      16.696  63.078  37.604  1.00  0.00           C  
ATOM   2660  O   LYS   169      16.741  61.835  37.579  1.00  0.00           O  
ATOM   2661  N   TYR   170      16.946  63.812  38.698  1.00  0.00           N  
ATOM   2662  H   TYR   170      16.906  64.814  38.575  1.00  0.00           H  
ATOM   2663  CA  TYR   170      17.496  63.228  39.880  1.00  0.00           C  
ATOM   2664  HA  TYR   170      18.188  62.443  39.575  1.00  0.00           H  
ATOM   2665  CB  TYR   170      18.382  64.291  40.546  1.00  0.00           C  
ATOM   2666  HB2 TYR   170      18.668  63.953  41.542  1.00  0.00           H  
ATOM   2667  HB3 TYR   170      17.993  65.299  40.693  1.00  0.00           H  
ATOM   2668  CG  TYR   170      19.766  64.444  39.869  1.00  0.00           C  
ATOM   2669  CD1 TYR   170      20.806  63.549  40.193  1.00  0.00           C  
ATOM   2670  HD1 TYR   170      20.745  62.783  40.952  1.00  0.00           H  
ATOM   2671  CE1 TYR   170      22.008  63.664  39.464  1.00  0.00           C  
ATOM   2672  HE1 TYR   170      22.848  63.054  39.761  1.00  0.00           H  
ATOM   2673  CZ  TYR   170      22.090  64.627  38.459  1.00  0.00           C  
ATOM   2674  OH  TYR   170      23.328  64.666  37.676  1.00  0.00           O  
ATOM   2675  HH  TYR   170      24.081  64.165  37.999  1.00  0.00           H  
ATOM   2676  CE2 TYR   170      20.985  65.427  38.073  1.00  0.00           C  
ATOM   2677  HE2 TYR   170      21.048  66.040  37.186  1.00  0.00           H  
ATOM   2678  CD2 TYR   170      19.849  65.431  38.826  1.00  0.00           C  
ATOM   2679  HD2 TYR   170      18.960  65.986  38.562  1.00  0.00           H  
ATOM   2680  C   TYR   170      16.517  62.564  40.883  1.00  0.00           C  
ATOM   2681  O   TYR   170      16.982  61.741  41.616  1.00  0.00           O  
ATOM   2682  N   LYS   171      15.234  62.835  40.820  1.00  0.00           N  
ATOM   2683  H   LYS   171      14.991  63.506  40.106  1.00  0.00           H  
ATOM   2684  CA  LYS   171      14.167  62.194  41.630  1.00  0.00           C  
ATOM   2685  HA  LYS   171      14.361  62.394  42.684  1.00  0.00           H  
ATOM   2686  CB  LYS   171      12.803  62.764  41.228  1.00  0.00           C  
ATOM   2687  HB2 LYS   171      12.549  62.470  40.210  1.00  0.00           H  
ATOM   2688  HB3 LYS   171      12.761  63.834  41.434  1.00  0.00           H  
ATOM   2689  CG  LYS   171      11.625  62.187  42.021  1.00  0.00           C  
ATOM   2690  HG2 LYS   171      11.781  62.484  43.058  1.00  0.00           H  
ATOM   2691  HG3 LYS   171      11.561  61.127  41.776  1.00  0.00           H  
ATOM   2692  CD  LYS   171      10.211  62.639  41.505  1.00  0.00           C  
ATOM   2693  HD2 LYS   171      10.082  62.583  40.424  1.00  0.00           H  
ATOM   2694  HD3 LYS   171      10.267  63.700  41.748  1.00  0.00           H  
ATOM   2695  CE  LYS   171       9.238  61.960  42.512  1.00  0.00           C  
ATOM   2696  HE2 LYS   171       8.279  62.477  42.521  1.00  0.00           H  
ATOM   2697  HE3 LYS   171       9.785  61.983  43.455  1.00  0.00           H  
ATOM   2698  NZ  LYS   171       9.074  60.509  42.162  1.00  0.00           N  
ATOM   2699  HZ1 LYS   171       8.824  60.304  41.205  1.00  0.00           H  
ATOM   2700  HZ2 LYS   171       8.410  60.026  42.750  1.00  0.00           H  
ATOM   2701  HZ3 LYS   171       9.826  59.870  42.377  1.00  0.00           H  
ATOM   2702  C   LYS   171      14.150  60.656  41.470  1.00  0.00           C  
ATOM   2703  O   LYS   171      14.011  60.123  40.320  1.00  0.00           O  
ATOM   2704  N   ASP   172      14.326  59.949  42.612  1.00  0.00           N  
ATOM   2705  H   ASP   172      14.255  60.505  43.452  1.00  0.00           H  
ATOM   2706  CA  ASP   172      14.354  58.443  42.775  1.00  0.00           C  
ATOM   2707  HA  ASP   172      14.444  58.229  43.840  1.00  0.00           H  
ATOM   2708  CB  ASP   172      13.031  57.801  42.284  1.00  0.00           C  
ATOM   2709  HB2 ASP   172      12.969  56.776  42.648  1.00  0.00           H  
ATOM   2710  HB3 ASP   172      12.977  57.671  41.203  1.00  0.00           H  
ATOM   2711  CG  ASP   172      11.680  58.386  42.847  1.00  0.00           C  
ATOM   2712  OD1 ASP   172      11.633  59.096  43.836  1.00  0.00           O  
ATOM   2713  OD2 ASP   172      10.561  58.146  42.262  1.00  0.00           O  
ATOM   2714  C   ASP   172      15.629  57.725  42.173  1.00  0.00           C  
ATOM   2715  O   ASP   172      15.550  56.491  41.888  1.00  0.00           O  
ATOM   2716  N   SER   173      16.668  58.462  41.965  1.00  0.00           N  
ATOM   2717  H   SER   173      16.639  59.413  42.305  1.00  0.00           H  
ATOM   2718  CA  SER   173      17.871  58.013  41.218  1.00  0.00           C  
ATOM   2719  HA  SER   173      17.647  57.226  40.498  1.00  0.00           H  
ATOM   2720  CB  SER   173      18.333  59.196  40.383  1.00  0.00           C  
ATOM   2721  HB2 SER   173      18.725  60.008  40.996  1.00  0.00           H  
ATOM   2722  HB3 SER   173      17.455  59.498  39.811  1.00  0.00           H  
ATOM   2723  OG  SER   173      19.418  58.946  39.563  1.00  0.00           O  
ATOM   2724  HG  SER   173      19.481  59.767  39.069  1.00  0.00           H  
ATOM   2725  C   SER   173      18.960  57.531  42.244  1.00  0.00           C  
ATOM   2726  O   SER   173      19.129  58.021  43.315  1.00  0.00           O  
ATOM   2727  N   ASP   174      19.832  56.618  41.722  1.00  0.00           N  
ATOM   2728  H   ASP   174      19.651  56.427  40.746  1.00  0.00           H  
ATOM   2729  CA  ASP   174      21.054  56.191  42.350  1.00  0.00           C  
ATOM   2730  HA  ASP   174      20.915  56.181  43.431  1.00  0.00           H  
ATOM   2731  CB  ASP   174      21.391  54.784  41.770  1.00  0.00           C  
ATOM   2732  HB2 ASP   174      22.457  54.692  41.979  1.00  0.00           H  
ATOM   2733  HB3 ASP   174      21.089  54.744  40.723  1.00  0.00           H  
ATOM   2734  CG  ASP   174      20.788  53.534  42.470  1.00  0.00           C  
ATOM   2735  OD1 ASP   174      20.848  52.518  41.805  1.00  0.00           O  
ATOM   2736  OD2 ASP   174      20.357  53.658  43.639  1.00  0.00           O  
ATOM   2737  C   ASP   174      22.133  57.259  42.053  1.00  0.00           C  
ATOM   2738  O   ASP   174      23.253  57.209  42.592  1.00  0.00           O  
ATOM   2739  N   GLU   175      22.037  57.974  40.917  1.00  0.00           N  
ATOM   2740  H   GLU   175      21.140  57.866  40.466  1.00  0.00           H  
ATOM   2741  CA  GLU   175      23.107  58.898  40.386  1.00  0.00           C  
ATOM   2742  HA  GLU   175      24.032  58.329  40.292  1.00  0.00           H  
ATOM   2743  CB  GLU   175      22.870  59.233  38.817  1.00  0.00           C  
ATOM   2744  HB2 GLU   175      23.646  59.879  38.407  1.00  0.00           H  
ATOM   2745  HB3 GLU   175      21.925  59.773  38.867  1.00  0.00           H  
ATOM   2746  CG  GLU   175      22.745  57.937  38.026  1.00  0.00           C  
ATOM   2747  HG2 GLU   175      22.625  58.075  36.952  1.00  0.00           H  
ATOM   2748  HG3 GLU   175      21.783  57.462  38.221  1.00  0.00           H  
ATOM   2749  CD  GLU   175      23.863  56.929  38.148  1.00  0.00           C  
ATOM   2750  OE1 GLU   175      23.563  55.753  38.494  1.00  0.00           O  
ATOM   2751  OE2 GLU   175      25.035  57.292  37.738  1.00  0.00           O  
ATOM   2752  C   GLU   175      23.240  60.162  41.307  1.00  0.00           C  
ATOM   2753  O   GLU   175      22.237  60.590  41.853  1.00  0.00           O  
ATOM   2754  N   GLU   176      24.472  60.652  41.419  1.00  0.00           N  
ATOM   2755  H   GLU   176      25.241  60.358  40.834  1.00  0.00           H  
ATOM   2756  CA  GLU   176      24.803  61.576  42.453  1.00  0.00           C  
ATOM   2757  HA  GLU   176      23.962  61.659  43.141  1.00  0.00           H  
ATOM   2758  CB  GLU   176      25.963  60.941  43.248  1.00  0.00           C  
ATOM   2759  HB2 GLU   176      26.191  61.599  44.085  1.00  0.00           H  
ATOM   2760  HB3 GLU   176      26.855  60.928  42.623  1.00  0.00           H  
ATOM   2761  CG  GLU   176      25.687  59.518  43.787  1.00  0.00           C  
ATOM   2762  HG2 GLU   176      24.707  59.120  43.524  1.00  0.00           H  
ATOM   2763  HG3 GLU   176      25.641  59.508  44.876  1.00  0.00           H  
ATOM   2764  CD  GLU   176      26.729  58.483  43.278  1.00  0.00           C  
ATOM   2765  OE1 GLU   176      27.109  57.553  44.040  1.00  0.00           O  
ATOM   2766  OE2 GLU   176      27.139  58.478  42.055  1.00  0.00           O  
ATOM   2767  C   GLU   176      25.152  62.990  42.004  1.00  0.00           C  
ATOM   2768  O   GLU   176      25.800  63.054  40.969  1.00  0.00           O  
ATOM   2769  N   LEU   177      24.821  64.046  42.802  1.00  0.00           N  
ATOM   2770  H   LEU   177      24.204  63.887  43.586  1.00  0.00           H  
ATOM   2771  CA  LEU   177      25.347  65.412  42.656  1.00  0.00           C  
ATOM   2772  HA  LEU   177      25.629  65.620  41.624  1.00  0.00           H  
ATOM   2773  CB  LEU   177      24.342  66.362  43.161  1.00  0.00           C  
ATOM   2774  HB2 LEU   177      24.750  67.373  43.196  1.00  0.00           H  
ATOM   2775  HB3 LEU   177      24.024  66.148  44.181  1.00  0.00           H  
ATOM   2776  CG  LEU   177      23.158  66.497  42.207  1.00  0.00           C  
ATOM   2777  HG  LEU   177      22.715  65.510  42.077  1.00  0.00           H  
ATOM   2778  CD1 LEU   177      22.144  67.490  42.802  1.00  0.00           C  
ATOM   2779 HD11 LEU   177      21.734  67.056  43.714  1.00  0.00           H  
ATOM   2780 HD12 LEU   177      22.588  68.460  43.022  1.00  0.00           H  
ATOM   2781 HD13 LEU   177      21.326  67.575  42.086  1.00  0.00           H  
ATOM   2782  CD2 LEU   177      23.526  66.969  40.765  1.00  0.00           C  
ATOM   2783 HD21 LEU   177      24.267  67.767  40.813  1.00  0.00           H  
ATOM   2784 HD22 LEU   177      23.976  66.144  40.214  1.00  0.00           H  
ATOM   2785 HD23 LEU   177      22.696  67.358  40.176  1.00  0.00           H  
ATOM   2786  C   LEU   177      26.629  65.507  43.523  1.00  0.00           C  
ATOM   2787  O   LEU   177      26.817  64.845  44.531  1.00  0.00           O  
ATOM   2788  N   THR   178      27.459  66.552  43.288  1.00  0.00           N  
ATOM   2789  H   THR   178      27.259  67.029  42.421  1.00  0.00           H  
ATOM   2790  CA  THR   178      28.697  66.910  43.990  1.00  0.00           C  
ATOM   2791  HA  THR   178      28.599  66.396  44.946  1.00  0.00           H  
ATOM   2792  CB  THR   178      29.873  66.381  43.291  1.00  0.00           C  
ATOM   2793  HB  THR   178      29.791  66.813  42.294  1.00  0.00           H  
ATOM   2794  CG2 THR   178      31.189  66.712  43.989  1.00  0.00           C  
ATOM   2795 HG21 THR   178      31.359  67.788  44.026  1.00  0.00           H  
ATOM   2796 HG22 THR   178      31.149  66.260  44.980  1.00  0.00           H  
ATOM   2797 HG23 THR   178      32.001  66.337  43.367  1.00  0.00           H  
ATOM   2798  OG1 THR   178      29.775  64.988  43.154  1.00  0.00           O  
ATOM   2799  HG1 THR   178      28.982  64.887  42.622  1.00  0.00           H  
ATOM   2800  C   THR   178      28.793  68.454  44.210  1.00  0.00           C  
ATOM   2801  O   THR   178      29.078  69.104  43.207  1.00  0.00           O  
ATOM   2802  N   ILE   179      28.612  68.892  45.406  1.00  0.00           N  
ATOM   2803  H   ILE   179      28.441  68.172  46.092  1.00  0.00           H  
ATOM   2804  CA  ILE   179      28.741  70.273  45.763  1.00  0.00           C  
ATOM   2805  HA  ILE   179      28.104  70.846  45.089  1.00  0.00           H  
ATOM   2806  CB  ILE   179      28.254  70.730  47.141  1.00  0.00           C  
ATOM   2807  HB  ILE   179      28.799  70.088  47.834  1.00  0.00           H  
ATOM   2808  CG2 ILE   179      28.613  72.175  47.427  1.00  0.00           C  
ATOM   2809 HG21 ILE   179      28.574  72.287  48.511  1.00  0.00           H  
ATOM   2810 HG22 ILE   179      29.658  72.339  47.167  1.00  0.00           H  
ATOM   2811 HG23 ILE   179      27.973  72.845  46.853  1.00  0.00           H  
ATOM   2812  CG1 ILE   179      26.734  70.466  47.189  1.00  0.00           C  
ATOM   2813 HG12 ILE   179      26.473  69.495  46.768  1.00  0.00           H  
ATOM   2814 HG13 ILE   179      26.302  71.378  46.777  1.00  0.00           H  
ATOM   2815  CD1 ILE   179      26.142  70.462  48.624  1.00  0.00           C  
ATOM   2816 HD11 ILE   179      26.674  69.646  49.114  1.00  0.00           H  
ATOM   2817 HD12 ILE   179      26.301  71.433  49.093  1.00  0.00           H  
ATOM   2818 HD13 ILE   179      25.090  70.198  48.524  1.00  0.00           H  
ATOM   2819  C   ILE   179      30.242  70.716  45.516  1.00  0.00           C  
ATOM   2820  O   ILE   179      31.108  69.950  45.962  1.00  0.00           O  
ATOM   2821  N   PRO   180      30.646  71.787  44.773  1.00  0.00           N  
ATOM   2822  CD  PRO   180      29.739  72.872  44.290  1.00  0.00           C  
ATOM   2823  HD2 PRO   180      29.449  73.650  44.996  1.00  0.00           H  
ATOM   2824  HD3 PRO   180      28.845  72.437  43.844  1.00  0.00           H  
ATOM   2825  CG  PRO   180      30.677  73.475  43.240  1.00  0.00           C  
ATOM   2826  HG2 PRO   180      30.829  72.727  42.461  1.00  0.00           H  
ATOM   2827  HG3 PRO   180      30.387  74.464  42.886  1.00  0.00           H  
ATOM   2828  CB  PRO   180      31.973  73.594  43.992  1.00  0.00           C  
ATOM   2829  HB2 PRO   180      32.826  73.751  43.331  1.00  0.00           H  
ATOM   2830  HB3 PRO   180      31.820  74.434  44.670  1.00  0.00           H  
ATOM   2831  CA  PRO   180      31.998  72.168  44.650  1.00  0.00           C  
ATOM   2832  HA  PRO   180      32.409  71.469  43.921  1.00  0.00           H  
ATOM   2833  C   PRO   180      32.738  72.174  46.002  1.00  0.00           C  
ATOM   2834  O   PRO   180      32.678  73.079  46.841  1.00  0.00           O  
ATOM   2835  N   GLY   181      33.625  71.178  46.077  1.00  0.00           N  
ATOM   2836  H   GLY   181      33.640  70.483  45.344  1.00  0.00           H  
ATOM   2837  CA  GLY   181      34.636  71.124  47.075  1.00  0.00           C  
ATOM   2838  HA2 GLY   181      35.195  72.058  47.035  1.00  0.00           H  
ATOM   2839  HA3 GLY   181      35.370  70.387  46.747  1.00  0.00           H  
ATOM   2840  C   GLY   181      34.247  70.858  48.485  1.00  0.00           C  
ATOM   2841  O   GLY   181      35.131  70.823  49.389  1.00  0.00           O  
ATOM   2842  N   PHE   182      32.976  70.589  48.758  1.00  0.00           N  
ATOM   2843  H   PHE   182      32.308  70.611  48.001  1.00  0.00           H  
ATOM   2844  CA  PHE   182      32.518  70.280  50.096  1.00  0.00           C  
ATOM   2845  HA  PHE   182      33.345  70.294  50.806  1.00  0.00           H  
ATOM   2846  CB  PHE   182      31.555  71.388  50.530  1.00  0.00           C  
ATOM   2847  HB2 PHE   182      30.965  71.671  49.659  1.00  0.00           H  
ATOM   2848  HB3 PHE   182      32.189  72.238  50.780  1.00  0.00           H  
ATOM   2849  CG  PHE   182      30.561  71.119  51.656  1.00  0.00           C  
ATOM   2850  CD1 PHE   182      30.788  71.359  53.019  1.00  0.00           C  
ATOM   2851  HD1 PHE   182      31.788  71.545  53.382  1.00  0.00           H  
ATOM   2852  CE1 PHE   182      29.716  71.353  53.925  1.00  0.00           C  
ATOM   2853  HE1 PHE   182      29.772  71.615  54.971  1.00  0.00           H  
ATOM   2854  CZ  PHE   182      28.466  71.143  53.436  1.00  0.00           C  
ATOM   2855  HZ  PHE   182      27.622  71.157  54.109  1.00  0.00           H  
ATOM   2856  CE2 PHE   182      28.249  70.678  52.130  1.00  0.00           C  
ATOM   2857  HE2 PHE   182      27.303  70.342  51.733  1.00  0.00           H  
ATOM   2858  CD2 PHE   182      29.311  70.635  51.267  1.00  0.00           C  
ATOM   2859  HD2 PHE   182      29.209  70.208  50.280  1.00  0.00           H  
ATOM   2860  C   PHE   182      31.886  68.898  50.134  1.00  0.00           C  
ATOM   2861  O   PHE   182      30.855  68.634  49.488  1.00  0.00           O  
ATOM   2862  N   LYS   183      32.403  68.047  51.071  1.00  0.00           N  
ATOM   2863  H   LYS   183      33.206  68.375  51.588  1.00  0.00           H  
ATOM   2864  CA  LYS   183      31.925  66.692  51.505  1.00  0.00           C  
ATOM   2865  HA  LYS   183      32.725  66.448  52.205  1.00  0.00           H  
ATOM   2866  CB  LYS   183      30.664  66.742  52.320  1.00  0.00           C  
ATOM   2867  HB2 LYS   183      30.490  65.739  52.709  1.00  0.00           H  
ATOM   2868  HB3 LYS   183      29.820  67.070  51.712  1.00  0.00           H  
ATOM   2869  CG  LYS   183      30.758  67.544  53.560  1.00  0.00           C  
ATOM   2870  HG2 LYS   183      31.362  68.444  53.440  1.00  0.00           H  
ATOM   2871  HG3 LYS   183      31.179  66.907  54.337  1.00  0.00           H  
ATOM   2872  CD  LYS   183      29.411  67.942  54.017  1.00  0.00           C  
ATOM   2873  HD2 LYS   183      28.872  68.477  53.235  1.00  0.00           H  
ATOM   2874  HD3 LYS   183      29.610  68.624  54.844  1.00  0.00           H  
ATOM   2875  CE  LYS   183      28.587  66.713  54.462  1.00  0.00           C  
ATOM   2876  HE2 LYS   183      28.653  66.105  53.559  1.00  0.00           H  
ATOM   2877  HE3 LYS   183      27.556  66.979  54.695  1.00  0.00           H  
ATOM   2878  NZ  LYS   183      29.051  65.935  55.643  1.00  0.00           N  
ATOM   2879  HZ1 LYS   183      29.973  65.572  55.447  1.00  0.00           H  
ATOM   2880  HZ2 LYS   183      28.441  65.133  55.716  1.00  0.00           H  
ATOM   2881  HZ3 LYS   183      28.960  66.547  56.441  1.00  0.00           H  
ATOM   2882  C   LYS   183      31.862  65.586  50.354  1.00  0.00           C  
ATOM   2883  O   LYS   183      32.077  65.803  49.140  1.00  0.00           O  
ATOM   2884  N   ASN   184      31.493  64.385  50.758  1.00  0.00           N  
ATOM   2885  H   ASN   184      31.377  64.213  51.746  1.00  0.00           H  
ATOM   2886  CA  ASN   184      31.256  63.235  49.828  1.00  0.00           C  
ATOM   2887  HA  ASN   184      32.151  63.232  49.206  1.00  0.00           H  
ATOM   2888  CB  ASN   184      31.083  61.986  50.632  1.00  0.00           C  
ATOM   2889  HB2 ASN   184      30.651  61.267  49.936  1.00  0.00           H  
ATOM   2890  HB3 ASN   184      30.360  62.155  51.429  1.00  0.00           H  
ATOM   2891  CG  ASN   184      32.326  61.288  51.256  1.00  0.00           C  
ATOM   2892  OD1 ASN   184      33.411  61.387  50.754  1.00  0.00           O  
ATOM   2893  ND2 ASN   184      32.149  60.587  52.281  1.00  0.00           N  
ATOM   2894 HD21 ASN   184      32.937  60.223  52.797  1.00  0.00           H  
ATOM   2895 HD22 ASN   184      31.207  60.469  52.626  1.00  0.00           H  
ATOM   2896  C   ASN   184      30.024  63.645  48.935  1.00  0.00           C  
ATOM   2897  O   ASN   184      29.229  64.501  49.305  1.00  0.00           O  
ATOM   2898  N   PRO   185      29.862  62.905  47.840  1.00  0.00           N  
ATOM   2899  CD  PRO   185      30.855  62.123  47.141  1.00  0.00           C  
ATOM   2900  HD2 PRO   185      30.730  61.088  47.460  1.00  0.00           H  
ATOM   2901  HD3 PRO   185      31.894  62.375  47.352  1.00  0.00           H  
ATOM   2902  CG  PRO   185      30.396  62.271  45.698  1.00  0.00           C  
ATOM   2903  HG2 PRO   185      30.917  63.147  45.312  1.00  0.00           H  
ATOM   2904  HG3 PRO   185      30.676  61.419  45.079  1.00  0.00           H  
ATOM   2905  CB  PRO   185      28.905  62.514  45.671  1.00  0.00           C  
ATOM   2906  HB2 PRO   185      28.760  63.211  44.846  1.00  0.00           H  
ATOM   2907  HB3 PRO   185      28.283  61.619  45.660  1.00  0.00           H  
ATOM   2908  CA  PRO   185      28.669  63.174  46.983  1.00  0.00           C  
ATOM   2909  HA  PRO   185      28.539  64.248  46.846  1.00  0.00           H  
ATOM   2910  C   PRO   185      27.352  62.707  47.633  1.00  0.00           C  
ATOM   2911  O   PRO   185      27.407  61.813  48.503  1.00  0.00           O  
ATOM   2912  N   TYR   186      26.239  63.125  47.067  1.00  0.00           N  
ATOM   2913  H   TYR   186      26.430  63.785  46.326  1.00  0.00           H  
ATOM   2914  CA  TYR   186      24.824  62.744  47.425  1.00  0.00           C  
ATOM   2915  HA  TYR   186      24.945  62.000  48.212  1.00  0.00           H  
ATOM   2916  CB  TYR   186      23.998  63.889  48.068  1.00  0.00           C  
ATOM   2917  HB2 TYR   186      23.035  63.521  48.422  1.00  0.00           H  
ATOM   2918  HB3 TYR   186      23.951  64.672  47.311  1.00  0.00           H  
ATOM   2919  CG  TYR   186      24.601  64.498  49.365  1.00  0.00           C  
ATOM   2920  CD1 TYR   186      24.247  63.979  50.616  1.00  0.00           C  
ATOM   2921  HD1 TYR   186      23.574  63.137  50.682  1.00  0.00           H  
ATOM   2922  CE1 TYR   186      24.824  64.505  51.809  1.00  0.00           C  
ATOM   2923  HE1 TYR   186      24.544  63.963  52.700  1.00  0.00           H  
ATOM   2924  CZ  TYR   186      25.815  65.512  51.707  1.00  0.00           C  
ATOM   2925  OH  TYR   186      26.368  65.948  52.821  1.00  0.00           O  
ATOM   2926  HH  TYR   186      26.380  65.347  53.569  1.00  0.00           H  
ATOM   2927  CE2 TYR   186      26.250  65.992  50.448  1.00  0.00           C  
ATOM   2928  HE2 TYR   186      27.061  66.701  50.377  1.00  0.00           H  
ATOM   2929  CD2 TYR   186      25.643  65.432  49.317  1.00  0.00           C  
ATOM   2930  HD2 TYR   186      25.880  65.839  48.345  1.00  0.00           H  
ATOM   2931  C   TYR   186      24.015  62.046  46.221  1.00  0.00           C  
ATOM   2932  O   TYR   186      23.884  62.709  45.256  1.00  0.00           O  
ATOM   2933  N   PRO   187      23.398  60.832  46.347  1.00  0.00           N  
ATOM   2934  CD  PRO   187      23.859  59.766  47.246  1.00  0.00           C  
ATOM   2935  HD2 PRO   187      23.396  59.932  48.219  1.00  0.00           H  
ATOM   2936  HD3 PRO   187      24.944  59.715  47.328  1.00  0.00           H  
ATOM   2937  CG  PRO   187      23.409  58.467  46.680  1.00  0.00           C  
ATOM   2938  HG2 PRO   187      24.157  58.233  45.923  1.00  0.00           H  
ATOM   2939  HG3 PRO   187      23.255  57.649  47.385  1.00  0.00           H  
ATOM   2940  CB  PRO   187      22.141  58.759  45.835  1.00  0.00           C  
ATOM   2941  HB2 PRO   187      22.066  58.054  45.007  1.00  0.00           H  
ATOM   2942  HB3 PRO   187      21.252  58.688  46.462  1.00  0.00           H  
ATOM   2943  CA  PRO   187      22.481  60.195  45.375  1.00  0.00           C  
ATOM   2944  HA  PRO   187      22.983  60.152  44.408  1.00  0.00           H  
ATOM   2945  C   PRO   187      21.082  60.981  45.256  1.00  0.00           C  
ATOM   2946  O   PRO   187      20.563  61.485  46.264  1.00  0.00           O  
ATOM   2947  N   GLY   188      20.526  61.074  44.055  1.00  0.00           N  
ATOM   2948  H   GLY   188      21.082  60.713  43.293  1.00  0.00           H  
ATOM   2949  CA  GLY   188      19.316  61.767  43.781  1.00  0.00           C  
ATOM   2950  HA2 GLY   188      19.038  61.389  42.797  1.00  0.00           H  
ATOM   2951  HA3 GLY   188      19.420  62.851  43.840  1.00  0.00           H  
ATOM   2952  C   GLY   188      18.129  61.362  44.704  1.00  0.00           C  
ATOM   2953  O   GLY   188      17.320  62.185  45.104  1.00  0.00           O  
ATOM   2954  N   LYS   189      17.969  60.066  45.029  1.00  0.00           N  
ATOM   2955  H   LYS   189      18.502  59.305  44.632  1.00  0.00           H  
ATOM   2956  CA  LYS   189      16.948  59.571  45.952  1.00  0.00           C  
ATOM   2957  HA  LYS   189      15.951  59.874  45.632  1.00  0.00           H  
ATOM   2958  CB  LYS   189      17.028  57.978  45.913  1.00  0.00           C  
ATOM   2959  HB2 LYS   189      16.615  57.709  44.941  1.00  0.00           H  
ATOM   2960  HB3 LYS   189      16.334  57.637  46.682  1.00  0.00           H  
ATOM   2961  CG  LYS   189      18.336  57.296  46.220  1.00  0.00           C  
ATOM   2962  HG2 LYS   189      18.564  57.456  47.274  1.00  0.00           H  
ATOM   2963  HG3 LYS   189      19.128  57.773  45.642  1.00  0.00           H  
ATOM   2964  CD  LYS   189      18.390  55.790  46.102  1.00  0.00           C  
ATOM   2965  HD2 LYS   189      19.371  55.376  46.334  1.00  0.00           H  
ATOM   2966  HD3 LYS   189      17.860  55.581  45.172  1.00  0.00           H  
ATOM   2967  CE  LYS   189      17.323  55.121  47.025  1.00  0.00           C  
ATOM   2968  HE2 LYS   189      16.399  55.466  46.561  1.00  0.00           H  
ATOM   2969  HE3 LYS   189      17.323  55.585  48.011  1.00  0.00           H  
ATOM   2970  NZ  LYS   189      17.438  53.670  47.006  1.00  0.00           N  
ATOM   2971  HZ1 LYS   189      17.746  53.234  46.148  1.00  0.00           H  
ATOM   2972  HZ2 LYS   189      16.514  53.275  47.099  1.00  0.00           H  
ATOM   2973  HZ3 LYS   189      17.865  53.277  47.833  1.00  0.00           H  
ATOM   2974  C   LYS   189      17.016  60.127  47.393  1.00  0.00           C  
ATOM   2975  O   LYS   189      16.006  59.988  48.107  1.00  0.00           O  
ATOM   2976  N   PHE   190      18.142  60.595  47.913  1.00  0.00           N  
ATOM   2977  H   PHE   190      18.971  60.469  47.350  1.00  0.00           H  
ATOM   2978  CA  PHE   190      18.356  61.048  49.269  1.00  0.00           C  
ATOM   2979  HA  PHE   190      17.451  60.736  49.789  1.00  0.00           H  
ATOM   2980  CB  PHE   190      19.550  60.314  49.916  1.00  0.00           C  
ATOM   2981  HB2 PHE   190      19.433  60.529  50.979  1.00  0.00           H  
ATOM   2982  HB3 PHE   190      20.475  60.781  49.578  1.00  0.00           H  
ATOM   2983  CG  PHE   190      19.604  58.816  49.893  1.00  0.00           C  
ATOM   2984  CD1 PHE   190      20.724  58.108  49.355  1.00  0.00           C  
ATOM   2985  HD1 PHE   190      21.596  58.726  49.197  1.00  0.00           H  
ATOM   2986  CE1 PHE   190      20.687  56.707  49.338  1.00  0.00           C  
ATOM   2987  HE1 PHE   190      21.556  56.121  49.078  1.00  0.00           H  
ATOM   2988  CZ  PHE   190      19.543  56.005  49.821  1.00  0.00           C  
ATOM   2989  HZ  PHE   190      19.697  54.939  49.908  1.00  0.00           H  
ATOM   2990  CE2 PHE   190      18.508  56.727  50.452  1.00  0.00           C  
ATOM   2991  HE2 PHE   190      17.682  56.232  50.941  1.00  0.00           H  
ATOM   2992  CD2 PHE   190      18.534  58.139  50.429  1.00  0.00           C  
ATOM   2993  HD2 PHE   190      17.694  58.628  50.900  1.00  0.00           H  
ATOM   2994  C   PHE   190      18.413  62.602  49.344  1.00  0.00           C  
ATOM   2995  O   PHE   190      18.423  63.213  50.426  1.00  0.00           O  
ATOM   2996  N   LEU   191      18.366  63.344  48.236  1.00  0.00           N  
ATOM   2997  H   LEU   191      18.521  62.871  47.357  1.00  0.00           H  
ATOM   2998  CA  LEU   191      18.197  64.854  48.142  1.00  0.00           C  
ATOM   2999  HA  LEU   191      18.921  65.293  48.829  1.00  0.00           H  
ATOM   3000  CB  LEU   191      18.404  65.333  46.703  1.00  0.00           C  
ATOM   3001  HB2 LEU   191      18.140  66.364  46.472  1.00  0.00           H  
ATOM   3002  HB3 LEU   191      17.610  64.887  46.103  1.00  0.00           H  
ATOM   3003  CG  LEU   191      19.705  65.008  46.081  1.00  0.00           C  
ATOM   3004  HG  LEU   191      19.917  63.946  46.203  1.00  0.00           H  
ATOM   3005  CD1 LEU   191      19.789  65.300  44.582  1.00  0.00           C  
ATOM   3006 HD11 LEU   191      19.629  66.349  44.334  1.00  0.00           H  
ATOM   3007 HD12 LEU   191      20.717  65.007  44.091  1.00  0.00           H  
ATOM   3008 HD13 LEU   191      18.980  64.847  44.008  1.00  0.00           H  
ATOM   3009  CD2 LEU   191      20.746  65.852  46.766  1.00  0.00           C  
ATOM   3010 HD21 LEU   191      21.680  65.496  46.331  1.00  0.00           H  
ATOM   3011 HD22 LEU   191      20.479  66.864  46.460  1.00  0.00           H  
ATOM   3012 HD23 LEU   191      20.717  65.915  47.854  1.00  0.00           H  
ATOM   3013  C   LEU   191      16.768  65.273  48.563  1.00  0.00           C  
ATOM   3014  O   LEU   191      15.849  64.542  48.487  1.00  0.00           O  
ATOM   3015  N   PRO   192      16.634  66.566  48.896  1.00  0.00           N  
ATOM   3016  CD  PRO   192      17.630  67.606  49.264  1.00  0.00           C  
ATOM   3017  HD2 PRO   192      17.885  68.132  48.344  1.00  0.00           H  
ATOM   3018  HD3 PRO   192      18.484  67.174  49.784  1.00  0.00           H  
ATOM   3019  CG  PRO   192      16.901  68.713  50.010  1.00  0.00           C  
ATOM   3020  HG2 PRO   192      16.974  68.505  51.078  1.00  0.00           H  
ATOM   3021  HG3 PRO   192      17.360  69.644  49.676  1.00  0.00           H  
ATOM   3022  CB  PRO   192      15.470  68.634  49.527  1.00  0.00           C  
ATOM   3023  HB2 PRO   192      14.803  68.953  50.328  1.00  0.00           H  
ATOM   3024  HB3 PRO   192      15.321  69.253  48.643  1.00  0.00           H  
ATOM   3025  CA  PRO   192      15.240  67.154  49.171  1.00  0.00           C  
ATOM   3026  HA  PRO   192      14.834  66.665  50.056  1.00  0.00           H  
ATOM   3027  C   PRO   192      14.257  66.982  47.998  1.00  0.00           C  
ATOM   3028  O   PRO   192      14.531  67.356  46.879  1.00  0.00           O  
ATOM   3029  N   ARG   193      13.045  66.494  48.302  1.00  0.00           N  
ATOM   3030  H   ARG   193      12.840  66.332  49.278  1.00  0.00           H  
ATOM   3031  CA  ARG   193      11.956  66.295  47.316  1.00  0.00           C  
ATOM   3032  HA  ARG   193      12.277  65.655  46.494  1.00  0.00           H  
ATOM   3033  CB  ARG   193      10.709  65.680  47.975  1.00  0.00           C  
ATOM   3034  HB2 ARG   193      10.192  66.370  48.642  1.00  0.00           H  
ATOM   3035  HB3 ARG   193      11.108  64.806  48.490  1.00  0.00           H  
ATOM   3036  CG  ARG   193       9.704  65.216  46.941  1.00  0.00           C  
ATOM   3037  HG2 ARG   193       9.379  65.972  46.225  1.00  0.00           H  
ATOM   3038  HG3 ARG   193       8.747  64.891  47.348  1.00  0.00           H  
ATOM   3039  CD  ARG   193      10.127  64.022  46.085  1.00  0.00           C  
ATOM   3040  HD2 ARG   193      10.974  64.254  45.439  1.00  0.00           H  
ATOM   3041  HD3 ARG   193       9.390  63.676  45.361  1.00  0.00           H  
ATOM   3042  NE  ARG   193      10.510  62.846  46.876  1.00  0.00           N  
ATOM   3043  HE  ARG   193      11.405  62.921  47.337  1.00  0.00           H  
ATOM   3044  CZ  ARG   193       9.926  61.666  46.829  1.00  0.00           C  
ATOM   3045  NH1 ARG   193       8.784  61.435  46.272  1.00  0.00           N  
ATOM   3046 HH11 ARG   193       8.420  60.496  46.355  1.00  0.00           H  
ATOM   3047 HH12 ARG   193       8.203  62.200  45.959  1.00  0.00           H  
ATOM   3048  NH2 ARG   193      10.508  60.700  47.378  1.00  0.00           N  
ATOM   3049 HH21 ARG   193      10.080  59.785  47.392  1.00  0.00           H  
ATOM   3050 HH22 ARG   193      11.409  60.754  47.832  1.00  0.00           H  
ATOM   3051  C   ARG   193      11.593  67.556  46.599  1.00  0.00           C  
ATOM   3052  O   ARG   193      11.364  67.518  45.395  1.00  0.00           O  
ATOM   3053  N   LEU   194      11.645  68.649  47.340  1.00  0.00           N  
ATOM   3054  H   LEU   194      11.801  68.530  48.331  1.00  0.00           H  
ATOM   3055  CA  LEU   194      11.390  69.975  46.777  1.00  0.00           C  
ATOM   3056  HA  LEU   194      10.369  70.039  46.402  1.00  0.00           H  
ATOM   3057  CB  LEU   194      11.612  70.999  47.905  1.00  0.00           C  
ATOM   3058  HB2 LEU   194      12.616  71.045  48.327  1.00  0.00           H  
ATOM   3059  HB3 LEU   194      10.825  70.725  48.608  1.00  0.00           H  
ATOM   3060  CG  LEU   194      11.275  72.448  47.477  1.00  0.00           C  
ATOM   3061  HG  LEU   194      11.995  72.857  46.768  1.00  0.00           H  
ATOM   3062  CD1 LEU   194       9.920  72.750  46.784  1.00  0.00           C  
ATOM   3063 HD11 LEU   194       9.890  72.199  45.844  1.00  0.00           H  
ATOM   3064 HD12 LEU   194       9.083  72.452  47.414  1.00  0.00           H  
ATOM   3065 HD13 LEU   194       9.983  73.828  46.632  1.00  0.00           H  
ATOM   3066  CD2 LEU   194      11.381  73.265  48.765  1.00  0.00           C  
ATOM   3067 HD21 LEU   194      12.368  73.083  49.190  1.00  0.00           H  
ATOM   3068 HD22 LEU   194      11.377  74.334  48.554  1.00  0.00           H  
ATOM   3069 HD23 LEU   194      10.608  72.945  49.463  1.00  0.00           H  
ATOM   3070  C   LEU   194      12.467  70.388  45.700  1.00  0.00           C  
ATOM   3071  O   LEU   194      12.144  71.037  44.737  1.00  0.00           O  
ATOM   3072  N   THR   195      13.750  69.939  45.842  1.00  0.00           N  
ATOM   3073  H   THR   195      13.959  69.325  46.617  1.00  0.00           H  
ATOM   3074  CA  THR   195      14.817  70.353  44.870  1.00  0.00           C  
ATOM   3075  HA  THR   195      14.618  71.332  44.434  1.00  0.00           H  
ATOM   3076  CB  THR   195      16.224  70.501  45.513  1.00  0.00           C  
ATOM   3077  HB  THR   195      17.048  70.747  44.843  1.00  0.00           H  
ATOM   3078  CG2 THR   195      16.212  71.701  46.512  1.00  0.00           C  
ATOM   3079 HG21 THR   195      15.344  71.645  47.169  1.00  0.00           H  
ATOM   3080 HG22 THR   195      17.100  71.696  47.145  1.00  0.00           H  
ATOM   3081 HG23 THR   195      16.131  72.660  45.999  1.00  0.00           H  
ATOM   3082  OG1 THR   195      16.631  69.346  46.153  1.00  0.00           O  
ATOM   3083  HG1 THR   195      16.657  68.663  45.478  1.00  0.00           H  
ATOM   3084  C   THR   195      14.776  69.450  43.671  1.00  0.00           C  
ATOM   3085  O   THR   195      15.001  69.898  42.539  1.00  0.00           O  
ATOM   3086  N   THR   196      14.396  68.203  43.826  1.00  0.00           N  
ATOM   3087  H   THR   196      14.226  68.010  44.803  1.00  0.00           H  
ATOM   3088  CA  THR   196      14.114  67.178  42.767  1.00  0.00           C  
ATOM   3089  HA  THR   196      14.856  67.360  41.990  1.00  0.00           H  
ATOM   3090  CB  THR   196      14.412  65.700  43.182  1.00  0.00           C  
ATOM   3091  HB  THR   196      14.215  65.114  42.284  1.00  0.00           H  
ATOM   3092  CG2 THR   196      15.871  65.442  43.578  1.00  0.00           C  
ATOM   3093 HG21 THR   196      16.057  64.398  43.832  1.00  0.00           H  
ATOM   3094 HG22 THR   196      16.570  65.777  42.812  1.00  0.00           H  
ATOM   3095 HG23 THR   196      16.004  65.978  44.518  1.00  0.00           H  
ATOM   3096  OG1 THR   196      13.609  65.358  44.249  1.00  0.00           O  
ATOM   3097  HG1 THR   196      13.970  64.553  44.626  1.00  0.00           H  
ATOM   3098  C   THR   196      12.798  67.403  42.040  1.00  0.00           C  
ATOM   3099  O   THR   196      12.679  66.849  40.977  1.00  0.00           O  
ATOM   3100  N   ASP   197      11.932  68.290  42.486  1.00  0.00           N  
ATOM   3101  H   ASP   197      12.186  68.785  43.329  1.00  0.00           H  
ATOM   3102  CA  ASP   197      10.586  68.559  41.912  1.00  0.00           C  
ATOM   3103  HA  ASP   197      10.058  67.617  41.763  1.00  0.00           H  
ATOM   3104  CB  ASP   197       9.743  69.357  42.882  1.00  0.00           C  
ATOM   3105  HB2 ASP   197      10.119  70.380  42.880  1.00  0.00           H  
ATOM   3106  HB3 ASP   197       9.851  68.929  43.879  1.00  0.00           H  
ATOM   3107  CG  ASP   197       8.234  69.421  42.558  1.00  0.00           C  
ATOM   3108  OD1 ASP   197       7.498  69.993  43.349  1.00  0.00           O  
ATOM   3109  OD2 ASP   197       7.785  68.834  41.517  1.00  0.00           O  
ATOM   3110  C   ASP   197      10.738  69.196  40.509  1.00  0.00           C  
ATOM   3111  O   ASP   197      11.266  70.250  40.350  1.00  0.00           O  
ATOM   3112  N   GLN   198      10.062  68.569  39.569  1.00  0.00           N  
ATOM   3113  H   GLN   198       9.475  67.825  39.917  1.00  0.00           H  
ATOM   3114  CA  GLN   198       9.803  69.168  38.278  1.00  0.00           C  
ATOM   3115  HA  GLN   198      10.779  69.511  37.937  1.00  0.00           H  
ATOM   3116  CB  GLN   198       9.293  68.111  37.255  1.00  0.00           C  
ATOM   3117  HB2 GLN   198       8.406  67.586  37.607  1.00  0.00           H  
ATOM   3118  HB3 GLN   198      10.145  67.481  37.000  1.00  0.00           H  
ATOM   3119  CG  GLN   198       8.760  68.728  35.849  1.00  0.00           C  
ATOM   3120  HG2 GLN   198       9.030  68.046  35.043  1.00  0.00           H  
ATOM   3121  HG3 GLN   198       9.228  69.693  35.654  1.00  0.00           H  
ATOM   3122  CD  GLN   198       7.288  68.937  35.708  1.00  0.00           C  
ATOM   3123  OE1 GLN   198       6.604  69.198  36.687  1.00  0.00           O  
ATOM   3124  NE2 GLN   198       6.813  68.794  34.501  1.00  0.00           N  
ATOM   3125 HE21 GLN   198       5.839  68.903  34.260  1.00  0.00           H  
ATOM   3126 HE22 GLN   198       7.542  68.764  33.802  1.00  0.00           H  
ATOM   3127  C   GLN   198       8.957  70.482  38.309  1.00  0.00           C  
ATOM   3128  O   GLN   198       9.209  71.311  37.422  1.00  0.00           O  
ATOM   3129  N   THR   199       7.969  70.605  39.194  1.00  0.00           N  
ATOM   3130  H   THR   199       7.849  69.847  39.851  1.00  0.00           H  
ATOM   3131  CA  THR   199       7.046  71.696  39.306  1.00  0.00           C  
ATOM   3132  HA  THR   199       6.453  71.613  38.395  1.00  0.00           H  
ATOM   3133  CB  THR   199       6.040  71.464  40.513  1.00  0.00           C  
ATOM   3134  HB  THR   199       6.578  71.661  41.441  1.00  0.00           H  
ATOM   3135  CG2 THR   199       4.718  72.274  40.446  1.00  0.00           C  
ATOM   3136 HG21 THR   199       4.202  71.967  39.537  1.00  0.00           H  
ATOM   3137 HG22 THR   199       4.182  72.233  41.394  1.00  0.00           H  
ATOM   3138 HG23 THR   199       5.055  73.308  40.520  1.00  0.00           H  
ATOM   3139  OG1 THR   199       5.569  70.110  40.628  1.00  0.00           O  
ATOM   3140  HG1 THR   199       6.342  69.551  40.729  1.00  0.00           H  
ATOM   3141  C   THR   199       7.679  73.110  39.314  1.00  0.00           C  
ATOM   3142  O   THR   199       8.763  73.405  39.883  1.00  0.00           O  
ATOM   3143  N   THR   200       7.078  74.013  38.541  1.00  0.00           N  
ATOM   3144  H   THR   200       6.350  73.769  37.886  1.00  0.00           H  
ATOM   3145  CA  THR   200       7.614  75.438  38.351  1.00  0.00           C  
ATOM   3146  HA  THR   200       8.563  75.450  37.816  1.00  0.00           H  
ATOM   3147  CB  THR   200       6.733  76.248  37.301  1.00  0.00           C  
ATOM   3148  HB  THR   200       5.805  76.570  37.774  1.00  0.00           H  
ATOM   3149  CG2 THR   200       7.515  77.450  36.780  1.00  0.00           C  
ATOM   3150 HG21 THR   200       6.808  78.081  36.242  1.00  0.00           H  
ATOM   3151 HG22 THR   200       7.881  78.075  37.594  1.00  0.00           H  
ATOM   3152 HG23 THR   200       8.308  77.161  36.090  1.00  0.00           H  
ATOM   3153  OG1 THR   200       6.468  75.465  36.121  1.00  0.00           O  
ATOM   3154  HG1 THR   200       6.506  76.077  35.382  1.00  0.00           H  
ATOM   3155  C   THR   200       7.715  76.284  39.614  1.00  0.00           C  
ATOM   3156  O   THR   200       8.694  77.046  39.794  1.00  0.00           O  
ATOM   3157  N   ALA   201       6.997  75.901  40.680  1.00  0.00           N  
ATOM   3158  H   ALA   201       6.242  75.244  40.542  1.00  0.00           H  
ATOM   3159  CA  ALA   201       7.132  76.374  42.029  1.00  0.00           C  
ATOM   3160  HA  ALA   201       6.996  77.455  42.060  1.00  0.00           H  
ATOM   3161  CB  ALA   201       5.984  75.770  42.793  1.00  0.00           C  
ATOM   3162  HB1 ALA   201       5.981  76.357  43.712  1.00  0.00           H  
ATOM   3163  HB2 ALA   201       5.031  75.891  42.279  1.00  0.00           H  
ATOM   3164  HB3 ALA   201       6.276  74.728  42.927  1.00  0.00           H  
ATOM   3165  C   ALA   201       8.524  76.215  42.610  1.00  0.00           C  
ATOM   3166  O   ALA   201       9.056  77.077  43.295  1.00  0.00           O  
ATOM   3167  N   THR   202       9.168  75.089  42.311  1.00  0.00           N  
ATOM   3168  H   THR   202       8.643  74.358  41.853  1.00  0.00           H  
ATOM   3169  CA  THR   202      10.561  74.772  42.606  1.00  0.00           C  
ATOM   3170  HA  THR   202      10.742  74.871  43.676  1.00  0.00           H  
ATOM   3171  CB  THR   202      10.981  73.271  42.265  1.00  0.00           C  
ATOM   3172  HB  THR   202      10.640  72.734  41.380  1.00  0.00           H  
ATOM   3173  CG2 THR   202      12.450  73.043  42.433  1.00  0.00           C  
ATOM   3174 HG21 THR   202      12.730  73.567  43.347  1.00  0.00           H  
ATOM   3175 HG22 THR   202      12.693  71.980  42.416  1.00  0.00           H  
ATOM   3176 HG23 THR   202      12.958  73.524  41.597  1.00  0.00           H  
ATOM   3177  OG1 THR   202      10.541  72.600  43.393  1.00  0.00           O  
ATOM   3178  HG1 THR   202      11.203  72.055  43.823  1.00  0.00           H  
ATOM   3179  C   THR   202      11.543  75.675  41.893  1.00  0.00           C  
ATOM   3180  O   THR   202      12.616  76.020  42.426  1.00  0.00           O  
ATOM   3181  N   THR   203      11.221  76.196  40.687  1.00  0.00           N  
ATOM   3182  H   THR   203      10.444  75.889  40.120  1.00  0.00           H  
ATOM   3183  CA  THR   203      12.063  77.138  39.946  1.00  0.00           C  
ATOM   3184  HA  THR   203      13.095  76.917  40.218  1.00  0.00           H  
ATOM   3185  CB  THR   203      11.811  76.958  38.371  1.00  0.00           C  
ATOM   3186  HB  THR   203      11.281  77.838  38.007  1.00  0.00           H  
ATOM   3187  CG2 THR   203      13.046  76.718  37.703  1.00  0.00           C  
ATOM   3188 HG21 THR   203      13.539  75.789  37.989  1.00  0.00           H  
ATOM   3189 HG22 THR   203      12.980  76.647  36.617  1.00  0.00           H  
ATOM   3190 HG23 THR   203      13.735  77.538  37.904  1.00  0.00           H  
ATOM   3191  OG1 THR   203      10.950  75.866  37.988  1.00  0.00           O  
ATOM   3192  HG1 THR   203      11.333  75.144  38.491  1.00  0.00           H  
ATOM   3193  C   THR   203      11.776  78.524  40.547  1.00  0.00           C  
ATOM   3194  O   THR   203      12.743  79.314  40.615  1.00  0.00           O  
ATOM   3195  N   LEU   204      10.533  78.875  40.930  1.00  0.00           N  
ATOM   3196  H   LEU   204       9.822  78.201  40.683  1.00  0.00           H  
ATOM   3197  CA  LEU   204      10.195  80.017  41.786  1.00  0.00           C  
ATOM   3198  HA  LEU   204      10.600  80.832  41.186  1.00  0.00           H  
ATOM   3199  CB  LEU   204       8.651  80.176  41.836  1.00  0.00           C  
ATOM   3200  HB2 LEU   204       8.362  80.918  42.581  1.00  0.00           H  
ATOM   3201  HB3 LEU   204       8.190  79.243  42.162  1.00  0.00           H  
ATOM   3202  CG  LEU   204       8.059  80.681  40.553  1.00  0.00           C  
ATOM   3203  HG  LEU   204       8.580  80.235  39.705  1.00  0.00           H  
ATOM   3204  CD1 LEU   204       6.581  80.172  40.497  1.00  0.00           C  
ATOM   3205 HD11 LEU   204       6.105  80.557  39.595  1.00  0.00           H  
ATOM   3206 HD12 LEU   204       6.511  79.087  40.416  1.00  0.00           H  
ATOM   3207 HD13 LEU   204       6.010  80.523  41.357  1.00  0.00           H  
ATOM   3208  CD2 LEU   204       8.136  82.220  40.552  1.00  0.00           C  
ATOM   3209 HD21 LEU   204       7.890  82.690  39.599  1.00  0.00           H  
ATOM   3210 HD22 LEU   204       7.447  82.689  41.255  1.00  0.00           H  
ATOM   3211 HD23 LEU   204       9.124  82.543  40.880  1.00  0.00           H  
ATOM   3212  C   LEU   204      10.900  80.002  43.141  1.00  0.00           C  
ATOM   3213  O   LEU   204      11.166  81.122  43.615  1.00  0.00           O  
ATOM   3214  N   PHE   205      11.189  78.817  43.664  1.00  0.00           N  
ATOM   3215  H   PHE   205      10.703  78.021  43.275  1.00  0.00           H  
ATOM   3216  CA  PHE   205      11.955  78.631  44.930  1.00  0.00           C  
ATOM   3217  HA  PHE   205      11.572  79.338  45.666  1.00  0.00           H  
ATOM   3218  CB  PHE   205      11.723  77.215  45.523  1.00  0.00           C  
ATOM   3219  HB2 PHE   205      11.915  76.562  44.672  1.00  0.00           H  
ATOM   3220  HB3 PHE   205      10.666  77.245  45.789  1.00  0.00           H  
ATOM   3221  CG  PHE   205      12.649  76.785  46.587  1.00  0.00           C  
ATOM   3222  CD1 PHE   205      13.610  75.733  46.472  1.00  0.00           C  
ATOM   3223  HD1 PHE   205      13.683  75.306  45.483  1.00  0.00           H  
ATOM   3224  CE1 PHE   205      14.358  75.331  47.541  1.00  0.00           C  
ATOM   3225  HE1 PHE   205      15.051  74.502  47.535  1.00  0.00           H  
ATOM   3226  CZ  PHE   205      14.226  75.953  48.791  1.00  0.00           C  
ATOM   3227  HZ  PHE   205      14.847  75.725  49.645  1.00  0.00           H  
ATOM   3228  CE2 PHE   205      13.251  76.954  48.932  1.00  0.00           C  
ATOM   3229  HE2 PHE   205      13.088  77.487  49.857  1.00  0.00           H  
ATOM   3230  CD2 PHE   205      12.456  77.381  47.818  1.00  0.00           C  
ATOM   3231  HD2 PHE   205      11.745  78.192  47.876  1.00  0.00           H  
ATOM   3232  C   PHE   205      13.411  79.008  44.898  1.00  0.00           C  
ATOM   3233  O   PHE   205      13.989  79.639  45.767  1.00  0.00           O  
ATOM   3234  N   PHE   206      14.006  78.762  43.767  1.00  0.00           N  
ATOM   3235  H   PHE   206      13.617  78.149  43.064  1.00  0.00           H  
ATOM   3236  CA  PHE   206      15.405  79.095  43.536  1.00  0.00           C  
ATOM   3237  HA  PHE   206      15.983  78.804  44.413  1.00  0.00           H  
ATOM   3238  CB  PHE   206      15.974  78.434  42.315  1.00  0.00           C  
ATOM   3239  HB2 PHE   206      17.009  78.714  42.119  1.00  0.00           H  
ATOM   3240  HB3 PHE   206      15.424  78.741  41.426  1.00  0.00           H  
ATOM   3241  CG  PHE   206      15.901  76.920  42.277  1.00  0.00           C  
ATOM   3242  CD1 PHE   206      16.178  76.124  43.444  1.00  0.00           C  
ATOM   3243  HD1 PHE   206      16.468  76.543  44.396  1.00  0.00           H  
ATOM   3244  CE1 PHE   206      16.018  74.721  43.401  1.00  0.00           C  
ATOM   3245  HE1 PHE   206      16.301  74.161  44.280  1.00  0.00           H  
ATOM   3246  CZ  PHE   206      15.677  74.044  42.192  1.00  0.00           C  
ATOM   3247  HZ  PHE   206      15.583  72.969  42.186  1.00  0.00           H  
ATOM   3248  CE2 PHE   206      15.408  74.742  40.950  1.00  0.00           C  
ATOM   3249  HE2 PHE   206      15.205  74.247  40.011  1.00  0.00           H  
ATOM   3250  CD2 PHE   206      15.479  76.223  41.104  1.00  0.00           C  
ATOM   3251  HD2 PHE   206      15.109  76.877  40.329  1.00  0.00           H  
ATOM   3252  C   PHE   206      15.525  80.600  43.408  1.00  0.00           C  
ATOM   3253  O   PHE   206      16.450  81.126  43.917  1.00  0.00           O  
ATOM   3254  N   ASP   207      14.540  81.266  42.895  1.00  0.00           N  
ATOM   3255  H   ASP   207      13.747  80.765  42.520  1.00  0.00           H  
ATOM   3256  CA  ASP   207      14.511  82.739  42.826  1.00  0.00           C  
ATOM   3257  HA  ASP   207      15.477  82.993  42.389  1.00  0.00           H  
ATOM   3258  CB  ASP   207      13.565  83.311  41.768  1.00  0.00           C  
ATOM   3259  HB2 ASP   207      13.497  84.395  41.861  1.00  0.00           H  
ATOM   3260  HB3 ASP   207      12.539  83.127  42.087  1.00  0.00           H  
ATOM   3261  CG  ASP   207      13.865  82.923  40.309  1.00  0.00           C  
ATOM   3262  OD1 ASP   207      13.086  83.386  39.441  1.00  0.00           O  
ATOM   3263  OD2 ASP   207      14.892  82.291  39.975  1.00  0.00           O  
ATOM   3264  C   ASP   207      14.227  83.450  44.186  1.00  0.00           C  
ATOM   3265  O   ASP   207      14.169  84.693  44.295  1.00  0.00           O  
ATOM   3266  N   SER   208      14.131  82.642  45.204  1.00  0.00           N  
ATOM   3267  H   SER   208      13.969  81.676  44.960  1.00  0.00           H  
ATOM   3268  CA  SER   208      14.187  82.981  46.604  1.00  0.00           C  
ATOM   3269  HA  SER   208      14.076  84.059  46.716  1.00  0.00           H  
ATOM   3270  CB  SER   208      13.172  82.244  47.498  1.00  0.00           C  
ATOM   3271  HB2 SER   208      13.280  82.615  48.517  1.00  0.00           H  
ATOM   3272  HB3 SER   208      13.273  81.158  47.480  1.00  0.00           H  
ATOM   3273  OG  SER   208      11.811  82.497  47.220  1.00  0.00           O  
ATOM   3274  HG  SER   208      11.352  81.831  47.737  1.00  0.00           H  
ATOM   3275  C   SER   208      15.565  82.700  47.223  1.00  0.00           C  
ATOM   3276  O   SER   208      16.250  83.606  47.648  1.00  0.00           O  
ATOM   3277  N   VAL   209      16.025  81.414  47.148  1.00  0.00           N  
ATOM   3278  H   VAL   209      15.356  80.762  46.765  1.00  0.00           H  
ATOM   3279  CA  VAL   209      17.316  80.849  47.401  1.00  0.00           C  
ATOM   3280  HA  VAL   209      17.448  80.855  48.483  1.00  0.00           H  
ATOM   3281  CB  VAL   209      17.325  79.390  47.009  1.00  0.00           C  
ATOM   3282  HB  VAL   209      16.882  79.448  46.014  1.00  0.00           H  
ATOM   3283  CG1 VAL   209      18.686  78.718  46.946  1.00  0.00           C  
ATOM   3284 HG11 VAL   209      18.497  77.829  46.344  1.00  0.00           H  
ATOM   3285 HG12 VAL   209      19.414  79.297  46.377  1.00  0.00           H  
ATOM   3286 HG13 VAL   209      19.108  78.429  47.908  1.00  0.00           H  
ATOM   3287  CG2 VAL   209      16.479  78.569  48.049  1.00  0.00           C  
ATOM   3288 HG21 VAL   209      16.847  78.693  49.067  1.00  0.00           H  
ATOM   3289 HG22 VAL   209      15.492  79.032  48.041  1.00  0.00           H  
ATOM   3290 HG23 VAL   209      16.451  77.508  47.799  1.00  0.00           H  
ATOM   3291  C   VAL   209      18.540  81.583  46.838  1.00  0.00           C  
ATOM   3292  O   VAL   209      19.543  81.672  47.506  1.00  0.00           O  
ATOM   3293  N   THR   210      18.401  82.193  45.637  1.00  0.00           N  
ATOM   3294  H   THR   210      17.563  81.972  45.118  1.00  0.00           H  
ATOM   3295  CA  THR   210      19.423  82.972  44.912  1.00  0.00           C  
ATOM   3296  HA  THR   210      20.292  82.354  44.688  1.00  0.00           H  
ATOM   3297  CB  THR   210      18.765  83.405  43.601  1.00  0.00           C  
ATOM   3298  HB  THR   210      18.376  82.503  43.129  1.00  0.00           H  
ATOM   3299  CG2 THR   210      17.481  84.223  43.935  1.00  0.00           C  
ATOM   3300 HG21 THR   210      16.978  84.542  43.022  1.00  0.00           H  
ATOM   3301 HG22 THR   210      16.838  83.745  44.675  1.00  0.00           H  
ATOM   3302 HG23 THR   210      17.722  85.132  44.485  1.00  0.00           H  
ATOM   3303  OG1 THR   210      19.540  84.183  42.675  1.00  0.00           O  
ATOM   3304  HG1 THR   210      20.138  83.495  42.376  1.00  0.00           H  
ATOM   3305  C   THR   210      19.921  84.192  45.761  1.00  0.00           C  
ATOM   3306  O   THR   210      21.061  84.686  45.543  1.00  0.00           O  
ATOM   3307  N   ARG   211      19.085  84.552  46.787  1.00  0.00           N  
ATOM   3308  H   ARG   211      18.157  84.155  46.822  1.00  0.00           H  
ATOM   3309  CA  ARG   211      19.257  85.792  47.575  1.00  0.00           C  
ATOM   3310  HA  ARG   211      19.786  86.515  46.954  1.00  0.00           H  
ATOM   3311  CB  ARG   211      17.830  86.386  48.035  1.00  0.00           C  
ATOM   3312  HB2 ARG   211      18.040  87.340  48.518  1.00  0.00           H  
ATOM   3313  HB3 ARG   211      17.284  85.785  48.762  1.00  0.00           H  
ATOM   3314  CG  ARG   211      16.866  86.602  46.871  1.00  0.00           C  
ATOM   3315  HG2 ARG   211      16.657  85.666  46.352  1.00  0.00           H  
ATOM   3316  HG3 ARG   211      17.356  87.201  46.103  1.00  0.00           H  
ATOM   3317  CD  ARG   211      15.555  87.277  47.306  1.00  0.00           C  
ATOM   3318  HD2 ARG   211      15.115  86.825  48.195  1.00  0.00           H  
ATOM   3319  HD3 ARG   211      14.795  87.371  46.530  1.00  0.00           H  
ATOM   3320  NE  ARG   211      15.964  88.612  47.726  1.00  0.00           N  
ATOM   3321  HE  ARG   211      16.961  88.684  47.583  1.00  0.00           H  
ATOM   3322  CZ  ARG   211      15.134  89.661  47.754  1.00  0.00           C  
ATOM   3323  NH1 ARG   211      13.853  89.603  47.594  1.00  0.00           N  
ATOM   3324 HH11 ARG   211      13.512  88.685  47.348  1.00  0.00           H  
ATOM   3325 HH12 ARG   211      13.275  90.408  47.790  1.00  0.00           H  
ATOM   3326  NH2 ARG   211      15.608  90.816  47.992  1.00  0.00           N  
ATOM   3327 HH21 ARG   211      16.588  90.959  48.192  1.00  0.00           H  
ATOM   3328 HH22 ARG   211      15.017  91.634  47.991  1.00  0.00           H  
ATOM   3329  C   ARG   211      20.199  85.651  48.769  1.00  0.00           C  
ATOM   3330  O   ARG   211      20.411  86.662  49.419  1.00  0.00           O  
ATOM   3331  N   PHE   212      20.744  84.455  49.027  1.00  0.00           N  
ATOM   3332  H   PHE   212      20.654  83.699  48.364  1.00  0.00           H  
ATOM   3333  CA  PHE   212      21.777  84.319  50.135  1.00  0.00           C  
ATOM   3334  HA  PHE   212      21.261  84.485  51.080  1.00  0.00           H  
ATOM   3335  CB  PHE   212      22.322  82.877  50.118  1.00  0.00           C  
ATOM   3336  HB2 PHE   212      23.107  82.669  50.844  1.00  0.00           H  
ATOM   3337  HB3 PHE   212      22.698  82.755  49.102  1.00  0.00           H  
ATOM   3338  CG  PHE   212      21.325  81.793  50.309  1.00  0.00           C  
ATOM   3339  CD1 PHE   212      21.603  80.510  49.829  1.00  0.00           C  
ATOM   3340  HD1 PHE   212      22.592  80.285  49.460  1.00  0.00           H  
ATOM   3341  CE1 PHE   212      20.590  79.583  49.880  1.00  0.00           C  
ATOM   3342  HE1 PHE   212      20.797  78.646  49.385  1.00  0.00           H  
ATOM   3343  CZ  PHE   212      19.330  79.863  50.468  1.00  0.00           C  
ATOM   3344  HZ  PHE   212      18.540  79.133  50.562  1.00  0.00           H  
ATOM   3345  CE2 PHE   212      19.097  81.087  51.005  1.00  0.00           C  
ATOM   3346  HE2 PHE   212      18.174  81.349  51.502  1.00  0.00           H  
ATOM   3347  CD2 PHE   212      20.078  82.066  50.947  1.00  0.00           C  
ATOM   3348  HD2 PHE   212      19.712  83.018  51.300  1.00  0.00           H  
ATOM   3349  C   PHE   212      22.927  85.356  50.104  1.00  0.00           C  
ATOM   3350  O   PHE   212      23.292  85.877  51.173  1.00  0.00           O  
ATOM   3351  N   LYS   213      23.341  85.843  48.923  1.00  0.00           N  
ATOM   3352  H   LYS   213      23.058  85.375  48.074  1.00  0.00           H  
ATOM   3353  CA  LYS   213      24.207  87.025  48.741  1.00  0.00           C  
ATOM   3354  HA  LYS   213      25.128  86.710  49.233  1.00  0.00           H  
ATOM   3355  CB  LYS   213      24.488  87.128  47.243  1.00  0.00           C  
ATOM   3356  HB2 LYS   213      25.124  86.300  46.928  1.00  0.00           H  
ATOM   3357  HB3 LYS   213      25.197  87.945  47.104  1.00  0.00           H  
ATOM   3358  CG  LYS   213      23.316  87.410  46.351  1.00  0.00           C  
ATOM   3359  HG2 LYS   213      23.034  88.453  46.497  1.00  0.00           H  
ATOM   3360  HG3 LYS   213      22.588  86.627  46.561  1.00  0.00           H  
ATOM   3361  CD  LYS   213      23.735  87.509  44.872  1.00  0.00           C  
ATOM   3362  HD2 LYS   213      24.433  88.343  44.791  1.00  0.00           H  
ATOM   3363  HD3 LYS   213      22.849  87.855  44.340  1.00  0.00           H  
ATOM   3364  CE  LYS   213      24.309  86.192  44.147  1.00  0.00           C  
ATOM   3365  HE2 LYS   213      25.187  85.784  44.649  1.00  0.00           H  
ATOM   3366  HE3 LYS   213      24.661  86.670  43.234  1.00  0.00           H  
ATOM   3367  NZ  LYS   213      23.200  85.262  43.863  1.00  0.00           N  
ATOM   3368  HZ1 LYS   213      22.648  85.408  43.030  1.00  0.00           H  
ATOM   3369  HZ2 LYS   213      22.656  84.989  44.669  1.00  0.00           H  
ATOM   3370  HZ3 LYS   213      23.597  84.353  43.676  1.00  0.00           H  
ATOM   3371  C   LYS   213      23.752  88.345  49.363  1.00  0.00           C  
ATOM   3372  O   LYS   213      24.585  89.193  49.563  1.00  0.00           O  
ATOM   3373  N   GLU   214      22.460  88.568  49.521  1.00  0.00           N  
ATOM   3374  H   GLU   214      21.785  87.839  49.340  1.00  0.00           H  
ATOM   3375  CA  GLU   214      22.094  89.845  50.040  1.00  0.00           C  
ATOM   3376  HA  GLU   214      22.822  90.462  49.513  1.00  0.00           H  
ATOM   3377  CB  GLU   214      20.635  90.239  49.536  1.00  0.00           C  
ATOM   3378  HB2 GLU   214      20.375  91.236  49.893  1.00  0.00           H  
ATOM   3379  HB3 GLU   214      20.064  89.534  50.140  1.00  0.00           H  
ATOM   3380  CG  GLU   214      20.349  90.095  48.082  1.00  0.00           C  
ATOM   3381  HG2 GLU   214      20.727  89.145  47.704  1.00  0.00           H  
ATOM   3382  HG3 GLU   214      20.846  90.952  47.628  1.00  0.00           H  
ATOM   3383  CD  GLU   214      18.859  90.226  47.728  1.00  0.00           C  
ATOM   3384  OE1 GLU   214      18.385  89.585  46.786  1.00  0.00           O  
ATOM   3385  OE2 GLU   214      18.202  91.156  48.275  1.00  0.00           O  
ATOM   3386  C   GLU   214      22.422  89.963  51.538  1.00  0.00           C  
ATOM   3387  O   GLU   214      22.012  90.899  52.213  1.00  0.00           O  
ATOM   3388  N   THR   215      22.938  88.964  52.233  1.00  0.00           N  
ATOM   3389  H   THR   215      23.201  88.125  51.737  1.00  0.00           H  
ATOM   3390  CA  THR   215      23.053  88.842  53.670  1.00  0.00           C  
ATOM   3391  HA  THR   215      22.520  89.690  54.099  1.00  0.00           H  
ATOM   3392  CB  THR   215      22.385  87.558  54.219  1.00  0.00           C  
ATOM   3393  HB  THR   215      22.278  87.761  55.285  1.00  0.00           H  
ATOM   3394  CG2 THR   215      21.065  87.168  53.628  1.00  0.00           C  
ATOM   3395 HG21 THR   215      20.328  87.962  53.744  1.00  0.00           H  
ATOM   3396 HG22 THR   215      21.121  87.002  52.552  1.00  0.00           H  
ATOM   3397 HG23 THR   215      20.804  86.199  54.054  1.00  0.00           H  
ATOM   3398  OG1 THR   215      23.040  86.388  53.885  1.00  0.00           O  
ATOM   3399  HG1 THR   215      23.233  86.377  52.944  1.00  0.00           H  
ATOM   3400  C   THR   215      24.434  89.010  54.178  1.00  0.00           C  
ATOM   3401  O   THR   215      25.391  88.626  53.481  1.00  0.00           O  
ATOM   3402  N   LYS   216      24.655  89.643  55.306  1.00  0.00           N  
ATOM   3403  H   LYS   216      23.814  89.955  55.772  1.00  0.00           H  
ATOM   3404  CA  LYS   216      25.983  89.940  55.946  1.00  0.00           C  
ATOM   3405  HA  LYS   216      26.584  90.331  55.124  1.00  0.00           H  
ATOM   3406  CB  LYS   216      25.610  91.064  56.930  1.00  0.00           C  
ATOM   3407  HB2 LYS   216      25.908  90.641  57.890  1.00  0.00           H  
ATOM   3408  HB3 LYS   216      24.604  91.458  56.787  1.00  0.00           H  
ATOM   3409  CG  LYS   216      26.658  92.200  56.606  1.00  0.00           C  
ATOM   3410  HG2 LYS   216      26.165  92.646  55.742  1.00  0.00           H  
ATOM   3411  HG3 LYS   216      27.669  91.839  56.416  1.00  0.00           H  
ATOM   3412  CD  LYS   216      26.773  93.176  57.841  1.00  0.00           C  
ATOM   3413  HD2 LYS   216      25.808  93.506  58.223  1.00  0.00           H  
ATOM   3414  HD3 LYS   216      27.192  94.150  57.589  1.00  0.00           H  
ATOM   3415  CE  LYS   216      27.771  92.627  58.855  1.00  0.00           C  
ATOM   3416  HE2 LYS   216      28.632  92.232  58.317  1.00  0.00           H  
ATOM   3417  HE3 LYS   216      27.322  91.818  59.432  1.00  0.00           H  
ATOM   3418  NZ  LYS   216      28.365  93.488  59.868  1.00  0.00           N  
ATOM   3419  HZ1 LYS   216      27.759  94.031  60.466  1.00  0.00           H  
ATOM   3420  HZ2 LYS   216      28.986  94.207  59.528  1.00  0.00           H  
ATOM   3421  HZ3 LYS   216      28.949  92.886  60.431  1.00  0.00           H  
ATOM   3422  C   LYS   216      26.650  88.788  56.560  1.00  0.00           C  
ATOM   3423  O   LYS   216      27.850  88.930  56.850  1.00  0.00           O  
ATOM   3424  N   GLY   217      26.008  87.608  56.674  1.00  0.00           N  
ATOM   3425  H   GLY   217      25.050  87.611  56.353  1.00  0.00           H  
ATOM   3426  CA  GLY   217      26.583  86.444  57.447  1.00  0.00           C  
ATOM   3427  HA2 GLY   217      26.891  86.901  58.388  1.00  0.00           H  
ATOM   3428  HA3 GLY   217      27.509  86.044  57.033  1.00  0.00           H  
ATOM   3429  C   GLY   217      25.514  85.393  57.761  1.00  0.00           C  
ATOM   3430  O   GLY   217      24.369  85.752  57.904  1.00  0.00           O  
ATOM   3431  N   ILE   218      25.850  84.097  57.803  1.00  0.00           N  
ATOM   3432  H   ILE   218      26.837  83.927  57.678  1.00  0.00           H  
ATOM   3433  CA  ILE   218      24.886  82.967  57.728  1.00  0.00           C  
ATOM   3434  HA  ILE   218      23.888  83.383  57.866  1.00  0.00           H  
ATOM   3435  CB  ILE   218      24.810  82.346  56.283  1.00  0.00           C  
ATOM   3436  HB  ILE   218      25.780  82.024  55.904  1.00  0.00           H  
ATOM   3437  CG2 ILE   218      23.930  81.119  56.301  1.00  0.00           C  
ATOM   3438 HG21 ILE   218      24.087  80.433  57.133  1.00  0.00           H  
ATOM   3439 HG22 ILE   218      22.908  81.491  56.381  1.00  0.00           H  
ATOM   3440 HG23 ILE   218      24.173  80.620  55.363  1.00  0.00           H  
ATOM   3441  CG1 ILE   218      24.375  83.381  55.288  1.00  0.00           C  
ATOM   3442 HG12 ILE   218      24.993  84.279  55.292  1.00  0.00           H  
ATOM   3443 HG13 ILE   218      23.436  83.701  55.739  1.00  0.00           H  
ATOM   3444  CD1 ILE   218      24.255  82.835  53.906  1.00  0.00           C  
ATOM   3445 HD11 ILE   218      23.416  82.145  53.990  1.00  0.00           H  
ATOM   3446 HD12 ILE   218      24.265  83.644  53.175  1.00  0.00           H  
ATOM   3447 HD13 ILE   218      25.143  82.257  53.651  1.00  0.00           H  
ATOM   3448  C   ILE   218      25.178  81.974  58.856  1.00  0.00           C  
ATOM   3449  O   ILE   218      26.148  81.198  58.787  1.00  0.00           O  
ATOM   3450  N   MET   219      24.349  81.966  59.898  1.00  0.00           N  
ATOM   3451  H   MET   219      23.435  82.390  59.837  1.00  0.00           H  
ATOM   3452  CA  MET   219      24.496  80.959  60.999  1.00  0.00           C  
ATOM   3453  HA  MET   219      25.571  80.801  61.092  1.00  0.00           H  
ATOM   3454  CB  MET   219      23.991  81.580  62.305  1.00  0.00           C  
ATOM   3455  HB2 MET   219      24.277  80.892  63.100  1.00  0.00           H  
ATOM   3456  HB3 MET   219      22.919  81.761  62.227  1.00  0.00           H  
ATOM   3457  CG  MET   219      24.563  82.878  62.781  1.00  0.00           C  
ATOM   3458  HG2 MET   219      24.299  83.697  62.112  1.00  0.00           H  
ATOM   3459  HG3 MET   219      25.610  82.659  62.993  1.00  0.00           H  
ATOM   3460  SD  MET   219      23.702  83.385  64.362  1.00  0.00           S  
ATOM   3461  CE  MET   219      22.068  84.086  63.693  1.00  0.00           C  
ATOM   3462  HE1 MET   219      21.482  84.584  64.466  1.00  0.00           H  
ATOM   3463  HE2 MET   219      22.358  84.785  62.908  1.00  0.00           H  
ATOM   3464  HE3 MET   219      21.446  83.380  63.144  1.00  0.00           H  
ATOM   3465  C   MET   219      23.743  79.713  60.686  1.00  0.00           C  
ATOM   3466  O   MET   219      22.645  79.719  60.154  1.00  0.00           O  
ATOM   3467  N   VAL   220      24.273  78.559  61.193  1.00  0.00           N  
ATOM   3468  H   VAL   220      25.117  78.630  61.743  1.00  0.00           H  
ATOM   3469  CA  VAL   220      23.800  77.219  60.879  1.00  0.00           C  
ATOM   3470  HA  VAL   220      22.824  77.228  60.394  1.00  0.00           H  
ATOM   3471  CB  VAL   220      24.601  76.543  59.726  1.00  0.00           C  
ATOM   3472  HB  VAL   220      24.122  75.598  59.469  1.00  0.00           H  
ATOM   3473  CG1 VAL   220      24.545  77.274  58.372  1.00  0.00           C  
ATOM   3474 HG11 VAL   220      23.605  77.817  58.276  1.00  0.00           H  
ATOM   3475 HG12 VAL   220      25.388  77.963  58.441  1.00  0.00           H  
ATOM   3476 HG13 VAL   220      24.856  76.640  57.542  1.00  0.00           H  
ATOM   3477  CG2 VAL   220      25.995  76.300  60.086  1.00  0.00           C  
ATOM   3478 HG21 VAL   220      26.528  75.730  59.326  1.00  0.00           H  
ATOM   3479 HG22 VAL   220      26.586  77.207  60.208  1.00  0.00           H  
ATOM   3480 HG23 VAL   220      26.179  75.697  60.976  1.00  0.00           H  
ATOM   3481  C   VAL   220      23.790  76.323  62.123  1.00  0.00           C  
ATOM   3482  O   VAL   220      24.759  76.367  62.918  1.00  0.00           O  
ATOM   3483  N   ASN   221      22.851  75.394  62.191  1.00  0.00           N  
ATOM   3484  H   ASN   221      22.088  75.285  61.537  1.00  0.00           H  
ATOM   3485  CA  ASN   221      22.730  74.618  63.414  1.00  0.00           C  
ATOM   3486  HA  ASN   221      22.976  75.271  64.251  1.00  0.00           H  
ATOM   3487  CB  ASN   221      21.300  74.203  63.444  1.00  0.00           C  
ATOM   3488  HB2 ASN   221      21.185  73.464  62.651  1.00  0.00           H  
ATOM   3489  HB3 ASN   221      20.596  75.015  63.262  1.00  0.00           H  
ATOM   3490  CG  ASN   221      20.873  73.550  64.736  1.00  0.00           C  
ATOM   3491  OD1 ASN   221      21.516  73.527  65.767  1.00  0.00           O  
ATOM   3492  ND2 ASN   221      19.746  72.947  64.728  1.00  0.00           N  
ATOM   3493 HD21 ASN   221      19.386  72.862  63.788  1.00  0.00           H  
ATOM   3494 HD22 ASN   221      19.365  72.466  65.529  1.00  0.00           H  
ATOM   3495  C   ASN   221      23.725  73.415  63.409  1.00  0.00           C  
ATOM   3496  O   ASN   221      23.270  72.299  63.458  1.00  0.00           O  
ATOM   3497  N   THR   222      25.015  73.492  63.156  1.00  0.00           N  
ATOM   3498  H   THR   222      25.487  74.355  62.927  1.00  0.00           H  
ATOM   3499  CA  THR   222      25.984  72.441  63.388  1.00  0.00           C  
ATOM   3500  HA  THR   222      25.614  71.689  64.085  1.00  0.00           H  
ATOM   3501  CB  THR   222      26.158  71.647  62.097  1.00  0.00           C  
ATOM   3502  HB  THR   222      25.166  71.381  61.732  1.00  0.00           H  
ATOM   3503  CG2 THR   222      26.790  72.578  60.997  1.00  0.00           C  
ATOM   3504 HG21 THR   222      26.025  73.196  60.527  1.00  0.00           H  
ATOM   3505 HG22 THR   222      27.560  73.191  61.468  1.00  0.00           H  
ATOM   3506 HG23 THR   222      27.285  72.027  60.197  1.00  0.00           H  
ATOM   3507  OG1 THR   222      26.909  70.577  62.217  1.00  0.00           O  
ATOM   3508  HG1 THR   222      26.957  70.123  61.373  1.00  0.00           H  
ATOM   3509  C   THR   222      27.321  72.905  64.025  1.00  0.00           C  
ATOM   3510  O   THR   222      27.436  74.029  64.416  1.00  0.00           O  
ATOM   3511  N   PHE   223      28.304  72.011  64.203  1.00  0.00           N  
ATOM   3512  H   PHE   223      28.206  71.105  63.768  1.00  0.00           H  
ATOM   3513  CA  PHE   223      29.572  72.319  64.889  1.00  0.00           C  
ATOM   3514  HA  PHE   223      29.693  73.381  64.675  1.00  0.00           H  
ATOM   3515  CB  PHE   223      29.432  72.181  66.407  1.00  0.00           C  
ATOM   3516  HB2 PHE   223      29.014  73.136  66.725  1.00  0.00           H  
ATOM   3517  HB3 PHE   223      30.375  71.999  66.921  1.00  0.00           H  
ATOM   3518  CG  PHE   223      28.549  71.045  66.873  1.00  0.00           C  
ATOM   3519  CD1 PHE   223      27.169  71.222  67.057  1.00  0.00           C  
ATOM   3520  HD1 PHE   223      26.651  72.152  66.877  1.00  0.00           H  
ATOM   3521  CE1 PHE   223      26.448  70.085  67.401  1.00  0.00           C  
ATOM   3522  HE1 PHE   223      25.380  70.234  67.453  1.00  0.00           H  
ATOM   3523  CZ  PHE   223      26.987  68.846  67.706  1.00  0.00           C  
ATOM   3524  HZ  PHE   223      26.398  67.990  67.998  1.00  0.00           H  
ATOM   3525  CE2 PHE   223      28.359  68.693  67.510  1.00  0.00           C  
ATOM   3526  HE2 PHE   223      28.817  67.756  67.792  1.00  0.00           H  
ATOM   3527  CD2 PHE   223      29.114  69.774  67.164  1.00  0.00           C  
ATOM   3528  HD2 PHE   223      30.156  69.604  66.937  1.00  0.00           H  
ATOM   3529  C   PHE   223      30.775  71.605  64.264  1.00  0.00           C  
ATOM   3530  O   PHE   223      30.649  70.542  63.641  1.00  0.00           O  
ATOM   3531  N   ALA   224      31.971  72.153  64.543  1.00  0.00           N  
ATOM   3532  H   ALA   224      32.011  73.080  64.943  1.00  0.00           H  
ATOM   3533  CA  ALA   224      33.204  71.642  63.992  1.00  0.00           C  
ATOM   3534  HA  ALA   224      33.118  71.729  62.909  1.00  0.00           H  
ATOM   3535  CB  ALA   224      34.272  72.586  64.496  1.00  0.00           C  
ATOM   3536  HB1 ALA   224      34.492  72.482  65.559  1.00  0.00           H  
ATOM   3537  HB2 ALA   224      35.179  72.424  63.914  1.00  0.00           H  
ATOM   3538  HB3 ALA   224      34.099  73.656  64.380  1.00  0.00           H  
ATOM   3539  C   ALA   224      33.680  70.261  64.437  1.00  0.00           C  
ATOM   3540  O   ALA   224      34.433  69.676  63.622  1.00  0.00           O  
ATOM   3541  N   GLU   225      33.330  69.750  65.603  1.00  0.00           N  
ATOM   3542  H   GLU   225      32.692  70.292  66.168  1.00  0.00           H  
ATOM   3543  CA  GLU   225      33.621  68.302  65.844  1.00  0.00           C  
ATOM   3544  HA  GLU   225      34.672  68.127  65.614  1.00  0.00           H  
ATOM   3545  CB  GLU   225      33.465  67.997  67.350  1.00  0.00           C  
ATOM   3546  HB2 GLU   225      33.830  67.010  67.631  1.00  0.00           H  
ATOM   3547  HB3 GLU   225      32.427  67.904  67.668  1.00  0.00           H  
ATOM   3548  CG  GLU   225      34.085  69.071  68.252  1.00  0.00           C  
ATOM   3549  HG2 GLU   225      34.064  68.686  69.271  1.00  0.00           H  
ATOM   3550  HG3 GLU   225      33.442  69.933  68.072  1.00  0.00           H  
ATOM   3551  CD  GLU   225      35.577  69.244  67.966  1.00  0.00           C  
ATOM   3552  OE1 GLU   225      36.327  68.281  67.963  1.00  0.00           O  
ATOM   3553  OE2 GLU   225      36.004  70.431  67.915  1.00  0.00           O  
ATOM   3554  C   GLU   225      32.720  67.310  65.126  1.00  0.00           C  
ATOM   3555  O   GLU   225      33.170  66.178  65.016  1.00  0.00           O  
ATOM   3556  N   LEU   226      31.513  67.645  64.699  1.00  0.00           N  
ATOM   3557  H   LEU   226      31.278  68.611  64.524  1.00  0.00           H  
ATOM   3558  CA  LEU   226      30.609  66.726  63.978  1.00  0.00           C  
ATOM   3559  HA  LEU   226      30.868  65.694  64.215  1.00  0.00           H  
ATOM   3560  CB  LEU   226      29.143  67.068  64.460  1.00  0.00           C  
ATOM   3561  HB2 LEU   226      29.067  68.154  64.403  1.00  0.00           H  
ATOM   3562  HB3 LEU   226      29.207  66.879  65.531  1.00  0.00           H  
ATOM   3563  CG  LEU   226      28.062  66.246  63.694  1.00  0.00           C  
ATOM   3564  HG  LEU   226      28.354  65.195  63.669  1.00  0.00           H  
ATOM   3565  CD1 LEU   226      26.846  66.190  64.602  1.00  0.00           C  
ATOM   3566 HD11 LEU   226      26.546  67.223  64.778  1.00  0.00           H  
ATOM   3567 HD12 LEU   226      26.089  65.532  64.176  1.00  0.00           H  
ATOM   3568 HD13 LEU   226      27.131  65.977  65.632  1.00  0.00           H  
ATOM   3569  CD2 LEU   226      27.707  66.652  62.243  1.00  0.00           C  
ATOM   3570 HD21 LEU   226      27.479  67.717  62.197  1.00  0.00           H  
ATOM   3571 HD22 LEU   226      28.567  66.544  61.583  1.00  0.00           H  
ATOM   3572 HD23 LEU   226      26.870  66.069  61.859  1.00  0.00           H  
ATOM   3573  C   LEU   226      30.801  66.870  62.483  1.00  0.00           C  
ATOM   3574  O   LEU   226      30.965  65.884  61.796  1.00  0.00           O  
ATOM   3575  N   GLU   227      31.037  68.075  62.048  1.00  0.00           N  
ATOM   3576  H   GLU   227      30.796  68.803  62.705  1.00  0.00           H  
ATOM   3577  CA  GLU   227      31.305  68.467  60.651  1.00  0.00           C  
ATOM   3578  HA  GLU   227      31.434  67.656  59.933  1.00  0.00           H  
ATOM   3579  CB  GLU   227      30.099  69.201  60.074  1.00  0.00           C  
ATOM   3580  HB2 GLU   227      29.750  70.043  60.671  1.00  0.00           H  
ATOM   3581  HB3 GLU   227      29.301  68.459  60.093  1.00  0.00           H  
ATOM   3582  CG  GLU   227      30.288  69.546  58.599  1.00  0.00           C  
ATOM   3583  HG2 GLU   227      31.159  70.109  58.264  1.00  0.00           H  
ATOM   3584  HG3 GLU   227      29.513  70.290  58.414  1.00  0.00           H  
ATOM   3585  CD  GLU   227      30.046  68.280  57.750  1.00  0.00           C  
ATOM   3586  OE1 GLU   227      31.014  67.539  57.373  1.00  0.00           O  
ATOM   3587  OE2 GLU   227      28.896  67.883  57.522  1.00  0.00           O  
ATOM   3588  C   GLU   227      32.644  69.238  60.642  1.00  0.00           C  
ATOM   3589  O   GLU   227      32.599  70.487  60.685  1.00  0.00           O  
ATOM   3590  N   PRO   228      33.737  68.640  60.157  1.00  0.00           N  
ATOM   3591  CD  PRO   228      33.973  67.230  59.788  1.00  0.00           C  
ATOM   3592  HD2 PRO   228      33.917  67.214  58.700  1.00  0.00           H  
ATOM   3593  HD3 PRO   228      33.199  66.647  60.286  1.00  0.00           H  
ATOM   3594  CG  PRO   228      35.474  66.921  60.180  1.00  0.00           C  
ATOM   3595  HG2 PRO   228      35.545  66.866  61.266  1.00  0.00           H  
ATOM   3596  HG3 PRO   228      35.932  66.040  59.729  1.00  0.00           H  
ATOM   3597  CB  PRO   228      36.088  68.286  59.766  1.00  0.00           C  
ATOM   3598  HB2 PRO   228      37.079  68.550  60.135  1.00  0.00           H  
ATOM   3599  HB3 PRO   228      36.210  68.234  58.684  1.00  0.00           H  
ATOM   3600  CA  PRO   228      35.015  69.331  60.098  1.00  0.00           C  
ATOM   3601  HA  PRO   228      35.246  69.638  61.118  1.00  0.00           H  
ATOM   3602  C   PRO   228      35.006  70.421  58.988  1.00  0.00           C  
ATOM   3603  O   PRO   228      35.712  71.419  59.022  1.00  0.00           O  
ATOM   3604  N   PHE   229      34.104  70.211  57.960  1.00  0.00           N  
ATOM   3605  H   PHE   229      33.614  69.328  57.979  1.00  0.00           H  
ATOM   3606  CA  PHE   229      33.980  70.953  56.732  1.00  0.00           C  
ATOM   3607  HA  PHE   229      34.927  71.449  56.519  1.00  0.00           H  
ATOM   3608  CB  PHE   229      33.746  69.949  55.560  1.00  0.00           C  
ATOM   3609  HB2 PHE   229      34.103  70.480  54.677  1.00  0.00           H  
ATOM   3610  HB3 PHE   229      32.689  69.702  55.466  1.00  0.00           H  
ATOM   3611  CG  PHE   229      34.667  68.715  55.534  1.00  0.00           C  
ATOM   3612  CD1 PHE   229      34.239  67.488  55.872  1.00  0.00           C  
ATOM   3613  HD1 PHE   229      33.193  67.365  56.109  1.00  0.00           H  
ATOM   3614  CE1 PHE   229      35.098  66.358  55.811  1.00  0.00           C  
ATOM   3615  HE1 PHE   229      34.779  65.381  56.142  1.00  0.00           H  
ATOM   3616  CZ  PHE   229      36.458  66.554  55.643  1.00  0.00           C  
ATOM   3617  HZ  PHE   229      37.110  65.697  55.731  1.00  0.00           H  
ATOM   3618  CE2 PHE   229      36.939  67.822  55.290  1.00  0.00           C  
ATOM   3619  HE2 PHE   229      37.997  67.946  55.112  1.00  0.00           H  
ATOM   3620  CD2 PHE   229      36.075  68.895  55.275  1.00  0.00           C  
ATOM   3621  HD2 PHE   229      36.514  69.846  55.012  1.00  0.00           H  
ATOM   3622  C   PHE   229      32.900  72.030  56.824  1.00  0.00           C  
ATOM   3623  O   PHE   229      32.296  72.410  55.788  1.00  0.00           O  
ATOM   3624  N   ALA   230      32.575  72.443  58.078  1.00  0.00           N  
ATOM   3625  H   ALA   230      33.128  72.189  58.884  1.00  0.00           H  
ATOM   3626  CA  ALA   230      31.458  73.320  58.325  1.00  0.00           C  
ATOM   3627  HA  ALA   230      30.527  72.868  57.981  1.00  0.00           H  
ATOM   3628  CB  ALA   230      31.318  73.530  59.817  1.00  0.00           C  
ATOM   3629  HB1 ALA   230      32.225  73.871  60.316  1.00  0.00           H  
ATOM   3630  HB2 ALA   230      30.545  74.278  59.996  1.00  0.00           H  
ATOM   3631  HB3 ALA   230      30.978  72.620  60.312  1.00  0.00           H  
ATOM   3632  C   ALA   230      31.600  74.701  57.664  1.00  0.00           C  
ATOM   3633  O   ALA   230      30.644  75.162  57.084  1.00  0.00           O  
ATOM   3634  N   LEU   231      32.792  75.267  57.732  1.00  0.00           N  
ATOM   3635  H   LEU   231      33.589  74.805  58.145  1.00  0.00           H  
ATOM   3636  CA  LEU   231      33.024  76.569  57.179  1.00  0.00           C  
ATOM   3637  HA  LEU   231      32.163  77.173  57.468  1.00  0.00           H  
ATOM   3638  CB  LEU   231      34.273  77.210  57.809  1.00  0.00           C  
ATOM   3639  HB2 LEU   231      34.634  78.045  57.208  1.00  0.00           H  
ATOM   3640  HB3 LEU   231      35.050  76.452  57.708  1.00  0.00           H  
ATOM   3641  CG  LEU   231      34.099  77.649  59.230  1.00  0.00           C  
ATOM   3642  HG  LEU   231      33.658  76.861  59.841  1.00  0.00           H  
ATOM   3643  CD1 LEU   231      35.451  77.683  59.949  1.00  0.00           C  
ATOM   3644 HD11 LEU   231      35.919  78.668  59.934  1.00  0.00           H  
ATOM   3645 HD12 LEU   231      35.353  77.384  60.993  1.00  0.00           H  
ATOM   3646 HD13 LEU   231      36.153  77.012  59.454  1.00  0.00           H  
ATOM   3647  CD2 LEU   231      33.292  78.928  59.370  1.00  0.00           C  
ATOM   3648 HD21 LEU   231      33.859  79.759  58.952  1.00  0.00           H  
ATOM   3649 HD22 LEU   231      32.252  78.838  59.056  1.00  0.00           H  
ATOM   3650 HD23 LEU   231      33.288  79.218  60.421  1.00  0.00           H  
ATOM   3651  C   LEU   231      33.106  76.479  55.671  1.00  0.00           C  
ATOM   3652  O   LEU   231      33.011  77.431  54.948  1.00  0.00           O  
ATOM   3653  N   GLN   232      33.440  75.282  55.091  1.00  0.00           N  
ATOM   3654  H   GLN   232      33.715  74.533  55.711  1.00  0.00           H  
ATOM   3655  CA  GLN   232      33.529  74.965  53.697  1.00  0.00           C  
ATOM   3656  HA  GLN   232      34.136  75.744  53.235  1.00  0.00           H  
ATOM   3657  CB  GLN   232      34.288  73.647  53.462  1.00  0.00           C  
ATOM   3658  HB2 GLN   232      33.599  72.839  53.213  1.00  0.00           H  
ATOM   3659  HB3 GLN   232      34.837  73.424  54.376  1.00  0.00           H  
ATOM   3660  CG  GLN   232      35.223  73.885  52.260  1.00  0.00           C  
ATOM   3661  HG2 GLN   232      34.751  74.357  51.398  1.00  0.00           H  
ATOM   3662  HG3 GLN   232      35.458  72.901  51.855  1.00  0.00           H  
ATOM   3663  CD  GLN   232      36.585  74.471  52.610  1.00  0.00           C  
ATOM   3664  OE1 GLN   232      36.908  74.568  53.747  1.00  0.00           O  
ATOM   3665  NE2 GLN   232      37.301  75.056  51.687  1.00  0.00           N  
ATOM   3666 HE21 GLN   232      38.197  75.470  51.900  1.00  0.00           H  
ATOM   3667 HE22 GLN   232      37.018  74.777  50.759  1.00  0.00           H  
ATOM   3668  C   GLN   232      32.144  74.880  52.970  1.00  0.00           C  
ATOM   3669  O   GLN   232      32.193  74.727  51.741  1.00  0.00           O  
ATOM   3670  N   SER   233      31.035  74.976  53.641  1.00  0.00           N  
ATOM   3671  H   SER   233      31.170  75.000  54.642  1.00  0.00           H  
ATOM   3672  CA  SER   233      29.708  74.867  53.010  1.00  0.00           C  
ATOM   3673  HA  SER   233      29.789  74.031  52.316  1.00  0.00           H  
ATOM   3674  CB  SER   233      28.673  74.517  54.133  1.00  0.00           C  
ATOM   3675  HB2 SER   233      28.951  73.581  54.617  1.00  0.00           H  
ATOM   3676  HB3 SER   233      27.649  74.297  53.832  1.00  0.00           H  
ATOM   3677  OG  SER   233      28.651  75.512  55.089  1.00  0.00           O  
ATOM   3678  HG  SER   233      29.220  75.280  55.827  1.00  0.00           H  
ATOM   3679  C   SER   233      29.282  76.082  52.111  1.00  0.00           C  
ATOM   3680  O   SER   233      28.612  75.915  51.101  1.00  0.00           O  
ATOM   3681  N   LEU   234      29.594  77.308  52.554  1.00  0.00           N  
ATOM   3682  H   LEU   234      29.908  77.444  53.504  1.00  0.00           H  
ATOM   3683  CA  LEU   234      29.527  78.511  51.667  1.00  0.00           C  
ATOM   3684  HA  LEU   234      29.691  78.268  50.617  1.00  0.00           H  
ATOM   3685  CB  LEU   234      28.108  79.052  51.671  1.00  0.00           C  
ATOM   3686  HB2 LEU   234      27.908  79.310  52.711  1.00  0.00           H  
ATOM   3687  HB3 LEU   234      27.325  78.314  51.494  1.00  0.00           H  
ATOM   3688  CG  LEU   234      27.933  80.205  50.761  1.00  0.00           C  
ATOM   3689  HG  LEU   234      28.887  80.719  50.643  1.00  0.00           H  
ATOM   3690  CD1 LEU   234      27.489  79.639  49.327  1.00  0.00           C  
ATOM   3691 HD11 LEU   234      28.310  79.057  48.908  1.00  0.00           H  
ATOM   3692 HD12 LEU   234      26.588  79.039  49.452  1.00  0.00           H  
ATOM   3693 HD13 LEU   234      27.385  80.343  48.502  1.00  0.00           H  
ATOM   3694  CD2 LEU   234      26.808  81.071  51.334  1.00  0.00           C  
ATOM   3695 HD21 LEU   234      27.042  81.655  52.224  1.00  0.00           H  
ATOM   3696 HD22 LEU   234      26.446  81.793  50.602  1.00  0.00           H  
ATOM   3697 HD23 LEU   234      26.034  80.359  51.620  1.00  0.00           H  
ATOM   3698  C   LEU   234      30.576  79.473  52.125  1.00  0.00           C  
ATOM   3699  O   LEU   234      30.638  79.863  53.247  1.00  0.00           O  
ATOM   3700  N   LEU   235      31.516  79.874  51.204  1.00  0.00           N  
ATOM   3701  H   LEU   235      31.347  79.577  50.254  1.00  0.00           H  
ATOM   3702  CA  LEU   235      32.574  80.786  51.679  1.00  0.00           C  
ATOM   3703  HA  LEU   235      32.886  80.486  52.680  1.00  0.00           H  
ATOM   3704  CB  LEU   235      33.823  80.633  50.745  1.00  0.00           C  
ATOM   3705  HB2 LEU   235      34.634  81.199  51.204  1.00  0.00           H  
ATOM   3706  HB3 LEU   235      33.738  81.203  49.820  1.00  0.00           H  
ATOM   3707  CG  LEU   235      34.278  79.185  50.454  1.00  0.00           C  
ATOM   3708  HG  LEU   235      33.441  78.709  49.943  1.00  0.00           H  
ATOM   3709  CD1 LEU   235      35.508  79.166  49.503  1.00  0.00           C  
ATOM   3710 HD11 LEU   235      35.841  78.194  49.140  1.00  0.00           H  
ATOM   3711 HD12 LEU   235      35.282  79.787  48.636  1.00  0.00           H  
ATOM   3712 HD13 LEU   235      36.260  79.646  50.128  1.00  0.00           H  
ATOM   3713  CD2 LEU   235      34.704  78.412  51.647  1.00  0.00           C  
ATOM   3714 HD21 LEU   235      35.088  77.452  51.300  1.00  0.00           H  
ATOM   3715 HD22 LEU   235      35.401  79.022  52.221  1.00  0.00           H  
ATOM   3716 HD23 LEU   235      33.821  78.170  52.238  1.00  0.00           H  
ATOM   3717  C   LEU   235      32.061  82.249  51.712  1.00  0.00           C  
ATOM   3718  O   LEU   235      32.567  83.036  52.524  1.00  0.00           O  
ATOM   3719  N   VAL   236      31.211  82.731  50.816  1.00  0.00           N  
ATOM   3720  H   VAL   236      30.884  82.162  50.048  1.00  0.00           H  
ATOM   3721  CA  VAL   236      30.635  84.149  50.896  1.00  0.00           C  
ATOM   3722  HA  VAL   236      30.817  84.478  51.919  1.00  0.00           H  
ATOM   3723  CB  VAL   236      31.359  85.128  49.920  1.00  0.00           C  
ATOM   3724  HB  VAL   236      31.201  84.799  48.893  1.00  0.00           H  
ATOM   3725  CG1 VAL   236      30.827  86.600  50.043  1.00  0.00           C  
ATOM   3726 HG11 VAL   236      31.410  87.106  49.273  1.00  0.00           H  
ATOM   3727 HG12 VAL   236      29.777  86.642  49.753  1.00  0.00           H  
ATOM   3728 HG13 VAL   236      31.060  87.145  50.958  1.00  0.00           H  
ATOM   3729  CG2 VAL   236      32.842  85.224  50.218  1.00  0.00           C  
ATOM   3730 HG21 VAL   236      33.297  84.242  50.082  1.00  0.00           H  
ATOM   3731 HG22 VAL   236      33.346  85.795  49.439  1.00  0.00           H  
ATOM   3732 HG23 VAL   236      33.013  85.487  51.262  1.00  0.00           H  
ATOM   3733  C   VAL   236      29.112  84.291  50.672  1.00  0.00           C  
ATOM   3734  O   VAL   236      28.687  83.866  49.532  1.00  0.00           O  
ATOM   3735  N   PRO   237      28.261  84.816  51.544  1.00  0.00           N  
ATOM   3736  CD  PRO   237      26.858  84.881  51.229  1.00  0.00           C  
ATOM   3737  HD2 PRO   237      26.450  83.879  51.355  1.00  0.00           H  
ATOM   3738  HD3 PRO   237      26.634  85.144  50.196  1.00  0.00           H  
ATOM   3739  CG  PRO   237      26.355  85.898  52.246  1.00  0.00           C  
ATOM   3740  HG2 PRO   237      26.386  86.941  51.931  1.00  0.00           H  
ATOM   3741  HG3 PRO   237      25.368  85.568  52.573  1.00  0.00           H  
ATOM   3742  CB  PRO   237      27.271  85.833  53.454  1.00  0.00           C  
ATOM   3743  HB2 PRO   237      27.465  86.824  53.865  1.00  0.00           H  
ATOM   3744  HB3 PRO   237      26.825  85.295  54.290  1.00  0.00           H  
ATOM   3745  CA  PRO   237      28.603  85.313  52.882  1.00  0.00           C  
ATOM   3746  HA  PRO   237      29.282  86.165  52.850  1.00  0.00           H  
ATOM   3747  C   PRO   237      29.169  84.187  53.835  1.00  0.00           C  
ATOM   3748  O   PRO   237      29.109  82.980  53.557  1.00  0.00           O  
ATOM   3749  N   LYS   238      29.863  84.689  54.888  1.00  0.00           N  
ATOM   3750  H   LYS   238      29.972  85.691  54.958  1.00  0.00           H  
ATOM   3751  CA  LYS   238      30.566  83.877  55.846  1.00  0.00           C  
ATOM   3752  HA  LYS   238      31.215  83.191  55.302  1.00  0.00           H  
ATOM   3753  CB  LYS   238      31.424  84.791  56.743  1.00  0.00           C  
ATOM   3754  HB2 LYS   238      30.787  85.569  57.165  1.00  0.00           H  
ATOM   3755  HB3 LYS   238      32.203  85.149  56.071  1.00  0.00           H  
ATOM   3756  CG  LYS   238      32.086  84.080  57.969  1.00  0.00           C  
ATOM   3757  HG2 LYS   238      31.297  83.583  58.534  1.00  0.00           H  
ATOM   3758  HG3 LYS   238      32.668  84.731  58.620  1.00  0.00           H  
ATOM   3759  CD  LYS   238      33.009  82.890  57.541  1.00  0.00           C  
ATOM   3760  HD2 LYS   238      32.521  82.106  56.963  1.00  0.00           H  
ATOM   3761  HD3 LYS   238      33.371  82.401  58.445  1.00  0.00           H  
ATOM   3762  CE  LYS   238      34.175  83.239  56.634  1.00  0.00           C  
ATOM   3763  HE2 LYS   238      34.884  83.862  57.179  1.00  0.00           H  
ATOM   3764  HE3 LYS   238      33.714  83.843  55.853  1.00  0.00           H  
ATOM   3765  NZ  LYS   238      34.955  82.156  56.128  1.00  0.00           N  
ATOM   3766  HZ1 LYS   238      34.363  81.362  55.928  1.00  0.00           H  
ATOM   3767  HZ2 LYS   238      35.647  81.929  56.828  1.00  0.00           H  
ATOM   3768  HZ3 LYS   238      35.380  82.478  55.270  1.00  0.00           H  
ATOM   3769  C   LYS   238      29.585  83.016  56.548  1.00  0.00           C  
ATOM   3770  O   LYS   238      28.580  83.515  57.065  1.00  0.00           O  
ATOM   3771  N   ILE   239      29.831  81.736  56.769  1.00  0.00           N  
ATOM   3772  H   ILE   239      30.669  81.438  56.291  1.00  0.00           H  
ATOM   3773  CA  ILE   239      29.078  80.785  57.629  1.00  0.00           C  
ATOM   3774  HA  ILE   239      28.020  81.043  57.597  1.00  0.00           H  
ATOM   3775  CB  ILE   239      29.306  79.430  56.919  1.00  0.00           C  
ATOM   3776  HB  ILE   239      30.288  79.504  56.453  1.00  0.00           H  
ATOM   3777  CG2 ILE   239      29.144  78.198  57.802  1.00  0.00           C  
ATOM   3778 HG21 ILE   239      28.174  78.105  58.291  1.00  0.00           H  
ATOM   3779 HG22 ILE   239      29.275  77.281  57.228  1.00  0.00           H  
ATOM   3780 HG23 ILE   239      30.006  78.080  58.459  1.00  0.00           H  
ATOM   3781  CG1 ILE   239      28.325  79.266  55.689  1.00  0.00           C  
ATOM   3782 HG12 ILE   239      28.583  78.352  55.153  1.00  0.00           H  
ATOM   3783 HG13 ILE   239      28.442  80.143  55.052  1.00  0.00           H  
ATOM   3784  CD1 ILE   239      26.816  79.066  55.942  1.00  0.00           C  
ATOM   3785 HD11 ILE   239      26.208  79.037  55.038  1.00  0.00           H  
ATOM   3786 HD12 ILE   239      26.687  78.074  56.373  1.00  0.00           H  
ATOM   3787 HD13 ILE   239      26.461  79.871  56.586  1.00  0.00           H  
ATOM   3788  C   ILE   239      29.641  80.858  59.053  1.00  0.00           C  
ATOM   3789  O   ILE   239      30.826  80.973  59.255  1.00  0.00           O  
ATOM   3790  N   TYR   240      28.796  80.599  60.052  1.00  0.00           N  
ATOM   3791  H   TYR   240      27.839  80.391  59.805  1.00  0.00           H  
ATOM   3792  CA  TYR   240      28.904  80.725  61.475  1.00  0.00           C  
ATOM   3793  HA  TYR   240      29.941  80.821  61.795  1.00  0.00           H  
ATOM   3794  CB  TYR   240      28.242  81.975  61.890  1.00  0.00           C  
ATOM   3795  HB2 TYR   240      27.993  81.998  62.951  1.00  0.00           H  
ATOM   3796  HB3 TYR   240      27.273  81.968  61.390  1.00  0.00           H  
ATOM   3797  CG  TYR   240      28.993  83.287  61.504  1.00  0.00           C  
ATOM   3798  CD1 TYR   240      29.881  83.841  62.379  1.00  0.00           C  
ATOM   3799  HD1 TYR   240      30.112  83.328  63.301  1.00  0.00           H  
ATOM   3800  CE1 TYR   240      30.399  85.097  62.180  1.00  0.00           C  
ATOM   3801  HE1 TYR   240      31.140  85.559  62.815  1.00  0.00           H  
ATOM   3802  CZ  TYR   240      30.078  85.845  60.991  1.00  0.00           C  
ATOM   3803  OH  TYR   240      30.511  87.075  60.707  1.00  0.00           O  
ATOM   3804  HH  TYR   240      31.219  87.342  61.297  1.00  0.00           H  
ATOM   3805  CE2 TYR   240      29.213  85.171  60.080  1.00  0.00           C  
ATOM   3806  HE2 TYR   240      28.940  85.622  59.138  1.00  0.00           H  
ATOM   3807  CD2 TYR   240      28.774  83.876  60.310  1.00  0.00           C  
ATOM   3808  HD2 TYR   240      28.102  83.427  59.593  1.00  0.00           H  
ATOM   3809  C   TYR   240      28.298  79.503  62.187  1.00  0.00           C  
ATOM   3810  O   TYR   240      27.111  79.426  62.478  1.00  0.00           O  
ATOM   3811  N   PRO   241      29.160  78.524  62.479  1.00  0.00           N  
ATOM   3812  CD  PRO   241      30.619  78.371  62.081  1.00  0.00           C  
ATOM   3813  HD2 PRO   241      31.139  79.267  62.420  1.00  0.00           H  
ATOM   3814  HD3 PRO   241      30.664  78.253  60.998  1.00  0.00           H  
ATOM   3815  CG  PRO   241      31.239  77.222  62.846  1.00  0.00           C  
ATOM   3816  HG2 PRO   241      31.972  76.820  62.147  1.00  0.00           H  
ATOM   3817  HG3 PRO   241      31.543  77.486  63.859  1.00  0.00           H  
ATOM   3818  CB  PRO   241      29.987  76.305  63.012  1.00  0.00           C  
ATOM   3819  HB2 PRO   241      29.872  75.666  62.138  1.00  0.00           H  
ATOM   3820  HB3 PRO   241      30.039  75.654  63.885  1.00  0.00           H  
ATOM   3821  CA  PRO   241      28.747  77.324  63.117  1.00  0.00           C  
ATOM   3822  HA  PRO   241      27.771  76.935  62.829  1.00  0.00           H  
ATOM   3823  C   PRO   241      28.451  77.641  64.574  1.00  0.00           C  
ATOM   3824  O   PRO   241      29.341  78.045  65.289  1.00  0.00           O  
ATOM   3825  N   VAL   242      27.211  77.524  65.056  1.00  0.00           N  
ATOM   3826  H   VAL   242      26.525  77.213  64.383  1.00  0.00           H  
ATOM   3827  CA  VAL   242      26.715  77.986  66.338  1.00  0.00           C  
ATOM   3828  HA  VAL   242      27.471  78.349  67.035  1.00  0.00           H  
ATOM   3829  CB  VAL   242      25.939  79.287  66.048  1.00  0.00           C  
ATOM   3830  HB  VAL   242      25.397  79.560  66.953  1.00  0.00           H  
ATOM   3831  CG1 VAL   242      26.824  80.463  65.671  1.00  0.00           C  
ATOM   3832 HG11 VAL   242      27.487  80.652  66.515  1.00  0.00           H  
ATOM   3833 HG12 VAL   242      27.422  80.065  64.851  1.00  0.00           H  
ATOM   3834 HG13 VAL   242      26.292  81.370  65.382  1.00  0.00           H  
ATOM   3835  CG2 VAL   242      24.810  79.075  65.127  1.00  0.00           C  
ATOM   3836 HG21 VAL   242      25.200  79.160  64.113  1.00  0.00           H  
ATOM   3837 HG22 VAL   242      24.186  78.208  65.345  1.00  0.00           H  
ATOM   3838 HG23 VAL   242      24.155  79.929  65.299  1.00  0.00           H  
ATOM   3839  C   VAL   242      25.845  77.015  67.238  1.00  0.00           C  
ATOM   3840  O   VAL   242      25.432  77.379  68.358  1.00  0.00           O  
ATOM   3841  N   GLY   243      25.710  75.835  66.679  1.00  0.00           N  
ATOM   3842  H   GLY   243      26.230  75.735  65.820  1.00  0.00           H  
ATOM   3843  CA  GLY   243      25.044  74.650  67.294  1.00  0.00           C  
ATOM   3844  HA2 GLY   243      24.977  73.893  66.513  1.00  0.00           H  
ATOM   3845  HA3 GLY   243      24.045  74.855  67.679  1.00  0.00           H  
ATOM   3846  C   GLY   243      25.836  74.065  68.454  1.00  0.00           C  
ATOM   3847  O   GLY   243      27.051  74.224  68.559  1.00  0.00           O  
ATOM   3848  N   PRO   244      25.160  73.259  69.346  1.00  0.00           N  
ATOM   3849  CD  PRO   244      25.833  72.430  70.410  1.00  0.00           C  
ATOM   3850  HD2 PRO   244      26.279  73.104  71.142  1.00  0.00           H  
ATOM   3851  HD3 PRO   244      26.515  71.739  69.914  1.00  0.00           H  
ATOM   3852  CG  PRO   244      24.751  71.613  71.118  1.00  0.00           C  
ATOM   3853  HG2 PRO   244      25.037  70.573  71.275  1.00  0.00           H  
ATOM   3854  HG3 PRO   244      24.378  72.061  72.039  1.00  0.00           H  
ATOM   3855  CB  PRO   244      23.636  71.607  70.076  1.00  0.00           C  
ATOM   3856  HB2 PRO   244      23.689  70.719  69.447  1.00  0.00           H  
ATOM   3857  HB3 PRO   244      22.627  71.504  70.477  1.00  0.00           H  
ATOM   3858  CA  PRO   244      23.727  72.910  69.299  1.00  0.00           C  
ATOM   3859  HA  PRO   244      23.432  72.806  68.255  1.00  0.00           H  
ATOM   3860  C   PRO   244      22.878  74.034  69.953  1.00  0.00           C  
ATOM   3861  O   PRO   244      23.359  74.873  70.643  1.00  0.00           O  
ATOM   3862  N   VAL   245      21.543  73.984  69.633  1.00  0.00           N  
ATOM   3863  H   VAL   245      21.302  73.195  69.049  1.00  0.00           H  
ATOM   3864  CA  VAL   245      20.494  74.986  69.868  1.00  0.00           C  
ATOM   3865  HA  VAL   245      20.747  75.609  70.726  1.00  0.00           H  
ATOM   3866  CB  VAL   245      20.327  75.748  68.530  1.00  0.00           C  
ATOM   3867  HB  VAL   245      20.087  75.066  67.715  1.00  0.00           H  
ATOM   3868  CG1 VAL   245      19.149  76.683  68.426  1.00  0.00           C  
ATOM   3869 HG11 VAL   245      19.088  77.374  69.267  1.00  0.00           H  
ATOM   3870 HG12 VAL   245      19.176  77.244  67.492  1.00  0.00           H  
ATOM   3871 HG13 VAL   245      18.257  76.086  68.237  1.00  0.00           H  
ATOM   3872  CG2 VAL   245      21.529  76.626  68.131  1.00  0.00           C  
ATOM   3873 HG21 VAL   245      22.477  76.088  68.123  1.00  0.00           H  
ATOM   3874 HG22 VAL   245      21.374  77.198  67.217  1.00  0.00           H  
ATOM   3875 HG23 VAL   245      21.779  77.401  68.855  1.00  0.00           H  
ATOM   3876  C   VAL   245      19.290  74.163  70.270  1.00  0.00           C  
ATOM   3877  O   VAL   245      18.368  73.830  69.497  1.00  0.00           O  
ATOM   3878  N   VAL   246      19.207  73.867  71.556  1.00  0.00           N  
ATOM   3879  H   VAL   246      20.061  74.111  72.036  1.00  0.00           H  
ATOM   3880  CA  VAL   246      18.280  72.836  72.075  1.00  0.00           C  
ATOM   3881  HA  VAL   246      17.429  72.768  71.396  1.00  0.00           H  
ATOM   3882  CB  VAL   246      18.990  71.444  72.278  1.00  0.00           C  
ATOM   3883  HB  VAL   246      18.212  70.750  72.596  1.00  0.00           H  
ATOM   3884  CG1 VAL   246      19.470  70.803  70.983  1.00  0.00           C  
ATOM   3885 HG11 VAL   246      19.802  69.766  71.029  1.00  0.00           H  
ATOM   3886 HG12 VAL   246      18.638  70.730  70.283  1.00  0.00           H  
ATOM   3887 HG13 VAL   246      20.266  71.379  70.511  1.00  0.00           H  
ATOM   3888  CG2 VAL   246      20.201  71.389  73.271  1.00  0.00           C  
ATOM   3889 HG21 VAL   246      20.895  72.186  73.003  1.00  0.00           H  
ATOM   3890 HG22 VAL   246      19.735  71.692  74.209  1.00  0.00           H  
ATOM   3891 HG23 VAL   246      20.602  70.376  73.297  1.00  0.00           H  
ATOM   3892  C   VAL   246      17.750  73.270  73.413  1.00  0.00           C  
ATOM   3893  O   VAL   246      18.289  74.170  74.053  1.00  0.00           O  
ATOM   3894  N   ASN   247      16.575  72.778  73.860  1.00  0.00           N  
ATOM   3895  H   ASN   247      16.219  71.952  73.400  1.00  0.00           H  
ATOM   3896  CA  ASN   247      15.873  73.336  74.996  1.00  0.00           C  
ATOM   3897  HA  ASN   247      15.955  74.423  74.967  1.00  0.00           H  
ATOM   3898  CB  ASN   247      14.367  73.104  74.990  1.00  0.00           C  
ATOM   3899  HB2 ASN   247      14.094  72.049  74.963  1.00  0.00           H  
ATOM   3900  HB3 ASN   247      13.789  73.602  74.212  1.00  0.00           H  
ATOM   3901  CG  ASN   247      13.746  73.769  76.232  1.00  0.00           C  
ATOM   3902  OD1 ASN   247      13.279  73.130  77.135  1.00  0.00           O  
ATOM   3903  ND2 ASN   247      13.944  75.051  76.402  1.00  0.00           N  
ATOM   3904 HD21 ASN   247      13.628  75.569  77.209  1.00  0.00           H  
ATOM   3905 HD22 ASN   247      14.453  75.556  75.690  1.00  0.00           H  
ATOM   3906  C   ASN   247      16.585  72.918  76.290  1.00  0.00           C  
ATOM   3907  O   ASN   247      16.376  71.818  76.755  1.00  0.00           O  
ATOM   3908  N   PHE   248      17.504  73.687  76.866  1.00  0.00           N  
ATOM   3909  H   PHE   248      17.681  74.532  76.341  1.00  0.00           H  
ATOM   3910  CA  PHE   248      18.292  73.618  78.098  1.00  0.00           C  
ATOM   3911  HA  PHE   248      18.599  72.581  78.234  1.00  0.00           H  
ATOM   3912  CB  PHE   248      19.521  74.506  77.871  1.00  0.00           C  
ATOM   3913  HB2 PHE   248      20.038  74.520  78.830  1.00  0.00           H  
ATOM   3914  HB3 PHE   248      19.269  75.555  77.714  1.00  0.00           H  
ATOM   3915  CG  PHE   248      20.505  74.036  76.868  1.00  0.00           C  
ATOM   3916  CD1 PHE   248      20.934  72.622  76.893  1.00  0.00           C  
ATOM   3917  HD1 PHE   248      20.413  71.894  77.496  1.00  0.00           H  
ATOM   3918  CE1 PHE   248      21.833  72.172  75.903  1.00  0.00           C  
ATOM   3919  HE1 PHE   248      22.146  71.138  75.897  1.00  0.00           H  
ATOM   3920  CZ  PHE   248      22.408  73.050  74.967  1.00  0.00           C  
ATOM   3921  HZ  PHE   248      23.296  72.831  74.392  1.00  0.00           H  
ATOM   3922  CE2 PHE   248      22.030  74.407  75.002  1.00  0.00           C  
ATOM   3923  HE2 PHE   248      22.564  75.175  74.462  1.00  0.00           H  
ATOM   3924  CD2 PHE   248      21.139  74.929  75.965  1.00  0.00           C  
ATOM   3925  HD2 PHE   248      20.891  75.980  75.960  1.00  0.00           H  
ATOM   3926  C   PHE   248      17.437  74.087  79.385  1.00  0.00           C  
ATOM   3927  O   PHE   248      17.747  73.683  80.484  1.00  0.00           O  
ATOM   3928  N   LYS   249      16.486  75.005  79.263  1.00  0.00           N  
ATOM   3929  H   LYS   249      16.242  75.207  78.304  1.00  0.00           H  
ATOM   3930  CA  LYS   249      15.714  75.740  80.272  1.00  0.00           C  
ATOM   3931  HA  LYS   249      15.828  75.147  81.180  1.00  0.00           H  
ATOM   3932  CB  LYS   249      16.384  77.141  80.500  1.00  0.00           C  
ATOM   3933  HB2 LYS   249      15.717  77.693  81.161  1.00  0.00           H  
ATOM   3934  HB3 LYS   249      16.442  77.581  79.504  1.00  0.00           H  
ATOM   3935  CG  LYS   249      17.745  76.953  81.229  1.00  0.00           C  
ATOM   3936  HG2 LYS   249      18.454  76.626  80.468  1.00  0.00           H  
ATOM   3937  HG3 LYS   249      17.557  76.232  82.024  1.00  0.00           H  
ATOM   3938  CD  LYS   249      18.238  78.226  81.910  1.00  0.00           C  
ATOM   3939  HD2 LYS   249      17.561  78.542  82.704  1.00  0.00           H  
ATOM   3940  HD3 LYS   249      18.385  79.023  81.181  1.00  0.00           H  
ATOM   3941  CE  LYS   249      19.539  77.791  82.691  1.00  0.00           C  
ATOM   3942  HE2 LYS   249      20.077  77.074  82.072  1.00  0.00           H  
ATOM   3943  HE3 LYS   249      19.196  77.291  83.597  1.00  0.00           H  
ATOM   3944  NZ  LYS   249      20.306  79.011  83.128  1.00  0.00           N  
ATOM   3945  HZ1 LYS   249      20.561  79.566  82.324  1.00  0.00           H  
ATOM   3946  HZ2 LYS   249      21.118  78.781  83.684  1.00  0.00           H  
ATOM   3947  HZ3 LYS   249      19.747  79.640  83.685  1.00  0.00           H  
ATOM   3948  C   LYS   249      14.225  75.885  79.945  1.00  0.00           C  
ATOM   3949  O   LYS   249      13.963  76.492  78.907  1.00  0.00           O  
ATOM   3950  N   GLU   250      13.361  75.485  80.865  1.00  0.00           N  
ATOM   3951  H   GLU   250      13.768  74.967  81.630  1.00  0.00           H  
ATOM   3952  CA  GLU   250      11.900  75.408  80.628  1.00  0.00           C  
ATOM   3953  HA  GLU   250      11.703  74.489  80.077  1.00  0.00           H  
ATOM   3954  CB  GLU   250      11.182  75.505  81.962  1.00  0.00           C  
ATOM   3955  HB2 GLU   250      11.382  76.465  82.437  1.00  0.00           H  
ATOM   3956  HB3 GLU   250      11.713  74.819  82.622  1.00  0.00           H  
ATOM   3957  CG  GLU   250       9.649  75.154  82.110  1.00  0.00           C  
ATOM   3958  HG2 GLU   250       9.001  75.958  81.761  1.00  0.00           H  
ATOM   3959  HG3 GLU   250       9.404  74.929  83.149  1.00  0.00           H  
ATOM   3960  CD  GLU   250       9.215  73.964  81.289  1.00  0.00           C  
ATOM   3961  OE1 GLU   250       8.938  72.881  81.842  1.00  0.00           O  
ATOM   3962  OE2 GLU   250       9.068  74.081  80.039  1.00  0.00           O  
ATOM   3963  C   GLU   250      11.218  76.505  79.693  1.00  0.00           C  
ATOM   3964  O   GLU   250      11.173  77.667  80.058  1.00  0.00           O  
ATOM   3965  N   GLY   251      10.525  75.981  78.624  1.00  0.00           N  
ATOM   3966  H   GLY   251      10.265  75.015  78.490  1.00  0.00           H  
ATOM   3967  CA  GLY   251       9.927  76.860  77.588  1.00  0.00           C  
ATOM   3968  HA2 GLY   251      10.149  76.324  76.665  1.00  0.00           H  
ATOM   3969  HA3 GLY   251      10.426  77.828  77.629  1.00  0.00           H  
ATOM   3970  C   GLY   251       8.357  77.002  77.720  1.00  0.00           C  
ATOM   3971  O   GLY   251       7.766  77.893  77.117  1.00  0.00           O  
ATOM   3972  N   GLY   252       7.689  76.136  78.509  1.00  0.00           N  
ATOM   3973  H   GLY   252       8.173  75.463  79.086  1.00  0.00           H  
ATOM   3974  CA  GLY   252       6.269  76.042  78.721  1.00  0.00           C  
ATOM   3975  HA2 GLY   252       5.901  76.982  79.132  1.00  0.00           H  
ATOM   3976  HA3 GLY   252       6.094  75.230  79.427  1.00  0.00           H  
ATOM   3977  C   GLY   252       5.456  75.638  77.505  1.00  0.00           C  
ATOM   3978  O   GLY   252       4.294  75.286  77.673  1.00  0.00           O  
ATOM   3979  N   HIE   253       5.967  75.482  76.264  1.00  0.00           N  
ATOM   3980  H   HIE   253       6.957  75.645  76.152  1.00  0.00           H  
ATOM   3981  CA  HIE   253       5.156  75.462  75.052  1.00  0.00           C  
ATOM   3982  HA  HIE   253       4.233  76.022  75.203  1.00  0.00           H  
ATOM   3983  CB  HIE   253       6.005  76.154  73.931  1.00  0.00           C  
ATOM   3984  HB2 HIE   253       5.403  76.181  73.024  1.00  0.00           H  
ATOM   3985  HB3 HIE   253       6.198  77.165  74.291  1.00  0.00           H  
ATOM   3986  CG  HIE   253       7.255  75.535  73.500  1.00  0.00           C  
ATOM   3987  ND1 HIE   253       8.534  75.817  73.945  1.00  0.00           N  
ATOM   3988  CE1 HIE   253       9.333  74.860  73.460  1.00  0.00           C  
ATOM   3989  HE1 HIE   253      10.398  74.786  73.621  1.00  0.00           H  
ATOM   3990  NE2 HIE   253       8.579  73.949  72.842  1.00  0.00           N  
ATOM   3991  HE2 HIE   253       8.927  73.174  72.297  1.00  0.00           H  
ATOM   3992  CD2 HIE   253       7.303  74.370  72.809  1.00  0.00           C  
ATOM   3993  HD2 HIE   253       6.475  73.788  72.433  1.00  0.00           H  
ATOM   3994  C   HIE   253       4.694  74.095  74.572  1.00  0.00           C  
ATOM   3995  O   HIE   253       4.291  73.886  73.409  1.00  0.00           O  
ATOM   3996  N   GLY   254       4.933  73.046  75.317  1.00  0.00           N  
ATOM   3997  H   GLY   254       5.460  73.198  76.165  1.00  0.00           H  
ATOM   3998  CA  GLY   254       4.719  71.608  74.959  1.00  0.00           C  
ATOM   3999  HA2 GLY   254       5.273  71.018  75.689  1.00  0.00           H  
ATOM   4000  HA3 GLY   254       4.918  71.417  73.905  1.00  0.00           H  
ATOM   4001  C   GLY   254       3.270  71.318  75.073  1.00  0.00           C  
ATOM   4002  O   GLY   254       2.471  72.129  75.509  1.00  0.00           O  
ATOM   4003  N   ARG   255       2.922  70.213  74.443  1.00  0.00           N  
ATOM   4004  H   ARG   255       3.613  69.707  73.907  1.00  0.00           H  
ATOM   4005  CA  ARG   255       1.517  69.684  74.365  1.00  0.00           C  
ATOM   4006  HA  ARG   255       0.890  70.572  74.288  1.00  0.00           H  
ATOM   4007  CB  ARG   255       1.309  68.872  73.107  1.00  0.00           C  
ATOM   4008  HB2 ARG   255       1.395  67.814  73.355  1.00  0.00           H  
ATOM   4009  HB3 ARG   255       2.135  69.099  72.433  1.00  0.00           H  
ATOM   4010  CG  ARG   255      -0.072  69.036  72.535  1.00  0.00           C  
ATOM   4011  HG2 ARG   255      -0.056  70.058  72.156  1.00  0.00           H  
ATOM   4012  HG3 ARG   255      -0.893  68.985  73.250  1.00  0.00           H  
ATOM   4013  CD  ARG   255      -0.322  68.035  71.317  1.00  0.00           C  
ATOM   4014  HD2 ARG   255      -0.088  67.025  71.652  1.00  0.00           H  
ATOM   4015  HD3 ARG   255       0.433  68.310  70.580  1.00  0.00           H  
ATOM   4016  NE  ARG   255      -1.721  68.123  70.754  1.00  0.00           N  
ATOM   4017  HE  ARG   255      -2.403  68.282  71.481  1.00  0.00           H  
ATOM   4018  CZ  ARG   255      -2.133  67.726  69.587  1.00  0.00           C  
ATOM   4019  NH1 ARG   255      -1.238  67.385  68.734  1.00  0.00           N  
ATOM   4020 HH11 ARG   255      -0.238  67.469  68.848  1.00  0.00           H  
ATOM   4021 HH12 ARG   255      -1.529  67.004  67.846  1.00  0.00           H  
ATOM   4022  NH2 ARG   255      -3.371  67.560  69.301  1.00  0.00           N  
ATOM   4023 HH21 ARG   255      -3.578  67.297  68.347  1.00  0.00           H  
ATOM   4024 HH22 ARG   255      -4.170  67.939  69.789  1.00  0.00           H  
ATOM   4025  C   ARG   255       1.076  68.825  75.562  1.00  0.00           C  
ATOM   4026  O   ARG   255      -0.163  68.646  75.769  1.00  0.00           O  
ATOM   4027  N   ASN   256       1.957  68.192  76.360  1.00  0.00           N  
ATOM   4028  H   ASN   256       2.919  68.044  76.092  1.00  0.00           H  
ATOM   4029  CA  ASN   256       1.568  67.653  77.667  1.00  0.00           C  
ATOM   4030  HA  ASN   256       0.605  67.156  77.549  1.00  0.00           H  
ATOM   4031  CB  ASN   256       2.443  66.463  77.867  1.00  0.00           C  
ATOM   4032  HB2 ASN   256       1.951  65.911  78.668  1.00  0.00           H  
ATOM   4033  HB3 ASN   256       3.429  66.689  78.272  1.00  0.00           H  
ATOM   4034  CG  ASN   256       2.474  65.474  76.732  1.00  0.00           C  
ATOM   4035  OD1 ASN   256       3.373  65.679  75.923  1.00  0.00           O  
ATOM   4036  ND2 ASN   256       1.675  64.484  76.553  1.00  0.00           N  
ATOM   4037 HD21 ASN   256       1.780  63.991  75.678  1.00  0.00           H  
ATOM   4038 HD22 ASN   256       0.932  64.438  77.236  1.00  0.00           H  
ATOM   4039  C   ASN   256       1.439  68.743  78.793  1.00  0.00           C  
ATOM   4040  O   ASN   256       2.144  69.774  78.807  1.00  0.00           O  
ATOM   4041  N   SER   257       0.556  68.443  79.719  1.00  0.00           N  
ATOM   4042  H   SER   257      -0.009  67.628  79.530  1.00  0.00           H  
ATOM   4043  CA  SER   257       0.447  69.012  81.081  1.00  0.00           C  
ATOM   4044  HA  SER   257       0.475  70.083  80.880  1.00  0.00           H  
ATOM   4045  CB  SER   257      -0.870  68.752  81.767  1.00  0.00           C  
ATOM   4046  HB2 SER   257      -1.669  68.670  81.030  1.00  0.00           H  
ATOM   4047  HB3 SER   257      -1.168  69.437  82.561  1.00  0.00           H  
ATOM   4048  OG  SER   257      -0.858  67.552  82.487  1.00  0.00           O  
ATOM   4049  HG  SER   257      -1.702  67.099  82.557  1.00  0.00           H  
ATOM   4050  C   SER   257       1.553  68.496  82.021  1.00  0.00           C  
ATOM   4051  O   SER   257       2.148  67.432  81.841  1.00  0.00           O  
ATOM   4052  N   GLU   258       2.010  69.299  83.015  1.00  0.00           N  
ATOM   4053  H   GLU   258       1.379  70.031  83.309  1.00  0.00           H  
ATOM   4054  CA  GLU   258       2.926  68.864  84.024  1.00  0.00           C  
ATOM   4055  HA  GLU   258       3.905  68.751  83.559  1.00  0.00           H  
ATOM   4056  CB  GLU   258       3.296  69.995  85.015  1.00  0.00           C  
ATOM   4057  HB2 GLU   258       3.838  69.618  85.882  1.00  0.00           H  
ATOM   4058  HB3 GLU   258       2.358  70.433  85.359  1.00  0.00           H  
ATOM   4059  CG  GLU   258       4.119  71.165  84.456  1.00  0.00           C  
ATOM   4060  HG2 GLU   258       4.605  71.686  85.282  1.00  0.00           H  
ATOM   4061  HG3 GLU   258       3.578  71.916  83.880  1.00  0.00           H  
ATOM   4062  CD  GLU   258       5.374  70.790  83.578  1.00  0.00           C  
ATOM   4063  OE1 GLU   258       6.542  70.978  83.931  1.00  0.00           O  
ATOM   4064  OE2 GLU   258       5.254  70.436  82.390  1.00  0.00           O  
ATOM   4065  C   GLU   258       2.539  67.589  84.745  1.00  0.00           C  
ATOM   4066  O   GLU   258       3.370  66.700  84.859  1.00  0.00           O  
ATOM   4067  N   SER   259       1.321  67.458  85.272  1.00  0.00           N  
ATOM   4068  H   SER   259       0.652  68.214  85.294  1.00  0.00           H  
ATOM   4069  CA  SER   259       0.963  66.168  85.830  1.00  0.00           C  
ATOM   4070  HA  SER   259       1.567  65.964  86.715  1.00  0.00           H  
ATOM   4071  CB  SER   259      -0.545  66.279  86.242  1.00  0.00           C  
ATOM   4072  HB2 SER   259      -1.205  66.666  85.466  1.00  0.00           H  
ATOM   4073  HB3 SER   259      -0.494  66.897  87.139  1.00  0.00           H  
ATOM   4074  OG  SER   259      -1.121  65.058  86.702  1.00  0.00           O  
ATOM   4075  HG  SER   259      -2.069  65.172  86.806  1.00  0.00           H  
ATOM   4076  C   SER   259       1.090  64.926  84.868  1.00  0.00           C  
ATOM   4077  O   SER   259       1.678  63.920  85.359  1.00  0.00           O  
ATOM   4078  N   GLU   260       0.678  65.010  83.623  1.00  0.00           N  
ATOM   4079  H   GLU   260       0.435  65.929  83.281  1.00  0.00           H  
ATOM   4080  CA  GLU   260       0.915  63.987  82.593  1.00  0.00           C  
ATOM   4081  HA  GLU   260       0.596  63.001  82.929  1.00  0.00           H  
ATOM   4082  CB  GLU   260       0.097  64.255  81.290  1.00  0.00           C  
ATOM   4083  HB2 GLU   260       0.466  65.175  80.836  1.00  0.00           H  
ATOM   4084  HB3 GLU   260      -0.949  64.412  81.550  1.00  0.00           H  
ATOM   4085  CG  GLU   260       0.292  63.069  80.300  1.00  0.00           C  
ATOM   4086  HG2 GLU   260      -0.240  62.213  80.716  1.00  0.00           H  
ATOM   4087  HG3 GLU   260       1.287  62.668  80.111  1.00  0.00           H  
ATOM   4088  CD  GLU   260      -0.462  63.418  78.947  1.00  0.00           C  
ATOM   4089  OE1 GLU   260      -0.360  64.599  78.493  1.00  0.00           O  
ATOM   4090  OE2 GLU   260      -0.979  62.482  78.269  1.00  0.00           O  
ATOM   4091  C   GLU   260       2.440  63.663  82.217  1.00  0.00           C  
ATOM   4092  O   GLU   260       2.845  62.549  82.193  1.00  0.00           O  
ATOM   4093  N   THR   261       3.181  64.726  82.074  1.00  0.00           N  
ATOM   4094  H   THR   261       2.710  65.616  81.989  1.00  0.00           H  
ATOM   4095  CA  THR   261       4.580  64.708  82.006  1.00  0.00           C  
ATOM   4096  HA  THR   261       4.805  64.119  81.118  1.00  0.00           H  
ATOM   4097  CB  THR   261       5.172  66.184  81.798  1.00  0.00           C  
ATOM   4098  HB  THR   261       4.985  66.724  82.726  1.00  0.00           H  
ATOM   4099  CG2 THR   261       6.649  66.153  81.436  1.00  0.00           C  
ATOM   4100 HG21 THR   261       7.230  66.789  82.104  1.00  0.00           H  
ATOM   4101 HG22 THR   261       7.142  65.181  81.460  1.00  0.00           H  
ATOM   4102 HG23 THR   261       6.853  66.498  80.422  1.00  0.00           H  
ATOM   4103  OG1 THR   261       4.461  66.862  80.764  1.00  0.00           O  
ATOM   4104  HG1 THR   261       3.640  67.170  81.154  1.00  0.00           H  
ATOM   4105  C   THR   261       5.234  63.909  83.233  1.00  0.00           C  
ATOM   4106  O   THR   261       6.035  63.005  82.956  1.00  0.00           O  
ATOM   4107  N   GLU   262       4.825  64.161  84.519  1.00  0.00           N  
ATOM   4108  H   GLU   262       4.000  64.682  84.778  1.00  0.00           H  
ATOM   4109  CA  GLU   262       5.286  63.405  85.677  1.00  0.00           C  
ATOM   4110  HA  GLU   262       6.375  63.438  85.637  1.00  0.00           H  
ATOM   4111  CB  GLU   262       4.800  64.028  87.043  1.00  0.00           C  
ATOM   4112  HB2 GLU   262       3.736  64.174  86.857  1.00  0.00           H  
ATOM   4113  HB3 GLU   262       5.262  65.007  87.174  1.00  0.00           H  
ATOM   4114  CG  GLU   262       5.183  63.186  88.251  1.00  0.00           C  
ATOM   4115  HG2 GLU   262       6.258  63.244  88.418  1.00  0.00           H  
ATOM   4116  HG3 GLU   262       4.817  62.161  88.205  1.00  0.00           H  
ATOM   4117  CD  GLU   262       4.717  63.715  89.631  1.00  0.00           C  
ATOM   4118  OE1 GLU   262       5.477  63.675  90.587  1.00  0.00           O  
ATOM   4119  OE2 GLU   262       3.635  64.282  89.745  1.00  0.00           O  
ATOM   4120  C   GLU   262       4.787  61.914  85.581  1.00  0.00           C  
ATOM   4121  O   GLU   262       5.466  61.002  85.913  1.00  0.00           O  
ATOM   4122  N   SER   263       3.556  61.675  85.094  1.00  0.00           N  
ATOM   4123  H   SER   263       2.990  62.453  84.787  1.00  0.00           H  
ATOM   4124  CA  SER   263       3.014  60.317  84.906  1.00  0.00           C  
ATOM   4125  HA  SER   263       2.910  59.728  85.817  1.00  0.00           H  
ATOM   4126  CB  SER   263       1.674  60.342  84.286  1.00  0.00           C  
ATOM   4127  HB2 SER   263       1.808  60.830  83.321  1.00  0.00           H  
ATOM   4128  HB3 SER   263       1.103  61.108  84.812  1.00  0.00           H  
ATOM   4129  OG  SER   263       0.982  59.081  84.129  1.00  0.00           O  
ATOM   4130  HG  SER   263       0.757  58.636  84.949  1.00  0.00           H  
ATOM   4131  C   SER   263       3.958  59.393  84.007  1.00  0.00           C  
ATOM   4132  O   SER   263       4.086  58.215  84.274  1.00  0.00           O  
ATOM   4133  N   ILE   264       4.620  59.913  82.982  1.00  0.00           N  
ATOM   4134  H   ILE   264       4.574  60.914  82.849  1.00  0.00           H  
ATOM   4135  CA  ILE   264       5.452  59.098  82.069  1.00  0.00           C  
ATOM   4136  HA  ILE   264       5.084  58.076  81.979  1.00  0.00           H  
ATOM   4137  CB  ILE   264       5.418  59.813  80.742  1.00  0.00           C  
ATOM   4138  HB  ILE   264       5.497  60.899  80.779  1.00  0.00           H  
ATOM   4139  CG2 ILE   264       6.629  59.332  79.887  1.00  0.00           C  
ATOM   4140 HG21 ILE   264       6.812  58.258  79.938  1.00  0.00           H  
ATOM   4141 HG22 ILE   264       6.500  59.479  78.815  1.00  0.00           H  
ATOM   4142 HG23 ILE   264       7.520  59.843  80.252  1.00  0.00           H  
ATOM   4143  CG1 ILE   264       4.054  59.534  80.071  1.00  0.00           C  
ATOM   4144 HG12 ILE   264       3.294  59.808  80.802  1.00  0.00           H  
ATOM   4145 HG13 ILE   264       3.771  58.492  79.919  1.00  0.00           H  
ATOM   4146  CD1 ILE   264       3.880  60.307  78.783  1.00  0.00           C  
ATOM   4147 HD11 ILE   264       2.939  59.967  78.350  1.00  0.00           H  
ATOM   4148 HD12 ILE   264       3.845  61.374  78.999  1.00  0.00           H  
ATOM   4149 HD13 ILE   264       4.605  59.975  78.040  1.00  0.00           H  
ATOM   4150  C   ILE   264       6.801  58.911  82.723  1.00  0.00           C  
ATOM   4151  O   ILE   264       7.409  57.815  82.719  1.00  0.00           O  
ATOM   4152  N   ILE   265       7.268  59.919  83.555  1.00  0.00           N  
ATOM   4153  H   ILE   265       6.680  60.730  83.683  1.00  0.00           H  
ATOM   4154  CA  ILE   265       8.372  59.754  84.408  1.00  0.00           C  
ATOM   4155  HA  ILE   265       9.180  59.413  83.760  1.00  0.00           H  
ATOM   4156  CB  ILE   265       8.698  61.131  85.048  1.00  0.00           C  
ATOM   4157  HB  ILE   265       7.779  61.486  85.515  1.00  0.00           H  
ATOM   4158  CG2 ILE   265       9.769  60.947  86.116  1.00  0.00           C  
ATOM   4159 HG21 ILE   265       9.504  60.275  86.932  1.00  0.00           H  
ATOM   4160 HG22 ILE   265      10.676  60.576  85.640  1.00  0.00           H  
ATOM   4161 HG23 ILE   265      10.021  61.910  86.561  1.00  0.00           H  
ATOM   4162  CG1 ILE   265       9.092  62.228  84.002  1.00  0.00           C  
ATOM   4163 HG12 ILE   265       8.916  63.237  84.374  1.00  0.00           H  
ATOM   4164 HG13 ILE   265       8.367  62.321  83.195  1.00  0.00           H  
ATOM   4165  CD1 ILE   265      10.439  62.162  83.321  1.00  0.00           C  
ATOM   4166 HD11 ILE   265      10.514  63.096  82.765  1.00  0.00           H  
ATOM   4167 HD12 ILE   265      11.198  62.346  84.082  1.00  0.00           H  
ATOM   4168 HD13 ILE   265      10.723  61.288  82.734  1.00  0.00           H  
ATOM   4169  C   ILE   265       8.188  58.720  85.440  1.00  0.00           C  
ATOM   4170  O   ILE   265       9.082  57.917  85.655  1.00  0.00           O  
ATOM   4171  N   LYS   266       6.968  58.618  85.998  1.00  0.00           N  
ATOM   4172  H   LYS   266       6.256  59.332  86.044  1.00  0.00           H  
ATOM   4173  CA  LYS   266       6.616  57.527  86.882  1.00  0.00           C  
ATOM   4174  HA  LYS   266       7.503  57.269  87.460  1.00  0.00           H  
ATOM   4175  CB  LYS   266       5.464  57.973  87.851  1.00  0.00           C  
ATOM   4176  HB2 LYS   266       5.122  57.097  88.403  1.00  0.00           H  
ATOM   4177  HB3 LYS   266       4.579  58.237  87.271  1.00  0.00           H  
ATOM   4178  CG  LYS   266       5.768  59.167  88.748  1.00  0.00           C  
ATOM   4179  HG2 LYS   266       5.860  60.035  88.095  1.00  0.00           H  
ATOM   4180  HG3 LYS   266       6.660  58.935  89.330  1.00  0.00           H  
ATOM   4181  CD  LYS   266       4.688  59.320  89.794  1.00  0.00           C  
ATOM   4182  HD2 LYS   266       4.651  58.478  90.485  1.00  0.00           H  
ATOM   4183  HD3 LYS   266       3.766  59.420  89.222  1.00  0.00           H  
ATOM   4184  CE  LYS   266       4.876  60.490  90.756  1.00  0.00           C  
ATOM   4185  HE2 LYS   266       4.532  60.056  91.694  1.00  0.00           H  
ATOM   4186  HE3 LYS   266       4.182  61.217  90.335  1.00  0.00           H  
ATOM   4187  NZ  LYS   266       6.272  60.917  90.824  1.00  0.00           N  
ATOM   4188  HZ1 LYS   266       6.713  61.069  89.928  1.00  0.00           H  
ATOM   4189  HZ2 LYS   266       6.822  60.305  91.409  1.00  0.00           H  
ATOM   4190  HZ3 LYS   266       6.205  61.823  91.264  1.00  0.00           H  
ATOM   4191  C   LYS   266       6.342  56.143  86.225  1.00  0.00           C  
ATOM   4192  O   LYS   266       6.359  55.134  86.933  1.00  0.00           O  
ATOM   4193  N   TRP   267       6.182  56.136  84.912  1.00  0.00           N  
ATOM   4194  H   TRP   267       6.205  57.025  84.432  1.00  0.00           H  
ATOM   4195  CA  TRP   267       6.188  54.879  84.121  1.00  0.00           C  
ATOM   4196  HA  TRP   267       5.673  54.108  84.693  1.00  0.00           H  
ATOM   4197  CB  TRP   267       5.313  54.926  82.890  1.00  0.00           C  
ATOM   4198  HB2 TRP   267       5.820  55.586  82.186  1.00  0.00           H  
ATOM   4199  HB3 TRP   267       4.312  55.174  83.244  1.00  0.00           H  
ATOM   4200  CG  TRP   267       5.381  53.653  82.131  1.00  0.00           C  
ATOM   4201  CD1 TRP   267       4.822  52.477  82.443  1.00  0.00           C  
ATOM   4202  HD1 TRP   267       4.060  52.440  83.208  1.00  0.00           H  
ATOM   4203  NE1 TRP   267       5.165  51.488  81.540  1.00  0.00           N  
ATOM   4204  HE1 TRP   267       4.758  50.564  81.567  1.00  0.00           H  
ATOM   4205  CE2 TRP   267       6.110  51.915  80.679  1.00  0.00           C  
ATOM   4206  CZ2 TRP   267       6.778  51.293  79.661  1.00  0.00           C  
ATOM   4207  HZ2 TRP   267       6.617  50.251  79.429  1.00  0.00           H  
ATOM   4208  CH2 TRP   267       7.673  52.013  78.890  1.00  0.00           C  
ATOM   4209  HH2 TRP   267       8.263  51.481  78.158  1.00  0.00           H  
ATOM   4210  CZ3 TRP   267       7.725  53.411  79.073  1.00  0.00           C  
ATOM   4211  HZ3 TRP   267       8.403  53.836  78.347  1.00  0.00           H  
ATOM   4212  CE3 TRP   267       7.111  54.102  80.141  1.00  0.00           C  
ATOM   4213  HE3 TRP   267       7.066  55.181  80.141  1.00  0.00           H  
ATOM   4214  CD2 TRP   267       6.300  53.351  81.021  1.00  0.00           C  
ATOM   4215  C   TRP   267       7.599  54.420  83.816  1.00  0.00           C  
ATOM   4216  O   TRP   267       8.029  53.329  84.102  1.00  0.00           O  
ATOM   4217  N   LEU   268       8.402  55.377  83.412  1.00  0.00           N  
ATOM   4218  H   LEU   268       8.010  56.241  83.064  1.00  0.00           H  
ATOM   4219  CA  LEU   268       9.818  55.146  83.145  1.00  0.00           C  
ATOM   4220  HA  LEU   268       9.795  54.258  82.513  1.00  0.00           H  
ATOM   4221  CB  LEU   268      10.428  56.282  82.276  1.00  0.00           C  
ATOM   4222  HB2 LEU   268      11.476  56.029  82.113  1.00  0.00           H  
ATOM   4223  HB3 LEU   268      10.303  57.192  82.862  1.00  0.00           H  
ATOM   4224  CG  LEU   268       9.756  56.691  80.962  1.00  0.00           C  
ATOM   4225  HG  LEU   268       8.692  56.456  80.998  1.00  0.00           H  
ATOM   4226  CD1 LEU   268       9.948  58.108  80.586  1.00  0.00           C  
ATOM   4227 HD11 LEU   268       9.572  58.815  81.325  1.00  0.00           H  
ATOM   4228 HD12 LEU   268      11.007  58.323  80.448  1.00  0.00           H  
ATOM   4229 HD13 LEU   268       9.306  58.355  79.741  1.00  0.00           H  
ATOM   4230  CD2 LEU   268      10.293  55.834  79.821  1.00  0.00           C  
ATOM   4231 HD21 LEU   268       9.722  55.946  78.899  1.00  0.00           H  
ATOM   4232 HD22 LEU   268      11.342  56.028  79.599  1.00  0.00           H  
ATOM   4233 HD23 LEU   268      10.288  54.781  80.100  1.00  0.00           H  
ATOM   4234  C   LEU   268      10.653  54.798  84.409  1.00  0.00           C  
ATOM   4235  O   LEU   268      11.597  54.057  84.341  1.00  0.00           O  
ATOM   4236  N   ASP   269      10.436  55.317  85.599  1.00  0.00           N  
ATOM   4237  H   ASP   269       9.780  56.085  85.617  1.00  0.00           H  
ATOM   4238  CA  ASP   269      11.091  55.015  86.874  1.00  0.00           C  
ATOM   4239  HA  ASP   269      12.152  55.265  86.878  1.00  0.00           H  
ATOM   4240  CB  ASP   269      10.454  55.876  88.004  1.00  0.00           C  
ATOM   4241  HB2 ASP   269      10.483  55.247  88.893  1.00  0.00           H  
ATOM   4242  HB3 ASP   269       9.410  55.990  87.712  1.00  0.00           H  
ATOM   4243  CG  ASP   269      11.040  57.206  88.366  1.00  0.00           C  
ATOM   4244  OD1 ASP   269      10.645  57.707  89.451  1.00  0.00           O  
ATOM   4245  OD2 ASP   269      12.016  57.810  87.766  1.00  0.00           O  
ATOM   4246  C   ASP   269      11.098  53.562  87.287  1.00  0.00           C  
ATOM   4247  O   ASP   269      11.983  53.284  88.077  1.00  0.00           O  
ATOM   4248  N   ASP   270      10.190  52.712  86.796  1.00  0.00           N  
ATOM   4249  H   ASP   270       9.629  52.923  85.983  1.00  0.00           H  
ATOM   4250  CA  ASP   270      10.132  51.289  87.236  1.00  0.00           C  
ATOM   4251  HA  ASP   270      10.577  51.279  88.231  1.00  0.00           H  
ATOM   4252  CB  ASP   270       8.639  50.835  87.327  1.00  0.00           C  
ATOM   4253  HB2 ASP   270       8.633  49.793  87.649  1.00  0.00           H  
ATOM   4254  HB3 ASP   270       8.272  50.897  86.302  1.00  0.00           H  
ATOM   4255  CG  ASP   270       7.713  51.747  88.191  1.00  0.00           C  
ATOM   4256  OD1 ASP   270       6.511  51.586  87.895  1.00  0.00           O  
ATOM   4257  OD2 ASP   270       8.181  52.437  89.141  1.00  0.00           O  
ATOM   4258  C   ASP   270      10.889  50.376  86.335  1.00  0.00           C  
ATOM   4259  O   ASP   270      10.968  49.193  86.620  1.00  0.00           O  
ATOM   4260  N   GLN   271      11.193  50.806  85.086  1.00  0.00           N  
ATOM   4261  H   GLN   271      11.172  51.814  85.018  1.00  0.00           H  
ATOM   4262  CA  GLN   271      11.961  50.055  83.980  1.00  0.00           C  
ATOM   4263  HA  GLN   271      11.693  49.000  84.043  1.00  0.00           H  
ATOM   4264  CB  GLN   271      11.570  50.655  82.622  1.00  0.00           C  
ATOM   4265  HB2 GLN   271      12.200  50.221  81.845  1.00  0.00           H  
ATOM   4266  HB3 GLN   271      11.847  51.709  82.626  1.00  0.00           H  
ATOM   4267  CG  GLN   271      10.143  50.609  82.145  1.00  0.00           C  
ATOM   4268  HG2 GLN   271      10.016  51.176  81.223  1.00  0.00           H  
ATOM   4269  HG3 GLN   271       9.610  50.997  83.012  1.00  0.00           H  
ATOM   4270  CD  GLN   271       9.589  49.210  81.927  1.00  0.00           C  
ATOM   4271  OE1 GLN   271      10.340  48.235  81.850  1.00  0.00           O  
ATOM   4272  NE2 GLN   271       8.357  49.067  81.627  1.00  0.00           N  
ATOM   4273 HE21 GLN   271       7.758  49.879  81.576  1.00  0.00           H  
ATOM   4274 HE22 GLN   271       8.008  48.121  81.579  1.00  0.00           H  
ATOM   4275  C   GLN   271      13.479  49.982  84.086  1.00  0.00           C  
ATOM   4276  O   GLN   271      14.042  50.763  84.825  1.00  0.00           O  
ATOM   4277  N   PRO   272      14.173  49.005  83.470  1.00  0.00           N  
ATOM   4278  CD  PRO   272      13.593  47.853  82.879  1.00  0.00           C  
ATOM   4279  HD2 PRO   272      13.345  48.191  81.873  1.00  0.00           H  
ATOM   4280  HD3 PRO   272      12.694  47.468  83.362  1.00  0.00           H  
ATOM   4281  CG  PRO   272      14.678  46.736  82.970  1.00  0.00           C  
ATOM   4282  HG2 PRO   272      14.640  46.264  83.952  1.00  0.00           H  
ATOM   4283  HG3 PRO   272      14.579  46.029  82.146  1.00  0.00           H  
ATOM   4284  CB  PRO   272      15.939  47.563  82.876  1.00  0.00           C  
ATOM   4285  HB2 PRO   272      16.784  47.079  83.367  1.00  0.00           H  
ATOM   4286  HB3 PRO   272      16.271  47.621  81.840  1.00  0.00           H  
ATOM   4287  CA  PRO   272      15.601  48.955  83.462  1.00  0.00           C  
ATOM   4288  HA  PRO   272      15.941  48.970  84.498  1.00  0.00           H  
ATOM   4289  C   PRO   272      16.261  50.118  82.700  1.00  0.00           C  
ATOM   4290  O   PRO   272      15.763  50.596  81.679  1.00  0.00           O  
ATOM   4291  N   GLU   273      17.467  50.526  83.114  1.00  0.00           N  
ATOM   4292  H   GLU   273      17.709  50.196  84.037  1.00  0.00           H  
ATOM   4293  CA  GLU   273      18.233  51.662  82.610  1.00  0.00           C  
ATOM   4294  HA  GLU   273      17.627  52.561  82.499  1.00  0.00           H  
ATOM   4295  CB  GLU   273      19.374  52.058  83.575  1.00  0.00           C  
ATOM   4296  HB2 GLU   273      18.890  52.240  84.535  1.00  0.00           H  
ATOM   4297  HB3 GLU   273      19.750  53.013  83.207  1.00  0.00           H  
ATOM   4298  CG  GLU   273      20.535  51.064  83.823  1.00  0.00           C  
ATOM   4299  HG2 GLU   273      21.257  51.547  84.482  1.00  0.00           H  
ATOM   4300  HG3 GLU   273      21.155  50.997  82.929  1.00  0.00           H  
ATOM   4301  CD  GLU   273      20.017  49.769  84.455  1.00  0.00           C  
ATOM   4302  OE1 GLU   273      20.455  48.641  84.136  1.00  0.00           O  
ATOM   4303  OE2 GLU   273      19.097  49.721  85.351  1.00  0.00           O  
ATOM   4304  C   GLU   273      18.728  51.360  81.164  1.00  0.00           C  
ATOM   4305  O   GLU   273      19.181  50.252  80.894  1.00  0.00           O  
ATOM   4306  N   SER   274      18.570  52.395  80.294  1.00  0.00           N  
ATOM   4307  H   SER   274      18.167  53.245  80.662  1.00  0.00           H  
ATOM   4308  CA  SER   274      18.821  52.417  78.898  1.00  0.00           C  
ATOM   4309  HA  SER   274      18.289  53.318  78.593  1.00  0.00           H  
ATOM   4310  CB  SER   274      20.320  52.542  78.588  1.00  0.00           C  
ATOM   4311  HB2 SER   274      20.630  53.446  79.111  1.00  0.00           H  
ATOM   4312  HB3 SER   274      20.345  52.694  77.508  1.00  0.00           H  
ATOM   4313  OG  SER   274      20.979  51.365  78.978  1.00  0.00           O  
ATOM   4314  HG  SER   274      20.921  51.270  79.932  1.00  0.00           H  
ATOM   4315  C   SER   274      18.187  51.310  78.081  1.00  0.00           C  
ATOM   4316  O   SER   274      18.703  50.820  77.097  1.00  0.00           O  
ATOM   4317  N   SER   275      16.952  50.807  78.467  1.00  0.00           N  
ATOM   4318  H   SER   275      16.481  51.228  79.256  1.00  0.00           H  
ATOM   4319  CA  SER   275      16.313  49.667  77.810  1.00  0.00           C  
ATOM   4320  HA  SER   275      17.057  49.203  77.162  1.00  0.00           H  
ATOM   4321  CB  SER   275      15.742  48.739  78.904  1.00  0.00           C  
ATOM   4322  HB2 SER   275      16.522  48.323  79.541  1.00  0.00           H  
ATOM   4323  HB3 SER   275      15.209  47.908  78.441  1.00  0.00           H  
ATOM   4324  OG  SER   275      14.726  49.413  79.675  1.00  0.00           O  
ATOM   4325  HG  SER   275      15.197  49.757  80.438  1.00  0.00           H  
ATOM   4326  C   SER   275      15.106  50.094  76.886  1.00  0.00           C  
ATOM   4327  O   SER   275      14.840  49.503  75.851  1.00  0.00           O  
ATOM   4328  N   VAL   276      14.487  51.233  77.155  1.00  0.00           N  
ATOM   4329  H   VAL   276      14.857  51.761  77.932  1.00  0.00           H  
ATOM   4330  CA  VAL   276      13.328  51.700  76.365  1.00  0.00           C  
ATOM   4331  HA  VAL   276      12.767  50.805  76.095  1.00  0.00           H  
ATOM   4332  CB  VAL   276      12.425  52.503  77.310  1.00  0.00           C  
ATOM   4333  HB  VAL   276      12.987  53.337  77.732  1.00  0.00           H  
ATOM   4334  CG1 VAL   276      11.259  53.207  76.622  1.00  0.00           C  
ATOM   4335 HG11 VAL   276      10.701  52.514  75.992  1.00  0.00           H  
ATOM   4336 HG12 VAL   276      10.633  53.547  77.446  1.00  0.00           H  
ATOM   4337 HG13 VAL   276      11.698  54.027  76.053  1.00  0.00           H  
ATOM   4338  CG2 VAL   276      11.788  51.707  78.503  1.00  0.00           C  
ATOM   4339 HG21 VAL   276      11.106  50.965  78.088  1.00  0.00           H  
ATOM   4340 HG22 VAL   276      12.657  51.228  78.954  1.00  0.00           H  
ATOM   4341 HG23 VAL   276      11.274  52.341  79.226  1.00  0.00           H  
ATOM   4342  C   VAL   276      13.730  52.445  75.107  1.00  0.00           C  
ATOM   4343  O   VAL   276      14.457  53.445  75.156  1.00  0.00           O  
ATOM   4344  N   VAL   277      13.302  52.049  73.912  1.00  0.00           N  
ATOM   4345  H   VAL   277      12.808  51.173  73.822  1.00  0.00           H  
ATOM   4346  CA  VAL   277      13.282  52.874  72.680  1.00  0.00           C  
ATOM   4347  HA  VAL   277      14.210  53.433  72.563  1.00  0.00           H  
ATOM   4348  CB  VAL   277      13.174  52.051  71.360  1.00  0.00           C  
ATOM   4349  HB  VAL   277      14.086  51.455  71.312  1.00  0.00           H  
ATOM   4350  CG1 VAL   277      11.986  51.123  71.208  1.00  0.00           C  
ATOM   4351 HG11 VAL   277      12.001  50.552  70.280  1.00  0.00           H  
ATOM   4352 HG12 VAL   277      12.115  50.308  71.921  1.00  0.00           H  
ATOM   4353 HG13 VAL   277      11.073  51.717  71.228  1.00  0.00           H  
ATOM   4354  CG2 VAL   277      13.187  52.965  70.164  1.00  0.00           C  
ATOM   4355 HG21 VAL   277      14.184  53.392  70.051  1.00  0.00           H  
ATOM   4356 HG22 VAL   277      13.124  52.376  69.249  1.00  0.00           H  
ATOM   4357 HG23 VAL   277      12.390  53.683  70.355  1.00  0.00           H  
ATOM   4358  C   VAL   277      12.162  53.916  72.926  1.00  0.00           C  
ATOM   4359  O   VAL   277      10.991  53.627  73.270  1.00  0.00           O  
ATOM   4360  N   PHE   278      12.475  55.180  72.634  1.00  0.00           N  
ATOM   4361  H   PHE   278      13.401  55.449  72.333  1.00  0.00           H  
ATOM   4362  CA  PHE   278      11.476  56.221  72.236  1.00  0.00           C  
ATOM   4363  HA  PHE   278      10.524  56.015  72.726  1.00  0.00           H  
ATOM   4364  CB  PHE   278      12.197  57.516  72.663  1.00  0.00           C  
ATOM   4365  HB2 PHE   278      13.140  57.513  72.116  1.00  0.00           H  
ATOM   4366  HB3 PHE   278      12.463  57.577  73.719  1.00  0.00           H  
ATOM   4367  CG  PHE   278      11.458  58.837  72.538  1.00  0.00           C  
ATOM   4368  CD1 PHE   278      12.160  60.022  72.406  1.00  0.00           C  
ATOM   4369  HD1 PHE   278      13.226  59.902  72.276  1.00  0.00           H  
ATOM   4370  CE1 PHE   278      11.471  61.216  72.213  1.00  0.00           C  
ATOM   4371  HE1 PHE   278      12.063  62.090  71.986  1.00  0.00           H  
ATOM   4372  CZ  PHE   278      10.089  61.278  72.350  1.00  0.00           C  
ATOM   4373  HZ  PHE   278       9.577  62.227  72.293  1.00  0.00           H  
ATOM   4374  CE2 PHE   278       9.377  60.102  72.582  1.00  0.00           C  
ATOM   4375  HE2 PHE   278       8.298  60.103  72.641  1.00  0.00           H  
ATOM   4376  CD2 PHE   278      10.036  58.859  72.662  1.00  0.00           C  
ATOM   4377  HD2 PHE   278       9.478  57.962  72.886  1.00  0.00           H  
ATOM   4378  C   PHE   278      11.230  56.216  70.727  1.00  0.00           C  
ATOM   4379  O   PHE   278      12.156  56.193  69.942  1.00  0.00           O  
ATOM   4380  N   LEU   279       9.991  56.279  70.254  1.00  0.00           N  
ATOM   4381  H   LEU   279       9.245  56.288  70.935  1.00  0.00           H  
ATOM   4382  CA  LEU   279       9.523  56.463  68.939  1.00  0.00           C  
ATOM   4383  HA  LEU   279      10.380  56.621  68.285  1.00  0.00           H  
ATOM   4384  CB  LEU   279       8.747  55.112  68.426  1.00  0.00           C  
ATOM   4385  HB2 LEU   279       8.564  55.315  67.371  1.00  0.00           H  
ATOM   4386  HB3 LEU   279       7.842  54.945  69.011  1.00  0.00           H  
ATOM   4387  CG  LEU   279       9.506  53.768  68.451  1.00  0.00           C  
ATOM   4388  HG  LEU   279      10.568  53.986  68.570  1.00  0.00           H  
ATOM   4389  CD1 LEU   279       9.081  52.884  69.601  1.00  0.00           C  
ATOM   4390 HD11 LEU   279       8.000  52.842  69.735  1.00  0.00           H  
ATOM   4391 HD12 LEU   279       9.453  51.865  69.485  1.00  0.00           H  
ATOM   4392 HD13 LEU   279       9.515  53.185  70.554  1.00  0.00           H  
ATOM   4393  CD2 LEU   279       9.175  53.021  67.186  1.00  0.00           C  
ATOM   4394 HD21 LEU   279       9.373  51.952  67.257  1.00  0.00           H  
ATOM   4395 HD22 LEU   279       8.105  53.131  67.010  1.00  0.00           H  
ATOM   4396 HD23 LEU   279       9.739  53.347  66.312  1.00  0.00           H  
ATOM   4397  C   LEU   279       8.641  57.689  68.866  1.00  0.00           C  
ATOM   4398  O   LEU   279       7.500  57.724  69.339  1.00  0.00           O  
ATOM   4399  N   CYS   280       9.124  58.665  68.072  1.00  0.00           N  
ATOM   4400  H   CYS   280      10.052  58.580  67.683  1.00  0.00           H  
ATOM   4401  CA  CYS   280       8.314  59.938  67.774  1.00  0.00           C  
ATOM   4402  HA  CYS   280       7.246  59.843  67.577  1.00  0.00           H  
ATOM   4403  CB  CYS   280       8.387  60.810  69.063  1.00  0.00           C  
ATOM   4404  HB2 CYS   280       9.357  61.024  69.511  1.00  0.00           H  
ATOM   4405  HB3 CYS   280       7.756  60.218  69.725  1.00  0.00           H  
ATOM   4406  SG  CYS   280       7.499  62.292  68.713  1.00  0.00           S  
ATOM   4407  HG  CYS   280       8.541  62.877  68.114  1.00  0.00           H  
ATOM   4408  C   CYS   280       8.825  60.670  66.577  1.00  0.00           C  
ATOM   4409  O   CYS   280      10.003  60.819  66.333  1.00  0.00           O  
ATOM   4410  N   PHE   281       7.946  61.115  65.666  1.00  0.00           N  
ATOM   4411  H   PHE   281       6.957  61.007  65.841  1.00  0.00           H  
ATOM   4412  CA  PHE   281       8.245  61.387  64.251  1.00  0.00           C  
ATOM   4413  HA  PHE   281       9.301  61.185  64.069  1.00  0.00           H  
ATOM   4414  CB  PHE   281       7.374  60.338  63.525  1.00  0.00           C  
ATOM   4415  HB2 PHE   281       7.383  60.549  62.455  1.00  0.00           H  
ATOM   4416  HB3 PHE   281       6.312  60.437  63.752  1.00  0.00           H  
ATOM   4417  CG  PHE   281       7.839  58.868  63.621  1.00  0.00           C  
ATOM   4418  CD1 PHE   281       7.338  57.984  64.656  1.00  0.00           C  
ATOM   4419  HD1 PHE   281       6.727  58.298  65.489  1.00  0.00           H  
ATOM   4420  CE1 PHE   281       7.648  56.655  64.539  1.00  0.00           C  
ATOM   4421  HE1 PHE   281       7.318  55.904  65.242  1.00  0.00           H  
ATOM   4422  CZ  PHE   281       8.575  56.233  63.579  1.00  0.00           C  
ATOM   4423  HZ  PHE   281       8.838  55.188  63.510  1.00  0.00           H  
ATOM   4424  CE2 PHE   281       9.185  57.121  62.673  1.00  0.00           C  
ATOM   4425  HE2 PHE   281       9.911  56.807  61.938  1.00  0.00           H  
ATOM   4426  CD2 PHE   281       8.770  58.470  62.627  1.00  0.00           C  
ATOM   4427  HD2 PHE   281       9.145  59.166  61.891  1.00  0.00           H  
ATOM   4428  C   PHE   281       7.867  62.792  63.851  1.00  0.00           C  
ATOM   4429  O   PHE   281       7.227  63.077  62.793  1.00  0.00           O  
ATOM   4430  N   GLY   282       8.259  63.752  64.628  1.00  0.00           N  
ATOM   4431  H   GLY   282       8.952  63.474  65.308  1.00  0.00           H  
ATOM   4432  CA  GLY   282       7.998  65.168  64.465  1.00  0.00           C  
ATOM   4433  HA2 GLY   282       8.383  65.489  63.497  1.00  0.00           H  
ATOM   4434  HA3 GLY   282       8.338  65.763  65.312  1.00  0.00           H  
ATOM   4435  C   GLY   282       6.532  65.470  64.671  1.00  0.00           C  
ATOM   4436  O   GLY   282       5.719  64.657  65.043  1.00  0.00           O  
ATOM   4437  N   SER   283       6.144  66.741  64.550  1.00  0.00           N  
ATOM   4438  H   SER   283       6.939  67.360  64.489  1.00  0.00           H  
ATOM   4439  CA  SER   283       4.778  67.262  64.806  1.00  0.00           C  
ATOM   4440  HA  SER   283       4.489  66.716  65.705  1.00  0.00           H  
ATOM   4441  CB  SER   283       4.884  68.675  65.335  1.00  0.00           C  
ATOM   4442  HB2 SER   283       5.447  68.696  66.268  1.00  0.00           H  
ATOM   4443  HB3 SER   283       3.914  68.934  65.761  1.00  0.00           H  
ATOM   4444  OG  SER   283       5.150  69.701  64.367  1.00  0.00           O  
ATOM   4445  HG  SER   283       6.065  69.591  64.096  1.00  0.00           H  
ATOM   4446  C   SER   283       3.689  66.992  63.758  1.00  0.00           C  
ATOM   4447  O   SER   283       2.558  66.746  64.159  1.00  0.00           O  
ATOM   4448  N   MET   284       4.067  67.131  62.467  1.00  0.00           N  
ATOM   4449  H   MET   284       5.047  67.291  62.283  1.00  0.00           H  
ATOM   4450  CA  MET   284       3.167  67.048  61.315  1.00  0.00           C  
ATOM   4451  HA  MET   284       2.213  67.425  61.686  1.00  0.00           H  
ATOM   4452  CB  MET   284       3.547  68.041  60.337  1.00  0.00           C  
ATOM   4453  HB2 MET   284       2.904  68.087  59.459  1.00  0.00           H  
ATOM   4454  HB3 MET   284       4.595  67.860  60.098  1.00  0.00           H  
ATOM   4455  CG  MET   284       3.529  69.536  60.781  1.00  0.00           C  
ATOM   4456  HG2 MET   284       4.338  70.058  60.271  1.00  0.00           H  
ATOM   4457  HG3 MET   284       3.867  69.603  61.815  1.00  0.00           H  
ATOM   4458  SD  MET   284       1.903  70.346  60.603  1.00  0.00           S  
ATOM   4459  CE  MET   284       1.856  70.639  58.798  1.00  0.00           C  
ATOM   4460  HE1 MET   284       0.937  71.207  58.653  1.00  0.00           H  
ATOM   4461  HE2 MET   284       2.685  71.211  58.381  1.00  0.00           H  
ATOM   4462  HE3 MET   284       1.810  69.759  58.158  1.00  0.00           H  
ATOM   4463  C   MET   284       2.974  65.599  60.720  1.00  0.00           C  
ATOM   4464  O   MET   284       3.728  64.645  60.980  1.00  0.00           O  
ATOM   4465  N   GLY   285       1.887  65.516  59.944  1.00  0.00           N  
ATOM   4466  H   GLY   285       1.315  66.337  59.808  1.00  0.00           H  
ATOM   4467  CA  GLY   285       1.385  64.263  59.269  1.00  0.00           C  
ATOM   4468  HA2 GLY   285       2.229  63.952  58.654  1.00  0.00           H  
ATOM   4469  HA3 GLY   285       0.573  64.381  58.551  1.00  0.00           H  
ATOM   4470  C   GLY   285       1.113  63.056  60.183  1.00  0.00           C  
ATOM   4471  O   GLY   285       1.087  63.173  61.413  1.00  0.00           O  
ATOM   4472  N   SER   286       0.732  61.969  59.585  1.00  0.00           N  
ATOM   4473  H   SER   286       0.660  62.001  58.578  1.00  0.00           H  
ATOM   4474  CA  SER   286       0.957  60.611  60.212  1.00  0.00           C  
ATOM   4475  HA  SER   286       1.892  60.656  60.770  1.00  0.00           H  
ATOM   4476  CB  SER   286      -0.079  60.299  61.295  1.00  0.00           C  
ATOM   4477  HB2 SER   286      -0.993  60.009  60.776  1.00  0.00           H  
ATOM   4478  HB3 SER   286      -0.365  61.122  61.949  1.00  0.00           H  
ATOM   4479  OG  SER   286       0.481  59.281  62.114  1.00  0.00           O  
ATOM   4480  HG  SER   286      -0.269  58.907  62.582  1.00  0.00           H  
ATOM   4481  C   SER   286       0.931  59.539  59.178  1.00  0.00           C  
ATOM   4482  O   SER   286       0.467  59.765  58.005  1.00  0.00           O  
ATOM   4483  N   PHE   287       1.474  58.358  59.502  1.00  0.00           N  
ATOM   4484  H   PHE   287       1.756  58.251  60.466  1.00  0.00           H  
ATOM   4485  CA  PHE   287       1.506  57.212  58.645  1.00  0.00           C  
ATOM   4486  HA  PHE   287       2.064  57.349  57.719  1.00  0.00           H  
ATOM   4487  CB  PHE   287       2.233  56.111  59.524  1.00  0.00           C  
ATOM   4488  HB2 PHE   287       2.202  55.168  58.979  1.00  0.00           H  
ATOM   4489  HB3 PHE   287       1.628  55.900  60.406  1.00  0.00           H  
ATOM   4490  CG  PHE   287       3.741  56.231  59.804  1.00  0.00           C  
ATOM   4491  CD1 PHE   287       4.243  56.511  61.057  1.00  0.00           C  
ATOM   4492  HD1 PHE   287       3.657  56.618  61.957  1.00  0.00           H  
ATOM   4493  CE1 PHE   287       5.590  56.636  61.330  1.00  0.00           C  
ATOM   4494  HE1 PHE   287       6.005  56.981  62.265  1.00  0.00           H  
ATOM   4495  CZ  PHE   287       6.506  56.404  60.275  1.00  0.00           C  
ATOM   4496  HZ  PHE   287       7.562  56.375  60.499  1.00  0.00           H  
ATOM   4497  CE2 PHE   287       5.942  56.175  59.008  1.00  0.00           C  
ATOM   4498  HE2 PHE   287       6.586  56.011  58.156  1.00  0.00           H  
ATOM   4499  CD2 PHE   287       4.590  56.087  58.697  1.00  0.00           C  
ATOM   4500  HD2 PHE   287       4.158  55.762  57.762  1.00  0.00           H  
ATOM   4501  C   PHE   287       0.104  56.771  58.262  1.00  0.00           C  
ATOM   4502  O   PHE   287      -0.841  57.116  58.939  1.00  0.00           O  
ATOM   4503  N   ASP   288      -0.109  55.954  57.226  1.00  0.00           N  
ATOM   4504  H   ASP   288       0.654  55.755  56.595  1.00  0.00           H  
ATOM   4505  CA  ASP   288      -1.442  55.364  56.940  1.00  0.00           C  
ATOM   4506  HA  ASP   288      -2.139  56.200  56.990  1.00  0.00           H  
ATOM   4507  CB  ASP   288      -1.372  54.619  55.614  1.00  0.00           C  
ATOM   4508  HB2 ASP   288      -2.280  54.016  55.598  1.00  0.00           H  
ATOM   4509  HB3 ASP   288      -0.575  53.877  55.674  1.00  0.00           H  
ATOM   4510  CG  ASP   288      -1.195  55.508  54.428  1.00  0.00           C  
ATOM   4511  OD1 ASP   288      -0.188  55.334  53.716  1.00  0.00           O  
ATOM   4512  OD2 ASP   288      -1.976  56.497  54.235  1.00  0.00           O  
ATOM   4513  C   ASP   288      -1.822  54.358  58.063  1.00  0.00           C  
ATOM   4514  O   ASP   288      -1.037  53.653  58.611  1.00  0.00           O  
ATOM   4515  N   ALA   289      -3.109  54.166  58.321  1.00  0.00           N  
ATOM   4516  H   ALA   289      -3.711  54.917  58.015  1.00  0.00           H  
ATOM   4517  CA  ALA   289      -3.582  53.187  59.343  1.00  0.00           C  
ATOM   4518  HA  ALA   289      -3.269  53.403  60.364  1.00  0.00           H  
ATOM   4519  CB  ALA   289      -5.090  53.449  59.494  1.00  0.00           C  
ATOM   4520  HB1 ALA   289      -5.623  53.410  58.544  1.00  0.00           H  
ATOM   4521  HB2 ALA   289      -5.497  52.822  60.287  1.00  0.00           H  
ATOM   4522  HB3 ALA   289      -5.135  54.458  59.906  1.00  0.00           H  
ATOM   4523  C   ALA   289      -3.162  51.694  59.082  1.00  0.00           C  
ATOM   4524  O   ALA   289      -2.973  50.971  60.058  1.00  0.00           O  
ATOM   4525  N   GLU   290      -2.858  51.432  57.814  1.00  0.00           N  
ATOM   4526  H   GLU   290      -3.065  52.128  57.111  1.00  0.00           H  
ATOM   4527  CA  GLU   290      -2.257  50.112  57.472  1.00  0.00           C  
ATOM   4528  HA  GLU   290      -2.749  49.378  58.111  1.00  0.00           H  
ATOM   4529  CB  GLU   290      -2.401  49.770  55.995  1.00  0.00           C  
ATOM   4530  HB2 GLU   290      -1.916  48.826  55.748  1.00  0.00           H  
ATOM   4531  HB3 GLU   290      -1.918  50.522  55.372  1.00  0.00           H  
ATOM   4532  CG  GLU   290      -3.848  49.548  55.493  1.00  0.00           C  
ATOM   4533  HG2 GLU   290      -4.299  48.786  56.129  1.00  0.00           H  
ATOM   4534  HG3 GLU   290      -3.828  49.231  54.450  1.00  0.00           H  
ATOM   4535  CD  GLU   290      -4.681  50.820  55.614  1.00  0.00           C  
ATOM   4536  OE1 GLU   290      -5.720  50.807  56.310  1.00  0.00           O  
ATOM   4537  OE2 GLU   290      -4.248  51.882  55.110  1.00  0.00           O  
ATOM   4538  C   GLU   290      -0.740  50.088  57.806  1.00  0.00           C  
ATOM   4539  O   GLU   290      -0.331  49.022  58.214  1.00  0.00           O  
ATOM   4540  N   GLN   291       0.007  51.205  57.725  1.00  0.00           N  
ATOM   4541  H   GLN   291      -0.439  52.052  57.403  1.00  0.00           H  
ATOM   4542  CA  GLN   291       1.368  51.367  58.126  1.00  0.00           C  
ATOM   4543  HA  GLN   291       1.788  50.411  57.813  1.00  0.00           H  
ATOM   4544  CB  GLN   291       2.020  52.576  57.392  1.00  0.00           C  
ATOM   4545  HB2 GLN   291       1.472  53.486  57.637  1.00  0.00           H  
ATOM   4546  HB3 GLN   291       1.923  52.374  56.325  1.00  0.00           H  
ATOM   4547  CG  GLN   291       3.498  52.761  57.850  1.00  0.00           C  
ATOM   4548  HG2 GLN   291       3.545  52.725  58.938  1.00  0.00           H  
ATOM   4549  HG3 GLN   291       3.923  53.698  57.492  1.00  0.00           H  
ATOM   4550  CD  GLN   291       4.382  51.629  57.320  1.00  0.00           C  
ATOM   4551  OE1 GLN   291       4.998  51.876  56.277  1.00  0.00           O  
ATOM   4552  NE2 GLN   291       4.598  50.532  57.990  1.00  0.00           N  
ATOM   4553 HE21 GLN   291       5.109  49.777  57.556  1.00  0.00           H  
ATOM   4554 HE22 GLN   291       4.174  50.301  58.878  1.00  0.00           H  
ATOM   4555  C   GLN   291       1.460  51.280  59.661  1.00  0.00           C  
ATOM   4556  O   GLN   291       2.356  50.661  60.166  1.00  0.00           O  
ATOM   4557  N   ILE   292       0.581  51.918  60.442  1.00  0.00           N  
ATOM   4558  H   ILE   292      -0.068  52.538  59.978  1.00  0.00           H  
ATOM   4559  CA  ILE   292       0.526  51.949  61.935  1.00  0.00           C  
ATOM   4560  HA  ILE   292       1.496  52.365  62.206  1.00  0.00           H  
ATOM   4561  CB  ILE   292      -0.628  52.824  62.497  1.00  0.00           C  
ATOM   4562  HB  ILE   292      -1.486  52.483  61.917  1.00  0.00           H  
ATOM   4563  CG2 ILE   292      -0.835  52.729  63.965  1.00  0.00           C  
ATOM   4564 HG21 ILE   292       0.033  52.812  64.619  1.00  0.00           H  
ATOM   4565 HG22 ILE   292      -1.600  53.426  64.309  1.00  0.00           H  
ATOM   4566 HG23 ILE   292      -1.226  51.735  64.182  1.00  0.00           H  
ATOM   4567  CG1 ILE   292      -0.313  54.363  62.208  1.00  0.00           C  
ATOM   4568 HG12 ILE   292      -0.012  54.471  61.166  1.00  0.00           H  
ATOM   4569 HG13 ILE   292       0.562  54.690  62.770  1.00  0.00           H  
ATOM   4570  CD1 ILE   292      -1.437  55.378  62.483  1.00  0.00           C  
ATOM   4571 HD11 ILE   292      -1.654  55.503  63.544  1.00  0.00           H  
ATOM   4572 HD12 ILE   292      -1.285  56.418  62.195  1.00  0.00           H  
ATOM   4573 HD13 ILE   292      -2.320  55.089  61.914  1.00  0.00           H  
ATOM   4574  C   ILE   292       0.458  50.469  62.395  1.00  0.00           C  
ATOM   4575  O   ILE   292       1.195  50.030  63.319  1.00  0.00           O  
ATOM   4576  N   GLU   293      -0.465  49.618  61.834  1.00  0.00           N  
ATOM   4577  H   GLU   293      -1.172  50.013  61.231  1.00  0.00           H  
ATOM   4578  CA  GLU   293      -0.603  48.166  62.108  1.00  0.00           C  
ATOM   4579  HA  GLU   293      -0.920  48.075  63.147  1.00  0.00           H  
ATOM   4580  CB  GLU   293      -1.675  47.530  61.231  1.00  0.00           C  
ATOM   4581  HB2 GLU   293      -1.403  47.617  60.179  1.00  0.00           H  
ATOM   4582  HB3 GLU   293      -2.668  47.965  61.345  1.00  0.00           H  
ATOM   4583  CG  GLU   293      -1.984  46.090  61.647  1.00  0.00           C  
ATOM   4584  HG2 GLU   293      -1.970  45.961  62.729  1.00  0.00           H  
ATOM   4585  HG3 GLU   293      -1.140  45.507  61.278  1.00  0.00           H  
ATOM   4586  CD  GLU   293      -3.311  45.587  61.137  1.00  0.00           C  
ATOM   4587  OE1 GLU   293      -4.347  46.299  61.146  1.00  0.00           O  
ATOM   4588  OE2 GLU   293      -3.193  44.437  60.682  1.00  0.00           O  
ATOM   4589  C   GLU   293       0.760  47.354  61.998  1.00  0.00           C  
ATOM   4590  O   GLU   293       1.081  46.540  62.908  1.00  0.00           O  
ATOM   4591  N   GLU   294       1.572  47.624  60.994  1.00  0.00           N  
ATOM   4592  H   GLU   294       1.225  48.308  60.337  1.00  0.00           H  
ATOM   4593  CA  GLU   294       2.897  46.898  60.738  1.00  0.00           C  
ATOM   4594  HA  GLU   294       2.859  45.811  60.793  1.00  0.00           H  
ATOM   4595  CB  GLU   294       3.485  47.394  59.485  1.00  0.00           C  
ATOM   4596  HB2 GLU   294       4.458  46.905  59.441  1.00  0.00           H  
ATOM   4597  HB3 GLU   294       3.614  48.475  59.543  1.00  0.00           H  
ATOM   4598  CG  GLU   294       2.777  46.894  58.270  1.00  0.00           C  
ATOM   4599  HG2 GLU   294       3.212  47.414  57.417  1.00  0.00           H  
ATOM   4600  HG3 GLU   294       1.775  47.306  58.384  1.00  0.00           H  
ATOM   4601  CD  GLU   294       2.807  45.357  58.035  1.00  0.00           C  
ATOM   4602  OE1 GLU   294       3.915  44.850  57.726  1.00  0.00           O  
ATOM   4603  OE2 GLU   294       1.769  44.690  58.262  1.00  0.00           O  
ATOM   4604  C   GLU   294       3.797  47.388  61.854  1.00  0.00           C  
ATOM   4605  O   GLU   294       4.477  46.510  62.486  1.00  0.00           O  
ATOM   4606  N   ILE   295       3.807  48.667  62.291  1.00  0.00           N  
ATOM   4607  H   ILE   295       3.356  49.376  61.731  1.00  0.00           H  
ATOM   4608  CA  ILE   295       4.683  49.159  63.390  1.00  0.00           C  
ATOM   4609  HA  ILE   295       5.729  48.934  63.182  1.00  0.00           H  
ATOM   4610  CB  ILE   295       4.600  50.730  63.519  1.00  0.00           C  
ATOM   4611  HB  ILE   295       3.633  51.014  63.933  1.00  0.00           H  
ATOM   4612  CG2 ILE   295       5.583  51.262  64.591  1.00  0.00           C  
ATOM   4613 HG21 ILE   295       5.519  52.346  64.679  1.00  0.00           H  
ATOM   4614 HG22 ILE   295       5.342  50.915  65.596  1.00  0.00           H  
ATOM   4615 HG23 ILE   295       6.587  51.028  64.238  1.00  0.00           H  
ATOM   4616  CG1 ILE   295       4.884  51.440  62.143  1.00  0.00           C  
ATOM   4617 HG12 ILE   295       4.219  51.018  61.389  1.00  0.00           H  
ATOM   4618 HG13 ILE   295       5.911  51.189  61.875  1.00  0.00           H  
ATOM   4619  CD1 ILE   295       4.813  52.922  62.108  1.00  0.00           C  
ATOM   4620 HD11 ILE   295       5.556  53.413  62.737  1.00  0.00           H  
ATOM   4621 HD12 ILE   295       5.067  53.256  61.102  1.00  0.00           H  
ATOM   4622 HD13 ILE   295       3.780  53.202  62.315  1.00  0.00           H  
ATOM   4623  C   ILE   295       4.420  48.430  64.757  1.00  0.00           C  
ATOM   4624  O   ILE   295       5.293  48.162  65.624  1.00  0.00           O  
ATOM   4625  N   ALA   296       3.138  48.148  64.986  1.00  0.00           N  
ATOM   4626  H   ALA   296       2.386  48.303  64.329  1.00  0.00           H  
ATOM   4627  CA  ALA   296       2.792  47.320  66.161  1.00  0.00           C  
ATOM   4628  HA  ALA   296       3.197  47.807  67.048  1.00  0.00           H  
ATOM   4629  CB  ALA   296       1.250  47.303  66.277  1.00  0.00           C  
ATOM   4630  HB1 ALA   296       0.927  46.637  65.476  1.00  0.00           H  
ATOM   4631  HB2 ALA   296       1.064  46.714  67.175  1.00  0.00           H  
ATOM   4632  HB3 ALA   296       0.847  48.314  66.325  1.00  0.00           H  
ATOM   4633  C   ALA   296       3.375  45.888  66.173  1.00  0.00           C  
ATOM   4634  O   ALA   296       4.218  45.569  66.988  1.00  0.00           O  
ATOM   4635  N   VAL   297       3.080  45.137  65.088  1.00  0.00           N  
ATOM   4636  H   VAL   297       2.449  45.455  64.366  1.00  0.00           H  
ATOM   4637  CA  VAL   297       3.631  43.817  64.838  1.00  0.00           C  
ATOM   4638  HA  VAL   297       3.390  43.088  65.611  1.00  0.00           H  
ATOM   4639  CB  VAL   297       3.138  43.217  63.477  1.00  0.00           C  
ATOM   4640  HB  VAL   297       3.434  43.775  62.588  1.00  0.00           H  
ATOM   4641  CG1 VAL   297       3.540  41.799  63.400  1.00  0.00           C  
ATOM   4642 HG11 VAL   297       3.163  41.248  64.261  1.00  0.00           H  
ATOM   4643 HG12 VAL   297       3.065  41.428  62.491  1.00  0.00           H  
ATOM   4644 HG13 VAL   297       4.606  41.649  63.230  1.00  0.00           H  
ATOM   4645  CG2 VAL   297       1.599  43.187  63.561  1.00  0.00           C  
ATOM   4646 HG21 VAL   297       1.206  42.828  64.512  1.00  0.00           H  
ATOM   4647 HG22 VAL   297       1.200  44.192  63.419  1.00  0.00           H  
ATOM   4648 HG23 VAL   297       1.211  42.538  62.776  1.00  0.00           H  
ATOM   4649  C   VAL   297       5.108  43.917  64.942  1.00  0.00           C  
ATOM   4650  O   VAL   297       5.709  43.021  65.506  1.00  0.00           O  
ATOM   4651  N   ALA   298       5.848  44.952  64.453  1.00  0.00           N  
ATOM   4652  H   ALA   298       5.406  45.825  64.202  1.00  0.00           H  
ATOM   4653  CA  ALA   298       7.285  45.106  64.548  1.00  0.00           C  
ATOM   4654  HA  ALA   298       7.786  44.278  64.048  1.00  0.00           H  
ATOM   4655  CB  ALA   298       7.661  46.459  63.813  1.00  0.00           C  
ATOM   4656  HB1 ALA   298       7.492  46.487  62.737  1.00  0.00           H  
ATOM   4657  HB2 ALA   298       7.153  47.369  64.133  1.00  0.00           H  
ATOM   4658  HB3 ALA   298       8.683  46.731  64.079  1.00  0.00           H  
ATOM   4659  C   ALA   298       7.721  45.274  66.035  1.00  0.00           C  
ATOM   4660  O   ALA   298       8.783  44.753  66.424  1.00  0.00           O  
ATOM   4661  N   LEU   299       6.936  45.991  66.867  1.00  0.00           N  
ATOM   4662  H   LEU   299       6.126  46.488  66.525  1.00  0.00           H  
ATOM   4663  CA  LEU   299       7.379  46.166  68.304  1.00  0.00           C  
ATOM   4664  HA  LEU   299       8.407  46.525  68.350  1.00  0.00           H  
ATOM   4665  CB  LEU   299       6.525  47.309  68.893  1.00  0.00           C  
ATOM   4666  HB2 LEU   299       6.406  47.229  69.974  1.00  0.00           H  
ATOM   4667  HB3 LEU   299       5.528  47.422  68.467  1.00  0.00           H  
ATOM   4668  CG  LEU   299       7.154  48.676  68.594  1.00  0.00           C  
ATOM   4669  HG  LEU   299       7.423  48.670  67.538  1.00  0.00           H  
ATOM   4670  CD1 LEU   299       6.140  49.824  68.865  1.00  0.00           C  
ATOM   4671 HD11 LEU   299       5.175  49.549  68.440  1.00  0.00           H  
ATOM   4672 HD12 LEU   299       5.971  50.123  69.900  1.00  0.00           H  
ATOM   4673 HD13 LEU   299       6.514  50.707  68.345  1.00  0.00           H  
ATOM   4674  CD2 LEU   299       8.416  48.898  69.486  1.00  0.00           C  
ATOM   4675 HD21 LEU   299       8.558  49.944  69.759  1.00  0.00           H  
ATOM   4676 HD22 LEU   299       8.276  48.339  70.411  1.00  0.00           H  
ATOM   4677 HD23 LEU   299       9.326  48.533  69.009  1.00  0.00           H  
ATOM   4678  C   LEU   299       7.189  44.806  69.041  1.00  0.00           C  
ATOM   4679  O   LEU   299       8.012  44.343  69.836  1.00  0.00           O  
ATOM   4680  N   GLU   300       6.063  44.140  68.856  1.00  0.00           N  
ATOM   4681  H   GLU   300       5.306  44.492  68.286  1.00  0.00           H  
ATOM   4682  CA  GLU   300       5.747  42.789  69.427  1.00  0.00           C  
ATOM   4683  HA  GLU   300       5.874  42.802  70.509  1.00  0.00           H  
ATOM   4684  CB  GLU   300       4.268  42.633  68.993  1.00  0.00           C  
ATOM   4685  HB2 GLU   300       4.065  42.793  67.934  1.00  0.00           H  
ATOM   4686  HB3 GLU   300       3.615  43.209  69.648  1.00  0.00           H  
ATOM   4687  CG  GLU   300       3.745  41.220  69.304  1.00  0.00           C  
ATOM   4688  HG2 GLU   300       4.452  40.764  69.997  1.00  0.00           H  
ATOM   4689  HG3 GLU   300       3.766  40.579  68.423  1.00  0.00           H  
ATOM   4690  CD  GLU   300       2.364  41.009  69.903  1.00  0.00           C  
ATOM   4691  OE1 GLU   300       1.386  41.133  69.139  1.00  0.00           O  
ATOM   4692  OE2 GLU   300       2.201  40.541  71.031  1.00  0.00           O  
ATOM   4693  C   GLU   300       6.654  41.676  68.918  1.00  0.00           C  
ATOM   4694  O   GLU   300       7.099  40.872  69.770  1.00  0.00           O  
ATOM   4695  N   CYS   301       7.015  41.488  67.637  1.00  0.00           N  
ATOM   4696  H   CYS   301       6.660  42.089  66.907  1.00  0.00           H  
ATOM   4697  CA  CYS   301       8.035  40.593  67.242  1.00  0.00           C  
ATOM   4698  HA  CYS   301       7.841  39.601  67.651  1.00  0.00           H  
ATOM   4699  CB  CYS   301       7.933  40.468  65.740  1.00  0.00           C  
ATOM   4700  HB2 CYS   301       8.645  39.717  65.400  1.00  0.00           H  
ATOM   4701  HB3 CYS   301       8.273  41.396  65.281  1.00  0.00           H  
ATOM   4702  SG  CYS   301       6.406  39.958  65.086  1.00  0.00           S  
ATOM   4703  HG  CYS   301       5.634  41.047  65.093  1.00  0.00           H  
ATOM   4704  C   CYS   301       9.437  40.989  67.697  1.00  0.00           C  
ATOM   4705  O   CYS   301      10.224  40.069  67.947  1.00  0.00           O  
ATOM   4706  N   SER   302       9.853  42.263  67.612  1.00  0.00           N  
ATOM   4707  H   SER   302       9.206  42.986  67.331  1.00  0.00           H  
ATOM   4708  CA  SER   302      11.141  42.695  68.193  1.00  0.00           C  
ATOM   4709  HA  SER   302      11.916  42.171  67.634  1.00  0.00           H  
ATOM   4710  CB  SER   302      11.495  44.155  67.853  1.00  0.00           C  
ATOM   4711  HB2 SER   302      11.140  44.408  66.854  1.00  0.00           H  
ATOM   4712  HB3 SER   302      12.579  44.202  67.748  1.00  0.00           H  
ATOM   4713  OG  SER   302      11.115  45.081  68.800  1.00  0.00           O  
ATOM   4714  HG  SER   302      10.158  45.089  68.729  1.00  0.00           H  
ATOM   4715  C   SER   302      11.425  42.476  69.682  1.00  0.00           C  
ATOM   4716  O   SER   302      12.466  42.043  70.141  1.00  0.00           O  
ATOM   4717  N   GLY   303      10.282  42.468  70.399  1.00  0.00           N  
ATOM   4718  H   GLY   303       9.422  42.670  69.909  1.00  0.00           H  
ATOM   4719  CA  GLY   303      10.080  42.294  71.857  1.00  0.00           C  
ATOM   4720  HA2 GLY   303      10.299  41.252  72.087  1.00  0.00           H  
ATOM   4721  HA3 GLY   303       9.039  42.505  72.103  1.00  0.00           H  
ATOM   4722  C   GLY   303      10.821  43.369  72.671  1.00  0.00           C  
ATOM   4723  O   GLY   303      11.054  43.153  73.896  1.00  0.00           O  
ATOM   4724  N   HIE   304      11.287  44.474  72.062  1.00  0.00           N  
ATOM   4725  H   HIE   304      11.076  44.608  71.083  1.00  0.00           H  
ATOM   4726  CA  HIE   304      12.039  45.514  72.773  1.00  0.00           C  
ATOM   4727  HA  HIE   304      12.587  44.955  73.531  1.00  0.00           H  
ATOM   4728  CB  HIE   304      12.926  46.341  71.832  1.00  0.00           C  
ATOM   4729  HB2 HIE   304      13.061  47.335  72.259  1.00  0.00           H  
ATOM   4730  HB3 HIE   304      12.342  46.501  70.925  1.00  0.00           H  
ATOM   4731  CG  HIE   304      14.243  45.610  71.474  1.00  0.00           C  
ATOM   4732  ND1 HIE   304      15.317  45.585  72.372  1.00  0.00           N  
ATOM   4733  CE1 HIE   304      16.221  44.742  71.920  1.00  0.00           C  
ATOM   4734  HE1 HIE   304      17.225  44.751  72.319  1.00  0.00           H  
ATOM   4735  NE2 HIE   304      15.838  44.307  70.708  1.00  0.00           N  
ATOM   4736  HE2 HIE   304      16.351  43.722  70.064  1.00  0.00           H  
ATOM   4737  CD2 HIE   304      14.572  44.743  70.479  1.00  0.00           C  
ATOM   4738  HD2 HIE   304      14.005  44.598  69.571  1.00  0.00           H  
ATOM   4739  C   HIE   304      11.045  46.339  73.665  1.00  0.00           C  
ATOM   4740  O   HIE   304       9.959  46.639  73.209  1.00  0.00           O  
ATOM   4741  N   ARG   305      11.473  46.750  74.896  1.00  0.00           N  
ATOM   4742  H   ARG   305      12.450  46.601  75.105  1.00  0.00           H  
ATOM   4743  CA  ARG   305      10.792  47.776  75.717  1.00  0.00           C  
ATOM   4744  HA  ARG   305       9.797  47.368  75.895  1.00  0.00           H  
ATOM   4745  CB  ARG   305      11.567  48.091  77.008  1.00  0.00           C  
ATOM   4746  HB2 ARG   305      11.046  48.838  77.607  1.00  0.00           H  
ATOM   4747  HB3 ARG   305      12.552  48.461  76.721  1.00  0.00           H  
ATOM   4748  CG  ARG   305      11.700  46.781  77.725  1.00  0.00           C  
ATOM   4749  HG2 ARG   305      12.433  46.178  77.189  1.00  0.00           H  
ATOM   4750  HG3 ARG   305      10.764  46.224  77.704  1.00  0.00           H  
ATOM   4751  CD  ARG   305      12.077  46.809  79.228  1.00  0.00           C  
ATOM   4752  HD2 ARG   305      11.488  47.522  79.805  1.00  0.00           H  
ATOM   4753  HD3 ARG   305      13.078  47.226  79.338  1.00  0.00           H  
ATOM   4754  NE  ARG   305      12.138  45.392  79.785  1.00  0.00           N  
ATOM   4755  HE  ARG   305      12.616  44.668  79.268  1.00  0.00           H  
ATOM   4756  CZ  ARG   305      11.615  44.964  80.902  1.00  0.00           C  
ATOM   4757  NH1 ARG   305      10.865  45.677  81.728  1.00  0.00           N  
ATOM   4758 HH11 ARG   305      10.511  45.238  82.565  1.00  0.00           H  
ATOM   4759 HH12 ARG   305      10.674  46.663  81.615  1.00  0.00           H  
ATOM   4760  NH2 ARG   305      11.723  43.680  81.235  1.00  0.00           N  
ATOM   4761 HH21 ARG   305      11.072  43.270  81.889  1.00  0.00           H  
ATOM   4762 HH22 ARG   305      12.007  43.075  80.478  1.00  0.00           H  
ATOM   4763  C   ARG   305      10.617  49.127  74.926  1.00  0.00           C  
ATOM   4764  O   ARG   305      11.500  49.496  74.197  1.00  0.00           O  
ATOM   4765  N   PHE   306       9.446  49.773  75.026  1.00  0.00           N  
ATOM   4766  H   PHE   306       8.787  49.418  75.704  1.00  0.00           H  
ATOM   4767  CA  PHE   306       9.140  50.867  74.138  1.00  0.00           C  
ATOM   4768  HA  PHE   306      10.122  51.310  73.975  1.00  0.00           H  
ATOM   4769  CB  PHE   306       8.607  50.376  72.718  1.00  0.00           C  
ATOM   4770  HB2 PHE   306       9.327  49.659  72.324  1.00  0.00           H  
ATOM   4771  HB3 PHE   306       8.577  51.231  72.043  1.00  0.00           H  
ATOM   4772  CG  PHE   306       7.234  49.816  72.657  1.00  0.00           C  
ATOM   4773  CD1 PHE   306       7.065  48.442  72.643  1.00  0.00           C  
ATOM   4774  HD1 PHE   306       7.901  47.760  72.597  1.00  0.00           H  
ATOM   4775  CE1 PHE   306       5.701  47.960  72.574  1.00  0.00           C  
ATOM   4776  HE1 PHE   306       5.529  46.903  72.437  1.00  0.00           H  
ATOM   4777  CZ  PHE   306       4.632  48.854  72.529  1.00  0.00           C  
ATOM   4778  HZ  PHE   306       3.623  48.487  72.410  1.00  0.00           H  
ATOM   4779  CE2 PHE   306       4.848  50.256  72.485  1.00  0.00           C  
ATOM   4780  HE2 PHE   306       4.045  50.976  72.424  1.00  0.00           H  
ATOM   4781  CD2 PHE   306       6.153  50.760  72.605  1.00  0.00           C  
ATOM   4782  HD2 PHE   306       6.294  51.829  72.546  1.00  0.00           H  
ATOM   4783  C   PHE   306       8.203  52.008  74.622  1.00  0.00           C  
ATOM   4784  O   PHE   306       7.242  51.748  75.400  1.00  0.00           O  
ATOM   4785  N   LEU   307       8.363  53.218  74.189  1.00  0.00           N  
ATOM   4786  H   LEU   307       9.122  53.446  73.563  1.00  0.00           H  
ATOM   4787  CA  LEU   307       7.476  54.375  74.312  1.00  0.00           C  
ATOM   4788  HA  LEU   307       6.520  54.066  74.734  1.00  0.00           H  
ATOM   4789  CB  LEU   307       8.091  55.394  75.309  1.00  0.00           C  
ATOM   4790  HB2 LEU   307       9.090  55.669  74.972  1.00  0.00           H  
ATOM   4791  HB3 LEU   307       8.321  54.879  76.242  1.00  0.00           H  
ATOM   4792  CG  LEU   307       7.218  56.619  75.670  1.00  0.00           C  
ATOM   4793  HG  LEU   307       6.706  57.040  74.805  1.00  0.00           H  
ATOM   4794  CD1 LEU   307       6.207  56.218  76.753  1.00  0.00           C  
ATOM   4795 HD11 LEU   307       5.456  57.003  76.672  1.00  0.00           H  
ATOM   4796 HD12 LEU   307       5.674  55.300  76.503  1.00  0.00           H  
ATOM   4797 HD13 LEU   307       6.546  56.213  77.789  1.00  0.00           H  
ATOM   4798  CD2 LEU   307       8.185  57.788  76.185  1.00  0.00           C  
ATOM   4799 HD21 LEU   307       8.803  58.180  75.377  1.00  0.00           H  
ATOM   4800 HD22 LEU   307       7.601  58.630  76.557  1.00  0.00           H  
ATOM   4801 HD23 LEU   307       8.837  57.484  77.003  1.00  0.00           H  
ATOM   4802  C   LEU   307       7.200  55.062  72.928  1.00  0.00           C  
ATOM   4803  O   LEU   307       8.069  55.781  72.364  1.00  0.00           O  
ATOM   4804  N   TRP   308       5.957  54.913  72.405  1.00  0.00           N  
ATOM   4805  H   TRP   308       5.230  54.489  72.962  1.00  0.00           H  
ATOM   4806  CA  TRP   308       5.499  55.378  71.087  1.00  0.00           C  
ATOM   4807  HA  TRP   308       6.296  55.830  70.498  1.00  0.00           H  
ATOM   4808  CB  TRP   308       5.006  54.051  70.424  1.00  0.00           C  
ATOM   4809  HB2 TRP   308       4.204  53.642  71.039  1.00  0.00           H  
ATOM   4810  HB3 TRP   308       5.894  53.423  70.356  1.00  0.00           H  
ATOM   4811  CG  TRP   308       4.468  54.120  69.062  1.00  0.00           C  
ATOM   4812  CD1 TRP   308       4.531  55.086  68.093  1.00  0.00           C  
ATOM   4813  HD1 TRP   308       5.069  56.010  68.245  1.00  0.00           H  
ATOM   4814  NE1 TRP   308       3.623  54.898  67.095  1.00  0.00           N  
ATOM   4815  HE1 TRP   308       3.446  55.426  66.252  1.00  0.00           H  
ATOM   4816  CE2 TRP   308       3.213  53.603  67.237  1.00  0.00           C  
ATOM   4817  CZ2 TRP   308       2.491  52.767  66.330  1.00  0.00           C  
ATOM   4818  HZ2 TRP   308       2.113  53.187  65.410  1.00  0.00           H  
ATOM   4819  CH2 TRP   308       2.111  51.460  66.687  1.00  0.00           C  
ATOM   4820  HH2 TRP   308       1.484  50.832  66.070  1.00  0.00           H  
ATOM   4821  CZ3 TRP   308       2.615  50.908  67.900  1.00  0.00           C  
ATOM   4822  HZ3 TRP   308       2.208  49.960  68.219  1.00  0.00           H  
ATOM   4823  CE3 TRP   308       3.307  51.746  68.803  1.00  0.00           C  
ATOM   4824  HE3 TRP   308       3.664  51.422  69.770  1.00  0.00           H  
ATOM   4825  CD2 TRP   308       3.678  53.051  68.468  1.00  0.00           C  
ATOM   4826  C   TRP   308       4.369  56.380  71.201  1.00  0.00           C  
ATOM   4827  O   TRP   308       3.172  56.102  71.326  1.00  0.00           O  
ATOM   4828  N   SER   309       4.731  57.661  70.943  1.00  0.00           N  
ATOM   4829  H   SER   309       5.684  57.934  70.752  1.00  0.00           H  
ATOM   4830  CA  SER   309       3.742  58.694  70.535  1.00  0.00           C  
ATOM   4831  HA  SER   309       2.891  58.862  71.195  1.00  0.00           H  
ATOM   4832  CB  SER   309       4.484  60.009  70.320  1.00  0.00           C  
ATOM   4833  HB2 SER   309       5.193  60.116  69.499  1.00  0.00           H  
ATOM   4834  HB3 SER   309       4.953  60.141  71.295  1.00  0.00           H  
ATOM   4835  OG  SER   309       3.568  61.056  70.232  1.00  0.00           O  
ATOM   4836  HG  SER   309       4.011  61.907  70.220  1.00  0.00           H  
ATOM   4837  C   SER   309       3.063  58.333  69.225  1.00  0.00           C  
ATOM   4838  O   SER   309       3.715  58.105  68.173  1.00  0.00           O  
ATOM   4839  N   LEU   310       1.745  58.364  69.250  1.00  0.00           N  
ATOM   4840  H   LEU   310       1.291  58.543  70.134  1.00  0.00           H  
ATOM   4841  CA  LEU   310       0.863  57.978  68.107  1.00  0.00           C  
ATOM   4842  HA  LEU   310       1.482  57.896  67.213  1.00  0.00           H  
ATOM   4843  CB  LEU   310       0.338  56.569  68.340  1.00  0.00           C  
ATOM   4844  HB2 LEU   310      -0.244  56.652  69.258  1.00  0.00           H  
ATOM   4845  HB3 LEU   310       1.165  55.871  68.466  1.00  0.00           H  
ATOM   4846  CG  LEU   310      -0.559  56.038  67.130  1.00  0.00           C  
ATOM   4847  HG  LEU   310      -1.381  56.732  66.956  1.00  0.00           H  
ATOM   4848  CD1 LEU   310       0.294  55.839  65.824  1.00  0.00           C  
ATOM   4849 HD11 LEU   310       0.533  56.829  65.434  1.00  0.00           H  
ATOM   4850 HD12 LEU   310       1.141  55.192  66.051  1.00  0.00           H  
ATOM   4851 HD13 LEU   310      -0.249  55.260  65.076  1.00  0.00           H  
ATOM   4852  CD2 LEU   310      -1.277  54.745  67.505  1.00  0.00           C  
ATOM   4853 HD21 LEU   310      -1.677  54.277  66.605  1.00  0.00           H  
ATOM   4854 HD22 LEU   310      -0.625  54.052  68.036  1.00  0.00           H  
ATOM   4855 HD23 LEU   310      -2.142  55.104  68.064  1.00  0.00           H  
ATOM   4856  C   LEU   310      -0.297  58.936  67.974  1.00  0.00           C  
ATOM   4857  O   LEU   310      -0.931  59.288  68.947  1.00  0.00           O  
ATOM   4858  N   ARG   311      -0.676  59.220  66.691  1.00  0.00           N  
ATOM   4859  H   ARG   311      -0.016  58.954  65.975  1.00  0.00           H  
ATOM   4860  CA  ARG   311      -1.784  60.029  66.269  1.00  0.00           C  
ATOM   4861  HA  ARG   311      -2.616  59.826  66.943  1.00  0.00           H  
ATOM   4862  CB  ARG   311      -1.360  61.508  66.250  1.00  0.00           C  
ATOM   4863  HB2 ARG   311      -0.826  61.760  67.166  1.00  0.00           H  
ATOM   4864  HB3 ARG   311      -2.137  62.269  66.328  1.00  0.00           H  
ATOM   4865  CG  ARG   311      -0.431  61.834  65.053  1.00  0.00           C  
ATOM   4866  HG2 ARG   311      -1.104  61.820  64.196  1.00  0.00           H  
ATOM   4867  HG3 ARG   311       0.353  61.081  64.977  1.00  0.00           H  
ATOM   4868  CD  ARG   311       0.249  63.179  65.177  1.00  0.00           C  
ATOM   4869  HD2 ARG   311       0.584  63.271  66.210  1.00  0.00           H  
ATOM   4870  HD3 ARG   311      -0.423  63.996  64.914  1.00  0.00           H  
ATOM   4871  NE  ARG   311       1.378  63.244  64.192  1.00  0.00           N  
ATOM   4872  HE  ARG   311       1.238  63.706  63.304  1.00  0.00           H  
ATOM   4873  CZ  ARG   311       2.657  63.119  64.486  1.00  0.00           C  
ATOM   4874  NH1 ARG   311       3.216  62.737  65.614  1.00  0.00           N  
ATOM   4875 HH11 ARG   311       2.671  62.455  66.417  1.00  0.00           H  
ATOM   4876 HH12 ARG   311       4.221  62.684  65.522  1.00  0.00           H  
ATOM   4877  NH2 ARG   311       3.547  63.367  63.552  1.00  0.00           N  
ATOM   4878 HH21 ARG   311       4.457  63.634  63.900  1.00  0.00           H  
ATOM   4879 HH22 ARG   311       3.238  63.699  62.650  1.00  0.00           H  
ATOM   4880  C   ARG   311      -2.267  59.631  64.932  1.00  0.00           C  
ATOM   4881  O   ARG   311      -1.591  59.212  64.019  1.00  0.00           O  
ATOM   4882  N   ARG   312      -3.550  59.975  64.749  1.00  0.00           N  
ATOM   4883  H   ARG   312      -3.943  60.491  65.523  1.00  0.00           H  
ATOM   4884  CA  ARG   312      -4.342  59.652  63.604  1.00  0.00           C  
ATOM   4885  HA  ARG   312      -4.387  58.575  63.442  1.00  0.00           H  
ATOM   4886  CB  ARG   312      -5.870  59.998  63.940  1.00  0.00           C  
ATOM   4887  HB2 ARG   312      -5.952  61.082  63.866  1.00  0.00           H  
ATOM   4888  HB3 ARG   312      -5.976  59.648  64.967  1.00  0.00           H  
ATOM   4889  CG  ARG   312      -6.930  59.262  63.109  1.00  0.00           C  
ATOM   4890  HG2 ARG   312      -6.860  58.181  63.227  1.00  0.00           H  
ATOM   4891  HG3 ARG   312      -6.636  59.542  62.098  1.00  0.00           H  
ATOM   4892  CD  ARG   312      -8.359  59.737  63.432  1.00  0.00           C  
ATOM   4893  HD2 ARG   312      -9.022  59.303  62.684  1.00  0.00           H  
ATOM   4894  HD3 ARG   312      -8.341  60.827  63.454  1.00  0.00           H  
ATOM   4895  NE  ARG   312      -8.867  59.104  64.691  1.00  0.00           N  
ATOM   4896  HE  ARG   312      -9.022  58.120  64.528  1.00  0.00           H  
ATOM   4897  CZ  ARG   312      -9.304  59.590  65.785  1.00  0.00           C  
ATOM   4898  NH1 ARG   312      -9.168  60.875  66.024  1.00  0.00           N  
ATOM   4899 HH11 ARG   312      -8.777  61.464  65.303  1.00  0.00           H  
ATOM   4900 HH12 ARG   312      -9.415  61.214  66.943  1.00  0.00           H  
ATOM   4901  NH2 ARG   312      -9.768  58.873  66.786  1.00  0.00           N  
ATOM   4902 HH21 ARG   312     -10.109  57.958  66.528  1.00  0.00           H  
ATOM   4903 HH22 ARG   312     -10.256  59.309  67.555  1.00  0.00           H  
ATOM   4904  C   ARG   312      -3.905  60.478  62.398  1.00  0.00           C  
ATOM   4905  O   ARG   312      -3.592  61.662  62.515  1.00  0.00           O  
ATOM   4906  N   PRO   313      -3.901  59.895  61.186  1.00  0.00           N  
ATOM   4907  CD  PRO   313      -3.935  58.458  60.905  1.00  0.00           C  
ATOM   4908  HD2 PRO   313      -4.799  57.899  61.266  1.00  0.00           H  
ATOM   4909  HD3 PRO   313      -2.995  58.155  61.366  1.00  0.00           H  
ATOM   4910  CG  PRO   313      -3.868  58.312  59.373  1.00  0.00           C  
ATOM   4911  HG2 PRO   313      -3.375  57.366  59.147  1.00  0.00           H  
ATOM   4912  HG3 PRO   313      -4.902  58.232  59.037  1.00  0.00           H  
ATOM   4913  CB  PRO   313      -3.167  59.557  58.914  1.00  0.00           C  
ATOM   4914  HB2 PRO   313      -2.096  59.368  58.840  1.00  0.00           H  
ATOM   4915  HB3 PRO   313      -3.550  59.793  57.921  1.00  0.00           H  
ATOM   4916  CA  PRO   313      -3.411  60.649  59.965  1.00  0.00           C  
ATOM   4917  HA  PRO   313      -2.507  61.227  60.155  1.00  0.00           H  
ATOM   4918  C   PRO   313      -4.498  61.599  59.456  1.00  0.00           C  
ATOM   4919  O   PRO   313      -5.643  61.350  59.754  1.00  0.00           O  
ATOM   4920  N   PRO   314      -4.162  62.816  58.882  1.00  0.00           N  
ATOM   4921  CD  PRO   314      -2.808  63.297  58.612  1.00  0.00           C  
ATOM   4922  HD2 PRO   314      -2.137  62.600  58.109  1.00  0.00           H  
ATOM   4923  HD3 PRO   314      -2.244  63.658  59.472  1.00  0.00           H  
ATOM   4924  CG  PRO   314      -3.041  64.551  57.628  1.00  0.00           C  
ATOM   4925  HG2 PRO   314      -2.327  65.360  57.781  1.00  0.00           H  
ATOM   4926  HG3 PRO   314      -2.994  64.264  56.577  1.00  0.00           H  
ATOM   4927  CB  PRO   314      -4.444  64.967  58.029  1.00  0.00           C  
ATOM   4928  HB2 PRO   314      -4.320  65.411  59.016  1.00  0.00           H  
ATOM   4929  HB3 PRO   314      -4.842  65.657  57.284  1.00  0.00           H  
ATOM   4930  CA  PRO   314      -5.166  63.659  58.225  1.00  0.00           C  
ATOM   4931  HA  PRO   314      -5.965  63.838  58.945  1.00  0.00           H  
ATOM   4932  C   PRO   314      -5.666  63.097  56.860  1.00  0.00           C  
ATOM   4933  O   PRO   314      -5.221  62.060  56.261  1.00  0.00           O  
ATOM   4934  N   PRO   315      -6.710  63.737  56.327  1.00  0.00           N  
ATOM   4935  CD  PRO   315      -7.655  64.541  57.081  1.00  0.00           C  
ATOM   4936  HD2 PRO   315      -7.040  65.333  57.509  1.00  0.00           H  
ATOM   4937  HD3 PRO   315      -8.078  63.839  57.800  1.00  0.00           H
[truncated: 221,546 more chars]
