# Supplementary material for: Functional and structural dissection of glycosyltransferases underlying the glycodiversity of wolfberry-derived bioactive ingredients lycibarbarspermidines
Source: Nat Commun. 2024 May 30;15:4588. doi: 10.1038/s41467-024-49010-9 (PMC11139883; doi:10.1038/s41467-024-49010-9)
Supplement: Supplementary file 4 — Supplementary Data 1 [file 41467_2024_49010_MOESM4_ESM.zip › Supplementary Data/LbUGT1-sub2-initial.pdb]

CRYST1   75.043   91.037   86.375  90.00  90.00  90.00               1
ATOM      1  N   MET     1      -1.805  39.821  50.215  1.00  0.00           N  
ATOM      2  H1  MET     1      -1.490  40.304  49.385  1.00  0.00           H  
ATOM      3  H2  MET     1      -1.940  40.440  51.001  1.00  0.00           H  
ATOM      4  H3  MET     1      -2.651  39.300  50.036  1.00  0.00           H  
ATOM      5  CA  MET     1      -0.656  38.932  50.553  1.00  0.00           C  
ATOM      6  HA  MET     1      -0.940  38.540  51.529  1.00  0.00           H  
ATOM      7  CB  MET     1      -0.392  37.744  49.533  1.00  0.00           C  
ATOM      8  HB2 MET     1       0.617  37.367  49.703  1.00  0.00           H  
ATOM      9  HB3 MET     1      -0.426  38.092  48.500  1.00  0.00           H  
ATOM     10  CG  MET     1      -1.237  36.550  49.750  1.00  0.00           C  
ATOM     11  HG2 MET     1      -2.299  36.790  49.799  1.00  0.00           H  
ATOM     12  HG3 MET     1      -1.005  36.124  50.726  1.00  0.00           H  
ATOM     13  SD  MET     1      -0.982  35.192  48.561  1.00  0.00           S  
ATOM     14  CE  MET     1      -1.492  36.118  47.050  1.00  0.00           C  
ATOM     15  HE1 MET     1      -1.922  35.535  46.237  1.00  0.00           H  
ATOM     16  HE2 MET     1      -2.267  36.838  47.312  1.00  0.00           H  
ATOM     17  HE3 MET     1      -0.702  36.749  46.643  1.00  0.00           H  
ATOM     18  C   MET     1       0.620  39.709  50.808  1.00  0.00           C  
ATOM     19  O   MET     1       0.893  40.679  50.096  1.00  0.00           O  
ATOM     20  N   THR     2       1.526  39.251  51.630  1.00  0.00           N  
ATOM     21  H   THR     2       1.094  38.506  52.158  1.00  0.00           H  
ATOM     22  CA  THR     2       2.739  39.984  52.149  1.00  0.00           C  
ATOM     23  HA  THR     2       2.516  41.048  52.064  1.00  0.00           H  
ATOM     24  CB  THR     2       3.031  39.676  53.678  1.00  0.00           C  
ATOM     25  HB  THR     2       3.352  38.639  53.771  1.00  0.00           H  
ATOM     26  CG2 THR     2       4.028  40.628  54.309  1.00  0.00           C  
ATOM     27 HG21 THR     2       4.226  40.272  55.321  1.00  0.00           H  
ATOM     28 HG22 THR     2       4.895  40.686  53.651  1.00  0.00           H  
ATOM     29 HG23 THR     2       3.630  41.641  54.267  1.00  0.00           H  
ATOM     30  OG1 THR     2       1.953  39.903  54.515  1.00  0.00           O  
ATOM     31  HG1 THR     2       1.117  39.507  54.259  1.00  0.00           H  
ATOM     32  C   THR     2       3.933  39.685  51.234  1.00  0.00           C  
ATOM     33  O   THR     2       4.899  39.007  51.609  1.00  0.00           O  
ATOM     34  N   THR     3       3.763  40.058  49.969  1.00  0.00           N  
ATOM     35  H   THR     3       2.869  40.497  49.800  1.00  0.00           H  
ATOM     36  CA  THR     3       4.754  39.891  48.913  1.00  0.00           C  
ATOM     37  HA  THR     3       4.901  38.819  48.781  1.00  0.00           H  
ATOM     38  CB  THR     3       4.027  40.357  47.613  1.00  0.00           C  
ATOM     39  HB  THR     3       3.044  39.890  47.559  1.00  0.00           H  
ATOM     40  CG2 THR     3       3.788  41.907  47.578  1.00  0.00           C  
ATOM     41 HG21 THR     3       3.384  42.132  48.565  1.00  0.00           H  
ATOM     42 HG22 THR     3       4.672  42.490  47.319  1.00  0.00           H  
ATOM     43 HG23 THR     3       2.975  42.110  46.881  1.00  0.00           H  
ATOM     44  OG1 THR     3       4.833  40.126  46.465  1.00  0.00           O  
ATOM     45  HG1 THR     3       4.536  39.314  46.049  1.00  0.00           H  
ATOM     46  C   THR     3       6.028  40.707  49.040  1.00  0.00           C  
ATOM     47  O   THR     3       5.984  41.827  49.544  1.00  0.00           O  
ATOM     48  N   LYS     4       7.211  40.072  48.930  1.00  0.00           N  
ATOM     49  H   LYS     4       7.183  39.108  48.630  1.00  0.00           H  
ATOM     50  CA  LYS     4       8.478  40.785  49.009  1.00  0.00           C  
ATOM     51  HA  LYS     4       8.496  41.391  49.914  1.00  0.00           H  
ATOM     52  CB  LYS     4       9.582  39.704  49.300  1.00  0.00           C  
ATOM     53  HB2 LYS     4      10.457  40.350  49.361  1.00  0.00           H  
ATOM     54  HB3 LYS     4       9.707  38.994  48.482  1.00  0.00           H  
ATOM     55  CG  LYS     4       9.408  38.850  50.542  1.00  0.00           C  
ATOM     56  HG2 LYS     4      10.256  38.172  50.455  1.00  0.00           H  
ATOM     57  HG3 LYS     4       8.595  38.134  50.424  1.00  0.00           H  
ATOM     58  CD  LYS     4       9.205  39.598  51.888  1.00  0.00           C  
ATOM     59  HD2 LYS     4       8.356  40.258  51.708  1.00  0.00           H  
ATOM     60  HD3 LYS     4      10.139  40.132  52.066  1.00  0.00           H  
ATOM     61  CE  LYS     4       8.791  38.579  52.991  1.00  0.00           C  
ATOM     62  HE2 LYS     4       9.495  37.750  52.918  1.00  0.00           H  
ATOM     63  HE3 LYS     4       7.764  38.234  52.875  1.00  0.00           H  
ATOM     64  NZ  LYS     4       8.946  39.245  54.325  1.00  0.00           N  
ATOM     65  HZ1 LYS     4       9.308  38.618  55.029  1.00  0.00           H  
ATOM     66  HZ2 LYS     4       8.068  39.630  54.643  1.00  0.00           H  
ATOM     67  HZ3 LYS     4       9.621  39.995  54.285  1.00  0.00           H  
ATOM     68  C   LYS     4       8.769  41.728  47.848  1.00  0.00           C  
ATOM     69  O   LYS     4       8.385  41.434  46.723  1.00  0.00           O  
ATOM     70  N   ALA     5       9.563  42.732  48.145  1.00  0.00           N  
ATOM     71  H   ALA     5       9.780  42.844  49.125  1.00  0.00           H  
ATOM     72  CA  ALA     5      10.033  43.728  47.153  1.00  0.00           C  
ATOM     73  HA  ALA     5       9.288  43.927  46.383  1.00  0.00           H  
ATOM     74  CB  ALA     5      10.216  45.081  47.794  1.00  0.00           C  
ATOM     75  HB1 ALA     5       9.327  45.392  48.344  1.00  0.00           H  
ATOM     76  HB2 ALA     5      11.110  45.078  48.418  1.00  0.00           H  
ATOM     77  HB3 ALA     5      10.299  45.830  47.006  1.00  0.00           H  
ATOM     78  C   ALA     5      11.353  43.178  46.553  1.00  0.00           C  
ATOM     79  O   ALA     5      12.455  43.285  47.138  1.00  0.00           O  
ATOM     80  N   GLU     6      11.200  42.628  45.319  1.00  0.00           N  
ATOM     81  H   GLU     6      10.260  42.591  44.949  1.00  0.00           H  
ATOM     82  CA  GLU     6      12.261  42.037  44.547  1.00  0.00           C  
ATOM     83  HA  GLU     6      12.841  41.423  45.235  1.00  0.00           H  
ATOM     84  CB  GLU     6      11.726  41.125  43.403  1.00  0.00           C  
ATOM     85  HB2 GLU     6      11.509  41.748  42.535  1.00  0.00           H  
ATOM     86  HB3 GLU     6      10.736  40.792  43.714  1.00  0.00           H  
ATOM     87  CG  GLU     6      12.704  40.086  42.894  1.00  0.00           C  
ATOM     88  HG2 GLU     6      13.694  40.535  42.821  1.00  0.00           H  
ATOM     89  HG3 GLU     6      12.350  39.671  41.951  1.00  0.00           H  
ATOM     90  CD  GLU     6      12.903  38.913  43.853  1.00  0.00           C  
ATOM     91  OE1 GLU     6      11.944  38.679  44.593  1.00  0.00           O  
ATOM     92  OE2 GLU     6      13.782  38.030  43.805  1.00  0.00           O  
ATOM     93  C   GLU     6      13.255  43.066  43.949  1.00  0.00           C  
ATOM     94  O   GLU     6      12.853  44.095  43.340  1.00  0.00           O  
ATOM     95  N   LEU     7      14.531  42.806  44.170  1.00  0.00           N  
ATOM     96  H   LEU     7      14.691  41.991  44.744  1.00  0.00           H  
ATOM     97  CA  LEU     7      15.672  43.468  43.436  1.00  0.00           C  
ATOM     98  HA  LEU     7      15.319  44.254  42.768  1.00  0.00           H  
ATOM     99  CB  LEU     7      16.805  43.957  44.443  1.00  0.00           C  
ATOM    100  HB2 LEU     7      17.623  44.320  43.820  1.00  0.00           H  
ATOM    101  HB3 LEU     7      17.395  43.143  44.865  1.00  0.00           H  
ATOM    102  CG  LEU     7      16.379  45.107  45.404  1.00  0.00           C  
ATOM    103  HG  LEU     7      15.766  44.793  46.249  1.00  0.00           H  
ATOM    104  CD1 LEU     7      17.573  45.623  46.186  1.00  0.00           C  
ATOM    105 HD11 LEU     7      18.045  44.763  46.661  1.00  0.00           H  
ATOM    106 HD12 LEU     7      18.278  46.127  45.524  1.00  0.00           H  
ATOM    107 HD13 LEU     7      17.274  46.222  47.046  1.00  0.00           H  
ATOM    108  CD2 LEU     7      15.738  46.311  44.656  1.00  0.00           C  
ATOM    109 HD21 LEU     7      16.278  46.527  43.735  1.00  0.00           H  
ATOM    110 HD22 LEU     7      14.663  46.204  44.506  1.00  0.00           H  
ATOM    111 HD23 LEU     7      15.892  47.099  45.393  1.00  0.00           H  
ATOM    112  C   LEU     7      16.386  42.388  42.573  1.00  0.00           C  
ATOM    113  O   LEU     7      16.879  41.339  43.083  1.00  0.00           O  
ATOM    114  N   VAL     8      16.546  42.735  41.271  1.00  0.00           N  
ATOM    115  H   VAL     8      16.135  43.580  40.902  1.00  0.00           H  
ATOM    116  CA  VAL     8      17.205  41.903  40.211  1.00  0.00           C  
ATOM    117  HA  VAL     8      17.183  40.884  40.598  1.00  0.00           H  
ATOM    118  CB  VAL     8      16.474  41.980  38.889  1.00  0.00           C  
ATOM    119  HB  VAL     8      16.380  43.017  38.569  1.00  0.00           H  
ATOM    120  CG1 VAL     8      17.256  41.035  37.849  1.00  0.00           C  
ATOM    121 HG11 VAL     8      17.311  40.016  38.233  1.00  0.00           H  
ATOM    122 HG12 VAL     8      16.754  40.917  36.889  1.00  0.00           H  
ATOM    123 HG13 VAL     8      18.212  41.512  37.630  1.00  0.00           H  
ATOM    124  CG2 VAL     8      15.085  41.454  39.000  1.00  0.00           C  
ATOM    125 HG21 VAL     8      15.133  40.392  39.238  1.00  0.00           H  
ATOM    126 HG22 VAL     8      14.481  41.911  39.784  1.00  0.00           H  
ATOM    127 HG23 VAL     8      14.542  41.652  38.076  1.00  0.00           H  
ATOM    128  C   VAL     8      18.656  42.308  40.172  1.00  0.00           C  
ATOM    129  O   VAL     8      18.937  43.337  39.558  1.00  0.00           O  
ATOM    130  N   PHE     9      19.489  41.627  40.834  1.00  0.00           N  
ATOM    131  H   PHE     9      19.233  40.813  41.374  1.00  0.00           H  
ATOM    132  CA  PHE     9      20.956  41.860  40.733  1.00  0.00           C  
ATOM    133  HA  PHE     9      21.185  42.926  40.736  1.00  0.00           H  
ATOM    134  CB  PHE     9      21.609  41.291  41.981  1.00  0.00           C  
ATOM    135  HB2 PHE     9      22.591  40.911  41.697  1.00  0.00           H  
ATOM    136  HB3 PHE     9      20.963  40.477  42.311  1.00  0.00           H  
ATOM    137  CG  PHE     9      21.814  42.412  43.004  1.00  0.00           C  
ATOM    138  CD1 PHE     9      23.027  42.962  43.303  1.00  0.00           C  
ATOM    139  HD1 PHE     9      23.899  42.710  42.718  1.00  0.00           H  
ATOM    140  CE1 PHE     9      23.151  43.921  44.289  1.00  0.00           C  
ATOM    141  HE1 PHE     9      24.070  44.470  44.432  1.00  0.00           H  
ATOM    142  CZ  PHE     9      22.036  44.455  44.999  1.00  0.00           C  
ATOM    143  HZ  PHE     9      22.158  45.276  45.690  1.00  0.00           H  
ATOM    144  CE2 PHE     9      20.781  43.787  44.754  1.00  0.00           C  
ATOM    145  HE2 PHE     9      19.893  44.204  45.206  1.00  0.00           H  
ATOM    146  CD2 PHE     9      20.679  42.792  43.735  1.00  0.00           C  
ATOM    147  HD2 PHE     9      19.721  42.470  43.355  1.00  0.00           H  
ATOM    148  C   PHE     9      21.555  41.276  39.471  1.00  0.00           C  
ATOM    149  O   PHE     9      21.284  40.113  39.160  1.00  0.00           O  
ATOM    150  N   ILE    10      22.404  42.070  38.760  1.00  0.00           N  
ATOM    151  H   ILE    10      22.514  43.000  39.137  1.00  0.00           H  
ATOM    152  CA  ILE    10      23.157  41.542  37.594  1.00  0.00           C  
ATOM    153  HA  ILE    10      23.143  40.455  37.523  1.00  0.00           H  
ATOM    154  CB  ILE    10      22.496  41.899  36.250  1.00  0.00           C  
ATOM    155  HB  ILE    10      22.667  42.962  36.076  1.00  0.00           H  
ATOM    156  CG2 ILE    10      23.266  41.016  35.210  1.00  0.00           C  
ATOM    157 HG21 ILE    10      24.139  41.554  34.841  1.00  0.00           H  
ATOM    158 HG22 ILE    10      23.507  40.032  35.612  1.00  0.00           H  
ATOM    159 HG23 ILE    10      22.566  40.875  34.386  1.00  0.00           H  
ATOM    160  CG1 ILE    10      20.990  41.691  36.196  1.00  0.00           C  
ATOM    161 HG12 ILE    10      20.566  42.210  37.056  1.00  0.00           H  
ATOM    162 HG13 ILE    10      20.615  40.672  36.292  1.00  0.00           H  
ATOM    163  CD1 ILE    10      20.285  42.326  34.994  1.00  0.00           C  
ATOM    164 HD11 ILE    10      20.077  43.396  35.002  1.00  0.00           H  
ATOM    165 HD12 ILE    10      20.717  41.945  34.069  1.00  0.00           H  
ATOM    166 HD13 ILE    10      19.333  41.800  35.075  1.00  0.00           H  
ATOM    167  C   ILE    10      24.635  42.013  37.626  1.00  0.00           C  
ATOM    168  O   ILE    10      24.940  43.093  37.140  1.00  0.00           O  
ATOM    169  N   PRO    11      25.506  41.255  38.367  1.00  0.00           N  
ATOM    170  CD  PRO    11      25.181  40.278  39.387  1.00  0.00           C  
ATOM    171  HD2 PRO    11      24.470  39.515  39.068  1.00  0.00           H  
ATOM    172  HD3 PRO    11      24.769  40.808  40.245  1.00  0.00           H  
ATOM    173  CG  PRO    11      26.518  39.501  39.607  1.00  0.00           C  
ATOM    174  HG2 PRO    11      26.502  39.172  40.646  1.00  0.00           H  
ATOM    175  HG3 PRO    11      26.605  38.632  38.955  1.00  0.00           H  
ATOM    176  CB  PRO    11      27.627  40.528  39.415  1.00  0.00           C  
ATOM    177  HB2 PRO    11      27.770  41.072  40.348  1.00  0.00           H  
ATOM    178  HB3 PRO    11      28.477  39.987  38.997  1.00  0.00           H  
ATOM    179  CA  PRO    11      26.961  41.504  38.414  1.00  0.00           C  
ATOM    180  HA  PRO    11      27.204  42.491  38.809  1.00  0.00           H  
ATOM    181  C   PRO    11      27.613  41.397  37.090  1.00  0.00           C  
ATOM    182  O   PRO    11      27.162  40.638  36.214  1.00  0.00           O  
ATOM    183  N   SER    12      28.767  41.992  36.855  1.00  0.00           N  
ATOM    184  H   SER    12      29.111  42.659  37.531  1.00  0.00           H  
ATOM    185  CA  SER    12      29.667  41.655  35.790  1.00  0.00           C  
ATOM    186  HA  SER    12      29.200  41.583  34.808  1.00  0.00           H  
ATOM    187  CB  SER    12      30.693  42.759  35.698  1.00  0.00           C  
ATOM    188  HB2 SER    12      30.181  43.717  35.602  1.00  0.00           H  
ATOM    189  HB3 SER    12      31.277  42.714  34.779  1.00  0.00           H  
ATOM    190  OG  SER    12      31.512  42.817  36.819  1.00  0.00           O  
ATOM    191  HG  SER    12      30.953  43.050  37.564  1.00  0.00           H  
ATOM    192  C   SER    12      30.454  40.300  35.990  1.00  0.00           C  
ATOM    193  O   SER    12      30.347  39.740  37.067  1.00  0.00           O  
ATOM    194  N   PRO    13      31.228  39.835  34.977  1.00  0.00           N  
ATOM    195  CD  PRO    13      31.187  40.308  33.607  1.00  0.00           C  
ATOM    196  HD2 PRO    13      31.888  41.082  33.295  1.00  0.00           H  
ATOM    197  HD3 PRO    13      30.268  40.817  33.319  1.00  0.00           H  
ATOM    198  CG  PRO    13      31.396  39.042  32.700  1.00  0.00           C  
ATOM    199  HG2 PRO    13      30.533  38.401  32.516  1.00  0.00           H  
ATOM    200  HG3 PRO    13      31.912  39.388  31.804  1.00  0.00           H  
ATOM    201  CB  PRO    13      32.350  38.182  33.606  1.00  0.00           C  
ATOM    202  HB2 PRO    13      32.192  37.165  33.248  1.00  0.00           H  
ATOM    203  HB3 PRO    13      33.403  38.426  33.462  1.00  0.00           H  
ATOM    204  CA  PRO    13      31.943  38.549  35.065  1.00  0.00           C  
ATOM    205  HA  PRO    13      31.245  37.796  35.430  1.00  0.00           H  
ATOM    206  C   PRO    13      33.165  38.596  35.974  1.00  0.00           C  
ATOM    207  O   PRO    13      33.517  39.528  36.707  1.00  0.00           O  
ATOM    208  N   GLY    14      33.961  37.471  36.070  1.00  0.00           N  
ATOM    209  H   GLY    14      33.689  36.723  35.448  1.00  0.00           H  
ATOM    210  CA  GLY    14      35.058  37.281  36.994  1.00  0.00           C  
ATOM    211  HA2 GLY    14      35.800  38.022  36.696  1.00  0.00           H  
ATOM    212  HA3 GLY    14      35.395  36.258  36.823  1.00  0.00           H  
ATOM    213  C   GLY    14      34.713  37.339  38.474  1.00  0.00           C  
ATOM    214  O   GLY    14      33.569  37.026  38.884  1.00  0.00           O  
ATOM    215  N   ALA    15      35.644  37.771  39.236  1.00  0.00           N  
ATOM    216  H   ALA    15      36.421  38.220  38.773  1.00  0.00           H  
ATOM    217  CA  ALA    15      35.748  37.494  40.745  1.00  0.00           C  
ATOM    218  HA  ALA    15      34.814  37.062  41.106  1.00  0.00           H  
ATOM    219  CB  ALA    15      37.025  36.777  41.028  1.00  0.00           C  
ATOM    220  HB1 ALA    15      37.126  36.607  42.100  1.00  0.00           H  
ATOM    221  HB2 ALA    15      37.087  35.805  40.537  1.00  0.00           H  
ATOM    222  HB3 ALA    15      37.815  37.401  40.611  1.00  0.00           H  
ATOM    223  C   ALA    15      35.782  38.840  41.550  1.00  0.00           C  
ATOM    224  O   ALA    15      35.314  38.911  42.710  1.00  0.00           O  
ATOM    225  N   GLY    16      36.416  39.838  41.003  1.00  0.00           N  
ATOM    226  H   GLY    16      36.825  39.743  40.084  1.00  0.00           H  
ATOM    227  CA  GLY    16      36.779  41.166  41.644  1.00  0.00           C  
ATOM    228  HA2 GLY    16      37.261  41.829  40.925  1.00  0.00           H  
ATOM    229  HA3 GLY    16      37.501  40.940  42.429  1.00  0.00           H  
ATOM    230  C   GLY    16      35.637  42.007  42.194  1.00  0.00           C  
ATOM    231  O   GLY    16      35.728  42.585  43.292  1.00  0.00           O  
ATOM    232  N   HID    17      34.462  41.967  41.566  1.00  0.00           N  
ATOM    233  H   HID    17      34.438  41.440  40.704  1.00  0.00           H  
ATOM    234  CA  HID    17      33.257  42.690  41.999  1.00  0.00           C  
ATOM    235  HA  HID    17      33.381  43.422  42.797  1.00  0.00           H  
ATOM    236  CB  HID    17      32.587  43.496  40.855  1.00  0.00           C  
ATOM    237  HB2 HID    17      31.610  43.824  41.211  1.00  0.00           H  
ATOM    238  HB3 HID    17      32.397  42.861  39.990  1.00  0.00           H  
ATOM    239  CG  HID    17      33.296  44.717  40.465  1.00  0.00           C  
ATOM    240  ND1 HID    17      32.849  45.590  39.541  1.00  0.00           N  
ATOM    241  HD1 HID    17      31.959  45.528  39.069  1.00  0.00           H  
ATOM    242  CE1 HID    17      33.646  46.680  39.606  1.00  0.00           C  
ATOM    243  HE1 HID    17      33.304  47.580  39.118  1.00  0.00           H  
ATOM    244  NE2 HID    17      34.639  46.527  40.436  1.00  0.00           N  
ATOM    245  CD2 HID    17      34.463  45.271  41.040  1.00  0.00           C  
ATOM    246  HD2 HID    17      34.940  44.813  41.894  1.00  0.00           H  
ATOM    247  C   HID    17      32.231  41.730  42.668  1.00  0.00           C  
ATOM    248  O   HID    17      31.316  42.135  43.405  1.00  0.00           O  
ATOM    249  N   LEU    18      32.257  40.428  42.327  1.00  0.00           N  
ATOM    250  H   LEU    18      32.853  40.082  41.589  1.00  0.00           H  
ATOM    251  CA  LEU    18      31.197  39.425  42.522  1.00  0.00           C  
ATOM    252  HA  LEU    18      30.245  39.754  42.105  1.00  0.00           H  
ATOM    253  CB  LEU    18      31.570  38.097  41.919  1.00  0.00           C  
ATOM    254  HB2 LEU    18      32.565  37.767  42.217  1.00  0.00           H  
ATOM    255  HB3 LEU    18      31.919  38.293  40.905  1.00  0.00           H  
ATOM    256  CG  LEU    18      30.517  36.962  41.853  1.00  0.00           C  
ATOM    257  HG  LEU    18      30.379  36.692  42.900  1.00  0.00           H  
ATOM    258  CD1 LEU    18      29.213  37.306  41.101  1.00  0.00           C  
ATOM    259 HD11 LEU    18      29.307  37.438  40.023  1.00  0.00           H  
ATOM    260 HD12 LEU    18      28.547  36.444  41.124  1.00  0.00           H  
ATOM    261 HD13 LEU    18      28.672  38.091  41.630  1.00  0.00           H  
ATOM    262  CD2 LEU    18      31.151  35.771  41.217  1.00  0.00           C  
ATOM    263 HD21 LEU    18      30.648  34.845  41.496  1.00  0.00           H  
ATOM    264 HD22 LEU    18      31.271  35.835  40.135  1.00  0.00           H  
ATOM    265 HD23 LEU    18      32.103  35.665  41.737  1.00  0.00           H  
ATOM    266  C   LEU    18      30.915  39.201  43.991  1.00  0.00           C  
ATOM    267  O   LEU    18      29.813  39.188  44.479  1.00  0.00           O  
ATOM    268  N   ILE    19      32.006  38.997  44.766  1.00  0.00           N  
ATOM    269  H   ILE    19      32.957  39.067  44.430  1.00  0.00           H  
ATOM    270  CA  ILE    19      31.917  38.660  46.215  1.00  0.00           C  
ATOM    271  HA  ILE    19      31.249  37.802  46.298  1.00  0.00           H  
ATOM    272  CB  ILE    19      33.296  38.227  46.725  1.00  0.00           C  
ATOM    273  HB  ILE    19      33.982  39.071  46.654  1.00  0.00           H  
ATOM    274  CG2 ILE    19      33.156  37.929  48.236  1.00  0.00           C  
ATOM    275 HG21 ILE    19      32.584  37.003  48.302  1.00  0.00           H  
ATOM    276 HG22 ILE    19      34.123  37.721  48.694  1.00  0.00           H  
ATOM    277 HG23 ILE    19      32.566  38.718  48.702  1.00  0.00           H  
ATOM    278  CG1 ILE    19      33.957  37.094  45.909  1.00  0.00           C  
ATOM    279 HG12 ILE    19      34.885  36.920  46.453  1.00  0.00           H  
ATOM    280 HG13 ILE    19      34.251  37.437  44.917  1.00  0.00           H  
ATOM    281  CD1 ILE    19      33.193  35.780  45.791  1.00  0.00           C  
ATOM    282 HD11 ILE    19      33.845  34.956  46.079  1.00  0.00           H  
ATOM    283 HD12 ILE    19      32.261  35.806  46.356  1.00  0.00           H  
ATOM    284 HD13 ILE    19      32.850  35.769  44.757  1.00  0.00           H  
ATOM    285  C   ILE    19      31.233  39.836  46.860  1.00  0.00           C  
ATOM    286  O   ILE    19      30.358  39.589  47.637  1.00  0.00           O  
ATOM    287  N   SER    20      31.551  41.099  46.417  1.00  0.00           N  
ATOM    288  H   SER    20      32.220  41.181  45.664  1.00  0.00           H  
ATOM    289  CA  SER    20      30.937  42.353  47.008  1.00  0.00           C  
ATOM    290  HA  SER    20      31.012  42.364  48.096  1.00  0.00           H  
ATOM    291  CB  SER    20      31.691  43.614  46.493  1.00  0.00           C  
ATOM    292  HB2 SER    20      31.389  44.458  47.113  1.00  0.00           H  
ATOM    293  HB3 SER    20      31.471  43.780  45.438  1.00  0.00           H  
ATOM    294  OG  SER    20      33.075  43.368  46.640  1.00  0.00           O  
ATOM    295  HG  SER    20      33.467  43.016  45.837  1.00  0.00           H  
ATOM    296  C   SER    20      29.491  42.561  46.535  1.00  0.00           C  
ATOM    297  O   SER    20      28.744  43.304  47.152  1.00  0.00           O  
ATOM    298  N   ALA    21      29.055  41.939  45.467  1.00  0.00           N  
ATOM    299  H   ALA    21      29.698  41.456  44.856  1.00  0.00           H  
ATOM    300  CA  ALA    21      27.656  42.038  45.023  1.00  0.00           C  
ATOM    301  HA  ALA    21      27.157  42.999  45.147  1.00  0.00           H  
ATOM    302  CB  ALA    21      27.568  41.632  43.572  1.00  0.00           C  
ATOM    303  HB1 ALA    21      26.556  41.748  43.184  1.00  0.00           H  
ATOM    304  HB2 ALA    21      28.025  42.437  42.995  1.00  0.00           H  
ATOM    305  HB3 ALA    21      27.929  40.604  43.550  1.00  0.00           H  
ATOM    306  C   ALA    21      26.693  41.121  45.808  1.00  0.00           C  
ATOM    307  O   ALA    21      25.566  41.511  46.124  1.00  0.00           O  
ATOM    308  N   ILE    22      27.128  39.869  46.072  1.00  0.00           N  
ATOM    309  H   ILE    22      28.021  39.607  45.679  1.00  0.00           H  
ATOM    310  CA  ILE    22      26.457  38.972  47.029  1.00  0.00           C  
ATOM    311  HA  ILE    22      25.397  38.844  46.811  1.00  0.00           H  
ATOM    312  CB  ILE    22      27.026  37.502  46.830  1.00  0.00           C  
ATOM    313  HB  ILE    22      28.110  37.610  46.813  1.00  0.00           H  
ATOM    314  CG2 ILE    22      26.878  36.531  48.038  1.00  0.00           C  
ATOM    315 HG21 ILE    22      25.904  36.044  47.998  1.00  0.00           H  
ATOM    316 HG22 ILE    22      27.552  35.675  48.069  1.00  0.00           H  
ATOM    317 HG23 ILE    22      27.111  37.065  48.959  1.00  0.00           H  
ATOM    318  CG1 ILE    22      26.507  36.823  45.520  1.00  0.00           C  
ATOM    319 HG12 ILE    22      25.523  37.235  45.297  1.00  0.00           H  
ATOM    320 HG13 ILE    22      26.262  35.775  45.690  1.00  0.00           H  
ATOM    321  CD1 ILE    22      27.392  37.067  44.319  1.00  0.00           C  
ATOM    322 HD11 ILE    22      27.256  38.095  43.981  1.00  0.00           H  
ATOM    323 HD12 ILE    22      28.448  36.857  44.492  1.00  0.00           H  
ATOM    324 HD13 ILE    22      27.142  36.410  43.486  1.00  0.00           H  
ATOM    325  C   ILE    22      26.616  39.445  48.469  1.00  0.00           C  
ATOM    326  O   ILE    22      25.752  39.200  49.273  1.00  0.00           O  
ATOM    327  N   GLU    23      27.704  40.155  48.699  1.00  0.00           N  
ATOM    328  H   GLU    23      28.519  40.043  48.114  1.00  0.00           H  
ATOM    329  CA  GLU    23      27.777  40.845  50.036  1.00  0.00           C  
ATOM    330  HA  GLU    23      27.417  40.149  50.793  1.00  0.00           H  
ATOM    331  CB  GLU    23      29.159  41.327  50.287  1.00  0.00           C  
ATOM    332  HB2 GLU    23      29.392  42.072  49.526  1.00  0.00           H  
ATOM    333  HB3 GLU    23      29.882  40.523  50.150  1.00  0.00           H  
ATOM    334  CG  GLU    23      29.387  41.920  51.669  1.00  0.00           C  
ATOM    335  HG2 GLU    23      28.667  42.737  51.705  1.00  0.00           H  
ATOM    336  HG3 GLU    23      30.379  42.362  51.769  1.00  0.00           H  
ATOM    337  CD  GLU    23      29.278  40.821  52.787  1.00  0.00           C  
ATOM    338  OE1 GLU    23      29.186  39.565  52.520  1.00  0.00           O  
ATOM    339  OE2 GLU    23      29.652  41.193  53.901  1.00  0.00           O  
ATOM    340  C   GLU    23      26.721  41.950  50.145  1.00  0.00           C  
ATOM    341  O   GLU    23      26.052  42.053  51.144  1.00  0.00           O  
ATOM    342  N   ILE    24      26.622  42.943  49.171  1.00  0.00           N  
ATOM    343  H   ILE    24      27.369  43.062  48.502  1.00  0.00           H  
ATOM    344  CA  ILE    24      25.586  43.962  49.250  1.00  0.00           C  
ATOM    345  HA  ILE    24      25.667  44.525  50.180  1.00  0.00           H  
ATOM    346  CB  ILE    24      25.697  45.164  48.280  1.00  0.00           C  
ATOM    347  HB  ILE    24      26.719  45.542  48.319  1.00  0.00           H  
ATOM    348  CG2 ILE    24      25.400  44.886  46.800  1.00  0.00           C  
ATOM    349 HG21 ILE    24      25.758  43.889  46.544  1.00  0.00           H  
ATOM    350 HG22 ILE    24      24.334  44.673  46.729  1.00  0.00           H  
ATOM    351 HG23 ILE    24      25.901  45.607  46.154  1.00  0.00           H  
ATOM    352  CG1 ILE    24      24.802  46.377  48.623  1.00  0.00           C  
ATOM    353 HG12 ILE    24      23.828  45.980  48.907  1.00  0.00           H  
ATOM    354 HG13 ILE    24      24.638  47.070  47.798  1.00  0.00           H  
ATOM    355  CD1 ILE    24      25.399  47.212  49.710  1.00  0.00           C  
ATOM    356 HD11 ILE    24      24.824  48.135  49.782  1.00  0.00           H  
ATOM    357 HD12 ILE    24      25.377  46.697  50.670  1.00  0.00           H  
ATOM    358 HD13 ILE    24      26.402  47.562  49.468  1.00  0.00           H  
ATOM    359  C   ILE    24      24.142  43.349  49.269  1.00  0.00           C  
ATOM    360  O   ILE    24      23.269  43.760  50.080  1.00  0.00           O  
ATOM    361  N   ALA    25      23.957  42.240  48.515  1.00  0.00           N  
ATOM    362  H   ALA    25      24.744  41.901  47.980  1.00  0.00           H  
ATOM    363  CA  ALA    25      22.644  41.466  48.408  1.00  0.00           C  
ATOM    364  HA  ALA    25      21.940  42.204  48.023  1.00  0.00           H  
ATOM    365  CB  ALA    25      22.797  40.158  47.548  1.00  0.00           C  
ATOM    366  HB1 ALA    25      23.027  40.460  46.526  1.00  0.00           H  
ATOM    367  HB2 ALA    25      23.558  39.539  48.024  1.00  0.00           H  
ATOM    368  HB3 ALA    25      21.871  39.586  47.490  1.00  0.00           H  
ATOM    369  C   ALA    25      22.292  40.935  49.848  1.00  0.00           C  
ATOM    370  O   ALA    25      21.195  41.224  50.347  1.00  0.00           O  
ATOM    371  N   LYS    26      23.280  40.335  50.568  1.00  0.00           N  
ATOM    372  H   LYS    26      24.207  40.394  50.171  1.00  0.00           H  
ATOM    373  CA  LYS    26      23.110  39.985  51.953  1.00  0.00           C  
ATOM    374  HA  LYS    26      22.198  39.394  52.034  1.00  0.00           H  
ATOM    375  CB  LYS    26      24.268  39.082  52.451  1.00  0.00           C  
ATOM    376  HB2 LYS    26      24.113  38.906  53.515  1.00  0.00           H  
ATOM    377  HB3 LYS    26      25.186  39.628  52.233  1.00  0.00           H  
ATOM    378  CG  LYS    26      24.320  37.669  51.912  1.00  0.00           C  
ATOM    379  HG2 LYS    26      24.477  37.599  50.836  1.00  0.00           H  
ATOM    380  HG3 LYS    26      23.394  37.120  52.086  1.00  0.00           H  
ATOM    381  CD  LYS    26      25.551  36.888  52.368  1.00  0.00           C  
ATOM    382  HD2 LYS    26      25.620  35.992  51.752  1.00  0.00           H  
ATOM    383  HD3 LYS    26      25.349  36.562  53.389  1.00  0.00           H  
ATOM    384  CE  LYS    26      26.840  37.658  52.315  1.00  0.00           C  
ATOM    385  HE2 LYS    26      26.664  38.533  52.940  1.00  0.00           H  
ATOM    386  HE3 LYS    26      26.949  37.997  51.285  1.00  0.00           H  
ATOM    387  NZ  LYS    26      28.031  36.901  52.817  1.00  0.00           N  
ATOM    388  HZ1 LYS    26      27.808  36.625  53.763  1.00  0.00           H  
ATOM    389  HZ2 LYS    26      28.839  37.466  52.597  1.00  0.00           H  
ATOM    390  HZ3 LYS    26      28.047  36.073  52.240  1.00  0.00           H  
ATOM    391  C   LYS    26      22.960  41.141  52.893  1.00  0.00           C  
ATOM    392  O   LYS    26      21.981  41.077  53.704  1.00  0.00           O  
ATOM    393  N   LEU    27      23.729  42.227  52.804  1.00  0.00           N  
ATOM    394  H   LEU    27      24.461  42.134  52.114  1.00  0.00           H  
ATOM    395  CA  LEU    27      23.471  43.437  53.685  1.00  0.00           C  
ATOM    396  HA  LEU    27      23.562  43.117  54.723  1.00  0.00           H  
ATOM    397  CB  LEU    27      24.540  44.467  53.359  1.00  0.00           C  
ATOM    398  HB2 LEU    27      24.246  45.377  53.881  1.00  0.00           H  
ATOM    399  HB3 LEU    27      24.331  44.721  52.320  1.00  0.00           H  
ATOM    400  CG  LEU    27      26.004  44.219  53.712  1.00  0.00           C  
ATOM    401  HG  LEU    27      26.212  43.268  53.223  1.00  0.00           H  
ATOM    402  CD1 LEU    27      27.017  45.222  53.088  1.00  0.00           C  
ATOM    403 HD11 LEU    27      28.020  44.811  53.198  1.00  0.00           H  
ATOM    404 HD12 LEU    27      26.895  45.222  52.005  1.00  0.00           H  
ATOM    405 HD13 LEU    27      26.976  46.197  53.574  1.00  0.00           H  
ATOM    406  CD2 LEU    27      26.229  44.124  55.234  1.00  0.00           C  
ATOM    407 HD21 LEU    27      26.980  43.371  55.473  1.00  0.00           H  
ATOM    408 HD22 LEU    27      26.590  45.030  55.721  1.00  0.00           H  
ATOM    409 HD23 LEU    27      25.263  43.867  55.669  1.00  0.00           H  
ATOM    410  C   LEU    27      22.016  44.039  53.567  1.00  0.00           C  
ATOM    411  O   LEU    27      21.447  44.452  54.599  1.00  0.00           O  
ATOM    412  N   ILE    28      21.398  43.976  52.354  1.00  0.00           N  
ATOM    413  H   ILE    28      21.895  43.655  51.536  1.00  0.00           H  
ATOM    414  CA  ILE    28      20.005  44.380  52.089  1.00  0.00           C  
ATOM    415  HA  ILE    28      19.937  45.413  52.429  1.00  0.00           H  
ATOM    416  CB  ILE    28      19.728  44.299  50.510  1.00  0.00           C  
ATOM    417  HB  ILE    28      20.193  43.412  50.080  1.00  0.00           H  
ATOM    418  CG2 ILE    28      18.224  44.278  50.152  1.00  0.00           C  
ATOM    419 HG21 ILE    28      17.717  45.160  50.544  1.00  0.00           H  
ATOM    420 HG22 ILE    28      18.007  44.186  49.087  1.00  0.00           H  
ATOM    421 HG23 ILE    28      17.624  43.407  50.416  1.00  0.00           H  
ATOM    422  CG1 ILE    28      20.278  45.574  49.846  1.00  0.00           C  
ATOM    423 HG12 ILE    28      21.155  45.870  50.422  1.00  0.00           H  
ATOM    424 HG13 ILE    28      19.472  46.297  49.972  1.00  0.00           H  
ATOM    425  CD1 ILE    28      20.538  45.513  48.380  1.00  0.00           C  
ATOM    426 HD11 ILE    28      20.376  46.552  48.096  1.00  0.00           H  
ATOM    427 HD12 ILE    28      21.503  45.053  48.165  1.00  0.00           H  
ATOM    428 HD13 ILE    28      19.718  45.051  47.830  1.00  0.00           H  
ATOM    429  C   ILE    28      19.092  43.497  52.957  1.00  0.00           C  
ATOM    430  O   ILE    28      18.436  44.004  53.853  1.00  0.00           O  
ATOM    431  N   LEU    29      19.195  42.181  52.688  1.00  0.00           N  
ATOM    432  H   LEU    29      19.991  41.858  52.157  1.00  0.00           H  
ATOM    433  CA  LEU    29      18.370  41.163  53.402  1.00  0.00           C  
ATOM    434  HA  LEU    29      17.335  41.408  53.162  1.00  0.00           H  
ATOM    435  CB  LEU    29      18.760  39.779  52.749  1.00  0.00           C  
ATOM    436  HB2 LEU    29      18.336  39.023  53.410  1.00  0.00           H  
ATOM    437  HB3 LEU    29      19.847  39.704  52.768  1.00  0.00           H  
ATOM    438  CG  LEU    29      18.145  39.648  51.368  1.00  0.00           C  
ATOM    439  HG  LEU    29      18.112  40.602  50.842  1.00  0.00           H  
ATOM    440  CD1 LEU    29      18.954  38.654  50.554  1.00  0.00           C  
ATOM    441 HD11 LEU    29      18.943  37.673  51.030  1.00  0.00           H  
ATOM    442 HD12 LEU    29      18.425  38.438  49.626  1.00  0.00           H  
ATOM    443 HD13 LEU    29      19.951  39.042  50.345  1.00  0.00           H  
ATOM    444  CD2 LEU    29      16.656  39.122  51.477  1.00  0.00           C  
ATOM    445 HD21 LEU    29      16.261  38.991  50.469  1.00  0.00           H  
ATOM    446 HD22 LEU    29      16.662  38.189  52.040  1.00  0.00           H  
ATOM    447 HD23 LEU    29      16.036  39.806  52.056  1.00  0.00           H  
ATOM    448  C   LEU    29      18.477  41.211  54.889  1.00  0.00           C  
ATOM    449  O   LEU    29      17.409  41.007  55.588  1.00  0.00           O  
ATOM    450  N   ASN    30      19.655  41.485  55.408  1.00  0.00           N  
ATOM    451  H   ASN    30      20.386  41.812  54.792  1.00  0.00           H  
ATOM    452  CA  ASN    30      19.977  41.631  56.851  1.00  0.00           C  
ATOM    453  HA  ASN    30      19.626  40.746  57.382  1.00  0.00           H  
ATOM    454  CB  ASN    30      21.483  41.622  57.008  1.00  0.00           C  
ATOM    455  HB2 ASN    30      21.841  42.488  56.451  1.00  0.00           H  
ATOM    456  HB3 ASN    30      21.950  40.690  56.690  1.00  0.00           H  
ATOM    457  CG  ASN    30      21.964  41.871  58.441  1.00  0.00           C  
ATOM    458  OD1 ASN    30      21.782  41.037  59.318  1.00  0.00           O  
ATOM    459  ND2 ASN    30      22.637  42.952  58.656  1.00  0.00           N  
ATOM    460 HD21 ASN    30      22.751  43.622  57.908  1.00  0.00           H  
ATOM    461 HD22 ASN    30      23.130  42.962  59.537  1.00  0.00           H  
ATOM    462  C   ASN    30      19.361  42.928  57.388  1.00  0.00           C  
ATOM    463  O   ASN    30      18.745  42.950  58.409  1.00  0.00           O  
ATOM    464  N   ARG    31      19.286  44.004  56.607  1.00  0.00           N  
ATOM    465  H   ARG    31      19.810  44.010  55.743  1.00  0.00           H  
ATOM    466  CA  ARG    31      18.766  45.326  56.953  1.00  0.00           C  
ATOM    467  HA  ARG    31      18.963  45.552  58.001  1.00  0.00           H  
ATOM    468  CB  ARG    31      19.432  46.353  56.103  1.00  0.00           C  
ATOM    469  HB2 ARG    31      19.453  46.024  55.065  1.00  0.00           H  
ATOM    470  HB3 ARG    31      20.493  46.391  56.348  1.00  0.00           H  
ATOM    471  CG  ARG    31      18.800  47.792  56.247  1.00  0.00           C  
ATOM    472  HG2 ARG    31      17.759  47.772  55.926  1.00  0.00           H  
ATOM    473  HG3 ARG    31      19.245  48.512  55.560  1.00  0.00           H  
ATOM    474  CD  ARG    31      18.894  48.397  57.615  1.00  0.00           C  
ATOM    475  HD2 ARG    31      19.758  49.060  57.574  1.00  0.00           H  
ATOM    476  HD3 ARG    31      19.010  47.723  58.463  1.00  0.00           H  
ATOM    477  NE  ARG    31      17.720  49.180  57.911  1.00  0.00           N  
ATOM    478  HE  ARG    31      16.797  48.794  57.774  1.00  0.00           H  
ATOM    479  CZ  ARG    31      17.744  50.471  58.389  1.00  0.00           C  
ATOM    480  NH1 ARG    31      18.757  51.261  58.661  1.00  0.00           N  
ATOM    481 HH11 ARG    31      19.679  50.957  58.384  1.00  0.00           H  
ATOM    482 HH12 ARG    31      18.698  52.144  59.146  1.00  0.00           H  
ATOM    483  NH2 ARG    31      16.584  51.003  58.592  1.00  0.00           N  
ATOM    484 HH21 ARG    31      16.633  51.988  58.813  1.00  0.00           H  
ATOM    485 HH22 ARG    31      15.759  50.528  58.254  1.00  0.00           H  
ATOM    486  C   ARG    31      17.246  45.337  57.024  1.00  0.00           C  
ATOM    487  O   ARG    31      16.640  46.036  57.881  1.00  0.00           O  
ATOM    488  N   ASP    32      16.506  44.586  56.199  1.00  0.00           N  
ATOM    489  H   ASP    32      16.973  44.037  55.491  1.00  0.00           H  
ATOM    490  CA  ASP    32      15.008  44.657  56.245  1.00  0.00           C  
ATOM    491  HA  ASP    32      14.601  44.865  57.234  1.00  0.00           H  
ATOM    492  CB  ASP    32      14.626  45.856  55.434  1.00  0.00           C  
ATOM    493  HB2 ASP    32      14.384  45.665  54.389  1.00  0.00           H  
ATOM    494  HB3 ASP    32      15.284  46.724  55.480  1.00  0.00           H  
ATOM    495  CG  ASP    32      13.276  46.419  55.908  1.00  0.00           C  
ATOM    496  OD1 ASP    32      12.268  45.712  55.737  1.00  0.00           O  
ATOM    497  OD2 ASP    32      13.227  47.524  56.563  1.00  0.00           O  
ATOM    498  C   ASP    32      14.320  43.408  55.802  1.00  0.00           C  
ATOM    499  O   ASP    32      14.551  42.787  54.758  1.00  0.00           O  
ATOM    500  N   GLU    33      13.313  42.945  56.558  1.00  0.00           N  
ATOM    501  H   GLU    33      12.961  43.481  57.338  1.00  0.00           H  
ATOM    502  CA  GLU    33      12.528  41.716  56.284  1.00  0.00           C  
ATOM    503  HA  GLU    33      13.333  40.991  56.166  1.00  0.00           H  
ATOM    504  CB  GLU    33      11.631  41.365  57.531  1.00  0.00           C  
ATOM    505  HB2 GLU    33      11.502  42.281  58.108  1.00  0.00           H  
ATOM    506  HB3 GLU    33      12.173  40.695  58.199  1.00  0.00           H  
ATOM    507  CG  GLU    33      10.338  40.566  57.257  1.00  0.00           C  
ATOM    508  HG2 GLU    33      10.560  39.598  56.810  1.00  0.00           H  
ATOM    509  HG3 GLU    33       9.654  41.196  56.689  1.00  0.00           H  
ATOM    510  CD  GLU    33       9.623  40.240  58.600  1.00  0.00           C  
ATOM    511  OE1 GLU    33      10.176  39.480  59.419  1.00  0.00           O  
ATOM    512  OE2 GLU    33       8.574  40.742  58.962  1.00  0.00           O  
ATOM    513  C   GLU    33      11.695  41.723  54.935  1.00  0.00           C  
ATOM    514  O   GLU    33      11.273  40.668  54.375  1.00  0.00           O  
ATOM    515  N   ARG    34      11.329  42.938  54.472  1.00  0.00           N  
ATOM    516  H   ARG    34      11.694  43.742  54.961  1.00  0.00           H  
ATOM    517  CA  ARG    34      10.417  43.164  53.343  1.00  0.00           C  
ATOM    518  HA  ARG    34       9.590  42.455  53.381  1.00  0.00           H  
ATOM    519  CB  ARG    34       9.794  44.592  53.479  1.00  0.00           C  
ATOM    520  HB2 ARG    34       9.161  44.765  52.609  1.00  0.00           H  
ATOM    521  HB3 ARG    34      10.682  45.224  53.495  1.00  0.00           H  
ATOM    522  CG  ARG    34       8.971  44.862  54.788  1.00  0.00           C  
ATOM    523  HG2 ARG    34       9.655  44.516  55.562  1.00  0.00           H  
ATOM    524  HG3 ARG    34       8.017  44.334  54.785  1.00  0.00           H  
ATOM    525  CD  ARG    34       8.548  46.328  54.986  1.00  0.00           C  
ATOM    526  HD2 ARG    34       7.880  46.408  55.844  1.00  0.00           H  
ATOM    527  HD3 ARG    34       8.043  46.642  54.073  1.00  0.00           H  
ATOM    528  NE  ARG    34       9.736  47.156  55.409  1.00  0.00           N  
ATOM    529  HE  ARG    34      10.533  46.603  55.690  1.00  0.00           H  
ATOM    530  CZ  ARG    34       9.885  48.437  55.108  1.00  0.00           C  
ATOM    531  NH1 ARG    34       8.878  49.213  54.809  1.00  0.00           N  
ATOM    532 HH11 ARG    34       9.117  50.140  54.487  1.00  0.00           H  
ATOM    533 HH12 ARG    34       7.923  48.932  54.979  1.00  0.00           H  
ATOM    534  NH2 ARG    34      11.132  48.886  55.215  1.00  0.00           N  
ATOM    535 HH21 ARG    34      11.407  49.820  54.948  1.00  0.00           H  
ATOM    536 HH22 ARG    34      11.864  48.320  55.620  1.00  0.00           H  
ATOM    537  C   ARG    34      11.085  42.933  51.934  1.00  0.00           C  
ATOM    538  O   ARG    34      10.333  42.760  50.953  1.00  0.00           O  
ATOM    539  N   LEU    35      12.382  43.045  51.782  1.00  0.00           N  
ATOM    540  H   LEU    35      12.900  43.223  52.630  1.00  0.00           H  
ATOM    541  CA  LEU    35      13.139  42.791  50.500  1.00  0.00           C  
ATOM    542  HA  LEU    35      12.662  43.264  49.642  1.00  0.00           H  
ATOM    543  CB  LEU    35      14.565  43.343  50.769  1.00  0.00           C  
ATOM    544  HB2 LEU    35      15.242  42.672  50.240  1.00  0.00           H  
ATOM    545  HB3 LEU    35      14.814  43.249  51.826  1.00  0.00           H  
ATOM    546  CG  LEU    35      14.718  44.772  50.241  1.00  0.00           C  
ATOM    547  HG  LEU    35      15.611  45.183  50.713  1.00  0.00           H  
ATOM    548  CD1 LEU    35      15.063  44.828  48.773  1.00  0.00           C  
ATOM    549 HD11 LEU    35      15.754  44.002  48.602  1.00  0.00           H  
ATOM    550 HD12 LEU    35      14.180  44.647  48.161  1.00  0.00           H  
ATOM    551 HD13 LEU    35      15.440  45.812  48.491  1.00  0.00           H  
ATOM    552  CD2 LEU    35      13.603  45.750  50.552  1.00  0.00           C  
ATOM    553 HD21 LEU    35      13.430  45.702  51.627  1.00  0.00           H  
ATOM    554 HD22 LEU    35      13.870  46.774  50.290  1.00  0.00           H  
ATOM    555 HD23 LEU    35      12.734  45.473  49.955  1.00  0.00           H  
ATOM    556  C   LEU    35      13.151  41.328  50.110  1.00  0.00           C  
ATOM    557  O   LEU    35      12.980  40.474  50.966  1.00  0.00           O  
ATOM    558  N   CYS    36      13.440  41.042  48.840  1.00  0.00           N  
ATOM    559  H   CYS    36      13.534  41.833  48.220  1.00  0.00           H  
ATOM    560  CA  CYS    36      13.799  39.712  48.291  1.00  0.00           C  
ATOM    561  HA  CYS    36      14.415  39.135  48.980  1.00  0.00           H  
ATOM    562  CB  CYS    36      12.554  38.951  48.103  1.00  0.00           C  
ATOM    563  HB2 CYS    36      11.804  39.497  47.530  1.00  0.00           H  
ATOM    564  HB3 CYS    36      12.138  38.775  49.095  1.00  0.00           H  
ATOM    565  SG  CYS    36      12.913  37.344  47.309  1.00  0.00           S  
ATOM    566  HG  CYS    36      12.580  37.777  46.090  1.00  0.00           H  
ATOM    567  C   CYS    36      14.714  39.854  47.049  1.00  0.00           C  
ATOM    568  O   CYS    36      14.589  40.806  46.227  1.00  0.00           O  
ATOM    569  N   ILE    37      15.665  38.936  46.787  1.00  0.00           N  
ATOM    570  H   ILE    37      15.935  38.394  47.596  1.00  0.00           H  
ATOM    571  CA  ILE    37      16.739  39.032  45.732  1.00  0.00           C  
ATOM    572  HA  ILE    37      16.443  39.905  45.150  1.00  0.00           H  
ATOM    573  CB  ILE    37      18.026  39.423  46.424  1.00  0.00           C  
ATOM    574  HB  ILE    37      18.257  38.652  47.159  1.00  0.00           H  
ATOM    575  CG2 ILE    37      19.297  39.615  45.488  1.00  0.00           C  
ATOM    576 HG21 ILE    37      20.252  39.752  45.995  1.00  0.00           H  
ATOM    577 HG22 ILE    37      19.339  38.754  44.821  1.00  0.00           H  
ATOM    578 HG23 ILE    37      19.329  40.475  44.820  1.00  0.00           H  
ATOM    579  CG1 ILE    37      17.824  40.692  47.289  1.00  0.00           C  
ATOM    580 HG12 ILE    37      17.247  40.304  48.129  1.00  0.00           H  
ATOM    581 HG13 ILE    37      17.317  41.487  46.742  1.00  0.00           H  
ATOM    582  CD1 ILE    37      19.175  41.307  47.831  1.00  0.00           C  
ATOM    583 HD11 ILE    37      19.855  40.498  48.101  1.00  0.00           H  
ATOM    584 HD12 ILE    37      19.697  41.985  47.155  1.00  0.00           H  
ATOM    585 HD13 ILE    37      18.935  41.788  48.779  1.00  0.00           H  
ATOM    586  C   ILE    37      16.833  37.834  44.822  1.00  0.00           C  
ATOM    587  O   ILE    37      16.777  36.654  45.267  1.00  0.00           O  
ATOM    588  N   SER    38      16.912  38.050  43.523  1.00  0.00           N  
ATOM    589  H   SER    38      16.840  39.026  43.272  1.00  0.00           H  
ATOM    590  CA  SER    38      17.314  37.214  42.362  1.00  0.00           C  
ATOM    591  HA  SER    38      17.514  36.201  42.713  1.00  0.00           H  
ATOM    592  CB  SER    38      16.326  37.336  41.226  1.00  0.00           C  
ATOM    593  HB2 SER    38      16.747  36.858  40.341  1.00  0.00           H  
ATOM    594  HB3 SER    38      16.190  38.385  40.960  1.00  0.00           H  
ATOM    595  OG  SER    38      15.096  36.781  41.589  1.00  0.00           O  
ATOM    596  HG  SER    38      14.739  37.270  42.334  1.00  0.00           H  
ATOM    597  C   SER    38      18.656  37.767  41.880  1.00  0.00           C  
ATOM    598  O   SER    38      18.786  38.980  41.715  1.00  0.00           O  
ATOM    599  N   VAL    39      19.581  36.879  41.540  1.00  0.00           N  
ATOM    600  H   VAL    39      19.314  35.934  41.778  1.00  0.00           H  
ATOM    601  CA  VAL    39      20.904  37.209  41.061  1.00  0.00           C  
ATOM    602  HA  VAL    39      20.862  38.246  40.727  1.00  0.00           H  
ATOM    603  CB  VAL    39      21.988  36.993  42.133  1.00  0.00           C  
ATOM    604  HB  VAL    39      22.146  35.917  42.210  1.00  0.00           H  
ATOM    605  CG1 VAL    39      23.321  37.776  41.744  1.00  0.00           C  
ATOM    606 HG11 VAL    39      23.502  37.715  40.671  1.00  0.00           H  
ATOM    607 HG12 VAL    39      23.244  38.834  41.995  1.00  0.00           H  
ATOM    608 HG13 VAL    39      24.157  37.328  42.281  1.00  0.00           H  
ATOM    609  CG2 VAL    39      21.497  37.463  43.532  1.00  0.00           C  
ATOM    610 HG21 VAL    39      21.118  38.480  43.436  1.00  0.00           H  
ATOM    611 HG22 VAL    39      20.712  36.817  43.925  1.00  0.00           H  
ATOM    612 HG23 VAL    39      22.292  37.534  44.274  1.00  0.00           H  
ATOM    613  C   VAL    39      21.280  36.452  39.806  1.00  0.00           C  
ATOM    614  O   VAL    39      21.321  35.251  39.760  1.00  0.00           O  
ATOM    615  N   LEU    40      21.459  37.179  38.730  1.00  0.00           N  
ATOM    616  H   LEU    40      21.366  38.184  38.703  1.00  0.00           H  
ATOM    617  CA  LEU    40      21.700  36.550  37.442  1.00  0.00           C  
ATOM    618  HA  LEU    40      21.299  35.539  37.368  1.00  0.00           H  
ATOM    619  CB  LEU    40      20.914  37.302  36.353  1.00  0.00           C  
ATOM    620  HB2 LEU    40      21.513  37.085  35.468  1.00  0.00           H  
ATOM    621  HB3 LEU    40      21.118  38.370  36.430  1.00  0.00           H  
ATOM    622  CG  LEU    40      19.376  36.935  36.172  1.00  0.00           C  
ATOM    623  HG  LEU    40      19.207  35.880  35.959  1.00  0.00           H  
ATOM    624  CD1 LEU    40      18.670  37.166  37.470  1.00  0.00           C  
ATOM    625 HD11 LEU    40      17.584  37.089  37.413  1.00  0.00           H  
ATOM    626 HD12 LEU    40      19.018  36.522  38.278  1.00  0.00           H  
ATOM    627 HD13 LEU    40      18.851  38.162  37.875  1.00  0.00           H  
ATOM    628  CD2 LEU    40      18.753  37.755  35.058  1.00  0.00           C  
ATOM    629 HD21 LEU    40      18.808  38.835  35.196  1.00  0.00           H  
ATOM    630 HD22 LEU    40      19.128  37.487  34.070  1.00  0.00           H  
ATOM    631 HD23 LEU    40      17.670  37.635  35.038  1.00  0.00           H  
ATOM    632  C   LEU    40      23.205  36.521  37.092  1.00  0.00           C  
ATOM    633  O   LEU    40      23.937  37.526  37.184  1.00  0.00           O  
ATOM    634  N   ILE    41      23.743  35.293  36.805  1.00  0.00           N  
ATOM    635  H   ILE    41      23.056  34.578  36.613  1.00  0.00           H  
ATOM    636  CA  ILE    41      25.160  34.959  36.709  1.00  0.00           C  
ATOM    637  HA  ILE    41      25.660  35.839  37.115  1.00  0.00           H  
ATOM    638  CB  ILE    41      25.415  33.570  37.345  1.00  0.00           C  
ATOM    639  HB  ILE    41      25.054  32.740  36.738  1.00  0.00           H  
ATOM    640  CG2 ILE    41      26.876  33.325  37.571  1.00  0.00           C  
ATOM    641 HG21 ILE    41      27.346  34.089  38.191  1.00  0.00           H  
ATOM    642 HG22 ILE    41      27.066  32.355  38.031  1.00  0.00           H  
ATOM    643 HG23 ILE    41      27.494  33.347  36.673  1.00  0.00           H  
ATOM    644  CG1 ILE    41      24.821  33.480  38.796  1.00  0.00           C  
ATOM    645 HG12 ILE    41      25.302  32.654  39.319  1.00  0.00           H  
ATOM    646 HG13 ILE    41      23.744  33.325  38.845  1.00  0.00           H  
ATOM    647  CD1 ILE    41      25.136  34.679  39.711  1.00  0.00           C  
ATOM    648 HD11 ILE    41      24.461  35.515  39.531  1.00  0.00           H  
ATOM    649 HD12 ILE    41      25.042  34.459  40.774  1.00  0.00           H  
ATOM    650 HD13 ILE    41      26.088  35.186  39.552  1.00  0.00           H  
ATOM    651  C   ILE    41      25.526  34.985  35.250  1.00  0.00           C  
ATOM    652  O   ILE    41      24.818  34.357  34.424  1.00  0.00           O  
ATOM    653  N   MET    42      26.735  35.340  34.918  1.00  0.00           N  
ATOM    654  H   MET    42      27.265  35.784  35.654  1.00  0.00           H  
ATOM    655  CA  MET    42      27.219  35.602  33.543  1.00  0.00           C  
ATOM    656  HA  MET    42      26.617  35.022  32.843  1.00  0.00           H  
ATOM    657  CB  MET    42      26.969  37.105  33.073  1.00  0.00           C  
ATOM    658  HB2 MET    42      27.269  37.219  32.031  1.00  0.00           H  
ATOM    659  HB3 MET    42      27.487  37.772  33.763  1.00  0.00           H  
ATOM    660  CG  MET    42      25.469  37.378  33.110  1.00  0.00           C  
ATOM    661  HG2 MET    42      25.114  37.428  34.139  1.00  0.00           H  
ATOM    662  HG3 MET    42      24.872  36.555  32.716  1.00  0.00           H  
ATOM    663  SD  MET    42      24.941  38.836  32.131  1.00  0.00           S  
ATOM    664  CE  MET    42      26.068  40.131  32.786  1.00  0.00           C  
ATOM    665  HE1 MET    42      26.169  41.015  32.156  1.00  0.00           H  
ATOM    666  HE2 MET    42      25.719  40.333  33.798  1.00  0.00           H  
ATOM    667  HE3 MET    42      27.073  39.711  32.836  1.00  0.00           H  
ATOM    668  C   MET    42      28.741  35.199  33.400  1.00  0.00           C  
ATOM    669  O   MET    42      29.515  36.097  33.023  1.00  0.00           O  
ATOM    670  N   LYS    43      29.094  33.991  33.753  1.00  0.00           N  
ATOM    671  H   LYS    43      28.267  33.506  34.069  1.00  0.00           H  
ATOM    672  CA  LYS    43      30.433  33.466  33.991  1.00  0.00           C  
ATOM    673  HA  LYS    43      30.874  34.304  34.531  1.00  0.00           H  
ATOM    674  CB  LYS    43      30.362  32.077  34.695  1.00  0.00           C  
ATOM    675  HB2 LYS    43      29.709  32.121  35.567  1.00  0.00           H  
ATOM    676  HB3 LYS    43      31.319  31.789  35.129  1.00  0.00           H  
ATOM    677  CG  LYS    43      29.827  30.875  33.792  1.00  0.00           C  
ATOM    678  HG2 LYS    43      30.681  30.539  33.204  1.00  0.00           H  
ATOM    679  HG3 LYS    43      29.086  31.187  33.055  1.00  0.00           H  
ATOM    680  CD  LYS    43      29.198  29.813  34.694  1.00  0.00           C  
ATOM    681  HD2 LYS    43      28.607  30.321  35.455  1.00  0.00           H  
ATOM    682  HD3 LYS    43      29.941  29.285  35.292  1.00  0.00           H  
ATOM    683  CE  LYS    43      28.375  28.766  34.060  1.00  0.00           C  
ATOM    684  HE2 LYS    43      27.812  28.243  34.834  1.00  0.00           H  
ATOM    685  HE3 LYS    43      29.068  28.077  33.577  1.00  0.00           H  
ATOM    686  NZ  LYS    43      27.454  29.332  33.084  1.00  0.00           N  
ATOM    687  HZ1 LYS    43      27.898  29.736  32.271  1.00  0.00           H  
ATOM    688  HZ2 LYS    43      26.818  30.009  33.480  1.00  0.00           H  
ATOM    689  HZ3 LYS    43      26.827  28.631  32.716  1.00  0.00           H  
ATOM    690  C   LYS    43      31.184  33.310  32.635  1.00  0.00           C  
ATOM    691  O   LYS    43      30.612  32.880  31.705  1.00  0.00           O  
ATOM    692  N   LEU    44      32.450  33.713  32.695  1.00  0.00           N  
ATOM    693  H   LEU    44      32.775  33.999  33.608  1.00  0.00           H  
ATOM    694  CA  LEU    44      33.445  33.732  31.574  1.00  0.00           C  
ATOM    695  HA  LEU    44      33.250  34.440  30.769  1.00  0.00           H  
ATOM    696  CB  LEU    44      34.779  34.132  32.246  1.00  0.00           C  
ATOM    697  HB2 LEU    44      35.598  33.985  31.542  1.00  0.00           H  
ATOM    698  HB3 LEU    44      34.910  33.418  33.059  1.00  0.00           H  
ATOM    699  CG  LEU    44      35.051  35.564  32.744  1.00  0.00           C  
ATOM    700  HG  LEU    44      34.379  35.893  33.538  1.00  0.00           H  
ATOM    701  CD1 LEU    44      36.484  35.748  33.128  1.00  0.00           C  
ATOM    702 HD11 LEU    44      37.067  35.511  32.238  1.00  0.00           H  
ATOM    703 HD12 LEU    44      36.708  36.788  33.368  1.00  0.00           H  
ATOM    704 HD13 LEU    44      36.749  35.105  33.966  1.00  0.00           H  
ATOM    705  CD2 LEU    44      34.787  36.585  31.569  1.00  0.00           C  
ATOM    706 HD21 LEU    44      35.351  36.225  30.709  1.00  0.00           H  
ATOM    707 HD22 LEU    44      33.749  36.668  31.247  1.00  0.00           H  
ATOM    708 HD23 LEU    44      35.107  37.612  31.745  1.00  0.00           H  
ATOM    709  C   LEU    44      33.683  32.262  31.023  1.00  0.00           C  
ATOM    710  O   LEU    44      33.400  31.317  31.743  1.00  0.00           O  
ATOM    711  N   PRO    45      34.264  32.029  29.844  1.00  0.00           N  
ATOM    712  CD  PRO    45      34.575  32.982  28.826  1.00  0.00           C  
ATOM    713  HD2 PRO    45      35.567  33.413  28.964  1.00  0.00           H  
ATOM    714  HD3 PRO    45      33.829  33.763  28.680  1.00  0.00           H  
ATOM    715  CG  PRO    45      34.575  32.152  27.547  1.00  0.00           C  
ATOM    716  HG2 PRO    45      33.558  31.824  27.329  1.00  0.00           H  
ATOM    717  HG3 PRO    45      34.990  32.659  26.677  1.00  0.00           H  
ATOM    718  CB  PRO    45      35.313  30.953  28.035  1.00  0.00           C  
ATOM    719  HB2 PRO    45      35.010  30.119  27.402  1.00  0.00           H  
ATOM    720  HB3 PRO    45      36.396  31.060  28.097  1.00  0.00           H  
ATOM    721  CA  PRO    45      34.826  30.762  29.450  1.00  0.00           C  
ATOM    722  HA  PRO    45      33.983  30.071  29.410  1.00  0.00           H  
ATOM    723  C   PRO    45      35.798  30.100  30.397  1.00  0.00           C  
ATOM    724  O   PRO    45      36.202  28.935  30.202  1.00  0.00           O  
ATOM    725  N   MET    46      36.191  30.817  31.486  1.00  0.00           N  
ATOM    726  H   MET    46      35.891  31.772  31.623  1.00  0.00           H  
ATOM    727  CA  MET    46      37.307  30.370  32.345  1.00  0.00           C  
ATOM    728  HA  MET    46      37.316  29.287  32.476  1.00  0.00           H  
ATOM    729  CB  MET    46      38.731  30.682  31.885  1.00  0.00           C  
ATOM    730  HB2 MET    46      38.950  29.900  31.158  1.00  0.00           H  
ATOM    731  HB3 MET    46      39.419  30.496  32.710  1.00  0.00           H  
ATOM    732  CG  MET    46      39.059  32.059  31.242  1.00  0.00           C  
ATOM    733  HG2 MET    46      40.130  32.228  31.346  1.00  0.00           H  
ATOM    734  HG3 MET    46      38.633  32.896  31.795  1.00  0.00           H  
ATOM    735  SD  MET    46      38.634  32.279  29.479  1.00  0.00           S  
ATOM    736  CE  MET    46      39.946  33.535  29.155  1.00  0.00           C  
ATOM    737  HE1 MET    46      40.889  33.033  29.368  1.00  0.00           H  
ATOM    738  HE2 MET    46      39.751  33.935  28.160  1.00  0.00           H  
ATOM    739  HE3 MET    46      39.802  34.345  29.871  1.00  0.00           H  
ATOM    740  C   MET    46      37.080  31.015  33.748  1.00  0.00           C  
ATOM    741  O   MET    46      36.762  32.158  33.888  1.00  0.00           O  
ATOM    742  N   ASP    47      37.511  30.254  34.819  1.00  0.00           N  
ATOM    743  H   ASP    47      37.694  29.264  34.732  1.00  0.00           H  
ATOM    744  CA  ASP    47      37.252  30.675  36.232  1.00  0.00           C  
ATOM    745  HA  ASP    47      37.276  31.764  36.258  1.00  0.00           H  
ATOM    746  CB  ASP    47      35.890  30.036  36.689  1.00  0.00           C  
ATOM    747  HB2 ASP    47      35.974  28.950  36.665  1.00  0.00           H  
ATOM    748  HB3 ASP    47      35.148  30.275  35.928  1.00  0.00           H  
ATOM    749  CG  ASP    47      35.366  30.572  38.011  1.00  0.00           C  
ATOM    750  OD1 ASP    47      34.478  29.916  38.624  1.00  0.00           O  
ATOM    751  OD2 ASP    47      35.818  31.695  38.398  1.00  0.00           O  
ATOM    752  C   ASP    47      38.250  30.102  37.252  1.00  0.00           C  
ATOM    753  O   ASP    47      38.759  28.984  37.057  1.00  0.00           O  
ATOM    754  N   PHE    48      38.491  30.875  38.311  1.00  0.00           N  
ATOM    755  H   PHE    48      37.940  31.720  38.360  1.00  0.00           H  
ATOM    756  CA  PHE    48      39.242  30.446  39.498  1.00  0.00           C  
ATOM    757  HA  PHE    48      40.196  29.960  39.296  1.00  0.00           H  
ATOM    758  CB  PHE    48      39.680  31.737  40.287  1.00  0.00           C  
ATOM    759  HB2 PHE    48      40.155  31.550  41.250  1.00  0.00           H  
ATOM    760  HB3 PHE    48      38.792  32.341  40.473  1.00  0.00           H  
ATOM    761  CG  PHE    48      40.557  32.604  39.477  1.00  0.00           C  
ATOM    762  CD1 PHE    48      41.903  32.291  39.576  1.00  0.00           C  
ATOM    763  HD1 PHE    48      42.245  31.502  40.228  1.00  0.00           H  
ATOM    764  CE1 PHE    48      42.849  33.213  39.112  1.00  0.00           C  
ATOM    765  HE1 PHE    48      43.908  33.028  39.209  1.00  0.00           H  
ATOM    766  CZ  PHE    48      42.453  34.426  38.504  1.00  0.00           C  
ATOM    767  HZ  PHE    48      43.174  35.032  37.975  1.00  0.00           H  
ATOM    768  CE2 PHE    48      41.117  34.739  38.404  1.00  0.00           C  
ATOM    769  HE2 PHE    48      40.815  35.679  37.965  1.00  0.00           H  
ATOM    770  CD2 PHE    48      40.155  33.819  38.858  1.00  0.00           C  
ATOM    771  HD2 PHE    48      39.117  34.113  38.792  1.00  0.00           H  
ATOM    772  C   PHE    48      38.440  29.499  40.398  1.00  0.00           C  
ATOM    773  O   PHE    48      39.086  28.766  41.159  1.00  0.00           O  
ATOM    774  N   GLY    49      37.131  29.469  40.257  1.00  0.00           N  
ATOM    775  H   GLY    49      36.629  30.155  39.712  1.00  0.00           H  
ATOM    776  CA  GLY    49      36.233  28.620  41.096  1.00  0.00           C  
ATOM    777  HA2 GLY    49      36.796  27.952  41.747  1.00  0.00           H  
ATOM    778  HA3 GLY    49      35.806  27.858  40.444  1.00  0.00           H  
ATOM    779  C   GLY    49      35.229  29.403  41.951  1.00  0.00           C  
ATOM    780  O   GLY    49      35.101  29.115  43.156  1.00  0.00           O  
ATOM    781  N   VAL    50      34.733  30.510  41.370  1.00  0.00           N  
ATOM    782  H   VAL    50      34.802  30.426  40.366  1.00  0.00           H  
ATOM    783  CA  VAL    50      34.105  31.680  42.008  1.00  0.00           C  
ATOM    784  HA  VAL    50      33.853  31.475  43.049  1.00  0.00           H  
ATOM    785  CB  VAL    50      35.105  32.919  42.036  1.00  0.00           C  
ATOM    786  HB  VAL    50      34.946  33.517  41.139  1.00  0.00           H  
ATOM    787  CG1 VAL    50      34.891  33.946  43.274  1.00  0.00           C  
ATOM    788 HG11 VAL    50      33.861  34.296  43.337  1.00  0.00           H  
ATOM    789 HG12 VAL    50      35.044  33.471  44.243  1.00  0.00           H  
ATOM    790 HG13 VAL    50      35.567  34.800  43.218  1.00  0.00           H  
ATOM    791  CG2 VAL    50      36.640  32.553  42.051  1.00  0.00           C  
ATOM    792 HG21 VAL    50      37.193  33.472  41.860  1.00  0.00           H  
ATOM    793 HG22 VAL    50      36.986  32.154  43.004  1.00  0.00           H  
ATOM    794 HG23 VAL    50      36.916  31.906  41.217  1.00  0.00           H  
ATOM    795  C   VAL    50      32.813  32.115  41.353  1.00  0.00           C  
ATOM    796  O   VAL    50      31.806  32.172  41.984  1.00  0.00           O  
ATOM    797  N   GLN    51      32.917  32.257  40.035  1.00  0.00           N  
ATOM    798  H   GLN    51      33.757  31.986  39.544  1.00  0.00           H  
ATOM    799  CA  GLN    51      31.655  32.230  39.244  1.00  0.00           C  
ATOM    800  HA  GLN    51      30.973  33.001  39.601  1.00  0.00           H  
ATOM    801  CB  GLN    51      32.101  32.565  37.810  1.00  0.00           C  
ATOM    802  HB2 GLN    51      31.161  32.622  37.260  1.00  0.00           H  
ATOM    803  HB3 GLN    51      32.810  31.811  37.468  1.00  0.00           H  
ATOM    804  CG  GLN    51      32.744  33.979  37.588  1.00  0.00           C  
ATOM    805  HG2 GLN    51      33.312  34.096  38.511  1.00  0.00           H  
ATOM    806  HG3 GLN    51      32.063  34.819  37.452  1.00  0.00           H  
ATOM    807  CD  GLN    51      33.767  34.057  36.431  1.00  0.00           C  
ATOM    808  OE1 GLN    51      33.513  34.583  35.344  1.00  0.00           O  
ATOM    809  NE2 GLN    51      34.906  33.406  36.538  1.00  0.00           N  
ATOM    810 HE21 GLN    51      35.084  32.814  37.337  1.00  0.00           H  
ATOM    811 HE22 GLN    51      35.465  33.392  35.696  1.00  0.00           H  
ATOM    812  C   GLN    51      30.974  30.909  39.238  1.00  0.00           C  
ATOM    813  O   GLN    51      29.751  30.861  39.253  1.00  0.00           O  
ATOM    814  N   SER    52      31.727  29.827  39.202  1.00  0.00           N  
ATOM    815  H   SER    52      32.730  29.944  39.178  1.00  0.00           H  
ATOM    816  CA  SER    52      31.227  28.465  39.195  1.00  0.00           C  
ATOM    817  HA  SER    52      30.426  28.314  38.471  1.00  0.00           H  
ATOM    818  CB  SER    52      32.305  27.475  38.964  1.00  0.00           C  
ATOM    819  HB2 SER    52      31.825  26.498  38.920  1.00  0.00           H  
ATOM    820  HB3 SER    52      33.005  27.424  39.798  1.00  0.00           H  
ATOM    821  OG  SER    52      32.947  27.877  37.748  1.00  0.00           O  
ATOM    822  HG  SER    52      33.222  28.788  37.871  1.00  0.00           H  
ATOM    823  C   SER    52      30.577  28.080  40.525  1.00  0.00           C  
ATOM    824  O   SER    52      29.528  27.428  40.594  1.00  0.00           O  
ATOM    825  N   TYR    53      31.000  28.736  41.618  1.00  0.00           N  
ATOM    826  H   TYR    53      31.758  29.383  41.457  1.00  0.00           H  
ATOM    827  CA  TYR    53      30.326  28.720  42.946  1.00  0.00           C  
ATOM    828  HA  TYR    53      30.161  27.690  43.263  1.00  0.00           H  
ATOM    829  CB  TYR    53      31.292  29.374  43.869  1.00  0.00           C  
ATOM    830  HB2 TYR    53      31.522  30.355  43.454  1.00  0.00           H  
ATOM    831  HB3 TYR    53      32.154  28.715  43.773  1.00  0.00           H  
ATOM    832  CG  TYR    53      30.752  29.682  45.233  1.00  0.00           C  
ATOM    833  CD1 TYR    53      30.703  28.561  46.111  1.00  0.00           C  
ATOM    834  HD1 TYR    53      31.120  27.604  45.834  1.00  0.00           H  
ATOM    835  CE1 TYR    53      30.154  28.734  47.391  1.00  0.00           C  
ATOM    836  HE1 TYR    53      29.995  27.898  48.056  1.00  0.00           H  
ATOM    837  CZ  TYR    53      29.629  29.981  47.838  1.00  0.00           C  
ATOM    838  OH  TYR    53      28.906  30.009  49.027  1.00  0.00           O  
ATOM    839  HH  TYR    53      28.908  29.298  49.672  1.00  0.00           H  
ATOM    840  CE2 TYR    53      29.705  31.081  46.917  1.00  0.00           C  
ATOM    841  HE2 TYR    53      29.413  32.087  47.180  1.00  0.00           H  
ATOM    842  CD2 TYR    53      30.377  30.972  45.695  1.00  0.00           C  
ATOM    843  HD2 TYR    53      30.614  31.902  45.201  1.00  0.00           H  
ATOM    844  C   TYR    53      28.924  29.316  43.001  1.00  0.00           C  
ATOM    845  O   TYR    53      28.005  28.577  43.214  1.00  0.00           O  
ATOM    846  N   VAL    54      28.634  30.524  42.607  1.00  0.00           N  
ATOM    847  H   VAL    54      29.387  31.129  42.311  1.00  0.00           H  
ATOM    848  CA  VAL    54      27.302  31.195  42.662  1.00  0.00           C  
ATOM    849  HA  VAL    54      26.864  31.019  43.645  1.00  0.00           H  
ATOM    850  CB  VAL    54      27.452  32.680  42.509  1.00  0.00           C  
ATOM    851  HB  VAL    54      26.460  33.093  42.689  1.00  0.00           H  
ATOM    852  CG1 VAL    54      28.262  33.225  43.567  1.00  0.00           C  
ATOM    853 HG11 VAL    54      27.886  32.885  44.532  1.00  0.00           H  
ATOM    854 HG12 VAL    54      29.256  32.781  43.498  1.00  0.00           H  
ATOM    855 HG13 VAL    54      28.361  34.309  43.516  1.00  0.00           H  
ATOM    856  CG2 VAL    54      27.989  33.238  41.152  1.00  0.00           C  
ATOM    857 HG21 VAL    54      27.546  32.771  40.273  1.00  0.00           H  
ATOM    858 HG22 VAL    54      27.789  34.308  41.108  1.00  0.00           H  
ATOM    859 HG23 VAL    54      29.054  33.182  40.926  1.00  0.00           H  
ATOM    860  C   VAL    54      26.378  30.659  41.556  1.00  0.00           C  
ATOM    861  O   VAL    54      25.207  30.544  41.774  1.00  0.00           O  
ATOM    862  N   ALA    55      26.895  30.078  40.470  1.00  0.00           N  
ATOM    863  H   ALA    55      27.811  30.381  40.170  1.00  0.00           H  
ATOM    864  CA  ALA    55      26.178  29.189  39.607  1.00  0.00           C  
ATOM    865  HA  ALA    55      25.313  29.782  39.312  1.00  0.00           H  
ATOM    866  CB  ALA    55      27.095  28.901  38.431  1.00  0.00           C  
ATOM    867  HB1 ALA    55      26.566  28.638  37.515  1.00  0.00           H  
ATOM    868  HB2 ALA    55      27.639  29.775  38.074  1.00  0.00           H  
ATOM    869  HB3 ALA    55      27.959  28.269  38.637  1.00  0.00           H  
ATOM    870  C   ALA    55      25.704  27.865  40.231  1.00  0.00           C  
ATOM    871  O   ALA    55      24.946  27.109  39.576  1.00  0.00           O  
ATOM    872  N   SER    56      26.180  27.414  41.353  1.00  0.00           N  
ATOM    873  H   SER    56      26.857  28.043  41.760  1.00  0.00           H  
ATOM    874  CA  SER    56      25.785  26.166  42.072  1.00  0.00           C  
ATOM    875  HA  SER    56      25.225  25.482  41.434  1.00  0.00           H  
ATOM    876  CB  SER    56      27.102  25.376  42.340  1.00  0.00           C  
ATOM    877  HB2 SER    56      27.730  25.458  41.452  1.00  0.00           H  
ATOM    878  HB3 SER    56      26.910  24.316  42.503  1.00  0.00           H  
ATOM    879  OG  SER    56      27.892  25.861  43.492  1.00  0.00           O  
ATOM    880  HG  SER    56      27.877  26.820  43.457  1.00  0.00           H  
ATOM    881  C   SER    56      25.034  26.273  43.347  1.00  0.00           C  
ATOM    882  O   SER    56      24.512  25.306  43.824  1.00  0.00           O  
ATOM    883  N   LEU    57      24.872  27.501  43.965  1.00  0.00           N  
ATOM    884  H   LEU    57      25.316  28.321  43.576  1.00  0.00           H  
ATOM    885  CA  LEU    57      24.006  27.703  45.130  1.00  0.00           C  
ATOM    886  HA  LEU    57      24.390  26.994  45.864  1.00  0.00           H  
ATOM    887  CB  LEU    57      24.316  29.145  45.570  1.00  0.00           C  
ATOM    888  HB2 LEU    57      23.545  29.424  46.288  1.00  0.00           H  
ATOM    889  HB3 LEU    57      24.170  29.793  44.705  1.00  0.00           H  
ATOM    890  CG  LEU    57      25.701  29.456  46.027  1.00  0.00           C  
ATOM    891  HG  LEU    57      26.452  29.280  45.256  1.00  0.00           H  
ATOM    892  CD1 LEU    57      25.783  30.871  46.498  1.00  0.00           C  
ATOM    893 HD11 LEU    57      25.125  31.066  47.345  1.00  0.00           H  
ATOM    894 HD12 LEU    57      26.834  31.124  46.633  1.00  0.00           H  
ATOM    895 HD13 LEU    57      25.431  31.616  45.784  1.00  0.00           H  
ATOM    896  CD2 LEU    57      26.100  28.622  47.184  1.00  0.00           C  
ATOM    897 HD21 LEU    57      27.106  28.929  47.468  1.00  0.00           H  
ATOM    898 HD22 LEU    57      25.445  28.880  48.016  1.00  0.00           H  
ATOM    899 HD23 LEU    57      26.209  27.569  46.927  1.00  0.00           H  
ATOM    900  C   LEU    57      22.573  27.341  44.914  1.00  0.00           C  
ATOM    901  O   LEU    57      22.028  27.451  43.787  1.00  0.00           O  
ATOM    902  N   SER    58      21.931  26.876  45.999  1.00  0.00           N  
ATOM    903  H   SER    58      22.517  26.779  46.816  1.00  0.00           H  
ATOM    904  CA  SER    58      20.569  26.440  46.115  1.00  0.00           C  
ATOM    905  HA  SER    58      20.383  25.935  45.166  1.00  0.00           H  
ATOM    906  CB  SER    58      20.393  25.311  47.144  1.00  0.00           C  
ATOM    907  HB2 SER    58      19.337  25.045  47.186  1.00  0.00           H  
ATOM    908  HB3 SER    58      20.588  25.709  48.140  1.00  0.00           H  
ATOM    909  OG  SER    58      21.261  24.196  46.896  1.00  0.00           O  
ATOM    910  HG  SER    58      22.090  24.551  47.223  1.00  0.00           H  
ATOM    911  C   SER    58      19.609  27.693  46.325  1.00  0.00           C  
ATOM    912  O   SER    58      20.140  28.764  46.651  1.00  0.00           O  
ATOM    913  N   SER    59      18.323  27.509  46.035  1.00  0.00           N  
ATOM    914  H   SER    59      17.967  26.572  45.910  1.00  0.00           H  
ATOM    915  CA  SER    59      17.354  28.510  46.441  1.00  0.00           C  
ATOM    916  HA  SER    59      17.920  29.380  46.108  1.00  0.00           H  
ATOM    917  CB  SER    59      16.083  28.320  45.597  1.00  0.00           C  
ATOM    918  HB2 SER    59      15.741  27.286  45.644  1.00  0.00           H  
ATOM    919  HB3 SER    59      16.409  28.505  44.574  1.00  0.00           H  
ATOM    920  OG  SER    59      15.032  29.228  45.774  1.00  0.00           O  
ATOM    921  HG  SER    59      14.967  29.798  45.004  1.00  0.00           H  
ATOM    922  C   SER    59      17.176  28.588  47.934  1.00  0.00           C  
ATOM    923  O   SER    59      17.261  27.619  48.688  1.00  0.00           O  
ATOM    924  N   SER    60      16.839  29.787  48.391  1.00  0.00           N  
ATOM    925  H   SER    60      16.881  30.571  47.755  1.00  0.00           H  
ATOM    926  CA  SER    60      16.355  30.045  49.734  1.00  0.00           C  
ATOM    927  HA  SER    60      15.941  29.179  50.250  1.00  0.00           H  
ATOM    928  CB  SER    60      17.577  30.375  50.671  1.00  0.00           C  
ATOM    929  HB2 SER    60      18.249  29.521  50.589  1.00  0.00           H  
ATOM    930  HB3 SER    60      17.345  30.421  51.735  1.00  0.00           H  
ATOM    931  OG  SER    60      18.207  31.551  50.268  1.00  0.00           O  
ATOM    932  HG  SER    60      18.714  31.352  49.478  1.00  0.00           H  
ATOM    933  C   SER    60      15.321  31.161  49.643  1.00  0.00           C  
ATOM    934  O   SER    60      15.255  31.932  48.636  1.00  0.00           O  
ATOM    935  N   PRO    61      14.495  31.328  50.642  1.00  0.00           N  
ATOM    936  CD  PRO    61      14.339  30.449  51.797  1.00  0.00           C  
ATOM    937  HD2 PRO    61      14.475  29.394  51.561  1.00  0.00           H  
ATOM    938  HD3 PRO    61      15.161  30.647  52.485  1.00  0.00           H  
ATOM    939  CG  PRO    61      13.004  30.676  52.433  1.00  0.00           C  
ATOM    940  HG2 PRO    61      12.338  29.815  52.373  1.00  0.00           H  
ATOM    941  HG3 PRO    61      12.955  30.864  53.506  1.00  0.00           H  
ATOM    942  CB  PRO    61      12.441  31.762  51.639  1.00  0.00           C  
ATOM    943  HB2 PRO    61      11.407  31.484  51.438  1.00  0.00           H  
ATOM    944  HB3 PRO    61      12.458  32.749  52.102  1.00  0.00           H  
ATOM    945  CA  PRO    61      13.264  32.006  50.355  1.00  0.00           C  
ATOM    946  HA  PRO    61      12.768  31.454  49.556  1.00  0.00           H  
ATOM    947  C   PRO    61      13.277  33.537  50.031  1.00  0.00           C  
ATOM    948  O   PRO    61      12.311  34.010  49.467  1.00  0.00           O  
ATOM    949  N   ARG    62      14.396  34.249  50.289  1.00  0.00           N  
ATOM    950  H   ARG    62      14.992  33.857  51.003  1.00  0.00           H  
ATOM    951  CA  ARG    62      14.630  35.689  49.841  1.00  0.00           C  
ATOM    952  HA  ARG    62      13.881  35.995  49.110  1.00  0.00           H  
ATOM    953  CB  ARG    62      14.412  36.485  51.096  1.00  0.00           C  
ATOM    954  HB2 ARG    62      14.562  37.494  50.712  1.00  0.00           H  
ATOM    955  HB3 ARG    62      15.221  36.285  51.798  1.00  0.00           H  
ATOM    956  CG  ARG    62      13.027  36.395  51.785  1.00  0.00           C  
ATOM    957  HG2 ARG    62      12.923  35.519  52.426  1.00  0.00           H  
ATOM    958  HG3 ARG    62      12.188  36.376  51.090  1.00  0.00           H  
ATOM    959  CD  ARG    62      12.971  37.581  52.826  1.00  0.00           C  
ATOM    960  HD2 ARG    62      12.079  37.455  53.439  1.00  0.00           H  
ATOM    961  HD3 ARG    62      12.884  38.461  52.189  1.00  0.00           H  
ATOM    962  NE  ARG    62      14.099  37.692  53.745  1.00  0.00           N  
ATOM    963  HE  ARG    62      14.384  36.793  54.107  1.00  0.00           H  
ATOM    964  CZ  ARG    62      14.700  38.838  54.125  1.00  0.00           C  
ATOM    965  NH1 ARG    62      14.254  39.979  53.800  1.00  0.00           N  
ATOM    966 HH11 ARG    62      14.660  40.854  54.099  1.00  0.00           H  
ATOM    967 HH12 ARG    62      13.501  39.978  53.126  1.00  0.00           H  
ATOM    968  NH2 ARG    62      15.772  38.852  54.861  1.00  0.00           N  
ATOM    969 HH21 ARG    62      16.106  39.773  55.104  1.00  0.00           H  
ATOM    970 HH22 ARG    62      16.304  37.997  54.931  1.00  0.00           H  
ATOM    971  C   ARG    62      15.945  35.875  49.106  1.00  0.00           C  
ATOM    972  O   ARG    62      16.389  37.015  48.991  1.00  0.00           O  
ATOM    973  N   LEU    63      16.560  34.853  48.607  1.00  0.00           N  
ATOM    974  H   LEU    63      16.119  33.961  48.781  1.00  0.00           H  
ATOM    975  CA  LEU    63      17.797  34.874  47.748  1.00  0.00           C  
ATOM    976  HA  LEU    63      17.807  35.838  47.240  1.00  0.00           H  
ATOM    977  CB  LEU    63      18.955  34.822  48.755  1.00  0.00           C  
ATOM    978  HB2 LEU    63      18.930  33.835  49.217  1.00  0.00           H  
ATOM    979  HB3 LEU    63      18.812  35.485  49.608  1.00  0.00           H  
ATOM    980  CG  LEU    63      20.305  35.063  48.109  1.00  0.00           C  
ATOM    981  HG  LEU    63      20.380  34.192  47.457  1.00  0.00           H  
ATOM    982  CD1 LEU    63      20.583  36.359  47.310  1.00  0.00           C  
ATOM    983 HD11 LEU    63      20.515  37.216  47.981  1.00  0.00           H  
ATOM    984 HD12 LEU    63      21.589  36.200  46.921  1.00  0.00           H  
ATOM    985 HD13 LEU    63      19.869  36.219  46.499  1.00  0.00           H  
ATOM    986  CD2 LEU    63      21.442  35.049  49.156  1.00  0.00           C  
ATOM    987 HD21 LEU    63      21.381  35.883  49.855  1.00  0.00           H  
ATOM    988 HD22 LEU    63      21.432  34.089  49.674  1.00  0.00           H  
ATOM    989 HD23 LEU    63      22.419  34.999  48.677  1.00  0.00           H  
ATOM    990  C   LEU    63      17.946  33.749  46.647  1.00  0.00           C  
ATOM    991  O   LEU    63      18.283  32.636  46.917  1.00  0.00           O  
ATOM    992  N   GLN    64      17.658  34.053  45.385  1.00  0.00           N  
ATOM    993  H   GLN    64      17.484  35.042  45.276  1.00  0.00           H  
ATOM    994  CA  GLN    64      17.807  33.062  44.274  1.00  0.00           C  
ATOM    995  HA  GLN    64      17.918  32.048  44.658  1.00  0.00           H  
ATOM    996  CB  GLN    64      16.523  33.140  43.421  1.00  0.00           C  
ATOM    997  HB2 GLN    64      16.358  34.162  43.078  1.00  0.00           H  
ATOM    998  HB3 GLN    64      15.655  32.806  43.991  1.00  0.00           H  
ATOM    999  CG  GLN    64      16.555  32.235  42.190  1.00  0.00           C  
ATOM   1000  HG2 GLN    64      17.424  32.426  41.560  1.00  0.00           H  
ATOM   1001  HG3 GLN    64      15.645  32.313  41.594  1.00  0.00           H  
ATOM   1002  CD  GLN    64      16.579  30.743  42.627  1.00  0.00           C  
ATOM   1003  OE1 GLN    64      15.671  30.353  43.319  1.00  0.00           O  
ATOM   1004  NE2 GLN    64      17.539  29.975  42.264  1.00  0.00           N  
ATOM   1005 HE21 GLN    64      17.451  28.992  42.481  1.00  0.00           H  
ATOM   1006 HE22 GLN    64      18.187  30.325  41.573  1.00  0.00           H  
ATOM   1007  C   GLN    64      18.997  33.405  43.370  1.00  0.00           C  
ATOM   1008  O   GLN    64      19.185  34.534  42.957  1.00  0.00           O  
ATOM   1009  N   PHE    65      19.773  32.393  43.006  1.00  0.00           N  
ATOM   1010  H   PHE    65      19.647  31.476  43.411  1.00  0.00           H  
ATOM   1011  CA  PHE    65      20.783  32.446  41.883  1.00  0.00           C  
ATOM   1012  HA  PHE    65      20.975  33.502  41.690  1.00  0.00           H  
ATOM   1013  CB  PHE    65      22.079  31.784  42.423  1.00  0.00           C  
ATOM   1014  HB2 PHE    65      22.894  31.904  41.710  1.00  0.00           H  
ATOM   1015  HB3 PHE    65      22.001  30.705  42.557  1.00  0.00           H  
ATOM   1016  CG  PHE    65      22.527  32.514  43.670  1.00  0.00           C  
ATOM   1017  CD1 PHE    65      22.252  31.942  44.967  1.00  0.00           C  
ATOM   1018  HD1 PHE    65      21.766  30.984  45.077  1.00  0.00           H  
ATOM   1019  CE1 PHE    65      22.615  32.658  46.066  1.00  0.00           C  
ATOM   1020  HE1 PHE    65      22.338  32.239  47.022  1.00  0.00           H  
ATOM   1021  CZ  PHE    65      23.171  33.902  45.955  1.00  0.00           C  
ATOM   1022  HZ  PHE    65      23.484  34.452  46.830  1.00  0.00           H  
ATOM   1023  CE2 PHE    65      23.513  34.456  44.716  1.00  0.00           C  
ATOM   1024  HE2 PHE    65      24.123  35.340  44.603  1.00  0.00           H  
ATOM   1025  CD2 PHE    65      23.204  33.757  43.544  1.00  0.00           C  
ATOM   1026  HD2 PHE    65      23.506  34.220  42.616  1.00  0.00           H  
ATOM   1027  C   PHE    65      20.290  31.872  40.527  1.00  0.00           C  
ATOM   1028  O   PHE    65      19.516  30.976  40.479  1.00  0.00           O  
ATOM   1029  N   VAL    66      20.616  32.582  39.393  1.00  0.00           N  
ATOM   1030  H   VAL    66      21.047  33.486  39.524  1.00  0.00           H  
ATOM   1031  CA  VAL    66      20.060  32.190  38.071  1.00  0.00           C  
ATOM   1032  HA  VAL    66      19.520  31.252  38.198  1.00  0.00           H  
ATOM   1033  CB  VAL    66      18.891  33.088  37.507  1.00  0.00           C  
ATOM   1034  HB  VAL    66      19.324  34.071  37.322  1.00  0.00           H  
ATOM   1035  CG1 VAL    66      18.373  32.574  36.177  1.00  0.00           C  
ATOM   1036 HG11 VAL    66      18.192  31.503  36.265  1.00  0.00           H  
ATOM   1037 HG12 VAL    66      17.446  33.075  35.897  1.00  0.00           H  
ATOM   1038 HG13 VAL    66      18.997  32.787  35.309  1.00  0.00           H  
ATOM   1039  CG2 VAL    66      17.807  33.227  38.586  1.00  0.00           C  
ATOM   1040 HG21 VAL    66      17.002  33.824  38.156  1.00  0.00           H  
ATOM   1041 HG22 VAL    66      17.437  32.202  38.611  1.00  0.00           H  
ATOM   1042 HG23 VAL    66      18.328  33.484  39.508  1.00  0.00           H  
ATOM   1043  C   VAL    66      21.257  32.154  37.110  1.00  0.00           C  
ATOM   1044  O   VAL    66      21.821  33.189  36.762  1.00  0.00           O  
ATOM   1045  N   ASP    67      21.439  31.013  36.375  1.00  0.00           N  
ATOM   1046  H   ASP    67      21.061  30.157  36.756  1.00  0.00           H  
ATOM   1047  CA  ASP    67      22.421  30.780  35.302  1.00  0.00           C  
ATOM   1048  HA  ASP    67      23.194  31.535  35.446  1.00  0.00           H  
ATOM   1049  CB  ASP    67      23.009  29.405  35.511  1.00  0.00           C  
ATOM   1050  HB2 ASP    67      22.251  28.660  35.270  1.00  0.00           H  
ATOM   1051  HB3 ASP    67      23.290  29.191  36.542  1.00  0.00           H  
ATOM   1052  CG  ASP    67      24.148  29.093  34.573  1.00  0.00           C  
ATOM   1053  OD1 ASP    67      24.607  27.939  34.437  1.00  0.00           O  
ATOM   1054  OD2 ASP    67      24.758  29.979  33.932  1.00  0.00           O  
ATOM   1055  C   ASP    67      21.879  31.151  33.867  1.00  0.00           C  
ATOM   1056  O   ASP    67      21.129  30.382  33.264  1.00  0.00           O  
ATOM   1057  N   ILE    68      22.234  32.334  33.310  1.00  0.00           N  
ATOM   1058  H   ILE    68      22.821  32.924  33.882  1.00  0.00           H  
ATOM   1059  CA  ILE    68      21.669  32.893  32.073  1.00  0.00           C  
ATOM   1060  HA  ILE    68      20.695  32.436  31.899  1.00  0.00           H  
ATOM   1061  CB  ILE    68      21.301  34.355  32.231  1.00  0.00           C  
ATOM   1062  HB  ILE    68      22.177  34.895  32.590  1.00  0.00           H  
ATOM   1063  CG2 ILE    68      20.868  35.038  30.930  1.00  0.00           C  
ATOM   1064 HG21 ILE    68      20.114  34.311  30.630  1.00  0.00           H  
ATOM   1065 HG22 ILE    68      20.392  35.992  31.158  1.00  0.00           H  
ATOM   1066 HG23 ILE    68      21.552  35.211  30.098  1.00  0.00           H  
ATOM   1067  CG1 ILE    68      20.275  34.711  33.333  1.00  0.00           C  
ATOM   1068 HG12 ILE    68      20.324  35.800  33.318  1.00  0.00           H  
ATOM   1069 HG13 ILE    68      20.718  34.334  34.255  1.00  0.00           H  
ATOM   1070  CD1 ILE    68      18.899  34.116  33.124  1.00  0.00           C  
ATOM   1071 HD11 ILE    68      19.012  33.033  33.073  1.00  0.00           H  
ATOM   1072 HD12 ILE    68      18.125  34.371  33.848  1.00  0.00           H  
ATOM   1073 HD13 ILE    68      18.534  34.535  32.186  1.00  0.00           H  
ATOM   1074  C   ILE    68      22.589  32.553  30.808  1.00  0.00           C  
ATOM   1075  O   ILE    68      23.779  32.826  30.867  1.00  0.00           O  
ATOM   1076  N   THR    69      22.067  31.914  29.732  1.00  0.00           N  
ATOM   1077  H   THR    69      21.092  31.652  29.776  1.00  0.00           H  
ATOM   1078  CA  THR    69      22.835  31.691  28.485  1.00  0.00           C  
ATOM   1079  HA  THR    69      23.753  31.190  28.791  1.00  0.00           H  
ATOM   1080  CB  THR    69      22.070  30.705  27.577  1.00  0.00           C  
ATOM   1081  HB  THR    69      22.767  30.566  26.750  1.00  0.00           H  
ATOM   1082  CG2 THR    69      21.756  29.327  28.216  1.00  0.00           C  
ATOM   1083 HG21 THR    69      21.389  28.640  27.455  1.00  0.00           H  
ATOM   1084 HG22 THR    69      22.614  28.864  28.705  1.00  0.00           H  
ATOM   1085 HG23 THR    69      21.058  29.464  29.042  1.00  0.00           H  
ATOM   1086  OG1 THR    69      20.823  31.244  27.231  1.00  0.00           O  
ATOM   1087  HG1 THR    69      20.352  31.584  27.995  1.00  0.00           H  
ATOM   1088  C   THR    69      23.185  32.980  27.696  1.00  0.00           C  
ATOM   1089  O   THR    69      22.698  34.078  28.011  1.00  0.00           O  
ATOM   1090  N   LEU    70      23.911  32.787  26.610  1.00  0.00           N  
ATOM   1091  H   LEU    70      24.349  31.886  26.482  1.00  0.00           H  
ATOM   1092  CA  LEU    70      24.042  33.778  25.511  1.00  0.00           C  
ATOM   1093  HA  LEU    70      23.941  34.790  25.905  1.00  0.00           H  
ATOM   1094  CB  LEU    70      25.406  33.543  24.802  1.00  0.00           C  
ATOM   1095  HB2 LEU    70      25.485  34.136  23.891  1.00  0.00           H  
ATOM   1096  HB3 LEU    70      25.588  32.493  24.570  1.00  0.00           H  
ATOM   1097  CG  LEU    70      26.548  34.144  25.668  1.00  0.00           C  
ATOM   1098  HG  LEU    70      26.514  33.844  26.716  1.00  0.00           H  
ATOM   1099  CD1 LEU    70      27.876  33.574  25.097  1.00  0.00           C  
ATOM   1100 HD11 LEU    70      28.715  34.066  25.589  1.00  0.00           H  
ATOM   1101 HD12 LEU    70      27.896  32.486  25.033  1.00  0.00           H  
ATOM   1102 HD13 LEU    70      27.886  33.697  24.014  1.00  0.00           H  
ATOM   1103  CD2 LEU    70      26.630  35.672  25.594  1.00  0.00           C  
ATOM   1104 HD21 LEU    70      27.433  35.928  26.284  1.00  0.00           H  
ATOM   1105 HD22 LEU    70      26.920  35.978  24.589  1.00  0.00           H  
ATOM   1106 HD23 LEU    70      25.685  36.063  25.972  1.00  0.00           H  
ATOM   1107  C   LEU    70      22.929  33.606  24.440  1.00  0.00           C  
ATOM   1108  O   LEU    70      22.416  32.514  24.243  1.00  0.00           O  
ATOM   1109  N   ASP    71      22.529  34.692  23.778  1.00  0.00           N  
ATOM   1110  H   ASP    71      22.874  35.571  24.137  1.00  0.00           H  
ATOM   1111  CA  ASP    71      21.883  34.741  22.478  1.00  0.00           C  
ATOM   1112  HA  ASP    71      21.126  33.982  22.283  1.00  0.00           H  
ATOM   1113  CB  ASP    71      21.094  36.039  22.220  1.00  0.00           C  
ATOM   1114  HB2 ASP    71      21.773  36.892  22.237  1.00  0.00           H  
ATOM   1115  HB3 ASP    71      20.278  36.119  22.938  1.00  0.00           H  
ATOM   1116  CG  ASP    71      20.421  36.122  20.837  1.00  0.00           C  
ATOM   1117  OD1 ASP    71      20.069  35.014  20.339  1.00  0.00           O  
ATOM   1118  OD2 ASP    71      20.239  37.193  20.193  1.00  0.00           O  
ATOM   1119  C   ASP    71      22.985  34.684  21.429  1.00  0.00           C  
ATOM   1120  O   ASP    71      23.661  35.707  21.235  1.00  0.00           O  
ATOM   1121  N   GLU    72      23.077  33.514  20.722  1.00  0.00           N  
ATOM   1122  H   GLU    72      22.436  32.749  20.875  1.00  0.00           H  
ATOM   1123  CA  GLU    72      24.044  33.417  19.621  1.00  0.00           C  
ATOM   1124  HA  GLU    72      25.042  33.673  19.977  1.00  0.00           H  
ATOM   1125  CB  GLU    72      24.246  31.979  19.174  1.00  0.00           C  
ATOM   1126  HB2 GLU    72      24.323  31.355  20.065  1.00  0.00           H  
ATOM   1127  HB3 GLU    72      25.206  31.724  18.727  1.00  0.00           H  
ATOM   1128  CG  GLU    72      23.093  31.328  18.385  1.00  0.00           C  
ATOM   1129  HG2 GLU    72      23.555  30.430  17.975  1.00  0.00           H  
ATOM   1130  HG3 GLU    72      22.908  31.906  17.480  1.00  0.00           H  
ATOM   1131  CD  GLU    72      21.809  31.127  19.104  1.00  0.00           C  
ATOM   1132  OE1 GLU    72      20.656  31.207  18.548  1.00  0.00           O  
ATOM   1133  OE2 GLU    72      21.866  30.814  20.321  1.00  0.00           O  
ATOM   1134  C   GLU    72      23.828  34.454  18.529  1.00  0.00           C  
ATOM   1135  O   GLU    72      24.770  34.819  17.835  1.00  0.00           O  
ATOM   1136  N   LYS    73      22.563  34.845  18.244  1.00  0.00           N  
ATOM   1137  H   LYS    73      21.858  34.761  18.963  1.00  0.00           H  
ATOM   1138  CA  LYS    73      22.299  35.910  17.202  1.00  0.00           C  
ATOM   1139  HA  LYS    73      22.794  35.619  16.276  1.00  0.00           H  
ATOM   1140  CB  LYS    73      20.736  36.076  16.842  1.00  0.00           C  
ATOM   1141  HB2 LYS    73      20.149  36.330  17.724  1.00  0.00           H  
ATOM   1142  HB3 LYS    73      20.434  35.076  16.530  1.00  0.00           H  
ATOM   1143  CG  LYS    73      20.486  37.138  15.789  1.00  0.00           C  
ATOM   1144  HG2 LYS    73      21.192  37.073  14.961  1.00  0.00           H  
ATOM   1145  HG3 LYS    73      20.751  38.087  16.255  1.00  0.00           H  
ATOM   1146  CD  LYS    73      19.078  37.135  15.272  1.00  0.00           C  
ATOM   1147  HD2 LYS    73      18.927  38.075  14.742  1.00  0.00           H  
ATOM   1148  HD3 LYS    73      18.345  37.076  16.076  1.00  0.00           H  
ATOM   1149  CE  LYS    73      18.894  36.121  14.126  1.00  0.00           C  
ATOM   1150  HE2 LYS    73      19.048  35.156  14.610  1.00  0.00           H  
ATOM   1151  HE3 LYS    73      19.656  36.391  13.396  1.00  0.00           H  
ATOM   1152  NZ  LYS    73      17.528  36.090  13.617  1.00  0.00           N  
ATOM   1153  HZ1 LYS    73      16.896  35.551  14.192  1.00  0.00           H  
ATOM   1154  HZ2 LYS    73      17.514  35.704  12.683  1.00  0.00           H  
ATOM   1155  HZ3 LYS    73      17.170  37.028  13.511  1.00  0.00           H  
ATOM   1156  C   LYS    73      22.918  37.231  17.574  1.00  0.00           C  
ATOM   1157  O   LYS    73      23.733  37.742  16.780  1.00  0.00           O  
ATOM   1158  N   THR    74      22.573  37.885  18.683  1.00  0.00           N  
ATOM   1159  H   THR    74      21.740  37.614  19.185  1.00  0.00           H  
ATOM   1160  CA  THR    74      23.259  39.059  19.172  1.00  0.00           C  
ATOM   1161  HA  THR    74      23.128  39.922  18.519  1.00  0.00           H  
ATOM   1162  CB  THR    74      22.608  39.460  20.500  1.00  0.00           C  
ATOM   1163  HB  THR    74      22.818  38.663  21.214  1.00  0.00           H  
ATOM   1164  CG2 THR    74      23.214  40.794  21.041  1.00  0.00           C  
ATOM   1165 HG21 THR    74      24.257  40.711  21.347  1.00  0.00           H  
ATOM   1166 HG22 THR    74      23.273  41.478  20.195  1.00  0.00           H  
ATOM   1167 HG23 THR    74      22.712  41.167  21.934  1.00  0.00           H  
ATOM   1168  OG1 THR    74      21.236  39.644  20.366  1.00  0.00           O  
ATOM   1169  HG1 THR    74      20.892  38.800  20.066  1.00  0.00           H  
ATOM   1170  C   THR    74      24.792  38.956  19.392  1.00  0.00           C  
ATOM   1171  O   THR    74      25.602  39.767  18.811  1.00  0.00           O  
ATOM   1172  N   VAL    75      25.288  37.992  20.234  1.00  0.00           N  
ATOM   1173  H   VAL    75      24.744  37.237  20.626  1.00  0.00           H  
ATOM   1174  CA  VAL    75      26.833  37.930  20.427  1.00  0.00           C  
ATOM   1175  HA  VAL    75      27.025  38.900  20.886  1.00  0.00           H  
ATOM   1176  CB  VAL    75      27.263  36.879  21.473  1.00  0.00           C  
ATOM   1177  HB  VAL    75      26.527  36.920  22.277  1.00  0.00           H  
ATOM   1178  CG1 VAL    75      27.314  35.449  20.843  1.00  0.00           C  
ATOM   1179 HG11 VAL    75      28.229  35.371  20.256  1.00  0.00           H  
ATOM   1180 HG12 VAL    75      27.330  34.677  21.613  1.00  0.00           H  
ATOM   1181 HG13 VAL    75      26.408  35.338  20.248  1.00  0.00           H  
ATOM   1182  CG2 VAL    75      28.490  37.304  22.244  1.00  0.00           C  
ATOM   1183 HG21 VAL    75      28.328  38.155  22.905  1.00  0.00           H  
ATOM   1184 HG22 VAL    75      28.885  36.436  22.771  1.00  0.00           H  
ATOM   1185 HG23 VAL    75      29.296  37.695  21.623  1.00  0.00           H  
ATOM   1186  C   VAL    75      27.650  37.772  19.171  1.00  0.00           C  
ATOM   1187  O   VAL    75      28.602  38.594  19.062  1.00  0.00           O  
ATOM   1188  N   ALA    76      27.281  36.883  18.273  1.00  0.00           N  
ATOM   1189  H   ALA    76      26.410  36.412  18.471  1.00  0.00           H  
ATOM   1190  CA  ALA    76      27.989  36.800  16.921  1.00  0.00           C  
ATOM   1191  HA  ALA    76      29.039  36.564  17.089  1.00  0.00           H  
ATOM   1192  CB  ALA    76      27.410  35.656  16.101  1.00  0.00           C  
ATOM   1193  HB1 ALA    76      26.468  35.968  15.650  1.00  0.00           H  
ATOM   1194  HB2 ALA    76      28.130  35.317  15.356  1.00  0.00           H  
ATOM   1195  HB3 ALA    76      27.184  34.857  16.806  1.00  0.00           H  
ATOM   1196  C   ALA    76      28.007  38.137  16.132  1.00  0.00           C  
ATOM   1197  O   ALA    76      28.942  38.357  15.325  1.00  0.00           O  
ATOM   1198  N   GLY    77      26.969  38.944  16.190  1.00  0.00           N  
ATOM   1199  H   GLY    77      26.153  38.678  16.721  1.00  0.00           H  
ATOM   1200  CA  GLY    77      26.911  40.323  15.674  1.00  0.00           C  
ATOM   1201  HA2 GLY    77      25.931  40.703  15.965  1.00  0.00           H  
ATOM   1202  HA3 GLY    77      27.138  40.284  14.609  1.00  0.00           H  
ATOM   1203  C   GLY    77      27.868  41.391  16.334  1.00  0.00           C  
ATOM   1204  O   GLY    77      28.089  42.413  15.676  1.00  0.00           O  
ATOM   1205  N   LEU    78      28.485  41.159  17.485  1.00  0.00           N  
ATOM   1206  H   LEU    78      28.289  40.272  17.927  1.00  0.00           H  
ATOM   1207  CA  LEU    78      29.244  42.233  18.236  1.00  0.00           C  
ATOM   1208  HA  LEU    78      29.164  43.221  17.782  1.00  0.00           H  
ATOM   1209  CB  LEU    78      28.667  42.306  19.633  1.00  0.00           C  
ATOM   1210  HB2 LEU    78      29.322  42.984  20.180  1.00  0.00           H  
ATOM   1211  HB3 LEU    78      28.894  41.405  20.204  1.00  0.00           H  
ATOM   1212  CG  LEU    78      27.232  42.863  19.773  1.00  0.00           C  
ATOM   1213  HG  LEU    78      26.595  41.998  19.589  1.00  0.00           H  
ATOM   1214  CD1 LEU    78      26.982  43.307  21.287  1.00  0.00           C  
ATOM   1215 HD11 LEU    78      27.317  42.469  21.897  1.00  0.00           H  
ATOM   1216 HD12 LEU    78      27.670  44.139  21.438  1.00  0.00           H  
ATOM   1217 HD13 LEU    78      25.934  43.489  21.526  1.00  0.00           H  
ATOM   1218  CD2 LEU    78      26.877  44.104  18.927  1.00  0.00           C  
ATOM   1219 HD21 LEU    78      25.915  44.470  19.285  1.00  0.00           H  
ATOM   1220 HD22 LEU    78      27.691  44.821  19.040  1.00  0.00           H  
ATOM   1221 HD23 LEU    78      26.900  43.754  17.895  1.00  0.00           H  
ATOM   1222  C   LEU    78      30.788  41.860  18.191  1.00  0.00           C  
ATOM   1223  O   LEU    78      31.561  42.836  18.012  1.00  0.00           O  
ATOM   1224  N   LEU    79      31.227  40.600  18.282  1.00  0.00           N  
ATOM   1225  H   LEU    79      30.464  39.943  18.364  1.00  0.00           H  
ATOM   1226  CA  LEU    79      32.612  40.076  18.317  1.00  0.00           C  
ATOM   1227  HA  LEU    79      33.039  40.545  19.204  1.00  0.00           H  
ATOM   1228  CB  LEU    79      32.474  38.534  18.577  1.00  0.00           C  
ATOM   1229  HB2 LEU    79      33.438  38.034  18.481  1.00  0.00           H  
ATOM   1230  HB3 LEU    79      31.795  38.090  17.849  1.00  0.00           H  
ATOM   1231  CG  LEU    79      31.887  38.237  20.006  1.00  0.00           C  
ATOM   1232  HG  LEU    79      30.987  38.803  20.246  1.00  0.00           H  
ATOM   1233  CD1 LEU    79      31.371  36.760  20.021  1.00  0.00           C  
ATOM   1234 HD11 LEU    79      32.286  36.172  19.950  1.00  0.00           H  
ATOM   1235 HD12 LEU    79      31.089  36.393  21.007  1.00  0.00           H  
ATOM   1236 HD13 LEU    79      30.639  36.583  19.232  1.00  0.00           H  
ATOM   1237  CD2 LEU    79      32.909  38.438  21.107  1.00  0.00           C  
ATOM   1238 HD21 LEU    79      33.689  37.681  21.027  1.00  0.00           H  
ATOM   1239 HD22 LEU    79      33.267  39.468  21.093  1.00  0.00           H  
ATOM   1240 HD23 LEU    79      32.354  38.436  22.045  1.00  0.00           H  
ATOM   1241  C   LEU    79      33.424  40.438  17.001  1.00  0.00           C  
ATOM   1242  O   LEU    79      34.701  40.384  16.975  1.00  0.00           O  
ATOM   1243  N   LYS    80      32.700  40.820  15.948  1.00  0.00           N  
ATOM   1244  H   LYS    80      31.710  40.902  16.128  1.00  0.00           H  
ATOM   1245  CA  LYS    80      33.369  41.370  14.714  1.00  0.00           C  
ATOM   1246  HA  LYS    80      34.253  40.767  14.504  1.00  0.00           H  
ATOM   1247  CB  LYS    80      32.377  41.206  13.482  1.00  0.00           C  
ATOM   1248  HB2 LYS    80      32.167  40.144  13.356  1.00  0.00           H  
ATOM   1249  HB3 LYS    80      32.931  41.431  12.570  1.00  0.00           H  
ATOM   1250  CG  LYS    80      30.969  41.943  13.497  1.00  0.00           C  
ATOM   1251  HG2 LYS    80      31.207  42.954  13.826  1.00  0.00           H  
ATOM   1252  HG3 LYS    80      30.360  41.432  14.242  1.00  0.00           H  
ATOM   1253  CD  LYS    80      30.287  41.819  12.060  1.00  0.00           C  
ATOM   1254  HD2 LYS    80      30.891  42.166  11.221  1.00  0.00           H  
ATOM   1255  HD3 LYS    80      29.333  42.343  12.102  1.00  0.00           H  
ATOM   1256  CE  LYS    80      29.919  40.317  11.854  1.00  0.00           C  
ATOM   1257  HE2 LYS    80      29.071  40.038  12.480  1.00  0.00           H  
ATOM   1258  HE3 LYS    80      30.791  39.693  12.049  1.00  0.00           H  
ATOM   1259  NZ  LYS    80      29.532  40.023  10.488  1.00  0.00           N  
ATOM   1260  HZ1 LYS    80      28.954  39.196  10.475  1.00  0.00           H  
ATOM   1261  HZ2 LYS    80      30.308  39.858   9.863  1.00  0.00           H  
ATOM   1262  HZ3 LYS    80      29.006  40.801  10.115  1.00  0.00           H  
ATOM   1263  C   LYS    80      33.840  42.839  14.803  1.00  0.00           C  
ATOM   1264  O   LYS    80      34.493  43.323  13.831  1.00  0.00           O  
ATOM   1265  N   ASN    81      33.578  43.482  15.936  1.00  0.00           N  
ATOM   1266  H   ASN    81      33.064  42.898  16.580  1.00  0.00           H  
ATOM   1267  CA  ASN    81      34.196  44.777  16.291  1.00  0.00           C  
ATOM   1268  HA  ASN    81      34.495  45.305  15.385  1.00  0.00           H  
ATOM   1269  CB  ASN    81      33.068  45.672  16.986  1.00  0.00           C  
ATOM   1270  HB2 ASN    81      33.518  46.569  17.411  1.00  0.00           H  
ATOM   1271  HB3 ASN    81      32.660  45.190  17.875  1.00  0.00           H  
ATOM   1272  CG  ASN    81      31.853  45.941  16.109  1.00  0.00           C  
ATOM   1273  OD1 ASN    81      31.981  46.754  15.229  1.00  0.00           O  
ATOM   1274  ND2 ASN    81      30.747  45.329  16.400  1.00  0.00           N  
ATOM   1275 HD21 ASN    81      30.714  44.689  17.181  1.00  0.00           H  
ATOM   1276 HD22 ASN    81      29.885  45.699  16.025  1.00  0.00           H  
ATOM   1277  C   ASN    81      35.493  44.529  17.133  1.00  0.00           C  
ATOM   1278  O   ASN    81      35.689  43.383  17.664  1.00  0.00           O  
ATOM   1279  N   LYS    82      36.336  45.622  17.183  1.00  0.00           N  
ATOM   1280  H   LYS    82      36.032  46.492  16.770  1.00  0.00           H  
ATOM   1281  CA  LYS    82      37.672  45.569  17.804  1.00  0.00           C  
ATOM   1282  HA  LYS    82      38.100  44.567  17.776  1.00  0.00           H  
ATOM   1283  CB  LYS    82      38.625  46.602  17.133  1.00  0.00           C  
ATOM   1284  HB2 LYS    82      39.603  46.575  17.613  1.00  0.00           H  
ATOM   1285  HB3 LYS    82      38.163  47.588  17.174  1.00  0.00           H  
ATOM   1286  CG  LYS    82      38.913  46.367  15.596  1.00  0.00           C  
ATOM   1287  HG2 LYS    82      38.056  46.180  14.949  1.00  0.00           H  
ATOM   1288  HG3 LYS    82      39.678  45.597  15.506  1.00  0.00           H  
ATOM   1289  CD  LYS    82      39.558  47.606  14.952  1.00  0.00           C  
ATOM   1290  HD2 LYS    82      40.487  47.776  15.496  1.00  0.00           H  
ATOM   1291  HD3 LYS    82      38.854  48.414  15.151  1.00  0.00           H  
ATOM   1292  CE  LYS    82      39.944  47.510  13.445  1.00  0.00           C  
ATOM   1293  HE2 LYS    82      40.868  46.934  13.390  1.00  0.00           H  
ATOM   1294  HE3 LYS    82      40.122  48.556  13.195  1.00  0.00           H  
ATOM   1295  NZ  LYS    82      38.875  46.997  12.562  1.00  0.00           N  
ATOM   1296  HZ1 LYS    82      38.694  46.014  12.701  1.00  0.00           H  
ATOM   1297  HZ2 LYS    82      39.243  46.973  11.622  1.00  0.00           H  
ATOM   1298  HZ3 LYS    82      37.968  47.439  12.616  1.00  0.00           H  
ATOM   1299  C   LYS    82      37.493  45.881  19.274  1.00  0.00           C  
ATOM   1300  O   LYS    82      36.649  46.580  19.702  1.00  0.00           O  
ATOM   1301  N   GLU    83      38.512  45.436  19.956  1.00  0.00           N  
ATOM   1302  H   GLU    83      39.164  44.923  19.380  1.00  0.00           H  
ATOM   1303  CA  GLU    83      38.695  45.251  21.433  1.00  0.00           C  
ATOM   1304  HA  GLU    83      39.419  44.449  21.574  1.00  0.00           H  
ATOM   1305  CB  GLU    83      39.241  46.500  22.116  1.00  0.00           C  
ATOM   1306  HB2 GLU    83      39.479  46.167  23.127  1.00  0.00           H  
ATOM   1307  HB3 GLU    83      38.502  47.300  22.145  1.00  0.00           H  
ATOM   1308  CG  GLU    83      40.481  47.091  21.601  1.00  0.00           C  
ATOM   1309  HG2 GLU    83      40.753  47.973  22.180  1.00  0.00           H  
ATOM   1310  HG3 GLU    83      40.296  47.337  20.555  1.00  0.00           H  
ATOM   1311  CD  GLU    83      41.763  46.197  21.527  1.00  0.00           C  
ATOM   1312  OE1 GLU    83      41.805  45.146  22.254  1.00  0.00           O  
ATOM   1313  OE2 GLU    83      42.824  46.460  20.856  1.00  0.00           O  
ATOM   1314  C   GLU    83      37.507  44.758  22.271  1.00  0.00           C  
ATOM   1315  O   GLU    83      37.569  44.532  23.508  1.00  0.00           O  
ATOM   1316  N   SER    84      36.265  44.641  21.755  1.00  0.00           N  
ATOM   1317  H   SER    84      36.129  44.989  20.817  1.00  0.00           H  
ATOM   1318  CA  SER    84      35.001  44.704  22.584  1.00  0.00           C  
ATOM   1319  HA  SER    84      35.187  45.418  23.386  1.00  0.00           H  
ATOM   1320  CB  SER    84      33.913  45.433  21.778  1.00  0.00           C  
ATOM   1321  HB2 SER    84      34.357  46.419  21.641  1.00  0.00           H  
ATOM   1322  HB3 SER    84      33.013  45.480  22.391  1.00  0.00           H  
ATOM   1323  OG  SER    84      33.621  44.914  20.489  1.00  0.00           O  
ATOM   1324  HG  SER    84      33.202  44.051  20.530  1.00  0.00           H  
ATOM   1325  C   SER    84      34.536  43.443  23.301  1.00  0.00           C  
ATOM   1326  O   SER    84      33.439  43.488  23.915  1.00  0.00           O  
ATOM   1327  N   PHE    85      35.343  42.358  23.246  1.00  0.00           N  
ATOM   1328  H   PHE    85      36.153  42.392  22.644  1.00  0.00           H  
ATOM   1329  CA  PHE    85      34.911  40.969  23.668  1.00  0.00           C  
ATOM   1330  HA  PHE    85      34.161  40.597  22.970  1.00  0.00           H  
ATOM   1331  CB  PHE    85      36.156  40.058  23.640  1.00  0.00           C  
ATOM   1332  HB2 PHE    85      36.809  40.613  24.313  1.00  0.00           H  
ATOM   1333  HB3 PHE    85      36.509  40.052  22.609  1.00  0.00           H  
ATOM   1334  CG  PHE    85      36.232  38.628  24.172  1.00  0.00           C  
ATOM   1335  CD1 PHE    85      35.188  37.733  24.103  1.00  0.00           C  
ATOM   1336  HD1 PHE    85      34.359  38.102  23.518  1.00  0.00           H  
ATOM   1337  CE1 PHE    85      35.289  36.396  24.550  1.00  0.00           C  
ATOM   1338  HE1 PHE    85      34.433  35.752  24.413  1.00  0.00           H  
ATOM   1339  CZ  PHE    85      36.423  35.985  25.156  1.00  0.00           C  
ATOM   1340  HZ  PHE    85      36.461  34.988  25.571  1.00  0.00           H  
ATOM   1341  CE2 PHE    85      37.483  36.933  25.301  1.00  0.00           C  
ATOM   1342  HE2 PHE    85      38.384  36.574  25.777  1.00  0.00           H  
ATOM   1343  CD2 PHE    85      37.449  38.222  24.742  1.00  0.00           C  
ATOM   1344  HD2 PHE    85      38.275  38.917  24.793  1.00  0.00           H  
ATOM   1345  C   PHE    85      34.191  40.774  25.047  1.00  0.00           C  
ATOM   1346  O   PHE    85      33.174  40.080  25.195  1.00  0.00           O  
ATOM   1347  N   PHE    86      34.746  41.440  26.113  1.00  0.00           N  
ATOM   1348  H   PHE    86      35.566  42.006  25.947  1.00  0.00           H  
ATOM   1349  CA  PHE    86      34.127  41.343  27.483  1.00  0.00           C  
ATOM   1350  HA  PHE    86      34.045  40.294  27.765  1.00  0.00           H  
ATOM   1351  CB  PHE    86      35.075  41.988  28.486  1.00  0.00           C  
ATOM   1352  HB2 PHE    86      35.091  43.031  28.170  1.00  0.00           H  
ATOM   1353  HB3 PHE    86      36.099  41.639  28.356  1.00  0.00           H  
ATOM   1354  CG  PHE    86      34.797  41.842  29.956  1.00  0.00           C  
ATOM   1355  CD1 PHE    86      34.160  42.904  30.606  1.00  0.00           C  
ATOM   1356  HD1 PHE    86      33.788  43.704  29.984  1.00  0.00           H  
ATOM   1357  CE1 PHE    86      33.956  43.028  32.030  1.00  0.00           C  
ATOM   1358  HE1 PHE    86      33.626  43.982  32.413  1.00  0.00           H  
ATOM   1359  CZ  PHE    86      34.458  41.967  32.763  1.00  0.00           C  
ATOM   1360  HZ  PHE    86      34.140  42.059  33.791  1.00  0.00           H  
ATOM   1361  CE2 PHE    86      35.014  40.783  32.127  1.00  0.00           C  
ATOM   1362  HE2 PHE    86      35.295  39.963  32.772  1.00  0.00           H  
ATOM   1363  CD2 PHE    86      35.241  40.741  30.738  1.00  0.00           C  
ATOM   1364  HD2 PHE    86      35.584  39.858  30.219  1.00  0.00           H  
ATOM   1365  C   PHE    86      32.701  41.990  27.472  1.00  0.00           C  
ATOM   1366  O   PHE    86      31.776  41.434  28.096  1.00  0.00           O  
ATOM   1367  N   THR    87      32.584  43.181  26.826  1.00  0.00           N  
ATOM   1368  H   THR    87      33.351  43.467  26.234  1.00  0.00           H  
ATOM   1369  CA  THR    87      31.294  43.956  26.905  1.00  0.00           C  
ATOM   1370  HA  THR    87      30.921  43.915  27.928  1.00  0.00           H  
ATOM   1371  CB  THR    87      31.427  45.452  26.522  1.00  0.00           C  
ATOM   1372  HB  THR    87      31.661  45.545  25.461  1.00  0.00           H  
ATOM   1373  CG2 THR    87      30.102  46.171  26.910  1.00  0.00           C  
ATOM   1374 HG21 THR    87      30.311  47.240  26.891  1.00  0.00           H  
ATOM   1375 HG22 THR    87      29.231  45.906  26.311  1.00  0.00           H  
ATOM   1376 HG23 THR    87      29.835  45.872  27.924  1.00  0.00           H  
ATOM   1377  OG1 THR    87      32.349  46.082  27.314  1.00  0.00           O  
ATOM   1378  HG1 THR    87      33.211  45.741  27.062  1.00  0.00           H  
ATOM   1379  C   THR    87      30.320  43.297  25.912  1.00  0.00           C  
ATOM   1380  O   THR    87      29.112  43.289  26.220  1.00  0.00           O  
ATOM   1381  N   ASP    88      30.793  42.679  24.824  1.00  0.00           N  
ATOM   1382  H   ASP    88      31.799  42.717  24.740  1.00  0.00           H  
ATOM   1383  CA  ASP    88      30.073  41.746  23.887  1.00  0.00           C  
ATOM   1384  HA  ASP    88      29.177  42.238  23.510  1.00  0.00           H  
ATOM   1385  CB  ASP    88      30.969  41.402  22.660  1.00  0.00           C  
ATOM   1386  HB2 ASP    88      30.334  40.783  22.026  1.00  0.00           H  
ATOM   1387  HB3 ASP    88      31.831  40.832  23.005  1.00  0.00           H  
ATOM   1388  CG  ASP    88      31.475  42.610  21.856  1.00  0.00           C  
ATOM   1389  OD1 ASP    88      30.843  43.700  21.832  1.00  0.00           O  
ATOM   1390  OD2 ASP    88      32.425  42.550  21.059  1.00  0.00           O  
ATOM   1391  C   ASP    88      29.573  40.540  24.680  1.00  0.00           C  
ATOM   1392  O   ASP    88      28.366  40.278  24.685  1.00  0.00           O  
ATOM   1393  N   PHE    89      30.447  39.889  25.458  1.00  0.00           N  
ATOM   1394  H   PHE    89      31.413  40.183  25.466  1.00  0.00           H  
ATOM   1395  CA  PHE    89      30.005  38.814  26.377  1.00  0.00           C  
ATOM   1396  HA  PHE    89      29.553  38.062  25.729  1.00  0.00           H  
ATOM   1397  CB  PHE    89      31.219  38.246  27.034  1.00  0.00           C  
ATOM   1398  HB2 PHE    89      31.554  38.926  27.817  1.00  0.00           H  
ATOM   1399  HB3 PHE    89      32.006  38.120  26.290  1.00  0.00           H  
ATOM   1400  CG  PHE    89      31.027  36.879  27.670  1.00  0.00           C  
ATOM   1401  CD1 PHE    89      31.079  35.746  26.801  1.00  0.00           C  
ATOM   1402  HD1 PHE    89      31.262  35.810  25.738  1.00  0.00           H  
ATOM   1403  CE1 PHE    89      31.063  34.474  27.355  1.00  0.00           C  
ATOM   1404  HE1 PHE    89      31.271  33.599  26.756  1.00  0.00           H  
ATOM   1405  CZ  PHE    89      30.808  34.307  28.712  1.00  0.00           C  
ATOM   1406  HZ  PHE    89      30.691  33.305  29.099  1.00  0.00           H  
ATOM   1407  CE2 PHE    89      30.654  35.430  29.595  1.00  0.00           C  
ATOM   1408  HE2 PHE    89      30.497  35.412  30.663  1.00  0.00           H  
ATOM   1409  CD2 PHE    89      30.783  36.721  29.042  1.00  0.00           C  
ATOM   1410  HD2 PHE    89      30.804  37.564  29.717  1.00  0.00           H  
ATOM   1411  C   PHE    89      28.881  39.251  27.356  1.00  0.00           C  
ATOM   1412  O   PHE    89      28.050  38.435  27.692  1.00  0.00           O  
ATOM   1413  N   ILE    90      28.826  40.535  27.664  1.00  0.00           N  
ATOM   1414  H   ILE    90      29.508  41.146  27.237  1.00  0.00           H  
ATOM   1415  CA  ILE    90      27.753  41.126  28.518  1.00  0.00           C  
ATOM   1416  HA  ILE    90      27.435  40.318  29.177  1.00  0.00           H  
ATOM   1417  CB  ILE    90      28.314  42.306  29.372  1.00  0.00           C  
ATOM   1418  HB  ILE    90      29.004  42.950  28.827  1.00  0.00           H  
ATOM   1419  CG2 ILE    90      27.042  43.008  29.958  1.00  0.00           C  
ATOM   1420 HG21 ILE    90      26.567  43.518  29.121  1.00  0.00           H  
ATOM   1421 HG22 ILE    90      26.261  42.351  30.342  1.00  0.00           H  
ATOM   1422 HG23 ILE    90      27.279  43.786  30.683  1.00  0.00           H  
ATOM   1423  CG1 ILE    90      29.295  41.846  30.530  1.00  0.00           C  
ATOM   1424 HG12 ILE    90      30.053  41.266  30.003  1.00  0.00           H  
ATOM   1425 HG13 ILE    90      28.728  41.332  31.306  1.00  0.00           H  
ATOM   1426  CD1 ILE    90      29.929  43.070  31.196  1.00  0.00           C  
ATOM   1427 HD11 ILE    90      30.190  43.875  30.509  1.00  0.00           H  
ATOM   1428 HD12 ILE    90      29.377  43.462  32.050  1.00  0.00           H  
ATOM   1429 HD13 ILE    90      30.911  42.755  31.549  1.00  0.00           H  
ATOM   1430  C   ILE    90      26.533  41.425  27.619  1.00  0.00           C  
ATOM   1431  O   ILE    90      25.545  40.802  27.937  1.00  0.00           O  
ATOM   1432  N   GLN    91      26.511  42.173  26.520  1.00  0.00           N  
ATOM   1433  H   GLN    91      27.350  42.661  26.242  1.00  0.00           H  
ATOM   1434  CA  GLN    91      25.400  42.370  25.635  1.00  0.00           C  
ATOM   1435  HA  GLN    91      24.686  42.929  26.241  1.00  0.00           H  
ATOM   1436  CB  GLN    91      25.912  43.144  24.413  1.00  0.00           C  
ATOM   1437  HB2 GLN    91      25.228  42.945  23.587  1.00  0.00           H  
ATOM   1438  HB3 GLN    91      26.837  42.673  24.080  1.00  0.00           H  
ATOM   1439  CG  GLN    91      26.155  44.659  24.700  1.00  0.00           C  
ATOM   1440  HG2 GLN    91      26.707  45.029  23.836  1.00  0.00           H  
ATOM   1441  HG3 GLN    91      26.763  44.736  25.601  1.00  0.00           H  
ATOM   1442  CD  GLN    91      24.903  45.480  24.913  1.00  0.00           C  
ATOM   1443  OE1 GLN    91      23.833  44.873  24.916  1.00  0.00           O  
ATOM   1444  NE2 GLN    91      24.940  46.763  24.902  1.00  0.00           N  
ATOM   1445 HE21 GLN    91      24.039  47.192  25.060  1.00  0.00           H  
ATOM   1446 HE22 GLN    91      25.794  47.284  24.767  1.00  0.00           H  
ATOM   1447  C   GLN    91      24.703  41.100  25.129  1.00  0.00           C  
ATOM   1448  O   GLN    91      23.503  41.034  25.212  1.00  0.00           O  
ATOM   1449  N   GLY    92      25.455  40.104  24.646  1.00  0.00           N  
ATOM   1450  H   GLY    92      26.457  40.230  24.662  1.00  0.00           H  
ATOM   1451  CA  GLY    92      25.086  38.770  24.260  1.00  0.00           C  
ATOM   1452  HA2 GLY    92      26.007  38.193  24.176  1.00  0.00           H  
ATOM   1453  HA3 GLY    92      24.554  38.838  23.311  1.00  0.00           H  
ATOM   1454  C   GLY    92      24.156  38.069  25.262  1.00  0.00           C  
ATOM   1455  O   GLY    92      23.216  37.375  24.891  1.00  0.00           O  
ATOM   1456  N   HIP    93      24.271  38.273  26.603  1.00  0.00           N  
ATOM   1457  H   HIP    93      24.976  38.924  26.917  1.00  0.00           H  
ATOM   1458  CA  HIP    93      23.385  37.767  27.701  1.00  0.00           C  
ATOM   1459  HA  HIP    93      23.344  36.683  27.596  1.00  0.00           H  
ATOM   1460  CB  HIP    93      24.075  37.741  29.095  1.00  0.00           C  
ATOM   1461  HB2 HIP    93      23.267  37.655  29.822  1.00  0.00           H  
ATOM   1462  HB3 HIP    93      24.585  38.662  29.378  1.00  0.00           H  
ATOM   1463  CG  HIP    93      25.087  36.607  29.324  1.00  0.00           C  
ATOM   1464  ND1 HIP    93      26.492  36.673  29.083  1.00  0.00           N  
ATOM   1465  HD1 HIP    93      27.031  37.445  28.717  1.00  0.00           H  
ATOM   1466  CE1 HIP    93      27.036  35.526  29.425  1.00  0.00           C  
ATOM   1467  HE1 HIP    93      28.051  35.187  29.277  1.00  0.00           H  
ATOM   1468  NE2 HIP    93      26.063  34.708  29.848  1.00  0.00           N  
ATOM   1469  HE2 HIP    93      26.229  33.725  30.009  1.00  0.00           H  
ATOM   1470  CD2 HIP    93      24.903  35.384  29.879  1.00  0.00           C  
ATOM   1471  HD2 HIP    93      23.902  35.124  30.189  1.00  0.00           H  
ATOM   1472  C   HIP    93      22.021  38.376  27.687  1.00  0.00           C  
ATOM   1473  O   HIP    93      21.047  37.662  27.978  1.00  0.00           O  
ATOM   1474  N   LYS    94      21.922  39.645  27.268  1.00  0.00           N  
ATOM   1475  H   LYS    94      22.747  40.067  26.867  1.00  0.00           H  
ATOM   1476  CA  LYS    94      20.757  40.484  27.465  1.00  0.00           C  
ATOM   1477  HA  LYS    94      20.549  40.488  28.535  1.00  0.00           H  
ATOM   1478  CB  LYS    94      21.225  41.951  27.021  1.00  0.00           C  
ATOM   1479  HB2 LYS    94      21.393  42.011  25.946  1.00  0.00           H  
ATOM   1480  HB3 LYS    94      22.144  42.275  27.509  1.00  0.00           H  
ATOM   1481  CG  LYS    94      20.105  42.875  27.424  1.00  0.00           C  
ATOM   1482  HG2 LYS    94      19.921  42.640  28.472  1.00  0.00           H  
ATOM   1483  HG3 LYS    94      19.274  42.620  26.766  1.00  0.00           H  
ATOM   1484  CD  LYS    94      20.215  44.397  27.303  1.00  0.00           C  
ATOM   1485  HD2 LYS    94      20.965  44.626  28.060  1.00  0.00           H  
ATOM   1486  HD3 LYS    94      19.227  44.816  27.496  1.00  0.00           H  
ATOM   1487  CE  LYS    94      20.757  44.722  25.913  1.00  0.00           C  
ATOM   1488  HE2 LYS    94      20.145  44.126  25.237  1.00  0.00           H  
ATOM   1489  HE3 LYS    94      21.817  44.474  25.844  1.00  0.00           H  
ATOM   1490  NZ  LYS    94      20.618  46.176  25.564  1.00  0.00           N  
ATOM   1491  HZ1 LYS    94      19.621  46.304  25.473  1.00  0.00           H  
ATOM   1492  HZ2 LYS    94      21.121  46.461  24.735  1.00  0.00           H  
ATOM   1493  HZ3 LYS    94      21.008  46.680  26.348  1.00  0.00           H  
ATOM   1494  C   LYS    94      19.431  39.948  26.913  1.00  0.00           C  
ATOM   1495  O   LYS    94      18.458  39.923  27.723  1.00  0.00           O  
ATOM   1496  N   PRO    95      19.233  39.486  25.665  1.00  0.00           N  
ATOM   1497  CD  PRO    95      20.117  39.573  24.564  1.00  0.00           C  
ATOM   1498  HD2 PRO    95      20.420  40.620  24.559  1.00  0.00           H  
ATOM   1499  HD3 PRO    95      20.948  38.880  24.694  1.00  0.00           H  
ATOM   1500  CG  PRO    95      19.321  39.379  23.260  1.00  0.00           C  
ATOM   1501  HG2 PRO    95      18.824  40.283  22.906  1.00  0.00           H  
ATOM   1502  HG3 PRO    95      19.909  38.896  22.480  1.00  0.00           H  
ATOM   1503  CB  PRO    95      18.245  38.420  23.745  1.00  0.00           C  
ATOM   1504  HB2 PRO    95      17.269  38.416  23.260  1.00  0.00           H  
ATOM   1505  HB3 PRO    95      18.698  37.428  23.748  1.00  0.00           H  
ATOM   1506  CA  PRO    95      17.985  38.839  25.263  1.00  0.00           C  
ATOM   1507  HA  PRO    95      17.148  39.537  25.269  1.00  0.00           H  
ATOM   1508  C   PRO    95      17.525  37.624  26.085  1.00  0.00           C  
ATOM   1509  O   PRO    95      16.329  37.467  26.203  1.00  0.00           O  
ATOM   1510  N   LYS    96      18.387  36.799  26.677  1.00  0.00           N  
ATOM   1511  H   LYS    96      19.367  36.848  26.435  1.00  0.00           H  
ATOM   1512  CA  LYS    96      18.159  35.707  27.695  1.00  0.00           C  
ATOM   1513  HA  LYS    96      17.317  35.057  27.455  1.00  0.00           H  
ATOM   1514  CB  LYS    96      19.533  34.864  27.673  1.00  0.00           C  
ATOM   1515  HB2 LYS    96      19.400  33.987  28.306  1.00  0.00           H  
ATOM   1516  HB3 LYS    96      20.447  35.417  27.886  1.00  0.00           H  
ATOM   1517  CG  LYS    96      19.687  34.283  26.267  1.00  0.00           C  
ATOM   1518  HG2 LYS    96      20.576  33.662  26.154  1.00  0.00           H  
ATOM   1519  HG3 LYS    96      19.763  35.062  25.508  1.00  0.00           H  
ATOM   1520  CD  LYS    96      18.396  33.435  25.836  1.00  0.00           C  
ATOM   1521  HD2 LYS    96      17.517  34.071  25.726  1.00  0.00           H  
ATOM   1522  HD3 LYS    96      18.197  32.633  26.546  1.00  0.00           H  
ATOM   1523  CE  LYS    96      18.524  32.718  24.429  1.00  0.00           C  
ATOM   1524  HE2 LYS    96      18.467  33.322  23.523  1.00  0.00           H  
ATOM   1525  HE3 LYS    96      17.707  31.997  24.456  1.00  0.00           H  
ATOM   1526  NZ  LYS    96      19.686  31.812  24.486  1.00  0.00           N  
ATOM   1527  HZ1 LYS    96      20.557  32.318  24.412  1.00  0.00           H  
ATOM   1528  HZ2 LYS    96      19.778  31.284  23.630  1.00  0.00           H  
ATOM   1529  HZ3 LYS    96      19.679  31.167  25.263  1.00  0.00           H  
ATOM   1530  C   LYS    96      17.907  36.237  29.088  1.00  0.00           C  
ATOM   1531  O   LYS    96      17.192  35.563  29.842  1.00  0.00           O  
ATOM   1532  N   VAL    97      18.406  37.463  29.336  1.00  0.00           N  
ATOM   1533  H   VAL    97      19.000  37.931  28.666  1.00  0.00           H  
ATOM   1534  CA  VAL    97      17.963  38.156  30.579  1.00  0.00           C  
ATOM   1535  HA  VAL    97      18.088  37.426  31.378  1.00  0.00           H  
ATOM   1536  CB  VAL    97      18.789  39.422  30.963  1.00  0.00           C  
ATOM   1537  HB  VAL    97      18.787  40.091  30.102  1.00  0.00           H  
ATOM   1538  CG1 VAL    97      18.333  40.300  32.193  1.00  0.00           C  
ATOM   1539 HG11 VAL    97      18.174  39.721  33.103  1.00  0.00           H  
ATOM   1540 HG12 VAL    97      18.947  41.183  32.368  1.00  0.00           H  
ATOM   1541 HG13 VAL    97      17.416  40.815  31.906  1.00  0.00           H  
ATOM   1542  CG2 VAL    97      20.236  39.013  31.263  1.00  0.00           C  
ATOM   1543 HG21 VAL    97      20.879  39.790  31.677  1.00  0.00           H  
ATOM   1544 HG22 VAL    97      20.115  38.212  31.992  1.00  0.00           H  
ATOM   1545 HG23 VAL    97      20.764  38.639  30.386  1.00  0.00           H  
ATOM   1546  C   VAL    97      16.483  38.578  30.413  1.00  0.00           C  
ATOM   1547  O   VAL    97      15.608  38.169  31.154  1.00  0.00           O  
ATOM   1548  N   LYS    98      16.162  39.287  29.324  1.00  0.00           N  
ATOM   1549  H   LYS    98      16.900  39.541  28.683  1.00  0.00           H  
ATOM   1550  CA  LYS    98      14.798  39.639  28.875  1.00  0.00           C  
ATOM   1551  HA  LYS    98      14.335  40.225  29.669  1.00  0.00           H  
ATOM   1552  CB  LYS    98      14.821  40.538  27.583  1.00  0.00           C  
ATOM   1553  HB2 LYS    98      15.004  39.895  26.722  1.00  0.00           H  
ATOM   1554  HB3 LYS    98      15.705  41.170  27.668  1.00  0.00           H  
ATOM   1555  CG  LYS    98      13.513  41.430  27.359  1.00  0.00           C  
ATOM   1556  HG2 LYS    98      13.709  42.306  27.976  1.00  0.00           H  
ATOM   1557  HG3 LYS    98      12.659  40.850  27.710  1.00  0.00           H  
ATOM   1558  CD  LYS    98      13.147  41.804  25.903  1.00  0.00           C  
ATOM   1559  HD2 LYS    98      14.007  42.289  25.441  1.00  0.00           H  
ATOM   1560  HD3 LYS    98      12.393  42.591  25.922  1.00  0.00           H  
ATOM   1561  CE  LYS    98      12.808  40.566  24.922  1.00  0.00           C  
ATOM   1562  HE2 LYS    98      12.343  39.837  25.585  1.00  0.00           H  
ATOM   1563  HE3 LYS    98      13.770  40.197  24.567  1.00  0.00           H  
ATOM   1564  NZ  LYS    98      11.895  40.877  23.771  1.00  0.00           N  
ATOM   1565  HZ1 LYS    98      11.023  41.244  24.123  1.00  0.00           H  
ATOM   1566  HZ2 LYS    98      11.539  40.057  23.300  1.00  0.00           H  
ATOM   1567  HZ3 LYS    98      12.279  41.451  23.033  1.00  0.00           H  
ATOM   1568  C   LYS    98      13.831  38.490  28.743  1.00  0.00           C  
ATOM   1569  O   LYS    98      12.781  38.560  29.355  1.00  0.00           O  
ATOM   1570  N   ASP    99      14.188  37.395  28.171  1.00  0.00           N  
ATOM   1571  H   ASP    99      15.102  37.369  27.743  1.00  0.00           H  
ATOM   1572  CA  ASP    99      13.326  36.237  28.133  1.00  0.00           C  
ATOM   1573  HA  ASP    99      12.374  36.528  27.690  1.00  0.00           H  
ATOM   1574  CB  ASP    99      14.131  35.164  27.384  1.00  0.00           C  
ATOM   1575  HB2 ASP    99      15.059  35.146  27.955  1.00  0.00           H  
ATOM   1576  HB3 ASP    99      14.377  35.570  26.403  1.00  0.00           H  
ATOM   1577  CG  ASP    99      13.408  33.791  27.282  1.00  0.00           C  
ATOM   1578  OD1 ASP    99      12.321  33.658  26.682  1.00  0.00           O  
ATOM   1579  OD2 ASP    99      13.995  32.812  27.806  1.00  0.00           O  
ATOM   1580  C   ASP    99      12.906  35.632  29.500  1.00  0.00           C  
ATOM   1581  O   ASP    99      11.718  35.404  29.823  1.00  0.00           O  
ATOM   1582  N   PHE   100      13.873  35.356  30.413  1.00  0.00           N  
ATOM   1583  H   PHE   100      14.839  35.463  30.137  1.00  0.00           H  
ATOM   1584  CA  PHE   100      13.607  34.933  31.786  1.00  0.00           C  
ATOM   1585  HA  PHE   100      13.190  33.928  31.720  1.00  0.00           H  
ATOM   1586  CB  PHE   100      14.914  34.847  32.523  1.00  0.00           C  
ATOM   1587  HB2 PHE   100      15.479  35.760  32.330  1.00  0.00           H  
ATOM   1588  HB3 PHE   100      15.401  33.960  32.118  1.00  0.00           H  
ATOM   1589  CG  PHE   100      14.821  34.757  34.011  1.00  0.00           C  
ATOM   1590  CD1 PHE   100      14.637  33.519  34.570  1.00  0.00           C  
ATOM   1591  HD1 PHE   100      14.445  32.605  34.027  1.00  0.00           H  
ATOM   1592  CE1 PHE   100      14.531  33.469  35.974  1.00  0.00           C  
ATOM   1593  HE1 PHE   100      14.457  32.485  36.412  1.00  0.00           H  
ATOM   1594  CZ  PHE   100      14.628  34.554  36.783  1.00  0.00           C  
ATOM   1595  HZ  PHE   100      14.704  34.433  37.854  1.00  0.00           H  
ATOM   1596  CE2 PHE   100      14.941  35.791  36.249  1.00  0.00           C  
ATOM   1597  HE2 PHE   100      15.217  36.613  36.893  1.00  0.00           H  
ATOM   1598  CD2 PHE   100      15.058  35.847  34.813  1.00  0.00           C  
ATOM   1599  HD2 PHE   100      15.460  36.754  34.386  1.00  0.00           H  
ATOM   1600  C   PHE   100      12.592  35.942  32.409  1.00  0.00           C  
ATOM   1601  O   PHE   100      11.578  35.514  32.992  1.00  0.00           O  
ATOM   1602  N   ILE   101      12.960  37.218  32.452  1.00  0.00           N  
ATOM   1603  H   ILE   101      13.761  37.416  31.868  1.00  0.00           H  
ATOM   1604  CA  ILE   101      12.256  38.290  33.218  1.00  0.00           C  
ATOM   1605  HA  ILE   101      12.314  38.149  34.297  1.00  0.00           H  
ATOM   1606  CB  ILE   101      12.985  39.558  33.004  1.00  0.00           C  
ATOM   1607  HB  ILE   101      13.313  39.590  31.965  1.00  0.00           H  
ATOM   1608  CG2 ILE   101      12.189  40.753  33.355  1.00  0.00           C  
ATOM   1609 HG21 ILE   101      12.810  41.645  33.283  1.00  0.00           H  
ATOM   1610 HG22 ILE   101      11.317  40.857  32.709  1.00  0.00           H  
ATOM   1611 HG23 ILE   101      11.897  40.626  34.397  1.00  0.00           H  
ATOM   1612  CG1 ILE   101      14.296  39.582  33.846  1.00  0.00           C  
ATOM   1613 HG12 ILE   101      14.682  40.548  33.522  1.00  0.00           H  
ATOM   1614 HG13 ILE   101      15.019  38.815  33.571  1.00  0.00           H  
ATOM   1615  CD1 ILE   101      14.125  39.589  35.371  1.00  0.00           C  
ATOM   1616 HD11 ILE   101      13.860  40.603  35.672  1.00  0.00           H  
ATOM   1617 HD12 ILE   101      13.432  38.854  35.779  1.00  0.00           H  
ATOM   1618 HD13 ILE   101      14.958  39.304  36.013  1.00  0.00           H  
ATOM   1619  C   ILE   101      10.773  38.350  32.847  1.00  0.00           C  
ATOM   1620  O   ILE   101      10.045  38.644  33.816  1.00  0.00           O  
ATOM   1621  N   HIE   102      10.396  38.081  31.593  1.00  0.00           N  
ATOM   1622  H   HIE   102      11.043  37.766  30.884  1.00  0.00           H  
ATOM   1623  CA  HIE   102       9.075  38.253  31.050  1.00  0.00           C  
ATOM   1624  HA  HIE   102       8.670  39.238  31.282  1.00  0.00           H  
ATOM   1625  CB  HIE   102       9.253  38.113  29.458  1.00  0.00           C  
ATOM   1626  HB2 HIE   102       9.715  37.145  29.264  1.00  0.00           H  
ATOM   1627  HB3 HIE   102       9.966  38.882  29.162  1.00  0.00           H  
ATOM   1628  CG  HIE   102       7.935  38.294  28.716  1.00  0.00           C  
ATOM   1629  ND1 HIE   102       7.237  39.511  28.668  1.00  0.00           N  
ATOM   1630  CE1 HIE   102       6.127  39.282  27.928  1.00  0.00           C  
ATOM   1631  HE1 HIE   102       5.412  40.047  27.660  1.00  0.00           H  
ATOM   1632  NE2 HIE   102       6.132  37.982  27.508  1.00  0.00           N  
ATOM   1633  HE2 HIE   102       5.367  37.543  27.015  1.00  0.00           H  
ATOM   1634  CD2 HIE   102       7.223  37.323  28.065  1.00  0.00           C  
ATOM   1635  HD2 HIE   102       7.508  36.325  27.765  1.00  0.00           H  
ATOM   1636  C   HIE   102       8.112  37.142  31.487  1.00  0.00           C  
ATOM   1637  O   HIE   102       6.937  37.399  31.485  1.00  0.00           O  
ATOM   1638  N   ASN   103       8.531  35.972  31.948  1.00  0.00           N  
ATOM   1639  H   ASN   103       9.536  35.881  31.993  1.00  0.00           H  
ATOM   1640  CA  ASN   103       7.818  34.776  32.295  1.00  0.00           C  
ATOM   1641  HA  ASN   103       6.750  34.951  32.168  1.00  0.00           H  
ATOM   1642  CB  ASN   103       8.292  33.610  31.396  1.00  0.00           C  
ATOM   1643  HB2 ASN   103       7.756  32.694  31.647  1.00  0.00           H  
ATOM   1644  HB3 ASN   103       9.354  33.414  31.541  1.00  0.00           H  
ATOM   1645  CG  ASN   103       8.118  33.765  29.915  1.00  0.00           C  
ATOM   1646  OD1 ASN   103       7.059  33.493  29.332  1.00  0.00           O  
ATOM   1647  ND2 ASN   103       9.200  34.220  29.279  1.00  0.00           N  
ATOM   1648 HD21 ASN   103       9.996  34.537  29.814  1.00  0.00           H  
ATOM   1649 HD22 ASN   103       9.273  34.337  28.279  1.00  0.00           H  
ATOM   1650  C   ASN   103       7.883  34.496  33.826  1.00  0.00           C  
ATOM   1651  O   ASN   103       6.812  34.243  34.442  1.00  0.00           O  
ATOM   1652  N   THR   104       9.011  34.716  34.431  1.00  0.00           N  
ATOM   1653  H   THR   104       9.840  34.930  33.894  1.00  0.00           H  
ATOM   1654  CA  THR   104       9.310  34.264  35.809  1.00  0.00           C  
ATOM   1655  HA  THR   104       9.296  33.176  35.883  1.00  0.00           H  
ATOM   1656  CB  THR   104      10.688  34.737  36.248  1.00  0.00           C  
ATOM   1657  HB  THR   104      11.469  34.293  35.630  1.00  0.00           H  
ATOM   1658  CG2 THR   104      11.096  36.228  36.268  1.00  0.00           C  
ATOM   1659 HG21 THR   104      10.523  36.759  37.028  1.00  0.00           H  
ATOM   1660 HG22 THR   104      12.161  36.303  36.490  1.00  0.00           H  
ATOM   1661 HG23 THR   104      10.941  36.652  35.276  1.00  0.00           H  
ATOM   1662  OG1 THR   104      10.857  34.348  37.599  1.00  0.00           O  
ATOM   1663  HG1 THR   104      11.098  33.423  37.687  1.00  0.00           H  
ATOM   1664  C   THR   104       8.341  34.812  36.836  1.00  0.00           C  
ATOM   1665  O   THR   104       8.013  36.013  36.945  1.00  0.00           O  
ATOM   1666  N   SER   105       7.878  33.969  37.804  1.00  0.00           N  
ATOM   1667  H   SER   105       8.264  33.038  37.882  1.00  0.00           H  
ATOM   1668  CA  SER   105       7.018  34.443  38.891  1.00  0.00           C  
ATOM   1669  HA  SER   105       6.387  35.281  38.593  1.00  0.00           H  
ATOM   1670  CB  SER   105       5.985  33.413  39.245  1.00  0.00           C  
ATOM   1671  HB2 SER   105       5.408  33.719  40.117  1.00  0.00           H  
ATOM   1672  HB3 SER   105       6.402  32.476  39.615  1.00  0.00           H  
ATOM   1673  OG  SER   105       5.126  33.150  38.196  1.00  0.00           O  
ATOM   1674  HG  SER   105       4.437  33.809  38.312  1.00  0.00           H  
ATOM   1675  C   SER   105       7.857  34.880  40.196  1.00  0.00           C  
ATOM   1676  O   SER   105       7.276  35.198  41.229  1.00  0.00           O  
ATOM   1677  N   PHE   106       9.224  34.677  40.092  1.00  0.00           N  
ATOM   1678  H   PHE   106       9.713  34.288  39.298  1.00  0.00           H  
ATOM   1679  CA  PHE   106      10.075  34.835  41.268  1.00  0.00           C  
ATOM   1680  HA  PHE   106      11.067  34.590  40.886  1.00  0.00           H  
ATOM   1681  CB  PHE   106      10.152  36.317  41.641  1.00  0.00           C  
ATOM   1682  HB2 PHE   106      10.802  36.496  42.498  1.00  0.00           H  
ATOM   1683  HB3 PHE   106       9.203  36.693  42.024  1.00  0.00           H  
ATOM   1684  CG  PHE   106      10.721  37.229  40.614  1.00  0.00           C  
ATOM   1685  CD1 PHE   106      12.077  37.203  40.177  1.00  0.00           C  
ATOM   1686  HD1 PHE   106      12.867  36.596  40.596  1.00  0.00           H  
ATOM   1687  CE1 PHE   106      12.534  38.158  39.294  1.00  0.00           C  
ATOM   1688  HE1 PHE   106      13.559  38.126  38.956  1.00  0.00           H  
ATOM   1689  CZ  PHE   106      11.622  39.059  38.713  1.00  0.00           C  
ATOM   1690  HZ  PHE   106      11.934  39.640  37.857  1.00  0.00           H  
ATOM   1691  CE2 PHE   106      10.293  39.174  39.069  1.00  0.00           C  
ATOM   1692  HE2 PHE   106       9.685  39.938  38.608  1.00  0.00           H  
ATOM   1693  CD2 PHE   106       9.874  38.275  40.098  1.00  0.00           C  
ATOM   1694  HD2 PHE   106       8.842  38.273  40.416  1.00  0.00           H  
ATOM   1695  C   PHE   106       9.741  33.891  42.440  1.00  0.00           C  
ATOM   1696  O   PHE   106      10.099  34.146  43.610  1.00  0.00           O  
ATOM   1697  N   SER   107       9.180  32.681  42.173  1.00  0.00           N  
ATOM   1698  H   SER   107       8.771  32.481  41.271  1.00  0.00           H  
ATOM   1699  CA  SER   107       9.138  31.582  43.160  1.00  0.00           C  
ATOM   1700  HA  SER   107       8.614  31.930  44.050  1.00  0.00           H  
ATOM   1701  CB  SER   107       8.304  30.350  42.591  1.00  0.00           C  
ATOM   1702  HB2 SER   107       8.886  29.861  41.810  1.00  0.00           H  
ATOM   1703  HB3 SER   107       7.314  30.613  42.219  1.00  0.00           H  
ATOM   1704  OG  SER   107       8.069  29.430  43.609  1.00  0.00           O  
ATOM   1705  HG  SER   107       7.370  29.667  44.222  1.00  0.00           H  
ATOM   1706  C   SER   107      10.546  30.987  43.682  1.00  0.00           C  
ATOM   1707  O   SER   107      11.493  30.887  42.853  1.00  0.00           O  
ATOM   1708  N   LYS   108      10.594  30.718  45.000  1.00  0.00           N  
ATOM   1709  H   LYS   108       9.727  30.838  45.504  1.00  0.00           H  
ATOM   1710  CA  LYS   108      11.795  30.349  45.761  1.00  0.00           C  
ATOM   1711  HA  LYS   108      12.570  29.983  45.087  1.00  0.00           H  
ATOM   1712  CB  LYS   108      12.313  31.660  46.468  1.00  0.00           C  
ATOM   1713  HB2 LYS   108      13.157  31.468  47.130  1.00  0.00           H  
ATOM   1714  HB3 LYS   108      11.507  32.144  47.020  1.00  0.00           H  
ATOM   1715  CG  LYS   108      12.897  32.713  45.513  1.00  0.00           C  
ATOM   1716  HG2 LYS   108      12.226  33.055  44.725  1.00  0.00           H  
ATOM   1717  HG3 LYS   108      13.792  32.343  45.013  1.00  0.00           H  
ATOM   1718  CD  LYS   108      13.446  33.958  46.272  1.00  0.00           C  
ATOM   1719  HD2 LYS   108      14.255  33.589  46.902  1.00  0.00           H  
ATOM   1720  HD3 LYS   108      12.693  34.372  46.942  1.00  0.00           H  
ATOM   1721  CE  LYS   108      14.049  34.982  45.256  1.00  0.00           C  
ATOM   1722  HE2 LYS   108      14.872  34.563  44.676  1.00  0.00           H  
ATOM   1723  HE3 LYS   108      14.471  35.801  45.838  1.00  0.00           H  
ATOM   1724  NZ  LYS   108      12.938  35.498  44.418  1.00  0.00           N  
ATOM   1725  HZ1 LYS   108      13.049  36.480  44.207  1.00  0.00           H  
ATOM   1726  HZ2 LYS   108      12.044  35.458  44.887  1.00  0.00           H  
ATOM   1727  HZ3 LYS   108      12.797  34.953  43.580  1.00  0.00           H  
ATOM   1728  C   LYS   108      11.539  29.341  46.760  1.00  0.00           C  
ATOM   1729  O   LYS   108      10.450  29.292  47.318  1.00  0.00           O  
ATOM   1730  N   SER   109      12.509  28.515  47.092  1.00  0.00           N  
ATOM   1731  H   SER   109      13.376  28.877  46.722  1.00  0.00           H  
ATOM   1732  CA  SER   109      12.580  27.356  48.025  1.00  0.00           C  
ATOM   1733  HA  SER   109      11.942  26.620  47.537  1.00  0.00           H  
ATOM   1734  CB  SER   109      13.998  26.808  47.982  1.00  0.00           C  
ATOM   1735  HB2 SER   109      14.786  27.477  48.327  1.00  0.00           H  
ATOM   1736  HB3 SER   109      14.207  26.516  46.953  1.00  0.00           H  
ATOM   1737  OG  SER   109      14.110  25.662  48.776  1.00  0.00           O  
ATOM   1738  HG  SER   109      13.754  24.935  48.261  1.00  0.00           H  
ATOM   1739  C   SER   109      12.050  27.842  49.414  1.00  0.00           C  
ATOM   1740  O   SER   109      12.219  28.934  49.858  1.00  0.00           O  
ATOM   1741  N   GLY   110      11.291  26.921  50.030  1.00  0.00           N  
ATOM   1742  H   GLY   110      11.250  25.963  49.713  1.00  0.00           H  
ATOM   1743  CA  GLY   110      10.553  27.205  51.233  1.00  0.00           C  
ATOM   1744  HA2 GLY   110      11.218  27.526  52.035  1.00  0.00           H  
ATOM   1745  HA3 GLY   110      10.221  26.290  51.723  1.00  0.00           H  
ATOM   1746  C   GLY   110       9.497  28.314  51.018  1.00  0.00           C  
ATOM   1747  O   GLY   110       9.408  29.191  51.925  1.00  0.00           O  
ATOM   1748  N   SER   111       8.699  28.261  49.985  1.00  0.00           N  
ATOM   1749  H   SER   111       8.744  27.486  49.340  1.00  0.00           H  
ATOM   1750  CA  SER   111       7.495  28.990  49.752  1.00  0.00           C  
ATOM   1751  HA  SER   111       7.014  28.593  48.858  1.00  0.00           H  
ATOM   1752  CB  SER   111       6.467  28.722  50.866  1.00  0.00           C  
ATOM   1753  HB2 SER   111       5.511  29.226  50.728  1.00  0.00           H  
ATOM   1754  HB3 SER   111       6.808  28.970  51.871  1.00  0.00           H  
ATOM   1755  OG  SER   111       6.150  27.351  50.949  1.00  0.00           O  
ATOM   1756  HG  SER   111       5.821  27.213  51.840  1.00  0.00           H  
ATOM   1757  C   SER   111       7.787  30.539  49.517  1.00  0.00           C  
ATOM   1758  O   SER   111       6.850  31.256  49.726  1.00  0.00           O  
ATOM   1759  N   GLY   112       8.923  31.074  48.971  1.00  0.00           N  
ATOM   1760  H   GLY   112       9.620  30.531  48.483  1.00  0.00           H  
ATOM   1761  CA  GLY   112       9.077  32.601  48.709  1.00  0.00           C  
ATOM   1762  HA2 GLY   112      10.089  32.845  48.387  1.00  0.00           H  
ATOM   1763  HA3 GLY   112       8.863  33.188  49.602  1.00  0.00           H  
ATOM   1764  C   GLY   112       8.169  33.080  47.527  1.00  0.00           C  
ATOM   1765  O   GLY   112       8.093  32.440  46.452  1.00  0.00           O  
ATOM   1766  N   PHE   113       7.470  34.189  47.685  1.00  0.00           N  
ATOM   1767  H   PHE   113       7.364  34.548  48.623  1.00  0.00           H  
ATOM   1768  CA  PHE   113       6.923  34.871  46.529  1.00  0.00           C  
ATOM   1769  HA  PHE   113       7.567  34.707  45.664  1.00  0.00           H  
ATOM   1770  CB  PHE   113       5.465  34.320  46.274  1.00  0.00           C  
ATOM   1771  HB2 PHE   113       5.482  33.241  46.116  1.00  0.00           H  
ATOM   1772  HB3 PHE   113       5.022  34.817  45.412  1.00  0.00           H  
ATOM   1773  CG  PHE   113       4.471  34.626  47.429  1.00  0.00           C  
ATOM   1774  CD1 PHE   113       4.259  33.685  48.401  1.00  0.00           C  
ATOM   1775  HD1 PHE   113       4.762  32.741  48.258  1.00  0.00           H  
ATOM   1776  CE1 PHE   113       3.486  33.993  49.543  1.00  0.00           C  
ATOM   1777  HE1 PHE   113       3.301  33.150  50.192  1.00  0.00           H  
ATOM   1778  CZ  PHE   113       2.887  35.247  49.688  1.00  0.00           C  
ATOM   1779  HZ  PHE   113       2.478  35.487  50.658  1.00  0.00           H  
ATOM   1780  CE2 PHE   113       3.197  36.264  48.798  1.00  0.00           C  
ATOM   1781  HE2 PHE   113       2.857  37.269  49.004  1.00  0.00           H  
ATOM   1782  CD2 PHE   113       3.948  35.985  47.679  1.00  0.00           C  
ATOM   1783  HD2 PHE   113       4.164  36.751  46.949  1.00  0.00           H  
ATOM   1784  C   PHE   113       6.970  36.406  46.744  1.00  0.00           C  
ATOM   1785  O   PHE   113       6.972  36.936  47.875  1.00  0.00           O  
ATOM   1786  N   SER   114       7.049  37.126  45.609  1.00  0.00           N  
ATOM   1787  H   SER   114       6.758  36.700  44.740  1.00  0.00           H  
ATOM   1788  CA  SER   114       7.552  38.541  45.547  1.00  0.00           C  
ATOM   1789  HA  SER   114       7.155  39.077  46.409  1.00  0.00           H  
ATOM   1790  CB  SER   114       9.086  38.563  45.411  1.00  0.00           C  
ATOM   1791  HB2 SER   114       9.554  38.155  46.307  1.00  0.00           H  
ATOM   1792  HB3 SER   114       9.417  39.591  45.265  1.00  0.00           H  
ATOM   1793  OG  SER   114       9.537  37.694  44.400  1.00  0.00           O  
ATOM   1794  HG  SER   114      10.483  37.855  44.368  1.00  0.00           H  
ATOM   1795  C   SER   114       7.000  39.332  44.313  1.00  0.00           C  
ATOM   1796  O   SER   114       6.325  38.678  43.532  1.00  0.00           O  
ATOM   1797  N   ARG   115       7.295  40.642  44.223  1.00  0.00           N  
ATOM   1798  H   ARG   115       7.975  40.894  44.927  1.00  0.00           H  
ATOM   1799  CA  ARG   115       7.077  41.476  43.012  1.00  0.00           C  
ATOM   1800  HA  ARG   115       6.781  40.868  42.157  1.00  0.00           H  
ATOM   1801  CB  ARG   115       5.786  42.337  43.332  1.00  0.00           C  
ATOM   1802  HB2 ARG   115       4.970  41.677  43.627  1.00  0.00           H  
ATOM   1803  HB3 ARG   115       5.527  42.880  42.423  1.00  0.00           H  
ATOM   1804  CG  ARG   115       6.053  43.296  44.405  1.00  0.00           C  
ATOM   1805  HG2 ARG   115       6.846  43.986  44.113  1.00  0.00           H  
ATOM   1806  HG3 ARG   115       6.382  42.710  45.263  1.00  0.00           H  
ATOM   1807  CD  ARG   115       4.765  44.195  44.690  1.00  0.00           C  
ATOM   1808  HD2 ARG   115       4.861  44.758  45.618  1.00  0.00           H  
ATOM   1809  HD3 ARG   115       3.963  43.464  44.791  1.00  0.00           H  
ATOM   1810  NE  ARG   115       4.373  45.112  43.572  1.00  0.00           N  
ATOM   1811  HE  ARG   115       4.837  45.023  42.680  1.00  0.00           H  
ATOM   1812  CZ  ARG   115       3.556  46.161  43.716  1.00  0.00           C  
ATOM   1813  NH1 ARG   115       2.926  46.487  44.819  1.00  0.00           N  
ATOM   1814 HH11 ARG   115       3.043  46.031  45.713  1.00  0.00           H  
ATOM   1815 HH12 ARG   115       2.371  47.330  44.842  1.00  0.00           H  
ATOM   1816  NH2 ARG   115       3.467  46.941  42.701  1.00  0.00           N  
ATOM   1817 HH21 ARG   115       3.011  47.826  42.869  1.00  0.00           H  
ATOM   1818 HH22 ARG   115       4.025  46.696  41.896  1.00  0.00           H  
ATOM   1819  C   ARG   115       8.217  42.307  42.633  1.00  0.00           C  
ATOM   1820  O   ARG   115       8.974  42.713  43.480  1.00  0.00           O  
ATOM   1821  N   LEU   116       8.417  42.439  41.366  1.00  0.00           N  
ATOM   1822  H   LEU   116       7.809  41.876  40.788  1.00  0.00           H  
ATOM   1823  CA  LEU   116       9.494  43.249  40.753  1.00  0.00           C  
ATOM   1824  HA  LEU   116      10.432  42.775  41.043  1.00  0.00           H  
ATOM   1825  CB  LEU   116       9.440  43.163  39.237  1.00  0.00           C  
ATOM   1826  HB2 LEU   116       8.538  43.707  38.958  1.00  0.00           H  
ATOM   1827  HB3 LEU   116       9.337  42.132  38.897  1.00  0.00           H  
ATOM   1828  CG  LEU   116      10.501  43.847  38.474  1.00  0.00           C  
ATOM   1829  HG  LEU   116      10.529  44.894  38.774  1.00  0.00           H  
ATOM   1830  CD1 LEU   116      11.868  43.082  38.573  1.00  0.00           C  
ATOM   1831 HD11 LEU   116      12.655  43.607  38.032  1.00  0.00           H  
ATOM   1832 HD12 LEU   116      12.252  43.148  39.590  1.00  0.00           H  
ATOM   1833 HD13 LEU   116      11.637  42.059  38.275  1.00  0.00           H  
ATOM   1834  CD2 LEU   116      10.166  43.776  37.007  1.00  0.00           C  
ATOM   1835 HD21 LEU   116      10.972  44.081  36.339  1.00  0.00           H  
ATOM   1836 HD22 LEU   116      10.075  42.717  36.766  1.00  0.00           H  
ATOM   1837 HD23 LEU   116       9.216  44.205  36.689  1.00  0.00           H  
ATOM   1838  C   LEU   116       9.392  44.758  41.283  1.00  0.00           C  
ATOM   1839  O   LEU   116       8.375  45.355  40.964  1.00  0.00           O  
ATOM   1840  N   ALA   117      10.525  45.286  41.862  1.00  0.00           N  
ATOM   1841  H   ALA   117      11.225  44.640  42.195  1.00  0.00           H  
ATOM   1842  CA  ALA   117      10.602  46.648  42.401  1.00  0.00           C  
ATOM   1843  HA  ALA   117       9.718  47.224  42.131  1.00  0.00           H  
ATOM   1844  CB  ALA   117      10.836  46.602  43.965  1.00  0.00           C  
ATOM   1845  HB1 ALA   117      11.850  46.209  44.044  1.00  0.00           H  
ATOM   1846  HB2 ALA   117      10.749  47.612  44.367  1.00  0.00           H  
ATOM   1847  HB3 ALA   117      10.079  45.968  44.426  1.00  0.00           H  
ATOM   1848  C   ALA   117      11.826  47.429  41.803  1.00  0.00           C  
ATOM   1849  O   ALA   117      11.975  48.647  42.048  1.00  0.00           O  
ATOM   1850  N   GLY   118      12.775  46.692  41.154  1.00  0.00           N  
ATOM   1851  H   GLY   118      12.717  45.684  41.140  1.00  0.00           H  
ATOM   1852  CA  GLY   118      13.841  47.170  40.326  1.00  0.00           C  
ATOM   1853  HA2 GLY   118      14.102  48.138  40.756  1.00  0.00           H  
ATOM   1854  HA3 GLY   118      13.374  47.206  39.342  1.00  0.00           H  
ATOM   1855  C   GLY   118      15.040  46.371  40.045  1.00  0.00           C  
ATOM   1856  O   GLY   118      15.223  45.241  40.468  1.00  0.00           O  
ATOM   1857  N   PHE   119      15.856  46.932  39.178  1.00  0.00           N  
ATOM   1858  H   PHE   119      15.604  47.798  38.724  1.00  0.00           H  
ATOM   1859  CA  PHE   119      17.032  46.243  38.769  1.00  0.00           C  
ATOM   1860  HA  PHE   119      17.084  45.171  38.959  1.00  0.00           H  
ATOM   1861  CB  PHE   119      17.301  46.435  37.243  1.00  0.00           C  
ATOM   1862  HB2 PHE   119      18.297  46.155  36.900  1.00  0.00           H  
ATOM   1863  HB3 PHE   119      17.332  47.485  36.951  1.00  0.00           H  
ATOM   1864  CG  PHE   119      16.265  45.451  36.442  1.00  0.00           C  
ATOM   1865  CD1 PHE   119      16.749  44.211  35.982  1.00  0.00           C  
ATOM   1866  HD1 PHE   119      17.801  43.967  35.986  1.00  0.00           H  
ATOM   1867  CE1 PHE   119      15.790  43.409  35.293  1.00  0.00           C  
ATOM   1868  HE1 PHE   119      16.030  42.434  34.896  1.00  0.00           H  
ATOM   1869  CZ  PHE   119      14.431  43.836  35.113  1.00  0.00           C  
ATOM   1870  HZ  PHE   119      13.772  43.284  34.459  1.00  0.00           H  
ATOM   1871  CE2 PHE   119      14.012  45.063  35.637  1.00  0.00           C  
ATOM   1872  HE2 PHE   119      12.969  45.320  35.528  1.00  0.00           H  
ATOM   1873  CD2 PHE   119      14.914  45.879  36.291  1.00  0.00           C  
ATOM   1874  HD2 PHE   119      14.769  46.834  36.774  1.00  0.00           H  
ATOM   1875  C   PHE   119      18.276  46.886  39.536  1.00  0.00           C  
ATOM   1876  O   PHE   119      18.404  48.078  39.761  1.00  0.00           O  
ATOM   1877  N   VAL   120      19.222  46.020  39.881  1.00  0.00           N  
ATOM   1878  H   VAL   120      19.116  45.027  39.734  1.00  0.00           H  
ATOM   1879  CA  VAL   120      20.505  46.448  40.441  1.00  0.00           C  
ATOM   1880  HA  VAL   120      20.592  47.533  40.376  1.00  0.00           H  
ATOM   1881  CB  VAL   120      20.541  46.241  41.965  1.00  0.00           C  
ATOM   1882  HB  VAL   120      20.836  45.203  42.119  1.00  0.00           H  
ATOM   1883  CG1 VAL   120      21.689  47.161  42.519  1.00  0.00           C  
ATOM   1884 HG11 VAL   120      21.416  48.207  42.379  1.00  0.00           H  
ATOM   1885 HG12 VAL   120      21.769  46.885  43.570  1.00  0.00           H  
ATOM   1886 HG13 VAL   120      22.627  46.999  41.987  1.00  0.00           H  
ATOM   1887  CG2 VAL   120      19.297  46.665  42.730  1.00  0.00           C  
ATOM   1888 HG21 VAL   120      19.322  46.318  43.763  1.00  0.00           H  
ATOM   1889 HG22 VAL   120      19.184  47.744  42.833  1.00  0.00           H  
ATOM   1890 HG23 VAL   120      18.421  46.211  42.267  1.00  0.00           H  
ATOM   1891  C   VAL   120      21.720  45.893  39.781  1.00  0.00           C  
ATOM   1892  O   VAL   120      21.993  44.683  39.563  1.00  0.00           O  
ATOM   1893  N   LEU   121      22.534  46.788  39.272  1.00  0.00           N  
ATOM   1894  H   LEU   121      22.319  47.746  39.506  1.00  0.00           H  
ATOM   1895  CA  LEU   121      23.531  46.562  38.279  1.00  0.00           C  
ATOM   1896  HA  LEU   121      23.476  45.560  37.854  1.00  0.00           H  
ATOM   1897  CB  LEU   121      23.314  47.394  36.971  1.00  0.00           C  
ATOM   1898  HB2 LEU   121      24.083  47.005  36.303  1.00  0.00           H  
ATOM   1899  HB3 LEU   121      23.504  48.448  37.175  1.00  0.00           H  
ATOM   1900  CG  LEU   121      21.883  47.194  36.442  1.00  0.00           C  
ATOM   1901  HG  LEU   121      21.170  47.525  37.196  1.00  0.00           H  
ATOM   1902  CD1 LEU   121      21.435  48.196  35.326  1.00  0.00           C  
ATOM   1903 HD11 LEU   121      20.383  47.999  35.117  1.00  0.00           H  
ATOM   1904 HD12 LEU   121      21.548  49.240  35.617  1.00  0.00           H  
ATOM   1905 HD13 LEU   121      22.024  47.961  34.439  1.00  0.00           H  
ATOM   1906  CD2 LEU   121      21.513  45.773  36.083  1.00  0.00           C  
ATOM   1907 HD21 LEU   121      20.840  45.768  35.225  1.00  0.00           H  
ATOM   1908 HD22 LEU   121      22.359  45.174  35.746  1.00  0.00           H  
ATOM   1909 HD23 LEU   121      21.156  45.255  36.973  1.00  0.00           H  
ATOM   1910  C   LEU   121      24.951  46.695  38.691  1.00  0.00           C  
ATOM   1911  O   LEU   121      25.207  47.387  39.642  1.00  0.00           O  
ATOM   1912  N   ASP   122      25.959  46.080  38.074  1.00  0.00           N  
ATOM   1913  H   ASP   122      25.692  45.334  37.447  1.00  0.00           H  
ATOM   1914  CA  ASP   122      27.349  46.487  38.123  1.00  0.00           C  
ATOM   1915  HA  ASP   122      27.625  46.716  39.152  1.00  0.00           H  
ATOM   1916  CB  ASP   122      28.171  45.248  37.644  1.00  0.00           C  
ATOM   1917  HB2 ASP   122      28.405  45.373  36.587  1.00  0.00           H  
ATOM   1918  HB3 ASP   122      27.547  44.370  37.807  1.00  0.00           H  
ATOM   1919  CG  ASP   122      29.514  44.963  38.310  1.00  0.00           C  
ATOM   1920  OD1 ASP   122      30.189  45.949  38.635  1.00  0.00           O  
ATOM   1921  OD2 ASP   122      30.010  43.834  38.563  1.00  0.00           O  
ATOM   1922  C   ASP   122      27.571  47.712  37.230  1.00  0.00           C  
ATOM   1923  O   ASP   122      26.791  47.914  36.272  1.00  0.00           O  
ATOM   1924  N   MET   123      28.697  48.379  37.361  1.00  0.00           N  
ATOM   1925  H   MET   123      29.420  48.020  37.967  1.00  0.00           H  
ATOM   1926  CA  MET   123      29.063  49.592  36.493  1.00  0.00           C  
ATOM   1927  HA  MET   123      28.216  50.276  36.549  1.00  0.00           H  
ATOM   1928  CB  MET   123      30.318  50.229  37.176  1.00  0.00           C  
ATOM   1929  HB2 MET   123      31.006  49.420  37.421  1.00  0.00           H  
ATOM   1930  HB3 MET   123      30.031  50.771  38.076  1.00  0.00           H  
ATOM   1931  CG  MET   123      31.050  51.237  36.289  1.00  0.00           C  
ATOM   1932  HG2 MET   123      30.318  51.879  35.799  1.00  0.00           H  
ATOM   1933  HG3 MET   123      31.471  50.702  35.437  1.00  0.00           H  
ATOM   1934  SD  MET   123      32.504  52.112  37.054  1.00  0.00           S  
ATOM   1935  CE  MET   123      31.875  53.733  37.471  1.00  0.00           C  
ATOM   1936  HE1 MET   123      30.880  53.713  37.915  1.00  0.00           H  
ATOM   1937  HE2 MET   123      32.582  54.253  38.118  1.00  0.00           H  
ATOM   1938  HE3 MET   123      31.847  54.400  36.610  1.00  0.00           H  
ATOM   1939  C   MET   123      29.207  49.203  35.030  1.00  0.00           C  
ATOM   1940  O   MET   123      29.097  50.065  34.165  1.00  0.00           O  
ATOM   1941  N   PHE   124      29.402  47.884  34.713  1.00  0.00           N  
ATOM   1942  H   PHE   124      29.272  47.191  35.437  1.00  0.00           H  
ATOM   1943  CA  PHE   124      29.721  47.462  33.308  1.00  0.00           C  
ATOM   1944  HA  PHE   124      29.863  48.266  32.586  1.00  0.00           H  
ATOM   1945  CB  PHE   124      31.087  46.657  33.270  1.00  0.00           C  
ATOM   1946  HB2 PHE   124      31.539  46.668  32.279  1.00  0.00           H  
ATOM   1947  HB3 PHE   124      30.880  45.626  33.557  1.00  0.00           H  
ATOM   1948  CG  PHE   124      32.191  47.233  34.151  1.00  0.00           C  
ATOM   1949  CD1 PHE   124      32.856  48.350  33.715  1.00  0.00           C  
ATOM   1950  HD1 PHE   124      32.533  48.754  32.766  1.00  0.00           H  
ATOM   1951  CE1 PHE   124      33.898  48.887  34.501  1.00  0.00           C  
ATOM   1952  HE1 PHE   124      34.457  49.722  34.104  1.00  0.00           H  
ATOM   1953  CZ  PHE   124      34.164  48.381  35.773  1.00  0.00           C  
ATOM   1954  HZ  PHE   124      34.755  48.914  36.503  1.00  0.00           H  
ATOM   1955  CE2 PHE   124      33.464  47.276  36.264  1.00  0.00           C  
ATOM   1956  HE2 PHE   124      33.624  46.797  37.219  1.00  0.00           H  
ATOM   1957  CD2 PHE   124      32.477  46.677  35.455  1.00  0.00           C  
ATOM   1958  HD2 PHE   124      31.866  45.832  35.736  1.00  0.00           H  
ATOM   1959  C   PHE   124      28.561  46.638  32.779  1.00  0.00           C  
ATOM   1960  O   PHE   124      28.517  46.310  31.622  1.00  0.00           O  
ATOM   1961  N   CYS   125      27.498  46.453  33.593  1.00  0.00           N  
ATOM   1962  H   CYS   125      27.611  46.827  34.525  1.00  0.00           H  
ATOM   1963  CA  CYS   125      26.165  45.917  33.220  1.00  0.00           C  
ATOM   1964  HA  CYS   125      26.293  45.364  32.290  1.00  0.00           H  
ATOM   1965  CB  CYS   125      25.644  44.993  34.323  1.00  0.00           C  
ATOM   1966  HB2 CYS   125      24.666  44.613  34.030  1.00  0.00           H  
ATOM   1967  HB3 CYS   125      25.517  45.424  35.315  1.00  0.00           H  
ATOM   1968  SG  CYS   125      26.735  43.593  34.471  1.00  0.00           S  
ATOM   1969  HG  CYS   125      26.435  43.120  35.683  1.00  0.00           H  
ATOM   1970  C   CYS   125      25.164  46.997  32.875  1.00  0.00           C  
ATOM   1971  O   CYS   125      23.961  46.670  32.707  1.00  0.00           O  
ATOM   1972  N   THR   126      25.530  48.232  32.736  1.00  0.00           N  
ATOM   1973  H   THR   126      26.494  48.410  32.981  1.00  0.00           H  
ATOM   1974  CA  THR   126      24.602  49.292  32.233  1.00  0.00           C  
ATOM   1975  HA  THR   126      23.823  49.407  32.987  1.00  0.00           H  
ATOM   1976  CB  THR   126      25.308  50.662  31.980  1.00  0.00           C  
ATOM   1977  HB  THR   126      24.547  51.302  31.532  1.00  0.00           H  
ATOM   1978  CG2 THR   126      25.831  51.373  33.171  1.00  0.00           C  
ATOM   1979 HG21 THR   126      26.674  50.792  33.545  1.00  0.00           H  
ATOM   1980 HG22 THR   126      26.173  52.356  32.849  1.00  0.00           H  
ATOM   1981 HG23 THR   126      25.094  51.451  33.970  1.00  0.00           H  
ATOM   1982  OG1 THR   126      26.366  50.413  31.058  1.00  0.00           O  
ATOM   1983  HG1 THR   126      25.960  50.198  30.215  1.00  0.00           H  
ATOM   1984  C   THR   126      23.915  49.080  30.917  1.00  0.00           C  
ATOM   1985  O   THR   126      22.876  49.678  30.813  1.00  0.00           O  
ATOM   1986  N   SER   127      24.312  48.177  30.012  1.00  0.00           N  
ATOM   1987  H   SER   127      25.234  47.782  30.131  1.00  0.00           H  
ATOM   1988  CA  SER   127      23.540  47.682  28.839  1.00  0.00           C  
ATOM   1989  HA  SER   127      23.334  48.527  28.181  1.00  0.00           H  
ATOM   1990  CB  SER   127      24.242  46.518  28.137  1.00  0.00           C  
ATOM   1991  HB2 SER   127      25.079  46.997  27.628  1.00  0.00           H  
ATOM   1992  HB3 SER   127      23.645  45.944  27.428  1.00  0.00           H  
ATOM   1993  OG  SER   127      24.759  45.591  29.082  1.00  0.00           O  
ATOM   1994  HG  SER   127      25.665  45.842  29.280  1.00  0.00           H  
ATOM   1995  C   SER   127      22.175  47.126  29.265  1.00  0.00           C  
ATOM   1996  O   SER   127      21.259  47.126  28.450  1.00  0.00           O  
ATOM   1997  N   MET   128      21.990  46.624  30.504  1.00  0.00           N  
ATOM   1998  H   MET   128      22.806  46.701  31.094  1.00  0.00           H  
ATOM   1999  CA  MET   128      20.762  45.997  30.948  1.00  0.00           C  
ATOM   2000  HA  MET   128      20.347  45.291  30.228  1.00  0.00           H  
ATOM   2001  CB  MET   128      21.121  44.937  32.008  1.00  0.00           C  
ATOM   2002  HB2 MET   128      20.220  44.487  32.426  1.00  0.00           H  
ATOM   2003  HB3 MET   128      21.568  45.515  32.817  1.00  0.00           H  
ATOM   2004  CG  MET   128      22.236  43.967  31.618  1.00  0.00           C  
ATOM   2005  HG2 MET   128      22.584  43.436  32.504  1.00  0.00           H  
ATOM   2006  HG3 MET   128      23.069  44.464  31.119  1.00  0.00           H  
ATOM   2007  SD  MET   128      21.743  42.681  30.522  1.00  0.00           S  
ATOM   2008  CE  MET   128      23.374  41.766  30.433  1.00  0.00           C  
ATOM   2009  HE1 MET   128      24.073  42.308  29.796  1.00  0.00           H  
ATOM   2010  HE2 MET   128      23.879  41.734  31.399  1.00  0.00           H  
ATOM   2011  HE3 MET   128      23.238  40.764  30.027  1.00  0.00           H  
ATOM   2012  C   MET   128      19.711  46.970  31.542  1.00  0.00           C  
ATOM   2013  O   MET   128      18.613  46.592  31.842  1.00  0.00           O  
ATOM   2014  N   ILE   129      20.039  48.246  31.451  1.00  0.00           N  
ATOM   2015  H   ILE   129      20.973  48.562  31.234  1.00  0.00           H  
ATOM   2016  CA  ILE   129      19.082  49.372  31.690  1.00  0.00           C  
ATOM   2017  HA  ILE   129      18.481  49.187  32.581  1.00  0.00           H  
ATOM   2018  CB  ILE   129      19.864  50.711  31.846  1.00  0.00           C  
ATOM   2019  HB  ILE   129      20.538  50.887  31.009  1.00  0.00           H  
ATOM   2020  CG2 ILE   129      18.898  51.940  31.998  1.00  0.00           C  
ATOM   2021 HG21 ILE   129      18.308  52.074  31.091  1.00  0.00           H  
ATOM   2022 HG22 ILE   129      18.202  51.892  32.837  1.00  0.00           H  
ATOM   2023 HG23 ILE   129      19.517  52.834  32.068  1.00  0.00           H  
ATOM   2024  CG1 ILE   129      20.709  50.520  33.157  1.00  0.00           C  
ATOM   2025 HG12 ILE   129      21.314  49.616  33.088  1.00  0.00           H  
ATOM   2026 HG13 ILE   129      19.954  50.364  33.928  1.00  0.00           H  
ATOM   2027  CD1 ILE   129      21.597  51.750  33.496  1.00  0.00           C  
ATOM   2028 HD11 ILE   129      22.367  51.586  34.250  1.00  0.00           H  
ATOM   2029 HD12 ILE   129      22.177  51.816  32.576  1.00  0.00           H  
ATOM   2030 HD13 ILE   129      21.046  52.680  33.644  1.00  0.00           H  
ATOM   2031  C   ILE   129      18.022  49.476  30.526  1.00  0.00           C  
ATOM   2032  O   ILE   129      16.835  49.658  30.810  1.00  0.00           O  
ATOM   2033  N   ASP   130      18.365  49.074  29.296  1.00  0.00           N  
ATOM   2034  H   ASP   130      19.248  48.635  29.078  1.00  0.00           H  
ATOM   2035  CA  ASP   130      17.316  48.731  28.336  1.00  0.00           C  
ATOM   2036  HA  ASP   130      16.662  49.595  28.216  1.00  0.00           H  
ATOM   2037  CB  ASP   130      17.957  48.393  27.046  1.00  0.00           C  
ATOM   2038  HB2 ASP   130      17.253  48.103  26.266  1.00  0.00           H  
ATOM   2039  HB3 ASP   130      18.558  47.490  27.157  1.00  0.00           H  
ATOM   2040  CG  ASP   130      18.905  49.474  26.569  1.00  0.00           C  
ATOM   2041  OD1 ASP   130      19.948  49.176  25.909  1.00  0.00           O  
ATOM   2042  OD2 ASP   130      18.555  50.687  26.667  1.00  0.00           O  
ATOM   2043  C   ASP   130      16.350  47.679  28.715  1.00  0.00           C  
ATOM   2044  O   ASP   130      15.202  47.900  28.410  1.00  0.00           O  
ATOM   2045  N   VAL   131      16.722  46.619  29.443  1.00  0.00           N  
ATOM   2046  H   VAL   131      17.673  46.516  29.769  1.00  0.00           H  
ATOM   2047  CA  VAL   131      15.703  45.754  30.062  1.00  0.00           C  
ATOM   2048  HA  VAL   131      15.040  45.509  29.232  1.00  0.00           H  
ATOM   2049  CB  VAL   131      16.311  44.442  30.632  1.00  0.00           C  
ATOM   2050  HB  VAL   131      17.098  44.703  31.339  1.00  0.00           H  
ATOM   2051  CG1 VAL   131      15.409  43.468  31.362  1.00  0.00           C  
ATOM   2052 HG11 VAL   131      16.005  42.671  31.805  1.00  0.00           H  
ATOM   2053 HG12 VAL   131      14.777  43.892  32.143  1.00  0.00           H  
ATOM   2054 HG13 VAL   131      14.798  42.973  30.606  1.00  0.00           H  
ATOM   2055  CG2 VAL   131      17.145  43.701  29.618  1.00  0.00           C  
ATOM   2056 HG21 VAL   131      18.016  44.322  29.405  1.00  0.00           H  
ATOM   2057 HG22 VAL   131      17.392  42.666  29.856  1.00  0.00           H  
ATOM   2058 HG23 VAL   131      16.543  43.531  28.725  1.00  0.00           H  
ATOM   2059  C   VAL   131      14.870  46.415  31.140  1.00  0.00           C  
ATOM   2060  O   VAL   131      13.645  46.213  31.212  1.00  0.00           O  
ATOM   2061  N   ALA   132      15.440  47.232  32.055  1.00  0.00           N  
ATOM   2062  H   ALA   132      16.434  47.400  32.107  1.00  0.00           H  
ATOM   2063  CA  ALA   132      14.616  47.901  33.053  1.00  0.00           C  
ATOM   2064  HA  ALA   132      13.948  47.180  33.524  1.00  0.00           H  
ATOM   2065  CB  ALA   132      15.438  48.499  34.142  1.00  0.00           C  
ATOM   2066  HB1 ALA   132      14.785  48.987  34.866  1.00  0.00           H  
ATOM   2067  HB2 ALA   132      15.896  47.607  34.569  1.00  0.00           H  
ATOM   2068  HB3 ALA   132      16.200  49.183  33.767  1.00  0.00           H  
ATOM   2069  C   ALA   132      13.605  48.930  32.414  1.00  0.00           C  
ATOM   2070  O   ALA   132      12.471  49.047  32.880  1.00  0.00           O  
ATOM   2071  N   SER   133      13.995  49.633  31.347  1.00  0.00           N  
ATOM   2072  H   SER   133      14.948  49.395  31.113  1.00  0.00           H  
ATOM   2073  CA  SER   133      13.196  50.501  30.488  1.00  0.00           C  
ATOM   2074  HA  SER   133      12.784  51.306  31.097  1.00  0.00           H  
ATOM   2075  CB  SER   133      14.118  51.259  29.487  1.00  0.00           C  
ATOM   2076  HB2 SER   133      14.339  50.525  28.712  1.00  0.00           H  
ATOM   2077  HB3 SER   133      14.870  51.674  30.159  1.00  0.00           H  
ATOM   2078  OG  SER   133      13.400  52.255  28.831  1.00  0.00           O  
ATOM   2079  HG  SER   133      13.091  52.950  29.417  1.00  0.00           H  
ATOM   2080  C   SER   133      12.133  49.761  29.656  1.00  0.00           C  
ATOM   2081  O   SER   133      11.019  50.277  29.375  1.00  0.00           O  
ATOM   2082  N   GLU   134      12.413  48.597  29.187  1.00  0.00           N  
ATOM   2083  H   GLU   134      13.308  48.176  29.392  1.00  0.00           H  
ATOM   2084  CA  GLU   134      11.397  47.771  28.426  1.00  0.00           C  
ATOM   2085  HA  GLU   134      10.931  48.273  27.577  1.00  0.00           H  
ATOM   2086  CB  GLU   134      12.164  46.488  27.809  1.00  0.00           C  
ATOM   2087  HB2 GLU   134      12.546  45.924  28.660  1.00  0.00           H  
ATOM   2088  HB3 GLU   134      13.089  46.846  27.358  1.00  0.00           H  
ATOM   2089  CG  GLU   134      11.304  45.663  26.825  1.00  0.00           C  
ATOM   2090  HG2 GLU   134      10.280  45.613  27.196  1.00  0.00           H  
ATOM   2091  HG3 GLU   134      11.690  44.646  26.754  1.00  0.00           H  
ATOM   2092  CD  GLU   134      11.263  46.281  25.362  1.00  0.00           C  
ATOM   2093  OE1 GLU   134      10.427  45.828  24.529  1.00  0.00           O  
ATOM   2094  OE2 GLU   134      12.029  47.230  25.086  1.00  0.00           O  
ATOM   2095  C   GLU   134      10.221  47.288  29.319  1.00  0.00           C  
ATOM   2096  O   GLU   134       9.112  47.277  28.822  1.00  0.00           O  
ATOM   2097  N   PHE   135      10.476  47.027  30.581  1.00  0.00           N  
ATOM   2098  H   PHE   135      11.439  46.758  30.720  1.00  0.00           H  
ATOM   2099  CA  PHE   135       9.432  46.620  31.612  1.00  0.00           C  
ATOM   2100  HA  PHE   135       8.485  46.369  31.133  1.00  0.00           H  
ATOM   2101  CB  PHE   135       9.959  45.438  32.455  1.00  0.00           C  
ATOM   2102  HB2 PHE   135       9.295  45.092  33.246  1.00  0.00           H  
ATOM   2103  HB3 PHE   135      10.984  45.688  32.732  1.00  0.00           H  
ATOM   2104  CG  PHE   135       9.942  44.163  31.705  1.00  0.00           C  
ATOM   2105  CD1 PHE   135      11.114  43.741  31.023  1.00  0.00           C  
ATOM   2106  HD1 PHE   135      12.039  44.298  31.038  1.00  0.00           H  
ATOM   2107  CE1 PHE   135      11.179  42.456  30.506  1.00  0.00           C  
ATOM   2108  HE1 PHE   135      11.997  42.079  29.910  1.00  0.00           H  
ATOM   2109  CZ  PHE   135      10.034  41.717  30.475  1.00  0.00           C  
ATOM   2110  HZ  PHE   135      10.123  40.724  30.059  1.00  0.00           H  
ATOM   2111  CE2 PHE   135       8.819  42.140  31.010  1.00  0.00           C  
ATOM   2112  HE2 PHE   135       7.994  41.443  31.040  1.00  0.00           H  
ATOM   2113  CD2 PHE   135       8.784  43.430  31.605  1.00  0.00           C  
ATOM   2114  HD2 PHE   135       7.815  43.809  31.893  1.00  0.00           H  
ATOM   2115  C   PHE   135       9.057  47.791  32.560  1.00  0.00           C  
ATOM   2116  O   PHE   135       8.278  47.633  33.544  1.00  0.00           O  
ATOM   2117  N   SER   136       9.447  49.018  32.159  1.00  0.00           N  
ATOM   2118  H   SER   136       9.965  49.005  31.292  1.00  0.00           H  
ATOM   2119  CA  SER   136       9.198  50.282  32.814  1.00  0.00           C  
ATOM   2120  HA  SER   136       9.845  51.032  32.359  1.00  0.00           H  
ATOM   2121  CB  SER   136       7.822  50.827  32.367  1.00  0.00           C  
ATOM   2122  HB2 SER   136       7.691  51.824  32.789  1.00  0.00           H  
ATOM   2123  HB3 SER   136       6.979  50.254  32.753  1.00  0.00           H  
ATOM   2124  OG  SER   136       7.752  50.761  30.888  1.00  0.00           O  
ATOM   2125  HG  SER   136       8.114  51.618  30.649  1.00  0.00           H  
ATOM   2126  C   SER   136       9.383  50.381  34.320  1.00  0.00           C  
ATOM   2127  O   SER   136       8.552  50.985  35.059  1.00  0.00           O  
ATOM   2128  N   VAL   137      10.497  49.898  34.907  1.00  0.00           N  
ATOM   2129  H   VAL   137      11.123  49.344  34.341  1.00  0.00           H  
ATOM   2130  CA  VAL   137      10.741  49.840  36.369  1.00  0.00           C  
ATOM   2131  HA  VAL   137       9.951  50.450  36.806  1.00  0.00           H  
ATOM   2132  CB  VAL   137      10.681  48.370  36.876  1.00  0.00           C  
ATOM   2133  HB  VAL   137       9.737  47.940  36.542  1.00  0.00           H  
ATOM   2134  CG1 VAL   137      11.637  47.425  36.227  1.00  0.00           C  
ATOM   2135 HG11 VAL   137      11.780  46.531  36.832  1.00  0.00           H  
ATOM   2136 HG12 VAL   137      11.473  47.149  35.185  1.00  0.00           H  
ATOM   2137 HG13 VAL   137      12.604  47.919  36.132  1.00  0.00           H  
ATOM   2138  CG2 VAL   137      10.681  48.167  38.454  1.00  0.00           C  
ATOM   2139 HG21 VAL   137      11.576  48.584  38.916  1.00  0.00           H  
ATOM   2140 HG22 VAL   137       9.804  48.747  38.742  1.00  0.00           H  
ATOM   2141 HG23 VAL   137      10.525  47.152  38.818  1.00  0.00           H  
ATOM   2142  C   VAL   137      12.110  50.479  36.654  1.00  0.00           C  
ATOM   2143  O   VAL   137      12.859  50.715  35.675  1.00  0.00           O  
ATOM   2144  N   PRO   138      12.299  51.026  37.852  1.00  0.00           N  
ATOM   2145  CD  PRO   138      11.277  51.445  38.754  1.00  0.00           C  
ATOM   2146  HD2 PRO   138      10.517  52.018  38.223  1.00  0.00           H  
ATOM   2147  HD3 PRO   138      10.862  50.573  39.261  1.00  0.00           H  
ATOM   2148  CG  PRO   138      11.991  52.372  39.704  1.00  0.00           C  
ATOM   2149  HG2 PRO   138      11.999  53.366  39.257  1.00  0.00           H  
ATOM   2150  HG3 PRO   138      11.523  52.454  40.685  1.00  0.00           H  
ATOM   2151  CB  PRO   138      13.413  51.942  39.692  1.00  0.00           C  
ATOM   2152  HB2 PRO   138      14.106  52.746  39.939  1.00  0.00           H  
ATOM   2153  HB3 PRO   138      13.458  51.019  40.270  1.00  0.00           H  
ATOM   2154  CA  PRO   138      13.614  51.531  38.216  1.00  0.00           C  
ATOM   2155  HA  PRO   138      13.690  52.437  37.614  1.00  0.00           H  
ATOM   2156  C   PRO   138      14.858  50.611  37.987  1.00  0.00           C  
ATOM   2157  O   PRO   138      14.754  49.429  38.195  1.00  0.00           O  
ATOM   2158  N   SER   139      15.955  51.255  37.724  1.00  0.00           N  
ATOM   2159  H   SER   139      15.958  52.242  37.510  1.00  0.00           H  
ATOM   2160  CA  SER   139      17.300  50.543  37.656  1.00  0.00           C  
ATOM   2161  HA  SER   139      17.305  49.547  38.099  1.00  0.00           H  
ATOM   2162  CB  SER   139      17.878  50.437  36.267  1.00  0.00           C  
ATOM   2163  HB2 SER   139      17.154  49.889  35.663  1.00  0.00           H  
ATOM   2164  HB3 SER   139      18.811  49.904  36.449  1.00  0.00           H  
ATOM   2165  OG  SER   139      18.132  51.668  35.673  1.00  0.00           O  
ATOM   2166  HG  SER   139      17.322  52.172  35.785  1.00  0.00           H  
ATOM   2167  C   SER   139      18.338  51.379  38.406  1.00  0.00           C  
ATOM   2168  O   SER   139      18.292  52.631  38.310  1.00  0.00           O  
ATOM   2169  N   TYR   140      19.203  50.698  39.124  1.00  0.00           N  
ATOM   2170  H   TYR   140      19.173  49.693  39.027  1.00  0.00           H  
ATOM   2171  CA  TYR   140      20.214  51.290  40.004  1.00  0.00           C  
ATOM   2172  HA  TYR   140      20.135  52.361  39.820  1.00  0.00           H  
ATOM   2173  CB  TYR   140      19.882  50.994  41.482  1.00  0.00           C  
ATOM   2174  HB2 TYR   140      20.682  51.366  42.122  1.00  0.00           H  
ATOM   2175  HB3 TYR   140      19.794  49.916  41.614  1.00  0.00           H  
ATOM   2176  CG  TYR   140      18.588  51.534  42.137  1.00  0.00           C  
ATOM   2177  CD1 TYR   140      18.624  52.579  43.043  1.00  0.00           C  
ATOM   2178  HD1 TYR   140      19.610  52.862  43.379  1.00  0.00           H  
ATOM   2179  CE1 TYR   140      17.360  53.131  43.465  1.00  0.00           C  
ATOM   2180  HE1 TYR   140      17.357  53.862  44.260  1.00  0.00           H  
ATOM   2181  CZ  TYR   140      16.143  52.486  43.111  1.00  0.00           C  
ATOM   2182  OH  TYR   140      14.933  53.024  43.474  1.00  0.00           O  
ATOM   2183  HH  TYR   140      15.004  53.789  44.049  1.00  0.00           H  
ATOM   2184  CE2 TYR   140      16.126  51.368  42.292  1.00  0.00           C  
ATOM   2185  HE2 TYR   140      15.192  50.938  41.963  1.00  0.00           H  
ATOM   2186  CD2 TYR   140      17.337  50.911  41.762  1.00  0.00           C  
ATOM   2187  HD2 TYR   140      17.275  50.108  41.044  1.00  0.00           H  
ATOM   2188  C   TYR   140      21.606  50.741  39.668  1.00  0.00           C  
ATOM   2189  O   TYR   140      21.681  49.647  39.079  1.00  0.00           O  
ATOM   2190  N   ILE   141      22.696  51.361  40.184  1.00  0.00           N  
ATOM   2191  H   ILE   141      22.642  52.110  40.860  1.00  0.00           H  
ATOM   2192  CA  ILE   141      24.020  50.723  40.196  1.00  0.00           C  
ATOM   2193  HA  ILE   141      24.010  49.732  39.741  1.00  0.00           H  
ATOM   2194  CB  ILE   141      25.036  51.616  39.418  1.00  0.00           C  
ATOM   2195  HB  ILE   141      24.793  52.646  39.676  1.00  0.00           H  
ATOM   2196  CG2 ILE   141      26.531  51.308  39.642  1.00  0.00           C  
ATOM   2197 HG21 ILE   141      26.788  51.484  40.687  1.00  0.00           H  
ATOM   2198 HG22 ILE   141      26.800  50.302  39.319  1.00  0.00           H  
ATOM   2199 HG23 ILE   141      27.136  52.030  39.093  1.00  0.00           H  
ATOM   2200  CG1 ILE   141      24.835  51.614  37.884  1.00  0.00           C  
ATOM   2201 HG12 ILE   141      23.794  51.847  37.659  1.00  0.00           H  
ATOM   2202 HG13 ILE   141      25.094  50.592  37.608  1.00  0.00           H  
ATOM   2203  CD1 ILE   141      25.618  52.680  37.006  1.00  0.00           C  
ATOM   2204 HD11 ILE   141      25.275  52.810  35.979  1.00  0.00           H  
ATOM   2205 HD12 ILE   141      25.556  53.563  37.642  1.00  0.00           H  
ATOM   2206 HD13 ILE   141      26.659  52.362  37.074  1.00  0.00           H  
ATOM   2207  C   ILE   141      24.506  50.400  41.603  1.00  0.00           C  
ATOM   2208  O   ILE   141      24.272  51.163  42.564  1.00  0.00           O  
ATOM   2209  N   PHE   142      25.197  49.292  41.814  1.00  0.00           N  
ATOM   2210  H   PHE   142      25.307  48.738  40.977  1.00  0.00           H  
ATOM   2211  CA  PHE   142      26.214  49.018  42.863  1.00  0.00           C  
ATOM   2212  HA  PHE   142      26.136  49.832  43.584  1.00  0.00           H  
ATOM   2213  CB  PHE   142      26.074  47.627  43.561  1.00  0.00           C  
ATOM   2214  HB2 PHE   142      26.242  46.876  42.789  1.00  0.00           H  
ATOM   2215  HB3 PHE   142      25.079  47.300  43.864  1.00  0.00           H  
ATOM   2216  CG  PHE   142      27.152  47.434  44.598  1.00  0.00           C  
ATOM   2217  CD1 PHE   142      27.181  48.240  45.721  1.00  0.00           C  
ATOM   2218  HD1 PHE   142      26.410  48.964  45.942  1.00  0.00           H  
ATOM   2219  CE1 PHE   142      28.138  48.067  46.680  1.00  0.00           C  
ATOM   2220  HE1 PHE   142      28.111  48.754  47.513  1.00  0.00           H  
ATOM   2221  CZ  PHE   142      29.113  46.988  46.584  1.00  0.00           C  
ATOM   2222  HZ  PHE   142      29.854  46.844  47.357  1.00  0.00           H  
ATOM   2223  CE2 PHE   142      29.107  46.285  45.328  1.00  0.00           C  
ATOM   2224  HE2 PHE   142      29.888  45.567  45.125  1.00  0.00           H  
ATOM   2225  CD2 PHE   142      28.120  46.474  44.385  1.00  0.00           C  
ATOM   2226  HD2 PHE   142      28.149  45.876  43.487  1.00  0.00           H  
ATOM   2227  C   PHE   142      27.587  49.131  42.196  1.00  0.00           C  
ATOM   2228  O   PHE   142      27.851  48.443  41.228  1.00  0.00           O  
ATOM   2229  N   LEU   143      28.473  49.982  42.727  1.00  0.00           N  
ATOM   2230  H   LEU   143      28.158  50.641  43.425  1.00  0.00           H  
ATOM   2231  CA  LEU   143      29.906  50.216  42.408  1.00  0.00           C  
ATOM   2232  HA  LEU   143      30.232  49.795  41.457  1.00  0.00           H  
ATOM   2233  CB  LEU   143      30.059  51.759  42.486  1.00  0.00           C  
ATOM   2234  HB2 LEU   143      29.638  52.061  43.445  1.00  0.00           H  
ATOM   2235  HB3 LEU   143      29.334  52.260  41.844  1.00  0.00           H  
ATOM   2236  CG  LEU   143      31.531  52.255  42.243  1.00  0.00           C  
ATOM   2237  HG  LEU   143      32.168  51.489  42.686  1.00  0.00           H  
ATOM   2238  CD1 LEU   143      31.759  52.307  40.688  1.00  0.00           C  
ATOM   2239 HD11 LEU   143      31.430  51.349  40.286  1.00  0.00           H  
ATOM   2240 HD12 LEU   143      31.113  53.001  40.150  1.00  0.00           H  
ATOM   2241 HD13 LEU   143      32.831  52.314  40.487  1.00  0.00           H  
ATOM   2242  CD2 LEU   143      31.806  53.603  42.820  1.00  0.00           C  
ATOM   2243 HD21 LEU   143      32.694  54.008  42.335  1.00  0.00           H  
ATOM   2244 HD22 LEU   143      30.992  54.294  42.602  1.00  0.00           H  
ATOM   2245 HD23 LEU   143      32.076  53.494  43.870  1.00  0.00           H  
ATOM   2246  C   LEU   143      30.671  49.555  43.626  1.00  0.00           C  
ATOM   2247  O   LEU   143      30.547  50.080  44.763  1.00  0.00           O  
ATOM   2248  N   THR   144      31.402  48.501  43.428  1.00  0.00           N  
ATOM   2249  H   THR   144      31.367  48.118  42.494  1.00  0.00           H  
ATOM   2250  CA  THR   144      32.403  47.938  44.418  1.00  0.00           C  
ATOM   2251  HA  THR   144      31.814  47.725  45.310  1.00  0.00           H  
ATOM   2252  CB  THR   144      32.985  46.530  43.955  1.00  0.00           C  
ATOM   2253  HB  THR   144      33.577  46.602  43.042  1.00  0.00           H  
ATOM   2254  CG2 THR   144      33.741  45.757  45.005  1.00  0.00           C  
ATOM   2255 HG21 THR   144      34.763  46.125  45.102  1.00  0.00           H  
ATOM   2256 HG22 THR   144      33.179  45.724  45.939  1.00  0.00           H  
ATOM   2257 HG23 THR   144      33.892  44.746  44.628  1.00  0.00           H  
ATOM   2258  OG1 THR   144      31.871  45.679  43.739  1.00  0.00           O  
ATOM   2259  HG1 THR   144      31.486  46.105  42.970  1.00  0.00           H  
ATOM   2260  C   THR   144      33.582  48.892  44.775  1.00  0.00           C  
ATOM   2261  O   THR   144      34.138  48.706  45.797  1.00  0.00           O  
ATOM   2262  N   SER   145      33.903  49.825  43.899  1.00  0.00           N  
ATOM   2263  H   SER   145      33.386  49.954  43.041  1.00  0.00           H  
ATOM   2264  CA  SER   145      35.052  50.788  44.049  1.00  0.00           C  
ATOM   2265  HA  SER   145      35.912  50.266  44.468  1.00  0.00           H  
ATOM   2266  CB  SER   145      35.227  51.419  42.640  1.00  0.00           C  
ATOM   2267  HB2 SER   145      35.980  52.200  42.751  1.00  0.00           H  
ATOM   2268  HB3 SER   145      34.328  51.867  42.217  1.00  0.00           H  
ATOM   2269  OG  SER   145      35.631  50.473  41.737  1.00  0.00           O  
ATOM   2270  HG  SER   145      36.585  50.401  41.812  1.00  0.00           H  
ATOM   2271  C   SER   145      34.727  51.981  44.995  1.00  0.00           C  
ATOM   2272  O   SER   145      33.558  52.245  45.380  1.00  0.00           O  
ATOM   2273  N   ASN   146      35.712  52.828  45.297  1.00  0.00           N  
ATOM   2274  H   ASN   146      36.622  52.597  44.923  1.00  0.00           H  
ATOM   2275  CA  ASN   146      35.571  54.079  45.987  1.00  0.00           C  
ATOM   2276  HA  ASN   146      35.110  53.837  46.944  1.00  0.00           H  
ATOM   2277  CB  ASN   146      36.928  54.719  46.410  1.00  0.00           C  
ATOM   2278  HB2 ASN   146      37.261  55.003  45.412  1.00  0.00           H  
ATOM   2279  HB3 ASN   146      37.528  53.948  46.894  1.00  0.00           H  
ATOM   2280  CG  ASN   146      36.792  55.993  47.251  1.00  0.00           C  
ATOM   2281  OD1 ASN   146      36.524  57.058  46.742  1.00  0.00           O  
ATOM   2282  ND2 ASN   146      37.095  55.897  48.546  1.00  0.00           N  
ATOM   2283 HD21 ASN   146      37.050  56.688  49.173  1.00  0.00           H  
ATOM   2284 HD22 ASN   146      37.219  54.921  48.771  1.00  0.00           H  
ATOM   2285  C   ASN   146      34.680  55.180  45.215  1.00  0.00           C  
ATOM   2286  O   ASN   146      34.659  55.211  43.975  1.00  0.00           O  
ATOM   2287  N   ALA   147      34.011  56.079  45.969  1.00  0.00           N  
ATOM   2288  H   ALA   147      34.106  56.063  46.975  1.00  0.00           H  
ATOM   2289  CA  ALA   147      33.123  57.042  45.441  1.00  0.00           C  
ATOM   2290  HA  ALA   147      32.385  56.507  44.844  1.00  0.00           H  
ATOM   2291  CB  ALA   147      32.247  57.628  46.614  1.00  0.00           C  
ATOM   2292  HB1 ALA   147      31.332  58.074  46.223  1.00  0.00           H  
ATOM   2293  HB2 ALA   147      32.014  56.877  47.369  1.00  0.00           H  
ATOM   2294  HB3 ALA   147      32.712  58.356  47.278  1.00  0.00           H  
ATOM   2295  C   ALA   147      33.737  58.144  44.549  1.00  0.00           C  
ATOM   2296  O   ALA   147      33.137  58.461  43.489  1.00  0.00           O  
ATOM   2297  N   ALA   148      34.960  58.569  44.797  1.00  0.00           N  
ATOM   2298  H   ALA   148      35.416  58.311  45.660  1.00  0.00           H  
ATOM   2299  CA  ALA   148      35.861  59.352  43.872  1.00  0.00           C  
ATOM   2300  HA  ALA   148      35.628  60.414  43.797  1.00  0.00           H  
ATOM   2301  CB  ALA   148      37.276  59.255  44.365  1.00  0.00           C  
ATOM   2302  HB1 ALA   148      37.630  58.226  44.317  1.00  0.00           H  
ATOM   2303  HB2 ALA   148      37.964  59.923  43.846  1.00  0.00           H  
ATOM   2304  HB3 ALA   148      37.341  59.637  45.384  1.00  0.00           H  
ATOM   2305  C   ALA   148      35.898  58.852  42.421  1.00  0.00           C  
ATOM   2306  O   ALA   148      35.659  59.650  41.490  1.00  0.00           O  
ATOM   2307  N   PHE   149      36.172  57.578  42.204  1.00  0.00           N  
ATOM   2308  H   PHE   149      36.153  56.963  43.005  1.00  0.00           H  
ATOM   2309  CA  PHE   149      36.258  56.948  40.883  1.00  0.00           C  
ATOM   2310  HA  PHE   149      37.125  57.412  40.413  1.00  0.00           H  
ATOM   2311  CB  PHE   149      36.483  55.483  41.107  1.00  0.00           C  
ATOM   2312  HB2 PHE   149      35.798  55.171  41.895  1.00  0.00           H  
ATOM   2313  HB3 PHE   149      37.386  55.261  41.676  1.00  0.00           H  
ATOM   2314  CG  PHE   149      36.502  54.549  39.864  1.00  0.00           C  
ATOM   2315  CD1 PHE   149      35.636  53.452  39.795  1.00  0.00           C  
ATOM   2316  HD1 PHE   149      34.910  53.229  40.563  1.00  0.00           H  
ATOM   2317  CE1 PHE   149      35.630  52.669  38.616  1.00  0.00           C  
ATOM   2318  HE1 PHE   149      34.931  51.847  38.577  1.00  0.00           H  
ATOM   2319  CZ  PHE   149      36.476  53.022  37.570  1.00  0.00           C  
ATOM   2320  HZ  PHE   149      36.366  52.421  36.679  1.00  0.00           H  
ATOM   2321  CE2 PHE   149      37.308  54.151  37.652  1.00  0.00           C  
ATOM   2322  HE2 PHE   149      37.936  54.434  36.820  1.00  0.00           H  
ATOM   2323  CD2 PHE   149      37.328  54.935  38.799  1.00  0.00           C  
ATOM   2324  HD2 PHE   149      37.872  55.858  38.663  1.00  0.00           H  
ATOM   2325  C   PHE   149      34.978  57.078  40.061  1.00  0.00           C  
ATOM   2326  O   PHE   149      35.172  57.383  38.887  1.00  0.00           O  
ATOM   2327  N   LEU   150      33.776  56.937  40.722  1.00  0.00           N  
ATOM   2328  H   LEU   150      33.867  56.665  41.690  1.00  0.00           H  
ATOM   2329  CA  LEU   150      32.437  57.295  40.158  1.00  0.00           C  
ATOM   2330  HA  LEU   150      32.377  56.667  39.269  1.00  0.00           H  
ATOM   2331  CB  LEU   150      31.283  56.869  41.039  1.00  0.00           C  
ATOM   2332  HB2 LEU   150      31.546  57.199  42.044  1.00  0.00           H  
ATOM   2333  HB3 LEU   150      31.344  55.783  41.113  1.00  0.00           H  
ATOM   2334  CG  LEU   150      29.930  57.414  40.647  1.00  0.00           C  
ATOM   2335  HG  LEU   150      29.824  58.497  40.597  1.00  0.00           H  
ATOM   2336  CD1 LEU   150      29.354  56.902  39.351  1.00  0.00           C  
ATOM   2337 HD11 LEU   150      29.118  55.861  39.573  1.00  0.00           H  
ATOM   2338 HD12 LEU   150      28.504  57.539  39.109  1.00  0.00           H  
ATOM   2339 HD13 LEU   150      30.005  57.030  38.486  1.00  0.00           H  
ATOM   2340  CD2 LEU   150      29.008  56.881  41.798  1.00  0.00           C  
ATOM   2341 HD21 LEU   150      29.360  57.367  42.708  1.00  0.00           H  
ATOM   2342 HD22 LEU   150      28.003  57.205  41.531  1.00  0.00           H  
ATOM   2343 HD23 LEU   150      29.024  55.796  41.698  1.00  0.00           H  
ATOM   2344  C   LEU   150      32.270  58.722  39.692  1.00  0.00           C  
ATOM   2345  O   LEU   150      31.977  58.997  38.533  1.00  0.00           O  
ATOM   2346  N   ALA   151      32.512  59.725  40.586  1.00  0.00           N  
ATOM   2347  H   ALA   151      32.777  59.556  41.546  1.00  0.00           H  
ATOM   2348  CA  ALA   151      32.637  61.169  40.244  1.00  0.00           C  
ATOM   2349  HA  ALA   151      31.678  61.538  39.879  1.00  0.00           H  
ATOM   2350  CB  ALA   151      32.838  61.871  41.627  1.00  0.00           C  
ATOM   2351  HB1 ALA   151      33.799  61.568  42.043  1.00  0.00           H  
ATOM   2352  HB2 ALA   151      32.738  62.944  41.458  1.00  0.00           H  
ATOM   2353  HB3 ALA   151      32.073  61.743  42.393  1.00  0.00           H  
ATOM   2354  C   ALA   151      33.636  61.435  39.143  1.00  0.00           C  
ATOM   2355  O   ALA   151      33.255  62.197  38.209  1.00  0.00           O  
ATOM   2356  N   LEU   152      34.839  60.968  39.216  1.00  0.00           N  
ATOM   2357  H   LEU   152      35.079  60.505  40.080  1.00  0.00           H  
ATOM   2358  CA  LEU   152      35.867  61.250  38.199  1.00  0.00           C  
ATOM   2359  HA  LEU   152      35.883  62.332  38.069  1.00  0.00           H  
ATOM   2360  CB  LEU   152      37.148  60.723  38.791  1.00  0.00           C  
ATOM   2361  HB2 LEU   152      36.963  59.743  39.230  1.00  0.00           H  
ATOM   2362  HB3 LEU   152      37.317  61.226  39.743  1.00  0.00           H  
ATOM   2363  CG  LEU   152      38.522  60.651  38.016  1.00  0.00           C  
ATOM   2364  HG  LEU   152      39.377  60.728  38.689  1.00  0.00           H  
ATOM   2365  CD1 LEU   152      38.632  59.372  37.118  1.00  0.00           C  
ATOM   2366 HD11 LEU   152      38.367  58.465  37.661  1.00  0.00           H  
ATOM   2367 HD12 LEU   152      38.041  59.349  36.203  1.00  0.00           H  
ATOM   2368 HD13 LEU   152      39.677  59.194  36.865  1.00  0.00           H  
ATOM   2369  CD2 LEU   152      38.764  61.876  37.093  1.00  0.00           C  
ATOM   2370 HD21 LEU   152      38.166  61.886  36.182  1.00  0.00           H  
ATOM   2371 HD22 LEU   152      38.626  62.718  37.771  1.00  0.00           H  
ATOM   2372 HD23 LEU   152      39.815  61.894  36.805  1.00  0.00           H  
ATOM   2373  C   LEU   152      35.562  60.714  36.803  1.00  0.00           C  
ATOM   2374  O   LEU   152      35.883  61.368  35.841  1.00  0.00           O  
ATOM   2375  N   CYS   153      35.103  59.453  36.687  1.00  0.00           N  
ATOM   2376  H   CYS   153      35.041  58.947  37.559  1.00  0.00           H  
ATOM   2377  CA  CYS   153      34.458  58.815  35.498  1.00  0.00           C  
ATOM   2378  HA  CYS   153      35.287  58.705  34.798  1.00  0.00           H  
ATOM   2379  CB  CYS   153      33.997  57.384  35.720  1.00  0.00           C  
ATOM   2380  HB2 CYS   153      33.571  57.100  34.757  1.00  0.00           H  
ATOM   2381  HB3 CYS   153      33.255  57.353  36.517  1.00  0.00           H  
ATOM   2382  SG  CYS   153      35.350  56.210  35.831  1.00  0.00           S  
ATOM   2383  HG  CYS   153      35.240  55.956  37.138  1.00  0.00           H  
ATOM   2384  C   CYS   153      33.377  59.727  34.911  1.00  0.00           C  
ATOM   2385  O   CYS   153      33.369  59.975  33.695  1.00  0.00           O  
ATOM   2386  N   TYR   154      32.426  60.135  35.729  1.00  0.00           N  
ATOM   2387  H   TYR   154      32.471  59.861  36.701  1.00  0.00           H  
ATOM   2388  CA  TYR   154      31.197  60.813  35.247  1.00  0.00           C  
ATOM   2389  HA  TYR   154      30.716  60.279  34.427  1.00  0.00           H  
ATOM   2390  CB  TYR   154      30.161  60.841  36.405  1.00  0.00           C  
ATOM   2391  HB2 TYR   154      30.516  61.393  37.276  1.00  0.00           H  
ATOM   2392  HB3 TYR   154      30.056  59.819  36.769  1.00  0.00           H  
ATOM   2393  CG  TYR   154      28.828  61.553  36.074  1.00  0.00           C  
ATOM   2394  CD1 TYR   154      27.798  60.730  35.571  1.00  0.00           C  
ATOM   2395  HD1 TYR   154      27.917  59.678  35.358  1.00  0.00           H  
ATOM   2396  CE1 TYR   154      26.539  61.316  35.298  1.00  0.00           C  
ATOM   2397  HE1 TYR   154      25.746  60.736  34.850  1.00  0.00           H  
ATOM   2398  CZ  TYR   154      26.322  62.687  35.623  1.00  0.00           C  
ATOM   2399  OH  TYR   154      25.097  63.192  35.508  1.00  0.00           O  
ATOM   2400  HH  TYR   154      24.845  63.662  36.307  1.00  0.00           H  
ATOM   2401  CE2 TYR   154      27.239  63.386  36.472  1.00  0.00           C  
ATOM   2402  HE2 TYR   154      26.986  64.361  36.861  1.00  0.00           H  
ATOM   2403  CD2 TYR   154      28.519  62.811  36.642  1.00  0.00           C  
ATOM   2404  HD2 TYR   154      29.264  63.370  37.189  1.00  0.00           H  
ATOM   2405  C   TYR   154      31.525  62.228  34.774  1.00  0.00           C  
ATOM   2406  O   TYR   154      30.903  62.694  33.812  1.00  0.00           O  
ATOM   2407  N   HIE   155      32.485  62.902  35.486  1.00  0.00           N  
ATOM   2408  H   HIE   155      32.894  62.375  36.245  1.00  0.00           H  
ATOM   2409  CA  HIE   155      33.053  64.149  35.077  1.00  0.00           C  
ATOM   2410  HA  HIE   155      32.278  64.877  34.838  1.00  0.00           H  
ATOM   2411  CB  HIE   155      33.814  64.654  36.360  1.00  0.00           C  
ATOM   2412  HB2 HIE   155      34.558  64.021  36.843  1.00  0.00           H  
ATOM   2413  HB3 HIE   155      33.123  64.893  37.169  1.00  0.00           H  
ATOM   2414  CG  HIE   155      34.492  65.969  36.141  1.00  0.00           C  
ATOM   2415  ND1 HIE   155      33.926  67.218  36.033  1.00  0.00           N  
ATOM   2416  CE1 HIE   155      34.926  68.052  35.767  1.00  0.00           C  
ATOM   2417  HE1 HIE   155      34.818  69.104  35.546  1.00  0.00           H  
ATOM   2418  NE2 HIE   155      36.172  67.402  35.741  1.00  0.00           N  
ATOM   2419  HE2 HIE   155      37.087  67.764  35.512  1.00  0.00           H  
ATOM   2420  CD2 HIE   155      35.850  66.037  35.979  1.00  0.00           C  
ATOM   2421  HD2 HIE   155      36.635  65.298  36.032  1.00  0.00           H  
ATOM   2422  C   HIE   155      33.896  64.128  33.846  1.00  0.00           C  
ATOM   2423  O   HIE   155      33.499  64.844  32.858  1.00  0.00           O  
ATOM   2424  N   PHE   156      34.854  63.146  33.639  1.00  0.00           N  
ATOM   2425  H   PHE   156      34.956  62.466  34.379  1.00  0.00           H  
ATOM   2426  CA  PHE   156      35.602  62.999  32.344  1.00  0.00           C  
ATOM   2427  HA  PHE   156      36.171  63.925  32.263  1.00  0.00           H  
ATOM   2428  CB  PHE   156      36.596  61.749  32.406  1.00  0.00           C  
ATOM   2429  HB2 PHE   156      36.651  61.274  31.427  1.00  0.00           H  
ATOM   2430  HB3 PHE   156      36.344  61.005  33.162  1.00  0.00           H  
ATOM   2431  CG  PHE   156      38.034  62.160  32.655  1.00  0.00           C  
ATOM   2432  CD1 PHE   156      38.679  63.101  31.816  1.00  0.00           C  
ATOM   2433  HD1 PHE   156      38.143  63.694  31.090  1.00  0.00           H  
ATOM   2434  CE1 PHE   156      40.067  63.447  31.882  1.00  0.00           C  
ATOM   2435  HE1 PHE   156      40.472  64.235  31.263  1.00  0.00           H  
ATOM   2436  CZ  PHE   156      40.874  62.780  32.846  1.00  0.00           C  
ATOM   2437  HZ  PHE   156      41.941  62.947  32.873  1.00  0.00           H  
ATOM   2438  CE2 PHE   156      40.339  61.793  33.631  1.00  0.00           C  
ATOM   2439  HE2 PHE   156      40.992  61.234  34.285  1.00  0.00           H  
ATOM   2440  CD2 PHE   156      38.927  61.509  33.550  1.00  0.00           C  
ATOM   2441  HD2 PHE   156      38.640  60.658  34.149  1.00  0.00           H  
ATOM   2442  C   PHE   156      34.683  62.823  31.107  1.00  0.00           C  
ATOM   2443  O   PHE   156      34.922  63.430  30.058  1.00  0.00           O  
ATOM   2444  N   GLU   157      33.623  61.996  31.218  1.00  0.00           N  
ATOM   2445  H   GLU   157      33.415  61.487  32.065  1.00  0.00           H  
ATOM   2446  CA  GLU   157      32.566  61.917  30.188  1.00  0.00           C  
ATOM   2447  HA  GLU   157      32.960  61.396  29.315  1.00  0.00           H  
ATOM   2448  CB  GLU   157      31.470  61.000  30.757  1.00  0.00           C  
ATOM   2449  HB2 GLU   157      31.036  61.585  31.567  1.00  0.00           H  
ATOM   2450  HB3 GLU   157      32.002  60.140  31.164  1.00  0.00           H  
ATOM   2451  CG  GLU   157      30.505  60.565  29.713  1.00  0.00           C  
ATOM   2452  HG2 GLU   157      30.552  59.478  29.640  1.00  0.00           H  
ATOM   2453  HG3 GLU   157      30.911  60.715  28.712  1.00  0.00           H  
ATOM   2454  CD  GLU   157      29.033  61.035  29.790  1.00  0.00           C  
ATOM   2455  OE1 GLU   157      28.623  61.549  30.862  1.00  0.00           O  
ATOM   2456  OE2 GLU   157      28.252  60.835  28.870  1.00  0.00           O  
ATOM   2457  C   GLU   157      31.976  63.289  29.791  1.00  0.00           C  
ATOM   2458  O   GLU   157      31.835  63.495  28.580  1.00  0.00           O  
ATOM   2459  N   SER   158      31.843  64.192  30.792  1.00  0.00           N  
ATOM   2460  H   SER   158      31.904  63.948  31.770  1.00  0.00           H  
ATOM   2461  CA  SER   158      31.294  65.508  30.466  1.00  0.00           C  
ATOM   2462  HA  SER   158      30.483  65.203  29.804  1.00  0.00           H  
ATOM   2463  CB  SER   158      30.917  66.308  31.707  1.00  0.00           C  
ATOM   2464  HB2 SER   158      31.882  66.610  32.114  1.00  0.00           H  
ATOM   2465  HB3 SER   158      30.294  65.700  32.363  1.00  0.00           H  
ATOM   2466  OG  SER   158      30.217  67.500  31.316  1.00  0.00           O  
ATOM   2467  HG  SER   158      29.265  67.388  31.374  1.00  0.00           H  
ATOM   2468  C   SER   158      32.270  66.344  29.606  1.00  0.00           C  
ATOM   2469  O   SER   158      31.939  67.018  28.627  1.00  0.00           O  
ATOM   2470  N   LEU   159      33.547  66.298  29.962  1.00  0.00           N  
ATOM   2471  H   LEU   159      33.721  65.551  30.619  1.00  0.00           H  
ATOM   2472  CA  LEU   159      34.603  67.049  29.262  1.00  0.00           C  
ATOM   2473  HA  LEU   159      34.250  68.066  29.094  1.00  0.00           H  
ATOM   2474  CB  LEU   159      35.871  67.225  30.139  1.00  0.00           C  
ATOM   2475  HB2 LEU   159      36.453  68.030  29.690  1.00  0.00           H  
ATOM   2476  HB3 LEU   159      36.378  66.283  29.925  1.00  0.00           H  
ATOM   2477  CG  LEU   159      35.840  67.529  31.670  1.00  0.00           C  
ATOM   2478  HG  LEU   159      35.175  66.812  32.153  1.00  0.00           H  
ATOM   2479  CD1 LEU   159      37.288  67.371  32.194  1.00  0.00           C  
ATOM   2480 HD11 LEU   159      37.820  66.518  31.772  1.00  0.00           H  
ATOM   2481 HD12 LEU   159      37.885  68.255  31.967  1.00  0.00           H  
ATOM   2482 HD13 LEU   159      37.310  67.191  33.269  1.00  0.00           H  
ATOM   2483  CD2 LEU   159      35.374  68.983  31.886  1.00  0.00           C  
ATOM   2484 HD21 LEU   159      34.365  69.129  31.501  1.00  0.00           H  
ATOM   2485 HD22 LEU   159      35.238  69.250  32.933  1.00  0.00           H  
ATOM   2486 HD23 LEU   159      36.066  69.692  31.430  1.00  0.00           H  
ATOM   2487  C   LEU   159      34.883  66.417  27.940  1.00  0.00           C  
ATOM   2488  O   LEU   159      35.307  67.103  26.973  1.00  0.00           O  
ATOM   2489  N   LYS   160      34.726  65.091  27.790  1.00  0.00           N  
ATOM   2490  H   LYS   160      34.402  64.579  28.598  1.00  0.00           H  
ATOM   2491  CA  LYS   160      34.826  64.438  26.512  1.00  0.00           C  
ATOM   2492  HA  LYS   160      35.699  64.872  26.025  1.00  0.00           H  
ATOM   2493  CB  LYS   160      34.936  62.902  26.695  1.00  0.00           C  
ATOM   2494  HB2 LYS   160      34.178  62.439  27.327  1.00  0.00           H  
ATOM   2495  HB3 LYS   160      35.940  62.603  26.998  1.00  0.00           H  
ATOM   2496  CG  LYS   160      34.828  62.117  25.389  1.00  0.00           C  
ATOM   2497  HG2 LYS   160      35.602  62.477  24.711  1.00  0.00           H  
ATOM   2498  HG3 LYS   160      33.842  62.329  24.976  1.00  0.00           H  
ATOM   2499  CD  LYS   160      34.894  60.669  25.598  1.00  0.00           C  
ATOM   2500  HD2 LYS   160      34.264  60.257  26.386  1.00  0.00           H  
ATOM   2501  HD3 LYS   160      35.932  60.382  25.766  1.00  0.00           H  
ATOM   2502  CE  LYS   160      34.402  59.906  24.333  1.00  0.00           C  
ATOM   2503  HE2 LYS   160      33.346  60.068  24.118  1.00  0.00           H  
ATOM   2504  HE3 LYS   160      34.575  58.833  24.419  1.00  0.00           H  
ATOM   2505  NZ  LYS   160      35.229  60.337  23.228  1.00  0.00           N  
ATOM   2506  HZ1 LYS   160      35.241  59.668  22.471  1.00  0.00           H  
ATOM   2507  HZ2 LYS   160      36.202  60.355  23.501  1.00  0.00           H  
ATOM   2508  HZ3 LYS   160      34.888  61.196  22.822  1.00  0.00           H  
ATOM   2509  C   LYS   160      33.655  64.919  25.585  1.00  0.00           C  
ATOM   2510  O   LYS   160      33.930  65.349  24.475  1.00  0.00           O  
ATOM   2511  N   LYS   161      32.420  64.865  26.015  1.00  0.00           N  
ATOM   2512  H   LYS   161      32.276  64.594  26.977  1.00  0.00           H  
ATOM   2513  CA  LYS   161      31.299  64.812  25.188  1.00  0.00           C  
ATOM   2514  HA  LYS   161      31.464  64.338  24.220  1.00  0.00           H  
ATOM   2515  CB  LYS   161      30.302  63.873  25.935  1.00  0.00           C  
ATOM   2516  HB2 LYS   161      29.311  64.057  25.520  1.00  0.00           H  
ATOM   2517  HB3 LYS   161      30.089  64.254  26.934  1.00  0.00           H  
ATOM   2518  CG  LYS   161      30.688  62.370  25.900  1.00  0.00           C  
ATOM   2519  HG2 LYS   161      30.068  61.814  26.604  1.00  0.00           H  
ATOM   2520  HG3 LYS   161      31.727  62.259  26.210  1.00  0.00           H  
ATOM   2521  CD  LYS   161      30.431  61.752  24.531  1.00  0.00           C  
ATOM   2522  HD2 LYS   161      30.631  60.685  24.437  1.00  0.00           H  
ATOM   2523  HD3 LYS   161      31.136  62.226  23.849  1.00  0.00           H  
ATOM   2524  CE  LYS   161      29.007  61.927  24.010  1.00  0.00           C  
ATOM   2525  HE2 LYS   161      29.041  61.532  22.995  1.00  0.00           H  
ATOM   2526  HE3 LYS   161      28.719  62.979  24.005  1.00  0.00           H  
ATOM   2527  NZ  LYS   161      28.024  61.168  24.869  1.00  0.00           N  
ATOM   2528  HZ1 LYS   161      28.184  60.171  24.859  1.00  0.00           H  
ATOM   2529  HZ2 LYS   161      27.073  61.395  24.615  1.00  0.00           H  
ATOM   2530  HZ3 LYS   161      27.921  61.605  25.774  1.00  0.00           H  
ATOM   2531  C   LYS   161      30.630  66.135  25.045  1.00  0.00           C  
ATOM   2532  O   LYS   161      30.074  66.423  23.984  1.00  0.00           O  
ATOM   2533  N   GLU   162      30.583  66.978  26.089  1.00  0.00           N  
ATOM   2534  H   GLU   162      30.999  66.699  26.965  1.00  0.00           H  
ATOM   2535  CA  GLU   162      30.006  68.363  26.087  1.00  0.00           C  
ATOM   2536  HA  GLU   162      29.201  68.398  25.353  1.00  0.00           H  
ATOM   2537  CB  GLU   162      29.506  68.613  27.464  1.00  0.00           C  
ATOM   2538  HB2 GLU   162      30.458  68.653  27.994  1.00  0.00           H  
ATOM   2539  HB3 GLU   162      28.832  67.884  27.913  1.00  0.00           H  
ATOM   2540  CG  GLU   162      28.723  69.908  27.524  1.00  0.00           C  
ATOM   2541  HG2 GLU   162      29.295  70.767  27.172  1.00  0.00           H  
ATOM   2542  HG3 GLU   162      28.496  70.212  28.546  1.00  0.00           H  
ATOM   2543  CD  GLU   162      27.383  69.859  26.729  1.00  0.00           C  
ATOM   2544  OE1 GLU   162      27.183  70.751  25.864  1.00  0.00           O  
ATOM   2545  OE2 GLU   162      26.561  68.950  27.020  1.00  0.00           O  
ATOM   2546  C   GLU   162      31.067  69.396  25.656  1.00  0.00           C  
ATOM   2547  O   GLU   162      30.705  70.389  24.959  1.00  0.00           O  
ATOM   2548  N   HIE   163      32.396  69.219  25.948  1.00  0.00           N  
ATOM   2549  H   HIE   163      32.649  68.396  26.477  1.00  0.00           H  
ATOM   2550  CA  HIE   163      33.421  70.190  25.726  1.00  0.00           C  
ATOM   2551  HA  HIE   163      32.962  71.155  25.507  1.00  0.00           H  
ATOM   2552  CB  HIE   163      34.063  70.508  27.156  1.00  0.00           C  
ATOM   2553  HB2 HIE   163      34.789  71.308  27.013  1.00  0.00           H  
ATOM   2554  HB3 HIE   163      34.528  69.570  27.457  1.00  0.00           H  
ATOM   2555  CG  HIE   163      33.078  71.057  28.214  1.00  0.00           C  
ATOM   2556  ND1 HIE   163      32.800  72.436  28.414  1.00  0.00           N  
ATOM   2557  CE1 HIE   163      31.813  72.467  29.334  1.00  0.00           C  
ATOM   2558  HE1 HIE   163      31.183  73.270  29.689  1.00  0.00           H  
ATOM   2559  NE2 HIE   163      31.522  71.225  29.656  1.00  0.00           N  
ATOM   2560  HE2 HIE   163      30.755  70.905  30.230  1.00  0.00           H  
ATOM   2561  CD2 HIE   163      32.351  70.321  29.053  1.00  0.00           C  
ATOM   2562  HD2 HIE   163      32.312  69.248  29.169  1.00  0.00           H  
ATOM   2563  C   HIE   163      34.572  69.798  24.775  1.00  0.00           C  
ATOM   2564  O   HIE   163      35.245  70.710  24.289  1.00  0.00           O  
ATOM   2565  N   HIP   164      34.631  68.530  24.470  1.00  0.00           N  
ATOM   2566  H   HIP   164      33.897  67.873  24.692  1.00  0.00           H  
ATOM   2567  CA  HIP   164      35.647  68.006  23.625  1.00  0.00           C  
ATOM   2568  HA  HIP   164      35.527  66.933  23.775  1.00  0.00           H  
ATOM   2569  CB  HIP   164      35.347  68.168  22.082  1.00  0.00           C  
ATOM   2570  HB2 HIP   164      35.846  67.522  21.359  1.00  0.00           H  
ATOM   2571  HB3 HIP   164      35.524  69.210  21.818  1.00  0.00           H  
ATOM   2572  CG  HIP   164      33.901  67.919  21.650  1.00  0.00           C  
ATOM   2573  ND1 HIP   164      33.210  66.785  21.795  1.00  0.00           N  
ATOM   2574  HD1 HIP   164      33.602  65.944  22.195  1.00  0.00           H  
ATOM   2575  CE1 HIP   164      31.995  66.958  21.230  1.00  0.00           C  
ATOM   2576  HE1 HIP   164      31.308  66.136  21.085  1.00  0.00           H  
ATOM   2577  NE2 HIP   164      31.952  68.212  20.660  1.00  0.00           N  
ATOM   2578  HE2 HIP   164      31.232  68.546  20.035  1.00  0.00           H  
ATOM   2579  CD2 HIP   164      33.136  68.852  21.004  1.00  0.00           C  
ATOM   2580  HD2 HIP   164      33.497  69.830  20.723  1.00  0.00           H  
ATOM   2581  C   HIP   164      37.120  68.373  23.970  1.00  0.00           C  
ATOM   2582  O   HIP   164      37.958  68.691  23.163  1.00  0.00           O  
ATOM   2583  N   ILE   165      37.436  68.382  25.264  1.00  0.00           N  
ATOM   2584  H   ILE   165      36.700  67.995  25.837  1.00  0.00           H  
ATOM   2585  CA  ILE   165      38.771  68.486  25.875  1.00  0.00           C  
ATOM   2586  HA  ILE   165      39.504  68.968  25.228  1.00  0.00           H  
ATOM   2587  CB  ILE   165      38.632  68.996  27.293  1.00  0.00           C  
ATOM   2588  HB  ILE   165      37.889  68.428  27.852  1.00  0.00           H  
ATOM   2589  CG2 ILE   165      39.950  68.896  28.063  1.00  0.00           C  
ATOM   2590 HG21 ILE   165      40.489  67.954  27.965  1.00  0.00           H  
ATOM   2591 HG22 ILE   165      40.546  69.735  27.703  1.00  0.00           H  
ATOM   2592 HG23 ILE   165      39.858  69.090  29.132  1.00  0.00           H  
ATOM   2593  CG1 ILE   165      38.239  70.471  27.290  1.00  0.00           C  
ATOM   2594 HG12 ILE   165      37.539  70.627  26.469  1.00  0.00           H  
ATOM   2595 HG13 ILE   165      39.114  71.042  26.981  1.00  0.00           H  
ATOM   2596  CD1 ILE   165      37.606  70.921  28.576  1.00  0.00           C  
ATOM   2597 HD11 ILE   165      37.277  71.960  28.575  1.00  0.00           H  
ATOM   2598 HD12 ILE   165      36.670  70.368  28.650  1.00  0.00           H  
ATOM   2599 HD13 ILE   165      38.277  70.745  29.417  1.00  0.00           H  
ATOM   2600  C   ILE   165      39.317  67.061  25.885  1.00  0.00           C  
ATOM   2601  O   ILE   165      38.554  66.127  25.960  1.00  0.00           O  
ATOM   2602  N   ASP   166      40.622  66.937  25.652  1.00  0.00           N  
ATOM   2603  H   ASP   166      41.062  67.836  25.515  1.00  0.00           H  
ATOM   2604  CA  ASP   166      41.256  65.683  25.475  1.00  0.00           C  
ATOM   2605  HA  ASP   166      40.551  64.948  25.086  1.00  0.00           H  
ATOM   2606  CB  ASP   166      42.404  65.736  24.430  1.00  0.00           C  
ATOM   2607  HB2 ASP   166      43.268  66.216  24.890  1.00  0.00           H  
ATOM   2608  HB3 ASP   166      42.022  66.189  23.514  1.00  0.00           H  
ATOM   2609  CG  ASP   166      42.946  64.353  23.975  1.00  0.00           C  
ATOM   2610  OD1 ASP   166      42.440  63.374  24.526  1.00  0.00           O  
ATOM   2611  OD2 ASP   166      43.802  64.287  23.046  1.00  0.00           O  
ATOM   2612  C   ASP   166      41.839  65.049  26.744  1.00  0.00           C  
ATOM   2613  O   ASP   166      42.705  65.634  27.402  1.00  0.00           O  
ATOM   2614  N   THR   167      41.268  63.904  27.179  1.00  0.00           N  
ATOM   2615  H   THR   167      40.634  63.512  26.498  1.00  0.00           H  
ATOM   2616  CA  THR   167      41.692  63.080  28.313  1.00  0.00           C  
ATOM   2617  HA  THR   167      41.748  63.717  29.195  1.00  0.00           H  
ATOM   2618  CB  THR   167      40.569  62.024  28.629  1.00  0.00           C  
ATOM   2619  HB  THR   167      40.627  61.660  29.655  1.00  0.00           H  
ATOM   2620  CG2 THR   167      39.177  62.667  28.599  1.00  0.00           C  
ATOM   2621 HG21 THR   167      38.757  62.848  27.610  1.00  0.00           H  
ATOM   2622 HG22 THR   167      38.474  61.955  29.032  1.00  0.00           H  
ATOM   2623 HG23 THR   167      39.181  63.657  29.054  1.00  0.00           H  
ATOM   2624  OG1 THR   167      40.571  60.893  27.790  1.00  0.00           O  
ATOM   2625  HG1 THR   167      39.911  60.288  28.137  1.00  0.00           H  
ATOM   2626  C   THR   167      43.094  62.365  28.258  1.00  0.00           C  
ATOM   2627  O   THR   167      43.659  62.104  29.340  1.00  0.00           O  
ATOM   2628  N   SER   168      43.602  62.093  27.060  1.00  0.00           N  
ATOM   2629  H   SER   168      43.028  62.212  26.238  1.00  0.00           H  
ATOM   2630  CA  SER   168      44.869  61.430  26.729  1.00  0.00           C  
ATOM   2631  HA  SER   168      45.088  60.552  27.337  1.00  0.00           H  
ATOM   2632  CB  SER   168      44.835  61.181  25.203  1.00  0.00           C  
ATOM   2633  HB2 SER   168      43.917  60.703  24.861  1.00  0.00           H  
ATOM   2634  HB3 SER   168      45.537  60.414  24.875  1.00  0.00           H  
ATOM   2635  OG  SER   168      45.120  62.307  24.365  1.00  0.00           O  
ATOM   2636  HG  SER   168      44.352  62.846  24.163  1.00  0.00           H  
ATOM   2637  C   SER   168      46.066  62.349  27.051  1.00  0.00           C  
ATOM   2638  O   SER   168      47.176  61.880  27.338  1.00  0.00           O  
ATOM   2639  N   LYS   169      45.799  63.659  27.157  1.00  0.00           N  
ATOM   2640  H   LYS   169      44.903  64.022  26.863  1.00  0.00           H  
ATOM   2641  CA  LYS   169      46.766  64.670  27.629  1.00  0.00           C  
ATOM   2642  HA  LYS   169      47.537  64.638  26.860  1.00  0.00           H  
ATOM   2643  CB  LYS   169      46.054  66.022  27.607  1.00  0.00           C  
ATOM   2644  HB2 LYS   169      45.412  66.053  28.487  1.00  0.00           H  
ATOM   2645  HB3 LYS   169      45.303  66.170  26.831  1.00  0.00           H  
ATOM   2646  CG  LYS   169      47.132  67.125  27.595  1.00  0.00           C  
ATOM   2647  HG2 LYS   169      47.917  66.890  26.877  1.00  0.00           H  
ATOM   2648  HG3 LYS   169      47.551  67.179  28.599  1.00  0.00           H  
ATOM   2649  CD  LYS   169      46.552  68.504  27.318  1.00  0.00           C  
ATOM   2650  HD2 LYS   169      45.729  68.658  28.015  1.00  0.00           H  
ATOM   2651  HD3 LYS   169      46.126  68.489  26.314  1.00  0.00           H  
ATOM   2652  CE  LYS   169      47.570  69.632  27.433  1.00  0.00           C  
ATOM   2653  HE2 LYS   169      47.224  70.595  27.060  1.00  0.00           H  
ATOM   2654  HE3 LYS   169      48.451  69.417  26.828  1.00  0.00           H  
ATOM   2655  NZ  LYS   169      48.064  69.794  28.800  1.00  0.00           N  
ATOM   2656  HZ1 LYS   169      47.308  70.109  29.390  1.00  0.00           H  
ATOM   2657  HZ2 LYS   169      48.799  70.474  28.930  1.00  0.00           H  
ATOM   2658  HZ3 LYS   169      48.440  68.936  29.177  1.00  0.00           H  
ATOM   2659  C   LYS   169      47.357  64.473  28.966  1.00  0.00           C  
ATOM   2660  O   LYS   169      48.471  64.858  29.295  1.00  0.00           O  
ATOM   2661  N   TYR   170      46.500  63.941  29.885  1.00  0.00           N  
ATOM   2662  H   TYR   170      45.572  63.697  29.569  1.00  0.00           H  
ATOM   2663  CA  TYR   170      46.772  63.711  31.225  1.00  0.00           C  
ATOM   2664  HA  TYR   170      47.355  64.588  31.506  1.00  0.00           H  
ATOM   2665  CB  TYR   170      45.490  63.423  32.025  1.00  0.00           C  
ATOM   2666  HB2 TYR   170      45.660  63.016  33.022  1.00  0.00           H  
ATOM   2667  HB3 TYR   170      44.778  62.743  31.558  1.00  0.00           H  
ATOM   2668  CG  TYR   170      44.679  64.729  32.270  1.00  0.00           C  
ATOM   2669  CD1 TYR   170      45.213  65.709  33.150  1.00  0.00           C  
ATOM   2670  HD1 TYR   170      46.119  65.512  33.704  1.00  0.00           H  
ATOM   2671  CE1 TYR   170      44.516  66.927  33.315  1.00  0.00           C  
ATOM   2672  HE1 TYR   170      44.978  67.672  33.945  1.00  0.00           H  
ATOM   2673  CZ  TYR   170      43.206  67.081  32.808  1.00  0.00           C  
ATOM   2674  OH  TYR   170      42.507  68.217  33.021  1.00  0.00           O  
ATOM   2675  HH  TYR   170      42.968  68.816  33.613  1.00  0.00           H  
ATOM   2676  CE2 TYR   170      42.697  66.107  31.928  1.00  0.00           C  
ATOM   2677  HE2 TYR   170      41.689  66.252  31.569  1.00  0.00           H  
ATOM   2678  CD2 TYR   170      43.450  64.951  31.642  1.00  0.00           C  
ATOM   2679  HD2 TYR   170      42.984  64.160  31.073  1.00  0.00           H  
ATOM   2680  C   TYR   170      47.671  62.514  31.475  1.00  0.00           C  
ATOM   2681  O   TYR   170      48.481  62.380  32.459  1.00  0.00           O  
ATOM   2682  N   LYS   171      47.761  61.581  30.521  1.00  0.00           N  
ATOM   2683  H   LYS   171      47.192  61.684  29.693  1.00  0.00           H  
ATOM   2684  CA  LYS   171      48.891  60.559  30.484  1.00  0.00           C  
ATOM   2685  HA  LYS   171      48.777  60.065  31.449  1.00  0.00           H  
ATOM   2686  CB  LYS   171      48.705  59.605  29.345  1.00  0.00           C  
ATOM   2687  HB2 LYS   171      49.590  58.972  29.272  1.00  0.00           H  
ATOM   2688  HB3 LYS   171      48.621  60.141  28.400  1.00  0.00           H  
ATOM   2689  CG  LYS   171      47.426  58.676  29.448  1.00  0.00           C  
ATOM   2690  HG2 LYS   171      46.625  59.397  29.609  1.00  0.00           H  
ATOM   2691  HG3 LYS   171      47.424  58.072  30.356  1.00  0.00           H  
ATOM   2692  CD  LYS   171      47.094  57.959  28.150  1.00  0.00           C  
ATOM   2693  HD2 LYS   171      46.949  58.719  27.382  1.00  0.00           H  
ATOM   2694  HD3 LYS   171      46.327  57.220  28.382  1.00  0.00           H  
ATOM   2695  CE  LYS   171      48.298  57.070  27.763  1.00  0.00           C  
ATOM   2696  HE2 LYS   171      48.489  56.274  28.484  1.00  0.00           H  
ATOM   2697  HE3 LYS   171      49.185  57.702  27.710  1.00  0.00           H  
ATOM   2698  NZ  LYS   171      48.109  56.423  26.514  1.00  0.00           N  
ATOM   2699  HZ1 LYS   171      48.004  57.124  25.795  1.00  0.00           H  
ATOM   2700  HZ2 LYS   171      47.295  55.828  26.456  1.00  0.00           H  
ATOM   2701  HZ3 LYS   171      48.879  55.794  26.335  1.00  0.00           H  
ATOM   2702  C   LYS   171      50.253  61.194  30.526  1.00  0.00           C  
ATOM   2703  O   LYS   171      50.511  62.215  29.811  1.00  0.00           O  
ATOM   2704  N   ASP   172      51.158  60.612  31.333  1.00  0.00           N  
ATOM   2705  H   ASP   172      50.794  59.864  31.906  1.00  0.00           H  
ATOM   2706  CA  ASP   172      52.559  60.998  31.626  1.00  0.00           C  
ATOM   2707  HA  ASP   172      52.986  60.379  32.415  1.00  0.00           H  
ATOM   2708  CB  ASP   172      53.441  60.610  30.482  1.00  0.00           C  
ATOM   2709  HB2 ASP   172      54.418  61.037  30.707  1.00  0.00           H  
ATOM   2710  HB3 ASP   172      53.097  60.995  29.522  1.00  0.00           H  
ATOM   2711  CG  ASP   172      53.581  59.115  30.191  1.00  0.00           C  
ATOM   2712  OD1 ASP   172      54.562  58.799  29.532  1.00  0.00           O  
ATOM   2713  OD2 ASP   172      52.848  58.244  30.775  1.00  0.00           O  
ATOM   2714  C   ASP   172      52.730  62.474  32.097  1.00  0.00           C  
ATOM   2715  O   ASP   172      53.863  62.918  32.215  1.00  0.00           O  
ATOM   2716  N   SER   173      51.599  63.188  32.357  1.00  0.00           N  
ATOM   2717  H   SER   173      50.699  62.730  32.367  1.00  0.00           H  
ATOM   2718  CA  SER   173      51.793  64.637  32.715  1.00  0.00           C  
ATOM   2719  HA  SER   173      52.772  65.016  32.421  1.00  0.00           H  
ATOM   2720  CB  SER   173      51.003  65.450  31.630  1.00  0.00           C  
ATOM   2721  HB2 SER   173      49.945  65.195  31.703  1.00  0.00           H  
ATOM   2722  HB3 SER   173      51.328  65.260  30.608  1.00  0.00           H  
ATOM   2723  OG  SER   173      51.016  66.813  31.932  1.00  0.00           O  
ATOM   2724  HG  SER   173      50.183  67.200  31.650  1.00  0.00           H  
ATOM   2725  C   SER   173      51.514  64.997  34.147  1.00  0.00           C  
ATOM   2726  O   SER   173      50.683  64.359  34.809  1.00  0.00           O  
ATOM   2727  N   ASP   174      52.186  66.026  34.641  1.00  0.00           N  
ATOM   2728  H   ASP   174      52.790  66.478  33.969  1.00  0.00           H  
ATOM   2729  CA  ASP   174      52.101  66.652  35.986  1.00  0.00           C  
ATOM   2730  HA  ASP   174      51.859  65.904  36.741  1.00  0.00           H  
ATOM   2731  CB  ASP   174      53.513  67.095  36.438  1.00  0.00           C  
ATOM   2732  HB2 ASP   174      54.210  66.288  36.209  1.00  0.00           H  
ATOM   2733  HB3 ASP   174      53.536  67.275  37.512  1.00  0.00           H  
ATOM   2734  CG  ASP   174      53.968  68.350  35.761  1.00  0.00           C  
ATOM   2735  OD1 ASP   174      54.956  69.012  36.134  1.00  0.00           O  
ATOM   2736  OD2 ASP   174      53.455  68.636  34.705  1.00  0.00           O  
ATOM   2737  C   ASP   174      51.089  67.775  36.276  1.00  0.00           C  
ATOM   2738  O   ASP   174      50.959  68.216  37.401  1.00  0.00           O  
ATOM   2739  N   GLU   175      50.306  68.095  35.269  1.00  0.00           N  
ATOM   2740  H   GLU   175      50.501  67.675  34.372  1.00  0.00           H  
ATOM   2741  CA  GLU   175      49.065  68.885  35.433  1.00  0.00           C  
ATOM   2742  HA  GLU   175      49.468  69.784  35.900  1.00  0.00           H  
ATOM   2743  CB  GLU   175      48.430  69.309  34.085  1.00  0.00           C  
ATOM   2744  HB2 GLU   175      49.082  69.909  33.450  1.00  0.00           H  
ATOM   2745  HB3 GLU   175      47.539  69.897  34.303  1.00  0.00           H  
ATOM   2746  CG  GLU   175      48.062  68.125  33.202  1.00  0.00           C  
ATOM   2747  HG2 GLU   175      47.084  67.746  33.498  1.00  0.00           H  
ATOM   2748  HG3 GLU   175      48.848  67.377  33.308  1.00  0.00           H  
ATOM   2749  CD  GLU   175      47.955  68.507  31.699  1.00  0.00           C  
ATOM   2750  OE1 GLU   175      47.063  69.199  31.249  1.00  0.00           O  
ATOM   2751  OE2 GLU   175      48.932  68.144  30.984  1.00  0.00           O  
ATOM   2752  C   GLU   175      48.003  68.223  36.345  1.00  0.00           C  
ATOM   2753  O   GLU   175      47.718  67.044  36.223  1.00  0.00           O  
ATOM   2754  N   GLU   176      47.376  68.990  37.294  1.00  0.00           N  
ATOM   2755  H   GLU   176      47.638  69.965  37.326  1.00  0.00           H  
ATOM   2756  CA  GLU   176      46.363  68.517  38.256  1.00  0.00           C  
ATOM   2757  HA  GLU   176      46.381  67.436  38.392  1.00  0.00           H  
ATOM   2758  CB  GLU   176      46.525  69.120  39.668  1.00  0.00           C  
ATOM   2759  HB2 GLU   176      45.608  68.961  40.236  1.00  0.00           H  
ATOM   2760  HB3 GLU   176      46.571  70.194  39.491  1.00  0.00           H  
ATOM   2761  CG  GLU   176      47.790  68.650  40.434  1.00  0.00           C  
ATOM   2762  HG2 GLU   176      48.629  68.704  39.740  1.00  0.00           H  
ATOM   2763  HG3 GLU   176      47.592  67.611  40.698  1.00  0.00           H  
ATOM   2764  CD  GLU   176      48.229  69.604  41.597  1.00  0.00           C  
ATOM   2765  OE1 GLU   176      48.726  69.092  42.622  1.00  0.00           O  
ATOM   2766  OE2 GLU   176      48.022  70.854  41.500  1.00  0.00           O  
ATOM   2767  C   GLU   176      44.959  68.685  37.633  1.00  0.00           C  
ATOM   2768  O   GLU   176      44.605  69.766  37.157  1.00  0.00           O  
ATOM   2769  N   LEU   177      44.136  67.696  37.882  1.00  0.00           N  
ATOM   2770  H   LEU   177      44.535  66.884  38.332  1.00  0.00           H  
ATOM   2771  CA  LEU   177      42.713  67.671  37.695  1.00  0.00           C  
ATOM   2772  HA  LEU   177      42.395  68.407  36.956  1.00  0.00           H  
ATOM   2773  CB  LEU   177      42.281  66.248  37.124  1.00  0.00           C  
ATOM   2774  HB2 LEU   177      42.485  65.433  37.819  1.00  0.00           H  
ATOM   2775  HB3 LEU   177      42.878  66.039  36.237  1.00  0.00           H  
ATOM   2776  CG  LEU   177      40.760  66.121  36.771  1.00  0.00           C  
ATOM   2777  HG  LEU   177      40.234  67.036  36.501  1.00  0.00           H  
ATOM   2778  CD1 LEU   177      40.559  65.217  35.559  1.00  0.00           C  
ATOM   2779 HD11 LEU   177      41.122  64.305  35.760  1.00  0.00           H  
ATOM   2780 HD12 LEU   177      39.507  65.111  35.292  1.00  0.00           H  
ATOM   2781 HD13 LEU   177      41.076  65.656  34.706  1.00  0.00           H  
ATOM   2782  CD2 LEU   177      39.963  65.398  37.864  1.00  0.00           C  
ATOM   2783 HD21 LEU   177      38.901  65.319  37.633  1.00  0.00           H  
ATOM   2784 HD22 LEU   177      40.396  64.400  37.923  1.00  0.00           H  
ATOM   2785 HD23 LEU   177      40.081  65.924  38.811  1.00  0.00           H  
ATOM   2786  C   LEU   177      41.968  67.998  38.968  1.00  0.00           C  
ATOM   2787  O   LEU   177      42.360  67.648  40.036  1.00  0.00           O  
ATOM   2788  N   THR   178      40.737  68.583  38.873  1.00  0.00           N  
ATOM   2789  H   THR   178      40.543  68.916  37.940  1.00  0.00           H  
ATOM   2790  CA  THR   178      39.843  68.988  40.003  1.00  0.00           C  
ATOM   2791  HA  THR   178      40.130  68.367  40.852  1.00  0.00           H  
ATOM   2792  CB  THR   178      40.068  70.510  40.406  1.00  0.00           C  
ATOM   2793  HB  THR   178      39.518  71.183  39.748  1.00  0.00           H  
ATOM   2794  CG2 THR   178      39.450  70.679  41.824  1.00  0.00           C  
ATOM   2795 HG21 THR   178      39.979  70.134  42.606  1.00  0.00           H  
ATOM   2796 HG22 THR   178      39.524  71.732  42.099  1.00  0.00           H  
ATOM   2797 HG23 THR   178      38.414  70.348  41.903  1.00  0.00           H  
ATOM   2798  OG1 THR   178      41.390  70.872  40.604  1.00  0.00           O  
ATOM   2799  HG1 THR   178      41.864  71.084  39.797  1.00  0.00           H  
ATOM   2800  C   THR   178      38.315  68.791  39.758  1.00  0.00           C  
ATOM   2801  O   THR   178      37.722  69.454  38.905  1.00  0.00           O  
ATOM   2802  N   ILE   179      37.651  67.975  40.527  1.00  0.00           N  
ATOM   2803  H   ILE   179      38.158  67.537  41.283  1.00  0.00           H  
ATOM   2804  CA  ILE   179      36.210  67.647  40.409  1.00  0.00           C  
ATOM   2805  HA  ILE   179      35.925  67.620  39.357  1.00  0.00           H  
ATOM   2806  CB  ILE   179      35.947  66.265  40.985  1.00  0.00           C  
ATOM   2807  HB  ILE   179      36.288  66.316  42.019  1.00  0.00           H  
ATOM   2808  CG2 ILE   179      34.518  65.788  41.011  1.00  0.00           C  
ATOM   2809 HG21 ILE   179      33.897  66.447  41.618  1.00  0.00           H  
ATOM   2810 HG22 ILE   179      34.151  65.804  39.984  1.00  0.00           H  
ATOM   2811 HG23 ILE   179      34.507  64.788  41.443  1.00  0.00           H  
ATOM   2812  CG1 ILE   179      36.752  65.184  40.211  1.00  0.00           C  
ATOM   2813 HG12 ILE   179      37.812  65.433  40.162  1.00  0.00           H  
ATOM   2814 HG13 ILE   179      36.232  65.051  39.262  1.00  0.00           H  
ATOM   2815  CD1 ILE   179      36.823  63.796  40.849  1.00  0.00           C  
ATOM   2816 HD11 ILE   179      35.856  63.305  40.955  1.00  0.00           H  
ATOM   2817 HD12 ILE   179      37.455  63.179  40.211  1.00  0.00           H  
ATOM   2818 HD13 ILE   179      37.216  63.976  41.850  1.00  0.00           H  
ATOM   2819  C   ILE   179      35.365  68.674  41.119  1.00  0.00           C  
ATOM   2820  O   ILE   179      35.754  69.203  42.180  1.00  0.00           O  
ATOM   2821  N   PRO   180      34.253  69.171  40.544  1.00  0.00           N  
ATOM   2822  CD  PRO   180      33.724  68.717  39.298  1.00  0.00           C  
ATOM   2823  HD2 PRO   180      33.618  67.656  39.073  1.00  0.00           H  
ATOM   2824  HD3 PRO   180      34.367  69.087  38.499  1.00  0.00           H  
ATOM   2825  CG  PRO   180      32.332  69.363  39.167  1.00  0.00           C  
ATOM   2826  HG2 PRO   180      32.113  69.533  38.113  1.00  0.00           H  
ATOM   2827  HG3 PRO   180      31.689  68.638  39.667  1.00  0.00           H  
ATOM   2828  CB  PRO   180      32.462  70.565  40.019  1.00  0.00           C  
ATOM   2829  HB2 PRO   180      32.753  71.395  39.375  1.00  0.00           H  
ATOM   2830  HB3 PRO   180      31.514  70.836  40.483  1.00  0.00           H  
ATOM   2831  CA  PRO   180      33.363  70.185  41.164  1.00  0.00           C  
ATOM   2832  HA  PRO   180      34.039  70.988  41.457  1.00  0.00           H  
ATOM   2833  C   PRO   180      32.619  69.691  42.433  1.00  0.00           C  
ATOM   2834  O   PRO   180      31.709  68.869  42.335  1.00  0.00           O  
ATOM   2835  N   GLY   181      32.997  70.246  43.574  1.00  0.00           N  
ATOM   2836  H   GLY   181      33.821  70.831  43.571  1.00  0.00           H  
ATOM   2837  CA  GLY   181      32.286  70.044  44.802  1.00  0.00           C  
ATOM   2838  HA2 GLY   181      31.218  69.900  44.638  1.00  0.00           H  
ATOM   2839  HA3 GLY   181      32.469  70.842  45.522  1.00  0.00           H  
ATOM   2840  C   GLY   181      32.698  68.770  45.507  1.00  0.00           C  
ATOM   2841  O   GLY   181      32.052  68.375  46.477  1.00  0.00           O  
ATOM   2842  N   PHE   182      33.648  67.980  45.091  1.00  0.00           N  
ATOM   2843  H   PHE   182      34.021  68.266  44.197  1.00  0.00           H  
ATOM   2844  CA  PHE   182      34.182  66.783  45.826  1.00  0.00           C  
ATOM   2845  HA  PHE   182      34.002  67.009  46.877  1.00  0.00           H  
ATOM   2846  CB  PHE   182      33.276  65.581  45.430  1.00  0.00           C  
ATOM   2847  HB2 PHE   182      33.495  65.376  44.382  1.00  0.00           H  
ATOM   2848  HB3 PHE   182      32.203  65.763  45.494  1.00  0.00           H  
ATOM   2849  CG  PHE   182      33.556  64.325  46.224  1.00  0.00           C  
ATOM   2850  CD1 PHE   182      33.655  64.357  47.637  1.00  0.00           C  
ATOM   2851  HD1 PHE   182      33.490  65.310  48.119  1.00  0.00           H  
ATOM   2852  CE1 PHE   182      33.880  63.204  48.350  1.00  0.00           C  
ATOM   2853  HE1 PHE   182      34.013  63.316  49.416  1.00  0.00           H  
ATOM   2854  CZ  PHE   182      33.921  61.978  47.658  1.00  0.00           C  
ATOM   2855  HZ  PHE   182      34.014  61.045  48.195  1.00  0.00           H  
ATOM   2856  CE2 PHE   182      33.715  61.934  46.231  1.00  0.00           C  
ATOM   2857  HE2 PHE   182      33.708  61.027  45.643  1.00  0.00           H  
ATOM   2858  CD2 PHE   182      33.675  63.137  45.557  1.00  0.00           C  
ATOM   2859  HD2 PHE   182      33.710  63.208  44.480  1.00  0.00           H  
ATOM   2860  C   PHE   182      35.660  66.375  45.538  1.00  0.00           C  
ATOM   2861  O   PHE   182      36.086  66.167  44.389  1.00  0.00           O  
ATOM   2862  N   LYS   183      36.389  66.070  46.591  1.00  0.00           N  
ATOM   2863  H   LYS   183      36.066  66.398  47.490  1.00  0.00           H  
ATOM   2864  CA  LYS   183      37.829  65.658  46.657  1.00  0.00           C  
ATOM   2865  HA  LYS   183      37.960  65.340  47.691  1.00  0.00           H  
ATOM   2866  CB  LYS   183      37.995  64.315  45.916  1.00  0.00           C  
ATOM   2867  HB2 LYS   183      39.026  63.963  45.921  1.00  0.00           H  
ATOM   2868  HB3 LYS   183      37.835  64.474  44.850  1.00  0.00           H  
ATOM   2869  CG  LYS   183      37.038  63.128  46.376  1.00  0.00           C  
ATOM   2870  HG2 LYS   183      37.180  62.163  45.888  1.00  0.00           H  
ATOM   2871  HG3 LYS   183      36.026  63.521  46.279  1.00  0.00           H  
ATOM   2872  CD  LYS   183      37.158  62.821  47.914  1.00  0.00           C  
ATOM   2873  HD2 LYS   183      36.511  61.962  48.093  1.00  0.00           H  
ATOM   2874  HD3 LYS   183      36.938  63.691  48.532  1.00  0.00           H  
ATOM   2875  CE  LYS   183      38.583  62.300  48.191  1.00  0.00           C  
ATOM   2876  HE2 LYS   183      39.326  62.840  47.603  1.00  0.00           H  
ATOM   2877  HE3 LYS   183      38.603  61.287  47.791  1.00  0.00           H  
ATOM   2878  NZ  LYS   183      38.867  62.302  49.605  1.00  0.00           N  
ATOM   2879  HZ1 LYS   183      39.661  61.677  49.613  1.00  0.00           H  
ATOM   2880  HZ2 LYS   183      38.108  61.880  50.121  1.00  0.00           H  
ATOM   2881  HZ3 LYS   183      39.111  63.202  49.992  1.00  0.00           H  
ATOM   2882  C   LYS   183      38.973  66.629  46.258  1.00  0.00           C  
ATOM   2883  O   LYS   183      38.827  67.500  45.380  1.00  0.00           O  
ATOM   2884  N   ASN   184      40.164  66.513  46.878  1.00  0.00           N  
ATOM   2885  H   ASN   184      40.255  65.749  47.532  1.00  0.00           H  
ATOM   2886  CA  ASN   184      41.428  67.272  46.485  1.00  0.00           C  
ATOM   2887  HA  ASN   184      41.282  68.346  46.602  1.00  0.00           H  
ATOM   2888  CB  ASN   184      42.578  66.938  47.442  1.00  0.00           C  
ATOM   2889  HB2 ASN   184      43.380  67.656  47.268  1.00  0.00           H  
ATOM   2890  HB3 ASN   184      42.956  65.951  47.176  1.00  0.00           H  
ATOM   2891  CG  ASN   184      42.208  66.911  48.944  1.00  0.00           C  
ATOM   2892  OD1 ASN   184      42.276  67.930  49.670  1.00  0.00           O  
ATOM   2893  ND2 ASN   184      41.991  65.740  49.497  1.00  0.00           N  
ATOM   2894 HD21 ASN   184      42.078  65.672  50.501  1.00  0.00           H  
ATOM   2895 HD22 ASN   184      42.160  64.906  48.954  1.00  0.00           H  
ATOM   2896  C   ASN   184      41.963  67.028  45.036  1.00  0.00           C  
ATOM   2897  O   ASN   184      41.429  66.081  44.447  1.00  0.00           O  
ATOM   2898  N   PRO   185      42.920  67.713  44.465  1.00  0.00           N  
ATOM   2899  CD  PRO   185      43.512  68.971  44.927  1.00  0.00           C  
ATOM   2900  HD2 PRO   185      44.416  68.842  45.522  1.00  0.00           H  
ATOM   2901  HD3 PRO   185      42.805  69.542  45.529  1.00  0.00           H  
ATOM   2902  CG  PRO   185      43.690  69.773  43.634  1.00  0.00           C  
ATOM   2903  HG2 PRO   185      42.830  70.277  43.193  1.00  0.00           H  
ATOM   2904  HG3 PRO   185      44.511  70.483  43.742  1.00  0.00           H  
ATOM   2905  CB  PRO   185      44.086  68.681  42.648  1.00  0.00           C  
ATOM   2906  HB2 PRO   185      43.954  69.005  41.616  1.00  0.00           H  
ATOM   2907  HB3 PRO   185      45.140  68.451  42.809  1.00  0.00           H  
ATOM   2908  CA  PRO   185      43.308  67.418  43.022  1.00  0.00           C  
ATOM   2909  HA  PRO   185      42.331  67.486  42.544  1.00  0.00           H  
ATOM   2910  C   PRO   185      44.028  66.118  42.722  1.00  0.00           C  
ATOM   2911  O   PRO   185      44.524  65.472  43.643  1.00  0.00           O  
ATOM   2912  N   TYR   186      44.103  65.860  41.437  1.00  0.00           N  
ATOM   2913  H   TYR   186      43.841  66.621  40.827  1.00  0.00           H  
ATOM   2914  CA  TYR   186      44.580  64.601  40.956  1.00  0.00           C  
ATOM   2915  HA  TYR   186      45.037  63.962  41.711  1.00  0.00           H  
ATOM   2916  CB  TYR   186      43.387  63.848  40.361  1.00  0.00           C  
ATOM   2917  HB2 TYR   186      43.828  62.929  39.975  1.00  0.00           H  
ATOM   2918  HB3 TYR   186      42.867  64.446  39.613  1.00  0.00           H  
ATOM   2919  CG  TYR   186      42.354  63.393  41.332  1.00  0.00           C  
ATOM   2920  CD1 TYR   186      41.098  64.061  41.390  1.00  0.00           C  
ATOM   2921  HD1 TYR   186      40.847  64.900  40.758  1.00  0.00           H  
ATOM   2922  CE1 TYR   186      40.160  63.717  42.313  1.00  0.00           C  
ATOM   2923  HE1 TYR   186      39.244  64.284  42.387  1.00  0.00           H  
ATOM   2924  CZ  TYR   186      40.444  62.653  43.227  1.00  0.00           C  
ATOM   2925  OH  TYR   186      39.488  62.266  44.109  1.00  0.00           O  
ATOM   2926  HH  TYR   186      39.593  61.348  44.370  1.00  0.00           H  
ATOM   2927  CE2 TYR   186      41.576  61.841  43.055  1.00  0.00           C  
ATOM   2928  HE2 TYR   186      41.738  61.012  43.727  1.00  0.00           H  
ATOM   2929  CD2 TYR   186      42.604  62.346  42.149  1.00  0.00           C  
ATOM   2930  HD2 TYR   186      43.451  61.696  41.987  1.00  0.00           H  
ATOM   2931  C   TYR   186      45.571  64.784  39.772  1.00  0.00           C  
ATOM   2932  O   TYR   186      45.199  65.182  38.658  1.00  0.00           O  
ATOM   2933  N   PRO   187      46.921  64.540  39.922  1.00  0.00           N  
ATOM   2934  CD  PRO   187      47.584  64.153  41.116  1.00  0.00           C  
ATOM   2935  HD2 PRO   187      47.445  63.087  41.294  1.00  0.00           H  
ATOM   2936  HD3 PRO   187      47.192  64.690  41.980  1.00  0.00           H  
ATOM   2937  CG  PRO   187      49.090  64.461  40.905  1.00  0.00           C  
ATOM   2938  HG2 PRO   187      49.248  65.494  41.215  1.00  0.00           H  
ATOM   2939  HG3 PRO   187      49.671  63.731  41.468  1.00  0.00           H  
ATOM   2940  CB  PRO   187      49.277  64.320  39.353  1.00  0.00           C  
ATOM   2941  HB2 PRO   187      50.001  64.989  38.889  1.00  0.00           H  
ATOM   2942  HB3 PRO   187      49.495  63.273  39.143  1.00  0.00           H  
ATOM   2943  CA  PRO   187      47.846  64.633  38.787  1.00  0.00           C  
ATOM   2944  HA  PRO   187      47.853  65.616  38.316  1.00  0.00           H  
ATOM   2945  C   PRO   187      47.576  63.605  37.699  1.00  0.00           C  
ATOM   2946  O   PRO   187      47.547  62.405  38.001  1.00  0.00           O  
ATOM   2947  N   GLY   188      47.656  64.033  36.420  1.00  0.00           N  
ATOM   2948  H   GLY   188      47.619  65.014  36.183  1.00  0.00           H  
ATOM   2949  CA  GLY   188      47.459  63.144  35.209  1.00  0.00           C  
ATOM   2950  HA2 GLY   188      47.847  63.686  34.346  1.00  0.00           H  
ATOM   2951  HA3 GLY   188      46.396  62.912  35.149  1.00  0.00           H  
ATOM   2952  C   GLY   188      48.152  61.857  35.338  1.00  0.00           C  
ATOM   2953  O   GLY   188      47.588  60.755  35.170  1.00  0.00           O  
ATOM   2954  N   LYS   189      49.416  61.902  35.804  1.00  0.00           N  
ATOM   2955  H   LYS   189      49.814  62.826  35.888  1.00  0.00           H  
ATOM   2956  CA  LYS   189      50.318  60.732  35.884  1.00  0.00           C  
ATOM   2957  HA  LYS   189      50.262  60.278  34.895  1.00  0.00           H  
ATOM   2958  CB  LYS   189      51.736  61.255  36.147  1.00  0.00           C  
ATOM   2959  HB2 LYS   189      51.963  61.870  35.276  1.00  0.00           H  
ATOM   2960  HB3 LYS   189      52.508  60.487  36.192  1.00  0.00           H  
ATOM   2961  CG  LYS   189      51.958  62.061  37.419  1.00  0.00           C  
ATOM   2962  HG2 LYS   189      51.591  61.419  38.220  1.00  0.00           H  
ATOM   2963  HG3 LYS   189      51.298  62.929  37.390  1.00  0.00           H  
ATOM   2964  CD  LYS   189      53.458  62.413  37.696  1.00  0.00           C  
ATOM   2965  HD2 LYS   189      54.029  61.492  37.815  1.00  0.00           H  
ATOM   2966  HD3 LYS   189      53.428  63.096  38.544  1.00  0.00           H  
ATOM   2967  CE  LYS   189      54.082  63.127  36.471  1.00  0.00           C  
ATOM   2968  HE2 LYS   189      53.579  64.080  36.302  1.00  0.00           H  
ATOM   2969  HE3 LYS   189      54.086  62.373  35.685  1.00  0.00           H  
ATOM   2970  NZ  LYS   189      55.527  63.298  36.818  1.00  0.00           N  
ATOM   2971  HZ1 LYS   189      56.159  62.556  36.553  1.00  0.00           H  
ATOM   2972  HZ2 LYS   189      55.536  63.568  37.791  1.00  0.00           H  
ATOM   2973  HZ3 LYS   189      55.979  64.002  36.252  1.00  0.00           H  
ATOM   2974  C   LYS   189      49.771  59.549  36.697  1.00  0.00           C  
ATOM   2975  O   LYS   189      50.057  58.403  36.409  1.00  0.00           O  
ATOM   2976  N   PHE   190      48.868  59.765  37.648  1.00  0.00           N  
ATOM   2977  H   PHE   190      48.663  60.739  37.819  1.00  0.00           H  
ATOM   2978  CA  PHE   190      48.167  58.802  38.463  1.00  0.00           C  
ATOM   2979  HA  PHE   190      48.505  57.809  38.164  1.00  0.00           H  
ATOM   2980  CB  PHE   190      48.500  58.907  39.922  1.00  0.00           C  
ATOM   2981  HB2 PHE   190      48.495  57.903  40.345  1.00  0.00           H  
ATOM   2982  HB3 PHE   190      47.709  59.559  40.293  1.00  0.00           H  
ATOM   2983  CG  PHE   190      49.931  59.471  40.321  1.00  0.00           C  
ATOM   2984  CD1 PHE   190      50.068  60.653  41.092  1.00  0.00           C  
ATOM   2985  HD1 PHE   190      49.185  61.148  41.470  1.00  0.00           H  
ATOM   2986  CE1 PHE   190      51.344  61.140  41.480  1.00  0.00           C  
ATOM   2987  HE1 PHE   190      51.389  62.052  42.056  1.00  0.00           H  
ATOM   2988  CZ  PHE   190      52.512  60.544  40.983  1.00  0.00           C  
ATOM   2989  HZ  PHE   190      53.479  60.952  41.239  1.00  0.00           H  
ATOM   2990  CE2 PHE   190      52.444  59.307  40.270  1.00  0.00           C  
ATOM   2991  HE2 PHE   190      53.381  58.882  39.943  1.00  0.00           H  
ATOM   2992  CD2 PHE   190      51.157  58.815  39.910  1.00  0.00           C  
ATOM   2993  HD2 PHE   190      51.010  57.967  39.256  1.00  0.00           H  
ATOM   2994  C   PHE   190      46.654  58.775  38.268  1.00  0.00           C  
ATOM   2995  O   PHE   190      45.867  58.367  39.198  1.00  0.00           O  
ATOM   2996  N   LEU   191      46.114  59.206  37.130  1.00  0.00           N  
ATOM   2997  H   LEU   191      46.794  59.492  36.440  1.00  0.00           H  
ATOM   2998  CA  LEU   191      44.746  58.993  36.622  1.00  0.00           C  
ATOM   2999  HA  LEU   191      44.103  58.968  37.502  1.00  0.00           H  
ATOM   3000  CB  LEU   191      44.217  60.282  35.992  1.00  0.00           C  
ATOM   3001  HB2 LEU   191      43.375  60.051  35.340  1.00  0.00           H  
ATOM   3002  HB3 LEU   191      44.986  60.691  35.336  1.00  0.00           H  
ATOM   3003  CG  LEU   191      43.872  61.438  36.974  1.00  0.00           C  
ATOM   3004  HG  LEU   191      44.744  61.806  37.515  1.00  0.00           H  
ATOM   3005  CD1 LEU   191      43.349  62.602  36.109  1.00  0.00           C  
ATOM   3006 HD11 LEU   191      42.440  62.295  35.592  1.00  0.00           H  
ATOM   3007 HD12 LEU   191      43.116  63.496  36.688  1.00  0.00           H  
ATOM   3008 HD13 LEU   191      44.096  62.845  35.353  1.00  0.00           H  
ATOM   3009  CD2 LEU   191      42.735  61.003  37.908  1.00  0.00           C  
ATOM   3010 HD21 LEU   191      41.906  60.515  37.396  1.00  0.00           H  
ATOM   3011 HD22 LEU   191      43.118  60.289  38.637  1.00  0.00           H  
ATOM   3012 HD23 LEU   191      42.315  61.844  38.459  1.00  0.00           H  
ATOM   3013  C   LEU   191      44.512  57.773  35.740  1.00  0.00           C  
ATOM   3014  O   LEU   191      45.420  57.483  34.941  1.00  0.00           O  
ATOM   3015  N   PRO   192      43.360  57.010  35.861  1.00  0.00           N  
ATOM   3016  CD  PRO   192      42.287  57.379  36.800  1.00  0.00           C  
ATOM   3017  HD2 PRO   192      41.665  58.175  36.392  1.00  0.00           H  
ATOM   3018  HD3 PRO   192      42.543  57.722  37.803  1.00  0.00           H  
ATOM   3019  CG  PRO   192      41.345  56.198  36.923  1.00  0.00           C  
ATOM   3020  HG2 PRO   192      41.730  55.574  37.729  1.00  0.00           H  
ATOM   3021  HG3 PRO   192      40.300  56.469  37.073  1.00  0.00           H  
ATOM   3022  CB  PRO   192      41.551  55.474  35.614  1.00  0.00           C  
ATOM   3023  HB2 PRO   192      41.297  54.419  35.716  1.00  0.00           H  
ATOM   3024  HB3 PRO   192      40.863  55.733  34.809  1.00  0.00           H  
ATOM   3025  CA  PRO   192      43.007  55.778  35.208  1.00  0.00           C  
ATOM   3026  HA  PRO   192      43.569  55.029  35.767  1.00  0.00           H  
ATOM   3027  C   PRO   192      43.235  55.699  33.727  1.00  0.00           C  
ATOM   3028  O   PRO   192      42.677  56.498  32.991  1.00  0.00           O  
ATOM   3029  N   ARG   193      43.940  54.684  33.153  1.00  0.00           N  
ATOM   3030  H   ARG   193      44.266  53.966  33.784  1.00  0.00           H  
ATOM   3031  CA  ARG   193      43.931  54.420  31.725  1.00  0.00           C  
ATOM   3032  HA  ARG   193      44.016  55.273  31.052  1.00  0.00           H  
ATOM   3033  CB  ARG   193      45.094  53.442  31.496  1.00  0.00           C  
ATOM   3034  HB2 ARG   193      45.123  53.219  30.429  1.00  0.00           H  
ATOM   3035  HB3 ARG   193      44.820  52.550  32.059  1.00  0.00           H  
ATOM   3036  CG  ARG   193      46.498  53.935  31.862  1.00  0.00           C  
ATOM   3037  HG2 ARG   193      47.190  53.112  31.686  1.00  0.00           H  
ATOM   3038  HG3 ARG   193      46.539  54.100  32.938  1.00  0.00           H  
ATOM   3039  CD  ARG   193      46.923  55.229  31.257  1.00  0.00           C  
ATOM   3040  HD2 ARG   193      46.182  55.955  31.595  1.00  0.00           H  
ATOM   3041  HD3 ARG   193      46.977  55.167  30.170  1.00  0.00           H  
ATOM   3042  NE  ARG   193      48.197  55.676  31.837  1.00  0.00           N  
ATOM   3043  HE  ARG   193      48.190  56.491  32.433  1.00  0.00           H  
ATOM   3044  CZ  ARG   193      49.414  55.229  31.487  1.00  0.00           C  
ATOM   3045  NH1 ARG   193      49.716  54.346  30.557  1.00  0.00           N  
ATOM   3046 HH11 ARG   193      50.671  54.027  30.483  1.00  0.00           H  
ATOM   3047 HH12 ARG   193      48.956  53.795  30.186  1.00  0.00           H  
ATOM   3048  NH2 ARG   193      50.396  55.863  32.091  1.00  0.00           N  
ATOM   3049 HH21 ARG   193      51.265  55.392  31.882  1.00  0.00           H  
ATOM   3050 HH22 ARG   193      50.200  56.614  32.738  1.00  0.00           H  
ATOM   3051  C   ARG   193      42.645  53.862  31.160  1.00  0.00           C  
ATOM   3052  O   ARG   193      42.480  54.020  29.959  1.00  0.00           O  
ATOM   3053  N   LEU   194      41.699  53.336  31.959  1.00  0.00           N  
ATOM   3054  H   LEU   194      42.004  53.052  32.879  1.00  0.00           H  
ATOM   3055  CA  LEU   194      40.267  53.128  31.607  1.00  0.00           C  
ATOM   3056  HA  LEU   194      40.157  52.432  30.776  1.00  0.00           H  
ATOM   3057  CB  LEU   194      39.617  52.523  32.910  1.00  0.00           C  
ATOM   3058  HB2 LEU   194      39.721  53.181  33.773  1.00  0.00           H  
ATOM   3059  HB3 LEU   194      40.097  51.584  33.187  1.00  0.00           H  
ATOM   3060  CG  LEU   194      38.075  52.178  32.890  1.00  0.00           C  
ATOM   3061  HG  LEU   194      37.521  52.829  32.213  1.00  0.00           H  
ATOM   3062  CD1 LEU   194      37.917  50.771  32.343  1.00  0.00           C  
ATOM   3063 HD11 LEU   194      36.858  50.521  32.413  1.00  0.00           H  
ATOM   3064 HD12 LEU   194      38.077  50.820  31.266  1.00  0.00           H  
ATOM   3065 HD13 LEU   194      38.550  50.030  32.830  1.00  0.00           H  
ATOM   3066  CD2 LEU   194      37.440  52.281  34.276  1.00  0.00           C  
ATOM   3067 HD21 LEU   194      38.094  51.668  34.897  1.00  0.00           H  
ATOM   3068 HD22 LEU   194      37.301  53.307  34.616  1.00  0.00           H  
ATOM   3069 HD23 LEU   194      36.482  51.760  34.277  1.00  0.00           H  
ATOM   3070  C   LEU   194      39.589  54.423  31.106  1.00  0.00           C  
ATOM   3071  O   LEU   194      38.718  54.311  30.265  1.00  0.00           O  
ATOM   3072  N   THR   195      40.004  55.591  31.495  1.00  0.00           N  
ATOM   3073  H   THR   195      40.743  55.593  32.183  1.00  0.00           H  
ATOM   3074  CA  THR   195      39.517  56.935  31.029  1.00  0.00           C  
ATOM   3075  HA  THR   195      38.544  56.751  30.573  1.00  0.00           H  
ATOM   3076  CB  THR   195      39.170  57.841  32.180  1.00  0.00           C  
ATOM   3077  HB  THR   195      38.636  58.734  31.854  1.00  0.00           H  
ATOM   3078  CG2 THR   195      38.108  57.282  33.112  1.00  0.00           C  
ATOM   3079 HG21 THR   195      37.225  57.281  32.472  1.00  0.00           H  
ATOM   3080 HG22 THR   195      38.512  56.382  33.576  1.00  0.00           H  
ATOM   3081 HG23 THR   195      37.940  58.110  33.800  1.00  0.00           H  
ATOM   3082  OG1 THR   195      40.215  58.206  33.011  1.00  0.00           O  
ATOM   3083  HG1 THR   195      40.897  57.544  32.881  1.00  0.00           H  
ATOM   3084  C   THR   195      40.292  57.660  30.039  1.00  0.00           C  
ATOM   3085  O   THR   195      39.759  58.363  29.275  1.00  0.00           O  
ATOM   3086  N   THR   196      41.651  57.555  30.159  1.00  0.00           N  
ATOM   3087  H   THR   196      42.061  56.967  30.870  1.00  0.00           H  
ATOM   3088  CA  THR   196      42.571  58.458  29.469  1.00  0.00           C  
ATOM   3089  HA  THR   196      42.012  59.370  29.260  1.00  0.00           H  
ATOM   3090  CB  THR   196      43.658  58.997  30.363  1.00  0.00           C  
ATOM   3091  HB  THR   196      44.187  59.704  29.725  1.00  0.00           H  
ATOM   3092  CG2 THR   196      43.041  59.740  31.523  1.00  0.00           C  
ATOM   3093 HG21 THR   196      43.880  60.233  32.016  1.00  0.00           H  
ATOM   3094 HG22 THR   196      42.465  60.558  31.092  1.00  0.00           H  
ATOM   3095 HG23 THR   196      42.520  59.068  32.205  1.00  0.00           H  
ATOM   3096  OG1 THR   196      44.591  57.951  30.775  1.00  0.00           O  
ATOM   3097  HG1 THR   196      45.102  58.295  31.512  1.00  0.00           H  
ATOM   3098  C   THR   196      43.176  57.829  28.179  1.00  0.00           C  
ATOM   3099  O   THR   196      43.628  58.593  27.327  1.00  0.00           O  
ATOM   3100  N   ASP   197      43.210  56.563  28.012  1.00  0.00           N  
ATOM   3101  H   ASP   197      42.549  56.015  28.543  1.00  0.00           H  
ATOM   3102  CA  ASP   197      43.995  55.929  26.954  1.00  0.00           C  
ATOM   3103  HA  ASP   197      45.034  56.257  26.958  1.00  0.00           H  
ATOM   3104  CB  ASP   197      44.128  54.456  27.287  1.00  0.00           C  
ATOM   3105  HB2 ASP   197      43.193  53.924  27.112  1.00  0.00           H  
ATOM   3106  HB3 ASP   197      44.405  54.200  28.309  1.00  0.00           H  
ATOM   3107  CG  ASP   197      45.298  53.698  26.581  1.00  0.00           C  
ATOM   3108  OD1 ASP   197      46.143  54.484  25.956  1.00  0.00           O  
ATOM   3109  OD2 ASP   197      45.426  52.438  26.738  1.00  0.00           O  
ATOM   3110  C   ASP   197      43.344  56.189  25.627  1.00  0.00           C  
ATOM   3111  O   ASP   197      42.153  56.422  25.505  1.00  0.00           O  
ATOM   3112  N   GLN   198      44.134  56.263  24.543  1.00  0.00           N  
ATOM   3113  H   GLN   198      45.133  56.368  24.643  1.00  0.00           H  
ATOM   3114  CA  GLN   198      43.685  56.493  23.164  1.00  0.00           C  
ATOM   3115  HA  GLN   198      42.932  57.277  23.249  1.00  0.00           H  
ATOM   3116  CB  GLN   198      44.934  56.936  22.380  1.00  0.00           C  
ATOM   3117  HB2 GLN   198      44.734  56.742  21.326  1.00  0.00           H  
ATOM   3118  HB3 GLN   198      45.795  56.314  22.624  1.00  0.00           H  
ATOM   3119  CG  GLN   198      45.357  58.344  22.540  1.00  0.00           C  
ATOM   3120  HG2 GLN   198      44.640  59.044  22.968  1.00  0.00           H  
ATOM   3121  HG3 GLN   198      45.563  58.812  21.577  1.00  0.00           H  
ATOM   3122  CD  GLN   198      46.653  58.406  23.397  1.00  0.00           C  
ATOM   3123  OE1 GLN   198      46.768  57.727  24.431  1.00  0.00           O  
ATOM   3124  NE2 GLN   198      47.597  59.289  23.047  1.00  0.00           N  
ATOM   3125 HE21 GLN   198      48.563  59.255  23.341  1.00  0.00           H  
ATOM   3126 HE22 GLN   198      47.188  59.840  22.306  1.00  0.00           H  
ATOM   3127  C   GLN   198      42.904  55.291  22.543  1.00  0.00           C  
ATOM   3128  O   GLN   198      42.381  55.469  21.423  1.00  0.00           O  
ATOM   3129  N   THR   199      42.876  54.073  23.076  1.00  0.00           N  
ATOM   3130  H   THR   199      43.330  53.961  23.971  1.00  0.00           H  
ATOM   3131  CA  THR   199      42.218  52.898  22.428  1.00  0.00           C  
ATOM   3132  HA  THR   199      42.662  52.744  21.445  1.00  0.00           H  
ATOM   3133  CB  THR   199      42.588  51.594  23.239  1.00  0.00           C  
ATOM   3134  HB  THR   199      43.657  51.404  23.142  1.00  0.00           H  
ATOM   3135  CG2 THR   199      42.351  51.694  24.743  1.00  0.00           C  
ATOM   3136 HG21 THR   199      41.389  52.161  24.953  1.00  0.00           H  
ATOM   3137 HG22 THR   199      42.447  50.715  25.212  1.00  0.00           H  
ATOM   3138 HG23 THR   199      43.136  52.365  25.090  1.00  0.00           H  
ATOM   3139  OG1 THR   199      41.958  50.410  22.678  1.00  0.00           O  
ATOM   3140  HG1 THR   199      42.652  49.947  22.202  1.00  0.00           H  
ATOM   3141  C   THR   199      40.707  53.040  22.325  1.00  0.00           C  
ATOM   3142  O   THR   199      40.115  53.659  23.202  1.00  0.00           O  
ATOM   3143  N   THR   200      40.065  52.485  21.282  1.00  0.00           N  
ATOM   3144  H   THR   200      40.620  52.102  20.530  1.00  0.00           H  
ATOM   3145  CA  THR   200      38.625  52.454  21.267  1.00  0.00           C  
ATOM   3146  HA  THR   200      38.196  53.448  21.136  1.00  0.00           H  
ATOM   3147  CB  THR   200      38.224  51.709  19.961  1.00  0.00           C  
ATOM   3148  HB  THR   200      38.835  52.057  19.128  1.00  0.00           H  
ATOM   3149  CG2 THR   200      38.461  50.148  19.932  1.00  0.00           C  
ATOM   3150 HG21 THR   200      39.525  49.960  20.075  1.00  0.00           H  
ATOM   3151 HG22 THR   200      37.808  49.690  20.674  1.00  0.00           H  
ATOM   3152 HG23 THR   200      38.062  49.757  18.996  1.00  0.00           H  
ATOM   3153  OG1 THR   200      36.886  52.012  19.739  1.00  0.00           O  
ATOM   3154  HG1 THR   200      36.831  52.959  19.594  1.00  0.00           H  
ATOM   3155  C   THR   200      37.983  51.750  22.513  1.00  0.00           C  
ATOM   3156  O   THR   200      36.852  52.089  22.930  1.00  0.00           O  
ATOM   3157  N   ALA   201      38.645  50.844  23.164  1.00  0.00           N  
ATOM   3158  H   ALA   201      39.539  50.517  22.828  1.00  0.00           H  
ATOM   3159  CA  ALA   201      38.174  50.329  24.461  1.00  0.00           C  
ATOM   3160  HA  ALA   201      37.246  49.794  24.262  1.00  0.00           H  
ATOM   3161  CB  ALA   201      39.138  49.292  24.928  1.00  0.00           C  
ATOM   3162  HB1 ALA   201      39.135  48.431  24.258  1.00  0.00           H  
ATOM   3163  HB2 ALA   201      40.131  49.738  24.981  1.00  0.00           H  
ATOM   3164  HB3 ALA   201      38.920  49.112  25.980  1.00  0.00           H  
ATOM   3165  C   ALA   201      37.913  51.379  25.545  1.00  0.00           C  
ATOM   3166  O   ALA   201      36.982  51.179  26.257  1.00  0.00           O  
ATOM   3167  N   THR   202      38.503  52.573  25.485  1.00  0.00           N  
ATOM   3168  H   THR   202      39.279  52.594  24.839  1.00  0.00           H  
ATOM   3169  CA  THR   202      38.125  53.800  26.292  1.00  0.00           C  
ATOM   3170  HA  THR   202      38.199  53.613  27.364  1.00  0.00           H  
ATOM   3171  CB  THR   202      39.106  54.970  26.064  1.00  0.00           C  
ATOM   3172  HB  THR   202      39.010  55.404  25.069  1.00  0.00           H  
ATOM   3173  CG2 THR   202      38.859  56.120  26.955  1.00  0.00           C  
ATOM   3174 HG21 THR   202      39.642  56.855  26.768  1.00  0.00           H  
ATOM   3175 HG22 THR   202      37.965  56.589  26.543  1.00  0.00           H  
ATOM   3176 HG23 THR   202      38.700  55.800  27.984  1.00  0.00           H  
ATOM   3177  OG1 THR   202      40.456  54.652  26.315  1.00  0.00           O  
ATOM   3178  HG1 THR   202      41.001  55.302  25.865  1.00  0.00           H  
ATOM   3179  C   THR   202      36.735  54.361  25.984  1.00  0.00           C  
ATOM   3180  O   THR   202      35.852  54.715  26.823  1.00  0.00           O  
ATOM   3181  N   THR   203      36.458  54.468  24.696  1.00  0.00           N  
ATOM   3182  H   THR   203      37.112  54.037  24.058  1.00  0.00           H  
ATOM   3183  CA  THR   203      35.197  55.048  24.187  1.00  0.00           C  
ATOM   3184  HA  THR   203      35.034  55.997  24.698  1.00  0.00           H  
ATOM   3185  CB  THR   203      35.216  55.143  22.628  1.00  0.00           C  
ATOM   3186  HB  THR   203      35.017  54.194  22.130  1.00  0.00           H  
ATOM   3187  CG2 THR   203      34.184  56.083  21.959  1.00  0.00           C  
ATOM   3188 HG21 THR   203      34.200  57.059  22.443  1.00  0.00           H  
ATOM   3189 HG22 THR   203      34.441  56.237  20.911  1.00  0.00           H  
ATOM   3190 HG23 THR   203      33.185  55.678  22.118  1.00  0.00           H  
ATOM   3191  OG1 THR   203      36.448  55.485  22.188  1.00  0.00           O  
ATOM   3192  HG1 THR   203      36.317  55.625  21.248  1.00  0.00           H  
ATOM   3193  C   THR   203      34.093  54.091  24.574  1.00  0.00           C  
ATOM   3194  O   THR   203      33.029  54.504  24.970  1.00  0.00           O  
ATOM   3195  N   LEU   204      34.337  52.786  24.446  1.00  0.00           N  
ATOM   3196  H   LEU   204      35.236  52.579  24.035  1.00  0.00           H  
ATOM   3197  CA  LEU   204      33.477  51.609  24.886  1.00  0.00           C  
ATOM   3198  HA  LEU   204      32.521  51.576  24.364  1.00  0.00           H  
ATOM   3199  CB  LEU   204      34.126  50.329  24.408  1.00  0.00           C  
ATOM   3200  HB2 LEU   204      35.177  50.280  24.692  1.00  0.00           H  
ATOM   3201  HB3 LEU   204      34.121  50.242  23.321  1.00  0.00           H  
ATOM   3202  CG  LEU   204      33.584  49.023  24.902  1.00  0.00           C  
ATOM   3203  HG  LEU   204      33.492  48.949  25.985  1.00  0.00           H  
ATOM   3204  CD1 LEU   204      32.228  48.756  24.150  1.00  0.00           C  
ATOM   3205 HD11 LEU   204      32.433  48.579  23.094  1.00  0.00           H  
ATOM   3206 HD12 LEU   204      31.652  47.991  24.670  1.00  0.00           H  
ATOM   3207 HD13 LEU   204      31.569  49.624  24.124  1.00  0.00           H  
ATOM   3208  CD2 LEU   204      34.499  47.870  24.523  1.00  0.00           C  
ATOM   3209 HD21 LEU   204      34.819  47.859  23.482  1.00  0.00           H  
ATOM   3210 HD22 LEU   204      35.369  47.874  25.180  1.00  0.00           H  
ATOM   3211 HD23 LEU   204      33.921  46.989  24.802  1.00  0.00           H  
ATOM   3212  C   LEU   204      33.176  51.730  26.424  1.00  0.00           C  
ATOM   3213  O   LEU   204      32.015  51.424  26.817  1.00  0.00           O  
ATOM   3214  N   PHE   205      34.083  52.242  27.254  1.00  0.00           N  
ATOM   3215  H   PHE   205      35.040  52.373  26.961  1.00  0.00           H  
ATOM   3216  CA  PHE   205      33.838  52.455  28.643  1.00  0.00           C  
ATOM   3217  HA  PHE   205      33.530  51.492  29.050  1.00  0.00           H  
ATOM   3218  CB  PHE   205      35.176  52.854  29.398  1.00  0.00           C  
ATOM   3219  HB2 PHE   205      35.563  53.783  28.979  1.00  0.00           H  
ATOM   3220  HB3 PHE   205      36.008  52.154  29.324  1.00  0.00           H  
ATOM   3221  CG  PHE   205      34.905  53.155  30.832  1.00  0.00           C  
ATOM   3222  CD1 PHE   205      35.509  54.225  31.435  1.00  0.00           C  
ATOM   3223  HD1 PHE   205      36.176  54.923  30.950  1.00  0.00           H  
ATOM   3224  CE1 PHE   205      35.309  54.463  32.832  1.00  0.00           C  
ATOM   3225  HE1 PHE   205      35.738  55.352  33.270  1.00  0.00           H  
ATOM   3226  CZ  PHE   205      34.472  53.578  33.575  1.00  0.00           C  
ATOM   3227  HZ  PHE   205      34.261  53.795  34.611  1.00  0.00           H  
ATOM   3228  CE2 PHE   205      33.981  52.425  32.999  1.00  0.00           C  
ATOM   3229  HE2 PHE   205      33.401  51.771  33.634  1.00  0.00           H  
ATOM   3230  CD2 PHE   205      34.155  52.246  31.600  1.00  0.00           C  
ATOM   3231  HD2 PHE   205      33.694  51.345  31.222  1.00  0.00           H  
ATOM   3232  C   PHE   205      32.778  53.525  28.791  1.00  0.00           C  
ATOM   3233  O   PHE   205      31.831  53.471  29.589  1.00  0.00           O  
ATOM   3234  N   PHE   206      32.967  54.587  28.039  1.00  0.00           N  
ATOM   3235  H   PHE   206      33.712  54.586  27.358  1.00  0.00           H  
ATOM   3236  CA  PHE   206      32.114  55.796  28.172  1.00  0.00           C  
ATOM   3237  HA  PHE   206      32.008  56.015  29.235  1.00  0.00           H  
ATOM   3238  CB  PHE   206      32.652  57.032  27.427  1.00  0.00           C  
ATOM   3239  HB2 PHE   206      31.943  57.846  27.577  1.00  0.00           H  
ATOM   3240  HB3 PHE   206      32.897  56.836  26.383  1.00  0.00           H  
ATOM   3241  CG  PHE   206      33.901  57.567  28.141  1.00  0.00           C  
ATOM   3242  CD1 PHE   206      35.074  57.770  27.442  1.00  0.00           C  
ATOM   3243  HD1 PHE   206      35.139  57.557  26.385  1.00  0.00           H  
ATOM   3244  CE1 PHE   206      36.107  58.461  28.099  1.00  0.00           C  
ATOM   3245  HE1 PHE   206      36.998  58.445  27.489  1.00  0.00           H  
ATOM   3246  CZ  PHE   206      35.937  59.098  29.384  1.00  0.00           C  
ATOM   3247  HZ  PHE   206      36.822  59.553  29.803  1.00  0.00           H  
ATOM   3248  CE2 PHE   206      34.697  58.921  30.044  1.00  0.00           C  
ATOM   3249  HE2 PHE   206      34.387  59.281  31.014  1.00  0.00           H  
ATOM   3250  CD2 PHE   206      33.750  58.155  29.427  1.00  0.00           C  
ATOM   3251  HD2 PHE   206      32.801  57.942  29.897  1.00  0.00           H  
ATOM   3252  C   PHE   206      30.671  55.509  27.675  1.00  0.00           C  
ATOM   3253  O   PHE   206      29.739  56.236  28.049  1.00  0.00           O  
ATOM   3254  N   ASP   207      30.508  54.501  26.798  1.00  0.00           N  
ATOM   3255  H   ASP   207      31.397  54.051  26.629  1.00  0.00           H  
ATOM   3256  CA  ASP   207      29.203  53.986  26.354  1.00  0.00           C  
ATOM   3257  HA  ASP   207      28.652  54.824  25.927  1.00  0.00           H  
ATOM   3258  CB  ASP   207      29.349  52.898  25.255  1.00  0.00           C  
ATOM   3259  HB2 ASP   207      28.691  52.062  25.493  1.00  0.00           H  
ATOM   3260  HB3 ASP   207      30.385  52.562  25.284  1.00  0.00           H  
ATOM   3261  CG  ASP   207      29.107  53.342  23.798  1.00  0.00           C  
ATOM   3262  OD1 ASP   207      28.980  52.438  22.974  1.00  0.00           O  
ATOM   3263  OD2 ASP   207      28.978  54.577  23.602  1.00  0.00           O  
ATOM   3264  C   ASP   207      28.407  53.364  27.507  1.00  0.00           C  
ATOM   3265  O   ASP   207      27.256  53.124  27.354  1.00  0.00           O  
ATOM   3266  N   SER   208      29.037  52.998  28.603  1.00  0.00           N  
ATOM   3267  H   SER   208      30.020  53.207  28.703  1.00  0.00           H  
ATOM   3268  CA  SER   208      28.421  52.751  29.924  1.00  0.00           C  
ATOM   3269  HA  SER   208      27.454  52.297  29.706  1.00  0.00           H  
ATOM   3270  CB  SER   208      29.257  51.675  30.687  1.00  0.00           C  
ATOM   3271  HB2 SER   208      28.966  51.510  31.724  1.00  0.00           H  
ATOM   3272  HB3 SER   208      30.327  51.877  30.658  1.00  0.00           H  
ATOM   3273  OG  SER   208      29.104  50.424  30.166  1.00  0.00           O  
ATOM   3274  HG  SER   208      28.266  50.130  30.532  1.00  0.00           H  
ATOM   3275  C   SER   208      28.228  53.957  30.809  1.00  0.00           C  
ATOM   3276  O   SER   208      27.122  54.222  31.284  1.00  0.00           O  
ATOM   3277  N   VAL   209      29.237  54.807  31.030  1.00  0.00           N  
ATOM   3278  H   VAL   209      30.167  54.446  30.874  1.00  0.00           H  
ATOM   3279  CA  VAL   209      29.291  55.994  31.862  1.00  0.00           C  
ATOM   3280  HA  VAL   209      29.060  55.829  32.914  1.00  0.00           H  
ATOM   3281  CB  VAL   209      30.699  56.558  31.862  1.00  0.00           C  
ATOM   3282  HB  VAL   209      30.864  56.930  30.851  1.00  0.00           H  
ATOM   3283  CG1 VAL   209      30.813  57.770  32.881  1.00  0.00           C  
ATOM   3284 HG11 VAL   209      30.163  58.535  32.456  1.00  0.00           H  
ATOM   3285 HG12 VAL   209      30.477  57.561  33.897  1.00  0.00           H  
ATOM   3286 HG13 VAL   209      31.843  58.126  32.879  1.00  0.00           H  
ATOM   3287  CG2 VAL   209      31.833  55.669  32.152  1.00  0.00           C  
ATOM   3288 HG21 VAL   209      31.856  55.396  33.206  1.00  0.00           H  
ATOM   3289 HG22 VAL   209      31.720  54.744  31.587  1.00  0.00           H  
ATOM   3290 HG23 VAL   209      32.784  56.070  31.801  1.00  0.00           H  
ATOM   3291  C   VAL   209      28.229  57.064  31.450  1.00  0.00           C  
ATOM   3292  O   VAL   209      27.560  57.630  32.243  1.00  0.00           O  
ATOM   3293  N   THR   210      28.003  57.213  30.090  1.00  0.00           N  
ATOM   3294  H   THR   210      28.648  56.781  29.444  1.00  0.00           H  
ATOM   3295  CA  THR   210      26.883  57.999  29.572  1.00  0.00           C  
ATOM   3296  HA  THR   210      26.941  59.031  29.918  1.00  0.00           H  
ATOM   3297  CB  THR   210      26.918  57.993  28.051  1.00  0.00           C  
ATOM   3298  HB  THR   210      27.954  58.076  27.722  1.00  0.00           H  
ATOM   3299  CG2 THR   210      26.462  56.773  27.310  1.00  0.00           C  
ATOM   3300 HG21 THR   210      26.566  55.858  27.893  1.00  0.00           H  
ATOM   3301 HG22 THR   210      25.451  56.846  26.910  1.00  0.00           H  
ATOM   3302 HG23 THR   210      27.128  56.628  26.459  1.00  0.00           H  
ATOM   3303  OG1 THR   210      26.259  59.142  27.575  1.00  0.00           O  
ATOM   3304  HG1 THR   210      26.916  59.780  27.863  1.00  0.00           H  
ATOM   3305  C   THR   210      25.448  57.467  30.011  1.00  0.00           C  
ATOM   3306  O   THR   210      24.521  58.254  29.907  1.00  0.00           O  
ATOM   3307  N   ARG   211      25.331  56.299  30.598  1.00  0.00           N  
ATOM   3308  H   ARG   211      26.183  55.780  30.759  1.00  0.00           H  
ATOM   3309  CA  ARG   211      24.055  55.681  31.042  1.00  0.00           C  
ATOM   3310  HA  ARG   211      23.269  56.297  30.607  1.00  0.00           H  
ATOM   3311  CB  ARG   211      23.859  54.313  30.404  1.00  0.00           C  
ATOM   3312  HB2 ARG   211      22.861  53.891  30.524  1.00  0.00           H  
ATOM   3313  HB3 ARG   211      24.533  53.707  31.010  1.00  0.00           H  
ATOM   3314  CG  ARG   211      24.177  54.243  28.886  1.00  0.00           C  
ATOM   3315  HG2 ARG   211      25.220  54.253  28.569  1.00  0.00           H  
ATOM   3316  HG3 ARG   211      23.811  55.129  28.366  1.00  0.00           H  
ATOM   3317  CD  ARG   211      23.494  53.005  28.223  1.00  0.00           C  
ATOM   3318  HD2 ARG   211      23.752  52.027  28.630  1.00  0.00           H  
ATOM   3319  HD3 ARG   211      23.827  53.013  27.185  1.00  0.00           H  
ATOM   3320  NE  ARG   211      22.013  52.985  28.473  1.00  0.00           N  
ATOM   3321  HE  ARG   211      21.685  53.790  28.986  1.00  0.00           H  
ATOM   3322  CZ  ARG   211      21.134  52.149  28.090  1.00  0.00           C  
ATOM   3323  NH1 ARG   211      21.417  51.207  27.323  1.00  0.00           N  
ATOM   3324 HH11 ARG   211      22.382  51.098  27.046  1.00  0.00           H  
ATOM   3325 HH12 ARG   211      20.666  50.757  26.820  1.00  0.00           H  
ATOM   3326  NH2 ARG   211      19.838  52.336  28.465  1.00  0.00           N  
ATOM   3327 HH21 ARG   211      19.578  53.130  29.032  1.00  0.00           H  
ATOM   3328 HH22 ARG   211      19.182  51.800  27.914  1.00  0.00           H  
ATOM   3329  C   ARG   211      23.678  55.706  32.485  1.00  0.00           C  
ATOM   3330  O   ARG   211      22.683  55.150  32.933  1.00  0.00           O  
ATOM   3331  N   PHE   212      24.555  56.202  33.381  1.00  0.00           N  
ATOM   3332  H   PHE   212      25.308  56.749  32.989  1.00  0.00           H  
ATOM   3333  CA  PHE   212      24.406  56.301  34.825  1.00  0.00           C  
ATOM   3334  HA  PHE   212      24.158  55.324  35.239  1.00  0.00           H  
ATOM   3335  CB  PHE   212      25.787  56.766  35.464  1.00  0.00           C  
ATOM   3336  HB2 PHE   212      25.465  56.804  36.505  1.00  0.00           H  
ATOM   3337  HB3 PHE   212      26.069  57.779  35.179  1.00  0.00           H  
ATOM   3338  CG  PHE   212      27.048  55.886  35.412  1.00  0.00           C  
ATOM   3339  CD1 PHE   212      27.122  54.569  34.786  1.00  0.00           C  
ATOM   3340  HD1 PHE   212      26.213  54.244  34.302  1.00  0.00           H  
ATOM   3341  CE1 PHE   212      28.321  53.882  34.708  1.00  0.00           C  
ATOM   3342  HE1 PHE   212      28.405  52.919  34.226  1.00  0.00           H  
ATOM   3343  CZ  PHE   212      29.421  54.478  35.257  1.00  0.00           C  
ATOM   3344  HZ  PHE   212      30.390  54.006  35.192  1.00  0.00           H  
ATOM   3345  CE2 PHE   212      29.395  55.712  35.847  1.00  0.00           C  
ATOM   3346  HE2 PHE   212      30.311  56.148  36.219  1.00  0.00           H  
ATOM   3347  CD2 PHE   212      28.209  56.383  36.028  1.00  0.00           C  
ATOM   3348  HD2 PHE   212      28.262  57.328  36.547  1.00  0.00           H  
ATOM   3349  C   PHE   212      23.277  57.292  35.202  1.00  0.00           C  
ATOM   3350  O   PHE   212      22.526  57.044  36.160  1.00  0.00           O  
ATOM   3351  N   LYS   213      23.141  58.392  34.503  1.00  0.00           N  
ATOM   3352  H   LYS   213      23.775  58.538  33.730  1.00  0.00           H  
ATOM   3353  CA  LYS   213      22.086  59.320  34.703  1.00  0.00           C  
ATOM   3354  HA  LYS   213      22.076  59.593  35.758  1.00  0.00           H  
ATOM   3355  CB  LYS   213      22.350  60.635  33.938  1.00  0.00           C  
ATOM   3356  HB2 LYS   213      23.350  60.996  34.179  1.00  0.00           H  
ATOM   3357  HB3 LYS   213      21.694  61.446  34.254  1.00  0.00           H  
ATOM   3358  CG  LYS   213      22.294  60.461  32.484  1.00  0.00           C  
ATOM   3359  HG2 LYS   213      21.337  60.079  32.129  1.00  0.00           H  
ATOM   3360  HG3 LYS   213      23.129  59.838  32.166  1.00  0.00           H  
ATOM   3361  CD  LYS   213      22.391  61.780  31.760  1.00  0.00           C  
ATOM   3362  HD2 LYS   213      23.352  62.258  31.950  1.00  0.00           H  
ATOM   3363  HD3 LYS   213      21.526  62.355  32.093  1.00  0.00           H  
ATOM   3364  CE  LYS   213      22.258  61.524  30.234  1.00  0.00           C  
ATOM   3365  HE2 LYS   213      22.065  62.450  29.692  1.00  0.00           H  
ATOM   3366  HE3 LYS   213      21.376  60.914  30.040  1.00  0.00           H  
ATOM   3367  NZ  LYS   213      23.425  60.859  29.632  1.00  0.00           N  
ATOM   3368  HZ1 LYS   213      24.311  61.343  29.667  1.00  0.00           H  
ATOM   3369  HZ2 LYS   213      23.317  60.532  28.682  1.00  0.00           H  
ATOM   3370  HZ3 LYS   213      23.570  59.957  30.063  1.00  0.00           H  
ATOM   3371  C   LYS   213      20.691  58.804  34.425  1.00  0.00           C  
ATOM   3372  O   LYS   213      19.756  59.602  34.724  1.00  0.00           O  
ATOM   3373  N   GLU   214      20.487  57.574  33.869  1.00  0.00           N  
ATOM   3374  H   GLU   214      21.260  56.949  33.692  1.00  0.00           H  
ATOM   3375  CA  GLU   214      19.142  56.954  33.652  1.00  0.00           C  
ATOM   3376  HA  GLU   214      18.354  57.655  33.377  1.00  0.00           H  
ATOM   3377  CB  GLU   214      19.223  55.899  32.474  1.00  0.00           C  
ATOM   3378  HB2 GLU   214      18.264  55.420  32.279  1.00  0.00           H  
ATOM   3379  HB3 GLU   214      19.932  55.107  32.717  1.00  0.00           H  
ATOM   3380  CG  GLU   214      19.525  56.504  31.063  1.00  0.00           C  
ATOM   3381  HG2 GLU   214      20.415  57.096  31.276  1.00  0.00           H  
ATOM   3382  HG3 GLU   214      18.626  57.071  30.824  1.00  0.00           H  
ATOM   3383  CD  GLU   214      19.882  55.452  29.950  1.00  0.00           C  
ATOM   3384  OE1 GLU   214      19.024  54.567  29.719  1.00  0.00           O  
ATOM   3385  OE2 GLU   214      20.891  55.547  29.263  1.00  0.00           O  
ATOM   3386  C   GLU   214      18.531  56.268  34.870  1.00  0.00           C  
ATOM   3387  O   GLU   214      17.337  56.067  35.005  1.00  0.00           O  
ATOM   3388  N   THR   215      19.424  56.039  35.812  1.00  0.00           N  
ATOM   3389  H   THR   215      20.342  56.442  35.687  1.00  0.00           H  
ATOM   3390  CA  THR   215      19.168  55.348  37.058  1.00  0.00           C  
ATOM   3391  HA  THR   215      18.523  54.486  36.884  1.00  0.00           H  
ATOM   3392  CB  THR   215      20.549  54.800  37.636  1.00  0.00           C  
ATOM   3393  HB  THR   215      20.330  54.095  38.439  1.00  0.00           H  
ATOM   3394  CG2 THR   215      21.473  53.995  36.694  1.00  0.00           C  
ATOM   3395 HG21 THR   215      21.258  52.933  36.814  1.00  0.00           H  
ATOM   3396 HG22 THR   215      21.401  54.445  35.703  1.00  0.00           H  
ATOM   3397 HG23 THR   215      22.475  54.218  37.059  1.00  0.00           H  
ATOM   3398  OG1 THR   215      21.349  55.975  38.122  1.00  0.00           O  
ATOM   3399  HG1 THR   215      21.948  56.216  37.411  1.00  0.00           H  
ATOM   3400  C   THR   215      18.531  56.180  38.118  1.00  0.00           C  
ATOM   3401  O   THR   215      18.557  57.402  38.151  1.00  0.00           O  
ATOM   3402  N   LYS   216      17.856  55.533  39.102  1.00  0.00           N  
ATOM   3403  H   LYS   216      17.787  54.560  38.842  1.00  0.00           H  
ATOM   3404  CA  LYS   216      17.115  56.064  40.246  1.00  0.00           C  
ATOM   3405  HA  LYS   216      16.784  57.053  39.931  1.00  0.00           H  
ATOM   3406  CB  LYS   216      15.806  55.212  40.453  1.00  0.00           C  
ATOM   3407  HB2 LYS   216      16.136  54.306  40.962  1.00  0.00           H  
ATOM   3408  HB3 LYS   216      15.427  54.957  39.463  1.00  0.00           H  
ATOM   3409  CG  LYS   216      14.774  56.035  41.241  1.00  0.00           C  
ATOM   3410  HG2 LYS   216      14.770  57.038  40.815  1.00  0.00           H  
ATOM   3411  HG3 LYS   216      15.079  55.946  42.284  1.00  0.00           H  
ATOM   3412  CD  LYS   216      13.361  55.467  41.172  1.00  0.00           C  
ATOM   3413  HD2 LYS   216      13.446  54.393  41.335  1.00  0.00           H  
ATOM   3414  HD3 LYS   216      13.015  55.571  40.143  1.00  0.00           H  
ATOM   3415  CE  LYS   216      12.308  56.130  42.080  1.00  0.00           C  
ATOM   3416  HE2 LYS   216      11.273  56.077  41.741  1.00  0.00           H  
ATOM   3417  HE3 LYS   216      12.518  57.200  42.057  1.00  0.00           H  
ATOM   3418  NZ  LYS   216      12.217  55.558  43.458  1.00  0.00           N  
ATOM   3419  HZ1 LYS   216      11.767  54.655  43.498  1.00  0.00           H  
ATOM   3420  HZ2 LYS   216      11.710  56.166  44.085  1.00  0.00           H  
ATOM   3421  HZ3 LYS   216      13.112  55.355  43.879  1.00  0.00           H  
ATOM   3422  C   LYS   216      17.903  56.154  41.513  1.00  0.00           C  
ATOM   3423  O   LYS   216      17.620  56.978  42.378  1.00  0.00           O  
ATOM   3424  N   GLY   217      18.927  55.336  41.687  1.00  0.00           N  
ATOM   3425  H   GLY   217      19.172  54.803  40.865  1.00  0.00           H  
ATOM   3426  CA  GLY   217      19.981  55.723  42.627  1.00  0.00           C  
ATOM   3427  HA2 GLY   217      19.568  55.672  43.635  1.00  0.00           H  
ATOM   3428  HA3 GLY   217      20.251  56.776  42.538  1.00  0.00           H  
ATOM   3429  C   GLY   217      21.302  54.883  42.526  1.00  0.00           C  
ATOM   3430  O   GLY   217      21.281  53.815  41.906  1.00  0.00           O  
ATOM   3431  N   ILE   218      22.389  55.230  43.181  1.00  0.00           N  
ATOM   3432  H   ILE   218      22.407  56.179  43.524  1.00  0.00           H  
ATOM   3433  CA  ILE   218      23.708  54.540  43.095  1.00  0.00           C  
ATOM   3434  HA  ILE   218      23.543  53.614  42.543  1.00  0.00           H  
ATOM   3435  CB  ILE   218      24.676  55.374  42.241  1.00  0.00           C  
ATOM   3436  HB  ILE   218      24.778  56.338  42.739  1.00  0.00           H  
ATOM   3437  CG2 ILE   218      26.060  54.592  42.329  1.00  0.00           C  
ATOM   3438 HG21 ILE   218      26.496  54.772  43.311  1.00  0.00           H  
ATOM   3439 HG22 ILE   218      26.129  53.550  42.018  1.00  0.00           H  
ATOM   3440 HG23 ILE   218      26.802  55.131  41.740  1.00  0.00           H  
ATOM   3441  CG1 ILE   218      24.157  55.486  40.756  1.00  0.00           C  
ATOM   3442 HG12 ILE   218      23.184  55.971  40.840  1.00  0.00           H  
ATOM   3443 HG13 ILE   218      23.995  54.466  40.410  1.00  0.00           H  
ATOM   3444  CD1 ILE   218      25.006  56.147  39.701  1.00  0.00           C  
ATOM   3445 HD11 ILE   218      25.426  57.026  40.190  1.00  0.00           H  
ATOM   3446 HD12 ILE   218      25.782  55.444  39.400  1.00  0.00           H  
ATOM   3447 HD13 ILE   218      24.501  56.284  38.745  1.00  0.00           H  
ATOM   3448  C   ILE   218      24.253  54.210  44.469  1.00  0.00           C  
ATOM   3449  O   ILE   218      24.559  55.123  45.230  1.00  0.00           O  
ATOM   3450  N   MET   219      24.345  52.956  44.859  1.00  0.00           N  
ATOM   3451  H   MET   219      24.025  52.321  44.143  1.00  0.00           H  
ATOM   3452  CA  MET   219      25.096  52.536  46.043  1.00  0.00           C  
ATOM   3453  HA  MET   219      24.962  53.114  46.957  1.00  0.00           H  
ATOM   3454  CB  MET   219      24.611  51.163  46.505  1.00  0.00           C  
ATOM   3455  HB2 MET   219      25.297  50.700  47.215  1.00  0.00           H  
ATOM   3456  HB3 MET   219      24.504  50.560  45.603  1.00  0.00           H  
ATOM   3457  CG  MET   219      23.149  51.025  47.065  1.00  0.00           C  
ATOM   3458  HG2 MET   219      22.432  51.414  46.343  1.00  0.00           H  
ATOM   3459  HG3 MET   219      23.056  51.700  47.915  1.00  0.00           H  
ATOM   3460  SD  MET   219      22.613  49.364  47.521  1.00  0.00           S  
ATOM   3461  CE  MET   219      22.517  48.612  45.839  1.00  0.00           C  
ATOM   3462  HE1 MET   219      21.647  49.038  45.340  1.00  0.00           H  
ATOM   3463  HE2 MET   219      23.397  48.547  45.201  1.00  0.00           H  
ATOM   3464  HE3 MET   219      22.252  47.562  45.967  1.00  0.00           H  
ATOM   3465  C   MET   219      26.610  52.445  45.802  1.00  0.00           C  
ATOM   3466  O   MET   219      27.147  51.887  44.827  1.00  0.00           O  
ATOM   3467  N   VAL   220      27.338  52.998  46.730  1.00  0.00           N  
ATOM   3468  H   VAL   220      26.914  53.508  47.492  1.00  0.00           H  
ATOM   3469  CA  VAL   220      28.881  53.006  46.575  1.00  0.00           C  
ATOM   3470  HA  VAL   220      29.222  52.377  45.752  1.00  0.00           H  
ATOM   3471  CB  VAL   220      29.391  54.446  46.248  1.00  0.00           C  
ATOM   3472  HB  VAL   220      30.394  54.194  45.903  1.00  0.00           H  
ATOM   3473  CG1 VAL   220      28.619  55.134  45.095  1.00  0.00           C  
ATOM   3474 HG11 VAL   220      28.676  54.407  44.285  1.00  0.00           H  
ATOM   3475 HG12 VAL   220      27.584  55.313  45.388  1.00  0.00           H  
ATOM   3476 HG13 VAL   220      29.130  56.073  44.883  1.00  0.00           H  
ATOM   3477  CG2 VAL   220      29.419  55.345  47.472  1.00  0.00           C  
ATOM   3478 HG21 VAL   220      28.439  55.541  47.907  1.00  0.00           H  
ATOM   3479 HG22 VAL   220      30.095  55.017  48.261  1.00  0.00           H  
ATOM   3480 HG23 VAL   220      29.753  56.334  47.157  1.00  0.00           H  
ATOM   3481  C   VAL   220      29.564  52.481  47.799  1.00  0.00           C  
ATOM   3482  O   VAL   220      29.251  52.853  48.924  1.00  0.00           O  
ATOM   3483  N   ASN   221      30.607  51.660  47.578  1.00  0.00           N  
ATOM   3484  H   ASN   221      30.705  51.316  46.634  1.00  0.00           H  
ATOM   3485  CA  ASN   221      31.403  51.059  48.659  1.00  0.00           C  
ATOM   3486  HA  ASN   221      30.684  50.724  49.407  1.00  0.00           H  
ATOM   3487  CB  ASN   221      32.128  49.855  48.063  1.00  0.00           C  
ATOM   3488  HB2 ASN   221      32.779  50.199  47.260  1.00  0.00           H  
ATOM   3489  HB3 ASN   221      31.314  49.275  47.627  1.00  0.00           H  
ATOM   3490  CG  ASN   221      32.871  48.920  49.021  1.00  0.00           C  
ATOM   3491  OD1 ASN   221      32.445  48.896  50.155  1.00  0.00           O  
ATOM   3492  ND2 ASN   221      33.839  48.226  48.530  1.00  0.00           N  
ATOM   3493 HD21 ASN   221      34.101  48.299  47.558  1.00  0.00           H  
ATOM   3494 HD22 ASN   221      34.342  47.536  49.070  1.00  0.00           H  
ATOM   3495  C   ASN   221      32.385  52.059  49.268  1.00  0.00           C  
ATOM   3496  O   ASN   221      33.566  52.104  48.943  1.00  0.00           O  
ATOM   3497  N   THR   222      31.864  52.960  50.111  1.00  0.00           N  
ATOM   3498  H   THR   222      30.875  52.895  50.307  1.00  0.00           H  
ATOM   3499  CA  THR   222      32.676  53.957  50.774  1.00  0.00           C  
ATOM   3500  HA  THR   222      33.513  53.508  51.309  1.00  0.00           H  
ATOM   3501  CB  THR   222      32.968  55.103  49.893  1.00  0.00           C  
ATOM   3502  HB  THR   222      32.021  55.416  49.453  1.00  0.00           H  
ATOM   3503  CG2 THR   222      33.493  56.446  50.509  1.00  0.00           C  
ATOM   3504 HG21 THR   222      32.718  56.847  51.162  1.00  0.00           H  
ATOM   3505 HG22 THR   222      34.398  56.391  51.114  1.00  0.00           H  
ATOM   3506 HG23 THR   222      33.739  57.133  49.699  1.00  0.00           H  
ATOM   3507  OG1 THR   222      33.785  54.718  48.851  1.00  0.00           O  
ATOM   3508  HG1 THR   222      33.666  53.766  48.816  1.00  0.00           H  
ATOM   3509  C   THR   222      31.685  54.447  51.885  1.00  0.00           C  
ATOM   3510  O   THR   222      30.523  54.807  51.720  1.00  0.00           O  
ATOM   3511  N   PHE   223      32.269  54.563  53.109  1.00  0.00           N  
ATOM   3512  H   PHE   223      33.234  54.290  53.232  1.00  0.00           H  
ATOM   3513  CA  PHE   223      31.483  54.778  54.328  1.00  0.00           C  
ATOM   3514  HA  PHE   223      30.421  54.668  54.105  1.00  0.00           H  
ATOM   3515  CB  PHE   223      31.581  53.489  55.205  1.00  0.00           C  
ATOM   3516  HB2 PHE   223      31.148  52.668  54.634  1.00  0.00           H  
ATOM   3517  HB3 PHE   223      30.973  53.678  56.090  1.00  0.00           H  
ATOM   3518  CG  PHE   223      33.034  53.201  55.652  1.00  0.00           C  
ATOM   3519  CD1 PHE   223      33.946  52.650  54.768  1.00  0.00           C  
ATOM   3520  HD1 PHE   223      33.561  52.214  53.858  1.00  0.00           H  
ATOM   3521  CE1 PHE   223      35.319  52.624  55.010  1.00  0.00           C  
ATOM   3522  HE1 PHE   223      35.955  52.112  54.304  1.00  0.00           H  
ATOM   3523  CZ  PHE   223      35.860  53.160  56.216  1.00  0.00           C  
ATOM   3524  HZ  PHE   223      36.909  53.095  56.467  1.00  0.00           H  
ATOM   3525  CE2 PHE   223      34.918  53.720  57.116  1.00  0.00           C  
ATOM   3526  HE2 PHE   223      35.311  54.139  58.031  1.00  0.00           H  
ATOM   3527  CD2 PHE   223      33.559  53.764  56.889  1.00  0.00           C  
ATOM   3528  HD2 PHE   223      32.845  54.337  57.462  1.00  0.00           H  
ATOM   3529  C   PHE   223      31.766  56.179  54.941  1.00  0.00           C  
ATOM   3530  O   PHE   223      32.965  56.633  54.797  1.00  0.00           O  
ATOM   3531  N   ALA   224      30.728  56.878  55.532  1.00  0.00           N  
ATOM   3532  H   ALA   224      29.801  56.493  55.637  1.00  0.00           H  
ATOM   3533  CA  ALA   224      30.999  58.208  56.069  1.00  0.00           C  
ATOM   3534  HA  ALA   224      31.380  58.846  55.271  1.00  0.00           H  
ATOM   3535  CB  ALA   224      29.682  58.805  56.500  1.00  0.00           C  
ATOM   3536  HB1 ALA   224      29.868  59.851  56.743  1.00  0.00           H  
ATOM   3537  HB2 ALA   224      29.022  58.752  55.634  1.00  0.00           H  
ATOM   3538  HB3 ALA   224      29.294  58.177  57.302  1.00  0.00           H  
ATOM   3539  C   ALA   224      31.991  58.252  57.266  1.00  0.00           C  
ATOM   3540  O   ALA   224      32.612  59.260  57.448  1.00  0.00           O  
ATOM   3541  N   GLU   225      32.290  57.091  57.919  1.00  0.00           N  
ATOM   3542  H   GLU   225      31.639  56.351  57.700  1.00  0.00           H  
ATOM   3543  CA  GLU   225      33.344  57.119  58.931  1.00  0.00           C  
ATOM   3544  HA  GLU   225      33.256  57.993  59.576  1.00  0.00           H  
ATOM   3545  CB  GLU   225      33.421  55.904  59.851  1.00  0.00           C  
ATOM   3546  HB2 GLU   225      34.179  56.173  60.587  1.00  0.00           H  
ATOM   3547  HB3 GLU   225      33.771  55.071  59.243  1.00  0.00           H  
ATOM   3548  CG  GLU   225      32.059  55.521  60.536  1.00  0.00           C  
ATOM   3549  HG2 GLU   225      32.215  54.575  61.055  1.00  0.00           H  
ATOM   3550  HG3 GLU   225      31.300  55.353  59.773  1.00  0.00           H  
ATOM   3551  CD  GLU   225      31.532  56.542  61.522  1.00  0.00           C  
ATOM   3552  OE1 GLU   225      30.273  56.578  61.780  1.00  0.00           O  
ATOM   3553  OE2 GLU   225      32.363  57.228  62.134  1.00  0.00           O  
ATOM   3554  C   GLU   225      34.868  57.452  58.351  1.00  0.00           C  
ATOM   3555  O   GLU   225      35.710  58.017  59.077  1.00  0.00           O  
ATOM   3556  N   LEU   226      35.107  57.298  57.058  1.00  0.00           N  
ATOM   3557  H   LEU   226      34.340  56.919  56.521  1.00  0.00           H  
ATOM   3558  CA  LEU   226      36.229  57.866  56.322  1.00  0.00           C  
ATOM   3559  HA  LEU   226      37.029  58.253  56.952  1.00  0.00           H  
ATOM   3560  CB  LEU   226      36.866  56.692  55.528  1.00  0.00           C  
ATOM   3561  HB2 LEU   226      36.052  56.180  55.014  1.00  0.00           H  
ATOM   3562  HB3 LEU   226      37.197  56.022  56.322  1.00  0.00           H  
ATOM   3563  CG  LEU   226      37.969  57.004  54.471  1.00  0.00           C  
ATOM   3564  HG  LEU   226      37.518  57.549  53.641  1.00  0.00           H  
ATOM   3565  CD1 LEU   226      39.025  57.958  55.009  1.00  0.00           C  
ATOM   3566 HD11 LEU   226      39.725  57.380  55.613  1.00  0.00           H  
ATOM   3567 HD12 LEU   226      39.459  58.589  54.233  1.00  0.00           H  
ATOM   3568 HD13 LEU   226      38.753  58.688  55.772  1.00  0.00           H  
ATOM   3569  CD2 LEU   226      38.607  55.704  53.942  1.00  0.00           C  
ATOM   3570 HD21 LEU   226      39.394  55.866  53.204  1.00  0.00           H  
ATOM   3571 HD22 LEU   226      38.873  55.007  54.736  1.00  0.00           H  
ATOM   3572 HD23 LEU   226      37.801  55.276  53.347  1.00  0.00           H  
ATOM   3573  C   LEU   226      35.818  58.990  55.299  1.00  0.00           C  
ATOM   3574  O   LEU   226      36.730  59.772  55.081  1.00  0.00           O  
ATOM   3575  N   GLU   227      34.672  59.107  54.726  1.00  0.00           N  
ATOM   3576  H   GLU   227      33.987  58.366  54.693  1.00  0.00           H  
ATOM   3577  CA  GLU   227      34.405  60.172  53.713  1.00  0.00           C  
ATOM   3578  HA  GLU   227      35.184  60.931  53.633  1.00  0.00           H  
ATOM   3579  CB  GLU   227      34.317  59.411  52.335  1.00  0.00           C  
ATOM   3580  HB2 GLU   227      33.518  58.671  52.296  1.00  0.00           H  
ATOM   3581  HB3 GLU   227      35.212  58.791  52.276  1.00  0.00           H  
ATOM   3582  CG  GLU   227      34.287  60.322  51.031  1.00  0.00           C  
ATOM   3583  HG2 GLU   227      33.372  60.914  51.054  1.00  0.00           H  
ATOM   3584  HG3 GLU   227      34.248  59.712  50.129  1.00  0.00           H  
ATOM   3585  CD  GLU   227      35.469  61.350  51.022  1.00  0.00           C  
ATOM   3586  OE1 GLU   227      35.236  62.402  51.717  1.00  0.00           O  
ATOM   3587  OE2 GLU   227      36.564  61.000  50.579  1.00  0.00           O  
ATOM   3588  C   GLU   227      33.146  60.993  54.089  1.00  0.00           C  
ATOM   3589  O   GLU   227      32.087  60.815  53.465  1.00  0.00           O  
ATOM   3590  N   PRO   228      33.210  61.962  55.019  1.00  0.00           N  
ATOM   3591  CD  PRO   228      34.333  62.190  55.916  1.00  0.00           C  
ATOM   3592  HD2 PRO   228      35.176  62.741  55.501  1.00  0.00           H  
ATOM   3593  HD3 PRO   228      34.547  61.216  56.357  1.00  0.00           H  
ATOM   3594  CG  PRO   228      33.746  63.136  57.011  1.00  0.00           C  
ATOM   3595  HG2 PRO   228      33.594  62.427  57.825  1.00  0.00           H  
ATOM   3596  HG3 PRO   228      34.521  63.856  57.275  1.00  0.00           H  
ATOM   3597  CB  PRO   228      32.534  63.775  56.372  1.00  0.00           C  
ATOM   3598  HB2 PRO   228      31.682  63.925  57.034  1.00  0.00           H  
ATOM   3599  HB3 PRO   228      32.858  64.707  55.909  1.00  0.00           H  
ATOM   3600  CA  PRO   228      32.021  62.754  55.298  1.00  0.00           C  
ATOM   3601  HA  PRO   228      31.256  62.181  55.824  1.00  0.00           H  
ATOM   3602  C   PRO   228      31.346  63.491  54.140  1.00  0.00           C  
ATOM   3603  O   PRO   228      30.156  63.815  54.228  1.00  0.00           O  
ATOM   3604  N   PHE   229      31.942  63.679  52.990  1.00  0.00           N  
ATOM   3605  H   PHE   229      32.869  63.279  52.959  1.00  0.00           H  
ATOM   3606  CA  PHE   229      31.407  64.351  51.724  1.00  0.00           C  
ATOM   3607  HA  PHE   229      30.561  64.990  51.978  1.00  0.00           H  
ATOM   3608  CB  PHE   229      32.563  65.210  51.257  1.00  0.00           C  
ATOM   3609  HB2 PHE   229      32.276  65.589  50.276  1.00  0.00           H  
ATOM   3610  HB3 PHE   229      33.406  64.530  51.135  1.00  0.00           H  
ATOM   3611  CG  PHE   229      33.008  66.352  52.153  1.00  0.00           C  
ATOM   3612  CD1 PHE   229      32.168  67.492  52.224  1.00  0.00           C  
ATOM   3613  HD1 PHE   229      31.262  67.476  51.636  1.00  0.00           H  
ATOM   3614  CE1 PHE   229      32.556  68.579  52.999  1.00  0.00           C  
ATOM   3615  HE1 PHE   229      32.018  69.513  52.944  1.00  0.00           H  
ATOM   3616  CZ  PHE   229      33.661  68.531  53.837  1.00  0.00           C  
ATOM   3617  HZ  PHE   229      34.070  69.384  54.358  1.00  0.00           H  
ATOM   3618  CE2 PHE   229      34.412  67.334  53.878  1.00  0.00           C  
ATOM   3619  HE2 PHE   229      35.357  67.382  54.399  1.00  0.00           H  
ATOM   3620  CD2 PHE   229      34.150  66.254  53.038  1.00  0.00           C  
ATOM   3621  HD2 PHE   229      34.806  65.398  52.986  1.00  0.00           H  
ATOM   3622  C   PHE   229      30.796  63.468  50.571  1.00  0.00           C  
ATOM   3623  O   PHE   229      30.680  63.894  49.413  1.00  0.00           O  
ATOM   3624  N   ALA   230      30.450  62.215  50.927  1.00  0.00           N  
ATOM   3625  H   ALA   230      30.598  61.899  51.875  1.00  0.00           H  
ATOM   3626  CA  ALA   230      30.012  61.251  49.948  1.00  0.00           C  
ATOM   3627  HA  ALA   230      30.600  61.358  49.036  1.00  0.00           H  
ATOM   3628  CB  ALA   230      30.124  59.857  50.513  1.00  0.00           C  
ATOM   3629  HB1 ALA   230      31.104  59.666  50.951  1.00  0.00           H  
ATOM   3630  HB2 ALA   230      29.324  59.830  51.253  1.00  0.00           H  
ATOM   3631  HB3 ALA   230      29.871  59.104  49.766  1.00  0.00           H  
ATOM   3632  C   ALA   230      28.566  61.527  49.533  1.00  0.00           C  
ATOM   3633  O   ALA   230      28.331  61.517  48.363  1.00  0.00           O  
ATOM   3634  N   LEU   231      27.541  61.892  50.408  1.00  0.00           N  
ATOM   3635  H   LEU   231      27.827  62.096  51.355  1.00  0.00           H  
ATOM   3636  CA  LEU   231      26.155  62.035  50.034  1.00  0.00           C  
ATOM   3637  HA  LEU   231      25.878  61.211  49.377  1.00  0.00           H  
ATOM   3638  CB  LEU   231      25.264  62.187  51.341  1.00  0.00           C  
ATOM   3639  HB2 LEU   231      25.866  62.862  51.949  1.00  0.00           H  
ATOM   3640  HB3 LEU   231      25.240  61.192  51.786  1.00  0.00           H  
ATOM   3641  CG  LEU   231      23.865  62.841  51.248  1.00  0.00           C  
ATOM   3642  HG  LEU   231      23.938  63.863  50.877  1.00  0.00           H  
ATOM   3643  CD1 LEU   231      22.912  62.056  50.330  1.00  0.00           C  
ATOM   3644 HD11 LEU   231      23.627  61.556  49.677  1.00  0.00           H  
ATOM   3645 HD12 LEU   231      22.425  61.256  50.887  1.00  0.00           H  
ATOM   3646 HD13 LEU   231      22.171  62.595  49.740  1.00  0.00           H  
ATOM   3647  CD2 LEU   231      23.421  62.851  52.724  1.00  0.00           C  
ATOM   3648 HD21 LEU   231      24.125  63.428  53.324  1.00  0.00           H  
ATOM   3649 HD22 LEU   231      22.556  63.511  52.666  1.00  0.00           H  
ATOM   3650 HD23 LEU   231      23.217  61.838  53.072  1.00  0.00           H  
ATOM   3651  C   LEU   231      26.042  63.360  49.174  1.00  0.00           C  
ATOM   3652  O   LEU   231      25.221  63.385  48.290  1.00  0.00           O  
ATOM   3653  N   GLN   232      26.896  64.406  49.364  1.00  0.00           N  
ATOM   3654  H   GLN   232      27.250  64.460  50.309  1.00  0.00           H  
ATOM   3655  CA  GLN   232      26.913  65.589  48.553  1.00  0.00           C  
ATOM   3656  HA  GLN   232      25.906  65.775  48.179  1.00  0.00           H  
ATOM   3657  CB  GLN   232      27.357  66.757  49.445  1.00  0.00           C  
ATOM   3658  HB2 GLN   232      26.758  66.731  50.356  1.00  0.00           H  
ATOM   3659  HB3 GLN   232      27.186  67.712  48.947  1.00  0.00           H  
ATOM   3660  CG  GLN   232      28.885  66.750  49.827  1.00  0.00           C  
ATOM   3661  HG2 GLN   232      29.178  65.708  49.955  1.00  0.00           H  
ATOM   3662  HG3 GLN   232      28.953  67.242  50.797  1.00  0.00           H  
ATOM   3663  CD  GLN   232      29.802  67.408  48.818  1.00  0.00           C  
ATOM   3664  OE1 GLN   232      29.616  68.540  48.390  1.00  0.00           O  
ATOM   3665  NE2 GLN   232      30.809  66.667  48.353  1.00  0.00           N  
ATOM   3666 HE21 GLN   232      31.388  67.043  47.615  1.00  0.00           H  
ATOM   3667 HE22 GLN   232      30.903  65.712  48.667  1.00  0.00           H  
ATOM   3668  C   GLN   232      27.713  65.546  47.208  1.00  0.00           C  
ATOM   3669  O   GLN   232      27.802  66.511  46.511  1.00  0.00           O  
ATOM   3670  N   SER   233      28.340  64.410  46.903  1.00  0.00           N  
ATOM   3671  H   SER   233      28.172  63.567  47.434  1.00  0.00           H  
ATOM   3672  CA  SER   233      29.247  64.281  45.755  1.00  0.00           C  
ATOM   3673  HA  SER   233      29.998  65.067  45.830  1.00  0.00           H  
ATOM   3674  CB  SER   233      30.058  62.972  45.955  1.00  0.00           C  
ATOM   3675  HB2 SER   233      30.231  62.863  47.026  1.00  0.00           H  
ATOM   3676  HB3 SER   233      30.938  63.009  45.313  1.00  0.00           H  
ATOM   3677  OG  SER   233      29.339  61.877  45.512  1.00  0.00           O  
ATOM   3678  HG  SER   233      28.870  61.515  46.267  1.00  0.00           H  
ATOM   3679  C   SER   233      28.638  64.436  44.295  1.00  0.00           C  
ATOM   3680  O   SER   233      29.222  65.128  43.467  1.00  0.00           O  
ATOM   3681  N   LEU   234      27.457  63.847  44.042  1.00  0.00           N  
ATOM   3682  H   LEU   234      27.030  63.239  44.725  1.00  0.00           H  
ATOM   3683  CA  LEU   234      26.508  64.122  42.944  1.00  0.00           C  
ATOM   3684  HA  LEU   234      26.627  65.141  42.576  1.00  0.00           H  
ATOM   3685  CB  LEU   234      26.676  63.063  41.864  1.00  0.00           C  
ATOM   3686  HB2 LEU   234      25.903  63.088  41.097  1.00  0.00           H  
ATOM   3687  HB3 LEU   234      26.514  62.098  42.344  1.00  0.00           H  
ATOM   3688  CG  LEU   234      28.031  62.924  41.142  1.00  0.00           C  
ATOM   3689  HG  LEU   234      28.756  62.855  41.953  1.00  0.00           H  
ATOM   3690  CD1 LEU   234      28.039  61.616  40.331  1.00  0.00           C  
ATOM   3691 HD11 LEU   234      29.010  61.133  40.220  1.00  0.00           H  
ATOM   3692 HD12 LEU   234      27.478  60.837  40.846  1.00  0.00           H  
ATOM   3693 HD13 LEU   234      27.657  61.911  39.354  1.00  0.00           H  
ATOM   3694  CD2 LEU   234      28.324  64.169  40.241  1.00  0.00           C  
ATOM   3695 HD21 LEU   234      29.293  64.097  39.749  1.00  0.00           H  
ATOM   3696 HD22 LEU   234      27.572  64.301  39.463  1.00  0.00           H  
ATOM   3697 HD23 LEU   234      28.261  65.140  40.732  1.00  0.00           H  
ATOM   3698  C   LEU   234      25.109  64.064  43.493  1.00  0.00           C  
ATOM   3699  O   LEU   234      24.857  63.536  44.534  1.00  0.00           O  
ATOM   3700  N   LEU   235      24.184  64.649  42.724  1.00  0.00           N  
ATOM   3701  H   LEU   235      24.414  65.133  41.868  1.00  0.00           H  
ATOM   3702  CA  LEU   235      22.820  64.594  43.059  1.00  0.00           C  
ATOM   3703  HA  LEU   235      22.603  63.773  43.743  1.00  0.00           H  
ATOM   3704  CB  LEU   235      22.292  65.913  43.689  1.00  0.00           C  
ATOM   3705  HB2 LEU   235      21.208  65.817  43.756  1.00  0.00           H  
ATOM   3706  HB3 LEU   235      22.545  66.645  42.923  1.00  0.00           H  
ATOM   3707  CG  LEU   235      22.751  66.224  45.095  1.00  0.00           C  
ATOM   3708  HG  LEU   235      23.840  66.223  45.126  1.00  0.00           H  
ATOM   3709  CD1 LEU   235      22.325  67.616  45.437  1.00  0.00           C  
ATOM   3710 HD11 LEU   235      21.262  67.653  45.674  1.00  0.00           H  
ATOM   3711 HD12 LEU   235      22.851  67.903  46.347  1.00  0.00           H  
ATOM   3712 HD13 LEU   235      22.555  68.370  44.683  1.00  0.00           H  
ATOM   3713  CD2 LEU   235      22.278  65.245  46.197  1.00  0.00           C  
ATOM   3714 HD21 LEU   235      22.756  65.458  47.154  1.00  0.00           H  
ATOM   3715 HD22 LEU   235      21.190  65.248  46.260  1.00  0.00           H  
ATOM   3716 HD23 LEU   235      22.628  64.239  45.964  1.00  0.00           H  
ATOM   3717  C   LEU   235      21.987  64.122  41.874  1.00  0.00           C  
ATOM   3718  O   LEU   235      20.868  63.632  41.985  1.00  0.00           O  
ATOM   3719  N   VAL   236      22.550  64.274  40.648  1.00  0.00           N  
ATOM   3720  H   VAL   236      23.384  64.833  40.541  1.00  0.00           H  
ATOM   3721  CA  VAL   236      22.014  63.647  39.490  1.00  0.00           C  
ATOM   3722  HA  VAL   236      21.272  62.860  39.619  1.00  0.00           H  
ATOM   3723  CB  VAL   236      21.130  64.663  38.610  1.00  0.00           C  
ATOM   3724  HB  VAL   236      21.802  65.480  38.348  1.00  0.00           H  
ATOM   3725  CG1 VAL   236      20.743  64.011  37.286  1.00  0.00           C  
ATOM   3726 HG11 VAL   236      19.936  64.610  36.864  1.00  0.00           H  
ATOM   3727 HG12 VAL   236      21.628  63.993  36.649  1.00  0.00           H  
ATOM   3728 HG13 VAL   236      20.383  62.996  37.456  1.00  0.00           H  
ATOM   3729  CG2 VAL   236      19.906  65.257  39.382  1.00  0.00           C  
ATOM   3730 HG21 VAL   236      19.139  64.531  39.652  1.00  0.00           H  
ATOM   3731 HG22 VAL   236      20.305  65.738  40.275  1.00  0.00           H  
ATOM   3732 HG23 VAL   236      19.307  65.913  38.750  1.00  0.00           H  
ATOM   3733  C   VAL   236      23.181  63.014  38.726  1.00  0.00           C  
ATOM   3734  O   VAL   236      23.824  63.697  37.961  1.00  0.00           O  
ATOM   3735  N   PRO   237      23.503  61.713  39.035  1.00  0.00           N  
ATOM   3736  CD  PRO   237      24.535  60.976  38.258  1.00  0.00           C  
ATOM   3737  HD2 PRO   237      25.466  61.517  38.431  1.00  0.00           H  
ATOM   3738  HD3 PRO   237      24.249  61.022  37.208  1.00  0.00           H  
ATOM   3739  CG  PRO   237      24.671  59.614  38.891  1.00  0.00           C  
ATOM   3740  HG2 PRO   237      24.977  58.786  38.251  1.00  0.00           H  
ATOM   3741  HG3 PRO   237      25.260  59.748  39.798  1.00  0.00           H  
ATOM   3742  CB  PRO   237      23.281  59.292  39.400  1.00  0.00           C  
ATOM   3743  HB2 PRO   237      22.734  58.808  38.590  1.00  0.00           H  
ATOM   3744  HB3 PRO   237      23.332  58.530  40.178  1.00  0.00           H  
ATOM   3745  CA  PRO   237      22.705  60.676  39.855  1.00  0.00           C  
ATOM   3746  HA  PRO   237      21.671  60.712  39.513  1.00  0.00           H  
ATOM   3747  C   PRO   237      22.801  60.851  41.443  1.00  0.00           C  
ATOM   3748  O   PRO   237      23.674  61.514  41.977  1.00  0.00           O  
ATOM   3749  N   LYS   238      21.879  60.224  42.119  1.00  0.00           N  
ATOM   3750  H   LYS   238      21.210  59.714  41.560  1.00  0.00           H  
ATOM   3751  CA  LYS   238      21.804  60.170  43.536  1.00  0.00           C  
ATOM   3752  HA  LYS   238      22.198  61.125  43.882  1.00  0.00           H  
ATOM   3753  CB  LYS   238      20.305  59.904  43.888  1.00  0.00           C  
ATOM   3754  HB2 LYS   238      20.407  59.475  44.884  1.00  0.00           H  
ATOM   3755  HB3 LYS   238      19.756  59.159  43.311  1.00  0.00           H  
ATOM   3756  CG  LYS   238      19.473  61.194  44.107  1.00  0.00           C  
ATOM   3757  HG2 LYS   238      19.426  61.685  43.136  1.00  0.00           H  
ATOM   3758  HG3 LYS   238      20.027  61.680  44.911  1.00  0.00           H  
ATOM   3759  CD  LYS   238      18.087  60.845  44.561  1.00  0.00           C  
ATOM   3760  HD2 LYS   238      17.643  61.809  44.810  1.00  0.00           H  
ATOM   3761  HD3 LYS   238      18.033  60.206  45.442  1.00  0.00           H  
ATOM   3762  CE  LYS   238      17.141  60.162  43.586  1.00  0.00           C  
ATOM   3763  HE2 LYS   238      16.137  59.926  43.940  1.00  0.00           H  
ATOM   3764  HE3 LYS   238      17.614  59.237  43.256  1.00  0.00           H  
ATOM   3765  NZ  LYS   238      16.920  61.058  42.402  1.00  0.00           N  
ATOM   3766  HZ1 LYS   238      16.539  61.909  42.790  1.00  0.00           H  
ATOM   3767  HZ2 LYS   238      16.327  60.624  41.709  1.00  0.00           H  
ATOM   3768  HZ3 LYS   238      17.785  61.363  41.978  1.00  0.00           H  
ATOM   3769  C   LYS   238      22.727  59.133  44.117  1.00  0.00           C  
ATOM   3770  O   LYS   238      22.625  57.962  43.659  1.00  0.00           O  
ATOM   3771  N   ILE   239      23.547  59.429  45.107  1.00  0.00           N  
ATOM   3772  H   ILE   239      23.588  60.369  45.474  1.00  0.00           H  
ATOM   3773  CA  ILE   239      24.430  58.501  45.739  1.00  0.00           C  
ATOM   3774  HA  ILE   239      24.389  57.547  45.213  1.00  0.00           H  
ATOM   3775  CB  ILE   239      25.860  59.169  45.570  1.00  0.00           C  
ATOM   3776  HB  ILE   239      25.766  60.207  45.890  1.00  0.00           H  
ATOM   3777  CG2 ILE   239      26.917  58.634  46.530  1.00  0.00           C  
ATOM   3778 HG21 ILE   239      27.153  57.600  46.278  1.00  0.00           H  
ATOM   3779 HG22 ILE   239      27.819  59.237  46.432  1.00  0.00           H  
ATOM   3780 HG23 ILE   239      26.703  58.662  47.598  1.00  0.00           H  
ATOM   3781  CG1 ILE   239      26.429  59.107  44.142  1.00  0.00           C  
ATOM   3782 HG12 ILE   239      25.830  59.740  43.486  1.00  0.00           H  
ATOM   3783 HG13 ILE   239      26.485  58.066  43.823  1.00  0.00           H  
ATOM   3784  CD1 ILE   239      27.814  59.694  43.923  1.00  0.00           C  
ATOM   3785 HD11 ILE   239      28.087  59.550  42.877  1.00  0.00           H  
ATOM   3786 HD12 ILE   239      27.813  60.763  44.135  1.00  0.00           H  
ATOM   3787 HD13 ILE   239      28.553  59.188  44.544  1.00  0.00           H  
ATOM   3788  C   ILE   239      24.071  58.140  47.153  1.00  0.00           C  
ATOM   3789  O   ILE   239      23.632  58.935  47.976  1.00  0.00           O  
ATOM   3790  N   TYR   240      24.371  56.873  47.552  1.00  0.00           N  
ATOM   3791  H   TYR   240      24.642  56.226  46.825  1.00  0.00           H  
ATOM   3792  CA  TYR   240      24.141  56.356  48.920  1.00  0.00           C  
ATOM   3793  HA  TYR   240      23.941  57.239  49.527  1.00  0.00           H  
ATOM   3794  CB  TYR   240      22.986  55.301  49.003  1.00  0.00           C  
ATOM   3795  HB2 TYR   240      22.833  54.887  49.999  1.00  0.00           H  
ATOM   3796  HB3 TYR   240      23.135  54.456  48.330  1.00  0.00           H  
ATOM   3797  CG  TYR   240      21.611  55.894  48.534  1.00  0.00           C  
ATOM   3798  CD1 TYR   240      20.649  56.169  49.535  1.00  0.00           C  
ATOM   3799  HD1 TYR   240      20.843  56.034  50.589  1.00  0.00           H  
ATOM   3800  CE1 TYR   240      19.371  56.675  49.197  1.00  0.00           C  
ATOM   3801  HE1 TYR   240      18.691  56.851  50.017  1.00  0.00           H  
ATOM   3802  CZ  TYR   240      19.150  56.955  47.857  1.00  0.00           C  
ATOM   3803  OH  TYR   240      17.880  57.346  47.556  1.00  0.00           O  
ATOM   3804  HH  TYR   240      17.729  57.051  46.655  1.00  0.00           H  
ATOM   3805  CE2 TYR   240      20.075  56.575  46.875  1.00  0.00           C  
ATOM   3806  HE2 TYR   240      19.820  56.800  45.850  1.00  0.00           H  
ATOM   3807  CD2 TYR   240      21.330  56.022  47.165  1.00  0.00           C  
ATOM   3808  HD2 TYR   240      22.104  55.751  46.463  1.00  0.00           H  
ATOM   3809  C   TYR   240      25.492  55.800  49.373  1.00  0.00           C  
ATOM   3810  O   TYR   240      25.920  54.851  48.794  1.00  0.00           O  
ATOM   3811  N   PRO   241      26.129  56.291  50.437  1.00  0.00           N  
ATOM   3812  CD  PRO   241      25.944  57.645  50.894  1.00  0.00           C  
ATOM   3813  HD2 PRO   241      24.916  57.708  51.250  1.00  0.00           H  
ATOM   3814  HD3 PRO   241      26.072  58.392  50.110  1.00  0.00           H  
ATOM   3815  CG  PRO   241      26.822  57.833  52.123  1.00  0.00           C  
ATOM   3816  HG2 PRO   241      27.201  58.852  52.197  1.00  0.00           H  
ATOM   3817  HG3 PRO   241      26.233  57.599  53.010  1.00  0.00           H  
ATOM   3818  CB  PRO   241      27.958  56.820  51.934  1.00  0.00           C  
ATOM   3819  HB2 PRO   241      28.860  57.217  51.469  1.00  0.00           H  
ATOM   3820  HB3 PRO   241      28.357  56.369  52.842  1.00  0.00           H  
ATOM   3821  CA  PRO   241      27.324  55.763  51.060  1.00  0.00           C  
ATOM   3822  HA  PRO   241      28.134  55.468  50.393  1.00  0.00           H  
ATOM   3823  C   PRO   241      26.910  54.500  51.893  1.00  0.00           C  
ATOM   3824  O   PRO   241      26.353  54.548  53.006  1.00  0.00           O  
ATOM   3825  N   VAL   242      27.306  53.311  51.370  1.00  0.00           N  
ATOM   3826  H   VAL   242      27.718  53.247  50.449  1.00  0.00           H  
ATOM   3827  CA  VAL   242      27.156  52.001  52.057  1.00  0.00           C  
ATOM   3828  HA  VAL   242      26.760  52.128  53.065  1.00  0.00           H  
ATOM   3829  CB  VAL   242      26.200  51.058  51.182  1.00  0.00           C  
ATOM   3830  HB  VAL   242      25.883  50.182  51.747  1.00  0.00           H  
ATOM   3831  CG1 VAL   242      24.854  51.719  50.943  1.00  0.00           C  
ATOM   3832 HG11 VAL   242      24.312  51.894  51.872  1.00  0.00           H  
ATOM   3833 HG12 VAL   242      25.043  52.651  50.411  1.00  0.00           H  
ATOM   3834 HG13 VAL   242      24.205  51.081  50.343  1.00  0.00           H  
ATOM   3835  CG2 VAL   242      26.790  50.598  49.868  1.00  0.00           C  
ATOM   3836 HG21 VAL   242      26.905  51.510  49.282  1.00  0.00           H  
ATOM   3837 HG22 VAL   242      27.770  50.140  50.003  1.00  0.00           H  
ATOM   3838 HG23 VAL   242      26.099  49.957  49.320  1.00  0.00           H  
ATOM   3839  C   VAL   242      28.517  51.329  52.377  1.00  0.00           C  
ATOM   3840  O   VAL   242      29.544  51.801  52.011  1.00  0.00           O  
ATOM   3841  N   GLY   243      28.555  50.135  53.015  1.00  0.00           N  
ATOM   3842  H   GLY   243      27.663  49.753  53.295  1.00  0.00           H  
ATOM   3843  CA  GLY   243      29.810  49.385  53.274  1.00  0.00           C  
ATOM   3844  HA2 GLY   243      30.534  49.590  52.485  1.00  0.00           H  
ATOM   3845  HA3 GLY   243      29.531  48.333  53.205  1.00  0.00           H  
ATOM   3846  C   GLY   243      30.477  49.720  54.612  1.00  0.00           C  
ATOM   3847  O   GLY   243      29.714  50.355  55.388  1.00  0.00           O  
ATOM   3848  N   PRO   244      31.676  49.282  54.978  1.00  0.00           N  
ATOM   3849  CD  PRO   244      32.221  49.422  56.344  1.00  0.00           C  
ATOM   3850  HD2 PRO   244      31.527  48.963  57.048  1.00  0.00           H  
ATOM   3851  HD3 PRO   244      32.221  50.499  56.513  1.00  0.00           H  
ATOM   3852  CG  PRO   244      33.579  48.772  56.306  1.00  0.00           C  
ATOM   3853  HG2 PRO   244      34.232  49.154  57.091  1.00  0.00           H  
ATOM   3854  HG3 PRO   244      33.234  47.765  56.542  1.00  0.00           H  
ATOM   3855  CB  PRO   244      33.989  48.778  54.829  1.00  0.00           C  
ATOM   3856  HB2 PRO   244      34.571  49.683  54.654  1.00  0.00           H  
ATOM   3857  HB3 PRO   244      34.563  47.902  54.529  1.00  0.00           H  
ATOM   3858  CA  PRO   244      32.624  48.710  54.050  1.00  0.00           C  
ATOM   3859  HA  PRO   244      32.696  49.320  53.149  1.00  0.00           H  
ATOM   3860  C   PRO   244      32.197  47.332  53.661  1.00  0.00           C  
ATOM   3861  O   PRO   244      31.779  46.546  54.522  1.00  0.00           O  
ATOM   3862  N   VAL   245      32.108  47.066  52.338  1.00  0.00           N  
ATOM   3863  H   VAL   245      32.438  47.763  51.686  1.00  0.00           H  
ATOM   3864  CA  VAL   245      31.369  45.856  51.874  1.00  0.00           C  
ATOM   3865  HA  VAL   245      30.607  45.609  52.614  1.00  0.00           H  
ATOM   3866  CB  VAL   245      30.728  46.142  50.525  1.00  0.00           C  
ATOM   3867  HB  VAL   245      31.494  46.455  49.816  1.00  0.00           H  
ATOM   3868  CG1 VAL   245      30.017  44.939  49.960  1.00  0.00           C  
ATOM   3869 HG11 VAL   245      29.252  44.613  50.664  1.00  0.00           H  
ATOM   3870 HG12 VAL   245      29.611  45.135  48.967  1.00  0.00           H  
ATOM   3871 HG13 VAL   245      30.667  44.073  49.836  1.00  0.00           H  
ATOM   3872  CG2 VAL   245      29.655  47.251  50.578  1.00  0.00           C  
ATOM   3873 HG21 VAL   245      30.230  48.157  50.768  1.00  0.00           H  
ATOM   3874 HG22 VAL   245      29.061  47.338  49.668  1.00  0.00           H  
ATOM   3875 HG23 VAL   245      29.003  46.990  51.412  1.00  0.00           H  
ATOM   3876  C   VAL   245      32.397  44.654  51.765  1.00  0.00           C  
ATOM   3877  O   VAL   245      32.869  44.319  50.688  1.00  0.00           O  
ATOM   3878  N   VAL   246      32.764  44.001  52.903  1.00  0.00           N  
ATOM   3879  H   VAL   246      32.323  44.250  53.777  1.00  0.00           H  
ATOM   3880  CA  VAL   246      33.843  42.993  53.104  1.00  0.00           C  
ATOM   3881  HA  VAL   246      34.088  42.517  52.155  1.00  0.00           H  
ATOM   3882  CB  VAL   246      35.097  43.690  53.679  1.00  0.00           C  
ATOM   3883  HB  VAL   246      34.760  44.222  54.568  1.00  0.00           H  
ATOM   3884  CG1 VAL   246      36.162  42.729  54.184  1.00  0.00           C  
ATOM   3885 HG11 VAL   246      37.069  43.283  54.428  1.00  0.00           H  
ATOM   3886 HG12 VAL   246      35.858  42.126  55.040  1.00  0.00           H  
ATOM   3887 HG13 VAL   246      36.449  41.983  53.443  1.00  0.00           H  
ATOM   3888  CG2 VAL   246      35.697  44.648  52.634  1.00  0.00           C  
ATOM   3889 HG21 VAL   246      35.052  45.413  52.203  1.00  0.00           H  
ATOM   3890 HG22 VAL   246      36.664  45.037  52.954  1.00  0.00           H  
ATOM   3891 HG23 VAL   246      35.938  44.099  51.724  1.00  0.00           H  
ATOM   3892  C   VAL   246      33.410  41.912  54.065  1.00  0.00           C  
ATOM   3893  O   VAL   246      32.782  42.242  55.015  1.00  0.00           O  
ATOM   3894  N   ASN   247      33.660  40.654  53.714  1.00  0.00           N  
ATOM   3895  H   ASN   247      34.290  40.586  52.928  1.00  0.00           H  
ATOM   3896  CA  ASN   247      33.446  39.404  54.449  1.00  0.00           C  
ATOM   3897  HA  ASN   247      32.902  39.762  55.324  1.00  0.00           H  
ATOM   3898  CB  ASN   247      32.601  38.495  53.591  1.00  0.00           C  
ATOM   3899  HB2 ASN   247      33.288  37.960  52.935  1.00  0.00           H  
ATOM   3900  HB3 ASN   247      31.969  39.085  52.927  1.00  0.00           H  
ATOM   3901  CG  ASN   247      31.854  37.481  54.452  1.00  0.00           C  
ATOM   3902  OD1 ASN   247      32.368  36.868  55.375  1.00  0.00           O  
ATOM   3903  ND2 ASN   247      30.548  37.544  54.313  1.00  0.00           N  
ATOM   3904 HD21 ASN   247      29.965  37.048  54.972  1.00  0.00           H  
ATOM   3905 HD22 ASN   247      30.198  38.255  53.687  1.00  0.00           H  
ATOM   3906  C   ASN   247      34.755  38.717  54.980  1.00  0.00           C  
ATOM   3907  O   ASN   247      35.595  38.388  54.124  1.00  0.00           O  
ATOM   3908  N   PHE   248      34.891  38.474  56.279  1.00  0.00           N  
ATOM   3909  H   PHE   248      34.335  39.024  56.918  1.00  0.00           H  
ATOM   3910  CA  PHE   248      36.104  37.865  56.803  1.00  0.00           C  
ATOM   3911  HA  PHE   248      36.933  38.356  56.293  1.00  0.00           H  
ATOM   3912  CB  PHE   248      36.269  38.262  58.283  1.00  0.00           C  
ATOM   3913  HB2 PHE   248      37.216  37.943  58.719  1.00  0.00           H  
ATOM   3914  HB3 PHE   248      35.492  37.681  58.781  1.00  0.00           H  
ATOM   3915  CG  PHE   248      36.093  39.778  58.707  1.00  0.00           C  
ATOM   3916  CD1 PHE   248      35.284  40.060  59.796  1.00  0.00           C  
ATOM   3917  HD1 PHE   248      34.829  39.281  60.390  1.00  0.00           H  
ATOM   3918  CE1 PHE   248      35.134  41.375  60.274  1.00  0.00           C  
ATOM   3919  HE1 PHE   248      34.538  41.707  61.111  1.00  0.00           H  
ATOM   3920  CZ  PHE   248      35.744  42.458  59.515  1.00  0.00           C  
ATOM   3921  HZ  PHE   248      35.613  43.480  59.839  1.00  0.00           H  
ATOM   3922  CE2 PHE   248      36.489  42.141  58.314  1.00  0.00           C  
ATOM   3923  HE2 PHE   248      36.955  42.864  57.661  1.00  0.00           H  
ATOM   3924  CD2 PHE   248      36.615  40.786  57.929  1.00  0.00           C  
ATOM   3925  HD2 PHE   248      37.116  40.566  56.997  1.00  0.00           H  
ATOM   3926  C   PHE   248      36.273  36.290  56.561  1.00  0.00           C  
ATOM   3927  O   PHE   248      37.274  35.662  56.896  1.00  0.00           O  
ATOM   3928  N   LYS   249      35.200  35.686  56.041  1.00  0.00           N  
ATOM   3929  H   LYS   249      34.341  36.186  55.863  1.00  0.00           H  
ATOM   3930  CA  LYS   249      35.251  34.332  55.687  1.00  0.00           C  
ATOM   3931  HA  LYS   249      35.592  33.693  56.502  1.00  0.00           H  
ATOM   3932  CB  LYS   249      33.815  33.826  55.436  1.00  0.00           C  
ATOM   3933  HB2 LYS   249      33.256  34.406  54.702  1.00  0.00           H  
ATOM   3934  HB3 LYS   249      33.271  33.884  56.379  1.00  0.00           H  
ATOM   3935  CG  LYS   249      33.606  32.442  54.914  1.00  0.00           C  
ATOM   3936  HG2 LYS   249      34.101  32.377  53.945  1.00  0.00           H  
ATOM   3937  HG3 LYS   249      32.548  32.249  54.736  1.00  0.00           H  
ATOM   3938  CD  LYS   249      34.006  31.269  55.816  1.00  0.00           C  
ATOM   3939  HD2 LYS   249      33.410  31.449  56.711  1.00  0.00           H  
ATOM   3940  HD3 LYS   249      35.053  31.346  56.107  1.00  0.00           H  
ATOM   3941  CE  LYS   249      33.659  29.980  55.230  1.00  0.00           C  
ATOM   3942  HE2 LYS   249      33.656  30.000  54.141  1.00  0.00           H  
ATOM   3943  HE3 LYS   249      32.717  29.622  55.645  1.00  0.00           H  
ATOM   3944  NZ  LYS   249      34.705  28.991  55.598  1.00  0.00           N  
ATOM   3945  HZ1 LYS   249      34.550  28.653  56.537  1.00  0.00           H  
ATOM   3946  HZ2 LYS   249      35.559  29.521  55.501  1.00  0.00           H  
ATOM   3947  HZ3 LYS   249      34.863  28.220  54.965  1.00  0.00           H  
ATOM   3948  C   LYS   249      36.227  34.019  54.540  1.00  0.00           C  
ATOM   3949  O   LYS   249      36.280  34.724  53.525  1.00  0.00           O  
ATOM   3950  N   GLU   250      37.009  32.864  54.715  1.00  0.00           N  
ATOM   3951  H   GLU   250      37.004  32.522  55.666  1.00  0.00           H  
ATOM   3952  CA  GLU   250      37.754  32.212  53.678  1.00  0.00           C  
ATOM   3953  HA  GLU   250      38.109  32.882  52.895  1.00  0.00           H  
ATOM   3954  CB  GLU   250      39.074  31.653  54.231  1.00  0.00           C  
ATOM   3955  HB2 GLU   250      39.560  32.510  54.699  1.00  0.00           H  
ATOM   3956  HB3 GLU   250      39.674  31.322  53.383  1.00  0.00           H  
ATOM   3957  CG  GLU   250      39.023  30.469  55.281  1.00  0.00           C  
ATOM   3958  HG2 GLU   250      40.080  30.351  55.518  1.00  0.00           H  
ATOM   3959  HG3 GLU   250      38.771  29.592  54.685  1.00  0.00           H  
ATOM   3960  CD  GLU   250      38.174  30.554  56.538  1.00  0.00           C  
ATOM   3961  OE1 GLU   250      37.478  29.564  56.894  1.00  0.00           O  
ATOM   3962  OE2 GLU   250      38.081  31.631  57.172  1.00  0.00           O  
ATOM   3963  C   GLU   250      36.860  31.077  52.967  1.00  0.00           C  
ATOM   3964  O   GLU   250      36.480  30.118  53.700  1.00  0.00           O  
ATOM   3965  N   GLY   251      36.386  31.274  51.772  1.00  0.00           N  
ATOM   3966  H   GLY   251      36.732  32.085  51.280  1.00  0.00           H  
ATOM   3967  CA  GLY   251      35.655  30.224  51.145  1.00  0.00           C  
ATOM   3968  HA2 GLY   251      35.290  30.791  50.289  1.00  0.00           H  
ATOM   3969  HA3 GLY   251      34.831  29.823  51.735  1.00  0.00           H  
ATOM   3970  C   GLY   251      36.508  29.006  50.743  1.00  0.00           C  
ATOM   3971  O   GLY   251      37.694  29.130  50.445  1.00  0.00           O  
ATOM   3972  N   GLY   252      35.910  27.771  50.646  1.00  0.00           N  
ATOM   3973  H   GLY   252      34.959  27.612  50.949  1.00  0.00           H  
ATOM   3974  CA  GLY   252      36.461  26.613  50.038  1.00  0.00           C  
ATOM   3975  HA2 GLY   252      36.082  25.684  50.463  1.00  0.00           H  
ATOM   3976  HA3 GLY   252      37.540  26.542  50.179  1.00  0.00           H  
ATOM   3977  C   GLY   252      36.328  26.570  48.483  1.00  0.00           C  
ATOM   3978  O   GLY   252      36.927  25.781  47.755  1.00  0.00           O  
ATOM   3979  N   HIE   253      35.493  27.519  47.962  1.00  0.00           N  
ATOM   3980  H   HIE   253      34.839  27.978  48.580  1.00  0.00           H  
ATOM   3981  CA  HIE   253      35.554  28.019  46.600  1.00  0.00           C  
ATOM   3982  HA  HIE   253      35.561  27.223  45.855  1.00  0.00           H  
ATOM   3983  CB  HIE   253      34.396  29.020  46.295  1.00  0.00           C  
ATOM   3984  HB2 HIE   253      34.499  29.615  45.388  1.00  0.00           H  
ATOM   3985  HB3 HIE   253      33.494  28.499  45.973  1.00  0.00           H  
ATOM   3986  CG  HIE   253      34.079  30.036  47.331  1.00  0.00           C  
ATOM   3987  ND1 HIE   253      33.162  29.894  48.364  1.00  0.00           N  
ATOM   3988  CE1 HIE   253      33.014  31.144  48.936  1.00  0.00           C  
ATOM   3989  HE1 HIE   253      32.388  31.351  49.791  1.00  0.00           H  
ATOM   3990  NE2 HIE   253      33.730  32.000  48.247  1.00  0.00           N  
ATOM   3991  HE2 HIE   253      33.793  33.000  48.374  1.00  0.00           H  
ATOM   3992  CD2 HIE   253      34.616  31.273  47.422  1.00  0.00           C  
ATOM   3993  HD2 HIE   253      35.355  31.630  46.720  1.00  0.00           H  
ATOM   3994  C   HIE   253      36.923  28.670  46.352  1.00  0.00           C  
ATOM   3995  O   HIE   253      37.665  29.032  47.282  1.00  0.00           O  
ATOM   3996  N   GLY   254      37.247  28.906  45.120  1.00  0.00           N  
ATOM   3997  H   GLY   254      36.515  28.738  44.444  1.00  0.00           H  
ATOM   3998  CA  GLY   254      38.534  29.583  44.674  1.00  0.00           C  
ATOM   3999  HA2 GLY   254      38.697  30.453  45.309  1.00  0.00           H  
ATOM   4000  HA3 GLY   254      38.402  29.944  43.654  1.00  0.00           H  
ATOM   4001  C   GLY   254      39.805  28.690  44.616  1.00  0.00           C  
ATOM   4002  O   GLY   254      39.687  27.454  44.842  1.00  0.00           O  
ATOM   4003  N   ARG   255      40.985  29.319  44.540  1.00  0.00           N  
ATOM   4004  H   ARG   255      41.073  30.325  44.510  1.00  0.00           H  
ATOM   4005  CA  ARG   255      42.267  28.585  44.613  1.00  0.00           C  
ATOM   4006  HA  ARG   255      41.977  27.645  44.144  1.00  0.00           H  
ATOM   4007  CB  ARG   255      43.235  29.278  43.713  1.00  0.00           C  
ATOM   4008  HB2 ARG   255      44.261  29.031  43.985  1.00  0.00           H  
ATOM   4009  HB3 ARG   255      43.225  30.359  43.853  1.00  0.00           H  
ATOM   4010  CG  ARG   255      43.174  28.906  42.137  1.00  0.00           C  
ATOM   4011  HG2 ARG   255      42.191  29.330  41.933  1.00  0.00           H  
ATOM   4012  HG3 ARG   255      43.053  27.837  41.960  1.00  0.00           H  
ATOM   4013  CD  ARG   255      44.190  29.588  41.203  1.00  0.00           C  
ATOM   4014  HD2 ARG   255      45.086  29.019  41.452  1.00  0.00           H  
ATOM   4015  HD3 ARG   255      44.170  30.676  41.264  1.00  0.00           H  
ATOM   4016  NE  ARG   255      43.721  29.335  39.859  1.00  0.00           N  
ATOM   4017  HE  ARG   255      42.943  28.694  39.788  1.00  0.00           H  
ATOM   4018  CZ  ARG   255      44.320  29.607  38.724  1.00  0.00           C  
ATOM   4019  NH1 ARG   255      45.437  30.201  38.766  1.00  0.00           N  
ATOM   4020 HH11 ARG   255      45.897  30.413  39.640  1.00  0.00           H  
ATOM   4021 HH12 ARG   255      45.849  30.416  37.870  1.00  0.00           H  
ATOM   4022  NH2 ARG   255      43.841  29.253  37.593  1.00  0.00           N  
ATOM   4023 HH21 ARG   255      44.385  29.322  36.745  1.00  0.00           H  
ATOM   4024 HH22 ARG   255      42.981  28.725  37.553  1.00  0.00           H  
ATOM   4025  C   ARG   255      42.677  28.157  46.079  1.00  0.00           C  
ATOM   4026  O   ARG   255      43.718  27.505  46.241  1.00  0.00           O  
ATOM   4027  N   ASN   256      41.785  28.446  46.999  1.00  0.00           N  
ATOM   4028  H   ASN   256      40.981  28.984  46.707  1.00  0.00           H  
ATOM   4029  CA  ASN   256      41.873  28.206  48.434  1.00  0.00           C  
ATOM   4030  HA  ASN   256      42.862  28.494  48.789  1.00  0.00           H  
ATOM   4031  CB  ASN   256      40.762  28.938  49.171  1.00  0.00           C  
ATOM   4032  HB2 ASN   256      40.824  28.702  50.234  1.00  0.00           H  
ATOM   4033  HB3 ASN   256      39.851  28.475  48.792  1.00  0.00           H  
ATOM   4034  CG  ASN   256      40.623  30.437  48.995  1.00  0.00           C  
ATOM   4035  OD1 ASN   256      41.591  31.003  48.554  1.00  0.00           O  
ATOM   4036  ND2 ASN   256      39.551  31.027  49.385  1.00  0.00           N  
ATOM   4037 HD21 ASN   256      39.490  32.035  49.387  1.00  0.00           H  
ATOM   4038 HD22 ASN   256      38.749  30.458  49.615  1.00  0.00           H  
ATOM   4039  C   ASN   256      41.887  26.715  48.743  1.00  0.00           C  
ATOM   4040  O   ASN   256      41.155  25.931  48.152  1.00  0.00           O  
ATOM   4041  N   SER   257      42.663  26.333  49.732  1.00  0.00           N  
ATOM   4042  H   SER   257      43.414  26.937  50.034  1.00  0.00           H  
ATOM   4043  CA  SER   257      42.619  24.987  50.414  1.00  0.00           C  
ATOM   4044  HA  SER   257      41.629  24.547  50.294  1.00  0.00           H  
ATOM   4045  CB  SER   257      43.580  24.024  49.638  1.00  0.00           C  
ATOM   4046  HB2 SER   257      44.635  24.291  49.570  1.00  0.00           H  
ATOM   4047  HB3 SER   257      43.206  24.023  48.615  1.00  0.00           H  
ATOM   4048  OG  SER   257      43.504  22.693  50.118  1.00  0.00           O  
ATOM   4049  HG  SER   257      43.963  22.222  49.418  1.00  0.00           H  
ATOM   4050  C   SER   257      43.076  25.101  51.895  1.00  0.00           C  
ATOM   4051  O   SER   257      44.177  25.493  52.226  1.00  0.00           O  
ATOM   4052  N   GLU   258      42.261  24.574  52.865  1.00  0.00           N  
ATOM   4053  H   GLU   258      41.303  24.315  52.678  1.00  0.00           H  
ATOM   4054  CA  GLU   258      42.668  24.423  54.253  1.00  0.00           C  
ATOM   4055  HA  GLU   258      43.034  25.423  54.482  1.00  0.00           H  
ATOM   4056  CB  GLU   258      41.379  24.056  55.071  1.00  0.00           C  
ATOM   4057  HB2 GLU   258      40.600  24.682  54.635  1.00  0.00           H  
ATOM   4058  HB3 GLU   258      41.581  24.225  56.128  1.00  0.00           H  
ATOM   4059  CG  GLU   258      40.828  22.566  54.907  1.00  0.00           C  
ATOM   4060  HG2 GLU   258      40.027  22.511  55.644  1.00  0.00           H  
ATOM   4061  HG3 GLU   258      41.507  21.838  55.352  1.00  0.00           H  
ATOM   4062  CD  GLU   258      40.566  22.210  53.418  1.00  0.00           C  
ATOM   4063  OE1 GLU   258      39.782  22.850  52.700  1.00  0.00           O  
ATOM   4064  OE2 GLU   258      41.183  21.254  52.902  1.00  0.00           O  
ATOM   4065  C   GLU   258      43.721  23.351  54.364  1.00  0.00           C  
ATOM   4066  O   GLU   258      44.519  23.307  55.333  1.00  0.00           O  
ATOM   4067  N   SER   259      43.834  22.482  53.360  1.00  0.00           N  
ATOM   4068  H   SER   259      43.150  22.576  52.622  1.00  0.00           H  
ATOM   4069  CA  SER   259      44.873  21.444  53.271  1.00  0.00           C  
ATOM   4070  HA  SER   259      44.970  21.064  54.288  1.00  0.00           H  
ATOM   4071  CB  SER   259      44.380  20.235  52.421  1.00  0.00           C  
ATOM   4072  HB2 SER   259      45.094  19.412  52.416  1.00  0.00           H  
ATOM   4073  HB3 SER   259      44.068  20.642  51.459  1.00  0.00           H  
ATOM   4074  OG  SER   259      43.202  19.659  53.011  1.00  0.00           O  
ATOM   4075  HG  SER   259      42.495  20.297  52.890  1.00  0.00           H  
ATOM   4076  C   SER   259      46.246  21.958  52.734  1.00  0.00           C  
ATOM   4077  O   SER   259      47.201  21.254  52.863  1.00  0.00           O  
ATOM   4078  N   GLU   260      46.294  23.268  52.401  1.00  0.00           N  
ATOM   4079  H   GLU   260      45.402  23.740  52.357  1.00  0.00           H  
ATOM   4080  CA  GLU   260      47.535  24.063  52.198  1.00  0.00           C  
ATOM   4081  HA  GLU   260      48.422  23.430  52.218  1.00  0.00           H  
ATOM   4082  CB  GLU   260      47.528  24.698  50.853  1.00  0.00           C  
ATOM   4083  HB2 GLU   260      46.569  25.140  50.582  1.00  0.00           H  
ATOM   4084  HB3 GLU   260      47.577  23.925  50.087  1.00  0.00           H  
ATOM   4085  CG  GLU   260      48.572  25.811  50.495  1.00  0.00           C  
ATOM   4086  HG2 GLU   260      48.589  26.557  51.290  1.00  0.00           H  
ATOM   4087  HG3 GLU   260      48.283  26.267  49.549  1.00  0.00           H  
ATOM   4088  CD  GLU   260      49.988  25.235  50.321  1.00  0.00           C  
ATOM   4089  OE1 GLU   260      50.952  26.051  50.270  1.00  0.00           O  
ATOM   4090  OE2 GLU   260      50.210  24.007  50.297  1.00  0.00           O  
ATOM   4091  C   GLU   260      47.645  25.151  53.285  1.00  0.00           C  
ATOM   4092  O   GLU   260      48.751  25.376  53.862  1.00  0.00           O  
ATOM   4093  N   THR   261      46.618  25.926  53.510  1.00  0.00           N  
ATOM   4094  H   THR   261      45.790  25.534  53.085  1.00  0.00           H  
ATOM   4095  CA  THR   261      46.619  27.244  54.279  1.00  0.00           C  
ATOM   4096  HA  THR   261      47.311  27.948  53.819  1.00  0.00           H  
ATOM   4097  CB  THR   261      45.213  27.874  54.226  1.00  0.00           C  
ATOM   4098  HB  THR   261      44.608  26.997  54.455  1.00  0.00           H  
ATOM   4099  CG2 THR   261      45.035  29.058  55.140  1.00  0.00           C  
ATOM   4100 HG21 THR   261      45.699  29.876  54.857  1.00  0.00           H  
ATOM   4101 HG22 THR   261      44.052  29.524  55.077  1.00  0.00           H  
ATOM   4102 HG23 THR   261      45.187  28.840  56.197  1.00  0.00           H  
ATOM   4103  OG1 THR   261      44.998  28.328  52.908  1.00  0.00           O  
ATOM   4104  HG1 THR   261      45.220  27.629  52.288  1.00  0.00           H  
ATOM   4105  C   THR   261      47.114  27.084  55.711  1.00  0.00           C  
ATOM   4106  O   THR   261      47.838  27.923  56.255  1.00  0.00           O  
ATOM   4107  N   GLU   262      46.704  25.974  56.385  1.00  0.00           N  
ATOM   4108  H   GLU   262      46.147  25.276  55.914  1.00  0.00           H  
ATOM   4109  CA  GLU   262      47.066  25.628  57.755  1.00  0.00           C  
ATOM   4110  HA  GLU   262      46.749  26.452  58.395  1.00  0.00           H  
ATOM   4111  CB  GLU   262      46.372  24.250  58.035  1.00  0.00           C  
ATOM   4112  HB2 GLU   262      46.647  23.480  57.314  1.00  0.00           H  
ATOM   4113  HB3 GLU   262      45.325  24.544  57.960  1.00  0.00           H  
ATOM   4114  CG  GLU   262      46.671  23.579  59.387  1.00  0.00           C  
ATOM   4115  HG2 GLU   262      47.704  23.230  59.410  1.00  0.00           H  
ATOM   4116  HG3 GLU   262      45.983  22.741  59.502  1.00  0.00           H  
ATOM   4117  CD  GLU   262      46.366  24.476  60.584  1.00  0.00           C  
ATOM   4118  OE1 GLU   262      45.705  25.567  60.483  1.00  0.00           O  
ATOM   4119  OE2 GLU   262      46.722  24.050  61.728  1.00  0.00           O  
ATOM   4120  C   GLU   262      48.595  25.641  57.937  1.00  0.00           C  
ATOM   4121  O   GLU   262      49.155  26.170  58.888  1.00  0.00           O  
ATOM   4122  N   SER   263      49.321  24.995  57.028  1.00  0.00           N  
ATOM   4123  H   SER   263      48.770  24.637  56.261  1.00  0.00           H  
ATOM   4124  CA  SER   263      50.825  24.981  57.024  1.00  0.00           C  
ATOM   4125  HA  SER   263      51.169  24.566  57.971  1.00  0.00           H  
ATOM   4126  CB  SER   263      51.288  24.016  55.974  1.00  0.00           C  
ATOM   4127  HB2 SER   263      50.704  23.096  55.960  1.00  0.00           H  
ATOM   4128  HB3 SER   263      52.312  23.707  56.185  1.00  0.00           H  
ATOM   4129  OG  SER   263      51.185  24.514  54.618  1.00  0.00           O  
ATOM   4130  HG  SER   263      50.275  24.782  54.473  1.00  0.00           H  
ATOM   4131  C   SER   263      51.431  26.324  56.840  1.00  0.00           C  
ATOM   4132  O   SER   263      52.570  26.485  57.244  1.00  0.00           O  
ATOM   4133  N   ILE   264      50.743  27.250  56.217  1.00  0.00           N  
ATOM   4134  H   ILE   264      49.812  27.110  55.852  1.00  0.00           H  
ATOM   4135  CA  ILE   264      51.202  28.640  56.173  1.00  0.00           C  
ATOM   4136  HA  ILE   264      52.282  28.673  56.028  1.00  0.00           H  
ATOM   4137  CB  ILE   264      50.579  29.358  54.936  1.00  0.00           C  
ATOM   4138  HB  ILE   264      49.518  29.330  55.185  1.00  0.00           H  
ATOM   4139  CG2 ILE   264      50.976  30.825  54.830  1.00  0.00           C  
ATOM   4140 HG21 ILE   264      50.383  31.268  54.030  1.00  0.00           H  
ATOM   4141 HG22 ILE   264      50.841  31.416  55.735  1.00  0.00           H  
ATOM   4142 HG23 ILE   264      51.993  30.862  54.439  1.00  0.00           H  
ATOM   4143  CG1 ILE   264      50.844  28.701  53.537  1.00  0.00           C  
ATOM   4144 HG12 ILE   264      50.781  27.616  53.616  1.00  0.00           H  
ATOM   4145 HG13 ILE   264      51.864  28.876  53.195  1.00  0.00           H  
ATOM   4146  CD1 ILE   264      49.891  29.043  52.407  1.00  0.00           C  
ATOM   4147 HD11 ILE   264      49.976  30.120  52.260  1.00  0.00           H  
ATOM   4148 HD12 ILE   264      50.167  28.539  51.481  1.00  0.00           H  
ATOM   4149 HD13 ILE   264      48.833  28.826  52.554  1.00  0.00           H  
ATOM   4150  C   ILE   264      51.003  29.367  57.479  1.00  0.00           C  
ATOM   4151  O   ILE   264      51.949  30.064  57.878  1.00  0.00           O  
ATOM   4152  N   ILE   265      49.866  29.137  58.197  1.00  0.00           N  
ATOM   4153  H   ILE   265      49.250  28.505  57.704  1.00  0.00           H  
ATOM   4154  CA  ILE   265      49.645  29.642  59.519  1.00  0.00           C  
ATOM   4155  HA  ILE   265      49.682  30.729  59.449  1.00  0.00           H  
ATOM   4156  CB  ILE   265      48.191  29.259  59.938  1.00  0.00           C  
ATOM   4157  HB  ILE   265      48.004  28.187  59.871  1.00  0.00           H  
ATOM   4158  CG2 ILE   265      47.931  29.594  61.443  1.00  0.00           C  
ATOM   4159 HG21 ILE   265      47.964  30.679  61.541  1.00  0.00           H  
ATOM   4160 HG22 ILE   265      46.985  29.199  61.814  1.00  0.00           H  
ATOM   4161 HG23 ILE   265      48.713  29.184  62.083  1.00  0.00           H  
ATOM   4162  CG1 ILE   265      47.138  29.899  59.057  1.00  0.00           C  
ATOM   4163 HG12 ILE   265      46.170  29.671  59.505  1.00  0.00           H  
ATOM   4164 HG13 ILE   265      47.244  29.429  58.080  1.00  0.00           H  
ATOM   4165  CD1 ILE   265      47.243  31.349  58.827  1.00  0.00           C  
ATOM   4166 HD11 ILE   265      46.426  31.619  58.158  1.00  0.00           H  
ATOM   4167 HD12 ILE   265      46.970  31.812  59.776  1.00  0.00           H  
ATOM   4168 HD13 ILE   265      48.185  31.610  58.346  1.00  0.00           H  
ATOM   4169  C   ILE   265      50.707  29.130  60.480  1.00  0.00           C  
ATOM   4170  O   ILE   265      51.275  29.917  61.248  1.00  0.00           O  
ATOM   4171  N   LYS   266      51.060  27.826  60.383  1.00  0.00           N  
ATOM   4172  H   LYS   266      50.436  27.246  59.841  1.00  0.00           H  
ATOM   4173  CA  LYS   266      52.068  27.147  61.271  1.00  0.00           C  
ATOM   4174  HA  LYS   266      51.796  27.357  62.306  1.00  0.00           H  
ATOM   4175  CB  LYS   266      52.051  25.599  60.937  1.00  0.00           C  
ATOM   4176  HB2 LYS   266      53.073  25.231  60.851  1.00  0.00           H  
ATOM   4177  HB3 LYS   266      51.661  25.348  59.950  1.00  0.00           H  
ATOM   4178  CG  LYS   266      51.377  24.785  61.983  1.00  0.00           C  
ATOM   4179  HG2 LYS   266      51.935  24.841  62.918  1.00  0.00           H  
ATOM   4180  HG3 LYS   266      51.376  23.730  61.709  1.00  0.00           H  
ATOM   4181  CD  LYS   266      49.989  25.168  62.352  1.00  0.00           C  
ATOM   4182  HD2 LYS   266      49.380  24.986  61.467  1.00  0.00           H  
ATOM   4183  HD3 LYS   266      49.950  26.224  62.622  1.00  0.00           H  
ATOM   4184  CE  LYS   266      49.418  24.336  63.490  1.00  0.00           C  
ATOM   4185  HE2 LYS   266      50.010  24.407  64.402  1.00  0.00           H  
ATOM   4186  HE3 LYS   266      49.222  23.302  63.204  1.00  0.00           H  
ATOM   4187  NZ  LYS   266      48.057  24.878  63.856  1.00  0.00           N  
ATOM   4188  HZ1 LYS   266      47.306  24.727  63.198  1.00  0.00           H  
ATOM   4189  HZ2 LYS   266      48.042  25.851  64.129  1.00  0.00           H  
ATOM   4190  HZ3 LYS   266      47.750  24.365  64.670  1.00  0.00           H  
ATOM   4191  C   LYS   266      53.557  27.703  61.096  1.00  0.00           C  
ATOM   4192  O   LYS   266      54.285  27.653  62.040  1.00  0.00           O  
ATOM   4193  N   TRP   267      53.948  28.224  59.937  1.00  0.00           N  
ATOM   4194  H   TRP   267      53.294  28.178  59.169  1.00  0.00           H  
ATOM   4195  CA  TRP   267      55.139  29.104  59.791  1.00  0.00           C  
ATOM   4196  HA  TRP   267      55.903  28.654  60.425  1.00  0.00           H  
ATOM   4197  CB  TRP   267      55.608  29.091  58.342  1.00  0.00           C  
ATOM   4198  HB2 TRP   267      54.860  29.657  57.786  1.00  0.00           H  
ATOM   4199  HB3 TRP   267      55.642  28.038  58.065  1.00  0.00           H  
ATOM   4200  CG  TRP   267      56.983  29.725  58.113  1.00  0.00           C  
ATOM   4201  CD1 TRP   267      58.046  29.046  57.687  1.00  0.00           C  
ATOM   4202  HD1 TRP   267      58.129  27.978  57.547  1.00  0.00           H  
ATOM   4203  NE1 TRP   267      59.092  29.885  57.538  1.00  0.00           N  
ATOM   4204  HE1 TRP   267      59.994  29.579  57.204  1.00  0.00           H  
ATOM   4205  CE2 TRP   267      58.783  31.235  57.774  1.00  0.00           C  
ATOM   4206  CZ2 TRP   267      59.471  32.458  57.678  1.00  0.00           C  
ATOM   4207  HZ2 TRP   267      60.548  32.453  57.596  1.00  0.00           H  
ATOM   4208  CH2 TRP   267      58.747  33.657  57.691  1.00  0.00           C  
ATOM   4209  HH2 TRP   267      59.227  34.609  57.520  1.00  0.00           H  
ATOM   4210  CZ3 TRP   267      57.361  33.650  57.827  1.00  0.00           C  
ATOM   4211  HZ3 TRP   267      56.898  34.626  57.845  1.00  0.00           H  
ATOM   4212  CE3 TRP   267      56.708  32.411  58.085  1.00  0.00           C  
ATOM   4213  HE3 TRP   267      55.679  32.446  58.408  1.00  0.00           H  
ATOM   4214  CD2 TRP   267      57.400  31.145  57.997  1.00  0.00           C  
ATOM   4215  C   TRP   267      55.028  30.469  60.361  1.00  0.00           C  
ATOM   4216  O   TRP   267      55.956  31.068  60.881  1.00  0.00           O  
ATOM   4217  N   LEU   268      53.826  31.089  60.150  1.00  0.00           N  
ATOM   4218  H   LEU   268      53.031  30.592  59.774  1.00  0.00           H  
ATOM   4219  CA  LEU   268      53.456  32.392  60.679  1.00  0.00           C  
ATOM   4220  HA  LEU   268      54.297  33.057  60.481  1.00  0.00           H  
ATOM   4221  CB  LEU   268      52.173  32.874  60.045  1.00  0.00           C  
ATOM   4222  HB2 LEU   268      51.746  33.701  60.613  1.00  0.00           H  
ATOM   4223  HB3 LEU   268      51.419  32.099  60.184  1.00  0.00           H  
ATOM   4224  CG  LEU   268      52.311  33.244  58.560  1.00  0.00           C  
ATOM   4225  HG  LEU   268      52.762  32.483  57.924  1.00  0.00           H  
ATOM   4226  CD1 LEU   268      50.953  33.538  57.888  1.00  0.00           C  
ATOM   4227 HD11 LEU   268      50.389  34.343  58.359  1.00  0.00           H  
ATOM   4228 HD12 LEU   268      51.067  33.834  56.845  1.00  0.00           H  
ATOM   4229 HD13 LEU   268      50.366  32.621  57.952  1.00  0.00           H  
ATOM   4230  CD2 LEU   268      53.087  34.541  58.393  1.00  0.00           C  
ATOM   4231 HD21 LEU   268      52.554  35.266  59.008  1.00  0.00           H  
ATOM   4232 HD22 LEU   268      54.060  34.286  58.812  1.00  0.00           H  
ATOM   4233 HD23 LEU   268      53.046  34.876  57.356  1.00  0.00           H  
ATOM   4234  C   LEU   268      53.432  32.332  62.250  1.00  0.00           C  
ATOM   4235  O   LEU   268      53.955  33.280  62.865  1.00  0.00           O  
ATOM   4236  N   ASP   269      52.996  31.240  62.900  1.00  0.00           N  
ATOM   4237  H   ASP   269      52.520  30.562  62.323  1.00  0.00           H  
ATOM   4238  CA  ASP   269      53.143  31.024  64.346  1.00  0.00           C  
ATOM   4239  HA  ASP   269      52.553  31.793  64.844  1.00  0.00           H  
ATOM   4240  CB  ASP   269      52.519  29.651  64.656  1.00  0.00           C  
ATOM   4241  HB2 ASP   269      52.769  29.327  65.666  1.00  0.00           H  
ATOM   4242  HB3 ASP   269      52.742  28.898  63.900  1.00  0.00           H  
ATOM   4243  CG  ASP   269      50.980  29.694  64.646  1.00  0.00           C  
ATOM   4244  OD1 ASP   269      50.268  28.669  64.895  1.00  0.00           O  
ATOM   4245  OD2 ASP   269      50.500  30.844  64.352  1.00  0.00           O  
ATOM   4246  C   ASP   269      54.606  31.032  64.928  1.00  0.00           C  
ATOM   4247  O   ASP   269      54.801  31.332  66.090  1.00  0.00           O  
ATOM   4248  N   ASP   270      55.599  30.739  64.085  1.00  0.00           N  
ATOM   4249  H   ASP   270      55.326  30.601  63.122  1.00  0.00           H  
ATOM   4250  CA  ASP   270      57.024  30.770  64.600  1.00  0.00           C  
ATOM   4251  HA  ASP   270      57.058  30.432  65.636  1.00  0.00           H  
ATOM   4252  CB  ASP   270      57.920  29.752  63.801  1.00  0.00           C  
ATOM   4253  HB2 ASP   270      58.892  29.688  64.291  1.00  0.00           H  
ATOM   4254  HB3 ASP   270      58.137  30.068  62.781  1.00  0.00           H  
ATOM   4255  CG  ASP   270      57.452  28.263  63.790  1.00  0.00           C  
ATOM   4256  OD1 ASP   270      58.108  27.523  63.008  1.00  0.00           O  
ATOM   4257  OD2 ASP   270      56.662  27.855  64.650  1.00  0.00           O  
ATOM   4258  C   ASP   270      57.595  32.167  64.513  1.00  0.00           C  
ATOM   4259  O   ASP   270      58.692  32.456  64.979  1.00  0.00           O  
ATOM   4260  N   GLN   271      57.040  33.146  63.796  1.00  0.00           N  
ATOM   4261  H   GLN   271      56.235  32.909  63.233  1.00  0.00           H  
ATOM   4262  CA  GLN   271      57.684  34.550  63.670  1.00  0.00           C  
ATOM   4263  HA  GLN   271      58.760  34.400  63.582  1.00  0.00           H  
ATOM   4264  CB  GLN   271      57.422  35.186  62.310  1.00  0.00           C  
ATOM   4265  HB2 GLN   271      58.125  36.002  62.139  1.00  0.00           H  
ATOM   4266  HB3 GLN   271      56.454  35.686  62.289  1.00  0.00           H  
ATOM   4267  CG  GLN   271      57.503  34.308  61.079  1.00  0.00           C  
ATOM   4268  HG2 GLN   271      57.406  35.018  60.258  1.00  0.00           H  
ATOM   4269  HG3 GLN   271      56.657  33.621  61.045  1.00  0.00           H  
ATOM   4270  CD  GLN   271      58.783  33.403  60.953  1.00  0.00           C  
ATOM   4271  OE1 GLN   271      59.835  33.967  60.815  1.00  0.00           O  
ATOM   4272  NE2 GLN   271      58.719  32.112  60.978  1.00  0.00           N  
ATOM   4273 HE21 GLN   271      57.791  31.715  61.015  1.00  0.00           H  
ATOM   4274 HE22 GLN   271      59.565  31.562  61.014  1.00  0.00           H  
ATOM   4275  C   GLN   271      57.159  35.553  64.760  1.00  0.00           C  
ATOM   4276  O   GLN   271      56.175  35.327  65.455  1.00  0.00           O  
ATOM   4277  N   PRO   272      57.952  36.609  64.935  1.00  0.00           N  
ATOM   4278  CD  PRO   272      59.369  36.648  64.749  1.00  0.00           C  
ATOM   4279  HD2 PRO   272      59.550  36.879  63.699  1.00  0.00           H  
ATOM   4280  HD3 PRO   272      59.811  35.686  65.005  1.00  0.00           H  
ATOM   4281  CG  PRO   272      59.916  37.597  65.763  1.00  0.00           C  
ATOM   4282  HG2 PRO   272      60.382  37.136  66.633  1.00  0.00           H  
ATOM   4283  HG3 PRO   272      60.738  38.224  65.416  1.00  0.00           H  
ATOM   4284  CB  PRO   272      58.750  38.531  66.172  1.00  0.00           C  
ATOM   4285  HB2 PRO   272      58.904  38.903  67.185  1.00  0.00           H  
ATOM   4286  HB3 PRO   272      58.889  39.318  65.431  1.00  0.00           H  
ATOM   4287  CA  PRO   272      57.525  37.585  65.941  1.00  0.00           C  
ATOM   4288  HA  PRO   272      57.353  37.145  66.923  1.00  0.00           H  
ATOM   4289  C   PRO   272      56.396  38.502  65.486  1.00  0.00           C  
ATOM   4290  O   PRO   272      56.099  38.712  64.320  1.00  0.00           O  
ATOM   4291  N   GLU   273      55.734  39.187  66.435  1.00  0.00           N  
ATOM   4292  H   GLU   273      56.156  39.157  67.352  1.00  0.00           H  
ATOM   4293  CA  GLU   273      54.601  40.092  66.273  1.00  0.00           C  
ATOM   4294  HA  GLU   273      53.778  39.528  65.832  1.00  0.00           H  
ATOM   4295  CB  GLU   273      54.137  40.608  67.598  1.00  0.00           C  
ATOM   4296  HB2 GLU   273      53.300  41.276  67.393  1.00  0.00           H  
ATOM   4297  HB3 GLU   273      54.852  41.267  68.092  1.00  0.00           H  
ATOM   4298  CG  GLU   273      53.644  39.459  68.438  1.00  0.00           C  
ATOM   4299  HG2 GLU   273      53.365  38.601  67.826  1.00  0.00           H  
ATOM   4300  HG3 GLU   273      52.667  39.817  68.762  1.00  0.00           H  
ATOM   4301  CD  GLU   273      54.461  39.098  69.707  1.00  0.00           C  
ATOM   4302  OE1 GLU   273      53.904  38.435  70.652  1.00  0.00           O  
ATOM   4303  OE2 GLU   273      55.595  39.476  69.878  1.00  0.00           O  
ATOM   4304  C   GLU   273      54.975  41.247  65.300  1.00  0.00           C  
ATOM   4305  O   GLU   273      55.960  41.920  65.456  1.00  0.00           O  
ATOM   4306  N   SER   274      54.138  41.343  64.293  1.00  0.00           N  
ATOM   4307  H   SER   274      53.317  40.755  64.336  1.00  0.00           H  
ATOM   4308  CA  SER   274      54.140  42.342  63.260  1.00  0.00           C  
ATOM   4309  HA  SER   274      53.372  42.094  62.526  1.00  0.00           H  
ATOM   4310  CB  SER   274      53.722  43.645  63.877  1.00  0.00           C  
ATOM   4311  HB2 SER   274      53.742  44.438  63.129  1.00  0.00           H  
ATOM   4312  HB3 SER   274      54.529  43.903  64.563  1.00  0.00           H  
ATOM   4313  OG  SER   274      52.505  43.648  64.632  1.00  0.00           O  
ATOM   4314  HG  SER   274      51.808  43.401  64.020  1.00  0.00           H  
ATOM   4315  C   SER   274      55.432  42.298  62.378  1.00  0.00           C  
ATOM   4316  O   SER   274      55.832  43.310  61.835  1.00  0.00           O  
ATOM   4317  N   SER   275      56.134  41.162  62.330  1.00  0.00           N  
ATOM   4318  H   SER   275      55.815  40.372  62.873  1.00  0.00           H  
ATOM   4319  CA  SER   275      57.399  40.930  61.629  1.00  0.00           C  
ATOM   4320  HA  SER   275      57.893  41.901  61.673  1.00  0.00           H  
ATOM   4321  CB  SER   275      58.203  39.816  62.251  1.00  0.00           C  
ATOM   4322  HB2 SER   275      58.250  39.850  63.339  1.00  0.00           H  
ATOM   4323  HB3 SER   275      59.217  39.808  61.850  1.00  0.00           H  
ATOM   4324  OG  SER   275      57.613  38.579  62.036  1.00  0.00           O  
ATOM   4325  HG  SER   275      56.995  38.473  62.763  1.00  0.00           H  
ATOM   4326  C   SER   275      57.280  40.798  60.120  1.00  0.00           C  
ATOM   4327  O   SER   275      58.255  41.137  59.437  1.00  0.00           O  
ATOM   4328  N   VAL   276      56.053  40.312  59.660  1.00  0.00           N  
ATOM   4329  H   VAL   276      55.275  40.181  60.290  1.00  0.00           H  
ATOM   4330  CA  VAL   276      55.862  39.900  58.262  1.00  0.00           C  
ATOM   4331  HA  VAL   276      56.874  39.781  57.876  1.00  0.00           H  
ATOM   4332  CB  VAL   276      55.084  38.558  58.233  1.00  0.00           C  
ATOM   4333  HB  VAL   276      54.101  38.790  58.643  1.00  0.00           H  
ATOM   4334  CG1 VAL   276      54.832  38.070  56.789  1.00  0.00           C  
ATOM   4335 HG11 VAL   276      54.212  37.178  56.708  1.00  0.00           H  
ATOM   4336 HG12 VAL   276      54.299  38.871  56.276  1.00  0.00           H  
ATOM   4337 HG13 VAL   276      55.863  37.957  56.454  1.00  0.00           H  
ATOM   4338  CG2 VAL   276      55.778  37.515  59.036  1.00  0.00           C  
ATOM   4339 HG21 VAL   276      55.763  37.739  60.103  1.00  0.00           H  
ATOM   4340 HG22 VAL   276      55.253  36.567  58.919  1.00  0.00           H  
ATOM   4341 HG23 VAL   276      56.801  37.502  58.662  1.00  0.00           H  
ATOM   4342  C   VAL   276      55.259  40.932  57.321  1.00  0.00           C  
ATOM   4343  O   VAL   276      54.159  41.477  57.573  1.00  0.00           O  
ATOM   4344  N   VAL   277      55.950  41.244  56.205  1.00  0.00           N  
ATOM   4345  H   VAL   277      56.877  40.849  56.272  1.00  0.00           H  
ATOM   4346  CA  VAL   277      55.448  41.987  55.103  1.00  0.00           C  
ATOM   4347  HA  VAL   277      54.713  42.720  55.435  1.00  0.00           H  
ATOM   4348  CB  VAL   277      56.558  43.001  54.582  1.00  0.00           C  
ATOM   4349  HB  VAL   277      56.983  43.412  55.498  1.00  0.00           H  
ATOM   4350  CG1 VAL   277      57.559  42.255  53.707  1.00  0.00           C  
ATOM   4351 HG11 VAL   277      58.426  42.851  53.423  1.00  0.00           H  
ATOM   4352 HG12 VAL   277      58.044  41.484  54.306  1.00  0.00           H  
ATOM   4353 HG13 VAL   277      57.114  41.914  52.772  1.00  0.00           H  
ATOM   4354  CG2 VAL   277      55.851  44.128  53.773  1.00  0.00           C  
ATOM   4355 HG21 VAL   277      56.572  44.929  53.606  1.00  0.00           H  
ATOM   4356 HG22 VAL   277      55.499  43.753  52.811  1.00  0.00           H  
ATOM   4357 HG23 VAL   277      55.027  44.573  54.331  1.00  0.00           H  
ATOM   4358  C   VAL   277      54.816  41.002  54.051  1.00  0.00           C  
ATOM   4359  O   VAL   277      55.482  40.041  53.660  1.00  0.00           O  
ATOM   4360  N   PHE   278      53.532  41.092  53.833  1.00  0.00           N  
ATOM   4361  H   PHE   278      52.993  41.840  54.246  1.00  0.00           H  
ATOM   4362  CA  PHE   278      52.861  40.139  52.881  1.00  0.00           C  
ATOM   4363  HA  PHE   278      53.383  39.183  52.837  1.00  0.00           H  
ATOM   4364  CB  PHE   278      51.495  39.652  53.419  1.00  0.00           C  
ATOM   4365  HB2 PHE   278      51.038  40.498  53.932  1.00  0.00           H  
ATOM   4366  HB3 PHE   278      51.668  39.020  54.290  1.00  0.00           H  
ATOM   4367  CG  PHE   278      50.604  38.690  52.507  1.00  0.00           C  
ATOM   4368  CD1 PHE   278      49.275  39.016  52.249  1.00  0.00           C  
ATOM   4369  HD1 PHE   278      48.891  39.977  52.561  1.00  0.00           H  
ATOM   4370  CE1 PHE   278      48.492  38.129  51.418  1.00  0.00           C  
ATOM   4371  HE1 PHE   278      47.482  38.394  51.140  1.00  0.00           H  
ATOM   4372  CZ  PHE   278      49.019  36.904  50.941  1.00  0.00           C  
ATOM   4373  HZ  PHE   278      48.473  36.225  50.304  1.00  0.00           H  
ATOM   4374  CE2 PHE   278      50.321  36.551  51.318  1.00  0.00           C  
ATOM   4375  HE2 PHE   278      50.700  35.562  51.109  1.00  0.00           H  
ATOM   4376  CD2 PHE   278      51.069  37.425  52.101  1.00  0.00           C  
ATOM   4377  HD2 PHE   278      52.092  37.218  52.379  1.00  0.00           H  
ATOM   4378  C   PHE   278      52.826  40.766  51.502  1.00  0.00           C  
ATOM   4379  O   PHE   278      52.515  41.964  51.377  1.00  0.00           O  
ATOM   4380  N   LEU   279      53.182  39.980  50.491  1.00  0.00           N  
ATOM   4381  H   LEU   279      53.608  39.082  50.668  1.00  0.00           H  
ATOM   4382  CA  LEU   279      53.180  40.486  49.065  1.00  0.00           C  
ATOM   4383  HA  LEU   279      52.919  41.544  49.030  1.00  0.00           H  
ATOM   4384  CB  LEU   279      54.532  40.271  48.342  1.00  0.00           C  
ATOM   4385  HB2 LEU   279      54.417  40.587  47.305  1.00  0.00           H  
ATOM   4386  HB3 LEU   279      54.968  39.275  48.274  1.00  0.00           H  
ATOM   4387  CG  LEU   279      55.622  41.216  48.761  1.00  0.00           C  
ATOM   4388  HG  LEU   279      55.253  42.242  48.743  1.00  0.00           H  
ATOM   4389  CD1 LEU   279      56.115  40.978  50.169  1.00  0.00           C  
ATOM   4390 HD11 LEU   279      56.905  41.708  50.345  1.00  0.00           H  
ATOM   4391 HD12 LEU   279      55.360  41.133  50.939  1.00  0.00           H  
ATOM   4392 HD13 LEU   279      56.525  39.995  50.398  1.00  0.00           H  
ATOM   4393  CD2 LEU   279      56.804  41.066  47.747  1.00  0.00           C  
ATOM   4394 HD21 LEU   279      57.613  41.787  47.858  1.00  0.00           H  
ATOM   4395 HD22 LEU   279      57.182  40.047  47.828  1.00  0.00           H  
ATOM   4396 HD23 LEU   279      56.470  41.179  46.716  1.00  0.00           H  
ATOM   4397  C   LEU   279      52.132  39.710  48.271  1.00  0.00           C  
ATOM   4398  O   LEU   279      52.277  38.500  48.117  1.00  0.00           O  
ATOM   4399  N   CYS   280      51.019  40.300  47.873  1.00  0.00           N  
ATOM   4400  H   CYS   280      50.995  41.305  47.971  1.00  0.00           H  
ATOM   4401  CA  CYS   280      50.066  39.690  46.930  1.00  0.00           C  
ATOM   4402  HA  CYS   280      50.543  39.163  46.104  1.00  0.00           H  
ATOM   4403  CB  CYS   280      49.120  38.747  47.623  1.00  0.00           C  
ATOM   4404  HB2 CYS   280      48.455  39.139  48.393  1.00  0.00           H  
ATOM   4405  HB3 CYS   280      49.722  38.029  48.179  1.00  0.00           H  
ATOM   4406  SG  CYS   280      48.313  37.695  46.309  1.00  0.00           S  
ATOM   4407  HG  CYS   280      47.843  36.753  47.132  1.00  0.00           H  
ATOM   4408  C   CYS   280      49.185  40.804  46.271  1.00  0.00           C  
ATOM   4409  O   CYS   280      48.864  41.810  46.787  1.00  0.00           O  
ATOM   4410  N   PHE   281      48.934  40.610  45.007  1.00  0.00           N  
ATOM   4411  H   PHE   281      49.236  39.781  44.516  1.00  0.00           H  
ATOM   4412  CA  PHE   281      48.681  41.608  43.962  1.00  0.00           C  
ATOM   4413  HA  PHE   281      48.505  42.526  44.522  1.00  0.00           H  
ATOM   4414  CB  PHE   281      49.951  41.696  43.044  1.00  0.00           C  
ATOM   4415  HB2 PHE   281      49.743  42.316  42.172  1.00  0.00           H  
ATOM   4416  HB3 PHE   281      50.091  40.705  42.612  1.00  0.00           H  
ATOM   4417  CG  PHE   281      51.190  42.122  43.656  1.00  0.00           C  
ATOM   4418  CD1 PHE   281      52.128  41.211  44.250  1.00  0.00           C  
ATOM   4419  HD1 PHE   281      51.868  40.163  44.222  1.00  0.00           H  
ATOM   4420  CE1 PHE   281      53.248  41.765  44.974  1.00  0.00           C  
ATOM   4421  HE1 PHE   281      53.983  41.122  45.437  1.00  0.00           H  
ATOM   4422  CZ  PHE   281      53.501  43.109  45.044  1.00  0.00           C  
ATOM   4423  HZ  PHE   281      54.373  43.417  45.602  1.00  0.00           H  
ATOM   4424  CE2 PHE   281      52.577  44.001  44.423  1.00  0.00           C  
ATOM   4425  HE2 PHE   281      52.733  45.069  44.386  1.00  0.00           H  
ATOM   4426  CD2 PHE   281      51.479  43.495  43.713  1.00  0.00           C  
ATOM   4427  HD2 PHE   281      50.880  44.215  43.176  1.00  0.00           H  
ATOM   4428  C   PHE   281      47.334  41.229  43.201  1.00  0.00           C  
ATOM   4429  O   PHE   281      47.276  41.079  41.929  1.00  0.00           O  
ATOM   4430  N   GLY   282      46.314  41.123  44.028  1.00  0.00           N  
ATOM   4431  H   GLY   282      46.477  41.165  45.024  1.00  0.00           H  
ATOM   4432  CA  GLY   282      44.999  40.667  43.561  1.00  0.00           C  
ATOM   4433  HA2 GLY   282      44.763  41.282  42.692  1.00  0.00           H  
ATOM   4434  HA3 GLY   282      44.245  41.108  44.213  1.00  0.00           H  
ATOM   4435  C   GLY   282      44.885  39.211  43.210  1.00  0.00           C  
ATOM   4436  O   GLY   282      45.644  38.327  43.716  1.00  0.00           O  
ATOM   4437  N   SER   283      44.088  38.902  42.138  1.00  0.00           N  
ATOM   4438  H   SER   283      43.460  39.626  41.820  1.00  0.00           H  
ATOM   4439  CA  SER   283      43.925  37.520  41.646  1.00  0.00           C  
ATOM   4440  HA  SER   283      44.650  36.912  42.188  1.00  0.00           H  
ATOM   4441  CB  SER   283      42.574  36.792  41.979  1.00  0.00           C  
ATOM   4442  HB2 SER   283      42.165  37.059  42.953  1.00  0.00           H  
ATOM   4443  HB3 SER   283      42.767  35.726  42.102  1.00  0.00           H  
ATOM   4444  OG  SER   283      41.499  37.037  41.055  1.00  0.00           O  
ATOM   4445  HG  SER   283      41.200  37.940  41.186  1.00  0.00           H  
ATOM   4446  C   SER   283      44.304  37.390  40.146  1.00  0.00           C  
ATOM   4447  O   SER   283      44.714  36.329  39.766  1.00  0.00           O  
ATOM   4448  N   MET   284      44.228  38.490  39.364  1.00  0.00           N  
ATOM   4449  H   MET   284      43.955  39.392  39.727  1.00  0.00           H  
ATOM   4450  CA  MET   284      44.558  38.550  37.960  1.00  0.00           C  
ATOM   4451  HA  MET   284      44.403  37.580  37.487  1.00  0.00           H  
ATOM   4452  CB  MET   284      43.747  39.573  37.238  1.00  0.00           C  
ATOM   4453  HB2 MET   284      44.191  39.725  36.253  1.00  0.00           H  
ATOM   4454  HB3 MET   284      43.714  40.561  37.698  1.00  0.00           H  
ATOM   4455  CG  MET   284      42.341  39.131  37.032  1.00  0.00           C  
ATOM   4456  HG2 MET   284      41.659  39.965  36.868  1.00  0.00           H  
ATOM   4457  HG3 MET   284      41.972  38.671  37.949  1.00  0.00           H  
ATOM   4458  SD  MET   284      41.887  37.878  35.746  1.00  0.00           S  
ATOM   4459  CE  MET   284      40.035  38.039  35.776  1.00  0.00           C  
ATOM   4460  HE1 MET   284      39.762  39.090  35.868  1.00  0.00           H  
ATOM   4461  HE2 MET   284      39.674  37.685  34.810  1.00  0.00           H  
ATOM   4462  HE3 MET   284      39.698  37.537  36.683  1.00  0.00           H  
ATOM   4463  C   MET   284      46.057  38.992  37.788  1.00  0.00           C  
ATOM   4464  O   MET   284      46.623  39.648  38.640  1.00  0.00           O  
ATOM   4465  N   GLY   285      46.590  38.739  36.580  1.00  0.00           N  
ATOM   4466  H   GLY   285      45.981  38.293  35.909  1.00  0.00           H  
ATOM   4467  CA  GLY   285      47.931  39.191  36.265  1.00  0.00           C  
ATOM   4468  HA2 GLY   285      47.921  40.229  36.598  1.00  0.00           H  
ATOM   4469  HA3 GLY   285      48.084  39.050  35.195  1.00  0.00           H  
ATOM   4470  C   GLY   285      49.085  38.459  36.946  1.00  0.00           C  
ATOM   4471  O   GLY   285      48.912  37.721  37.919  1.00  0.00           O  
ATOM   4472  N   SER   286      50.273  38.840  36.548  1.00  0.00           N  
ATOM   4473  H   SER   286      50.310  39.423  35.724  1.00  0.00           H  
ATOM   4474  CA  SER   286      51.526  38.689  37.278  1.00  0.00           C  
ATOM   4475  HA  SER   286      51.298  38.924  38.318  1.00  0.00           H  
ATOM   4476  CB  SER   286      52.036  37.245  37.344  1.00  0.00           C  
ATOM   4477  HB2 SER   286      52.927  37.247  36.716  1.00  0.00           H  
ATOM   4478  HB3 SER   286      51.266  36.510  37.109  1.00  0.00           H  
ATOM   4479  OG  SER   286      52.616  36.944  38.580  1.00  0.00           O  
ATOM   4480  HG  SER   286      52.881  36.022  38.564  1.00  0.00           H  
ATOM   4481  C   SER   286      52.684  39.548  36.741  1.00  0.00           C  
ATOM   4482  O   SER   286      52.572  40.065  35.613  1.00  0.00           O  
ATOM   4483  N   PHE   287      53.786  39.705  37.492  1.00  0.00           N  
ATOM   4484  H   PHE   287      53.728  39.313  38.421  1.00  0.00           H  
ATOM   4485  CA  PHE   287      55.048  40.295  36.992  1.00  0.00           C  
ATOM   4486  HA  PHE   287      54.893  41.321  36.657  1.00  0.00           H  
ATOM   4487  CB  PHE   287      56.020  40.542  38.198  1.00  0.00           C  
ATOM   4488  HB2 PHE   287      56.962  40.841  37.739  1.00  0.00           H  
ATOM   4489  HB3 PHE   287      56.258  39.570  38.631  1.00  0.00           H  
ATOM   4490  CG  PHE   287      55.577  41.591  39.230  1.00  0.00           C  
ATOM   4491  CD1 PHE   287      55.138  41.175  40.496  1.00  0.00           C  
ATOM   4492  HD1 PHE   287      55.185  40.154  40.847  1.00  0.00           H  
ATOM   4493  CE1 PHE   287      54.650  42.134  41.443  1.00  0.00           C  
ATOM   4494  HE1 PHE   287      54.192  41.920  42.397  1.00  0.00           H  
ATOM   4495  CZ  PHE   287      54.530  43.479  41.075  1.00  0.00           C  
ATOM   4496  HZ  PHE   287      53.948  44.205  41.623  1.00  0.00           H  
ATOM   4497  CE2 PHE   287      55.006  43.864  39.807  1.00  0.00           C  
ATOM   4498  HE2 PHE   287      54.974  44.914  39.557  1.00  0.00           H  
ATOM   4499  CD2 PHE   287      55.559  42.966  38.907  1.00  0.00           C  
ATOM   4500  HD2 PHE   287      55.778  43.324  37.912  1.00  0.00           H  
ATOM   4501  C   PHE   287      55.761  39.398  35.953  1.00  0.00           C  
ATOM   4502  O   PHE   287      55.714  38.176  35.997  1.00  0.00           O  
ATOM   4503  N   ASP   288      56.611  40.031  35.085  1.00  0.00           N  
ATOM   4504  H   ASP   288      56.636  41.040  35.059  1.00  0.00           H  
ATOM   4505  CA  ASP   288      57.598  39.347  34.235  1.00  0.00           C  
ATOM   4506  HA  ASP   288      57.132  38.540  33.670  1.00  0.00           H  
ATOM   4507  CB  ASP   288      58.159  40.275  33.132  1.00  0.00           C  
ATOM   4508  HB2 ASP   288      58.855  39.627  32.600  1.00  0.00           H  
ATOM   4509  HB3 ASP   288      58.743  41.118  33.502  1.00  0.00           H  
ATOM   4510  CG  ASP   288      57.061  40.820  32.218  1.00  0.00           C  
ATOM   4511  OD1 ASP   288      56.463  40.074  31.469  1.00  0.00           O  
ATOM   4512  OD2 ASP   288      56.796  42.058  32.200  1.00  0.00           O  
ATOM   4513  C   ASP   288      58.811  38.737  35.066  1.00  0.00           C  
ATOM   4514  O   ASP   288      59.049  39.221  36.188  1.00  0.00           O  
ATOM   4515  N   ALA   289      59.503  37.674  34.533  1.00  0.00           N  
ATOM   4516  H   ALA   289      59.149  37.292  33.668  1.00  0.00           H  
ATOM   4517  CA  ALA   289      60.458  36.932  35.372  1.00  0.00           C  
ATOM   4518  HA  ALA   289      59.972  36.850  36.345  1.00  0.00           H  
ATOM   4519  CB  ALA   289      60.672  35.543  34.819  1.00  0.00           C  
ATOM   4520  HB1 ALA   289      59.729  34.998  34.772  1.00  0.00           H  
ATOM   4521  HB2 ALA   289      61.061  35.673  33.809  1.00  0.00           H  
ATOM   4522  HB3 ALA   289      61.375  35.060  35.498  1.00  0.00           H  
ATOM   4523  C   ALA   289      61.786  37.669  35.726  1.00  0.00           C  
ATOM   4524  O   ALA   289      62.310  37.571  36.850  1.00  0.00           O  
ATOM   4525  N   GLU   290      62.275  38.594  34.874  1.00  0.00           N  
ATOM   4526  H   GLU   290      61.729  38.769  34.043  1.00  0.00           H  
ATOM   4527  CA  GLU   290      63.337  39.523  35.314  1.00  0.00           C  
ATOM   4528  HA  GLU   290      64.107  38.848  35.689  1.00  0.00           H  
ATOM   4529  CB  GLU   290      63.948  40.180  34.103  1.00  0.00           C  
ATOM   4530  HB2 GLU   290      63.367  41.045  33.784  1.00  0.00           H  
ATOM   4531  HB3 GLU   290      63.875  39.604  33.180  1.00  0.00           H  
ATOM   4532  CG  GLU   290      65.340  40.749  34.303  1.00  0.00           C  
ATOM   4533  HG2 GLU   290      65.422  41.364  35.200  1.00  0.00           H  
ATOM   4534  HG3 GLU   290      65.644  41.346  33.443  1.00  0.00           H  
ATOM   4535  CD  GLU   290      66.508  39.719  34.422  1.00  0.00           C  
ATOM   4536  OE1 GLU   290      67.533  39.970  35.163  1.00  0.00           O  
ATOM   4537  OE2 GLU   290      66.479  38.609  33.832  1.00  0.00           O  
ATOM   4538  C   GLU   290      62.860  40.611  36.299  1.00  0.00           C  
ATOM   4539  O   GLU   290      63.693  41.186  36.992  1.00  0.00           O  
ATOM   4540  N   GLN   291      61.558  40.955  36.471  1.00  0.00           N  
ATOM   4541  H   GLN   291      60.830  40.537  35.908  1.00  0.00           H  
ATOM   4542  CA  GLN   291      61.081  41.823  37.567  1.00  0.00           C  
ATOM   4543  HA  GLN   291      61.676  42.728  37.689  1.00  0.00           H  
ATOM   4544  CB  GLN   291      59.735  42.468  37.012  1.00  0.00           C  
ATOM   4545  HB2 GLN   291      59.016  41.696  36.734  1.00  0.00           H  
ATOM   4546  HB3 GLN   291      59.970  43.057  36.125  1.00  0.00           H  
ATOM   4547  CG  GLN   291      59.005  43.201  38.076  1.00  0.00           C  
ATOM   4548  HG2 GLN   291      58.943  42.588  38.975  1.00  0.00           H  
ATOM   4549  HG3 GLN   291      57.946  43.290  37.836  1.00  0.00           H  
ATOM   4550  CD  GLN   291      59.591  44.511  38.356  1.00  0.00           C  
ATOM   4551  OE1 GLN   291      59.209  45.495  37.755  1.00  0.00           O  
ATOM   4552  NE2 GLN   291      60.462  44.552  39.372  1.00  0.00           N  
ATOM   4553 HE21 GLN   291      60.810  45.457  39.655  1.00  0.00           H  
ATOM   4554 HE22 GLN   291      60.536  43.712  39.928  1.00  0.00           H  
ATOM   4555  C   GLN   291      60.881  41.113  38.896  1.00  0.00           C  
ATOM   4556  O   GLN   291      61.201  41.680  39.952  1.00  0.00           O  
ATOM   4557  N   ILE   292      60.417  39.862  38.854  1.00  0.00           N  
ATOM   4558  H   ILE   292      60.057  39.431  38.014  1.00  0.00           H  
ATOM   4559  CA  ILE   292      60.397  38.908  40.012  1.00  0.00           C  
ATOM   4560  HA  ILE   292      59.782  39.300  40.822  1.00  0.00           H  
ATOM   4561  CB  ILE   292      59.830  37.524  39.452  1.00  0.00           C  
ATOM   4562  HB  ILE   292      60.349  37.279  38.525  1.00  0.00           H  
ATOM   4563  CG2 ILE   292      60.095  36.330  40.476  1.00  0.00           C  
ATOM   4564 HG21 ILE   292      61.076  35.946  40.196  1.00  0.00           H  
ATOM   4565 HG22 ILE   292      60.066  36.597  41.533  1.00  0.00           H  
ATOM   4566 HG23 ILE   292      59.356  35.539  40.346  1.00  0.00           H  
ATOM   4567  CG1 ILE   292      58.333  37.671  39.201  1.00  0.00           C  
ATOM   4568 HG12 ILE   292      58.254  38.550  38.561  1.00  0.00           H  
ATOM   4569 HG13 ILE   292      57.788  37.782  40.139  1.00  0.00           H  
ATOM   4570  CD1 ILE   292      57.677  36.559  38.325  1.00  0.00           C  
ATOM   4571 HD11 ILE   292      57.830  35.573  38.762  1.00  0.00           H  
ATOM   4572 HD12 ILE   292      56.592  36.664  38.325  1.00  0.00           H  
ATOM   4573 HD13 ILE   292      58.039  36.639  37.300  1.00  0.00           H  
ATOM   4574  C   ILE   292      61.865  38.660  40.590  1.00  0.00           C  
ATOM   4575  O   ILE   292      62.092  38.612  41.784  1.00  0.00           O  
ATOM   4576  N   GLU   293      62.970  38.711  39.711  1.00  0.00           N  
ATOM   4577  H   GLU   293      62.761  38.874  38.736  1.00  0.00           H  
ATOM   4578  CA  GLU   293      64.368  38.687  40.173  1.00  0.00           C  
ATOM   4579  HA  GLU   293      64.672  37.891  40.853  1.00  0.00           H  
ATOM   4580  CB  GLU   293      65.332  38.468  38.977  1.00  0.00           C  
ATOM   4581  HB2 GLU   293      66.298  38.898  39.242  1.00  0.00           H  
ATOM   4582  HB3 GLU   293      64.909  39.077  38.178  1.00  0.00           H  
ATOM   4583  CG  GLU   293      65.374  37.017  38.412  1.00  0.00           C  
ATOM   4584  HG2 GLU   293      64.357  36.625  38.382  1.00  0.00           H  
ATOM   4585  HG3 GLU   293      65.914  36.390  39.120  1.00  0.00           H  
ATOM   4586  CD  GLU   293      66.047  36.970  37.013  1.00  0.00           C  
ATOM   4587  OE1 GLU   293      65.589  36.137  36.132  1.00  0.00           O  
ATOM   4588  OE2 GLU   293      67.062  37.599  36.797  1.00  0.00           O  
ATOM   4589  C   GLU   293      64.723  39.911  40.990  1.00  0.00           C  
ATOM   4590  O   GLU   293      65.285  39.780  42.048  1.00  0.00           O  
ATOM   4591  N   GLU   294      64.269  41.095  40.586  1.00  0.00           N  
ATOM   4592  H   GLU   294      63.872  41.104  39.657  1.00  0.00           H  
ATOM   4593  CA  GLU   294      64.448  42.236  41.374  1.00  0.00           C  
ATOM   4594  HA  GLU   294      65.529  42.296  41.502  1.00  0.00           H  
ATOM   4595  CB  GLU   294      63.969  43.560  40.655  1.00  0.00           C  
ATOM   4596  HB2 GLU   294      64.124  44.413  41.316  1.00  0.00           H  
ATOM   4597  HB3 GLU   294      62.894  43.393  40.601  1.00  0.00           H  
ATOM   4598  CG  GLU   294      64.638  43.911  39.394  1.00  0.00           C  
ATOM   4599  HG2 GLU   294      64.149  44.754  38.906  1.00  0.00           H  
ATOM   4600  HG3 GLU   294      64.638  43.005  38.788  1.00  0.00           H  
ATOM   4601  CD  GLU   294      66.091  44.399  39.602  1.00  0.00           C  
ATOM   4602  OE1 GLU   294      66.959  43.949  38.797  1.00  0.00           O  
ATOM   4603  OE2 GLU   294      66.360  45.149  40.593  1.00  0.00           O  
ATOM   4604  C   GLU   294      63.774  42.149  42.749  1.00  0.00           C  
ATOM   4605  O   GLU   294      64.301  42.820  43.639  1.00  0.00           O  
ATOM   4606  N   ILE   295      62.594  41.499  42.853  1.00  0.00           N  
ATOM   4607  H   ILE   295      62.159  41.021  42.077  1.00  0.00           H  
ATOM   4608  CA  ILE   295      61.822  41.384  44.106  1.00  0.00           C  
ATOM   4609  HA  ILE   295      61.827  42.381  44.545  1.00  0.00           H  
ATOM   4610  CB  ILE   295      60.384  40.877  43.942  1.00  0.00           C  
ATOM   4611  HB  ILE   295      60.458  40.016  43.278  1.00  0.00           H  
ATOM   4612  CG2 ILE   295      59.775  40.542  45.341  1.00  0.00           C  
ATOM   4613 HG21 ILE   295      60.142  39.546  45.584  1.00  0.00           H  
ATOM   4614 HG22 ILE   295      60.012  41.248  46.137  1.00  0.00           H  
ATOM   4615 HG23 ILE   295      58.706  40.604  45.134  1.00  0.00           H  
ATOM   4616  CG1 ILE   295      59.532  41.947  43.205  1.00  0.00           C  
ATOM   4617 HG12 ILE   295      60.118  42.493  42.466  1.00  0.00           H  
ATOM   4618 HG13 ILE   295      59.185  42.643  43.970  1.00  0.00           H  
ATOM   4619  CD1 ILE   295      58.251  41.341  42.552  1.00  0.00           C  
ATOM   4620 HD11 ILE   295      58.446  40.492  41.898  1.00  0.00           H  
ATOM   4621 HD12 ILE   295      57.573  41.022  43.344  1.00  0.00           H  
ATOM   4622 HD13 ILE   295      57.737  42.040  41.892  1.00  0.00           H  
ATOM   4623  C   ILE   295      62.627  40.491  45.088  1.00  0.00           C  
ATOM   4624  O   ILE   295      62.801  40.852  46.267  1.00  0.00           O  
ATOM   4625  N   ALA   296      63.090  39.317  44.690  1.00  0.00           N  
ATOM   4626  H   ALA   296      62.976  38.932  43.763  1.00  0.00           H  
ATOM   4627  CA  ALA   296      63.968  38.528  45.646  1.00  0.00           C  
ATOM   4628  HA  ALA   296      63.396  38.159  46.497  1.00  0.00           H  
ATOM   4629  CB  ALA   296      64.380  37.321  44.814  1.00  0.00           C  
ATOM   4630  HB1 ALA   296      65.080  37.540  44.008  1.00  0.00           H  
ATOM   4631  HB2 ALA   296      64.909  36.628  45.469  1.00  0.00           H  
ATOM   4632  HB3 ALA   296      63.470  36.770  44.578  1.00  0.00           H  
ATOM   4633  C   ALA   296      65.215  39.241  46.066  1.00  0.00           C  
ATOM   4634  O   ALA   296      65.710  39.005  47.181  1.00  0.00           O  
ATOM   4635  N   VAL   297      65.855  39.932  45.151  1.00  0.00           N  
ATOM   4636  H   VAL   297      65.487  39.988  44.212  1.00  0.00           H  
ATOM   4637  CA  VAL   297      66.873  40.950  45.519  1.00  0.00           C  
ATOM   4638  HA  VAL   297      67.660  40.330  45.948  1.00  0.00           H  
ATOM   4639  CB  VAL   297      67.524  41.637  44.328  1.00  0.00           C  
ATOM   4640  HB  VAL   297      66.849  42.393  43.927  1.00  0.00           H  
ATOM   4641  CG1 VAL   297      68.734  42.389  44.923  1.00  0.00           C  
ATOM   4642 HG11 VAL   297      69.183  42.766  44.004  1.00  0.00           H  
ATOM   4643 HG12 VAL   297      68.604  43.253  45.575  1.00  0.00           H  
ATOM   4644 HG13 VAL   297      69.449  41.690  45.356  1.00  0.00           H  
ATOM   4645  CG2 VAL   297      68.105  40.733  43.187  1.00  0.00           C  
ATOM   4646 HG21 VAL   297      67.355  39.966  42.995  1.00  0.00           H  
ATOM   4647 HG22 VAL   297      68.423  41.363  42.356  1.00  0.00           H  
ATOM   4648 HG23 VAL   297      68.937  40.149  43.580  1.00  0.00           H  
ATOM   4649  C   VAL   297      66.349  41.921  46.545  1.00  0.00           C  
ATOM   4650  O   VAL   297      66.798  41.911  47.689  1.00  0.00           O  
ATOM   4651  N   ALA   298      65.278  42.699  46.309  1.00  0.00           N  
ATOM   4652  H   ALA   298      64.720  42.349  45.544  1.00  0.00           H  
ATOM   4653  CA  ALA   298      64.726  43.637  47.258  1.00  0.00           C  
ATOM   4654  HA  ALA   298      65.435  44.464  47.274  1.00  0.00           H  
ATOM   4655  CB  ALA   298      63.420  44.202  46.633  1.00  0.00           C  
ATOM   4656  HB1 ALA   298      63.450  44.666  45.647  1.00  0.00           H  
ATOM   4657  HB2 ALA   298      62.635  43.454  46.519  1.00  0.00           H  
ATOM   4658  HB3 ALA   298      62.980  44.937  47.307  1.00  0.00           H  
ATOM   4659  C   ALA   298      64.428  42.958  48.614  1.00  0.00           C  
ATOM   4660  O   ALA   298      64.700  43.634  49.600  1.00  0.00           O  
ATOM   4661  N   LEU   299      63.822  41.799  48.615  1.00  0.00           N  
ATOM   4662  H   LEU   299      63.521  41.432  47.724  1.00  0.00           H  
ATOM   4663  CA  LEU   299      63.398  41.186  49.866  1.00  0.00           C  
ATOM   4664  HA  LEU   299      62.826  41.889  50.471  1.00  0.00           H  
ATOM   4665  CB  LEU   299      62.741  39.840  49.512  1.00  0.00           C  
ATOM   4666  HB2 LEU   299      62.923  39.180  50.360  1.00  0.00           H  
ATOM   4667  HB3 LEU   299      63.263  39.327  48.705  1.00  0.00           H  
ATOM   4668  CG  LEU   299      61.276  39.850  49.018  1.00  0.00           C  
ATOM   4669  HG  LEU   299      61.261  40.189  47.982  1.00  0.00           H  
ATOM   4670  CD1 LEU   299      60.786  38.418  48.891  1.00  0.00           C  
ATOM   4671 HD11 LEU   299      61.118  38.000  47.940  1.00  0.00           H  
ATOM   4672 HD12 LEU   299      61.081  37.814  49.750  1.00  0.00           H  
ATOM   4673 HD13 LEU   299      59.699  38.342  48.864  1.00  0.00           H  
ATOM   4674  CD2 LEU   299      60.391  40.709  49.976  1.00  0.00           C  
ATOM   4675 HD21 LEU   299      59.354  40.580  49.664  1.00  0.00           H  
ATOM   4676 HD22 LEU   299      60.519  40.415  51.018  1.00  0.00           H  
ATOM   4677 HD23 LEU   299      60.697  41.748  49.851  1.00  0.00           H  
ATOM   4678  C   LEU   299      64.612  40.864  50.770  1.00  0.00           C  
ATOM   4679  O   LEU   299      64.658  41.094  51.918  1.00  0.00           O  
ATOM   4680  N   GLU   300      65.711  40.535  50.163  1.00  0.00           N  
ATOM   4681  H   GLU   300      65.633  40.418  49.163  1.00  0.00           H  
ATOM   4682  CA  GLU   300      66.939  40.171  50.860  1.00  0.00           C  
ATOM   4683  HA  GLU   300      66.632  39.479  51.644  1.00  0.00           H  
ATOM   4684  CB  GLU   300      68.057  39.328  50.093  1.00  0.00           C  
ATOM   4685  HB2 GLU   300      68.976  39.409  50.674  1.00  0.00           H  
ATOM   4686  HB3 GLU   300      68.236  39.636  49.062  1.00  0.00           H  
ATOM   4687  CG  GLU   300      67.654  37.760  50.079  1.00  0.00           C  
ATOM   4688  HG2 GLU   300      66.752  37.655  49.476  1.00  0.00           H  
ATOM   4689  HG3 GLU   300      67.437  37.575  51.131  1.00  0.00           H  
ATOM   4690  CD  GLU   300      68.826  36.991  49.580  1.00  0.00           C  
ATOM   4691  OE1 GLU   300      69.148  36.999  48.354  1.00  0.00           O  
ATOM   4692  OE2 GLU   300      69.456  36.387  50.444  1.00  0.00           O  
ATOM   4693  C   GLU   300      67.596  41.425  51.470  1.00  0.00           C  
ATOM   4694  O   GLU   300      68.023  41.463  52.614  1.00  0.00           O  
ATOM   4695  N   CYS   301      67.718  42.514  50.653  1.00  0.00           N  
ATOM   4696  H   CYS   301      67.317  42.470  49.727  1.00  0.00           H  
ATOM   4697  CA  CYS   301      68.263  43.736  51.139  1.00  0.00           C  
ATOM   4698  HA  CYS   301      69.246  43.561  51.577  1.00  0.00           H  
ATOM   4699  CB  CYS   301      68.357  44.689  49.972  1.00  0.00           C  
ATOM   4700  HB2 CYS   301      68.796  45.653  50.233  1.00  0.00           H  
ATOM   4701  HB3 CYS   301      67.339  44.873  49.630  1.00  0.00           H  
ATOM   4702  SG  CYS   301      69.215  43.884  48.571  1.00  0.00           S  
ATOM   4703  HG  CYS   301      68.413  42.819  48.492  1.00  0.00           H  
ATOM   4704  C   CYS   301      67.332  44.474  52.207  1.00  0.00           C  
ATOM   4705  O   CYS   301      67.870  45.162  53.038  1.00  0.00           O  
ATOM   4706  N   SER   302      66.037  44.240  52.168  1.00  0.00           N  
ATOM   4707  H   SER   302      65.695  43.544  51.521  1.00  0.00           H  
ATOM   4708  CA  SER   302      65.028  44.695  53.155  1.00  0.00           C  
ATOM   4709  HA  SER   302      65.043  45.755  53.410  1.00  0.00           H  
ATOM   4710  CB  SER   302      63.647  44.218  52.723  1.00  0.00           C  
ATOM   4711  HB2 SER   302      62.912  44.591  53.437  1.00  0.00           H  
ATOM   4712  HB3 SER   302      63.488  43.143  52.802  1.00  0.00           H  
ATOM   4713  OG  SER   302      63.147  44.740  51.482  1.00  0.00           O  
ATOM   4714  HG  SER   302      63.573  44.307  50.739  1.00  0.00           H  
ATOM   4715  C   SER   302      65.321  44.112  54.531  1.00  0.00           C  
ATOM   4716  O   SER   302      64.906  44.664  55.495  1.00  0.00           O  
ATOM   4717  N   GLY   303      65.889  42.927  54.611  1.00  0.00           N  
ATOM   4718  H   GLY   303      66.400  42.623  53.794  1.00  0.00           H  
ATOM   4719  CA  GLY   303      66.221  42.341  55.908  1.00  0.00           C  
ATOM   4720  HA2 GLY   303      66.803  43.098  56.435  1.00  0.00           H  
ATOM   4721  HA3 GLY   303      66.937  41.542  55.716  1.00  0.00           H  
ATOM   4722  C   GLY   303      65.110  41.800  56.802  1.00  0.00           C  
ATOM   4723  O   GLY   303      65.353  40.933  57.628  1.00  0.00           O  
ATOM   4724  N   HIE   304      63.918  42.392  56.689  1.00  0.00           N  
ATOM   4725  H   HIE   304      64.016  43.348  56.378  1.00  0.00           H  
ATOM   4726  CA  HIE   304      62.733  42.002  57.503  1.00  0.00           C  
ATOM   4727  HA  HIE   304      63.005  41.946  58.557  1.00  0.00           H  
ATOM   4728  CB  HIE   304      61.735  43.201  57.468  1.00  0.00           C  
ATOM   4729  HB2 HIE   304      60.728  43.025  57.848  1.00  0.00           H  
ATOM   4730  HB3 HIE   304      61.289  43.295  56.477  1.00  0.00           H  
ATOM   4731  CG  HIE   304      62.216  44.566  58.070  1.00  0.00           C  
ATOM   4732  ND1 HIE   304      62.268  44.819  59.371  1.00  0.00           N  
ATOM   4733  CE1 HIE   304      62.530  46.156  59.532  1.00  0.00           C  
ATOM   4734  HE1 HIE   304      62.622  46.710  60.455  1.00  0.00           H  
ATOM   4735  NE2 HIE   304      62.692  46.732  58.295  1.00  0.00           N  
ATOM   4736  HE2 HIE   304      63.034  47.678  58.206  1.00  0.00           H  
ATOM   4737  CD2 HIE   304      62.579  45.722  57.366  1.00  0.00           C  
ATOM   4738  HD2 HIE   304      62.560  45.888  56.299  1.00  0.00           H  
ATOM   4739  C   HIE   304      62.121  40.656  56.998  1.00  0.00           C  
ATOM   4740  O   HIE   304      62.496  40.112  55.964  1.00  0.00           O  
ATOM   4741  N   ARG   305      61.274  40.062  57.764  1.00  0.00           N  
ATOM   4742  H   ARG   305      61.096  40.533  58.640  1.00  0.00           H  
ATOM   4743  CA  ARG   305      60.590  38.770  57.419  1.00  0.00           C  
ATOM   4744  HA  ARG   305      61.285  38.117  56.891  1.00  0.00           H  
ATOM   4745  CB  ARG   305      60.186  38.031  58.689  1.00  0.00           C  
ATOM   4746  HB2 ARG   305      59.742  37.048  58.533  1.00  0.00           H  
ATOM   4747  HB3 ARG   305      59.455  38.630  59.231  1.00  0.00           H  
ATOM   4748  CG  ARG   305      61.395  37.865  59.620  1.00  0.00           C  
ATOM   4749  HG2 ARG   305      61.780  38.836  59.930  1.00  0.00           H  
ATOM   4750  HG3 ARG   305      62.284  37.342  59.268  1.00  0.00           H  
ATOM   4751  CD  ARG   305      60.781  37.161  60.816  1.00  0.00           C  
ATOM   4752  HD2 ARG   305      60.248  36.268  60.487  1.00  0.00           H  
ATOM   4753  HD3 ARG   305      59.953  37.806  61.110  1.00  0.00           H  
ATOM   4754  NE  ARG   305      61.754  37.012  61.943  1.00  0.00           N  
ATOM   4755  HE  ARG   305      62.050  37.909  62.300  1.00  0.00           H  
ATOM   4756  CZ  ARG   305      62.218  35.953  62.608  1.00  0.00           C  
ATOM   4757  NH1 ARG   305      61.904  34.725  62.345  1.00  0.00           N  
ATOM   4758 HH11 ARG   305      62.530  34.088  62.816  1.00  0.00           H  
ATOM   4759 HH12 ARG   305      61.300  34.433  61.590  1.00  0.00           H  
ATOM   4760  NH2 ARG   305      63.064  36.143  63.660  1.00  0.00           N  
ATOM   4761 HH21 ARG   305      63.342  35.285  64.115  1.00  0.00           H  
ATOM   4762 HH22 ARG   305      63.248  37.087  63.970  1.00  0.00           H  
ATOM   4763  C   ARG   305      59.369  38.946  56.504  1.00  0.00           C  
ATOM   4764  O   ARG   305      58.717  39.973  56.531  1.00  0.00           O  
ATOM   4765  N   PHE   306      59.138  38.010  55.652  1.00  0.00           N  
ATOM   4766  H   PHE   306      59.570  37.105  55.776  1.00  0.00           H  
ATOM   4767  CA  PHE   306      58.369  38.184  54.456  1.00  0.00           C  
ATOM   4768  HA  PHE   306      57.630  38.964  54.641  1.00  0.00           H  
ATOM   4769  CB  PHE   306      59.204  38.618  53.210  1.00  0.00           C  
ATOM   4770  HB2 PHE   306      59.629  39.589  53.465  1.00  0.00           H  
ATOM   4771  HB3 PHE   306      58.503  38.679  52.379  1.00  0.00           H  
ATOM   4772  CG  PHE   306      60.346  37.707  52.692  1.00  0.00           C  
ATOM   4773  CD1 PHE   306      61.687  37.930  53.129  1.00  0.00           C  
ATOM   4774  HD1 PHE   306      61.914  38.726  53.821  1.00  0.00           H  
ATOM   4775  CE1 PHE   306      62.680  37.007  52.721  1.00  0.00           C  
ATOM   4776  HE1 PHE   306      63.711  37.122  53.021  1.00  0.00           H  
ATOM   4777  CZ  PHE   306      62.476  35.933  51.886  1.00  0.00           C  
ATOM   4778  HZ  PHE   306      63.329  35.366  51.542  1.00  0.00           H  
ATOM   4779  CE2 PHE   306      61.154  35.723  51.414  1.00  0.00           C  
ATOM   4780  HE2 PHE   306      60.900  34.916  50.743  1.00  0.00           H  
ATOM   4781  CD2 PHE   306      60.112  36.495  51.878  1.00  0.00           C  
ATOM   4782  HD2 PHE   306      59.122  36.222  51.544  1.00  0.00           H  
ATOM   4783  C   PHE   306      57.648  36.913  54.139  1.00  0.00           C  
ATOM   4784  O   PHE   306      58.165  35.795  54.318  1.00  0.00           O  
ATOM   4785  N   LEU   307      56.497  37.164  53.420  1.00  0.00           N  
ATOM   4786  H   LEU   307      56.253  38.137  53.307  1.00  0.00           H  
ATOM   4787  CA  LEU   307      55.712  36.134  52.775  1.00  0.00           C  
ATOM   4788  HA  LEU   307      56.435  35.350  52.550  1.00  0.00           H  
ATOM   4789  CB  LEU   307      54.684  35.607  53.772  1.00  0.00           C  
ATOM   4790  HB2 LEU   307      54.134  36.446  54.198  1.00  0.00           H  
ATOM   4791  HB3 LEU   307      55.224  35.295  54.666  1.00  0.00           H  
ATOM   4792  CG  LEU   307      53.695  34.551  53.147  1.00  0.00           C  
ATOM   4793  HG  LEU   307      53.126  34.911  52.291  1.00  0.00           H  
ATOM   4794  CD1 LEU   307      54.339  33.307  52.873  1.00  0.00           C  
ATOM   4795 HD11 LEU   307      53.619  32.525  52.633  1.00  0.00           H  
ATOM   4796 HD12 LEU   307      55.034  33.411  52.040  1.00  0.00           H  
ATOM   4797 HD13 LEU   307      54.935  33.007  53.735  1.00  0.00           H  
ATOM   4798  CD2 LEU   307      52.691  34.252  54.238  1.00  0.00           C  
ATOM   4799 HD21 LEU   307      52.138  35.153  54.505  1.00  0.00           H  
ATOM   4800 HD22 LEU   307      51.876  33.710  53.759  1.00  0.00           H  
ATOM   4801 HD23 LEU   307      53.110  33.604  55.009  1.00  0.00           H  
ATOM   4802  C   LEU   307      55.097  36.648  51.454  1.00  0.00           C  
ATOM   4803  O   LEU   307      54.400  37.666  51.372  1.00  0.00           O  
ATOM   4804  N   TRP   308      55.424  35.963  50.392  1.00  0.00           N  
ATOM   4805  H   TRP   308      55.928  35.137  50.682  1.00  0.00           H  
ATOM   4806  CA  TRP   308      55.265  36.263  48.964  1.00  0.00           C  
ATOM   4807  HA  TRP   308      54.770  37.231  48.884  1.00  0.00           H  
ATOM   4808  CB  TRP   308      56.652  36.291  48.304  1.00  0.00           C  
ATOM   4809  HB2 TRP   308      57.057  35.280  48.360  1.00  0.00           H  
ATOM   4810  HB3 TRP   308      57.371  36.919  48.829  1.00  0.00           H  
ATOM   4811  CG  TRP   308      56.800  36.780  46.910  1.00  0.00           C  
ATOM   4812  CD1 TRP   308      55.901  37.424  46.163  1.00  0.00           C  
ATOM   4813  HD1 TRP   308      54.977  37.822  46.556  1.00  0.00           H  
ATOM   4814  NE1 TRP   308      56.506  37.788  44.950  1.00  0.00           N  
ATOM   4815  HE1 TRP   308      56.059  38.351  44.239  1.00  0.00           H  
ATOM   4816  CE2 TRP   308      57.801  37.425  44.901  1.00  0.00           C  
ATOM   4817  CZ2 TRP   308      58.836  37.481  43.920  1.00  0.00           C  
ATOM   4818  HZ2 TRP   308      58.569  37.791  42.921  1.00  0.00           H  
ATOM   4819  CH2 TRP   308      60.113  37.007  44.272  1.00  0.00           C  
ATOM   4820  HH2 TRP   308      60.909  37.178  43.563  1.00  0.00           H  
ATOM   4821  CZ3 TRP   308      60.387  36.375  45.507  1.00  0.00           C  
ATOM   4822  HZ3 TRP   308      61.348  35.921  45.698  1.00  0.00           H  
ATOM   4823  CE3 TRP   308      59.329  36.264  46.439  1.00  0.00           C  
ATOM   4824  HE3 TRP   308      59.546  35.684  47.323  1.00  0.00           H  
ATOM   4825  CD2 TRP   308      58.038  36.752  46.147  1.00  0.00           C  
ATOM   4826  C   TRP   308      54.404  35.245  48.233  1.00  0.00           C  
ATOM   4827  O   TRP   308      54.767  34.059  48.102  1.00  0.00           O  
ATOM   4828  N   SER   309      53.157  35.634  47.790  1.00  0.00           N  
ATOM   4829  H   SER   309      52.831  36.590  47.812  1.00  0.00           H  
ATOM   4830  CA  SER   309      52.370  34.888  46.840  1.00  0.00           C  
ATOM   4831  HA  SER   309      52.438  33.806  46.953  1.00  0.00           H  
ATOM   4832  CB  SER   309      50.970  35.305  47.223  1.00  0.00           C  
ATOM   4833  HB2 SER   309      50.982  36.394  47.252  1.00  0.00           H  
ATOM   4834  HB3 SER   309      50.925  34.801  48.189  1.00  0.00           H  
ATOM   4835  OG  SER   309      49.952  34.986  46.320  1.00  0.00           O  
ATOM   4836  HG  SER   309      49.121  35.064  46.796  1.00  0.00           H  
ATOM   4837  C   SER   309      52.715  35.278  45.403  1.00  0.00           C  
ATOM   4838  O   SER   309      52.808  36.427  45.061  1.00  0.00           O  
ATOM   4839  N   LEU   310      53.026  34.235  44.622  1.00  0.00           N  
ATOM   4840  H   LEU   310      53.090  33.352  45.108  1.00  0.00           H  
ATOM   4841  CA  LEU   310      53.769  34.285  43.371  1.00  0.00           C  
ATOM   4842  HA  LEU   310      53.726  35.327  43.053  1.00  0.00           H  
ATOM   4843  CB  LEU   310      55.227  33.920  43.631  1.00  0.00           C  
ATOM   4844  HB2 LEU   310      55.165  32.904  44.020  1.00  0.00           H  
ATOM   4845  HB3 LEU   310      55.580  34.630  44.378  1.00  0.00           H  
ATOM   4846  CG  LEU   310      56.188  33.814  42.449  1.00  0.00           C  
ATOM   4847  HG  LEU   310      55.969  32.978  41.784  1.00  0.00           H  
ATOM   4848  CD1 LEU   310      56.295  35.188  41.790  1.00  0.00           C  
ATOM   4849 HD11 LEU   310      55.402  35.564  41.291  1.00  0.00           H  
ATOM   4850 HD12 LEU   310      56.700  35.956  42.449  1.00  0.00           H  
ATOM   4851 HD13 LEU   310      57.016  35.083  40.979  1.00  0.00           H  
ATOM   4852  CD2 LEU   310      57.561  33.338  42.993  1.00  0.00           C  
ATOM   4853 HD21 LEU   310      57.927  33.825  43.897  1.00  0.00           H  
ATOM   4854 HD22 LEU   310      57.499  32.286  43.269  1.00  0.00           H  
ATOM   4855 HD23 LEU   310      58.282  33.406  42.179  1.00  0.00           H  
ATOM   4856  C   LEU   310      53.105  33.298  42.266  1.00  0.00           C  
ATOM   4857  O   LEU   310      52.881  32.112  42.536  1.00  0.00           O  
ATOM   4858  N   ARG   311      52.870  33.833  41.076  1.00  0.00           N  
ATOM   4859  H   ARG   311      53.187  34.779  40.920  1.00  0.00           H  
ATOM   4860  CA  ARG   311      52.240  33.164  39.931  1.00  0.00           C  
ATOM   4861  HA  ARG   311      52.245  32.086  40.094  1.00  0.00           H  
ATOM   4862  CB  ARG   311      50.691  33.458  39.970  1.00  0.00           C  
ATOM   4863  HB2 ARG   311      50.302  32.962  40.859  1.00  0.00           H  
ATOM   4864  HB3 ARG   311      50.157  33.062  39.106  1.00  0.00           H  
ATOM   4865  CG  ARG   311      50.260  34.949  40.009  1.00  0.00           C  
ATOM   4866  HG2 ARG   311      50.456  35.428  39.051  1.00  0.00           H  
ATOM   4867  HG3 ARG   311      50.891  35.521  40.689  1.00  0.00           H  
ATOM   4868  CD  ARG   311      48.792  34.916  40.410  1.00  0.00           C  
ATOM   4869  HD2 ARG   311      48.712  34.398  41.366  1.00  0.00           H  
ATOM   4870  HD3 ARG   311      48.209  34.300  39.726  1.00  0.00           H  
ATOM   4871  NE  ARG   311      48.251  36.308  40.297  1.00  0.00           N  
ATOM   4872  HE  ARG   311      48.321  36.782  39.408  1.00  0.00           H  
ATOM   4873  CZ  ARG   311      47.861  37.173  41.214  1.00  0.00           C  
ATOM   4874  NH1 ARG   311      47.750  36.810  42.468  1.00  0.00           N  
ATOM   4875 HH11 ARG   311      48.184  35.919  42.661  1.00  0.00           H  
ATOM   4876 HH12 ARG   311      47.214  37.368  43.118  1.00  0.00           H  
ATOM   4877  NH2 ARG   311      47.636  38.431  40.905  1.00  0.00           N  
ATOM   4878 HH21 ARG   311      47.498  39.180  41.568  1.00  0.00           H  
ATOM   4879 HH22 ARG   311      47.496  38.734  39.952  1.00  0.00           H  
ATOM   4880  C   ARG   311      52.961  33.520  38.536  1.00  0.00           C  
ATOM   4881  O   ARG   311      53.435  34.632  38.264  1.00  0.00           O  
ATOM   4882  N   ARG   312      52.807  32.664  37.575  1.00  0.00           N  
ATOM   4883  H   ARG   312      52.134  31.927  37.730  1.00  0.00           H  
ATOM   4884  CA  ARG   312      53.117  32.913  36.157  1.00  0.00           C  
ATOM   4885  HA  ARG   312      54.157  33.201  36.006  1.00  0.00           H  
ATOM   4886  CB  ARG   312      52.941  31.576  35.426  1.00  0.00           C  
ATOM   4887  HB2 ARG   312      52.874  31.846  34.372  1.00  0.00           H  
ATOM   4888  HB3 ARG   312      52.009  31.069  35.674  1.00  0.00           H  
ATOM   4889  CG  ARG   312      54.063  30.564  35.704  1.00  0.00           C  
ATOM   4890  HG2 ARG   312      53.989  30.373  36.775  1.00  0.00           H  
ATOM   4891  HG3 ARG   312      55.022  31.037  35.490  1.00  0.00           H  
ATOM   4892  CD  ARG   312      53.830  29.319  34.809  1.00  0.00           C  
ATOM   4893  HD2 ARG   312      53.708  29.704  33.796  1.00  0.00           H  
ATOM   4894  HD3 ARG   312      52.894  28.888  35.163  1.00  0.00           H  
ATOM   4895  NE  ARG   312      54.984  28.399  34.944  1.00  0.00           N  
ATOM   4896  HE  ARG   312      55.915  28.713  34.707  1.00  0.00           H  
ATOM   4897  CZ  ARG   312      54.829  27.085  35.109  1.00  0.00           C  
ATOM   4898  NH1 ARG   312      53.678  26.451  35.219  1.00  0.00           N  
ATOM   4899 HH11 ARG   312      52.856  26.977  35.479  1.00  0.00           H  
ATOM   4900 HH12 ARG   312      53.671  25.449  35.342  1.00  0.00           H  
ATOM   4901  NH2 ARG   312      55.816  26.211  35.223  1.00  0.00           N  
ATOM   4902 HH21 ARG   312      56.735  26.523  34.943  1.00  0.00           H  
ATOM   4903 HH22 ARG   312      55.671  25.218  35.339  1.00  0.00           H  
ATOM   4904  C   ARG   312      52.127  33.921  35.613  1.00  0.00           C  
ATOM   4905  O   ARG   312      50.944  33.758  35.884  1.00  0.00           O  
ATOM   4906  N   PRO   313      52.519  34.937  34.821  1.00  0.00           N  
ATOM   4907  CD  PRO   313      53.900  35.412  34.594  1.00  0.00           C  
ATOM   4908  HD2 PRO   313      54.590  34.616  34.313  1.00  0.00           H  
ATOM   4909  HD3 PRO   313      54.299  35.939  35.461  1.00  0.00           H  
ATOM   4910  CG  PRO   313      53.802  36.226  33.291  1.00  0.00           C  
ATOM   4911  HG2 PRO   313      54.567  37.000  33.237  1.00  0.00           H  
ATOM   4912  HG3 PRO   313      53.708  35.555  32.437  1.00  0.00           H  
ATOM   4913  CB  PRO   313      52.501  36.970  33.493  1.00  0.00           C  
ATOM   4914  HB2 PRO   313      52.739  37.805  34.152  1.00  0.00           H  
ATOM   4915  HB3 PRO   313      52.057  37.339  32.569  1.00  0.00           H  
ATOM   4916  CA  PRO   313      51.629  35.899  34.161  1.00  0.00           C  
ATOM   4917  HA  PRO   313      50.961  36.339  34.902  1.00  0.00           H  
ATOM   4918  C   PRO   313      50.670  35.171  33.142  1.00  0.00           C  
ATOM   4919  O   PRO   313      51.133  34.244  32.504  1.00  0.00           O  
ATOM   4920  N   PRO   314      49.455  35.631  32.877  1.00  0.00           N  
ATOM   4921  CD  PRO   314      48.862  36.897  33.427  1.00  0.00           C  
ATOM   4922  HD2 PRO   314      49.558  37.736  33.395  1.00  0.00           H  
ATOM   4923  HD3 PRO   314      48.525  36.678  34.440  1.00  0.00           H  
ATOM   4924  CG  PRO   314      47.708  37.167  32.434  1.00  0.00           C  
ATOM   4925  HG2 PRO   314      46.924  37.655  33.013  1.00  0.00           H  
ATOM   4926  HG3 PRO   314      48.092  37.782  31.620  1.00  0.00           H  
ATOM   4927  CB  PRO   314      47.320  35.815  31.872  1.00  0.00           C  
ATOM   4928  HB2 PRO   314      46.601  35.263  32.477  1.00  0.00           H  
ATOM   4929  HB3 PRO   314      46.897  35.833  30.867  1.00  0.00           H  
ATOM   4930  CA  PRO   314      48.614  35.040  31.867  1.00  0.00           C  
ATOM   4931  HA  PRO   314      48.394  33.995  32.089  1.00  0.00           H  
ATOM   4932  C   PRO   314      49.334  35.299  30.485  1.00  0.00           C  
ATOM   4933  O   PRO   314      49.961  36.350  30.202  1.00  0.00           O  
ATOM   4934  N   PRO   315      49.482  34.297  29.640  1.00  0.00           N  
ATOM   4935  CD  PRO   315      48.987  32.960  29.836  1.00  0.00           C  
ATOM   4936  HD2 PRO   315      48.057  32.999  30.403  1.00  0.00           H  
ATOM   4937  HD3 PRO   315      49.670  32.372  30.450  1.00  0.00           H
[truncated: 221,546 more chars]
