# Supplementary material for: Functional and structural dissection of glycosyltransferases underlying the glycodiversity of wolfberry-derived bioactive ingredients lycibarbarspermidines
Source: Nat Commun. 2024 May 30;15:4588. doi: 10.1038/s41467-024-49010-9 (PMC11139883; doi:10.1038/s41467-024-49010-9)
Supplement: Supplementary file 4 — Supplementary Data 1 [file 41467_2024_49010_MOESM4_ESM.zip › Supplementary Data/LbUGT2-sub2-final.pdb]

CRYST1    0.000    0.000    0.000  90.00  90.00  90.00 P 1           1
ATOM      1  O5  UPG X   1      35.310  42.946  42.648  1.00  0.00           O
ATOM      2  H10 UPG X   1      36.178  43.297  42.384  1.00  0.00           H
ATOM      3  C5  UPG X   1      34.465  44.000  43.185  1.00  0.00           C
ATOM      4  H9  UPG X   1      33.708  43.465  43.772  1.00  0.00           H
ATOM      5  C4  UPG X   1      33.640  44.696  42.051  1.00  0.00           C
ATOM      6  O4  UPG X   1      34.415  44.936  40.773  1.00  0.00           O
ATOM      7  H8  UPG X   1      35.246  44.498  41.030  1.00  0.00           H
ATOM      8  H7  UPG X   1      32.726  44.128  41.836  1.00  0.00           H
ATOM      9  C3  UPG X   1      33.134  46.110  42.548  1.00  0.00           C
ATOM     10  O3  UPG X   1      32.008  46.664  41.807  1.00  0.00           O
ATOM     11  H6  UPG X   1      31.193  46.227  42.111  1.00  0.00           H
ATOM     12  H5  UPG X   1      34.012  46.694  42.247  1.00  0.00           H
ATOM     13  C2  UPG X   1      32.981  46.250  44.114  1.00  0.00           C
ATOM     14  C1  UPG X   1      32.574  47.661  44.535  1.00  0.00           C
ATOM     15  O1  UPG X   1      33.608  48.606  44.172  1.00  0.00           O
ATOM     16  H3  UPG X   1      34.281  48.541  44.872  1.00  0.00           H
ATOM     17  H1  UPG X   1      31.667  47.910  43.971  1.00  0.00           H
ATOM     18  H2  UPG X   1      32.598  47.604  45.631  1.00  0.00           H
ATOM     19  H4  UPG X   1      32.155  45.570  44.355  1.00  0.00           H
ATOM     20  O2  UPG X   1      34.272  45.805  44.807  1.00  0.00           O
ATOM     21  C6  UPG X   1      35.243  44.943  44.142  1.00  0.00           C
ATOM     22  H11 UPG X   1      35.827  44.315  44.824  1.00  0.00           H
ATOM     23  O13 UPG X   1      36.169  45.846  43.458  1.00  0.00           O
ATOM     24  P2  UPG X   1      37.609  45.277  42.938  1.00  0.00           P
ATOM     25  O7  UPG X   1      37.427  44.144  42.072  1.00  0.00           O
ATOM     26  O10 UPG X   1      38.326  46.285  42.111  1.00  0.00           O
ATOM     27  O12 UPG X   1      38.331  45.105  44.375  1.00  0.00           O
ATOM     28  P1  UPG X   1      39.067  43.781  44.850  1.00  0.00           P
ATOM     29  O6  UPG X   1      38.055  42.648  45.011  1.00  0.00           O
ATOM     30  O9  UPG X   1      39.842  44.021  46.089  1.00  0.00           O
ATOM     31  O17 UPG X   1      40.066  43.434  43.536  1.00  0.00           O
ATOM     32  C14 UPG X   1      41.244  44.322  43.210  1.00  0.00           C
ATOM     33  H20 UPG X   1      41.584  43.932  42.243  1.00  0.00           H
ATOM     34  H21 UPG X   1      40.947  45.374  43.118  1.00  0.00           H
ATOM     35  C12 UPG X   1      42.399  44.258  44.200  1.00  0.00           C
ATOM     36  O16 UPG X   1      43.076  43.070  44.177  1.00  0.00           O
ATOM     37  H18 UPG X   1      42.124  44.332  45.260  1.00  0.00           H
ATOM     38  C10 UPG X   1      43.437  45.320  43.913  1.00  0.00           C
ATOM     39  O14 UPG X   1      42.959  46.560  44.494  1.00  0.00           O
ATOM     40  H17 UPG X   1      43.034  47.281  43.844  1.00  0.00           H
ATOM     41  H15 UPG X   1      43.653  45.401  42.840  1.00  0.00           H
ATOM     42  C9  UPG X   1      44.716  44.690  44.630  1.00  0.00           C
ATOM     43  O11 UPG X   1      45.993  45.258  44.208  1.00  0.00           O
ATOM     44  H14 UPG X   1      45.877  45.542  43.285  1.00  0.00           H
ATOM     45  H13 UPG X   1      44.602  44.827  45.713  1.00  0.00           H
ATOM     46  C7  UPG X   1      44.458  43.182  44.490  1.00  0.00           C
ATOM     47  H12 UPG X   1      44.731  42.639  45.402  1.00  0.00           H
ATOM     48  N1  UPG X   1      45.225  42.499  43.448  1.00  0.00           N
ATOM     49  C8  UPG X   1      46.255  41.684  43.881  1.00  0.00           C
ATOM     50  O8  UPG X   1      46.663  41.586  45.022  1.00  0.00           O
ATOM     51  N2  UPG X   1      46.834  40.943  42.933  1.00  0.00           N
ATOM     52  H16 UPG X   1      47.543  40.376  43.384  1.00  0.00           H
ATOM     53  C11 UPG X   1      46.324  40.596  41.779  1.00  0.00           C
ATOM     54  O15 UPG X   1      46.679  39.562  41.263  1.00  0.00           O
ATOM     55  C13 UPG X   1      45.372  41.584  41.271  1.00  0.00           C
ATOM     56  H19 UPG X   1      44.942  41.470  40.283  1.00  0.00           H
ATOM     57  C15 UPG X   1      44.799  42.492  42.141  1.00  0.00           C
ATOM     58  H22 UPG X   1      44.072  43.254  41.892  1.00  0.00           H
ATOM     59  N   GLN X   2      43.506  53.383  73.674  1.00  0.00           N
ATOM     60  H1  GLN X   2      43.615  52.552  74.238  1.00  0.00           H
ATOM     61  H2  GLN X   2      44.357  53.923  73.724  1.00  0.00           H
ATOM     62  H3  GLN X   2      42.721  53.915  74.022  1.00  0.00           H
ATOM     63  CA  GLN X   2      43.235  52.963  72.310  1.00  0.00           C
ATOM     64  HA  GLN X   2      43.243  53.848  71.674  1.00  0.00           H
ATOM     65  CB  GLN X   2      44.297  52.022  71.753  1.00  0.00           C
ATOM     66  HB2 GLN X   2      43.992  51.660  70.771  1.00  0.00           H
ATOM     67  HB3 GLN X   2      44.322  51.105  72.341  1.00  0.00           H
ATOM     68  CG  GLN X   2      45.751  52.613  71.651  1.00  0.00           C
ATOM     69  HG2 GLN X   2      46.493  51.956  71.196  1.00  0.00           H
ATOM     70  HG3 GLN X   2      46.154  52.870  72.630  1.00  0.00           H
ATOM     71  CD  GLN X   2      45.811  53.768  70.762  1.00  0.00           C
ATOM     72  OE1 GLN X   2      44.925  54.246  70.117  1.00  0.00           O
ATOM     73  NE2 GLN X   2      46.913  54.433  70.747  1.00  0.00           N
ATOM     74 HE21 GLN X   2      47.582  54.165  71.455  1.00  0.00           H
ATOM     75 HE22 GLN X   2      47.031  55.170  70.066  1.00  0.00           H
ATOM     76  C   GLN X   2      41.936  52.227  72.266  1.00  0.00           C
ATOM     77  O   GLN X   2      41.688  51.210  72.949  1.00  0.00           O
ATOM     78  N   LEU X   3      40.981  52.570  71.430  1.00  0.00           N
ATOM     79  H   LEU X   3      41.148  53.392  70.867  1.00  0.00           H
ATOM     80  CA  LEU X   3      39.683  51.964  71.282  1.00  0.00           C
ATOM     81  HA  LEU X   3      39.275  51.939  72.292  1.00  0.00           H
ATOM     82  CB  LEU X   3      38.819  52.828  70.275  1.00  0.00           C
ATOM     83  HB2 LEU X   3      37.852  52.357  70.098  1.00  0.00           H
ATOM     84  HB3 LEU X   3      39.392  52.849  69.348  1.00  0.00           H
ATOM     85  CG  LEU X   3      38.621  54.279  70.794  1.00  0.00           C
ATOM     86  HG  LEU X   3      39.624  54.508  71.153  1.00  0.00           H
ATOM     87  CD1 LEU X   3      38.091  55.048  69.590  1.00  0.00           C
ATOM     88 HD11 LEU X   3      38.732  54.999  68.710  1.00  0.00           H
ATOM     89 HD12 LEU X   3      37.151  54.593  69.277  1.00  0.00           H
ATOM     90 HD13 LEU X   3      37.942  56.109  69.791  1.00  0.00           H
ATOM     91  CD2 LEU X   3      37.656  54.488  71.903  1.00  0.00           C
ATOM     92 HD21 LEU X   3      37.221  55.486  71.861  1.00  0.00           H
ATOM     93 HD22 LEU X   3      36.733  53.909  71.871  1.00  0.00           H
ATOM     94 HD23 LEU X   3      38.146  54.445  72.876  1.00  0.00           H
ATOM     95  C   LEU X   3      39.864  50.585  70.641  1.00  0.00           C
ATOM     96  O   LEU X   3      40.782  50.415  69.790  1.00  0.00           O
ATOM     97  N   HIE X   4      39.051  49.596  70.988  1.00  0.00           N
ATOM     98  H   HIE X   4      38.455  49.718  71.794  1.00  0.00           H
ATOM     99  CA  HIE X   4      38.919  48.230  70.423  1.00  0.00           C
ATOM    100  HA  HIE X   4      39.847  47.997  69.900  1.00  0.00           H
ATOM    101  CB  HIE X   4      38.834  47.304  71.642  1.00  0.00           C
ATOM    102  HB2 HIE X   4      37.894  47.571  72.127  1.00  0.00           H
ATOM    103  HB3 HIE X   4      39.683  47.400  72.319  1.00  0.00           H
ATOM    104  CG  HIE X   4      38.826  45.799  71.333  1.00  0.00           C
ATOM    105  ND1 HIE X   4      38.695  44.847  72.320  1.00  0.00           N
ATOM    106  CE1 HIE X   4      38.882  43.631  71.788  1.00  0.00           C
ATOM    107  HE1 HIE X   4      38.893  42.676  72.291  1.00  0.00           H
ATOM    108  NE2 HIE X   4      39.133  43.839  70.455  1.00  0.00           N
ATOM    109  HE2 HIE X   4      39.227  43.122  69.750  1.00  0.00           H
ATOM    110  CD2 HIE X   4      39.145  45.222  70.171  1.00  0.00           C
ATOM    111  HD2 HIE X   4      39.599  45.725  69.330  1.00  0.00           H
ATOM    112  C   HIE X   4      37.817  48.144  69.288  1.00  0.00           C
ATOM    113  O   HIE X   4      36.636  48.380  69.541  1.00  0.00           O
ATOM    114  N   PHE X   5      38.206  47.724  68.101  1.00  0.00           N
ATOM    115  H   PHE X   5      39.194  47.615  67.924  1.00  0.00           H
ATOM    116  CA  PHE X   5      37.371  47.479  66.933  1.00  0.00           C
ATOM    117  HA  PHE X   5      36.436  48.016  67.092  1.00  0.00           H
ATOM    118  CB  PHE X   5      37.988  48.200  65.697  1.00  0.00           C
ATOM    119  HB2 PHE X   5      37.630  47.613  64.850  1.00  0.00           H
ATOM    120  HB3 PHE X   5      39.076  48.142  65.696  1.00  0.00           H
ATOM    121  CG  PHE X   5      37.497  49.589  65.479  1.00  0.00           C
ATOM    122  CD1 PHE X   5      36.858  49.983  64.271  1.00  0.00           C
ATOM    123  HD1 PHE X   5      36.571  49.244  63.536  1.00  0.00           H
ATOM    124  CE1 PHE X   5      36.512  51.294  64.043  1.00  0.00           C
ATOM    125  HE1 PHE X   5      36.034  51.615  63.130  1.00  0.00           H
ATOM    126  CZ  PHE X   5      36.866  52.291  64.977  1.00  0.00           C
ATOM    127  HZ  PHE X   5      36.636  53.325  64.768  1.00  0.00           H
ATOM    128  CE2 PHE X   5      37.452  51.915  66.163  1.00  0.00           C
ATOM    129  HE2 PHE X   5      37.565  52.684  66.913  1.00  0.00           H
ATOM    130  CD2 PHE X   5      37.747  50.585  66.395  1.00  0.00           C
ATOM    131  HD2 PHE X   5      38.310  50.379  67.294  1.00  0.00           H
ATOM    132  C   PHE X   5      37.333  45.965  66.660  1.00  0.00           C
ATOM    133  O   PHE X   5      38.327  45.365  66.328  1.00  0.00           O
ATOM    134  N   PHE X   6      36.182  45.350  66.755  1.00  0.00           N
ATOM    135  H   PHE X   6      35.474  45.950  67.154  1.00  0.00           H
ATOM    136  CA  PHE X   6      35.868  44.095  66.069  1.00  0.00           C
ATOM    137  HA  PHE X   6      36.729  43.468  65.838  1.00  0.00           H
ATOM    138  CB  PHE X   6      34.714  43.387  66.860  1.00  0.00           C
ATOM    139  HB2 PHE X   6      34.061  42.887  66.144  1.00  0.00           H
ATOM    140  HB3 PHE X   6      33.984  44.053  67.321  1.00  0.00           H
ATOM    141  CG  PHE X   6      35.069  42.377  67.988  1.00  0.00           C
ATOM    142  CD1 PHE X   6      34.158  41.307  68.244  1.00  0.00           C
ATOM    143  HD1 PHE X   6      33.226  41.300  67.700  1.00  0.00           H
ATOM    144  CE1 PHE X   6      34.383  40.338  69.228  1.00  0.00           C
ATOM    145  HE1 PHE X   6      33.601  39.605  69.363  1.00  0.00           H
ATOM    146  CZ  PHE X   6      35.644  40.416  69.968  1.00  0.00           C
ATOM    147  HZ  PHE X   6      35.849  39.704  70.754  1.00  0.00           H
ATOM    148  CE2 PHE X   6      36.584  41.485  69.698  1.00  0.00           C
ATOM    149  HE2 PHE X   6      37.461  41.516  70.328  1.00  0.00           H
ATOM    150  CD2 PHE X   6      36.278  42.466  68.726  1.00  0.00           C
ATOM    151  HD2 PHE X   6      36.977  43.257  68.502  1.00  0.00           H
ATOM    152  C   PHE X   6      35.451  44.412  64.621  1.00  0.00           C
ATOM    153  O   PHE X   6      34.699  45.334  64.339  1.00  0.00           O
ATOM    154  N   LEU X   7      35.903  43.567  63.662  1.00  0.00           N
ATOM    155  H   LEU X   7      36.499  42.826  64.004  1.00  0.00           H
ATOM    156  CA  LEU X   7      35.681  43.626  62.175  1.00  0.00           C
ATOM    157  HA  LEU X   7      34.835  44.306  62.076  1.00  0.00           H
ATOM    158  CB  LEU X   7      36.940  44.149  61.463  1.00  0.00           C
ATOM    159  HB2 LEU X   7      36.644  44.181  60.415  1.00  0.00           H
ATOM    160  HB3 LEU X   7      37.749  43.419  61.496  1.00  0.00           H
ATOM    161  CG  LEU X   7      37.458  45.585  61.862  1.00  0.00           C
ATOM    162  HG  LEU X   7      36.646  46.252  62.150  1.00  0.00           H
ATOM    163  CD1 LEU X   7      38.462  45.521  63.034  1.00  0.00           C
ATOM    164 HD11 LEU X   7      38.031  45.114  63.949  1.00  0.00           H
ATOM    165 HD12 LEU X   7      39.169  44.778  62.665  1.00  0.00           H
ATOM    166 HD13 LEU X   7      39.087  46.377  63.290  1.00  0.00           H
ATOM    167  CD2 LEU X   7      38.047  46.313  60.697  1.00  0.00           C
ATOM    168 HD21 LEU X   7      38.758  45.674  60.174  1.00  0.00           H
ATOM    169 HD22 LEU X   7      37.270  46.600  59.987  1.00  0.00           H
ATOM    170 HD23 LEU X   7      38.536  47.181  61.139  1.00  0.00           H
ATOM    171  C   LEU X   7      35.188  42.356  61.501  1.00  0.00           C
ATOM    172  O   LEU X   7      35.909  41.359  61.463  1.00  0.00           O
ATOM    173  N   PHE X   8      33.974  42.412  61.021  1.00  0.00           N
ATOM    174  H   PHE X   8      33.426  43.257  61.104  1.00  0.00           H
ATOM    175  CA  PHE X   8      33.251  41.244  60.507  1.00  0.00           C
ATOM    176  HA  PHE X   8      33.939  40.401  60.450  1.00  0.00           H
ATOM    177  CB  PHE X   8      32.182  40.781  61.500  1.00  0.00           C
ATOM    178  HB2 PHE X   8      31.402  41.535  61.613  1.00  0.00           H
ATOM    179  HB3 PHE X   8      32.567  40.622  62.507  1.00  0.00           H
ATOM    180  CG  PHE X   8      31.479  39.462  61.113  1.00  0.00           C
ATOM    181  CD1 PHE X   8      32.077  38.564  60.202  1.00  0.00           C
ATOM    182  HD1 PHE X   8      33.046  38.810  59.795  1.00  0.00           H
ATOM    183  CE1 PHE X   8      31.463  37.263  60.022  1.00  0.00           C
ATOM    184  HE1 PHE X   8      32.005  36.439  59.582  1.00  0.00           H
ATOM    185  CZ  PHE X   8      30.213  36.917  60.503  1.00  0.00           C
ATOM    186  HZ  PHE X   8      29.796  35.928  60.380  1.00  0.00           H
ATOM    187  CE2 PHE X   8      29.706  37.766  61.501  1.00  0.00           C
ATOM    188  HE2 PHE X   8      28.744  37.566  61.950  1.00  0.00           H
ATOM    189  CD2 PHE X   8      30.271  39.072  61.696  1.00  0.00           C
ATOM    190  HD2 PHE X   8      29.819  39.734  62.420  1.00  0.00           H
ATOM    191  C   PHE X   8      32.678  41.565  59.077  1.00  0.00           C
ATOM    192  O   PHE X   8      31.550  42.040  58.980  1.00  0.00           O
ATOM    193  N   PRO X   9      33.510  41.278  58.002  1.00  0.00           N
ATOM    194  CD  PRO X   9      34.884  40.782  58.103  1.00  0.00           C
ATOM    195  HD2 PRO X   9      34.882  39.778  58.529  1.00  0.00           H
ATOM    196  HD3 PRO X   9      35.444  41.428  58.779  1.00  0.00           H
ATOM    197  CG  PRO X   9      35.468  40.689  56.705  1.00  0.00           C
ATOM    198  HG2 PRO X   9      36.483  41.085  56.670  1.00  0.00           H
ATOM    199  HG3 PRO X   9      35.401  39.652  56.376  1.00  0.00           H
ATOM    200  CB  PRO X   9      34.464  41.493  55.893  1.00  0.00           C
ATOM    201  HB2 PRO X   9      34.754  42.544  55.915  1.00  0.00           H
ATOM    202  HB3 PRO X   9      34.520  41.062  54.894  1.00  0.00           H
ATOM    203  CA  PRO X   9      33.128  41.399  56.586  1.00  0.00           C
ATOM    204  HA  PRO X   9      32.569  42.328  56.466  1.00  0.00           H
ATOM    205  C   PRO X   9      32.336  40.142  56.105  1.00  0.00           C
ATOM    206  O   PRO X   9      32.317  39.134  56.776  1.00  0.00           O
ATOM    207  N   MET X  10      31.781  40.199  54.869  1.00  0.00           N
ATOM    208  H   MET X  10      31.728  41.086  54.388  1.00  0.00           H
ATOM    209  CA  MET X  10      31.416  38.919  54.205  1.00  0.00           C
ATOM    210  HA  MET X  10      30.654  38.442  54.821  1.00  0.00           H
ATOM    211  CB  MET X  10      30.764  39.326  52.906  1.00  0.00           C
ATOM    212  HB2 MET X  10      31.487  39.941  52.371  1.00  0.00           H
ATOM    213  HB3 MET X  10      29.904  39.946  53.163  1.00  0.00           H
ATOM    214  CG  MET X  10      30.317  38.234  51.825  1.00  0.00           C
ATOM    215  HG2 MET X  10      29.500  37.670  52.275  1.00  0.00           H
ATOM    216  HG3 MET X  10      31.195  37.650  51.548  1.00  0.00           H
ATOM    217  SD  MET X  10      29.812  38.979  50.196  1.00  0.00           S
ATOM    218  CE  MET X  10      28.106  39.378  50.653  1.00  0.00           C
ATOM    219  HE1 MET X  10      28.200  40.202  51.361  1.00  0.00           H
ATOM    220  HE2 MET X  10      27.653  39.781  49.748  1.00  0.00           H
ATOM    221  HE3 MET X  10      27.571  38.498  51.009  1.00  0.00           H
ATOM    222  C   MET X  10      32.688  38.104  53.840  1.00  0.00           C
ATOM    223  O   MET X  10      33.757  38.713  53.644  1.00  0.00           O
ATOM    224  N   MET X  11      32.588  36.735  53.785  1.00  0.00           N
ATOM    225  H   MET X  11      31.712  36.339  54.096  1.00  0.00           H
ATOM    226  CA  MET X  11      33.626  35.926  53.431  1.00  0.00           C
ATOM    227  HA  MET X  11      34.542  36.350  53.843  1.00  0.00           H
ATOM    228  CB  MET X  11      33.477  34.508  53.977  1.00  0.00           C
ATOM    229  HB2 MET X  11      34.255  33.879  53.544  1.00  0.00           H
ATOM    230  HB3 MET X  11      32.549  34.057  53.623  1.00  0.00           H
ATOM    231  CG  MET X  11      33.530  34.517  55.503  1.00  0.00           C
ATOM    232  HG2 MET X  11      33.350  33.464  55.720  1.00  0.00           H
ATOM    233  HG3 MET X  11      32.688  35.114  55.853  1.00  0.00           H
ATOM    234  SD  MET X  11      34.969  34.998  56.485  1.00  0.00           S
ATOM    235  CE  MET X  11      34.885  36.826  56.704  1.00  0.00           C
ATOM    236  HE1 MET X  11      35.614  37.112  57.462  1.00  0.00           H
ATOM    237  HE2 MET X  11      35.108  37.342  55.770  1.00  0.00           H
ATOM    238  HE3 MET X  11      33.878  37.008  57.080  1.00  0.00           H
ATOM    239  C   MET X  11      33.688  35.913  51.886  1.00  0.00           C
ATOM    240  O   MET X  11      33.125  35.044  51.180  1.00  0.00           O
ATOM    241  N   ALA X  12      34.091  36.961  51.190  1.00  0.00           N
ATOM    242  H   ALA X  12      34.295  37.796  51.720  1.00  0.00           H
ATOM    243  CA  ALA X  12      34.464  37.048  49.763  1.00  0.00           C
ATOM    244  HA  ALA X  12      34.534  36.054  49.321  1.00  0.00           H
ATOM    245  CB  ALA X  12      33.266  37.801  49.096  1.00  0.00           C
ATOM    246  HB1 ALA X  12      33.497  38.007  48.051  1.00  0.00           H
ATOM    247  HB2 ALA X  12      32.372  37.177  49.097  1.00  0.00           H
ATOM    248  HB3 ALA X  12      33.007  38.661  49.713  1.00  0.00           H
ATOM    249  C   ALA X  12      35.736  37.777  49.757  1.00  0.00           C
ATOM    250  O   ALA X  12      35.901  38.725  50.540  1.00  0.00           O
ATOM    251  N   GLN X  13      36.626  37.469  48.747  1.00  0.00           N
ATOM    252  H   GLN X  13      36.402  36.626  48.239  1.00  0.00           H
ATOM    253  CA  GLN X  13      37.971  38.095  48.696  1.00  0.00           C
ATOM    254  HA  GLN X  13      38.547  37.799  49.573  1.00  0.00           H
ATOM    255  CB  GLN X  13      38.708  37.551  47.480  1.00  0.00           C
ATOM    256  HB2 GLN X  13      38.412  38.204  46.659  1.00  0.00           H
ATOM    257  HB3 GLN X  13      38.583  36.482  47.308  1.00  0.00           H
ATOM    258  CG  GLN X  13      40.208  37.800  47.673  1.00  0.00           C
ATOM    259  HG2 GLN X  13      40.429  37.224  48.571  1.00  0.00           H
ATOM    260  HG3 GLN X  13      40.515  38.832  47.840  1.00  0.00           H
ATOM    261  CD  GLN X  13      41.041  37.292  46.528  1.00  0.00           C
ATOM    262  OE1 GLN X  13      41.849  36.313  46.643  1.00  0.00           O
ATOM    263  NE2 GLN X  13      41.138  38.020  45.424  1.00  0.00           N
ATOM    264 HE21 GLN X  13      41.718  37.538  44.752  1.00  0.00           H
ATOM    265 HE22 GLN X  13      40.413  38.705  45.261  1.00  0.00           H
ATOM    266  C   GLN X  13      37.921  39.603  48.726  1.00  0.00           C
ATOM    267  O   GLN X  13      38.657  40.268  49.488  1.00  0.00           O
ATOM    268  N   GLY X  14      36.936  40.249  48.079  1.00  0.00           N
ATOM    269  H   GLY X  14      36.392  39.673  47.452  1.00  0.00           H
ATOM    270  CA  GLY X  14      36.867  41.690  47.967  1.00  0.00           C
ATOM    271  HA2 GLY X  14      36.474  41.948  46.984  1.00  0.00           H
ATOM    272  HA3 GLY X  14      37.898  42.028  47.865  1.00  0.00           H
ATOM    273  C   GLY X  14      36.190  42.363  49.171  1.00  0.00           C
ATOM    274  O   GLY X  14      36.174  43.593  49.293  1.00  0.00           O
ATOM    275  N   HID X  15      35.549  41.628  50.033  1.00  0.00           N
ATOM    276  H   HID X  15      35.475  40.641  49.828  1.00  0.00           H
ATOM    277  CA  HID X  15      35.069  42.161  51.311  1.00  0.00           C
ATOM    278  HA  HID X  15      35.001  43.248  51.260  1.00  0.00           H
ATOM    279  CB  HID X  15      33.666  41.609  51.623  1.00  0.00           C
ATOM    280  HB2 HID X  15      33.895  40.546  51.541  1.00  0.00           H
ATOM    281  HB3 HID X  15      33.394  41.852  52.650  1.00  0.00           H
ATOM    282  CG  HID X  15      32.558  41.832  50.584  1.00  0.00           C
ATOM    283  ND1 HID X  15      31.356  42.477  50.787  1.00  0.00           N
ATOM    284  HD1 HID X  15      31.122  42.963  51.641  1.00  0.00           H
ATOM    285  CE1 HID X  15      30.622  42.363  49.638  1.00  0.00           C
ATOM    286  HE1 HID X  15      29.621  42.723  49.450  1.00  0.00           H
ATOM    287  NE2 HID X  15      31.346  41.730  48.695  1.00  0.00           N
ATOM    288  CD2 HID X  15      32.553  41.337  49.267  1.00  0.00           C
ATOM    289  HD2 HID X  15      33.302  40.655  48.893  1.00  0.00           H
ATOM    290  C   HID X  15      36.153  41.811  52.386  1.00  0.00           C
ATOM    291  O   HID X  15      36.610  42.683  53.104  1.00  0.00           O
ATOM    292  N   MET X  16      36.750  40.651  52.348  1.00  0.00           N
ATOM    293  H   MET X  16      36.313  39.909  51.822  1.00  0.00           H
ATOM    294  CA  MET X  16      37.728  40.281  53.379  1.00  0.00           C
ATOM    295  HA  MET X  16      37.321  40.306  54.389  1.00  0.00           H
ATOM    296  CB  MET X  16      38.095  38.794  53.139  1.00  0.00           C
ATOM    297  HB2 MET X  16      38.816  38.491  53.898  1.00  0.00           H
ATOM    298  HB3 MET X  16      38.531  38.674  52.147  1.00  0.00           H
ATOM    299  CG  MET X  16      36.817  37.993  53.373  1.00  0.00           C
ATOM    300  HG2 MET X  16      36.032  38.536  52.849  1.00  0.00           H
ATOM    301  HG3 MET X  16      36.500  37.901  54.412  1.00  0.00           H
ATOM    302  SD  MET X  16      37.182  36.383  52.652  1.00  0.00           S
ATOM    303  CE  MET X  16      38.311  35.679  53.871  1.00  0.00           C
ATOM    304  HE1 MET X  16      39.235  36.248  53.981  1.00  0.00           H
ATOM    305  HE2 MET X  16      37.731  35.503  54.777  1.00  0.00           H
ATOM    306  HE3 MET X  16      38.608  34.666  53.601  1.00  0.00           H
ATOM    307  C   MET X  16      39.084  40.985  53.400  1.00  0.00           C
ATOM    308  O   MET X  16      39.474  41.595  54.457  1.00  0.00           O
ATOM    309  N   ILE X  17      39.755  40.990  52.223  1.00  0.00           N
ATOM    310  H   ILE X  17      39.284  40.571  51.435  1.00  0.00           H
ATOM    311  CA  ILE X  17      41.100  41.519  52.102  1.00  0.00           C
ATOM    312  HA  ILE X  17      41.659  41.148  52.961  1.00  0.00           H
ATOM    313  CB  ILE X  17      41.927  40.881  50.978  1.00  0.00           C
ATOM    314  HB  ILE X  17      41.347  40.967  50.059  1.00  0.00           H
ATOM    315  CG2 ILE X  17      43.264  41.561  50.835  1.00  0.00           C
ATOM    316 HG21 ILE X  17      43.151  42.626  50.631  1.00  0.00           H
ATOM    317 HG22 ILE X  17      43.883  41.490  51.730  1.00  0.00           H
ATOM    318 HG23 ILE X  17      43.740  41.168  49.937  1.00  0.00           H
ATOM    319  CG1 ILE X  17      42.107  39.345  51.149  1.00  0.00           C
ATOM    320 HG12 ILE X  17      41.095  38.941  51.118  1.00  0.00           H
ATOM    321 HG13 ILE X  17      42.645  39.151  52.077  1.00  0.00           H
ATOM    322  CD1 ILE X  17      42.784  38.715  49.899  1.00  0.00           C
ATOM    323 HD11 ILE X  17      43.862  38.855  49.970  1.00  0.00           H
ATOM    324 HD12 ILE X  17      42.573  37.669  50.125  1.00  0.00           H
ATOM    325 HD13 ILE X  17      42.281  39.038  48.988  1.00  0.00           H
ATOM    326  C   ILE X  17      41.096  43.105  52.201  1.00  0.00           C
ATOM    327  O   ILE X  17      41.993  43.573  52.973  1.00  0.00           O
ATOM    328  N   PRO X  18      40.208  43.950  51.673  1.00  0.00           N
ATOM    329  CD  PRO X  18      39.394  43.633  50.475  1.00  0.00           C
ATOM    330  HD2 PRO X  18      38.469  43.251  50.907  1.00  0.00           H
ATOM    331  HD3 PRO X  18      39.749  42.846  49.810  1.00  0.00           H
ATOM    332  CG  PRO X  18      39.238  44.949  49.757  1.00  0.00           C
ATOM    333  HG2 PRO X  18      40.083  45.158  49.101  1.00  0.00           H
ATOM    334  HG3 PRO X  18      38.253  45.041  49.299  1.00  0.00           H
ATOM    335  CB  PRO X  18      39.290  45.996  50.922  1.00  0.00           C
ATOM    336  HB2 PRO X  18      39.725  46.924  50.550  1.00  0.00           H
ATOM    337  HB3 PRO X  18      38.309  46.118  51.382  1.00  0.00           H
ATOM    338  CA  PRO X  18      40.267  45.420  51.978  1.00  0.00           C
ATOM    339  HA  PRO X  18      41.299  45.756  51.875  1.00  0.00           H
ATOM    340  C   PRO X  18      39.891  45.696  53.509  1.00  0.00           C
ATOM    341  O   PRO X  18      40.460  46.630  54.154  1.00  0.00           O
ATOM    342  N   THR X  19      39.050  44.865  54.101  1.00  0.00           N
ATOM    343  H   THR X  19      38.665  44.144  53.508  1.00  0.00           H
ATOM    344  CA  THR X  19      38.849  44.942  55.566  1.00  0.00           C
ATOM    345  HA  THR X  19      38.409  45.899  55.847  1.00  0.00           H
ATOM    346  CB  THR X  19      37.719  43.938  55.996  1.00  0.00           C
ATOM    347  HB  THR X  19      37.934  42.890  55.784  1.00  0.00           H
ATOM    348  CG2 THR X  19      37.397  44.025  57.539  1.00  0.00           C
ATOM    349 HG21 THR X  19      36.415  43.622  57.784  1.00  0.00           H
ATOM    350 HG22 THR X  19      38.093  43.456  58.155  1.00  0.00           H
ATOM    351 HG23 THR X  19      37.324  45.063  57.864  1.00  0.00           H
ATOM    352  OG1 THR X  19      36.538  44.180  55.311  1.00  0.00           O
ATOM    353  HG1 THR X  19      36.688  43.826  54.431  1.00  0.00           H
ATOM    354  C   THR X  19      40.190  44.861  56.288  1.00  0.00           C
ATOM    355  O   THR X  19      40.363  45.644  57.218  1.00  0.00           O
ATOM    356  N   LEU X  20      41.115  43.926  55.935  1.00  0.00           N
ATOM    357  H   LEU X  20      40.835  43.273  55.218  1.00  0.00           H
ATOM    358  CA  LEU X  20      42.438  43.729  56.551  1.00  0.00           C
ATOM    359  HA  LEU X  20      42.289  43.547  57.616  1.00  0.00           H
ATOM    360  CB  LEU X  20      43.125  42.434  55.958  1.00  0.00           C
ATOM    361  HB2 LEU X  20      43.041  42.345  54.875  1.00  0.00           H
ATOM    362  HB3 LEU X  20      42.581  41.606  56.413  1.00  0.00           H
ATOM    363  CG  LEU X  20      44.614  42.241  56.323  1.00  0.00           C
ATOM    364  HG  LEU X  20      45.173  43.133  56.039  1.00  0.00           H
ATOM    365  CD1 LEU X  20      44.758  42.077  57.846  1.00  0.00           C
ATOM    366 HD11 LEU X  20      44.052  41.339  58.229  1.00  0.00           H
ATOM    367 HD12 LEU X  20      45.795  41.984  58.169  1.00  0.00           H
ATOM    368 HD13 LEU X  20      44.455  43.028  58.284  1.00  0.00           H
ATOM    369  CD2 LEU X  20      45.042  40.924  55.757  1.00  0.00           C
ATOM    370 HD21 LEU X  20      44.534  40.041  56.144  1.00  0.00           H
ATOM    371 HD22 LEU X  20      44.862  40.971  54.683  1.00  0.00           H
ATOM    372 HD23 LEU X  20      46.087  40.641  55.884  1.00  0.00           H
ATOM    373  C   LEU X  20      43.291  45.048  56.367  1.00  0.00           C
ATOM    374  O   LEU X  20      43.862  45.610  57.346  1.00  0.00           O
ATOM    375  N   ASP X  21      43.094  45.786  55.225  1.00  0.00           N
ATOM    376  H   ASP X  21      42.336  45.507  54.620  1.00  0.00           H
ATOM    377  CA  ASP X  21      43.746  47.153  54.982  1.00  0.00           C
ATOM    378  HA  ASP X  21      44.814  47.039  55.169  1.00  0.00           H
ATOM    379  CB  ASP X  21      43.787  47.462  53.463  1.00  0.00           C
ATOM    380  HB2 ASP X  21      44.084  48.497  53.296  1.00  0.00           H
ATOM    381  HB3 ASP X  21      42.742  47.405  53.160  1.00  0.00           H
ATOM    382  CG  ASP X  21      44.648  46.592  52.596  1.00  0.00           C
ATOM    383  OD1 ASP X  21      44.461  46.613  51.375  1.00  0.00           O
ATOM    384  OD2 ASP X  21      45.427  45.745  53.137  1.00  0.00           O
ATOM    385  C   ASP X  21      43.150  48.227  55.843  1.00  0.00           C
ATOM    386  O   ASP X  21      43.849  49.165  56.294  1.00  0.00           O
ATOM    387  N   MET X  22      41.860  48.168  56.171  1.00  0.00           N
ATOM    388  H   MET X  22      41.349  47.333  55.921  1.00  0.00           H
ATOM    389  CA  MET X  22      41.309  49.061  57.218  1.00  0.00           C
ATOM    390  HA  MET X  22      41.679  50.060  56.988  1.00  0.00           H
ATOM    391  CB  MET X  22      39.812  49.196  56.968  1.00  0.00           C
ATOM    392  HB2 MET X  22      39.372  48.299  56.532  1.00  0.00           H
ATOM    393  HB3 MET X  22      39.695  49.981  56.220  1.00  0.00           H
ATOM    394  CG  MET X  22      38.951  49.427  58.185  1.00  0.00           C
ATOM    395  HG2 MET X  22      39.458  50.274  58.649  1.00  0.00           H
ATOM    396  HG3 MET X  22      38.983  48.514  58.780  1.00  0.00           H
ATOM    397  SD  MET X  22      37.244  49.876  57.783  1.00  0.00           S
ATOM    398  CE  MET X  22      36.704  48.211  57.060  1.00  0.00           C
ATOM    399  HE1 MET X  22      37.054  48.157  56.029  1.00  0.00           H
ATOM    400  HE2 MET X  22      37.175  47.401  57.617  1.00  0.00           H
ATOM    401  HE3 MET X  22      35.621  48.086  57.054  1.00  0.00           H
ATOM    402  C   MET X  22      41.745  48.724  58.702  1.00  0.00           C
ATOM    403  O   MET X  22      41.996  49.562  59.504  1.00  0.00           O
ATOM    404  N   ALA X  23      41.890  47.419  59.016  1.00  0.00           N
ATOM    405  H   ALA X  23      41.589  46.708  58.365  1.00  0.00           H
ATOM    406  CA  ALA X  23      42.496  46.951  60.272  1.00  0.00           C
ATOM    407  HA  ALA X  23      41.925  47.401  61.084  1.00  0.00           H
ATOM    408  CB  ALA X  23      42.241  45.400  60.397  1.00  0.00           C
ATOM    409  HB1 ALA X  23      41.180  45.261  60.605  1.00  0.00           H
ATOM    410  HB2 ALA X  23      42.464  44.880  59.466  1.00  0.00           H
ATOM    411  HB3 ALA X  23      42.882  44.972  61.168  1.00  0.00           H
ATOM    412  C   ALA X  23      43.913  47.359  60.425  1.00  0.00           C
ATOM    413  O   ALA X  23      44.357  47.849  61.486  1.00  0.00           O
ATOM    414  N   LYS X  24      44.696  47.321  59.272  1.00  0.00           N
ATOM    415  H   LYS X  24      44.309  46.922  58.429  1.00  0.00           H
ATOM    416  CA  LYS X  24      46.080  47.809  59.163  1.00  0.00           C
ATOM    417  HA  LYS X  24      46.607  47.554  60.082  1.00  0.00           H
ATOM    418  CB  LYS X  24      46.842  47.429  57.833  1.00  0.00           C
ATOM    419  HB2 LYS X  24      47.801  47.946  57.879  1.00  0.00           H
ATOM    420  HB3 LYS X  24      46.248  47.693  56.959  1.00  0.00           H
ATOM    421  CG  LYS X  24      47.171  45.932  57.725  1.00  0.00           C
ATOM    422  HG2 LYS X  24      46.451  45.309  58.255  1.00  0.00           H
ATOM    423  HG3 LYS X  24      48.094  45.759  58.278  1.00  0.00           H
ATOM    424  CD  LYS X  24      47.295  45.340  56.300  1.00  0.00           C
ATOM    425  HD2 LYS X  24      46.329  45.367  55.795  1.00  0.00           H
ATOM    426  HD3 LYS X  24      47.512  44.296  56.528  1.00  0.00           H
ATOM    427  CE  LYS X  24      48.236  46.062  55.376  1.00  0.00           C
ATOM    428  HE2 LYS X  24      49.201  45.708  55.737  1.00  0.00           H
ATOM    429  HE3 LYS X  24      48.165  47.142  55.509  1.00  0.00           H
ATOM    430  NZ  LYS X  24      48.035  45.804  53.971  1.00  0.00           N
ATOM    431  HZ1 LYS X  24      47.077  45.945  53.684  1.00  0.00           H
ATOM    432  HZ2 LYS X  24      48.581  46.367  53.335  1.00  0.00           H
ATOM    433  HZ3 LYS X  24      48.196  44.860  53.650  1.00  0.00           H
ATOM    434  C   LYS X  24      46.032  49.365  59.262  1.00  0.00           C
ATOM    435  O   LYS X  24      46.753  49.975  60.058  1.00  0.00           O
ATOM    436  N   LEU X  25      45.124  50.056  58.562  1.00  0.00           N
ATOM    437  H   LEU X  25      44.534  49.552  57.915  1.00  0.00           H
ATOM    438  CA  LEU X  25      44.891  51.519  58.633  1.00  0.00           C
ATOM    439  HA  LEU X  25      45.850  51.970  58.378  1.00  0.00           H
ATOM    440  CB  LEU X  25      43.908  52.006  57.545  1.00  0.00           C
ATOM    441  HB2 LEU X  25      42.917  51.586  57.718  1.00  0.00           H
ATOM    442  HB3 LEU X  25      44.300  51.685  56.579  1.00  0.00           H
ATOM    443  CG  LEU X  25      43.744  53.555  57.563  1.00  0.00           C
ATOM    444  HG  LEU X  25      44.197  53.964  58.466  1.00  0.00           H
ATOM    445  CD1 LEU X  25      44.462  54.151  56.360  1.00  0.00           C
ATOM    446 HD11 LEU X  25      44.366  55.237  56.331  1.00  0.00           H
ATOM    447 HD12 LEU X  25      45.520  53.889  56.361  1.00  0.00           H
ATOM    448 HD13 LEU X  25      44.134  53.688  55.429  1.00  0.00           H
ATOM    449  CD2 LEU X  25      42.285  53.943  57.606  1.00  0.00           C
ATOM    450 HD21 LEU X  25      42.154  55.019  57.720  1.00  0.00           H
ATOM    451 HD22 LEU X  25      41.857  53.558  56.681  1.00  0.00           H
ATOM    452 HD23 LEU X  25      41.791  53.417  58.422  1.00  0.00           H
ATOM    453  C   LEU X  25      44.609  51.995  60.104  1.00  0.00           C
ATOM    454  O   LEU X  25      45.400  52.749  60.614  1.00  0.00           O
ATOM    455  N   ILE X  26      43.661  51.419  60.794  1.00  0.00           N
ATOM    456  H   ILE X  26      43.040  50.714  60.424  1.00  0.00           H
ATOM    457  CA  ILE X  26      43.419  51.852  62.182  1.00  0.00           C
ATOM    458  HA  ILE X  26      43.426  52.941  62.226  1.00  0.00           H
ATOM    459  CB  ILE X  26      41.993  51.392  62.779  1.00  0.00           C
ATOM    460  HB  ILE X  26      41.874  51.904  63.734  1.00  0.00           H
ATOM    461  CG2 ILE X  26      40.976  51.971  61.789  1.00  0.00           C
ATOM    462 HG21 ILE X  26      39.978  51.949  62.226  1.00  0.00           H
ATOM    463 HG22 ILE X  26      41.263  52.979  61.490  1.00  0.00           H
ATOM    464 HG23 ILE X  26      40.927  51.363  60.887  1.00  0.00           H
ATOM    465  CG1 ILE X  26      41.978  49.844  62.922  1.00  0.00           C
ATOM    466 HG12 ILE X  26      42.693  49.525  63.681  1.00  0.00           H
ATOM    467 HG13 ILE X  26      42.367  49.279  62.075  1.00  0.00           H
ATOM    468  CD1 ILE X  26      40.584  49.140  63.306  1.00  0.00           C
ATOM    469 HD11 ILE X  26      40.015  48.978  62.390  1.00  0.00           H
ATOM    470 HD12 ILE X  26      40.767  48.179  63.787  1.00  0.00           H
ATOM    471 HD13 ILE X  26      40.058  49.784  64.010  1.00  0.00           H
ATOM    472  C   ILE X  26      44.487  51.340  63.180  1.00  0.00           C
ATOM    473  O   ILE X  26      44.858  52.088  64.077  1.00  0.00           O
ATOM    474  N   ALA X  27      45.207  50.233  62.914  1.00  0.00           N
ATOM    475  H   ALA X  27      44.941  49.707  62.094  1.00  0.00           H
ATOM    476  CA  ALA X  27      46.315  49.771  63.783  1.00  0.00           C
ATOM    477  HA  ALA X  27      45.907  50.016  64.763  1.00  0.00           H
ATOM    478  CB  ALA X  27      46.371  48.285  63.726  1.00  0.00           C
ATOM    479  HB1 ALA X  27      45.377  47.846  63.821  1.00  0.00           H
ATOM    480  HB2 ALA X  27      46.787  47.907  62.792  1.00  0.00           H
ATOM    481  HB3 ALA X  27      47.098  47.970  64.474  1.00  0.00           H
ATOM    482  C   ALA X  27      47.700  50.432  63.536  1.00  0.00           C
ATOM    483  O   ALA X  27      48.528  50.495  64.400  1.00  0.00           O
ATOM    484  N   SER X  28      47.790  51.197  62.428  1.00  0.00           N
ATOM    485  H   SER X  28      46.999  51.109  61.805  1.00  0.00           H
ATOM    486  CA  SER X  28      48.752  52.209  62.197  1.00  0.00           C
ATOM    487  HA  SER X  28      49.757  51.789  62.230  1.00  0.00           H
ATOM    488  CB  SER X  28      48.525  52.701  60.805  1.00  0.00           C
ATOM    489  HB2 SER X  28      47.609  53.281  60.694  1.00  0.00           H
ATOM    490  HB3 SER X  28      48.533  51.827  60.153  1.00  0.00           H
ATOM    491  OG  SER X  28      49.496  53.645  60.483  1.00  0.00           O
ATOM    492  HG  SER X  28      49.437  53.710  59.527  1.00  0.00           H
ATOM    493  C   SER X  28      48.694  53.307  63.216  1.00  0.00           C
ATOM    494  O   SER X  28      49.799  53.573  63.799  1.00  0.00           O
ATOM    495  N   ARG X  29      47.506  54.018  63.340  1.00  0.00           N
ATOM    496  H   ARG X  29      46.716  53.748  62.772  1.00  0.00           H
ATOM    497  CA  ARG X  29      47.338  55.024  64.438  1.00  0.00           C
ATOM    498  HA  ARG X  29      48.212  55.675  64.408  1.00  0.00           H
ATOM    499  CB  ARG X  29      46.022  55.815  64.189  1.00  0.00           C
ATOM    500  HB2 ARG X  29      45.082  55.283  64.335  1.00  0.00           H
ATOM    501  HB3 ARG X  29      46.132  56.146  63.156  1.00  0.00           H
ATOM    502  CG  ARG X  29      45.983  57.037  65.018  1.00  0.00           C
ATOM    503  HG2 ARG X  29      46.801  57.681  64.694  1.00  0.00           H
ATOM    504  HG3 ARG X  29      46.231  56.747  66.039  1.00  0.00           H
ATOM    505  CD  ARG X  29      44.725  57.795  64.861  1.00  0.00           C
ATOM    506  HD2 ARG X  29      44.734  58.438  65.741  1.00  0.00           H
ATOM    507  HD3 ARG X  29      43.838  57.163  64.807  1.00  0.00           H
ATOM    508  NE  ARG X  29      44.706  58.621  63.638  1.00  0.00           N
ATOM    509  HE  ARG X  29      45.159  58.123  62.885  1.00  0.00           H
ATOM    510  CZ  ARG X  29      44.113  59.768  63.327  1.00  0.00           C
ATOM    511  NH1 ARG X  29      43.476  60.517  64.131  1.00  0.00           N
ATOM    512 HH11 ARG X  29      43.252  60.075  65.011  1.00  0.00           H
ATOM    513 HH12 ARG X  29      43.260  61.464  63.856  1.00  0.00           H
ATOM    514  NH2 ARG X  29      44.102  60.202  62.107  1.00  0.00           N
ATOM    515 HH21 ARG X  29      43.505  60.964  61.820  1.00  0.00           H
ATOM    516 HH22 ARG X  29      44.792  59.834  61.467  1.00  0.00           H
ATOM    517  C   ARG X  29      47.446  54.471  65.868  1.00  0.00           C
ATOM    518  O   ARG X  29      48.076  55.039  66.795  1.00  0.00           O
ATOM    519  N   GLY X  30      47.008  53.234  65.914  1.00  0.00           N
ATOM    520  H   GLY X  30      46.630  52.730  65.125  1.00  0.00           H
ATOM    521  CA  GLY X  30      47.404  52.369  66.999  1.00  0.00           C
ATOM    522  HA2 GLY X  30      47.839  52.963  67.802  1.00  0.00           H
ATOM    523  HA3 GLY X  30      48.214  51.648  66.894  1.00  0.00           H
ATOM    524  C   GLY X  30      46.193  51.721  67.729  1.00  0.00           C
ATOM    525  O   GLY X  30      46.316  51.269  68.851  1.00  0.00           O
ATOM    526  N   VAL X  31      45.145  51.766  67.009  1.00  0.00           N
ATOM    527  H   VAL X  31      45.085  52.218  66.108  1.00  0.00           H
ATOM    528  CA  VAL X  31      43.828  51.240  67.504  1.00  0.00           C
ATOM    529  HA  VAL X  31      43.658  51.632  68.507  1.00  0.00           H
ATOM    530  CB  VAL X  31      42.698  51.834  66.583  1.00  0.00           C
ATOM    531  HB  VAL X  31      42.890  51.419  65.594  1.00  0.00           H
ATOM    532  CG1 VAL X  31      41.290  51.582  67.006  1.00  0.00           C
ATOM    533 HG11 VAL X  31      40.624  52.160  66.365  1.00  0.00           H
ATOM    534 HG12 VAL X  31      41.080  50.513  67.034  1.00  0.00           H
ATOM    535 HG13 VAL X  31      41.145  51.999  68.002  1.00  0.00           H
ATOM    536  CG2 VAL X  31      42.807  53.374  66.435  1.00  0.00           C
ATOM    537 HG21 VAL X  31      42.099  53.695  65.670  1.00  0.00           H
ATOM    538 HG22 VAL X  31      42.595  54.018  67.288  1.00  0.00           H
ATOM    539 HG23 VAL X  31      43.774  53.717  66.066  1.00  0.00           H
ATOM    540  C   VAL X  31      43.744  49.701  67.503  1.00  0.00           C
ATOM    541  O   VAL X  31      44.227  49.029  66.591  1.00  0.00           O
ATOM    542  N   LYS X  32      43.066  49.083  68.476  1.00  0.00           N
ATOM    543  H   LYS X  32      42.355  49.538  69.030  1.00  0.00           H
ATOM    544  CA  LYS X  32      43.035  47.602  68.510  1.00  0.00           C
ATOM    545  HA  LYS X  32      44.034  47.421  68.112  1.00  0.00           H
ATOM    546  CB  LYS X  32      42.932  46.911  69.926  1.00  0.00           C
ATOM    547  HB2 LYS X  32      43.366  45.914  69.854  1.00  0.00           H
ATOM    548  HB3 LYS X  32      41.940  46.958  70.376  1.00  0.00           H
ATOM    549  CG  LYS X  32      43.720  47.600  71.089  1.00  0.00           C
ATOM    550  HG2 LYS X  32      43.351  48.621  71.192  1.00  0.00           H
ATOM    551  HG3 LYS X  32      44.755  47.601  70.745  1.00  0.00           H
ATOM    552  CD  LYS X  32      43.705  46.901  72.455  1.00  0.00           C
ATOM    553  HD2 LYS X  32      42.733  47.061  72.922  1.00  0.00           H
ATOM    554  HD3 LYS X  32      44.387  47.470  73.086  1.00  0.00           H
ATOM    555  CE  LYS X  32      44.091  45.419  72.451  1.00  0.00           C
ATOM    556  HE2 LYS X  32      45.079  45.293  72.010  1.00  0.00           H
ATOM    557  HE3 LYS X  32      43.439  44.896  71.751  1.00  0.00           H
ATOM    558  NZ  LYS X  32      44.209  44.817  73.828  1.00  0.00           N
ATOM    559  HZ1 LYS X  32      44.864  45.354  74.378  1.00  0.00           H
ATOM    560  HZ2 LYS X  32      43.281  44.742  74.220  1.00  0.00           H
ATOM    561  HZ3 LYS X  32      44.540  43.877  73.660  1.00  0.00           H
ATOM    562  C   LYS X  32      42.057  46.983  67.563  1.00  0.00           C
ATOM    563  O   LYS X  32      40.884  47.344  67.724  1.00  0.00           O
ATOM    564  N   ALA X  33      42.548  46.243  66.617  1.00  0.00           N
ATOM    565  H   ALA X  33      43.539  46.116  66.765  1.00  0.00           H
ATOM    566  CA  ALA X  33      41.793  45.568  65.472  1.00  0.00           C
ATOM    567  HA  ALA X  33      40.771  45.942  65.413  1.00  0.00           H
ATOM    568  CB  ALA X  33      42.366  46.067  64.164  1.00  0.00           C
ATOM    569  HB1 ALA X  33      43.213  45.426  63.918  1.00  0.00           H
ATOM    570  HB2 ALA X  33      41.617  45.891  63.392  1.00  0.00           H
ATOM    571  HB3 ALA X  33      42.780  47.065  64.310  1.00  0.00           H
ATOM    572  C   ALA X  33      41.729  44.028  65.576  1.00  0.00           C
ATOM    573  O   ALA X  33      42.713  43.381  65.220  1.00  0.00           O
ATOM    574  N   THR X  34      40.546  43.521  65.876  1.00  0.00           N
ATOM    575  H   THR X  34      39.813  44.158  66.152  1.00  0.00           H
ATOM    576  CA  THR X  34      40.245  42.117  65.780  1.00  0.00           C
ATOM    577  HA  THR X  34      41.193  41.578  65.783  1.00  0.00           H
ATOM    578  CB  THR X  34      39.299  41.794  66.991  1.00  0.00           C
ATOM    579  HB  THR X  34      38.346  42.310  66.872  1.00  0.00           H
ATOM    580  CG2 THR X  34      39.060  40.232  66.983  1.00  0.00           C
ATOM    581 HG21 THR X  34      40.057  39.799  66.904  1.00  0.00           H
ATOM    582 HG22 THR X  34      38.619  39.890  67.919  1.00  0.00           H
ATOM    583 HG23 THR X  34      38.608  39.889  66.053  1.00  0.00           H
ATOM    584  OG1 THR X  34      39.825  42.141  68.237  1.00  0.00           O
ATOM    585  HG1 THR X  34      40.221  41.303  68.486  1.00  0.00           H
ATOM    586  C   THR X  34      39.444  41.991  64.490  1.00  0.00           C
ATOM    587  O   THR X  34      38.277  42.345  64.322  1.00  0.00           O
ATOM    588  N   ILE X  35      40.062  41.291  63.433  1.00  0.00           N
ATOM    589  H   ILE X  35      40.955  40.942  63.749  1.00  0.00           H
ATOM    590  CA  ILE X  35      39.399  40.616  62.251  1.00  0.00           C
ATOM    591  HA  ILE X  35      38.571  41.205  61.856  1.00  0.00           H
ATOM    592  CB  ILE X  35      40.484  40.221  61.206  1.00  0.00           C
ATOM    593  HB  ILE X  35      41.375  39.888  61.739  1.00  0.00           H
ATOM    594  CG2 ILE X  35      40.069  39.163  60.104  1.00  0.00           C
ATOM    595 HG21 ILE X  35      40.973  38.914  59.549  1.00  0.00           H
ATOM    596 HG22 ILE X  35      39.747  38.250  60.605  1.00  0.00           H
ATOM    597 HG23 ILE X  35      39.305  39.536  59.422  1.00  0.00           H
ATOM    598  CG1 ILE X  35      41.033  41.384  60.364  1.00  0.00           C
ATOM    599 HG12 ILE X  35      41.751  41.001  59.639  1.00  0.00           H
ATOM    600 HG13 ILE X  35      41.707  41.994  60.964  1.00  0.00           H
ATOM    601  CD1 ILE X  35      40.106  42.288  59.591  1.00  0.00           C
ATOM    602 HD11 ILE X  35      39.089  41.934  59.756  1.00  0.00           H
ATOM    603 HD12 ILE X  35      40.244  43.324  59.900  1.00  0.00           H
ATOM    604 HD13 ILE X  35      40.395  42.171  58.547  1.00  0.00           H
ATOM    605  C   ILE X  35      38.602  39.349  62.703  1.00  0.00           C
ATOM    606  O   ILE X  35      39.069  38.482  63.442  1.00  0.00           O
ATOM    607  N   ILE X  36      37.360  39.191  62.213  1.00  0.00           N
ATOM    608  H   ILE X  36      36.944  39.997  61.767  1.00  0.00           H
ATOM    609  CA  ILE X  36      36.543  37.962  62.412  1.00  0.00           C
ATOM    610  HA  ILE X  36      36.975  37.397  63.238  1.00  0.00           H
ATOM    611  CB  ILE X  36      35.176  38.400  63.079  1.00  0.00           C
ATOM    612  HB  ILE X  36      34.756  39.247  62.536  1.00  0.00           H
ATOM    613  CG2 ILE X  36      34.136  37.309  63.179  1.00  0.00           C
ATOM    614 HG21 ILE X  36      33.227  37.708  63.629  1.00  0.00           H
ATOM    615 HG22 ILE X  36      33.821  37.005  62.181  1.00  0.00           H
ATOM    616 HG23 ILE X  36      34.575  36.400  63.591  1.00  0.00           H
ATOM    617  CG1 ILE X  36      35.347  38.953  64.473  1.00  0.00           C
ATOM    618 HG12 ILE X  36      36.216  39.607  64.539  1.00  0.00           H
ATOM    619 HG13 ILE X  36      35.570  38.229  65.258  1.00  0.00           H
ATOM    620  CD1 ILE X  36      34.230  39.847  65.051  1.00  0.00           C
ATOM    621 HD11 ILE X  36      34.032  40.621  64.310  1.00  0.00           H
ATOM    622 HD12 ILE X  36      33.358  39.226  65.257  1.00  0.00           H
ATOM    623 HD13 ILE X  36      34.468  40.248  66.036  1.00  0.00           H
ATOM    624  C   ILE X  36      36.431  37.075  61.146  1.00  0.00           C
ATOM    625  O   ILE X  36      36.136  37.679  60.087  1.00  0.00           O
ATOM    626  N   THR X  37      36.529  35.758  61.208  1.00  0.00           N
ATOM    627  H   THR X  37      36.715  35.362  62.119  1.00  0.00           H
ATOM    628  CA  THR X  37      36.555  34.769  60.113  1.00  0.00           C
ATOM    629  HA  THR X  37      35.871  35.003  59.298  1.00  0.00           H
ATOM    630  CB  THR X  37      37.958  34.980  59.486  1.00  0.00           C
ATOM    631  HB  THR X  37      37.947  35.947  58.983  1.00  0.00           H
ATOM    632  CG2 THR X  37      39.060  34.865  60.486  1.00  0.00           C
ATOM    633 HG21 THR X  37      40.001  34.863  59.936  1.00  0.00           H
ATOM    634 HG22 THR X  37      39.119  35.507  61.365  1.00  0.00           H
ATOM    635 HG23 THR X  37      38.972  33.907  60.999  1.00  0.00           H
ATOM    636  OG1 THR X  37      38.187  34.011  58.408  1.00  0.00           O
ATOM    637  HG1 THR X  37      38.380  33.181  58.849  1.00  0.00           H
ATOM    638  C   THR X  37      36.242  33.311  60.469  1.00  0.00           C
ATOM    639  O   THR X  37      36.286  32.915  61.646  1.00  0.00           O
ATOM    640  N   THR X  38      35.858  32.529  59.514  1.00  0.00           N
ATOM    641  H   THR X  38      35.834  32.841  58.554  1.00  0.00           H
ATOM    642  CA  THR X  38      35.787  31.062  59.587  1.00  0.00           C
ATOM    643  HA  THR X  38      35.347  30.818  60.554  1.00  0.00           H
ATOM    644  CB  THR X  38      34.927  30.496  58.520  1.00  0.00           C
ATOM    645  HB  THR X  38      34.900  29.411  58.626  1.00  0.00           H
ATOM    646  CG2 THR X  38      33.506  31.050  58.477  1.00  0.00           C
ATOM    647 HG21 THR X  38      33.037  31.060  57.492  1.00  0.00           H
ATOM    648 HG22 THR X  38      32.957  30.334  59.089  1.00  0.00           H
ATOM    649 HG23 THR X  38      33.524  32.093  58.792  1.00  0.00           H
ATOM    650  OG1 THR X  38      35.555  30.734  57.327  1.00  0.00           O
ATOM    651  HG1 THR X  38      35.694  29.872  56.927  1.00  0.00           H
ATOM    652  C   THR X  38      37.184  30.350  59.483  1.00  0.00           C
ATOM    653  O   THR X  38      38.127  30.886  58.918  1.00  0.00           O
ATOM    654  N   PRO X  39      37.367  29.168  60.074  1.00  0.00           N
ATOM    655  CD  PRO X  39      36.572  28.836  61.184  1.00  0.00           C
ATOM    656  HD2 PRO X  39      35.659  28.345  60.845  1.00  0.00           H
ATOM    657  HD3 PRO X  39      36.437  29.683  61.857  1.00  0.00           H
ATOM    658  CG  PRO X  39      37.483  27.786  61.948  1.00  0.00           C
ATOM    659  HG2 PRO X  39      38.113  28.269  62.694  1.00  0.00           H
ATOM    660  HG3 PRO X  39      36.982  26.896  62.330  1.00  0.00           H
ATOM    661  CB  PRO X  39      38.492  27.180  60.992  1.00  0.00           C
ATOM    662  HB2 PRO X  39      39.457  26.971  61.454  1.00  0.00           H
ATOM    663  HB3 PRO X  39      38.085  26.321  60.457  1.00  0.00           H
ATOM    664  CA  PRO X  39      38.663  28.411  60.065  1.00  0.00           C
ATOM    665  HA  PRO X  39      39.393  29.037  60.578  1.00  0.00           H
ATOM    666  C   PRO X  39      39.370  28.097  58.702  1.00  0.00           C
ATOM    667  O   PRO X  39      40.556  28.188  58.736  1.00  0.00           O
ATOM    668  N   LEU X  40      38.684  27.730  57.531  1.00  0.00           N
ATOM    669  H   LEU X  40      37.718  27.442  57.601  1.00  0.00           H
ATOM    670  CA  LEU X  40      39.308  27.713  56.177  1.00  0.00           C
ATOM    671  HA  LEU X  40      40.268  27.199  56.221  1.00  0.00           H
ATOM    672  CB  LEU X  40      38.468  26.920  55.238  1.00  0.00           C
ATOM    673  HB2 LEU X  40      37.593  27.488  54.926  1.00  0.00           H
ATOM    674  HB3 LEU X  40      38.237  26.020  55.809  1.00  0.00           H
ATOM    675  CG  LEU X  40      39.221  26.477  53.969  1.00  0.00           C
ATOM    676  HG  LEU X  40      39.425  27.319  53.306  1.00  0.00           H
ATOM    677  CD1 LEU X  40      40.535  25.671  54.188  1.00  0.00           C
ATOM    678 HD11 LEU X  40      40.841  25.001  53.384  1.00  0.00           H
ATOM    679 HD12 LEU X  40      41.395  26.313  54.379  1.00  0.00           H
ATOM    680 HD13 LEU X  40      40.339  24.918  54.951  1.00  0.00           H
ATOM    681  CD2 LEU X  40      38.377  25.544  53.147  1.00  0.00           C
ATOM    682 HD21 LEU X  40      38.057  24.663  53.702  1.00  0.00           H
ATOM    683 HD22 LEU X  40      37.526  26.139  52.817  1.00  0.00           H
ATOM    684 HD23 LEU X  40      38.943  25.277  52.254  1.00  0.00           H
ATOM    685  C   LEU X  40      39.565  29.096  55.587  1.00  0.00           C
ATOM    686  O   LEU X  40      40.588  29.138  54.890  1.00  0.00           O
ATOM    687  N   ASN X  41      38.737  30.107  55.699  1.00  0.00           N
ATOM    688  H   ASN X  41      37.871  29.966  56.199  1.00  0.00           H
ATOM    689  CA  ASN X  41      38.944  31.544  55.322  1.00  0.00           C
ATOM    690  HA  ASN X  41      39.158  31.483  54.255  1.00  0.00           H
ATOM    691  CB  ASN X  41      37.642  32.406  55.389  1.00  0.00           C
ATOM    692  HB2 ASN X  41      37.917  33.441  55.190  1.00  0.00           H
ATOM    693  HB3 ASN X  41      37.242  32.357  56.402  1.00  0.00           H
ATOM    694  CG  ASN X  41      36.577  32.003  54.366  1.00  0.00           C
ATOM    695  OD1 ASN X  41      36.907  31.934  53.195  1.00  0.00           O
ATOM    696  ND2 ASN X  41      35.391  31.659  54.718  1.00  0.00           N
ATOM    697 HD21 ASN X  41      35.151  31.642  55.699  1.00  0.00           H
ATOM    698 HD22 ASN X  41      34.685  31.488  54.016  1.00  0.00           H
ATOM    699  C   ASN X  41      40.097  32.296  56.049  1.00  0.00           C
ATOM    700  O   ASN X  41      40.647  33.329  55.535  1.00  0.00           O
ATOM    701  N   GLU X  42      40.449  31.891  57.292  1.00  0.00           N
ATOM    702  H   GLU X  42      39.959  31.128  57.738  1.00  0.00           H
ATOM    703  CA  GLU X  42      41.591  32.356  57.924  1.00  0.00           C
ATOM    704  HA  GLU X  42      41.619  33.406  58.215  1.00  0.00           H
ATOM    705  CB  GLU X  42      41.636  31.481  59.173  1.00  0.00           C
ATOM    706  HB2 GLU X  42      41.766  30.437  58.889  1.00  0.00           H
ATOM    707  HB3 GLU X  42      40.720  31.527  59.762  1.00  0.00           H
ATOM    708  CG  GLU X  42      42.811  31.865  60.122  1.00  0.00           C
ATOM    709  HG2 GLU X  42      42.526  32.010  61.164  1.00  0.00           H
ATOM    710  HG3 GLU X  42      43.129  32.897  59.975  1.00  0.00           H
ATOM    711  CD  GLU X  42      43.990  30.868  60.043  1.00  0.00           C
ATOM    712  OE1 GLU X  42      44.949  31.163  59.296  1.00  0.00           O
ATOM    713  OE2 GLU X  42      43.958  29.872  60.802  1.00  0.00           O
ATOM    714  C   GLU X  42      42.893  32.261  57.115  1.00  0.00           C
ATOM    715  O   GLU X  42      43.859  32.999  57.263  1.00  0.00           O
ATOM    716  N   SER X  43      42.934  31.285  56.175  1.00  0.00           N
ATOM    717  H   SER X  43      42.178  30.616  56.175  1.00  0.00           H
ATOM    718  CA  SER X  43      44.095  31.019  55.259  1.00  0.00           C
ATOM    719  HA  SER X  43      45.055  30.991  55.774  1.00  0.00           H
ATOM    720  CB  SER X  43      43.914  29.685  54.529  1.00  0.00           C
ATOM    721  HB2 SER X  43      43.024  29.700  53.900  1.00  0.00           H
ATOM    722  HB3 SER X  43      43.799  28.880  55.255  1.00  0.00           H
ATOM    723  OG  SER X  43      45.027  29.308  53.719  1.00  0.00           O
ATOM    724  HG  SER X  43      45.581  28.780  54.299  1.00  0.00           H
ATOM    725  C   SER X  43      44.267  32.155  54.231  1.00  0.00           C
ATOM    726  O   SER X  43      45.400  32.360  53.714  1.00  0.00           O
ATOM    727  N   VAL X  44      43.124  32.903  53.914  1.00  0.00           N
ATOM    728  H   VAL X  44      42.187  32.681  54.222  1.00  0.00           H
ATOM    729  CA  VAL X  44      43.129  33.963  52.932  1.00  0.00           C
ATOM    730  HA  VAL X  44      43.846  33.785  52.130  1.00  0.00           H
ATOM    731  CB  VAL X  44      41.727  33.950  52.229  1.00  0.00           C
ATOM    732  HB  VAL X  44      40.929  33.794  52.955  1.00  0.00           H
ATOM    733  CG1 VAL X  44      41.504  35.247  51.472  1.00  0.00           C
ATOM    734 HG11 VAL X  44      41.333  36.084  52.149  1.00  0.00           H
ATOM    735 HG12 VAL X  44      42.435  35.371  50.917  1.00  0.00           H
ATOM    736 HG13 VAL X  44      40.712  35.276  50.724  1.00  0.00           H
ATOM    737  CG2 VAL X  44      41.735  32.815  51.265  1.00  0.00           C
ATOM    738 HG21 VAL X  44      40.717  32.688  50.897  1.00  0.00           H
ATOM    739 HG22 VAL X  44      42.429  32.907  50.430  1.00  0.00           H
ATOM    740 HG23 VAL X  44      41.888  31.933  51.888  1.00  0.00           H
ATOM    741  C   VAL X  44      43.511  35.340  53.474  1.00  0.00           C
ATOM    742  O   VAL X  44      44.198  36.121  52.797  1.00  0.00           O
ATOM    743  N   PHE X  45      43.233  35.533  54.755  1.00  0.00           N
ATOM    744  H   PHE X  45      42.550  34.971  55.242  1.00  0.00           H
ATOM    745  CA  PHE X  45      43.898  36.582  55.656  1.00  0.00           C
ATOM    746  HA  PHE X  45      43.936  37.488  55.051  1.00  0.00           H
ATOM    747  CB  PHE X  45      43.093  36.766  56.931  1.00  0.00           C
ATOM    748  HB2 PHE X  45      43.613  37.442  57.609  1.00  0.00           H
ATOM    749  HB3 PHE X  45      43.243  35.822  57.455  1.00  0.00           H
ATOM    750  CG  PHE X  45      41.681  37.191  56.921  1.00  0.00           C
ATOM    751  CD1 PHE X  45      41.394  38.513  56.621  1.00  0.00           C
ATOM    752  HD1 PHE X  45      42.204  39.198  56.422  1.00  0.00           H
ATOM    753  CE1 PHE X  45      40.077  38.918  56.451  1.00  0.00           C
ATOM    754  HE1 PHE X  45      39.913  39.951  56.181  1.00  0.00           H
ATOM    755  CZ  PHE X  45      39.061  37.993  56.461  1.00  0.00           C
ATOM    756  HZ  PHE X  45      38.034  38.261  56.258  1.00  0.00           H
ATOM    757  CE2 PHE X  45      39.362  36.683  56.910  1.00  0.00           C
ATOM    758  HE2 PHE X  45      38.557  35.968  56.989  1.00  0.00           H
ATOM    759  CD2 PHE X  45      40.656  36.230  57.123  1.00  0.00           C
ATOM    760  HD2 PHE X  45      40.832  35.195  57.377  1.00  0.00           H
ATOM    761  C   PHE X  45      45.371  36.224  55.876  1.00  0.00           C
ATOM    762  O   PHE X  45      46.167  37.135  55.659  1.00  0.00           O
ATOM    763  N   SER X  46      45.691  34.925  56.230  1.00  0.00           N
ATOM    764  H   SER X  46      44.926  34.290  56.406  1.00  0.00           H
ATOM    765  CA  SER X  46      47.020  34.459  56.529  1.00  0.00           C
ATOM    766  HA  SER X  46      47.297  34.787  57.531  1.00  0.00           H
ATOM    767  CB  SER X  46      47.026  32.932  56.733  1.00  0.00           C
ATOM    768  HB2 SER X  46      46.814  32.538  55.739  1.00  0.00           H
ATOM    769  HB3 SER X  46      46.293  32.548  57.442  1.00  0.00           H
ATOM    770  OG  SER X  46      48.319  32.588  57.250  1.00  0.00           O
ATOM    771  HG  SER X  46      48.303  31.641  57.404  1.00  0.00           H
ATOM    772  C   SER X  46      47.944  34.907  55.371  1.00  0.00           C
ATOM    773  O   SER X  46      49.057  35.449  55.556  1.00  0.00           O
ATOM    774  N   LYS X  47      47.566  34.669  54.121  1.00  0.00           N
ATOM    775  H   LYS X  47      46.703  34.157  54.005  1.00  0.00           H
ATOM    776  CA  LYS X  47      48.227  35.047  52.914  1.00  0.00           C
ATOM    777  HA  LYS X  47      49.259  34.703  52.969  1.00  0.00           H
ATOM    778  CB  LYS X  47      47.504  34.427  51.670  1.00  0.00           C
ATOM    779  HB2 LYS X  47      46.515  34.878  51.744  1.00  0.00           H
ATOM    780  HB3 LYS X  47      47.275  33.381  51.877  1.00  0.00           H
ATOM    781  CG  LYS X  47      48.166  34.545  50.319  1.00  0.00           C
ATOM    782  HG2 LYS X  47      48.198  35.620  50.147  1.00  0.00           H
ATOM    783  HG3 LYS X  47      47.564  33.888  49.691  1.00  0.00           H
ATOM    784  CD  LYS X  47      49.546  33.886  50.377  1.00  0.00           C
ATOM    785  HD2 LYS X  47      50.241  34.494  50.957  1.00  0.00           H
ATOM    786  HD3 LYS X  47      49.931  33.729  49.370  1.00  0.00           H
ATOM    787  CE  LYS X  47      49.526  32.445  50.917  1.00  0.00           C
ATOM    788  HE2 LYS X  47      49.026  31.874  50.135  1.00  0.00           H
ATOM    789  HE3 LYS X  47      48.862  32.451  51.781  1.00  0.00           H
ATOM    790  NZ  LYS X  47      50.861  31.924  51.218  1.00  0.00           N
ATOM    791  HZ1 LYS X  47      50.803  30.967  51.534  1.00  0.00           H
ATOM    792  HZ2 LYS X  47      51.533  32.014  50.470  1.00  0.00           H
ATOM    793  HZ3 LYS X  47      51.310  32.532  51.888  1.00  0.00           H
ATOM    794  C   LYS X  47      48.421  36.580  52.755  1.00  0.00           C
ATOM    795  O   LYS X  47      49.534  37.112  52.524  1.00  0.00           O
ATOM    796  N   ALA X  48      47.376  37.389  52.943  1.00  0.00           N
ATOM    797  H   ALA X  48      46.591  36.983  53.432  1.00  0.00           H
ATOM    798  CA  ALA X  48      47.436  38.867  52.930  1.00  0.00           C
ATOM    799  HA  ALA X  48      47.968  39.161  52.025  1.00  0.00           H
ATOM    800  CB  ALA X  48      46.014  39.417  52.850  1.00  0.00           C
ATOM    801  HB1 ALA X  48      45.924  40.504  52.872  1.00  0.00           H
ATOM    802  HB2 ALA X  48      45.617  39.118  51.880  1.00  0.00           H
ATOM    803  HB3 ALA X  48      45.460  38.930  53.653  1.00  0.00           H
ATOM    804  C   ALA X  48      48.226  39.462  54.115  1.00  0.00           C
ATOM    805  O   ALA X  48      48.867  40.513  53.963  1.00  0.00           O
ATOM    806  N   ILE X  49      48.248  38.827  55.289  1.00  0.00           N
ATOM    807  H   ILE X  49      47.674  37.998  55.358  1.00  0.00           H
ATOM    808  CA  ILE X  49      49.064  39.041  56.424  1.00  0.00           C
ATOM    809  HA  ILE X  49      49.005  40.080  56.747  1.00  0.00           H
ATOM    810  CB  ILE X  49      48.537  38.258  57.657  1.00  0.00           C
ATOM    811  HB  ILE X  49      48.143  37.293  57.336  1.00  0.00           H
ATOM    812  CG2 ILE X  49      49.576  37.963  58.731  1.00  0.00           C
ATOM    813 HG21 ILE X  49      49.839  38.942  59.132  1.00  0.00           H
ATOM    814 HG22 ILE X  49      49.185  37.382  59.567  1.00  0.00           H
ATOM    815 HG23 ILE X  49      50.382  37.355  58.320  1.00  0.00           H
ATOM    816  CG1 ILE X  49      47.355  39.111  58.265  1.00  0.00           C
ATOM    817 HG12 ILE X  49      46.759  39.414  57.404  1.00  0.00           H
ATOM    818 HG13 ILE X  49      47.725  39.974  58.819  1.00  0.00           H
ATOM    819  CD1 ILE X  49      46.481  38.266  59.245  1.00  0.00           C
ATOM    820 HD11 ILE X  49      45.826  38.838  59.902  1.00  0.00           H
ATOM    821 HD12 ILE X  49      45.855  37.519  58.757  1.00  0.00           H
ATOM    822 HD13 ILE X  49      47.102  37.779  59.997  1.00  0.00           H
ATOM    823  C   ILE X  49      50.562  38.849  56.000  1.00  0.00           C
ATOM    824  O   ILE X  49      51.504  39.553  56.222  1.00  0.00           O
ATOM    825  N   GLN X  50      50.905  37.643  55.461  1.00  0.00           N
ATOM    826  H   GLN X  50      50.166  36.978  55.280  1.00  0.00           H
ATOM    827  CA  GLN X  50      52.309  37.125  55.186  1.00  0.00           C
ATOM    828  HA  GLN X  50      52.782  37.081  56.167  1.00  0.00           H
ATOM    829  CB  GLN X  50      52.207  35.624  54.711  1.00  0.00           C
ATOM    830  HB2 GLN X  50      51.498  35.653  53.884  1.00  0.00           H
ATOM    831  HB3 GLN X  50      51.767  35.077  55.545  1.00  0.00           H
ATOM    832  CG  GLN X  50      53.472  34.914  54.295  1.00  0.00           C
ATOM    833  HG2 GLN X  50      54.050  34.791  55.210  1.00  0.00           H
ATOM    834  HG3 GLN X  50      53.956  35.599  53.599  1.00  0.00           H
ATOM    835  CD  GLN X  50      53.258  33.505  53.596  1.00  0.00           C
ATOM    836  OE1 GLN X  50      52.246  32.873  53.639  1.00  0.00           O
ATOM    837  NE2 GLN X  50      54.326  32.867  53.241  1.00  0.00           N
ATOM    838 HE21 GLN X  50      54.280  31.895  52.972  1.00  0.00           H
ATOM    839 HE22 GLN X  50      55.217  33.261  53.508  1.00  0.00           H
ATOM    840  C   GLN X  50      52.981  38.040  54.208  1.00  0.00           C
ATOM    841  O   GLN X  50      53.976  38.690  54.583  1.00  0.00           O
ATOM    842  N   ARG X  51      52.296  38.352  53.070  1.00  0.00           N
ATOM    843  H   ARG X  51      51.475  37.828  52.803  1.00  0.00           H
ATOM    844  CA  ARG X  51      52.677  39.411  52.122  1.00  0.00           C
ATOM    845  HA  ARG X  51      53.579  39.099  51.595  1.00  0.00           H
ATOM    846  CB  ARG X  51      51.492  39.397  51.071  1.00  0.00           C
ATOM    847  HB2 ARG X  51      51.649  40.278  50.448  1.00  0.00           H
ATOM    848  HB3 ARG X  51      50.569  39.651  51.593  1.00  0.00           H
ATOM    849  CG  ARG X  51      51.466  38.148  50.143  1.00  0.00           C
ATOM    850  HG2 ARG X  51      51.434  37.184  50.650  1.00  0.00           H
ATOM    851  HG3 ARG X  51      52.385  38.246  49.564  1.00  0.00           H
ATOM    852  CD  ARG X  51      50.210  38.115  49.196  1.00  0.00           C
ATOM    853  HD2 ARG X  51      50.332  38.881  48.430  1.00  0.00           H
ATOM    854  HD3 ARG X  51      49.410  38.284  49.916  1.00  0.00           H
ATOM    855  NE  ARG X  51      50.067  36.855  48.474  1.00  0.00           N
ATOM    856  HE  ARG X  51      50.862  36.242  48.368  1.00  0.00           H
ATOM    857  CZ  ARG X  51      49.035  36.470  47.786  1.00  0.00           C
ATOM    858  NH1 ARG X  51      49.074  35.308  47.124  1.00  0.00           N
ATOM    859 HH11 ARG X  51      49.939  34.789  47.061  1.00  0.00           H
ATOM    860 HH12 ARG X  51      48.292  35.075  46.529  1.00  0.00           H
ATOM    861  NH2 ARG X  51      47.871  37.106  47.789  1.00  0.00           N
ATOM    862 HH21 ARG X  51      47.165  36.557  47.320  1.00  0.00           H
ATOM    863 HH22 ARG X  51      47.606  37.890  48.367  1.00  0.00           H
ATOM    864  C   ARG X  51      52.827  40.840  52.652  1.00  0.00           C
ATOM    865  O   ARG X  51      53.404  41.694  51.926  1.00  0.00           O
ATOM    866  N   ASN X  52      52.315  41.183  53.817  1.00  0.00           N
ATOM    867  H   ASN X  52      51.715  40.499  54.257  1.00  0.00           H
ATOM    868  CA  ASN X  52      52.460  42.447  54.509  1.00  0.00           C
ATOM    869  HA  ASN X  52      52.516  43.178  53.703  1.00  0.00           H
ATOM    870  CB  ASN X  52      51.216  42.668  55.394  1.00  0.00           C
ATOM    871  HB2 ASN X  52      51.247  41.954  56.217  1.00  0.00           H
ATOM    872  HB3 ASN X  52      50.359  42.495  54.742  1.00  0.00           H
ATOM    873  CG  ASN X  52      51.185  44.005  56.063  1.00  0.00           C
ATOM    874  OD1 ASN X  52      51.335  45.023  55.423  1.00  0.00           O
ATOM    875  ND2 ASN X  52      50.907  44.029  57.333  1.00  0.00           N
ATOM    876 HD21 ASN X  52      50.861  44.896  57.848  1.00  0.00           H
ATOM    877 HD22 ASN X  52      50.713  43.190  57.861  1.00  0.00           H
ATOM    878  C   ASN X  52      53.788  42.584  55.266  1.00  0.00           C
ATOM    879  O   ASN X  52      54.177  43.693  55.582  1.00  0.00           O
ATOM    880  N   LYS X  53      54.519  41.449  55.449  1.00  0.00           N
ATOM    881  H   LYS X  53      54.085  40.580  55.175  1.00  0.00           H
ATOM    882  CA  LYS X  53      55.791  41.380  56.120  1.00  0.00           C
ATOM    883  HA  LYS X  53      55.661  41.819  57.109  1.00  0.00           H
ATOM    884  CB  LYS X  53      56.150  40.004  56.432  1.00  0.00           C
ATOM    885  HB2 LYS X  53      57.105  39.867  56.938  1.00  0.00           H
ATOM    886  HB3 LYS X  53      56.177  39.382  55.537  1.00  0.00           H
ATOM    887  CG  LYS X  53      55.176  39.150  57.325  1.00  0.00           C
ATOM    888  HG2 LYS X  53      55.278  38.092  57.084  1.00  0.00           H
ATOM    889  HG3 LYS X  53      54.182  39.539  57.103  1.00  0.00           H
ATOM    890  CD  LYS X  53      55.449  39.450  58.851  1.00  0.00           C
ATOM    891  HD2 LYS X  53      55.052  40.438  59.083  1.00  0.00           H
ATOM    892  HD3 LYS X  53      56.525  39.404  59.018  1.00  0.00           H
ATOM    893  CE  LYS X  53      54.733  38.422  59.775  1.00  0.00           C
ATOM    894  HE2 LYS X  53      55.010  37.393  59.546  1.00  0.00           H
ATOM    895  HE3 LYS X  53      53.685  38.717  59.714  1.00  0.00           H
ATOM    896  NZ  LYS X  53      55.152  38.691  61.164  1.00  0.00           N
ATOM    897  HZ1 LYS X  53      54.720  38.059  61.822  1.00  0.00           H
ATOM    898  HZ2 LYS X  53      56.153  38.609  61.276  1.00  0.00           H
ATOM    899  HZ3 LYS X  53      54.860  39.624  61.418  1.00  0.00           H
ATOM    900  C   LYS X  53      56.866  42.000  55.294  1.00  0.00           C
ATOM    901  O   LYS X  53      56.698  42.111  54.068  1.00  0.00           O
ATOM    902  N   GLN X  54      57.873  42.406  55.979  1.00  0.00           N
ATOM    903  H   GLN X  54      57.823  42.268  56.978  1.00  0.00           H
ATOM    904  CA  GLN X  54      58.956  43.194  55.411  1.00  0.00           C
ATOM    905  HA  GLN X  54      59.511  43.464  56.309  1.00  0.00           H
ATOM    906  CB  GLN X  54      59.901  42.380  54.453  1.00  0.00           C
ATOM    907  HB2 GLN X  54      60.752  42.999  54.172  1.00  0.00           H
ATOM    908  HB3 GLN X  54      59.347  42.243  53.524  1.00  0.00           H
ATOM    909  CG  GLN X  54      60.490  41.017  54.901  1.00  0.00           C
ATOM    910  HG2 GLN X  54      59.853  40.467  55.594  1.00  0.00           H
ATOM    911  HG3 GLN X  54      61.384  41.265  55.473  1.00  0.00           H
ATOM    912  CD  GLN X  54      60.901  40.115  53.776  1.00  0.00           C
ATOM    913  OE1 GLN X  54      60.482  40.173  52.656  1.00  0.00           O
ATOM    914  NE2 GLN X  54      61.723  39.139  54.034  1.00  0.00           N
ATOM    915 HE21 GLN X  54      61.891  38.422  53.343  1.00  0.00           H
ATOM    916 HE22 GLN X  54      62.222  39.086  54.910  1.00  0.00           H
ATOM    917  C   GLN X  54      58.559  44.599  54.784  1.00  0.00           C
ATOM    918  O   GLN X  54      59.262  45.146  53.891  1.00  0.00           O
ATOM    919  N   LEU X  55      57.379  45.077  55.068  1.00  0.00           N
ATOM    920  H   LEU X  55      56.809  44.514  55.685  1.00  0.00           H
ATOM    921  CA  LEU X  55      56.776  46.274  54.533  1.00  0.00           C
ATOM    922  HA  LEU X  55      57.601  46.890  54.175  1.00  0.00           H
ATOM    923  CB  LEU X  55      55.899  45.854  53.322  1.00  0.00           C
ATOM    924  HB2 LEU X  55      55.260  46.700  53.070  1.00  0.00           H
ATOM    925  HB3 LEU X  55      55.184  45.091  53.630  1.00  0.00           H
ATOM    926  CG  LEU X  55      56.638  45.494  51.944  1.00  0.00           C
ATOM    927  HG  LEU X  55      57.406  44.788  52.261  1.00  0.00           H
ATOM    928  CD1 LEU X  55      55.568  44.940  50.988  1.00  0.00           C
ATOM    929 HD11 LEU X  55      55.126  44.021  51.373  1.00  0.00           H
ATOM    930 HD12 LEU X  55      54.819  45.723  50.868  1.00  0.00           H
ATOM    931 HD13 LEU X  55      56.168  44.479  50.203  1.00  0.00           H
ATOM    932  CD2 LEU X  55      57.238  46.703  51.312  1.00  0.00           C
ATOM    933 HD21 LEU X  55      56.467  47.443  51.099  1.00  0.00           H
ATOM    934 HD22 LEU X  55      57.993  47.064  52.010  1.00  0.00           H
ATOM    935 HD23 LEU X  55      57.735  46.341  50.412  1.00  0.00           H
ATOM    936  C   LEU X  55      55.888  47.086  55.527  1.00  0.00           C
ATOM    937  O   LEU X  55      55.970  48.289  55.679  1.00  0.00           O
ATOM    938  N   GLY X  56      55.004  46.375  56.243  1.00  0.00           N
ATOM    939  H   GLY X  56      54.842  45.403  56.023  1.00  0.00           H
ATOM    940  CA  GLY X  56      54.068  47.080  57.192  1.00  0.00           C
ATOM    941  HA2 GLY X  56      53.258  46.435  57.533  1.00  0.00           H
ATOM    942  HA3 GLY X  56      53.544  47.852  56.629  1.00  0.00           H
ATOM    943  C   GLY X  56      54.730  47.535  58.493  1.00  0.00           C
ATOM    944  O   GLY X  56      55.799  47.022  58.851  1.00  0.00           O
ATOM    945  N   ILE X  57      54.025  48.366  59.254  1.00  0.00           N
ATOM    946  H   ILE X  57      53.149  48.683  58.865  1.00  0.00           H
ATOM    947  CA  ILE X  57      54.446  48.697  60.608  1.00  0.00           C
ATOM    948  HA  ILE X  57      54.772  47.724  60.977  1.00  0.00           H
ATOM    949  CB  ILE X  57      55.505  49.724  60.669  1.00  0.00           C
ATOM    950  HB  ILE X  57      56.395  49.500  60.082  1.00  0.00           H
ATOM    951  CG2 ILE X  57      54.821  51.004  60.182  1.00  0.00           C
ATOM    952 HG21 ILE X  57      54.640  50.933  59.110  1.00  0.00           H
ATOM    953 HG22 ILE X  57      53.891  51.230  60.703  1.00  0.00           H
ATOM    954 HG23 ILE X  57      55.470  51.861  60.362  1.00  0.00           H
ATOM    955  CG1 ILE X  57      56.012  49.997  62.140  1.00  0.00           C
ATOM    956 HG12 ILE X  57      56.156  49.087  62.723  1.00  0.00           H
ATOM    957 HG13 ILE X  57      55.365  50.597  62.781  1.00  0.00           H
ATOM    958  CD1 ILE X  57      57.503  50.477  62.142  1.00  0.00           C
ATOM    959 HD11 ILE X  57      57.579  51.329  61.467  1.00  0.00           H
ATOM    960 HD12 ILE X  57      57.835  50.752  63.143  1.00  0.00           H
ATOM    961 HD13 ILE X  57      58.188  49.780  61.659  1.00  0.00           H
ATOM    962  C   ILE X  57      53.235  48.892  61.529  1.00  0.00           C
ATOM    963  O   ILE X  57      53.303  49.535  62.572  1.00  0.00           O
ATOM    964  N   GLU X  58      52.081  48.467  61.107  1.00  0.00           N
ATOM    965  H   GLU X  58      52.088  47.950  60.239  1.00  0.00           H
ATOM    966  CA  GLU X  58      50.822  48.497  61.938  1.00  0.00           C
ATOM    967  HA  GLU X  58      50.628  49.528  62.234  1.00  0.00           H
ATOM    968  CB  GLU X  58      49.607  48.107  61.072  1.00  0.00           C
ATOM    969  HB2 GLU X  58      49.737  48.657  60.140  1.00  0.00           H
ATOM    970  HB3 GLU X  58      48.731  48.440  61.628  1.00  0.00           H
ATOM    971  CG  GLU X  58      49.351  46.594  60.677  1.00  0.00           C
ATOM    972  HG2 GLU X  58      48.317  46.505  60.344  1.00  0.00           H
ATOM    973  HG3 GLU X  58      49.280  46.081  61.636  1.00  0.00           H
ATOM    974  CD  GLU X  58      50.418  45.885  59.851  1.00  0.00           C
ATOM    975  OE1 GLU X  58      50.541  44.604  60.002  1.00  0.00           O
ATOM    976  OE2 GLU X  58      51.096  46.466  59.002  1.00  0.00           O
ATOM    977  C   GLU X  58      51.023  47.664  63.196  1.00  0.00           C
ATOM    978  O   GLU X  58      51.735  46.648  63.131  1.00  0.00           O
ATOM    979  N   ILE X  59      50.367  47.912  64.297  1.00  0.00           N
ATOM    980  H   ILE X  59      49.726  48.692  64.317  1.00  0.00           H
ATOM    981  CA  ILE X  59      50.369  47.136  65.590  1.00  0.00           C
ATOM    982  HA  ILE X  59      50.619  46.134  65.242  1.00  0.00           H
ATOM    983  CB  ILE X  59      51.510  47.595  66.630  1.00  0.00           C
ATOM    984  HB  ILE X  59      51.269  48.641  66.817  1.00  0.00           H
ATOM    985  CG2 ILE X  59      51.285  46.957  68.009  1.00  0.00           C
ATOM    986 HG21 ILE X  59      50.291  47.245  68.351  1.00  0.00           H
ATOM    987 HG22 ILE X  59      51.274  45.869  67.941  1.00  0.00           H
ATOM    988 HG23 ILE X  59      52.063  47.308  68.688  1.00  0.00           H
ATOM    989  CG1 ILE X  59      52.922  47.285  66.024  1.00  0.00           C
ATOM    990 HG12 ILE X  59      53.153  48.087  65.324  1.00  0.00           H
ATOM    991 HG13 ILE X  59      52.894  46.337  65.488  1.00  0.00           H
ATOM    992  CD1 ILE X  59      54.113  47.177  67.058  1.00  0.00           C
ATOM    993 HD11 ILE X  59      54.413  48.156  67.432  1.00  0.00           H
ATOM    994 HD12 ILE X  59      53.789  46.546  67.885  1.00  0.00           H
ATOM    995 HD13 ILE X  59      54.961  46.679  66.586  1.00  0.00           H
ATOM    996  C   ILE X  59      48.955  47.167  66.205  1.00  0.00           C
ATOM    997  O   ILE X  59      48.532  48.160  66.792  1.00  0.00           O
ATOM    998  N   GLU X  60      48.176  46.071  66.118  1.00  0.00           N
ATOM    999  H   GLU X  60      47.202  46.209  66.347  1.00  0.00           H
ATOM   1000  CA  GLU X  60      48.444  44.714  65.611  1.00  0.00           C
ATOM   1001  HA  GLU X  60      49.061  44.689  64.713  1.00  0.00           H
ATOM   1002  CB  GLU X  60      49.010  43.751  66.666  1.00  0.00           C
ATOM   1003  HB2 GLU X  60      48.594  43.980  67.648  1.00  0.00           H
ATOM   1004  HB3 GLU X  60      50.031  44.116  66.777  1.00  0.00           H
ATOM   1005  CG  GLU X  60      49.072  42.196  66.417  1.00  0.00           C
ATOM   1006  HG2 GLU X  60      48.101  41.725  66.266  1.00  0.00           H
ATOM   1007  HG3 GLU X  60      49.431  41.788  67.362  1.00  0.00           H
ATOM   1008  CD  GLU X  60      50.026  41.815  65.242  1.00  0.00           C
ATOM   1009  OE1 GLU X  60      49.718  42.169  64.097  1.00  0.00           O
ATOM   1010  OE2 GLU X  60      51.014  41.071  65.388  1.00  0.00           O
ATOM   1011  C   GLU X  60      47.159  43.993  65.193  1.00  0.00           C
ATOM   1012  O   GLU X  60      46.143  44.344  65.796  1.00  0.00           O
ATOM   1013  N   ILE X  61      47.137  43.111  64.189  1.00  0.00           N
ATOM   1014  H   ILE X  61      48.009  42.884  63.733  1.00  0.00           H
ATOM   1015  CA  ILE X  61      46.023  42.395  63.662  1.00  0.00           C
ATOM   1016  HA  ILE X  61      45.169  43.072  63.630  1.00  0.00           H
ATOM   1017  CB  ILE X  61      46.213  42.012  62.237  1.00  0.00           C
ATOM   1018  HB  ILE X  61      47.071  41.350  62.126  1.00  0.00           H
ATOM   1019  CG2 ILE X  61      45.025  41.308  61.576  1.00  0.00           C
ATOM   1020 HG21 ILE X  61      44.113  41.880  61.748  1.00  0.00           H
ATOM   1021 HG22 ILE X  61      45.180  41.243  60.500  1.00  0.00           H
ATOM   1022 HG23 ILE X  61      44.847  40.393  62.142  1.00  0.00           H
ATOM   1023  CG1 ILE X  61      46.550  43.180  61.389  1.00  0.00           C
ATOM   1024 HG12 ILE X  61      46.676  42.871  60.352  1.00  0.00           H
ATOM   1025 HG13 ILE X  61      47.543  43.509  61.698  1.00  0.00           H
ATOM   1026  CD1 ILE X  61      45.778  44.443  61.389  1.00  0.00           C
ATOM   1027 HD11 ILE X  61      44.789  44.120  61.064  1.00  0.00           H
ATOM   1028 HD12 ILE X  61      45.749  44.937  62.360  1.00  0.00           H
ATOM   1029 HD13 ILE X  61      46.151  45.081  60.588  1.00  0.00           H
ATOM   1030  C   ILE X  61      45.714  41.253  64.589  1.00  0.00           C
ATOM   1031  O   ILE X  61      46.464  40.300  64.673  1.00  0.00           O
ATOM   1032  N   GLU X  62      44.577  41.225  65.328  1.00  0.00           N
ATOM   1033  H   GLU X  62      44.004  42.056  65.368  1.00  0.00           H
ATOM   1034  CA  GLU X  62      44.091  40.071  66.046  1.00  0.00           C
ATOM   1035  HA  GLU X  62      44.858  39.350  66.330  1.00  0.00           H
ATOM   1036  CB  GLU X  62      43.518  40.659  67.378  1.00  0.00           C
ATOM   1037  HB2 GLU X  62      42.683  41.278  67.048  1.00  0.00           H
ATOM   1038  HB3 GLU X  62      44.268  41.361  67.742  1.00  0.00           H
ATOM   1039  CG  GLU X  62      43.183  39.633  68.432  1.00  0.00           C
ATOM   1040  HG2 GLU X  62      44.110  39.161  68.756  1.00  0.00           H
ATOM   1041  HG3 GLU X  62      42.664  38.789  67.977  1.00  0.00           H
ATOM   1042  CD  GLU X  62      42.385  40.055  69.582  1.00  0.00           C
ATOM   1043  OE1 GLU X  62      43.052  40.069  70.645  1.00  0.00           O
ATOM   1044  OE2 GLU X  62      41.186  40.334  69.506  1.00  0.00           O
ATOM   1045  C   GLU X  62      43.115  39.298  65.203  1.00  0.00           C
ATOM   1046  O   GLU X  62      42.447  39.858  64.324  1.00  0.00           O
ATOM   1047  N   ILE X  63      42.993  37.981  65.440  1.00  0.00           N
ATOM   1048  H   ILE X  63      43.583  37.523  66.119  1.00  0.00           H
ATOM   1049  CA  ILE X  63      42.136  37.057  64.723  1.00  0.00           C
ATOM   1050  HA  ILE X  63      41.538  37.637  64.020  1.00  0.00           H
ATOM   1051  CB  ILE X  63      42.901  35.996  63.935  1.00  0.00           C
ATOM   1052  HB  ILE X  63      43.453  35.486  64.725  1.00  0.00           H
ATOM   1053  CG2 ILE X  63      41.914  35.000  63.362  1.00  0.00           C
ATOM   1054 HG21 ILE X  63      41.205  35.533  62.729  1.00  0.00           H
ATOM   1055 HG22 ILE X  63      42.405  34.207  62.798  1.00  0.00           H
ATOM   1056 HG23 ILE X  63      41.345  34.484  64.136  1.00  0.00           H
ATOM   1057  CG1 ILE X  63      44.022  36.636  63.071  1.00  0.00           C
ATOM   1058 HG12 ILE X  63      44.584  35.751  62.772  1.00  0.00           H
ATOM   1059 HG13 ILE X  63      44.674  37.150  63.777  1.00  0.00           H
ATOM   1060  CD1 ILE X  63      43.721  37.396  61.765  1.00  0.00           C
ATOM   1061 HD11 ILE X  63      43.745  38.474  61.921  1.00  0.00           H
ATOM   1062 HD12 ILE X  63      44.571  37.278  61.093  1.00  0.00           H
ATOM   1063 HD13 ILE X  63      42.781  36.944  61.450  1.00  0.00           H
ATOM   1064  C   ILE X  63      41.248  36.443  65.728  1.00  0.00           C
ATOM   1065  O   ILE X  63      41.670  36.077  66.864  1.00  0.00           O
ATOM   1066  N   ARG X  64      39.900  36.335  65.427  1.00  0.00           N
ATOM   1067  H   ARG X  64      39.456  36.889  64.708  1.00  0.00           H
ATOM   1068  CA  ARG X  64      38.989  35.505  66.199  1.00  0.00           C
ATOM   1069  HA  ARG X  64      39.662  34.857  66.760  1.00  0.00           H
ATOM   1070  CB  ARG X  64      38.232  36.293  67.226  1.00  0.00           C
ATOM   1071  HB2 ARG X  64      37.630  35.556  67.757  1.00  0.00           H
ATOM   1072  HB3 ARG X  64      37.560  37.040  66.803  1.00  0.00           H
ATOM   1073  CG  ARG X  64      39.135  36.964  68.279  1.00  0.00           C
ATOM   1074  HG2 ARG X  64      39.723  37.796  67.890  1.00  0.00           H
ATOM   1075  HG3 ARG X  64      39.796  36.143  68.558  1.00  0.00           H
ATOM   1076  CD  ARG X  64      38.292  37.537  69.480  1.00  0.00           C
ATOM   1077  HD2 ARG X  64      38.122  36.755  70.220  1.00  0.00           H
ATOM   1078  HD3 ARG X  64      37.452  38.126  69.111  1.00  0.00           H
ATOM   1079  NE  ARG X  64      39.191  38.377  70.363  1.00  0.00           N
ATOM   1080  HE  ARG X  64      39.791  39.043  69.898  1.00  0.00           H
ATOM   1081  CZ  ARG X  64      39.388  38.396  71.660  1.00  0.00           C
ATOM   1082  NH1 ARG X  64      40.331  39.102  72.229  1.00  0.00           N
ATOM   1083 HH11 ARG X  64      40.488  39.100  73.227  1.00  0.00           H
ATOM   1084 HH12 ARG X  64      40.921  39.659  71.627  1.00  0.00           H
ATOM   1085  NH2 ARG X  64      38.589  37.751  72.453  1.00  0.00           N
ATOM   1086 HH21 ARG X  64      37.833  37.226  72.037  1.00  0.00           H
ATOM   1087 HH22 ARG X  64      38.881  37.655  73.415  1.00  0.00           H
ATOM   1088  C   ARG X  64      38.093  34.662  65.312  1.00  0.00           C
ATOM   1089  O   ARG X  64      37.789  35.098  64.203  1.00  0.00           O
ATOM   1090  N   LEU X  65      37.719  33.446  65.761  1.00  0.00           N
ATOM   1091  H   LEU X  65      38.038  33.137  66.668  1.00  0.00           H
ATOM   1092  CA  LEU X  65      37.130  32.523  64.757  1.00  0.00           C
ATOM   1093  HA  LEU X  65      37.133  33.040  63.798  1.00  0.00           H
ATOM   1094  CB  LEU X  65      37.883  31.246  64.527  1.00  0.00           C
ATOM   1095  HB2 LEU X  65      37.564  30.746  63.613  1.00  0.00           H
ATOM   1096  HB3 LEU X  65      37.745  30.478  65.288  1.00  0.00           H
ATOM   1097  CG  LEU X  65      39.382  31.430  64.257  1.00  0.00           C
ATOM   1098  HG  LEU X  65      39.715  31.875  65.195  1.00  0.00           H
ATOM   1099  CD1 LEU X  65      40.111  30.055  64.109  1.00  0.00           C
ATOM   1100 HD11 LEU X  65      41.189  30.218  64.105  1.00  0.00           H
ATOM   1101 HD12 LEU X  65      40.001  29.408  64.980  1.00  0.00           H
ATOM   1102 HD13 LEU X  65      39.857  29.429  63.255  1.00  0.00           H
ATOM   1103  CD2 LEU X  65      39.744  32.292  63.025  1.00  0.00           C
ATOM   1104 HD21 LEU X  65      39.241  33.260  63.024  1.00  0.00           H
ATOM   1105 HD22 LEU X  65      40.796  32.568  63.108  1.00  0.00           H
ATOM   1106 HD23 LEU X  65      39.473  31.692  62.157  1.00  0.00           H
ATOM   1107  C   LEU X  65      35.649  32.054  65.133  1.00  0.00           C
ATOM   1108  O   LEU X  65      35.300  31.875  66.303  1.00  0.00           O
ATOM   1109  N   ILE X  66      34.803  31.808  64.097  1.00  0.00           N
ATOM   1110  H   ILE X  66      35.193  32.005  63.187  1.00  0.00           H
ATOM   1111  CA  ILE X  66      33.458  31.246  64.204  1.00  0.00           C
ATOM   1112  HA  ILE X  66      33.479  30.892  65.234  1.00  0.00           H
ATOM   1113  CB  ILE X  66      32.275  32.230  64.018  1.00  0.00           C
ATOM   1114  HB  ILE X  66      32.140  32.435  62.956  1.00  0.00           H
ATOM   1115  CG2 ILE X  66      30.918  31.542  64.501  1.00  0.00           C
ATOM   1116 HG21 ILE X  66      30.138  32.280  64.319  1.00  0.00           H
ATOM   1117 HG22 ILE X  66      30.772  30.717  63.803  1.00  0.00           H
ATOM   1118 HG23 ILE X  66      30.989  31.277  65.557  1.00  0.00           H
ATOM   1119  CG1 ILE X  66      32.490  33.498  64.881  1.00  0.00           C
ATOM   1120 HG12 ILE X  66      33.520  33.802  64.692  1.00  0.00           H
ATOM   1121 HG13 ILE X  66      32.376  33.220  65.928  1.00  0.00           H
ATOM   1122  CD1 ILE X  66      31.526  34.610  64.689  1.00  0.00           C
ATOM   1123 HD11 ILE X  66      30.454  34.443  64.791  1.00  0.00           H
ATOM   1124 HD12 ILE X  66      31.844  35.493  65.243  1.00  0.00           H
ATOM   1125 HD13 ILE X  66      31.663  35.078  63.714  1.00  0.00           H
ATOM   1126  C   ILE X  66      33.331  30.127  63.202  1.00  0.00           C
ATOM   1127  O   ILE X  66      33.902  30.240  62.121  1.00  0.00           O
ATOM   1128  N   LYS X  67      32.564  29.053  63.449  1.00  0.00           N
ATOM   1129  H   LYS X  67      32.166  29.018  64.377  1.00  0.00           H
ATOM   1130  CA  LYS X  67      32.200  28.043  62.519  1.00  0.00           C
ATOM   1131  HA  LYS X  67      33.018  28.083  61.800  1.00  0.00           H
ATOM   1132  CB  LYS X  67      32.325  26.615  63.179  1.00  0.00           C
ATOM   1133  HB2 LYS X  67      32.016  25.853  62.464  1.00  0.00           H
ATOM   1134  HB3 LYS X  67      31.703  26.483  64.065  1.00  0.00           H
ATOM   1135  CG  LYS X  67      33.771  26.268  63.557  1.00  0.00           C
ATOM   1136  HG2 LYS X  67      34.260  27.098  64.067  1.00  0.00           H
ATOM   1137  HG3 LYS X  67      34.397  26.094  62.681  1.00  0.00           H
ATOM   1138  CD  LYS X  67      33.790  25.039  64.376  1.00  0.00           C
ATOM   1139  HD2 LYS X  67      34.774  24.580  64.277  1.00  0.00           H
ATOM   1140  HD3 LYS X  67      33.028  24.370  63.976  1.00  0.00           H
ATOM   1141  CE  LYS X  67      33.664  25.323  65.878  1.00  0.00           C
ATOM   1142  HE2 LYS X  67      32.668  25.697  66.111  1.00  0.00           H
ATOM   1143  HE3 LYS X  67      34.352  26.095  66.224  1.00  0.00           H
ATOM   1144  NZ  LYS X  67      33.984  24.213  66.752  1.00  0.00           N
ATOM   1145  HZ1 LYS X  67      33.692  24.369  67.706  1.00  0.00           H
ATOM   1146  HZ2 LYS X  67      33.486  23.370  66.504  1.00  0.00           H
ATOM   1147  HZ3 LYS X  67      34.977  24.030  66.719  1.00  0.00           H
ATOM   1148  C   LYS X  67      30.854  28.352  61.743  1.00  0.00           C
ATOM   1149  O   LYS X  67      29.786  28.682  62.310  1.00  0.00           O
ATOM   1150  N   PHE X  68      30.781  28.230  60.399  1.00  0.00           N
ATOM   1151  H   PHE X  68      31.629  27.923  59.944  1.00  0.00           H
ATOM   1152  CA  PHE X  68      29.626  28.520  59.553  1.00  0.00           C
ATOM   1153  HA  PHE X  68      29.079  29.395  59.904  1.00  0.00           H
ATOM   1154  CB  PHE X  68      30.101  28.827  58.148  1.00  0.00           C
ATOM   1155  HB2 PHE X  68      30.452  27.880  57.738  1.00  0.00           H
ATOM   1156  HB3 PHE X  68      30.954  29.507  58.157  1.00  0.00           H
ATOM   1157  CG  PHE X  68      29.052  29.298  57.192  1.00  0.00           C
ATOM   1158  CD1 PHE X  68      28.581  30.620  57.265  1.00  0.00           C
ATOM   1159  HD1 PHE X  68      28.860  31.191  58.138  1.00  0.00           H
ATOM   1160  CE1 PHE X  68      27.664  31.130  56.260  1.00  0.00           C
ATOM   1161  HE1 PHE X  68      27.370  32.169  56.224  1.00  0.00           H
ATOM   1162  CZ  PHE X  68      27.424  30.315  55.133  1.00  0.00           C
ATOM   1163  HZ  PHE X  68      26.883  30.741  54.301  1.00  0.00           H
ATOM   1164  CE2 PHE X  68      27.905  29.005  55.061  1.00  0.00           C
ATOM   1165  HE2 PHE X  68      27.741  28.395  54.185  1.00  0.00           H
ATOM   1166  CD2 PHE X  68      28.685  28.449  56.099  1.00  0.00           C
ATOM   1167  HD2 PHE X  68      28.986  27.416  56.002  1.00  0.00           H
ATOM   1168  C   PHE X  68      28.685  27.346  59.455  1.00  0.00           C
ATOM   1169  O   PHE X  68      29.054  26.197  59.164  1.00  0.00           O
ATOM   1170  N   PRO X  69      27.405  27.501  59.855  1.00  0.00           N
ATOM   1171  CD  PRO X  69      26.833  28.663  60.465  1.00  0.00           C
ATOM   1172  HD2 PRO X  69      26.916  29.592  59.901  1.00  0.00           H
ATOM   1173  HD3 PRO X  69      27.350  28.842  61.407  1.00  0.00           H
ATOM   1174  CG  PRO X  69      25.332  28.440  60.599  1.00  0.00           C
ATOM   1175  HG2 PRO X  69      24.923  28.942  61.476  1.00  0.00           H
ATOM   1176  HG3 PRO X  69      24.734  28.708  59.728  1.00  0.00           H
ATOM   1177  CB  PRO X  69      25.221  26.912  60.740  1.00  0.00           C
ATOM   1178  HB2 PRO X  69      25.390  26.670  61.789  1.00  0.00           H
ATOM   1179  HB3 PRO X  69      24.240  26.642  60.348  1.00  0.00           H
ATOM   1180  CA  PRO X  69      26.413  26.373  59.896  1.00  0.00           C
ATOM   1181  HA  PRO X  69      26.916  25.496  60.304  1.00  0.00           H
ATOM   1182  C   PRO X  69      25.930  25.887  58.439  1.00  0.00           C
ATOM   1183  O   PRO X  69      24.746  26.096  58.092  1.00  0.00           O
ATOM   1184  N   ALA X  70      26.828  25.334  57.658  1.00  0.00           N
ATOM   1185  H   ALA X  70      27.754  25.198  58.037  1.00  0.00           H
ATOM   1186  CA  ALA X  70      26.605  24.854  56.274  1.00  0.00           C
ATOM   1187  HA  ALA X  70      26.272  25.634  55.590  1.00  0.00           H
ATOM   1188  CB  ALA X  70      27.932  24.365  55.689  1.00  0.00           C
ATOM   1189  HB1 ALA X  70      27.676  24.198  54.643  1.00  0.00           H
ATOM   1190  HB2 ALA X  70      28.761  25.055  55.847  1.00  0.00           H
ATOM   1191  HB3 ALA X  70      28.148  23.404  56.158  1.00  0.00           H
ATOM   1192  C   ALA X  70      25.530  23.802  56.208  1.00  0.00           C
ATOM   1193  O   ALA X  70      24.546  24.024  55.517  1.00  0.00           O
ATOM   1194  N   LEU X  71      25.637  22.838  57.125  1.00  0.00           N
ATOM   1195  H   LEU X  71      26.383  22.858  57.805  1.00  0.00           H
ATOM   1196  CA  LEU X  71      24.788  21.676  57.109  1.00  0.00           C
ATOM   1197  HA  LEU X  71      24.720  21.487  56.038  1.00  0.00           H
ATOM   1198  CB  LEU X  71      25.357  20.488  57.996  1.00  0.00           C
ATOM   1199  HB2 LEU X  71      24.511  19.858  58.268  1.00  0.00           H
ATOM   1200  HB3 LEU X  71      25.681  20.887  58.957  1.00  0.00           H
ATOM   1201  CG  LEU X  71      26.480  19.652  57.425  1.00  0.00           C
ATOM   1202  HG  LEU X  71      25.995  19.204  56.557  1.00  0.00           H
ATOM   1203  CD1 LEU X  71      27.829  20.354  57.095  1.00  0.00           C
ATOM   1204 HD11 LEU X  71      28.106  20.850  58.026  1.00  0.00           H
ATOM   1205 HD12 LEU X  71      28.620  19.608  57.014  1.00  0.00           H
ATOM   1206 HD13 LEU X  71      27.844  21.048  56.255  1.00  0.00           H
ATOM   1207  CD2 LEU X  71      26.838  18.341  58.290  1.00  0.00           C
ATOM   1208 HD21 LEU X  71      25.915  17.833  58.568  1.00  0.00           H
ATOM   1209 HD22 LEU X  71      27.529  17.691  57.752  1.00  0.00           H
ATOM   1210 HD23 LEU X  71      27.429  18.709  59.129  1.00  0.00           H
ATOM   1211  C   LEU X  71      23.424  21.946  57.762  1.00  0.00           C
ATOM   1212  O   LEU X  71      22.431  21.451  57.273  1.00  0.00           O
ATOM   1213  N   GLU X  72      23.333  22.793  58.807  1.00  0.00           N
ATOM   1214  H   GLU X  72      24.213  23.138  59.162  1.00  0.00           H
ATOM   1215  CA  GLU X  72      22.051  23.418  59.199  1.00  0.00           C
ATOM   1216  HA  GLU X  72      21.364  22.605  59.432  1.00  0.00           H
ATOM   1217  CB  GLU X  72      22.279  24.091  60.565  1.00  0.00           C
ATOM   1218  HB2 GLU X  72      21.313  24.533  60.808  1.00  0.00           H
ATOM   1219  HB3 GLU X  72      22.965  24.935  60.496  1.00  0.00           H
ATOM   1220  CG  GLU X  72      22.755  23.274  61.786  1.00  0.00           C
ATOM   1221  HG2 GLU X  72      23.019  24.019  62.537  1.00  0.00           H
ATOM   1222  HG3 GLU X  72      23.665  22.741  61.512  1.00  0.00           H
ATOM   1223  CD  GLU X  72      21.630  22.398  62.293  1.00  0.00           C
ATOM   1224  OE1 GLU X  72      21.846  21.220  62.429  1.00  0.00           O
ATOM   1225  OE2 GLU X  72      20.555  22.956  62.668  1.00  0.00           O
ATOM   1226  C   GLU X  72      21.307  24.331  58.178  1.00  0.00           C
ATOM   1227  O   GLU X  72      20.221  24.858  58.498  1.00  0.00           O
ATOM   1228  N   ASN X  73      21.755  24.522  56.954  1.00  0.00           N
ATOM   1229  H   ASN X  73      22.705  24.211  56.811  1.00  0.00           H
ATOM   1230  CA  ASN X  73      21.036  25.169  55.857  1.00  0.00           C
ATOM   1231  HA  ASN X  73      19.974  25.132  56.100  1.00  0.00           H
ATOM   1232  CB  ASN X  73      21.566  26.612  55.775  1.00  0.00           C
ATOM   1233  HB2 ASN X  73      21.060  27.148  54.972  1.00  0.00           H
ATOM   1234  HB3 ASN X  73      22.621  26.644  55.503  1.00  0.00           H
ATOM   1235  CG  ASN X  73      21.239  27.281  57.105  1.00  0.00           C
ATOM   1236  OD1 ASN X  73      20.251  27.922  57.368  1.00  0.00           O
ATOM   1237  ND2 ASN X  73      22.235  27.382  57.936  1.00  0.00           N
ATOM   1238 HD21 ASN X  73      22.185  27.838  58.836  1.00  0.00           H
ATOM   1239 HD22 ASN X  73      23.087  26.887  57.713  1.00  0.00           H
ATOM   1240  C   ASN X  73      21.109  24.303  54.538  1.00  0.00           C
ATOM   1241  O   ASN X  73      21.028  24.835  53.425  1.00  0.00           O
ATOM   1242  N   ASP X  74      21.364  22.964  54.596  1.00  0.00           N
ATOM   1243  H   ASP X  74      21.429  22.701  55.569  1.00  0.00           H
ATOM   1244  CA  ASP X  74      21.522  21.966  53.509  1.00  0.00           C
ATOM   1245  HA  ASP X  74      21.854  21.063  54.021  1.00  0.00           H
ATOM   1246  CB  ASP X  74      20.122  21.638  52.787  1.00  0.00           C
ATOM   1247  HB2 ASP X  74      20.280  20.807  52.099  1.00  0.00           H
ATOM   1248  HB3 ASP X  74      19.918  22.441  52.078  1.00  0.00           H
ATOM   1249  CG  ASP X  74      18.852  21.537  53.658  1.00  0.00           C
ATOM   1250  OD1 ASP X  74      17.806  22.088  53.215  1.00  0.00           O
ATOM   1251  OD2 ASP X  74      18.843  20.766  54.645  1.00  0.00           O
ATOM   1252  C   ASP X  74      22.688  22.196  52.555  1.00  0.00           C
ATOM   1253  O   ASP X  74      22.757  21.547  51.562  1.00  0.00           O
ATOM   1254  N   LEU X  75      23.621  23.116  52.851  1.00  0.00           N
ATOM   1255  H   LEU X  75      23.475  23.625  53.711  1.00  0.00           H
ATOM   1256  CA  LEU X  75      24.857  23.492  52.152  1.00  0.00           C
ATOM   1257  HA  LEU X  75      24.655  23.357  51.089  1.00  0.00           H
ATOM   1258  CB  LEU X  75      25.263  24.944  52.322  1.00  0.00           C
ATOM   1259  HB2 LEU X  75      26.272  25.081  51.933  1.00  0.00           H
ATOM   1260  HB3 LEU X  75      25.341  25.150  53.389  1.00  0.00           H
ATOM   1261  CG  LEU X  75      24.322  25.940  51.629  1.00  0.00           C
ATOM   1262  HG  LEU X  75      23.270  25.682  51.750  1.00  0.00           H
ATOM   1263  CD1 LEU X  75      24.386  27.294  52.249  1.00  0.00           C
ATOM   1264 HD11 LEU X  75      25.411  27.654  52.165  1.00  0.00           H
ATOM   1265 HD12 LEU X  75      23.667  27.895  51.692  1.00  0.00           H
ATOM   1266 HD13 LEU X  75      24.188  27.150  53.311  1.00  0.00           H
ATOM   1267  CD2 LEU X  75      24.541  25.980  50.039  1.00  0.00           C
ATOM   1268 HD21 LEU X  75      25.536  26.044  49.597  1.00  0.00           H
ATOM   1269 HD22 LEU X  75      24.207  24.981  49.760  1.00  0.00           H
ATOM   1270 HD23 LEU X  75      23.860  26.669  49.539  1.00  0.00           H
ATOM   1271  C   LEU X  75      25.997  22.484  52.464  1.00  0.00           C
ATOM   1272  O   LEU X  75      26.115  21.977  53.569  1.00  0.00           O
ATOM   1273  N   PRO X  76      26.885  22.257  51.473  1.00  0.00           N
ATOM   1274  CD  PRO X  76      26.553  22.443  50.064  1.00  0.00           C
ATOM   1275  HD2 PRO X  76      26.323  23.466  49.765  1.00  0.00           H
ATOM   1276  HD3 PRO X  76      25.686  21.828  49.821  1.00  0.00           H
ATOM   1277  CG  PRO X  76      27.835  22.089  49.400  1.00  0.00           C
ATOM   1278  HG2 PRO X  76      27.609  21.661  48.423  1.00  0.00           H
ATOM   1279  HG3 PRO X  76      28.481  22.966  49.371  1.00  0.00           H
ATOM   1280  CB  PRO X  76      28.403  20.952  50.249  1.00  0.00           C
ATOM   1281  HB2 PRO X  76      27.762  20.083  50.099  1.00  0.00           H
ATOM   1282  HB3 PRO X  76      29.469  20.738  50.169  1.00  0.00           H
ATOM   1283  CA  PRO X  76      28.089  21.479  51.626  1.00  0.00           C
ATOM   1284  HA  PRO X  76      27.970  20.633  52.303  1.00  0.00           H
ATOM   1285  C   PRO X  76      29.152  22.369  52.248  1.00  0.00           C
ATOM   1286  O   PRO X  76      29.084  23.580  52.284  1.00  0.00           O
ATOM   1287  N   GLU X  77      30.109  21.733  52.887  1.00  0.00           N
ATOM   1288  H   GLU X  77      30.204  20.754  52.658  1.00  0.00           H
ATOM   1289  CA  GLU X  77      31.096  22.426  53.711  1.00  0.00           C
ATOM   1290  HA  GLU X  77      30.552  22.965  54.486  1.00  0.00           H
ATOM   1291  CB  GLU X  77      31.921  21.401  54.470  1.00  0.00           C
ATOM   1292  HB2 GLU X  77      32.545  21.952  55.174  1.00  0.00           H
ATOM   1293  HB3 GLU X  77      32.478  20.745  53.802  1.00  0.00           H
ATOM   1294  CG  GLU X  77      31.154  20.427  55.400  1.00  0.00           C
ATOM   1295  HG2 GLU X  77      30.173  20.881  55.538  1.00  0.00           H
ATOM   1296  HG3 GLU X  77      31.721  20.302  56.323  1.00  0.00           H
ATOM   1297  CD  GLU X  77      31.028  18.988  54.702  1.00  0.00           C
ATOM   1298  OE1 GLU X  77      31.846  18.087  55.044  1.00  0.00           O
ATOM   1299  OE2 GLU X  77      30.197  18.864  53.781  1.00  0.00           O
ATOM   1300  C   GLU X  77      31.962  23.478  53.020  1.00  0.00           C
ATOM   1301  O   GLU X  77      32.420  24.436  53.613  1.00  0.00           O
ATOM   1302  N   ASP X  78      32.211  23.317  51.705  1.00  0.00           N
ATOM   1303  H   ASP X  78      31.741  22.570  51.213  1.00  0.00           H
ATOM   1304  CA  ASP X  78      32.902  24.358  50.888  1.00  0.00           C
ATOM   1305  HA  ASP X  78      33.841  24.702  51.321  1.00  0.00           H
ATOM   1306  CB  ASP X  78      33.360  23.918  49.483  1.00  0.00           C
ATOM   1307  HB2 ASP X  78      33.905  24.748  49.032  1.00  0.00           H
ATOM   1308  HB3 ASP X  78      32.438  23.744  48.927  1.00  0.00           H
ATOM   1309  CG  ASP X  78      34.290  22.765  49.386  1.00  0.00           C
ATOM   1310  OD1 ASP X  78      35.493  22.944  49.747  1.00  0.00           O
ATOM   1311  OD2 ASP X  78      33.918  21.650  48.925  1.00  0.00           O
ATOM   1312  C   ASP X  78      32.212  25.749  50.780  1.00  0.00           C
ATOM   1313  O   ASP X  78      32.743  26.747  50.321  1.00  0.00           O
ATOM   1314  N   CYS X  79      30.900  25.740  51.101  1.00  0.00           N
ATOM   1315  H   CYS X  79      30.519  24.879  51.467  1.00  0.00           H
ATOM   1316  CA  CYS X  79      30.086  26.880  50.760  1.00  0.00           C
ATOM   1317  HA  CYS X  79      30.224  27.099  49.701  1.00  0.00           H
ATOM   1318  CB  CYS X  79      28.625  26.499  51.011  1.00  0.00           C
ATOM   1319  HB2 CYS X  79      28.449  26.272  52.062  1.00  0.00           H
ATOM   1320  HB3 CYS X  79      28.463  25.559  50.483  1.00  0.00           H
ATOM   1321  SG  CYS X  79      27.537  27.760  50.301  1.00  0.00           S
ATOM   1322  HG  CYS X  79      27.692  28.512  51.394  1.00  0.00           H
ATOM   1323  C   CYS X  79      30.487  28.105  51.602  1.00  0.00           C
ATOM   1324  O   CYS X  79      29.906  29.169  51.411  1.00  0.00           O
ATOM   1325  N   GLU X  80      31.378  28.042  52.559  1.00  0.00           N
ATOM   1326  H   GLU X  80      32.053  27.292  52.609  1.00  0.00           H
ATOM   1327  CA  GLU X  80      31.656  29.173  53.504  1.00  0.00           C
ATOM   1328  HA  GLU X  80      30.724  29.682  53.750  1.00  0.00           H
ATOM   1329  CB  GLU X  80      32.361  28.694  54.801  1.00  0.00           C
ATOM   1330  HB2 GLU X  80      31.835  27.826  55.198  1.00  0.00           H
ATOM   1331  HB3 GLU X  80      32.356  29.495  55.541  1.00  0.00           H
ATOM   1332  CG  GLU X  80      33.827  28.219  54.511  1.00  0.00           C
ATOM   1333  HG2 GLU X  80      34.399  28.925  53.908  1.00  0.00           H
ATOM   1334  HG3 GLU X  80      33.795  27.255  54.004  1.00  0.00           H
ATOM   1335  CD  GLU X  80      34.532  27.958  55.918  1.00  0.00           C
ATOM   1336  OE1 GLU X  80      33.973  27.139  56.752  1.00  0.00           O
ATOM   1337  OE2 GLU X  80      35.592  28.533  56.080  1.00  0.00           O
ATOM   1338  C   GLU X  80      32.380  30.426  52.997  1.00  0.00           C
ATOM   1339  O   GLU X  80      32.630  31.280  53.795  1.00  0.00           O
ATOM   1340  N   ARG X  81      32.621  30.531  51.699  1.00  0.00           N
ATOM   1341  H   ARG X  81      32.214  29.752  51.201  1.00  0.00           H
ATOM   1342  CA  ARG X  81      33.043  31.711  50.904  1.00  0.00           C
ATOM   1343  HA  ARG X  81      33.030  32.609  51.522  1.00  0.00           H
ATOM   1344  CB  ARG X  81      34.465  31.537  50.532  1.00  0.00           C
ATOM   1345  HB2 ARG X  81      34.630  31.222  49.502  1.00  0.00           H
ATOM   1346  HB3 ARG X  81      35.057  30.874  51.163  1.00  0.00           H
ATOM   1347  CG  ARG X  81      35.170  32.844  50.339  1.00  0.00           C
ATOM   1348  HG2 ARG X  81      35.233  33.361  51.297  1.00  0.00           H
ATOM   1349  HG3 ARG X  81      34.590  33.379  49.587  1.00  0.00           H
ATOM   1350  CD  ARG X  81      36.551  32.743  49.726  1.00  0.00           C
ATOM   1351  HD2 ARG X  81      36.945  33.759  49.723  1.00  0.00           H
ATOM   1352  HD3 ARG X  81      36.350  32.606  48.663  1.00  0.00           H
ATOM   1353  NE  ARG X  81      37.469  31.837  50.413  1.00  0.00           N
ATOM   1354  HE  ARG X  81      37.149  31.557  51.329  1.00  0.00           H
ATOM   1355  CZ  ARG X  81      38.373  31.049  49.788  1.00  0.00           C
ATOM   1356  NH1 ARG X  81      38.758  29.955  50.326  1.00  0.00           N
ATOM   1357 HH11 ARG X  81      39.549  29.470  49.928  1.00  0.00           H
ATOM   1358 HH12 ARG X  81      38.217  29.594  51.099  1.00  0.00           H
ATOM   1359  NH2 ARG X  81      38.960  31.355  48.647  1.00  0.00           N
ATOM   1360 HH21 ARG X  81      38.752  32.307  48.382  1.00  0.00           H
ATOM   1361 HH22 ARG X  81      39.708  30.769  48.303  1.00  0.00           H
ATOM   1362  C   ARG X  81      32.120  31.929  49.673  1.00  0.00           C
ATOM   1363  O   ARG X  81      31.788  30.928  48.950  1.00  0.00           O
ATOM   1364  N   LEU X  82      31.689  33.202  49.450  1.00  0.00           N
ATOM   1365  H   LEU X  82      31.941  33.967  50.059  1.00  0.00           H
ATOM   1366  CA  LEU X  82      30.762  33.448  48.326  1.00  0.00           C
ATOM   1367  HA  LEU X  82      29.985  32.692  48.435  1.00  0.00           H
ATOM   1368  CB  LEU X  82      30.125  34.885  48.525  1.00  0.00           C
ATOM   1369  HB2 LEU X  82      30.936  35.608  48.437  1.00  0.00           H
ATOM   1370  HB3 LEU X  82      29.574  34.807  49.463  1.00  0.00           H
ATOM   1371  CG  LEU X  82      28.974  35.395  47.606  1.00  0.00           C
ATOM   1372  HG  LEU X  82      29.313  35.729  46.625  1.00  0.00           H
ATOM   1373  CD1 LEU X  82      27.903  34.247  47.486  1.00  0.00           C
ATOM   1374 HD11 LEU X  82      27.483  34.026  48.467  1.00  0.00           H
ATOM   1375 HD12 LEU X  82      27.067  34.559  46.859  1.00  0.00           H
ATOM   1376 HD13 LEU X  82      28.305  33.335  47.045  1.00  0.00           H
ATOM   1377  CD2 LEU X  82      28.314  36.572  48.186  1.00  0.00           C
ATOM   1378 HD21 LEU X  82      27.874  36.407  49.169  1.00  0.00           H
ATOM   1379 HD22 LEU X  82      29.097  37.298  48.404  1.00  0.00           H
ATOM   1380 HD23 LEU X  82      27.673  37.003  47.417  1.00  0.00           H
ATOM   1381  C   LEU X  82      31.339  33.291  46.913  1.00  0.00           C
ATOM   1382  O   LEU X  82      30.695  32.851  46.000  1.00  0.00           O
ATOM   1383  N   ASP X  83      32.661  33.498  46.788  1.00  0.00           N
ATOM   1384  H   ASP X  83      33.074  34.191  47.396  1.00  0.00           H
ATOM   1385  CA  ASP X  83      33.523  33.091  45.643  1.00  0.00           C
ATOM   1386  HA  ASP X  83      33.025  33.609  44.824  1.00  0.00           H
ATOM   1387  CB  ASP X  83      35.023  33.644  45.840  1.00  0.00           C
ATOM   1388  HB2 ASP X  83      35.628  33.732  44.938  1.00  0.00           H
ATOM   1389  HB3 ASP X  83      35.522  32.910  46.473  1.00  0.00           H
ATOM   1390  CG  ASP X  83      35.181  34.984  46.609  1.00  0.00           C
ATOM   1391  OD1 ASP X  83      34.323  35.908  46.455  1.00  0.00           O
ATOM   1392  OD2 ASP X  83      36.088  35.015  47.474  1.00  0.00           O
ATOM   1393  C   ASP X  83      33.385  31.631  45.332  1.00  0.00           C
ATOM   1394  O   ASP X  83      33.591  31.298  44.174  1.00  0.00           O
ATOM   1395  N   LEU X  84      32.982  30.814  46.312  1.00  0.00           N
ATOM   1396  H   LEU X  84      32.574  31.204  47.150  1.00  0.00           H
ATOM   1397  CA  LEU X  84      32.939  29.329  46.177  1.00  0.00           C
ATOM   1398  HA  LEU X  84      33.212  29.140  45.138  1.00  0.00           H
ATOM   1399  CB  LEU X  84      33.906  28.744  47.173  1.00  0.00           C
ATOM   1400  HB2 LEU X  84      33.924  27.655  47.143  1.00  0.00           H
ATOM   1401  HB3 LEU X  84      33.511  28.956  48.166  1.00  0.00           H
ATOM   1402  CG  LEU X  84      35.387  29.224  47.081  1.00  0.00           C
ATOM   1403  HG  LEU X  84      35.313  30.287  47.308  1.00  0.00           H
ATOM   1404  CD1 LEU X  84      36.266  28.524  48.046  1.00  0.00           C
ATOM   1405 HD11 LEU X  84      37.256  28.980  48.023  1.00  0.00           H
ATOM   1406 HD12 LEU X  84      36.000  28.733  49.083  1.00  0.00           H
ATOM   1407 HD13 LEU X  84      36.489  27.463  47.938  1.00  0.00           H
ATOM   1408  CD2 LEU X  84      36.037  29.116  45.725  1.00  0.00           C
ATOM   1409 HD21 LEU X  84      36.214  28.131  45.293  1.00  0.00           H
ATOM   1410 HD22 LEU X  84      35.387  29.616  45.008  1.00  0.00           H
ATOM   1411 HD23 LEU X  84      36.972  29.676  45.744  1.00  0.00           H
ATOM   1412  C   LEU X  84      31.511  28.729  46.442  1.00  0.00           C
ATOM   1413  O   LEU X  84      31.388  27.502  46.803  1.00  0.00           O
ATOM   1414  N   ILE X  85      30.405  29.479  46.126  1.00  0.00           N
ATOM   1415  H   ILE X  85      30.612  30.386  45.733  1.00  0.00           H
ATOM   1416  CA  ILE X  85      28.957  29.098  46.387  1.00  0.00           C
ATOM   1417  HA  ILE X  85      28.892  28.604  47.356  1.00  0.00           H
ATOM   1418  CB  ILE X  85      28.050  30.348  46.402  1.00  0.00           C
ATOM   1419  HB  ILE X  85      28.484  31.005  47.157  1.00  0.00           H
ATOM   1420  CG2 ILE X  85      28.046  31.065  45.020  1.00  0.00           C
ATOM   1421 HG21 ILE X  85      27.349  31.901  45.079  1.00  0.00           H
ATOM   1422 HG22 ILE X  85      29.061  31.297  44.698  1.00  0.00           H
ATOM   1423 HG23 ILE X  85      27.702  30.440  44.195  1.00  0.00           H
ATOM   1424  CG1 ILE X  85      26.564  30.059  46.923  1.00  0.00           C
ATOM   1425 HG12 ILE X  85      26.616  29.367  47.763  1.00  0.00           H
ATOM   1426 HG13 ILE X  85      25.988  29.555  46.147  1.00  0.00           H
ATOM   1427  CD1 ILE X  85      25.732  31.258  47.508  1.00  0.00           C
ATOM   1428 HD11 ILE X  85      24.871  30.754  47.948  1.00  0.00           H
ATOM   1429 HD12 ILE X  85      26.203  31.919  48.236  1.00  0.00           H
ATOM   1430 HD13 ILE X  85      25.525  31.811  46.592  1.00  0.00           H
ATOM   1431  C   ILE X  85      28.489  28.065  45.385  1.00  0.00           C
ATOM   1432  O   ILE X  85      28.741  28.237  44.204  1.00  0.00           O
ATOM   1433  N   PRO X  86      27.764  26.995  45.780  1.00  0.00           N
ATOM   1434  CD  PRO X  86      27.657  26.559  47.196  1.00  0.00           C
ATOM   1435  HD2 PRO X  86      26.758  26.948  47.675  1.00  0.00           H
ATOM   1436  HD3 PRO X  86      28.473  26.831  47.866  1.00  0.00           H
ATOM   1437  CG  PRO X  86      27.715  25.022  47.105  1.00  0.00           C
ATOM   1438  HG2 PRO X  86      28.757  24.727  46.983  1.00  0.00           H
ATOM   1439  HG3 PRO X  86      27.351  24.575  48.031  1.00  0.00           H
ATOM   1440  CB  PRO X  86      26.894  24.744  45.841  1.00  0.00           C
ATOM   1441  HB2 PRO X  86      27.178  23.771  45.441  1.00  0.00           H
ATOM   1442  HB3 PRO X  86      25.835  24.866  46.069  1.00  0.00           H
ATOM   1443  CA  PRO X  86      27.364  25.860  44.899  1.00  0.00           C
ATOM   1444  HA  PRO X  86      28.271  25.573  44.367  1.00  0.00           H
ATOM   1445  C   PRO X  86      26.271  26.250  43.862  1.00  0.00           C
ATOM   1446  O   PRO X  86      25.767  27.369  43.937  1.00  0.00           O
ATOM   1447  N   THR X  87      25.964  25.359  42.966  1.00  0.00           N
ATOM   1448  H   THR X  87      26.289  24.427  43.182  1.00  0.00           H
ATOM   1449  CA  THR X  87      25.339  25.744  41.638  1.00  0.00           C
ATOM   1450  HA  THR X  87      25.826  26.609  41.188  1.00  0.00           H
ATOM   1451  CB  THR X  87      25.546  24.580  40.677  1.00  0.00           C
ATOM   1452  HB  THR X  87      25.096  24.796  39.708  1.00  0.00           H
ATOM   1453  CG2 THR X  87      26.993  24.484  40.297  1.00  0.00           C
ATOM   1454 HG21 THR X  87      27.642  24.958  41.035  1.00  0.00           H
ATOM   1455 HG22 THR X  87      27.242  23.437  40.125  1.00  0.00           H
ATOM   1456 HG23 THR X  87      27.040  24.898  39.290  1.00  0.00           H
ATOM   1457  OG1 THR X  87      25.028  23.372  41.247  1.00  0.00           O
ATOM   1458  HG1 THR X  87      24.194  23.228  40.794  1.00  0.00           H
ATOM   1459  C   THR X  87      23.827  26.131  41.664  1.00  0.00           C
ATOM   1460  O   THR X  87      23.358  26.909  40.902  1.00  0.00           O
ATOM   1461  N   GLH X  88      23.154  25.459  42.568  1.00  0.00           N
ATOM   1462  H   GLH X  88      23.648  24.802  43.154  1.00  0.00           H
ATOM   1463  CA  GLH X  88      21.754  25.728  42.844  1.00  0.00           C
ATOM   1464  HA  GLH X  88      21.230  26.114  41.970  1.00  0.00           H
ATOM   1465  CB  GLH X  88      20.988  24.402  43.100  1.00  0.00           C
ATOM   1466  HB2 GLH X  88      21.464  23.995  43.992  1.00  0.00           H
ATOM   1467  HB3 GLH X  88      19.934  24.635  43.250  1.00  0.00           H
ATOM   1468  CG  GLH X  88      21.241  23.344  42.050  1.00  0.00           C
ATOM   1469  HG2 GLH X  88      21.995  22.693  42.493  1.00  0.00           H
ATOM   1470  HG3 GLH X  88      20.424  22.627  41.982  1.00  0.00           H
ATOM   1471  CD  GLH X  88      21.582  23.777  40.628  1.00  0.00           C
ATOM   1472  OE1 GLH X  88      22.648  23.513  40.074  1.00  0.00           O
ATOM   1473  OE2 GLH X  88      20.617  24.561  40.085  1.00  0.00           O
ATOM   1474  HE2 GLH X  88      19.889  24.712  40.692  1.00  0.00           H
ATOM   1475  C   GLH X  88      21.483  26.702  43.967  1.00  0.00           C
ATOM   1476  O   GLH X  88      20.325  27.121  44.239  1.00  0.00           O
ATOM   1477  N   ALA X  89      22.473  27.143  44.718  1.00  0.00           N
ATOM   1478  H   ALA X  89      23.380  26.828  44.406  1.00  0.00           H
ATOM   1479  CA  ALA X  89      22.378  28.092  45.845  1.00  0.00           C
ATOM   1480  HA  ALA X  89      21.474  28.018  46.450  1.00  0.00           H
ATOM   1481  CB  ALA X  89      23.582  27.828  46.780  1.00  0.00           C
ATOM   1482  HB1 ALA X  89      24.445  27.815  46.115  1.00  0.00           H
ATOM   1483  HB2 ALA X  89      23.659  28.631  47.513  1.00  0.00           H
ATOM   1484  HB3 ALA X  89      23.483  26.887  47.321  1.00  0.00           H
ATOM   1485  C   ALA X  89      22.454  29.577  45.363  1.00  0.00           C
ATOM   1486  O   ALA X  89      23.009  29.917  44.338  1.00  0.00           O
ATOM   1487  N   HIE X  90      21.823  30.426  46.226  1.00  0.00           N
ATOM   1488  H   HIE X  90      21.478  30.013  47.081  1.00  0.00           H
ATOM   1489  CA  HIE X  90      21.743  31.851  45.938  1.00  0.00           C
ATOM   1490  HA  HIE X  90      22.493  32.086  45.183  1.00  0.00           H
ATOM   1491  CB  HIE X  90      20.277  32.066  45.368  1.00  0.00           C
ATOM   1492  HB2 HIE X  90      19.540  31.883  46.150  1.00  0.00           H
ATOM   1493  HB3 HIE X  90      20.015  31.241  44.706  1.00  0.00           H
ATOM   1494  CG  HIE X  90      20.015  33.420  44.780  1.00  0.00           C
ATOM   1495  ND1 HIE X  90      21.006  34.353  44.419  1.00  0.00           N
ATOM   1496  CE1 HIE X  90      20.340  35.335  43.852  1.00  0.00           C
ATOM   1497  HE1 HIE X  90      20.854  36.243  43.573  1.00  0.00           H
ATOM   1498  NE2 HIE X  90      19.033  35.133  43.828  1.00  0.00           N
ATOM   1499  HE2 HIE X  90      18.360  35.712  43.347  1.00  0.00           H
ATOM   1500  CD2 HIE X  90      18.772  33.903  44.455  1.00  0.00           C
ATOM   1501  HD2 HIE X  90      17.845  33.374  44.623  1.00  0.00           H
ATOM   1502  C   HIE X  90      22.079  32.724  47.195  1.00  0.00           C
ATOM   1503  O   HIE X  90      22.290  32.202  48.299  1.00  0.00           O
ATOM   1504  N   LEU X  91      22.212  34.030  46.998  1.00  0.00           N
ATOM   1505  H   LEU X  91      22.096  34.423  46.075  1.00  0.00           H
ATOM   1506  CA  LEU X  91      22.571  35.014  47.992  1.00  0.00           C
ATOM   1507  HA  LEU X  91      23.547  34.679  48.343  1.00  0.00           H
ATOM   1508  CB  LEU X  91      22.656  36.392  47.334  1.00  0.00           C
ATOM   1509  HB2 LEU X  91      22.424  37.164  48.068  1.00  0.00           H
ATOM   1510  HB3 LEU X  91      21.868  36.566  46.602  1.00  0.00           H
ATOM   1511  CG  LEU X  91      24.034  36.727  46.685  1.00  0.00           C
ATOM   1512  HG  LEU X  91      24.855  36.761  47.402  1.00  0.00           H
ATOM   1513  CD1 LEU X  91      24.565  35.789  45.633  1.00  0.00           C
ATOM   1514 HD11 LEU X  91      24.956  34.911  46.146  1.00  0.00           H
ATOM   1515 HD12 LEU X  91      23.799  35.641  44.872  1.00  0.00           H
ATOM   1516 HD13 LEU X  91      25.474  36.237  45.231  1.00  0.00           H
ATOM   1517  CD2 LEU X  91      23.890  38.098  46.030  1.00  0.00           C
ATOM   1518 HD21 LEU X  91      23.577  38.792  46.810  1.00  0.00           H
ATOM   1519 HD22 LEU X  91      24.863  38.384  45.631  1.00  0.00           H
ATOM   1520 HD23 LEU X  91      23.192  38.120  45.193  1.00  0.00           H
ATOM   1521  C   LEU X  91      21.666  34.949  49.297  1.00  0.00           C
ATOM   1522  O   LEU X  91      22.203  35.084  50.377  1.00  0.00           O
ATOM   1523  N   PRO X  92      20.334  34.765  49.214  1.00  0.00           N
ATOM   1524  CD  PRO X  92      19.452  34.688  48.069  1.00  0.00           C
ATOM   1525  HD2 PRO X  92      19.352  33.652  47.745  1.00  0.00           H
ATOM   1526  HD3 PRO X  92      19.833  35.261  47.223  1.00  0.00           H
ATOM   1527  CG  PRO X  92      18.124  35.214  48.533  1.00  0.00           C
ATOM   1528  HG2 PRO X  92      18.165  36.294  48.669  1.00  0.00           H
ATOM   1529  HG3 PRO X  92      17.307  34.827  47.924  1.00  0.00           H
ATOM   1530  CB  PRO X  92      18.145  34.556  49.896  1.00  0.00           C
ATOM   1531  HB2 PRO X  92      17.378  34.997  50.532  1.00  0.00           H
ATOM   1532  HB3 PRO X  92      17.699  33.572  49.753  1.00  0.00           H
ATOM   1533  CA  PRO X  92      19.537  34.636  50.424  1.00  0.00           C
ATOM   1534  HA  PRO X  92      19.664  35.450  51.137  1.00  0.00           H
ATOM   1535  C   PRO X  92      19.877  33.332  51.144  1.00  0.00           C
ATOM   1536  O   PRO X  92      19.847  33.365  52.391  1.00  0.00           O
ATOM   1537  N   ASN X  93      20.260  32.205  50.476  1.00  0.00           N
ATOM   1538  H   ASN X  93      20.364  32.153  49.473  1.00  0.00           H
ATOM   1539  CA  ASN X  93      20.784  30.984  51.097  1.00  0.00           C
ATOM   1540  HA  ASN X  93      20.053  30.603  51.811  1.00  0.00           H
ATOM   1541  CB  ASN X  93      21.053  29.802  50.137  1.00  0.00           C
ATOM   1542  HB2 ASN X  93      21.227  28.879  50.689  1.00  0.00           H
ATOM   1543  HB3 ASN X  93      21.882  30.118  49.504  1.00  0.00           H
ATOM   1544  CG  ASN X  93      19.853  29.559  49.203  1.00  0.00           C
ATOM   1545  OD1 ASN X  93      19.807  30.148  48.157  1.00  0.00           O
ATOM   1546  ND2 ASN X  93      18.969  28.741  49.635  1.00  0.00           N
ATOM   1547 HD21 ASN X  93      18.176  28.625  49.021  1.00  0.00           H
ATOM   1548 HD22 ASN X  93      19.150  28.177  50.453  1.00  0.00           H
ATOM   1549  C   ASN X  93      22.061  31.338  51.894  1.00  0.00           C
ATOM   1550  O   ASN X  93      22.125  30.900  53.032  1.00  0.00           O
ATOM   1551  N   PHE X  94      23.059  32.010  51.287  1.00  0.00           N
ATOM   1552  H   PHE X  94      22.968  32.205  50.300  1.00  0.00           H
ATOM   1553  CA  PHE X  94      24.287  32.440  52.002  1.00  0.00           C
ATOM   1554  HA  PHE X  94      24.719  31.514  52.383  1.00  0.00           H
ATOM   1555  CB  PHE X  94      25.265  32.967  50.913  1.00  0.00           C
ATOM   1556  HB2 PHE X  94      24.735  33.782  50.420  1.00  0.00           H
ATOM   1557  HB3 PHE X  94      25.380  32.159  50.190  1.00  0.00           H
ATOM   1558  CG  PHE X  94      26.651  33.420  51.370  1.00  0.00           C
ATOM   1559  CD1 PHE X  94      26.928  34.600  51.992  1.00  0.00           C
ATOM   1560  HD1 PHE X  94      26.207  35.399  52.085  1.00  0.00           H
ATOM   1561  CE1 PHE X  94      28.242  34.889  52.408  1.00  0.00           C
ATOM   1562  HE1 PHE X  94      28.519  35.800  52.917  1.00  0.00           H
ATOM   1563  CZ  PHE X  94      29.238  33.873  52.338  1.00  0.00           C
ATOM   1564  HZ  PHE X  94      30.267  34.059  52.608  1.00  0.00           H
ATOM   1565  CE2 PHE X  94      28.925  32.644  51.781  1.00  0.00           C
ATOM   1566  HE2 PHE X  94      29.627  31.825  51.826  1.00  0.00           H
ATOM   1567  CD2 PHE X  94      27.614  32.418  51.384  1.00  0.00           C
ATOM   1568  HD2 PHE X  94      27.381  31.442  50.985  1.00  0.00           H
ATOM   1569  C   PHE X  94      24.090  33.335  53.201  1.00  0.00           C
ATOM   1570  O   PHE X  94      24.753  33.106  54.244  1.00  0.00           O
ATOM   1571  N   PHE X  95      23.188  34.290  53.049  1.00  0.00           N
ATOM   1572  H   PHE X  95      22.925  34.396  52.079  1.00  0.00           H
ATOM   1573  CA  PHE X  95      22.659  35.210  54.056  1.00  0.00           C
ATOM   1574  HA  PHE X  95      23.447  35.838  54.471  1.00  0.00           H
ATOM   1575  CB  PHE X  95      21.708  36.122  53.327  1.00  0.00           C
ATOM   1576  HB2 PHE X  95      20.905  35.547  52.866  1.00  0.00           H
ATOM   1577  HB3 PHE X  95      22.363  36.571  52.580  1.00  0.00           H
ATOM   1578  CG  PHE X  95      21.080  37.127  54.201  1.00  0.00           C
ATOM   1579  CD1 PHE X  95      21.601  38.464  54.276  1.00  0.00           C
ATOM   1580  HD1 PHE X  95      22.550  38.745  53.844  1.00  0.00           H
ATOM   1581  CE1 PHE X  95      20.952  39.397  55.100  1.00  0.00           C
ATOM   1582  HE1 PHE X  95      21.378  40.388  55.145  1.00  0.00           H
ATOM   1583  CZ  PHE X  95      19.722  39.122  55.730  1.00  0.00           C
ATOM   1584  HZ  PHE X  95      19.168  39.824  56.336  1.00  0.00           H
ATOM   1585  CE2 PHE X  95      19.244  37.770  55.664  1.00  0.00           C
ATOM   1586  HE2 PHE X  95      18.378  37.628  56.293  1.00  0.00           H
ATOM   1587  CD2 PHE X  95      19.918  36.767  54.922  1.00  0.00           C
ATOM   1588  HD2 PHE X  95      19.478  35.785  54.831  1.00  0.00           H
ATOM   1589  C   PHE X  95      21.896  34.559  55.225  1.00  0.00           C
ATOM   1590  O   PHE X  95      22.077  34.987  56.342  1.00  0.00           O
ATOM   1591  N   LYS X  96      21.045  33.532  54.991  1.00  0.00           N
ATOM   1592  H   LYS X  96      20.867  33.336  54.016  1.00  0.00           H
ATOM   1593  CA  LYS X  96      20.380  32.678  56.005  1.00  0.00           C
ATOM   1594  HA  LYS X  96      19.830  33.387  56.624  1.00  0.00           H
ATOM   1595  CB  LYS X  96      19.394  31.700  55.362  1.00  0.00           C
ATOM   1596  HB2 LYS X  96      19.902  31.101  54.607  1.00  0.00           H
ATOM   1597  HB3 LYS X  96      18.580  32.243  54.882  1.00  0.00           H
ATOM   1598  CG  LYS X  96      18.693  30.853  56.463  1.00  0.00           C
ATOM   1599  HG2 LYS X  96      18.033  31.499  57.042  1.00  0.00           H
ATOM   1600  HG3 LYS X  96      19.364  30.287  57.109  1.00  0.00           H
ATOM   1601  CD  LYS X  96      17.828  29.789  55.634  1.00  0.00           C
ATOM   1602  HD2 LYS X  96      18.386  29.015  55.106  1.00  0.00           H
ATOM   1603  HD3 LYS X  96      17.248  30.249  54.833  1.00  0.00           H
ATOM   1604  CE  LYS X  96      16.896  29.061  56.598  1.00  0.00           C
ATOM   1605  HE2 LYS X  96      16.038  28.824  55.968  1.00  0.00           H
ATOM   1606  HE3 LYS X  96      16.449  29.751  57.314  1.00  0.00           H
ATOM   1607  NZ  LYS X  96      17.417  27.786  57.162  1.00  0.00           N
ATOM   1608  HZ1 LYS X  96      17.467  27.022  56.503  1.00  0.00           H
ATOM   1609  HZ2 LYS X  96      18.377  27.961  57.423  1.00  0.00           H
ATOM   1610  HZ3 LYS X  96      16.838  27.427  57.908  1.00  0.00           H
ATOM   1611  C   LYS X  96      21.336  32.024  56.932  1.00  0.00           C
ATOM   1612  O   LYS X  96      21.269  32.019  58.167  1.00  0.00           O
ATOM   1613  N   ALA X  97      22.351  31.515  56.296  1.00  0.00           N
ATOM   1614  H   ALA X  97      22.469  31.699  55.310  1.00  0.00           H
ATOM   1615  CA  ALA X  97      23.461  30.879  56.988  1.00  0.00           C
ATOM   1616  HA  ALA X  97      23.039  30.196  57.725  1.00  0.00           H
ATOM   1617  CB  ALA X  97      24.168  30.007  56.044  1.00  0.00           C
ATOM   1618  HB1 ALA X  97      23.430  29.483  55.437  1.00  0.00           H
ATOM   1619  HB2 ALA X  97      24.687  30.583  55.277  1.00  0.00           H
ATOM   1620  HB3 ALA X  97      24.768  29.253  56.553  1.00  0.00           H
ATOM   1621  C   ALA X  97      24.417  31.818  57.820  1.00  0.00           C
ATOM   1622  O   ALA X  97      24.878  31.470  58.900  1.00  0.00           O
ATOM   1623  N   ALA X  98      24.727  32.997  57.195  1.00  0.00           N
ATOM   1624  H   ALA X  98      24.282  33.227  56.318  1.00  0.00           H
ATOM   1625  CA  ALA X  98      25.435  34.005  57.984  1.00  0.00           C
ATOM   1626  HA  ALA X  98      26.323  33.483  58.341  1.00  0.00           H
ATOM   1627  CB  ALA X  98      25.829  35.154  57.049  1.00  0.00           C
ATOM   1628  HB1 ALA X  98      26.230  35.974  57.646  1.00  0.00           H
ATOM   1629  HB2 ALA X  98      26.583  34.749  56.374  1.00  0.00           H
ATOM   1630  HB3 ALA X  98      24.914  35.496  56.565  1.00  0.00           H
ATOM   1631  C   ALA X  98      24.643  34.596  59.161  1.00  0.00           C
ATOM   1632  O   ALA X  98      25.146  34.849  60.226  1.00  0.00           O
ATOM   1633  N   ALA X  99      23.289  34.767  58.987  1.00  0.00           N
ATOM   1634  H   ALA X  99      22.886  34.465  58.112  1.00  0.00           H
ATOM   1635  CA  ALA X  99      22.411  35.212  60.081  1.00  0.00           C
ATOM   1636  HA  ALA X  99      22.951  36.027  60.562  1.00  0.00           H
ATOM   1637  CB  ALA X  99      21.041  35.741  59.598  1.00  0.00           C
ATOM   1638  HB1 ALA X  99      20.370  35.992  60.419  1.00  0.00           H
ATOM   1639  HB2 ALA X  99      21.215  36.616  58.971  1.00  0.00           H
ATOM   1640  HB3 ALA X  99      20.444  35.114  58.937  1.00  0.00           H
ATOM   1641  C   ALA X  99      22.248  34.175  61.165  1.00  0.00           C
ATOM   1642  O   ALA X  99      22.085  34.579  62.315  1.00  0.00           O
ATOM   1643  N   MET X 100      22.277  32.889  60.874  1.00  0.00           N
ATOM   1644  H   MET X 100      22.137  32.649  59.903  1.00  0.00           H
ATOM   1645  CA  MET X 100      22.306  31.861  61.892  1.00  0.00           C
ATOM   1646  HA  MET X 100      21.541  31.994  62.657  1.00  0.00           H
ATOM   1647  CB  MET X 100      22.028  30.547  61.167  1.00  0.00           C
ATOM   1648  HB2 MET X 100      22.641  30.408  60.277  1.00  0.00           H
ATOM   1649  HB3 MET X 100      21.037  30.585  60.715  1.00  0.00           H
ATOM   1650  CG  MET X 100      22.069  29.251  62.009  1.00  0.00           C
ATOM   1651  HG2 MET X 100      21.330  29.390  62.798  1.00  0.00           H
ATOM   1652  HG3 MET X 100      23.055  29.174  62.466  1.00  0.00           H
ATOM   1653  SD  MET X 100      21.629  27.888  60.899  1.00  0.00           S
ATOM   1654  CE  MET X 100      19.830  27.955  60.780  1.00  0.00           C
ATOM   1655  HE1 MET X 100      19.399  28.094  61.772  1.00  0.00           H
ATOM   1656  HE2 MET X 100      19.553  28.785  60.130  1.00  0.00           H
ATOM   1657  HE3 MET X 100      19.566  27.017  60.291  1.00  0.00           H
ATOM   1658  C   MET X 100      23.638  31.815  62.687  1.00  0.00           C
ATOM   1659  O   MET X 100      23.692  31.007  63.664  1.00  0.00           O
ATOM   1660  N   MET X 101      24.623  32.692  62.500  1.00  0.00           N
ATOM   1661  H   MET X 101      24.516  33.349  61.741  1.00  0.00           H
ATOM   1662  CA  MET X 101      25.850  32.865  63.346  1.00  0.00           C
ATOM   1663  HA  MET X 101      25.956  31.939  63.912  1.00  0.00           H
ATOM   1664  CB  MET X 101      27.190  33.155  62.453  1.00  0.00           C
ATOM   1665  HB2 MET X 101      27.908  32.949  63.247  1.00  0.00           H
ATOM   1666  HB3 MET X 101      27.251  34.157  62.028  1.00  0.00           H
ATOM   1667  CG  MET X 101      27.365  32.191  61.334  1.00  0.00           C
ATOM   1668  HG2 MET X 101      26.442  32.036  60.776  1.00  0.00           H
ATOM   1669  HG3 MET X 101      27.860  31.264  61.623  1.00  0.00           H
ATOM   1670  SD  MET X 101      28.534  32.881  60.101  1.00  0.00           S
ATOM   1671  CE  MET X 101      30.218  32.926  60.663  1.00  0.00           C
ATOM   1672  HE1 MET X 101      30.158  33.361  61.660  1.00  0.00           H
ATOM   1673  HE2 MET X 101      30.641  31.922  60.694  1.00  0.00           H
ATOM   1674  HE3 MET X 101      30.834  33.454  59.936  1.00  0.00           H
ATOM   1675  C   MET X 101      25.725  33.897  64.539  1.00  0.00           C
ATOM   1676  O   MET X 101      26.682  34.176  65.300  1.00  0.00           O
ATOM   1677  N   GLN X 102      24.575  34.402  64.745  1.00  0.00           N
ATOM   1678  H   GLN X 102      23.875  34.200  64.045  1.00  0.00           H
ATOM   1679  CA  GLN X 102      24.279  35.479  65.683  1.00  0.00           C
ATOM   1680  HA  GLN X 102      24.906  36.329  65.413  1.00  0.00           H
ATOM   1681  CB  GLN X 102      22.750  35.885  65.628  1.00  0.00           C
ATOM   1682  HB2 GLN X 102      22.178  35.106  66.132  1.00  0.00           H
ATOM   1683  HB3 GLN X 102      22.486  35.958  64.572  1.00  0.00           H
ATOM   1684  CG  GLN X 102      22.468  37.244  66.284  1.00  0.00           C
ATOM   1685  HG2 GLN X 102      21.526  37.573  65.845  1.00  0.00           H
ATOM   1686  HG3 GLN X 102      23.319  37.893  66.076  1.00  0.00           H
ATOM   1687  CD  GLN X 102      22.101  37.207  67.744  1.00  0.00           C
ATOM   1688  OE1 GLN X 102      21.656  36.187  68.426  1.00  0.00           O
ATOM   1689  NE2 GLN X 102      22.213  38.365  68.414  1.00  0.00           N
ATOM   1690 HE21 GLN X 102      22.027  38.288  69.404  1.00  0.00           H
ATOM   1691 HE22 GLN X 102      22.664  39.105  67.896  1.00  0.00           H
ATOM   1692  C   GLN X 102      24.630  35.100  67.176  1.00  0.00           C
ATOM   1693  O   GLN X 102      25.337  35.931  67.705  1.00  0.00           O
ATOM   1694  N   GLU X 103      24.191  34.022  67.742  1.00  0.00           N
ATOM   1695  H   GLU X 103      23.554  33.499  67.158  1.00  0.00           H
ATOM   1696  CA  GLU X 103      24.568  33.679  69.130  1.00  0.00           C
ATOM   1697  HA  GLU X 103      24.435  34.558  69.761  1.00  0.00           H
ATOM   1698  CB  GLU X 103      23.650  32.467  69.453  1.00  0.00           C
ATOM   1699  HB2 GLU X 103      24.054  31.574  68.977  1.00  0.00           H
ATOM   1700  HB3 GLU X 103      22.672  32.700  69.032  1.00  0.00           H
ATOM   1701  CG  GLU X 103      23.573  32.158  70.924  1.00  0.00           C
ATOM   1702  HG2 GLU X 103      24.565  31.903  71.297  1.00  0.00           H
ATOM   1703  HG3 GLU X 103      22.848  31.354  71.046  1.00  0.00           H
ATOM   1704  CD  GLU X 103      22.947  33.268  71.683  1.00  0.00           C
ATOM   1705  OE1 GLU X 103      21.895  33.789  71.146  1.00  0.00           O
ATOM   1706  OE2 GLU X 103      23.420  33.780  72.730  1.00  0.00           O
ATOM   1707  C   GLU X 103      26.092  33.387  69.228  1.00  0.00           C
ATOM   1708  O   GLU X 103      26.658  33.820  70.246  1.00  0.00           O
ATOM   1709  N   PRO X 104      26.785  32.727  68.255  1.00  0.00           N
ATOM   1710  CD  PRO X 104      26.391  31.777  67.208  1.00  0.00           C
ATOM   1711  HD2 PRO X 104      26.043  32.217  66.273  1.00  0.00           H
ATOM   1712  HD3 PRO X 104      25.559  31.190  67.599  1.00  0.00           H
ATOM   1713  CG  PRO X 104      27.522  30.830  66.900  1.00  0.00           C
ATOM   1714  HG2 PRO X 104      27.553  29.950  67.543  1.00  0.00           H
ATOM   1715  HG3 PRO X 104      27.486  30.510  65.859  1.00  0.00           H
ATOM   1716  CB  PRO X 104      28.721  31.672  67.251  1.00  0.00           C
ATOM   1717  HB2 PRO X 104      29.619  31.080  67.426  1.00  0.00           H
ATOM   1718  HB3 PRO X 104      29.046  32.297  66.419  1.00  0.00           H
ATOM   1719  CA  PRO X 104      28.235  32.561  68.423  1.00  0.00           C
ATOM   1720  HA  PRO X 104      28.412  31.979  69.327  1.00  0.00           H
ATOM   1721  C   PRO X 104      28.894  33.946  68.431  1.00  0.00           C
ATOM   1722  O   PRO X 104      29.820  34.196  69.211  1.00  0.00           O
ATOM   1723  N   LEU X 105      28.469  34.963  67.605  1.00  0.00           N
ATOM   1724  H   LEU X 105      27.886  34.714  66.818  1.00  0.00           H
ATOM   1725  CA  LEU X 105      28.985  36.261  67.601  1.00  0.00           C
ATOM   1726  HA  LEU X 105      30.067  36.200  67.477  1.00  0.00           H
ATOM   1727  CB  LEU X 105      28.459  36.991  66.324  1.00  0.00           C
ATOM   1728  HB2 LEU X 105      27.376  36.865  66.337  1.00  0.00           H
ATOM   1729  HB3 LEU X 105      28.851  36.493  65.437  1.00  0.00           H
ATOM   1730  CG  LEU X 105      28.873  38.478  66.285  1.00  0.00           C
ATOM   1731  HG  LEU X 105      28.719  38.901  67.277  1.00  0.00           H
ATOM   1732  CD1 LEU X 105      30.387  38.468  65.889  1.00  0.00           C
ATOM   1733 HD11 LEU X 105      30.649  39.525  65.848  1.00  0.00           H
ATOM   1734 HD12 LEU X 105      31.041  37.991  66.620  1.00  0.00           H
ATOM   1735 HD13 LEU X 105      30.510  38.048  64.891  1.00  0.00           H
ATOM   1736  CD2 LEU X 105      27.967  39.273  65.304  1.00  0.00           C
ATOM   1737 HD21 LEU X 105      28.150  38.868  64.308  1.00  0.00           H
ATOM   1738 HD22 LEU X 105      26.927  39.168  65.612  1.00  0.00           H
ATOM   1739 HD23 LEU X 105      28.198  40.336  65.234  1.00  0.00           H
ATOM   1740  C   LEU X 105      28.753  37.025  68.908  1.00  0.00           C
ATOM   1741  O   LEU X 105      29.703  37.682  69.405  1.00  0.00           O
ATOM   1742  N   GLU X 106      27.667  36.774  69.610  1.00  0.00           N
ATOM   1743  H   GLU X 106      26.941  36.185  69.226  1.00  0.00           H
ATOM   1744  CA  GLU X 106      27.438  37.271  71.017  1.00  0.00           C
ATOM   1745  HA  GLU X 106      27.564  38.353  71.066  1.00  0.00           H
ATOM   1746  CB  GLU X 106      26.036  37.012  71.483  1.00  0.00           C
ATOM   1747  HB2 GLU X 106      25.895  37.336  72.514  1.00  0.00           H
ATOM   1748  HB3 GLU X 106      25.935  35.930  71.576  1.00  0.00           H
ATOM   1749  CG  GLU X 106      24.848  37.728  70.753  1.00  0.00           C
ATOM   1750  HG2 GLU X 106      24.746  37.286  69.761  1.00  0.00           H
ATOM   1751  HG3 GLU X 106      25.120  38.756  70.514  1.00  0.00           H
ATOM   1752  CD  GLU X 106      23.604  37.651  71.614  1.00  0.00           C
ATOM   1753  OE1 GLU X 106      22.491  37.679  71.082  1.00  0.00           O
ATOM   1754  OE2 GLU X 106      23.685  37.741  72.868  1.00  0.00           O
ATOM   1755  C   GLU X 106      28.433  36.611  72.005  1.00  0.00           C
ATOM   1756  O   GLU X 106      28.826  37.248  73.017  1.00  0.00           O
ATOM   1757  N   GLN X 107      28.800  35.316  71.863  1.00  0.00           N
ATOM   1758  H   GLN X 107      28.509  34.791  71.050  1.00  0.00           H
ATOM   1759  CA  GLN X 107      29.776  34.603  72.667  1.00  0.00           C
ATOM   1760  HA  GLN X 107      29.444  34.869  73.670  1.00  0.00           H
ATOM   1761  CB  GLN X 107      29.649  33.100  72.406  1.00  0.00           C
ATOM   1762  HB2 GLN X 107      29.816  33.036  71.331  1.00  0.00           H
ATOM   1763  HB3 GLN X 107      28.649  32.798  72.717  1.00  0.00           H
ATOM   1764  CG  GLN X 107      30.772  32.443  73.213  1.00  0.00           C
ATOM   1765  HG2 GLN X 107      30.831  32.894  74.204  1.00  0.00           H
ATOM   1766  HG3 GLN X 107      31.738  32.705  72.781  1.00  0.00           H
ATOM   1767  CD  GLN X 107      30.457  30.967  73.342  1.00  0.00           C
ATOM   1768  OE1 GLN X 107      29.548  30.597  74.039  1.00  0.00           O
ATOM   1769  NE2 GLN X 107      31.110  30.082  72.597  1.00  0.00           N
ATOM   1770 HE21 GLN X 107      31.851  30.290  71.943  1.00  0.00           H
ATOM   1771 HE22 GLN X 107      30.822  29.128  72.764  1.00  0.00           H
ATOM   1772  C   GLN X 107      31.192  35.158  72.435  1.00  0.00           C
ATOM   1773  O   GLN X 107      32.102  35.058  73.279  1.00  0.00           O
ATOM   1774  N   LEU X 108      31.544  35.710  71.278  1.00  0.00           N
ATOM   1775  H   LEU X 108      30.860  35.599  70.543  1.00  0.00           H
ATOM   1776  CA  LEU X 108      32.723  36.542  71.042  1.00  0.00           C
ATOM   1777  HA  LEU X 108      33.467  35.920  71.541  1.00  0.00           H
ATOM   1778  CB  LEU X 108      33.063  36.804  69.560  1.00  0.00           C
ATOM   1779  HB2 LEU X 108      33.909  37.491  69.562  1.00  0.00           H
ATOM   1780  HB3 LEU X 108      32.134  37.257  69.214  1.00  0.00           H
ATOM   1781  CG  LEU X 108      33.674  35.567  68.814  1.00  0.00           C
ATOM   1782  HG  LEU X 108      34.529  35.277  69.425  1.00  0.00           H
ATOM   1783  CD1 LEU X 108      32.814  34.341  68.468  1.00  0.00           C
ATOM   1784 HD11 LEU X 108      33.505  33.599  68.068  1.00  0.00           H
ATOM   1785 HD12 LEU X 108      32.387  33.863  69.350  1.00  0.00           H
ATOM   1786 HD13 LEU X 108      31.944  34.522  67.837  1.00  0.00           H
ATOM   1787  CD2 LEU X 108      34.218  36.096  67.472  1.00  0.00           C
ATOM   1788 HD21 LEU X 108      33.479  36.736  66.988  1.00  0.00           H
ATOM   1789 HD22 LEU X 108      35.152  36.601  67.716  1.00  0.00           H
ATOM   1790 HD23 LEU X 108      34.368  35.268  66.779  1.00  0.00           H
ATOM   1791  C   LEU X 108      32.765  37.793  71.899  1.00  0.00           C
ATOM   1792  O   LEU X 108      33.757  38.115  72.517  1.00  0.00           O
ATOM   1793  N   ILE X 109      31.671  38.554  71.850  1.00  0.00           N
ATOM   1794  H   ILE X 109      30.958  38.265  71.195  1.00  0.00           H
ATOM   1795  CA  ILE X 109      31.437  39.844  72.517  1.00  0.00           C
ATOM   1796  HA  ILE X 109      32.352  40.380  72.266  1.00  0.00           H
ATOM   1797  CB  ILE X 109      30.219  40.531  71.896  1.00  0.00           C
ATOM   1798  HB  ILE X 109      29.402  39.811  71.957  1.00  0.00           H
ATOM   1799  CG2 ILE X 109      29.706  41.746  72.687  1.00  0.00           C
ATOM   1800 HG21 ILE X 109      30.587  42.311  72.993  1.00  0.00           H
ATOM   1801 HG22 ILE X 109      28.904  42.253  72.152  1.00  0.00           H
ATOM   1802 HG23 ILE X 109      29.171  41.525  73.611  1.00  0.00           H
ATOM   1803  CG1 ILE X 109      30.479  41.028  70.393  1.00  0.00           C
ATOM   1804 HG12 ILE X 109      31.209  40.352  69.949  1.00  0.00           H
ATOM   1805 HG13 ILE X 109      30.815  42.065  70.354  1.00  0.00           H
ATOM   1806  CD1 ILE X 109      29.244  40.897  69.571  1.00  0.00           C
ATOM   1807 HD11 ILE X 109      29.633  40.876  68.553  1.00  0.00           H
ATOM   1808 HD12 ILE X 109      28.629  40.002  69.665  1.00  0.00           H
ATOM   1809 HD13 ILE X 109      28.608  41.761  69.765  1.00  0.00           H
ATOM   1810  C   ILE X 109      31.417  39.628  74.055  1.00  0.00           C
ATOM   1811  O   ILE X 109      31.939  40.436  74.809  1.00  0.00           O
ATOM   1812  N   GLN X 110      30.718  38.561  74.492  1.00  0.00           N
ATOM   1813  H   GLN X 110      30.393  37.890  73.811  1.00  0.00           H
ATOM   1814  CA  GLN X 110      30.589  38.098  75.885  1.00  0.00           C
ATOM   1815  HA  GLN X 110      30.404  38.915  76.583  1.00  0.00           H
ATOM   1816  CB  GLN X 110      29.455  37.057  76.055  1.00  0.00           C
ATOM   1817  HB2 GLN X 110      29.565  36.495  76.983  1.00  0.00           H
ATOM   1818  HB3 GLN X 110      29.656  36.256  75.345  1.00  0.00           H
ATOM   1819  CG  GLN X 110      27.998  37.529  75.850  1.00  0.00           C
ATOM   1820  HG2 GLN X 110      27.384  36.719  75.458  1.00  0.00           H
ATOM   1821  HG3 GLN X 110      27.939  38.340  75.124  1.00  0.00           H
ATOM   1822  CD  GLN X 110      27.406  38.080  77.210  1.00  0.00           C
ATOM   1823  OE1 GLN X 110      27.854  39.088  77.671  1.00  0.00           O
ATOM   1824  NE2 GLN X 110      26.387  37.462  77.821  1.00  0.00           N
ATOM   1825 HE21 GLN X 110      26.009  37.958  78.616  1.00  0.00           H
ATOM   1826 HE22 GLN X 110      26.029  36.597  77.442  1.00  0.00           H
ATOM   1827  C   GLN X 110      31.875  37.507  76.438  1.00  0.00           C
ATOM   1828  O   GLN X 110      31.912  37.153  77.605  1.00  0.00           O
ATOM   1829  N   GLU X 111      32.784  37.075  75.506  1.00  0.00           N
ATOM   1830  H   GLU X 111      32.496  37.004  74.540  1.00  0.00           H
ATOM   1831  CA  GLU X 111      34.162  36.725  75.958  1.00  0.00           C
ATOM   1832  HA  GLU X 111      34.124  36.075  76.832  1.00  0.00           H
ATOM   1833  CB  GLU X 111      34.834  35.848  74.876  1.00  0.00           C
ATOM   1834  HB2 GLU X 111      34.687  36.496  74.012  1.00  0.00           H
ATOM   1835  HB3 GLU X 111      34.265  34.927  74.752  1.00  0.00           H
ATOM   1836  CG  GLU X 111      36.345  35.588  74.924  1.00  0.00           C
ATOM   1837  HG2 GLU X 111      36.788  36.500  75.325  1.00  0.00           H
ATOM   1838  HG3 GLU X 111      36.702  35.575  73.895  1.00  0.00           H
ATOM   1839  CD  GLU X 111      36.839  34.302  75.547  1.00  0.00           C
ATOM   1840  OE1 GLU X 111      36.082  33.644  76.364  1.00  0.00           O
ATOM   1841  OE2 GLU X 111      38.001  33.903  75.170  1.00  0.00           O
ATOM   1842  C   GLU X 111      34.967  37.978  76.311  1.00  0.00           C
ATOM   1843  O   GLU X 111      35.690  38.057  77.339  1.00  0.00           O
ATOM   1844  N   CYS X 112      34.939  38.975  75.464  1.00  0.00           N
ATOM   1845  H   CYS X 112      34.400  38.895  74.614  1.00  0.00           H
ATOM   1846  CA  CYS X 112      35.631  40.268  75.630  1.00  0.00           C
ATOM   1847  HA  CYS X 112      35.646  40.542  76.685  1.00  0.00           H
ATOM   1848  CB  CYS X 112      37.096  40.067  75.167  1.00  0.00           C
ATOM   1849  HB2 CYS X 112      37.204  39.948  74.089  1.00  0.00           H
ATOM   1850  HB3 CYS X 112      37.388  39.145  75.670  1.00  0.00           H
ATOM   1851  SG  CYS X 112      38.104  41.469  75.630  1.00  0.00           S
ATOM   1852  HG  CYS X 112      37.737  41.674  76.898  1.00  0.00           H
ATOM   1853  C   CYS X 112      34.991  41.478  74.981  1.00  0.00           C
ATOM   1854  O   CYS X 112      34.625  41.339  73.782  1.00  0.00           O
ATOM   1855  N   ARG X 113      34.871  42.669  75.622  1.00  0.00           N
ATOM   1856  H   ARG X 113      35.241  42.814  76.550  1.00  0.00           H
ATOM   1857  CA  ARG X 113      34.139  43.850  75.136  1.00  0.00           C
ATOM   1858  HA  ARG X 113      33.247  43.501  74.616  1.00  0.00           H
ATOM   1859  CB  ARG X 113      33.663  44.631  76.390  1.00  0.00           C
ATOM   1860  HB2 ARG X 113      34.430  45.332  76.720  1.00  0.00           H
ATOM   1861  HB3 ARG X 113      33.338  43.896  77.127  1.00  0.00           H
ATOM   1862  CG  ARG X 113      32.364  45.467  76.052  1.00  0.00           C
ATOM   1863  HG2 ARG X 113      31.476  44.838  76.116  1.00  0.00           H
ATOM   1864  HG3 ARG X 113      32.431  45.990  75.098  1.00  0.00           H
ATOM   1865  CD  ARG X 113      32.080  46.633  77.043  1.00  0.00           C
ATOM   1866  HD2 ARG X 113      32.902  47.349  77.043  1.00  0.00           H
ATOM   1867  HD3 ARG X 113      32.100  46.240  78.060  1.00  0.00           H
ATOM   1868  NE  ARG X 113      30.738  47.185  76.782  1.00  0.00           N
ATOM   1869  HE  ARG X 113      29.938  46.734  77.203  1.00  0.00           H
ATOM   1870  CZ  ARG X 113      30.435  48.163  75.974  1.00  0.00           C
ATOM   1871  NH1 ARG X 113      31.338  48.969  75.442  1.00  0.00           N
ATOM   1872 HH11 ARG X 113      31.126  49.738  74.823  1.00  0.00           H
ATOM   1873 HH12 ARG X 113      32.278  48.893  75.806  1.00  0.00           H
ATOM   1874  NH2 ARG X 113      29.185  48.356  75.749  1.00  0.00           N
ATOM   1875 HH21 ARG X 113      28.538  47.588  75.852  1.00  0.00           H
ATOM   1876 HH22 ARG X 113      28.997  49.164  75.173  1.00  0.00           H
ATOM   1877  C   ARG X 113      35.021  44.725  74.211  1.00  0.00           C
ATOM   1878  O   ARG X 113      35.947  45.383  74.732  1.00  0.00           O
ATOM   1879  N   PRO X 114      34.621  44.883  72.917  1.00  0.00           N
ATOM   1880  CD  PRO X 114      33.715  44.073  72.198  1.00  0.00           C
ATOM   1881  HD2 PRO X 114      32.727  44.074  72.659  1.00  0.00           H
ATOM   1882  HD3 PRO X 114      34.239  43.130  72.048  1.00  0.00           H
ATOM   1883  CG  PRO X 114      33.723  44.612  70.791  1.00  0.00           C
ATOM   1884  HG2 PRO X 114      33.654  43.766  70.107  1.00  0.00           H
ATOM   1885  HG3 PRO X 114      32.873  45.260  70.580  1.00  0.00           H
ATOM   1886  CB  PRO X 114      34.963  45.388  70.661  1.00  0.00           C
ATOM   1887  HB2 PRO X 114      35.851  44.863  70.307  1.00  0.00           H
ATOM   1888  HB3 PRO X 114      34.791  46.239  70.003  1.00  0.00           H
ATOM   1889  CA  PRO X 114      35.242  45.863  72.071  1.00  0.00           C
ATOM   1890  HA  PRO X 114      36.328  45.880  72.170  1.00  0.00           H
ATOM   1891  C   PRO X 114      34.573  47.276  72.368  1.00  0.00           C
ATOM   1892  O   PRO X 114      33.535  47.406  73.000  1.00  0.00           O
ATOM   1893  N   ASP X 115      35.184  48.366  71.877  1.00  0.00           N
ATOM   1894  H   ASP X 115      36.000  48.267  71.290  1.00  0.00           H
ATOM   1895  CA  ASP X 115      34.515  49.639  71.904  1.00  0.00           C
ATOM   1896  HA  ASP X 115      33.806  49.657  72.732  1.00  0.00           H
ATOM   1897  CB  ASP X 115      35.568  50.743  72.041  1.00  0.00           C
ATOM   1898  HB2 ASP X 115      35.086  51.720  72.010  1.00  0.00           H
ATOM   1899  HB3 ASP X 115      36.338  50.736  71.270  1.00  0.00           H
ATOM   1900  CG  ASP X 115      36.345  50.625  73.359  1.00  0.00           C
ATOM   1901  OD1 ASP X 115      35.605  50.771  74.394  1.00  0.00           O
ATOM   1902  OD2 ASP X 115      37.609  50.330  73.454  1.00  0.00           O
ATOM   1903  C   ASP X 115      33.607  49.982  70.715  1.00  0.00           C
ATOM   1904  O   ASP X 115      32.746  50.864  70.742  1.00  0.00           O
ATOM   1905  N   CYS X 116      33.645  49.109  69.720  1.00  0.00           N
ATOM   1906  H   CYS X 116      34.482  48.545  69.767  1.00  0.00           H
ATOM   1907  CA  CYS X 116      32.944  49.188  68.470  1.00  0.00           C
ATOM   1908  HA  CYS X 116      31.893  49.413  68.651  1.00  0.00           H
ATOM   1909  CB  CYS X 116      33.567  50.291  67.540  1.00  0.00           C
ATOM   1910  HB2 CYS X 116      34.366  49.797  66.988  1.00  0.00           H
ATOM   1911  HB3 CYS X 116      33.843  51.224  68.031  1.00  0.00           H
ATOM   1912  SG  CYS X 116      32.232  50.701  66.355  1.00  0.00           S
ATOM   1913  HG  CYS X 116      33.018  51.192  65.393  1.00  0.00           H
ATOM   1914  C   CYS X 116      32.871  47.848  67.701  1.00  0.00           C
ATOM   1915  O   CYS X 116      33.839  47.092  67.831  1.00  0.00           O
ATOM   1916  N   LEU X 117      31.760  47.677  66.980  1.00  0.00           N
ATOM   1917  H   LEU X 117      31.031  48.375  67.043  1.00  0.00           H
ATOM   1918  CA  LEU X 117      31.566  46.623  65.979  1.00  0.00           C
ATOM   1919  HA  LEU X 117      32.486  46.040  65.938  1.00  0.00           H
ATOM   1920  CB  LEU X 117      30.437  45.684  66.502  1.00  0.00           C
ATOM   1921  HB2 LEU X 117      29.626  46.337  66.824  1.00  0.00           H
ATOM   1922  HB3 LEU X 117      30.762  45.235  67.440  1.00  0.00           H
ATOM   1923  CG  LEU X 117      29.990  44.594  65.521  1.00  0.00           C
ATOM   1924  HG  LEU X 117      29.613  45.047  64.604  1.00  0.00           H
ATOM   1925  CD1 LEU X 117      31.215  43.744  65.073  1.00  0.00           C
ATOM   1926 HD11 LEU X 117      31.809  43.285  65.863  1.00  0.00           H
ATOM   1927 HD12 LEU X 117      31.017  42.913  64.397  1.00  0.00           H
ATOM   1928 HD13 LEU X 117      31.986  44.267  64.509  1.00  0.00           H
ATOM   1929  CD2 LEU X 117      29.040  43.509  65.929  1.00  0.00           C
ATOM   1930 HD21 LEU X 117      28.149  44.026  66.286  1.00  0.00           H
ATOM   1931 HD22 LEU X 117      28.814  42.793  65.139  1.00  0.00           H
ATOM   1932 HD23 LEU X 117      29.392  42.996  66.823  1.00  0.00           H
ATOM   1933  C   LEU X 117      31.364  47.144  64.518  1.00  0.00           C
ATOM   1934  O   LEU X 117      30.248  47.498  64.127  1.00  0.00           O
ATOM   1935  N   VAL X 118      32.416  47.105  63.709  1.00  0.00           N
ATOM   1936  H   VAL X 118      33.301  46.768  64.060  1.00  0.00           H
ATOM   1937  CA  VAL X 118      32.362  47.149  62.263  1.00  0.00           C
ATOM   1938  HA  VAL X 118      31.678  47.962  62.017  1.00  0.00           H
ATOM   1939  CB  VAL X 118      33.675  47.636  61.627  1.00  0.00           C
ATOM   1940  HB  VAL X 118      34.461  46.998  62.031  1.00  0.00           H
ATOM   1941  CG1 VAL X 118      33.897  47.609  60.115  1.00  0.00           C
ATOM   1942 HG11 VAL X 118      33.914  46.563  59.806  1.00  0.00           H
ATOM   1943 HG12 VAL X 118      33.092  47.951  59.464  1.00  0.00           H
ATOM   1944 HG13 VAL X 118      34.787  48.174  59.839  1.00  0.00           H
ATOM   1945  CG2 VAL X 118      34.029  49.123  62.030  1.00  0.00           C
ATOM   1946 HG21 VAL X 118      34.991  49.364  61.580  1.00  0.00           H
ATOM   1947 HG22 VAL X 118      33.256  49.794  61.654  1.00  0.00           H
ATOM   1948 HG23 VAL X 118      34.137  49.297  63.101  1.00  0.00           H
ATOM   1949  C   VAL X 118      31.835  45.909  61.601  1.00  0.00           C
ATOM   1950  O   VAL X 118      32.248  44.861  61.993  1.00  0.00           O
ATOM   1951  N   SER X 119      30.988  46.074  60.517  1.00  0.00           N
ATOM   1952  H   SER X 119      30.705  47.002  60.236  1.00  0.00           H
ATOM   1953  CA  SER X 119      30.425  44.956  59.851  1.00  0.00           C
ATOM   1954  HA  SER X 119      31.235  44.262  59.626  1.00  0.00           H
ATOM   1955  CB  SER X 119      29.392  44.190  60.666  1.00  0.00           C
ATOM   1956  HB2 SER X 119      29.575  44.301  61.735  1.00  0.00           H
ATOM   1957  HB3 SER X 119      29.334  43.140  60.379  1.00  0.00           H
ATOM   1958  OG  SER X 119      28.153  44.653  60.354  1.00  0.00           O
ATOM   1959  HG  SER X 119      27.446  44.254  60.867  1.00  0.00           H
ATOM   1960  C   SER X 119      29.986  45.280  58.439  1.00  0.00           C
ATOM   1961  O   SER X 119      29.801  46.477  58.124  1.00  0.00           O
ATOM   1962  N   ASP X 120      29.833  44.231  57.606  1.00  0.00           N
ATOM   1963  H   ASP X 120      30.152  43.310  57.872  1.00  0.00           H
ATOM   1964  CA  ASP X 120      29.398  44.443  56.228  1.00  0.00           C
ATOM   1965  HA  ASP X 120      29.985  45.275  55.838  1.00  0.00           H
ATOM   1966  CB  ASP X 120      29.563  43.185  55.487  1.00  0.00           C
ATOM   1967  HB2 ASP X 120      28.704  42.586  55.791  1.00  0.00           H
ATOM   1968  HB3 ASP X 120      30.385  42.654  55.967  1.00  0.00           H
ATOM   1969  CG  ASP X 120      29.649  43.244  54.013  1.00  0.00           C
ATOM   1970  OD1 ASP X 120      28.666  43.599  53.336  1.00  0.00           O
ATOM   1971  OD2 ASP X 120      30.702  42.868  53.430  1.00  0.00           O
ATOM   1972  C   ASP X 120      27.951  44.913  56.095  1.00  0.00           C
ATOM   1973  O   ASP X 120      27.097  44.651  56.925  1.00  0.00           O
ATOM   1974  N   MET X 121      27.615  45.594  54.986  1.00  0.00           N
ATOM   1975  H   MET X 121      28.281  45.750  54.243  1.00  0.00           H
ATOM   1976  CA  MET X 121      26.266  46.131  54.808  1.00  0.00           C
ATOM   1977  HA  MET X 121      26.011  46.670  55.720  1.00  0.00           H
ATOM   1978  CB  MET X 121      26.351  46.998  53.565  1.00  0.00           C
ATOM   1979  HB2 MET X 121      27.098  47.781  53.704  1.00  0.00           H
ATOM   1980  HB3 MET X 121      25.345  47.404  53.464  1.00  0.00           H
ATOM   1981  CG  MET X 121      26.566  46.377  52.273  1.00  0.00           C
ATOM   1982  HG2 MET X 121      25.762  45.665  52.083  1.00  0.00           H
ATOM   1983  HG3 MET X 121      27.423  45.717  52.406  1.00  0.00           H
ATOM   1984  SD  MET X 121      26.848  47.353  50.767  1.00  0.00           S
ATOM   1985  CE  MET X 121      25.111  47.750  50.393  1.00  0.00           C
ATOM   1986  HE1 MET X 121      25.028  48.233  49.419  1.00  0.00           H
ATOM   1987  HE2 MET X 121      24.538  46.825  50.457  1.00  0.00           H
ATOM   1988  HE3 MET X 121      24.762  48.453  51.149  1.00  0.00           H
ATOM   1989  C   MET X 121      25.263  44.925  54.683  1.00  0.00           C
ATOM   1990  O   MET X 121      24.093  45.036  55.078  1.00  0.00           O
ATOM   1991  N   PHE X 122      25.771  43.752  54.197  1.00  0.00           N
ATOM   1992  H   PHE X 122      26.676  43.853  53.759  1.00  0.00           H
ATOM   1993  CA  PHE X 122      25.178  42.468  54.164  1.00  0.00           C
ATOM   1994  HA  PHE X 122      24.268  42.525  53.567  1.00  0.00           H
ATOM   1995  CB  PHE X 122      26.029  41.480  53.339  1.00  0.00           C
ATOM   1996  HB2 PHE X 122      26.797  41.152  54.039  1.00  0.00           H
ATOM   1997  HB3 PHE X 122      26.538  42.038  52.553  1.00  0.00           H
ATOM   1998  CG  PHE X 122      25.396  40.240  52.767  1.00  0.00           C
ATOM   1999  CD1 PHE X 122      24.803  40.291  51.479  1.00  0.00           C
ATOM   2000  HD1 PHE X 122      24.701  41.246  50.984  1.00  0.00           H
ATOM   2001  CE1 PHE X 122      24.284  39.162  50.862  1.00  0.00           C
ATOM   2002  HE1 PHE X 122      23.831  39.179  49.882  1.00  0.00           H
ATOM   2003  CZ  PHE X 122      24.454  37.954  51.498  1.00  0.00           C
ATOM   2004  HZ  PHE X 122      24.165  37.038  51.005  1.00  0.00           H
ATOM   2005  CE2 PHE X 122      24.985  37.891  52.818  1.00  0.00           C
ATOM   2006  HE2 PHE X 122      24.972  36.931  53.312  1.00  0.00           H
ATOM   2007  CD2 PHE X 122      25.455  39.053  53.448  1.00  0.00           C
ATOM   2008  HD2 PHE X 122      25.816  39.048  54.466  1.00  0.00           H
ATOM   2009  C   PHE X 122      24.728  41.835  55.501  1.00  0.00           C
ATOM   2010  O   PHE X 122      23.970  40.900  55.487  1.00  0.00           O
ATOM   2011  N   LEU X 123      25.223  42.320  56.640  1.00  0.00           N
ATOM   2012  H   LEU X 123      25.600  43.250  56.527  1.00  0.00           H
ATOM   2013  CA  LEU X 123      24.989  41.790  57.970  1.00  0.00           C
ATOM   2014  HA  LEU X 123      24.459  40.858  57.771  1.00  0.00           H
ATOM   2015  CB  LEU X 123      26.376  41.554  58.593  1.00  0.00           C
ATOM   2016  HB2 LEU X 123      26.207  41.142  59.588  1.00  0.00           H
ATOM   2017  HB3 LEU X 123      26.870  42.526  58.600  1.00  0.00           H
ATOM   2018  CG  LEU X 123      27.313  40.531  57.917  1.00  0.00           C
ATOM   2019  HG  LEU X 123      27.590  41.033  56.990  1.00  0.00           H
ATOM   2020  CD1 LEU X 123      28.612  40.272  58.676  1.00  0.00           C
ATOM   2021 HD11 LEU X 123      28.950  41.244  59.035  1.00  0.00           H
ATOM   2022 HD12 LEU X 123      28.456  39.545  59.473  1.00  0.00           H
ATOM   2023 HD13 LEU X 123      29.336  39.849  57.980  1.00  0.00           H
ATOM   2024  CD2 LEU X 123      26.596  39.246  57.572  1.00  0.00           C
ATOM   2025 HD21 LEU X 123      27.182  38.361  57.321  1.00  0.00           H
ATOM   2026 HD22 LEU X 123      26.034  38.870  58.426  1.00  0.00           H
ATOM   2027 HD23 LEU X 123      25.857  39.308  56.773  1.00  0.00           H
ATOM   2028  C   LEU X 123      24.076  42.795  58.746  1.00  0.00           C
ATOM   2029  O   LEU X 123      24.470  43.132  59.885  1.00  0.00           O
ATOM   2030  N   PRO X 124      22.938  43.259  58.154  1.00  0.00           N
ATOM   2031  CD  PRO X 124      22.042  42.586  57.277  1.00  0.00           C
ATOM   2032  HD2 PRO X 124      22.036  41.500  57.367  1.00  0.00           H
ATOM   2033  HD3 PRO X 124      22.350  42.818  56.257  1.00  0.00           H
ATOM   2034  CG  PRO X 124      20.628  43.221  57.347  1.00  0.00           C
ATOM   2035  HG2 PRO X 124      20.207  43.238  56.342  1.00  0.00           H
ATOM   2036  HG3 PRO X 124      20.029  42.684  58.082  1.00  0.00           H
ATOM   2037  CB  PRO X 124      21.009  44.560  57.965  1.00  0.00           C
ATOM   2038  HB2 PRO X 124      21.391  45.180  57.154  1.00  0.00           H
ATOM   2039  HB3 PRO X 124      20.186  44.919  58.582  1.00  0.00           H
ATOM   2040  CA  PRO X 124      22.100  44.256  58.904  1.00  0.00           C
ATOM   2041  HA  PRO X 124      22.708  45.117  59.180  1.00  0.00           H
ATOM   2042  C   PRO X 124      21.626  43.840  60.259  1.00  0.00           C
ATOM   2043  O   PRO X 124      21.546  44.719  61.186  1.00  0.00           O
ATOM   2044  N   TRP X 125      21.326  42.574  60.505  1.00  0.00           N
ATOM   2045  H   TRP X 125      21.374  41.917  59.739  1.00  0.00           H
ATOM   2046  CA  TRP X 125      21.066  42.003  61.821  1.00  0.00           C
ATOM   2047  HA  TRP X 125      20.067  42.348  62.089  1.00  0.00           H
ATOM   2048  CB  TRP X 125      20.933  40.479  61.607  1.00  0.00           C
ATOM   2049  HB2 TRP X 125      20.092  40.275  60.944  1.00  0.00           H
ATOM   2050  HB3 TRP X 125      20.637  40.039  62.559  1.00  0.00           H
ATOM   2051  CG  TRP X 125      22.118  39.825  61.023  1.00  0.00           C
ATOM   2052  CD1 TRP X 125      22.229  39.405  59.767  1.00  0.00           C
ATOM   2053  HD1 TRP X 125      21.504  39.591  58.988  1.00  0.00           H
ATOM   2054  NE1 TRP X 125      23.480  38.809  59.624  1.00  0.00           N
ATOM   2055  HE1 TRP X 125      23.696  38.331  58.761  1.00  0.00           H
ATOM   2056  CE2 TRP X 125      24.158  38.759  60.826  1.00  0.00           C
ATOM   2057  CZ2 TRP X 125      25.369  38.268  61.220  1.00  0.00           C
ATOM   2058  HZ2 TRP X 125      26.030  37.879  60.459  1.00  0.00           H
ATOM   2059  CH2 TRP X 125      25.710  38.180  62.569  1.00  0.00           C
ATOM   2060  HH2 TRP X 125      26.527  37.583  62.948  1.00  0.00           H
ATOM   2061  CZ3 TRP X 125      24.818  38.717  63.535  1.00  0.00           C
ATOM   2062  HZ3 TRP X 125      25.104  38.603  64.571  1.00  0.00           H
ATOM   2063  CE3 TRP X 125      23.641  39.399  63.168  1.00  0.00           C
ATOM   2064  HE3 TRP X 125      22.945  39.773  63.905  1.00  0.00           H
ATOM   2065  CD2 TRP X 125      23.298  39.334  61.771  1.00  0.00           C
ATOM   2066  C   TRP X 125      22.073  42.360  62.974  1.00  0.00           C
ATOM   2067  O   TRP X 125      21.667  42.514  64.140  1.00  0.00           O
ATOM   2068  N   THR X 126      23.337  42.514  62.660  1.00  0.00           N
ATOM   2069  H   THR X 126      23.586  42.310  61.703  1.00  0.00           H
ATOM   2070  CA  THR X 126      24.408  42.846  63.602  1.00  0.00           C
ATOM   2071  HA  THR X 126      24.611  42.030  64.296  1.00  0.00           H
ATOM   2072  CB  THR X 126      25.749  43.028  62.874  1.00  0.00           C
ATOM   2073  HB  THR X 126      26.513  43.249  63.620  1.00  0.00           H
ATOM   2074  CG2 THR X 126      26.233  41.700  62.307  1.00  0.00           C
ATOM   2075 HG21 THR X 126      27.008  41.878  61.562  1.00  0.00           H
ATOM   2076 HG22 THR X 126      26.541  41.041  63.119  1.00  0.00           H
ATOM   2077 HG23 THR X 126      25.382  41.318  61.743  1.00  0.00           H
ATOM   2078  OG1 THR X 126      25.834  44.114  61.937  1.00  0.00           O
ATOM   2079  HG1 THR X 126      25.099  44.066  61.322  1.00  0.00           H
ATOM   2080  C   THR X 126      24.209  44.081  64.466  1.00  0.00           C
ATOM   2081  O   THR X 126      24.901  44.265  65.453  1.00  0.00           O
ATOM   2082  N   THR X 127      23.188  44.921  64.165  1.00  0.00           N
ATOM   2083  H   THR X 127      22.729  44.759  63.280  1.00  0.00           H
ATOM   2084  CA  THR X 127      23.016  46.274  64.725  1.00  0.00           C
ATOM   2085  HA  THR X 127      24.008  46.709  64.851  1.00  0.00           H
ATOM   2086  CB  THR X 127      22.189  47.143  63.809  1.00  0.00           C
ATOM   2087  HB  THR X 127      21.148  46.838  63.699  1.00  0.00           H
ATOM   2088  CG2 THR X 127      22.358  48.638  64.225  1.00  0.00           C
ATOM   2089 HG21 THR X 127      23.364  49.005  64.024  1.00  0.00           H
ATOM   2090 HG22 THR X 127      21.715  49.211  63.556  1.00  0.00           H
ATOM   2091 HG23 THR X 127      22.048  48.906  65.235  1.00  0.00           H
ATOM   2092  OG1 THR X 127      22.752  47.183  62.468  1.00  0.00           O
ATOM   2093  HG1 THR X 127      22.280  46.544  61.927  1.00  0.00           H
ATOM   2094  C   THR X 127      22.304  46.102  66.057  1.00  0.00           C
ATOM   2095  O   THR X 127      22.636  46.682  67.135  1.00  0.00           O
ATOM   2096  N   ASP X 128      21.270  45.343  66.089  1.00  0.00           N
ATOM   2097  H   ASP X 128      20.887  44.904  65.264  1.00  0.00           H
ATOM   2098  CA  ASP X 128      20.567  44.913  67.321  1.00  0.00           C
ATOM   2099  HA  ASP X 128      20.283  45.867  67.766  1.00  0.00           H
ATOM   2100  CB  ASP X 128      19.306  44.158  67.046  1.00  0.00           C
ATOM   2101  HB2 ASP X 128      18.720  43.841  67.908  1.00  0.00           H
ATOM   2102  HB3 ASP X 128      19.604  43.176  66.680  1.00  0.00           H
ATOM   2103  CG  ASP X 128      18.352  44.673  65.943  1.00  0.00           C
ATOM   2104  OD1 ASP X 128      17.344  43.984  65.749  1.00  0.00           O
ATOM   2105  OD2 ASP X 128      18.507  45.697  65.250  1.00  0.00           O
ATOM   2106  C   ASP X 128      21.509  44.092  68.274  1.00  0.00           C
ATOM   2107  O   ASP X 128      21.480  44.212  69.480  1.00  0.00           O
ATOM   2108  N   THR X 129      22.285  43.180  67.581  1.00  0.00           N
ATOM   2109  H   THR X 129      22.234  43.126  66.574  1.00  0.00           H
ATOM   2110  CA  THR X 129      23.286  42.335  68.281  1.00  0.00           C
ATOM   2111  HA  THR X 129      22.835  41.922  69.183  1.00  0.00           H
ATOM   2112  CB  THR X 129      23.846  41.316  67.308  1.00  0.00           C
ATOM   2113  HB  THR X 129      24.554  41.804  66.638  1.00  0.00           H
ATOM   2114  CG2 THR X 129      24.688  40.258  67.975  1.00  0.00           C
ATOM   2115 HG21 THR X 129      25.062  39.400  67.417  1.00  0.00           H
ATOM   2116 HG22 THR X 129      25.537  40.857  68.304  1.00  0.00           H
ATOM   2117 HG23 THR X 129      24.128  39.966  68.864  1.00  0.00           H
ATOM   2118  OG1 THR X 129      22.899  40.532  66.661  1.00  0.00           O
ATOM   2119  HG1 THR X 129      22.466  41.073  65.997  1.00  0.00           H
ATOM   2120  C   THR X 129      24.446  43.116  68.956  1.00  0.00           C
ATOM   2121  O   THR X 129      24.788  42.708  70.059  1.00  0.00           O
ATOM   2122  N   ALA X 130      24.945  44.285  68.489  1.00  0.00           N
ATOM   2123  H   ALA X 130      24.677  44.514  67.542  1.00  0.00           H
ATOM   2124  CA  ALA X 130      25.765  45.210  69.186  1.00  0.00           C
ATOM   2125  HA  ALA X 130      26.634  44.737  69.644  1.00  0.00           H
ATOM   2126  CB  ALA X 130      26.283  46.240  68.231  1.00  0.00           C
ATOM   2127  HB1 ALA X 130      26.772  45.756  67.385  1.00  0.00           H
ATOM   2128  HB2 ALA X 130      25.599  46.996  67.845  1.00  0.00           H
ATOM   2129  HB3 ALA X 130      27.124  46.765  68.684  1.00  0.00           H
ATOM   2130  C   ALA X 130      24.896  45.996  70.289  1.00  0.00           C
ATOM   2131  O   ALA X 130      25.313  46.096  71.476  1.00  0.00           O
ATOM   2132  N   ALA X 131      23.706  46.379  69.897  1.00  0.00           N
ATOM   2133  H   ALA X 131      23.462  46.286  68.922  1.00  0.00           H
ATOM   2134  CA  ALA X 131      22.841  47.198  70.730  1.00  0.00           C
ATOM   2135  HA  ALA X 131      23.512  47.992  71.057  1.00  0.00           H
ATOM   2136  CB  ALA X 131      21.654  47.642  69.856  1.00  0.00           C
ATOM   2137  HB1 ALA X 131      21.025  46.790  69.599  1.00  0.00           H
ATOM   2138  HB2 ALA X 131      21.047  48.354  70.417  1.00  0.00           H
ATOM   2139  HB3 ALA X 131      21.868  48.027  68.860  1.00  0.00           H
ATOM   2140  C   ALA X 131      22.347  46.545  72.046  1.00  0.00           C
ATOM   2141  O   ALA X 131      22.223  47.245  73.068  1.00  0.00           O
ATOM   2142  N   LYS X 132      21.992  45.272  72.011  1.00  0.00           N
ATOM   2143  H   LYS X 132      22.034  44.816  71.110  1.00  0.00           H
ATOM   2144  CA  LYS X 132      21.671  44.548  73.287  1.00  0.00           C
ATOM   2145  HA  LYS X 132      20.907  45.116  73.819  1.00  0.00           H
ATOM   2146  CB  LYS X 132      21.127  43.121  72.958  1.00  0.00           C
ATOM   2147  HB2 LYS X 132      20.327  43.228  72.226  1.00  0.00           H
ATOM   2148  HB3 LYS X 132      20.684  42.631  73.825  1.00  0.00           H
ATOM   2149  CG  LYS X 132      22.292  42.228  72.474  1.00  0.00           C
ATOM   2150  HG2 LYS X 132      22.915  41.823  73.272  1.00  0.00           H
ATOM   2151  HG3 LYS X 132      22.951  42.711  71.753  1.00  0.00           H
ATOM   2152  CD  LYS X 132      21.735  40.967  71.819  1.00  0.00           C
ATOM   2153  HD2 LYS X 132      22.433  40.393  71.211  1.00  0.00           H
ATOM   2154  HD3 LYS X 132      20.983  41.275  71.093  1.00  0.00           H
ATOM   2155  CE  LYS X 132      20.891  40.069  72.803  1.00  0.00           C
ATOM   2156  HE2 LYS X 132      20.365  39.366  72.158  1.00  0.00           H
ATOM   2157  HE3 LYS X 132      20.100  40.701  73.208  1.00  0.00           H
ATOM   2158  NZ  LYS X 132      21.662  39.330  73.865  1.00  0.00           N
ATOM   2159  HZ1 LYS X 132      22.368  38.694  73.523  1.00  0.00           H
ATOM   2160  HZ2 LYS X 132      22.172  39.983  74.443  1.00  0.00           H
ATOM   2161  HZ3 LYS X 132      21.109  38.837  74.551  1.00  0.00           H
ATOM   2162  C   LYS X 132      22.867  44.421  74.311  1.00  0.00           C
ATOM   2163  O   LYS X 132      22.647  44.069  75.463  1.00  0.00           O
ATOM   2164  N   PHE X 133      24.119  44.788  73.869  1.00  0.00           N
ATOM   2165  H   PHE X 133      24.280  44.893  72.878  1.00  0.00           H
ATOM   2166  CA  PHE X 133      25.312  44.932  74.698  1.00  0.00           C
ATOM   2167  HA  PHE X 133      25.092  44.519  75.683  1.00  0.00           H
ATOM   2168  CB  PHE X 133      26.454  43.992  74.157  1.00  0.00           C
ATOM   2169  HB2 PHE X 133      27.468  44.164  74.518  1.00  0.00           H
ATOM   2170  HB3 PHE X 133      26.581  44.151  73.086  1.00  0.00           H
ATOM   2171  CG  PHE X 133      26.201  42.450  74.391  1.00  0.00           C
ATOM   2172  CD1 PHE X 133      25.990  42.045  75.757  1.00  0.00           C
ATOM   2173  HD1 PHE X 133      26.176  42.729  76.572  1.00  0.00           H
ATOM   2174  CE1 PHE X 133      25.507  40.699  76.022  1.00  0.00           C
ATOM   2175  HE1 PHE X 133      25.288  40.376  77.029  1.00  0.00           H
ATOM   2176  CZ  PHE X 133      25.235  39.878  74.961  1.00  0.00           C
ATOM   2177  HZ  PHE X 133      24.918  38.859  75.123  1.00  0.00           H
ATOM   2178  CE2 PHE X 133      25.481  40.247  73.610  1.00  0.00           C
ATOM   2179  HE2 PHE X 133      25.334  39.622  72.741  1.00  0.00           H
ATOM   2180  CD2 PHE X 133      25.914  41.554  73.317  1.00  0.00           C
ATOM   2181  HD2 PHE X 133      25.990  41.890  72.293  1.00  0.00           H
ATOM   2182  C   PHE X 133      25.838  46.382  74.892  1.00  0.00           C
ATOM   2183  O   PHE X 133      26.907  46.620  75.377  1.00  0.00           O
ATOM   2184  N   ASN X 134      24.950  47.312  74.444  1.00  0.00           N
ATOM   2185  H   ASN X 134      24.124  47.091  73.907  1.00  0.00           H
ATOM   2186  CA  ASN X 134      25.281  48.759  74.511  1.00  0.00           C
ATOM   2187  HA  ASN X 134      24.517  49.245  73.904  1.00  0.00           H
ATOM   2188  CB  ASN X 134      25.126  49.240  76.007  1.00  0.00           C
ATOM   2189  HB2 ASN X 134      26.041  48.960  76.530  1.00  0.00           H
ATOM   2190  HB3 ASN X 134      24.259  48.792  76.491  1.00  0.00           H
ATOM   2191  CG  ASN X 134      24.866  50.700  76.074  1.00  0.00           C
ATOM   2192  OD1 ASN X 134      24.002  51.218  75.349  1.00  0.00           O
ATOM   2193  ND2 ASN X 134      25.546  51.470  76.866  1.00  0.00           N
ATOM   2194 HD21 ASN X 134      25.166  52.392  77.029  1.00  0.00           H
ATOM   2195 HD22 ASN X 134      26.315  51.171  77.448  1.00  0.00           H
ATOM   2196  C   ASN X 134      26.610  49.053  73.821  1.00  0.00           C
ATOM   2197  O   ASN X 134      27.320  49.963  74.229  1.00  0.00           O
ATOM   2198  N   ILE X 135      26.887  48.352  72.720  1.00  0.00           N
ATOM   2199  H   ILE X 135      26.240  47.636  72.423  1.00  0.00           H
ATOM   2200  CA  ILE X 135      28.007  48.651  71.784  1.00  0.00           C
ATOM   2201  HA  ILE X 135      28.601  49.472  72.187  1.00  0.00           H
ATOM   2202  CB  ILE X 135      28.832  47.371  71.398  1.00  0.00           C
ATOM   2203  HB  ILE X 135      28.310  46.623  70.800  1.00  0.00           H
ATOM   2204  CG2 ILE X 135      30.183  47.781  70.658  1.00  0.00           C
ATOM   2205 HG21 ILE X 135      30.857  48.427  71.220  1.00  0.00           H
ATOM   2206 HG22 ILE X 135      30.688  46.915  70.230  1.00  0.00           H
ATOM   2207 HG23 ILE X 135      29.849  48.376  69.808  1.00  0.00           H
ATOM   2208  CG1 ILE X 135      29.166  46.698  72.646  1.00  0.00           C
ATOM   2209 HG12 ILE X 135      28.276  46.496  73.242  1.00  0.00           H
ATOM   2210 HG13 ILE X 135      29.817  47.330  73.249  1.00  0.00           H
ATOM   2211  CD1 ILE X 135      29.876  45.371  72.441  1.00  0.00           C
ATOM   2212 HD11 ILE X 135      30.842  45.523  71.960  1.00  0.00           H
ATOM   2213 HD12 ILE X 135      29.933  44.938  73.440  1.00  0.00           H
ATOM   2214 HD13 ILE X 135      29.292  44.652  71.867  1.00  0.00           H
ATOM   2215  C   ILE X 135      27.364  49.316  70.525  1.00  0.00           C
ATOM   2216  O   ILE X 135      26.295  48.810  70.151  1.00  0.00           O
ATOM   2217  N   PRO X 136      27.995  50.360  69.908  1.00  0.00           N
ATOM   2218  CD  PRO X 136      29.181  51.103  70.412  1.00  0.00           C
ATOM   2219  HD2 PRO X 136      29.957  50.435  70.786  1.00  0.00           H
ATOM   2220  HD3 PRO X 136      28.830  51.702  71.253  1.00  0.00           H
ATOM   2221  CG  PRO X 136      29.690  51.899  69.212  1.00  0.00           C
ATOM   2222  HG2 PRO X 136      30.255  52.784  69.504  1.00  0.00           H
ATOM   2223  HG3 PRO X 136      30.295  51.292  68.538  1.00  0.00           H
ATOM   2224  CB  PRO X 136      28.400  52.226  68.419  1.00  0.00           C
ATOM   2225  HB2 PRO X 136      27.854  52.975  68.993  1.00  0.00           H
ATOM   2226  HB3 PRO X 136      28.363  52.457  67.354  1.00  0.00           H
ATOM   2227  CA  PRO X 136      27.699  50.919  68.575  1.00  0.00           C
ATOM   2228  HA  PRO X 136      26.634  51.146  68.515  1.00  0.00           H
ATOM   2229  C   PRO X 136      28.032  49.938  67.502  1.00  0.00           C
ATOM   2230  O   PRO X 136      29.077  49.306  67.483  1.00  0.00           O
ATOM   2231  N   ARG X 137      27.314  49.998  66.307  1.00  0.00           N
ATOM   2232  H   ARG X 137      26.444  50.509  66.332  1.00  0.00           H
ATOM   2233  CA  ARG X 137      27.673  49.327  65.071  1.00  0.00           C
ATOM   2234  HA  ARG X 137      28.643  48.846  65.197  1.00  0.00           H
ATOM   2235  CB  ARG X 137      26.606  48.268  64.612  1.00  0.00           C
ATOM   2236  HB2 ARG X 137      25.633  48.720  64.420  1.00  0.00           H
ATOM   2237  HB3 ARG X 137      26.470  47.565  65.434  1.00  0.00           H
ATOM   2238  CG  ARG X 137      26.945  47.455  63.360  1.00  0.00           C
ATOM   2239  HG2 ARG X 137      26.554  46.466  63.598  1.00  0.00           H
ATOM   2240  HG3 ARG X 137      28.009  47.219  63.366  1.00  0.00           H
ATOM   2241  CD  ARG X 137      26.353  48.035  62.091  1.00  0.00           C
ATOM   2242  HD2 ARG X 137      26.920  48.880  61.699  1.00  0.00           H
ATOM   2243  HD3 ARG X 137      25.312  48.259  62.323  1.00  0.00           H
ATOM   2244  NE  ARG X 137      26.410  47.014  61.022  1.00  0.00           N
ATOM   2245  HE  ARG X 137      27.189  46.372  61.036  1.00  0.00           H
ATOM   2246  CZ  ARG X 137      25.546  46.769  60.070  1.00  0.00           C
ATOM   2247  NH1 ARG X 137      24.409  47.408  60.065  1.00  0.00           N
ATOM   2248 HH11 ARG X 137      23.787  47.258  59.284  1.00  0.00           H
ATOM   2249 HH12 ARG X 137      24.183  47.974  60.871  1.00  0.00           H
ATOM   2250  NH2 ARG X 137      25.715  45.959  59.088  1.00  0.00           N
ATOM   2251 HH21 ARG X 137      26.629  45.559  58.930  1.00  0.00           H
ATOM   2252 HH22 ARG X 137      25.045  45.886  58.337  1.00  0.00           H
ATOM   2253  C   ARG X 137      27.980  50.328  63.967  1.00  0.00           C
ATOM   2254  O   ARG X 137      27.157  51.237  63.752  1.00  0.00           O
ATOM   2255  N   ILE X 138      29.063  50.067  63.222  1.00  0.00           N
ATOM   2256  H   ILE X 138      29.560  49.209  63.417  1.00  0.00           H
ATOM   2257  CA  ILE X 138      29.329  50.823  61.967  1.00  0.00           C
ATOM   2258  HA  ILE X 138      28.668  51.675  61.814  1.00  0.00           H
ATOM   2259  CB  ILE X 138      30.715  51.525  62.236  1.00  0.00           C
ATOM   2260  HB  ILE X 138      31.432  50.847  62.701  1.00  0.00           H
ATOM   2261  CG2 ILE X 138      31.248  52.149  61.035  1.00  0.00           C
ATOM   2262 HG21 ILE X 138      31.503  51.367  60.320  1.00  0.00           H
ATOM   2263 HG22 ILE X 138      30.545  52.759  60.467  1.00  0.00           H
ATOM   2264 HG23 ILE X 138      32.201  52.621  61.271  1.00  0.00           H
ATOM   2265  CG1 ILE X 138      30.464  52.642  63.269  1.00  0.00           C
ATOM   2266 HG12 ILE X 138      29.965  52.143  64.101  1.00  0.00           H
ATOM   2267 HG13 ILE X 138      29.793  53.333  62.760  1.00  0.00           H
ATOM   2268  CD1 ILE X 138      31.648  53.465  63.765  1.00  0.00           C
ATOM   2269 HD11 ILE X 138      31.235  54.183  64.475  1.00  0.00           H
ATOM   2270 HD12 ILE X 138      32.359  52.811  64.270  1.00  0.00           H
ATOM   2271 HD13 ILE X 138      31.978  54.021  62.888  1.00  0.00           H
ATOM   2272  C   ILE X 138      29.352  49.846  60.725  1.00  0.00           C
ATOM   2273  O   ILE X 138      29.973  48.809  60.723  1.00  0.00           O
ATOM   2274  N   VAL X 139      28.615  50.240  59.677  1.00  0.00           N
ATOM   2275  H   VAL X 139      28.162  51.143  59.663  1.00  0.00           H
ATOM   2276  CA  VAL X 139      28.716  49.627  58.352  1.00  0.00           C
ATOM   2277  HA  VAL X 139      28.649  48.547  58.484  1.00  0.00           H
ATOM   2278  CB  VAL X 139      27.563  50.050  57.408  1.00  0.00           C
ATOM   2279  HB  VAL X 139      27.741  50.983  56.873  1.00  0.00           H
ATOM   2280  CG1 VAL X 139      27.442  49.104  56.227  1.00  0.00           C
ATOM   2281 HG11 VAL X 139      28.256  49.250  55.518  1.00  0.00           H
ATOM   2282 HG12 VAL X 139      27.532  48.057  56.517  1.00  0.00           H
ATOM   2283 HG13 VAL X 139      26.460  49.233  55.772  1.00  0.00           H
ATOM   2284  CG2 VAL X 139      26.177  50.165  58.084  1.00  0.00           C
ATOM   2285 HG21 VAL X 139      26.216  51.012  58.769  1.00  0.00           H
ATOM   2286 HG22 VAL X 139      25.400  50.327  57.338  1.00  0.00           H
ATOM   2287 HG23 VAL X 139      26.022  49.258  58.669  1.00  0.00           H
ATOM   2288  C   VAL X 139      30.013  49.955  57.610  1.00  0.00           C
ATOM   2289  O   VAL X 139      30.423  51.092  57.518  1.00  0.00           O
ATOM   2290  N   PHE X 140      30.516  48.959  56.934  1.00  0.00           N
ATOM   2291  H   PHE X 140      30.016  48.083  56.969  1.00  0.00           H
ATOM   2292  CA  PHE X 140      31.403  49.129  55.832  1.00  0.00           C
ATOM   2293  HA  PHE X 140      31.584  50.167  55.554  1.00  0.00           H
ATOM   2294  CB  PHE X 140      32.810  48.541  56.255  1.00  0.00           C
ATOM   2295  HB2 PHE X 140      32.708  47.491  56.530  1.00  0.00           H
ATOM   2296  HB3 PHE X 140      33.204  49.083  57.115  1.00  0.00           H
ATOM   2297  CG  PHE X 140      33.887  48.768  55.200  1.00  0.00           C
ATOM   2298  CD1 PHE X 140      34.654  49.937  55.163  1.00  0.00           C
ATOM   2299  HD1 PHE X 140      34.371  50.597  55.970  1.00  0.00           H
ATOM   2300  CE1 PHE X 140      35.800  50.164  54.332  1.00  0.00           C
ATOM   2301  HE1 PHE X 140      36.405  51.048  54.472  1.00  0.00           H
ATOM   2302  CZ  PHE X 140      36.066  49.116  53.345  1.00  0.00           C
ATOM   2303  HZ  PHE X 140      36.945  49.183  52.721  1.00  0.00           H
ATOM   2304  CE2 PHE X 140      35.247  47.988  53.336  1.00  0.00           C
ATOM   2305  HE2 PHE X 140      35.493  47.181  52.662  1.00  0.00           H
ATOM   2306  CD2 PHE X 140      34.161  47.824  54.216  1.00  0.00           C
ATOM   2307  HD2 PHE X 140      33.729  46.844  54.353  1.00  0.00           H
ATOM   2308  C   PHE X 140      30.861  48.423  54.560  1.00  0.00           C
ATOM   2309  O   PHE X 140      30.095  47.504  54.654  1.00  0.00           O
ATOM   2310  N   HIE X 141      31.299  48.993  53.445  1.00  0.00           N
ATOM   2311  H   HIE X 141      31.858  49.827  53.551  1.00  0.00           H
ATOM   2312  CA  HIE X 141      30.895  48.695  52.142  1.00  0.00           C
ATOM   2313  HA  HIE X 141      30.883  47.615  51.995  1.00  0.00           H
ATOM   2314  CB  HIE X 141      29.547  49.402  51.848  1.00  0.00           C
ATOM   2315  HB2 HIE X 141      28.764  49.240  52.589  1.00  0.00           H
ATOM   2316  HB3 HIE X 141      29.152  48.863  50.987  1.00  0.00           H
ATOM   2317  CG  HIE X 141      29.505  50.962  51.697  1.00  0.00           C
ATOM   2318  ND1 HIE X 141      28.464  51.682  51.187  1.00  0.00           N
ATOM   2319  CE1 HIE X 141      28.728  52.970  51.301  1.00  0.00           C
ATOM   2320  HE1 HIE X 141      28.024  53.785  51.215  1.00  0.00           H
ATOM   2321  NE2 HIE X 141      29.890  53.099  51.954  1.00  0.00           N
ATOM   2322  HE2 HIE X 141      30.386  53.895  52.327  1.00  0.00           H
ATOM   2323  CD2 HIE X 141      30.416  51.838  52.153  1.00  0.00           C
ATOM   2324  HD2 HIE X 141      31.384  51.757  52.625  1.00  0.00           H
ATOM   2325  C   HIE X 141      31.906  49.146  51.047  1.00  0.00           C
ATOM   2326  O   HIE X 141      31.484  49.086  49.915  1.00  0.00           O
ATOM   2327  N   GLY X 142      33.178  49.369  51.318  1.00  0.00           N
ATOM   2328  H   GLY X 142      33.518  49.315  52.268  1.00  0.00           H
ATOM   2329  CA  GLY X 142      34.136  49.991  50.388  1.00  0.00           C
ATOM   2330  HA2 GLY X 142      34.234  49.343  49.517  1.00  0.00           H
ATOM   2331  HA3 GLY X 142      35.076  50.051  50.936  1.00  0.00           H
ATOM   2332  C   GLY X 142      33.696  51.391  49.891  1.00  0.00           C
ATOM   2333  O   GLY X 142      33.377  52.239  50.762  1.00  0.00           O
ATOM   2334  N   THR X 143      33.565  51.531  48.600  1.00  0.00           N
ATOM   2335  H   THR X 143      33.677  50.683  48.063  1.00  0.00           H
ATOM   2336  CA  THR X 143      32.619  52.528  47.974  1.00  0.00           C
ATOM   2337  HA  THR X 143      32.717  52.402  46.896  1.00  0.00           H
ATOM   2338  CB  THR X 143      31.134  52.171  48.330  1.00  0.00           C
ATOM   2339  HB  THR X 143      31.005  52.100  49.410  1.00  0.00           H
ATOM   2340  CG2 THR X 143      30.076  53.218  47.907  1.00  0.00           C
ATOM   2341 HG21 THR X 143      29.128  52.877  48.323  1.00  0.00           H
ATOM   2342 HG22 THR X 143      30.158  54.216  48.337  1.00  0.00           H
ATOM   2343 HG23 THR X 143      29.889  53.229  46.833  1.00  0.00           H
ATOM   2344  OG1 THR X 143      30.871  50.862  47.751  1.00  0.00           O
ATOM   2345  HG1 THR X 143      30.783  50.306  48.528  1.00  0.00           H
ATOM   2346  C   THR X 143      32.980  54.058  48.127  1.00  0.00           C
ATOM   2347  O   THR X 143      33.573  54.520  49.112  1.00  0.00           O
ATOM   2348  N   ASN X 144      32.555  54.843  47.137  1.00  0.00           N
ATOM   2349  H   ASN X 144      32.294  54.513  46.219  1.00  0.00           H
ATOM   2350  CA  ASN X 144      32.654  56.314  47.074  1.00  0.00           C
ATOM   2351  HA  ASN X 144      33.055  56.673  48.021  1.00  0.00           H
ATOM   2352  CB  ASN X 144      33.626  56.789  46.008  1.00  0.00           C
ATOM   2353  HB2 ASN X 144      34.517  56.183  46.170  1.00  0.00           H
ATOM   2354  HB3 ASN X 144      34.024  57.799  46.108  1.00  0.00           H
ATOM   2355  CG  ASN X 144      33.086  56.501  44.631  1.00  0.00           C
ATOM   2356  OD1 ASN X 144      33.210  55.370  44.071  1.00  0.00           O
ATOM   2357  ND2 ASN X 144      32.691  57.522  43.908  1.00  0.00           N
ATOM   2358 HD21 ASN X 144      32.804  58.396  44.402  1.00  0.00           H
ATOM   2359 HD22 ASN X 144      32.834  57.482  42.909  1.00  0.00           H
ATOM   2360  C   ASN X 144      31.232  56.980  46.900  1.00  0.00           C
ATOM   2361  O   ASN X 144      30.191  56.329  46.484  1.00  0.00           O
ATOM   2362  N   TYR X 145      31.114  58.211  47.391  1.00  0.00           N
ATOM   2363  H   TYR X 145      31.946  58.690  47.704  1.00  0.00           H
ATOM   2364  CA  TYR X 145      29.812  58.920  47.428  1.00  0.00           C
ATOM   2365  HA  TYR X 145      29.104  58.291  47.968  1.00  0.00           H
ATOM   2366  CB  TYR X 145      29.933  60.249  48.223  1.00  0.00           C
ATOM   2367  HB2 TYR X 145      29.074  60.919  48.187  1.00  0.00           H
ATOM   2368  HB3 TYR X 145      30.612  60.866  47.635  1.00  0.00           H
ATOM   2369  CG  TYR X 145      30.327  60.107  49.596  1.00  0.00           C
ATOM   2370  CD1 TYR X 145      31.694  60.172  49.987  1.00  0.00           C
ATOM   2371  HD1 TYR X 145      32.390  60.348  49.181  1.00  0.00           H
ATOM   2372  CE1 TYR X 145      32.023  60.069  51.374  1.00  0.00           C
ATOM   2373  HE1 TYR X 145      33.058  60.174  51.665  1.00  0.00           H
ATOM   2374  CZ  TYR X 145      31.000  59.905  52.368  1.00  0.00           C
ATOM   2375  OH  TYR X 145      31.357  59.914  53.639  1.00  0.00           O
ATOM   2376  HH  TYR X 145      30.570  59.817  54.179  1.00  0.00           H
ATOM   2377  CE2 TYR X 145      29.620  59.819  52.030  1.00  0.00           C
ATOM   2378  HE2 TYR X 145      28.799  59.659  52.714  1.00  0.00           H
ATOM   2379  CD2 TYR X 145      29.338  59.998  50.627  1.00  0.00           C
ATOM   2380  HD2 TYR X 145      28.283  59.979  50.396  1.00  0.00           H
ATOM   2381  C   TYR X 145      29.141  59.048  46.060  1.00  0.00           C
ATOM   2382  O   TYR X 145      27.974  58.704  45.929  1.00  0.00           O
ATOM   2383  N   PHE X 146      29.863  59.359  45.038  1.00  0.00           N
ATOM   2384  H   PHE X 146      30.827  59.548  45.275  1.00  0.00           H
ATOM   2385  CA  PHE X 146      29.225  59.566  43.742  1.00  0.00           C
ATOM   2386  HA  PHE X 146      28.453  60.327  43.850  1.00  0.00           H
ATOM   2387  CB  PHE X 146      30.300  60.042  42.774  1.00  0.00           C
ATOM   2388  HB2 PHE X 146      30.967  59.182  42.725  1.00  0.00           H
ATOM   2389  HB3 PHE X 146      30.767  60.930  43.201  1.00  0.00           H
ATOM   2390  CG  PHE X 146      29.981  60.191  41.331  1.00  0.00           C
ATOM   2391  CD1 PHE X 146      30.448  59.199  40.373  1.00  0.00           C
ATOM   2392  HD1 PHE X 146      31.053  58.321  40.544  1.00  0.00           H
ATOM   2393  CE1 PHE X 146      29.922  59.289  39.044  1.00  0.00           C
ATOM   2394  HE1 PHE X 146      30.213  58.601  38.264  1.00  0.00           H
ATOM   2395  CZ  PHE X 146      29.120  60.320  38.617  1.00  0.00           C
ATOM   2396  HZ  PHE X 146      28.693  60.318  37.626  1.00  0.00           H
ATOM   2397  CE2 PHE X 146      28.603  61.274  39.605  1.00  0.00           C
ATOM   2398  HE2 PHE X 146      27.828  61.981  39.347  1.00  0.00           H
ATOM   2399  CD2 PHE X 146      29.070  61.188  40.903  1.00  0.00           C
ATOM   2400  HD2 PHE X 146      28.715  61.838  41.689  1.00  0.00           H
ATOM   2401  C   PHE X 146      28.443  58.360  43.151  1.00  0.00           C
ATOM   2402  O   PHE X 146      27.258  58.401  42.876  1.00  0.00           O
ATOM   2403  N   ALA X 147      28.988  57.131  43.195  1.00  0.00           N
ATOM   2404  H   ALA X 147      29.982  57.217  43.355  1.00  0.00           H
ATOM   2405  CA  ALA X 147      28.442  55.826  42.809  1.00  0.00           C
ATOM   2406  HA  ALA X 147      28.095  55.824  41.776  1.00  0.00           H
ATOM   2407  CB  ALA X 147      29.553  54.770  43.006  1.00  0.00           C
ATOM   2408  HB1 ALA X 147      29.427  53.986  42.259  1.00  0.00           H
ATOM   2409  HB2 ALA X 147      30.494  55.279  42.798  1.00  0.00           H
ATOM   2410  HB3 ALA X 147      29.504  54.313  43.994  1.00  0.00           H
ATOM   2411  C   ALA X 147      27.150  55.495  43.587  1.00  0.00           C
ATOM   2412  O   ALA X 147      26.204  54.887  43.043  1.00  0.00           O
ATOM   2413  N   LEU X 148      27.000  55.868  44.883  1.00  0.00           N
ATOM   2414  H   LEU X 148      27.681  56.445  45.355  1.00  0.00           H
ATOM   2415  CA  LEU X 148      25.784  55.613  45.737  1.00  0.00           C
ATOM   2416  HA  LEU X 148      25.285  54.704  45.402  1.00  0.00           H
ATOM   2417  CB  LEU X 148      26.175  55.468  47.245  1.00  0.00           C
ATOM   2418  HB2 LEU X 148      26.621  56.399  47.596  1.00  0.00           H
ATOM   2419  HB3 LEU X 148      26.944  54.698  47.290  1.00  0.00           H
ATOM   2420  CG  LEU X 148      25.151  55.030  48.341  1.00  0.00           C
ATOM   2421  HG  LEU X 148      24.543  55.915  48.532  1.00  0.00           H
ATOM   2422  CD1 LEU X 148      24.019  54.009  47.956  1.00  0.00           C
ATOM   2423 HD11 LEU X 148      24.529  53.164  47.493  1.00  0.00           H
ATOM   2424 HD12 LEU X 148      23.398  53.769  48.818  1.00  0.00           H
ATOM   2425 HD13 LEU X 148      23.342  54.493  47.252  1.00  0.00           H
ATOM   2426  CD2 LEU X 148      25.808  54.516  49.665  1.00  0.00           C
ATOM   2427 HD21 LEU X 148      26.455  55.301  50.056  1.00  0.00           H
ATOM   2428 HD22 LEU X 148      25.150  54.078  50.416  1.00  0.00           H
ATOM   2429 HD23 LEU X 148      26.528  53.754  49.366  1.00  0.00           H
ATOM   2430  C   LEU X 148      24.752  56.705  45.542  1.00  0.00           C
ATOM   2431  O   LEU X 148      23.605  56.396  45.359  1.00  0.00           O
ATOM   2432  N   CYS X 149      25.061  57.970  45.512  1.00  0.00           N
ATOM   2433  H   CYS X 149      26.000  58.338  45.578  1.00  0.00           H
ATOM   2434  CA  CYS X 149      24.098  59.044  45.210  1.00  0.00           C
ATOM   2435  HA  CYS X 149      23.237  58.926  45.869  1.00  0.00           H
ATOM   2436  CB  CYS X 149      24.675  60.444  45.421  1.00  0.00           C
ATOM   2437  HB2 CYS X 149      23.906  61.217  45.418  1.00  0.00           H
ATOM   2438  HB3 CYS X 149      25.391  60.571  44.609  1.00  0.00           H
ATOM   2439  SG  CYS X 149      25.467  60.605  47.024  1.00  0.00           S
ATOM   2440  HG  CYS X 149      26.520  59.848  46.703  1.00  0.00           H
ATOM   2441  C   CYS X 149      23.524  58.946  43.792  1.00  0.00           C
ATOM   2442  O   CYS X 149      22.287  59.044  43.739  1.00  0.00           O
ATOM   2443  N   VAL X 150      24.325  58.525  42.732  1.00  0.00           N
ATOM   2444  H   VAL X 150      25.296  58.287  42.879  1.00  0.00           H
ATOM   2445  CA  VAL X 150      23.693  58.326  41.413  1.00  0.00           C
ATOM   2446  HA  VAL X 150      23.023  59.166  41.225  1.00  0.00           H
ATOM   2447  CB  VAL X 150      24.790  58.356  40.215  1.00  0.00           C
ATOM   2448  HB  VAL X 150      25.468  59.186  40.413  1.00  0.00           H
ATOM   2449  CG1 VAL X 150      25.801  57.188  40.227  1.00  0.00           C
ATOM   2450 HG11 VAL X 150      26.642  57.472  39.594  1.00  0.00           H
ATOM   2451 HG12 VAL X 150      26.071  56.866  41.233  1.00  0.00           H
ATOM   2452 HG13 VAL X 150      25.298  56.326  39.790  1.00  0.00           H
ATOM   2453  CG2 VAL X 150      24.172  58.569  38.868  1.00  0.00           C
ATOM   2454 HG21 VAL X 150      23.386  57.841  38.666  1.00  0.00           H
ATOM   2455 HG22 VAL X 150      23.621  59.508  38.816  1.00  0.00           H
ATOM   2456 HG23 VAL X 150      24.942  58.664  38.103  1.00  0.00           H
ATOM   2457  C   VAL X 150      22.817  57.102  41.425  1.00  0.00           C
ATOM   2458  O   VAL X 150      21.851  57.037  40.672  1.00  0.00           O
ATOM   2459  N   GLY X 151      23.181  56.160  42.319  1.00  0.00           N
ATOM   2460  H   GLY X 151      24.078  56.209  42.782  1.00  0.00           H
ATOM   2461  CA  GLY X 151      22.420  54.849  42.372  1.00  0.00           C
ATOM   2462  HA2 GLY X 151      22.960  54.102  42.953  1.00  0.00           H
ATOM   2463  HA3 GLY X 151      22.293  54.453  41.364  1.00  0.00           H
ATOM   2464  C   GLY X 151      21.078  54.947  43.005  1.00  0.00           C
ATOM   2465  O   GLY X 151      20.102  54.458  42.456  1.00  0.00           O
ATOM   2466  N   ASP X 152      21.076  55.582  44.179  1.00  0.00           N
ATOM   2467  H   ASP X 152      22.002  55.830  44.497  1.00  0.00           H
ATOM   2468  CA  ASP X 152      19.827  55.762  44.937  1.00  0.00           C
ATOM   2469  HA  ASP X 152      19.396  54.795  45.198  1.00  0.00           H
ATOM   2470  CB  ASP X 152      20.231  56.524  46.201  1.00  0.00           C
ATOM   2471  HB2 ASP X 152      20.779  57.454  46.048  1.00  0.00           H
ATOM   2472  HB3 ASP X 152      20.926  55.930  46.793  1.00  0.00           H
ATOM   2473  CG  ASP X 152      19.102  56.797  47.097  1.00  0.00           C
ATOM   2474  OD1 ASP X 152      18.872  57.924  47.676  1.00  0.00           O
ATOM   2475  OD2 ASP X 152      18.297  55.845  47.280  1.00  0.00           O
ATOM   2476  C   ASP X 152      18.838  56.666  44.167  1.00  0.00           C
ATOM   2477  O   ASP X 152      17.614  56.321  43.994  1.00  0.00           O
ATOM   2478  N   SER X 153      19.410  57.795  43.617  1.00  0.00           N
ATOM   2479  H   SER X 153      20.343  58.051  43.905  1.00  0.00           H
ATOM   2480  CA  SER X 153      18.558  58.667  42.765  1.00  0.00           C
ATOM   2481  HA  SER X 153      17.770  58.803  43.506  1.00  0.00           H
ATOM   2482  CB  SER X 153      19.321  59.977  42.499  1.00  0.00           C
ATOM   2483  HB2 SER X 153      19.981  59.874  41.638  1.00  0.00           H
ATOM   2484  HB3 SER X 153      19.869  60.233  43.406  1.00  0.00           H
ATOM   2485  OG  SER X 153      18.323  60.993  42.265  1.00  0.00           O
ATOM   2486  HG  SER X 153      18.664  61.603  41.606  1.00  0.00           H
ATOM   2487  C   SER X 153      17.961  58.164  41.457  1.00  0.00           C
ATOM   2488  O   SER X 153      16.771  58.401  41.232  1.00  0.00           O
ATOM   2489  N   MET X 154      18.762  57.287  40.786  1.00  0.00           N
ATOM   2490  H   MET X 154      19.729  57.180  41.059  1.00  0.00           H
ATOM   2491  CA  MET X 154      18.274  56.620  39.582  1.00  0.00           C
ATOM   2492  HA  MET X 154      17.810  57.381  38.954  1.00  0.00           H
ATOM   2493  CB  MET X 154      19.447  56.007  38.774  1.00  0.00           C
ATOM   2494  HB2 MET X 154      19.957  55.325  39.453  1.00  0.00           H
ATOM   2495  HB3 MET X 154      20.150  56.784  38.471  1.00  0.00           H
ATOM   2496  CG  MET X 154      19.134  55.130  37.559  1.00  0.00           C
ATOM   2497  HG2 MET X 154      18.596  55.788  36.876  1.00  0.00           H
ATOM   2498  HG3 MET X 154      18.397  54.357  37.779  1.00  0.00           H
ATOM   2499  SD  MET X 154      20.497  54.548  36.552  1.00  0.00           S
ATOM   2500  CE  MET X 154      21.339  53.379  37.690  1.00  0.00           C
ATOM   2501  HE1 MET X 154      22.313  53.204  37.233  1.00  0.00           H
ATOM   2502  HE2 MET X 154      21.464  53.756  38.705  1.00  0.00           H
ATOM   2503  HE3 MET X 154      20.840  52.410  37.663  1.00  0.00           H
ATOM   2504  C   MET X 154      17.228  55.513  39.766  1.00  0.00           C
ATOM   2505  O   MET X 154      16.242  55.498  39.039  1.00  0.00           O
ATOM   2506  N   ARG X 155      17.374  54.682  40.829  1.00  0.00           N
ATOM   2507  H   ARG X 155      18.297  54.583  41.228  1.00  0.00           H
ATOM   2508  CA  ARG X 155      16.368  53.667  41.173  1.00  0.00           C
ATOM   2509  HA  ARG X 155      16.224  53.051  40.286  1.00  0.00           H
ATOM   2510  CB  ARG X 155      16.918  52.743  42.224  1.00  0.00           C
ATOM   2511  HB2 ARG X 155      16.126  52.120  42.640  1.00  0.00           H
ATOM   2512  HB3 ARG X 155      17.224  53.303  43.107  1.00  0.00           H
ATOM   2513  CG  ARG X 155      18.112  51.838  41.743  1.00  0.00           C
ATOM   2514  HG2 ARG X 155      18.913  52.418  41.285  1.00  0.00           H
ATOM   2515  HG3 ARG X 155      17.788  51.150  40.962  1.00  0.00           H
ATOM   2516  CD  ARG X 155      18.573  51.021  42.967  1.00  0.00           C
ATOM   2517  HD2 ARG X 155      17.642  50.610  43.359  1.00  0.00           H
ATOM   2518  HD3 ARG X 155      19.034  51.642  43.736  1.00  0.00           H
ATOM   2519  NE  ARG X 155      19.383  49.821  42.484  1.00  0.00           N
ATOM   2520  HE  ARG X 155      18.861  49.092  42.019  1.00  0.00           H
ATOM   2521  CZ  ARG X 155      20.710  49.648  42.382  1.00  0.00           C
ATOM   2522  NH1 ARG X 155      21.101  48.620  41.719  1.00  0.00           N
ATOM   2523 HH11 ARG X 155      20.414  47.988  41.332  1.00  0.00           H
ATOM   2524 HH12 ARG X 155      22.072  48.341  41.709  1.00  0.00           H
ATOM   2525  NH2 ARG X 155      21.558  50.581  42.813  1.00  0.00           N
ATOM   2526 HH21 ARG X 155      22.494  50.715  42.457  1.00  0.00           H
ATOM   2527 HH22 ARG X 155      21.246  51.277  43.474  1.00  0.00           H
ATOM   2528  C   ARG X 155      15.063  54.258  41.584  1.00  0.00           C
ATOM   2529  O   ARG X 155      14.044  53.810  41.126  1.00  0.00           O
ATOM   2530  N   ARG X 156      15.046  55.310  42.451  1.00  0.00           N
ATOM   2531  H   ARG X 156      15.905  55.700  42.812  1.00  0.00           H
ATOM   2532  CA  ARG X 156      13.726  55.842  42.942  1.00  0.00           C
ATOM   2533  HA  ARG X 156      13.133  54.963  43.194  1.00  0.00           H
ATOM   2534  CB  ARG X 156      13.891  56.459  44.361  1.00  0.00           C
ATOM   2535  HB2 ARG X 156      14.378  55.624  44.865  1.00  0.00           H
ATOM   2536  HB3 ARG X 156      12.864  56.465  44.725  1.00  0.00           H
ATOM   2537  CG  ARG X 156      14.554  57.878  44.482  1.00  0.00           C
ATOM   2538  HG2 ARG X 156      13.990  58.629  43.930  1.00  0.00           H
ATOM   2539  HG3 ARG X 156      15.591  57.844  44.149  1.00  0.00           H
ATOM   2540  CD  ARG X 156      14.565  58.423  45.909  1.00  0.00           C
ATOM   2541  HD2 ARG X 156      13.547  58.398  46.296  1.00  0.00           H
ATOM   2542  HD3 ARG X 156      14.914  59.455  45.935  1.00  0.00           H
ATOM   2543  NE  ARG X 156      15.470  57.560  46.794  1.00  0.00           N
ATOM   2544  HE  ARG X 156      16.434  57.417  46.526  1.00  0.00           H
ATOM   2545  CZ  ARG X 156      15.138  56.996  47.918  1.00  0.00           C
ATOM   2546  NH1 ARG X 156      16.041  56.370  48.632  1.00  0.00           N
ATOM   2547 HH11 ARG X 156      17.004  56.312  48.334  1.00  0.00           H
ATOM   2548 HH12 ARG X 156      15.780  55.847  49.456  1.00  0.00           H
ATOM   2549  NH2 ARG X 156      13.936  56.918  48.420  1.00  0.00           N
ATOM   2550 HH21 ARG X 156      13.750  56.498  49.319  1.00  0.00           H
ATOM   2551 HH22 ARG X 156      13.216  57.331  47.844  1.00  0.00           H
ATOM   2552  C   ARG X 156      12.890  56.649  41.907  1.00  0.00           C
ATOM   2553  O   ARG X 156      11.670  56.567  41.993  1.00  0.00           O
ATOM   2554  N   ASN X 157      13.478  57.186  40.918  1.00  0.00           N
ATOM   2555  H   ASN X 157      14.474  57.079  40.791  1.00  0.00           H
ATOM   2556  CA  ASN X 157      12.898  58.046  39.931  1.00  0.00           C
ATOM   2557  HA  ASN X 157      11.909  58.273  40.329  1.00  0.00           H
ATOM   2558  CB  ASN X 157      13.584  59.435  39.774  1.00  0.00           C
ATOM   2559  HB2 ASN X 157      13.113  60.010  38.977  1.00  0.00           H
ATOM   2560  HB3 ASN X 157      14.572  59.225  39.362  1.00  0.00           H
ATOM   2561  CG  ASN X 157      13.640  60.206  41.045  1.00  0.00           C
ATOM   2562  OD1 ASN X 157      12.669  60.917  41.346  1.00  0.00           O
ATOM   2563  ND2 ASN X 157      14.601  60.052  41.868  1.00  0.00           N
ATOM   2564 HD21 ASN X 157      14.678  60.599  42.714  1.00  0.00           H
ATOM   2565 HD22 ASN X 157      15.366  59.451  41.596  1.00  0.00           H
ATOM   2566  C   ASN X 157      12.713  57.436  38.527  1.00  0.00           C
ATOM   2567  O   ASN X 157      11.894  57.942  37.704  1.00  0.00           O
ATOM   2568  N   LYS X 158      13.371  56.345  38.233  1.00  0.00           N
ATOM   2569  H   LYS X 158      13.807  55.889  39.022  1.00  0.00           H
ATOM   2570  CA  LYS X 158      13.294  55.559  37.007  1.00  0.00           C
ATOM   2571  HA  LYS X 158      14.131  54.861  37.014  1.00  0.00           H
ATOM   2572  CB  LYS X 158      12.152  54.508  37.145  1.00  0.00           C
ATOM   2573  HB2 LYS X 158      12.368  53.791  36.354  1.00  0.00           H
ATOM   2574  HB3 LYS X 158      11.177  54.989  37.060  1.00  0.00           H
ATOM   2575  CG  LYS X 158      12.195  53.701  38.463  1.00  0.00           C
ATOM   2576  HG2 LYS X 158      11.720  54.367  39.182  1.00  0.00           H
ATOM   2577  HG3 LYS X 158      13.203  53.368  38.713  1.00  0.00           H
ATOM   2578  CD  LYS X 158      11.298  52.417  38.196  1.00  0.00           C
ATOM   2579  HD2 LYS X 158      11.756  51.801  37.422  1.00  0.00           H
ATOM   2580  HD3 LYS X 158      10.290  52.758  37.962  1.00  0.00           H
ATOM   2581  CE  LYS X 158      11.181  51.498  39.437  1.00  0.00           C
ATOM   2582  HE2 LYS X 158      10.711  52.052  40.249  1.00  0.00           H
ATOM   2583  HE3 LYS X 158      12.139  51.092  39.764  1.00  0.00           H
ATOM   2584  NZ  LYS X 158      10.401  50.285  39.006  1.00  0.00           N
ATOM   2585  HZ1 LYS X 158      10.873  49.805  38.253  1.00  0.00           H
ATOM   2586  HZ2 LYS X 158      10.304  49.636  39.773  1.00  0.00           H
ATOM   2587  HZ3 LYS X 158       9.449  50.476  38.728  1.00  0.00           H
ATOM   2588  C   LYS X 158      13.373  56.224  35.652  1.00  0.00           C
ATOM   2589  O   LYS X 158      12.405  56.158  34.905  1.00  0.00           O
ATOM   2590  N   PRO X 159      14.434  56.889  35.348  1.00  0.00           N
ATOM   2591  CD  PRO X 159      15.623  57.093  36.152  1.00  0.00           C
ATOM   2592  HD2 PRO X 159      15.944  56.112  36.501  1.00  0.00           H
ATOM   2593  HD3 PRO X 159      15.427  57.621  37.086  1.00  0.00           H
ATOM   2594  CG  PRO X 159      16.637  57.683  35.179  1.00  0.00           C
ATOM   2595  HG2 PRO X 159      17.371  58.322  35.670  1.00  0.00           H
ATOM   2596  HG3 PRO X 159      17.238  56.928  34.671  1.00  0.00           H
ATOM   2597  CB  PRO X 159      15.769  58.493  34.184  1.00  0.00           C
ATOM   2598  HB2 PRO X 159      15.436  59.383  34.719  1.00  0.00           H
ATOM   2599  HB3 PRO X 159      16.225  58.764  33.231  1.00  0.00           H
ATOM   2600  CA  PRO X 159      14.546  57.569  34.070  1.00  0.00           C
ATOM   2601  HA  PRO X 159      13.717  58.259  33.910  1.00  0.00           H
ATOM   2602  C   PRO X 159      14.771  56.592  32.860  1.00  0.00           C
ATOM   2603  O   PRO X 159      14.229  56.688  31.794  1.00  0.00           O
ATOM   2604  N   PHE X 160      15.526  55.541  33.186  1.00  0.00           N
ATOM   2605  H   PHE X 160      16.078  55.587  34.030  1.00  0.00           H
ATOM   2606  CA  PHE X 160      15.580  54.257  32.426  1.00  0.00           C
ATOM   2607  HA  PHE X 160      16.118  54.625  31.552  1.00  0.00           H
ATOM   2608  CB  PHE X 160      16.486  53.208  33.087  1.00  0.00           C
ATOM   2609  HB2 PHE X 160      17.434  53.650  33.396  1.00  0.00           H
ATOM   2610  HB3 PHE X 160      16.647  52.339  32.450  1.00  0.00           H
ATOM   2611  CG  PHE X 160      15.918  52.589  34.363  1.00  0.00           C
ATOM   2612  CD1 PHE X 160      14.963  51.542  34.215  1.00  0.00           C
ATOM   2613  HD1 PHE X 160      14.619  51.278  33.226  1.00  0.00           H
ATOM   2614  CE1 PHE X 160      14.464  50.970  35.364  1.00  0.00           C
ATOM   2615  HE1 PHE X 160      13.821  50.102  35.369  1.00  0.00           H
ATOM   2616  CZ  PHE X 160      14.807  51.440  36.650  1.00  0.00           C
ATOM   2617  HZ  PHE X 160      14.454  50.868  37.496  1.00  0.00           H
ATOM   2618  CE2 PHE X 160      15.706  52.535  36.784  1.00  0.00           C
ATOM   2619  HE2 PHE X 160      16.079  52.952  37.707  1.00  0.00           H
ATOM   2620  CD2 PHE X 160      16.149  53.160  35.622  1.00  0.00           C
ATOM   2621  HD2 PHE X 160      16.898  53.938  35.657  1.00  0.00           H
ATOM   2622  C   PHE X 160      14.270  53.730  31.871  1.00  0.00           C
ATOM   2623  O   PHE X 160      14.316  53.177  30.773  1.00  0.00           O
ATOM   2624  N   LYS X 161      13.091  53.902  32.557  1.00  0.00           N
ATOM   2625  H   LYS X 161      13.051  54.485  33.381  1.00  0.00           H
ATOM   2626  CA  LYS X 161      11.804  53.554  32.049  1.00  0.00           C
ATOM   2627  HA  LYS X 161      11.797  52.524  31.693  1.00  0.00           H
ATOM   2628  CB  LYS X 161      10.713  53.768  33.129  1.00  0.00           C
ATOM   2629  HB2 LYS X 161       9.738  54.021  32.713  1.00  0.00           H
ATOM   2630  HB3 LYS X 161      10.884  54.633  33.770  1.00  0.00           H
ATOM   2631  CG  LYS X 161      10.554  52.570  34.079  1.00  0.00           C
ATOM   2632  HG2 LYS X 161      11.489  52.603  34.639  1.00  0.00           H
ATOM   2633  HG3 LYS X 161      10.443  51.636  33.529  1.00  0.00           H
ATOM   2634  CD  LYS X 161       9.413  52.573  35.046  1.00  0.00           C
ATOM   2635  HD2 LYS X 161       9.408  53.570  35.488  1.00  0.00           H
ATOM   2636  HD3 LYS X 161       9.441  51.751  35.760  1.00  0.00           H
ATOM   2637  CE  LYS X 161       8.159  52.380  34.231  1.00  0.00           C
ATOM   2638  HE2 LYS X 161       8.179  51.369  33.823  1.00  0.00           H
ATOM   2639  HE3 LYS X 161       8.133  53.094  33.407  1.00  0.00           H
ATOM   2640  NZ  LYS X 161       6.981  52.506  35.064  1.00  0.00           N
ATOM   2641  HZ1 LYS X 161       7.027  53.338  35.635  1.00  0.00           H
ATOM   2642  HZ2 LYS X 161       6.172  52.628  34.472  1.00  0.00           H
ATOM   2643  HZ3 LYS X 161       6.845  51.680  35.630  1.00  0.00           H
ATOM   2644  C   LYS X 161      11.328  54.425  30.853  1.00  0.00           C
ATOM   2645  O   LYS X 161      10.804  53.857  29.921  1.00  0.00           O
ATOM   2646  N   ASN X 162      11.617  55.733  30.917  1.00  0.00           N
ATOM   2647  H   ASN X 162      12.305  56.066  31.577  1.00  0.00           H
ATOM   2648  CA  ASN X 162      11.009  56.633  30.051  1.00  0.00           C
ATOM   2649  HA  ASN X 162      10.015  56.314  29.738  1.00  0.00           H
ATOM   2650  CB  ASN X 162      10.957  58.025  30.690  1.00  0.00           C
ATOM   2651  HB2 ASN X 162      10.533  58.705  29.952  1.00  0.00           H
ATOM   2652  HB3 ASN X 162      11.931  58.469  30.895  1.00  0.00           H
ATOM   2653  CG  ASN X 162      10.058  58.129  31.960  1.00  0.00           C
ATOM   2654  OD1 ASN X 162       9.764  57.230  32.694  1.00  0.00           O
ATOM   2655  ND2 ASN X 162       9.567  59.366  32.259  1.00  0.00           N
ATOM   2656 HD21 ASN X 162       9.774  60.029  31.525  1.00  0.00           H
ATOM   2657 HD22 ASN X 162       9.093  59.478  33.143  1.00  0.00           H
ATOM   2658  C   ASN X 162      11.654  56.708  28.656  1.00  0.00           C
ATOM   2659  O   ASN X 162      11.102  57.289  27.702  1.00  0.00           O
ATOM   2660  N   VAL X 163      12.733  55.985  28.446  1.00  0.00           N
ATOM   2661  H   VAL X 163      12.944  55.264  29.120  1.00  0.00           H
ATOM   2662  CA  VAL X 163      13.552  55.919  27.199  1.00  0.00           C
ATOM   2663  HA  VAL X 163      13.462  56.835  26.616  1.00  0.00           H
ATOM   2664  CB  VAL X 163      15.016  55.647  27.421  1.00  0.00           C
ATOM   2665  HB  VAL X 163      15.162  54.567  27.387  1.00  0.00           H
ATOM   2666  CG1 VAL X 163      15.981  56.238  26.329  1.00  0.00           C
ATOM   2667 HG11 VAL X 163      15.949  57.317  26.479  1.00  0.00           H
ATOM   2668 HG12 VAL X 163      16.954  55.761  26.447  1.00  0.00           H
ATOM   2669 HG13 VAL X 163      15.597  55.999  25.337  1.00  0.00           H
ATOM   2670  CG2 VAL X 163      15.626  56.041  28.827  1.00  0.00           C
ATOM   2671 HG21 VAL X 163      14.913  55.602  29.526  1.00  0.00           H
ATOM   2672 HG22 VAL X 163      16.663  55.709  28.800  1.00  0.00           H
ATOM   2673 HG23 VAL X 163      15.398  57.078  29.072  1.00  0.00           H
ATOM   2674  C   VAL X 163      13.056  54.799  26.304  1.00  0.00           C
ATOM   2675  O   VAL X 163      12.645  53.766  26.865  1.00  0.00           O
ATOM   2676  N   SER X 164      13.124  54.816  24.960  1.00  0.00           N
ATOM   2677  H   SER X 164      13.553  55.630  24.544  1.00  0.00           H
ATOM   2678  CA  SER X 164      12.733  53.759  24.038  1.00  0.00           C
ATOM   2679  HA  SER X 164      11.992  53.129  24.529  1.00  0.00           H
ATOM   2680  CB  SER X 164      12.132  54.140  22.705  1.00  0.00           C
ATOM   2681  HB2 SER X 164      12.733  54.756  22.036  1.00  0.00           H
ATOM   2682  HB3 SER X 164      11.239  54.694  22.994  1.00  0.00           H
ATOM   2683  OG  SER X 164      11.857  52.989  21.930  1.00  0.00           O
ATOM   2684  HG  SER X 164      11.527  53.394  21.125  1.00  0.00           H
ATOM   2685  C   SER X 164      13.866  52.725  23.727  1.00  0.00           C
ATOM   2686  O   SER X 164      13.753  51.590  24.126  1.00  0.00           O
ATOM   2687  N   SER X 165      15.043  53.119  23.259  1.00  0.00           N
ATOM   2688  H   SER X 165      15.244  54.102  23.138  1.00  0.00           H
ATOM   2689  CA  SER X 165      16.228  52.277  23.097  1.00  0.00           C
ATOM   2690  HA  SER X 165      15.842  51.295  22.823  1.00  0.00           H
ATOM   2691  CB  SER X 165      17.154  52.764  21.959  1.00  0.00           C
ATOM   2692  HB2 SER X 165      17.256  53.849  21.968  1.00  0.00           H
ATOM   2693  HB3 SER X 165      16.711  52.478  21.005  1.00  0.00           H
ATOM   2694  OG  SER X 165      18.452  52.189  21.973  1.00  0.00           O
ATOM   2695  HG  SER X 165      19.087  52.830  21.644  1.00  0.00           H
ATOM   2696  C   SER X 165      16.939  52.217  24.441  1.00  0.00           C
ATOM   2697  O   SER X 165      16.926  53.209  25.171  1.00  0.00           O
ATOM   2698  N   ASP X 166      17.591  51.088  24.683  1.00  0.00           N
ATOM   2699  H   ASP X 166      17.466  50.326  24.032  1.00  0.00           H
ATOM   2700  CA  ASP X 166      18.411  50.796  25.824  1.00  0.00           C
ATOM   2701  HA  ASP X 166      17.816  51.214  26.636  1.00  0.00           H
ATOM   2702  CB  ASP X 166      18.741  49.329  25.855  1.00  0.00           C
ATOM   2703  HB2 ASP X 166      19.428  49.178  26.687  1.00  0.00           H
ATOM   2704  HB3 ASP X 166      19.267  49.110  24.926  1.00  0.00           H
ATOM   2705  CG  ASP X 166      17.609  48.293  26.031  1.00  0.00           C
ATOM   2706  OD1 ASP X 166      17.964  47.056  26.216  1.00  0.00           O
ATOM   2707  OD2 ASP X 166      16.452  48.612  26.149  1.00  0.00           O
ATOM   2708  C   ASP X 166      19.789  51.434  25.716  1.00  0.00           C
ATOM   2709  O   ASP X 166      20.458  51.578  26.764  1.00  0.00           O
ATOM   2710  N   SER X 167      20.213  51.831  24.512  1.00  0.00           N
ATOM   2711  H   SER X 167      19.691  51.552  23.694  1.00  0.00           H
ATOM   2712  CA  SER X 167      21.441  52.515  24.238  1.00  0.00           C
ATOM   2713  HA  SER X 167      22.239  52.138  24.878  1.00  0.00           H
ATOM   2714  CB  SER X 167      21.934  52.239  22.824  1.00  0.00           C
ATOM   2715  HB2 SER X 167      22.972  52.567  22.772  1.00  0.00           H
ATOM   2716  HB3 SER X 167      21.300  52.787  22.127  1.00  0.00           H
ATOM   2717  OG  SER X 167      21.929  50.844  22.551  1.00  0.00           O
ATOM   2718  HG  SER X 167      21.027  50.565  22.378  1.00  0.00           H
ATOM   2719  C   SER X 167      21.384  54.053  24.480  1.00  0.00           C
ATOM   2720  O   SER X 167      22.395  54.762  24.529  1.00  0.00           O
ATOM   2721  N   GLU X 168      20.189  54.622  24.453  1.00  0.00           N
ATOM   2722  H   GLU X 168      19.331  54.094  24.379  1.00  0.00           H
ATOM   2723  CA  GLU X 168      19.942  56.114  24.304  1.00  0.00           C
ATOM   2724  HA  GLU X 168      20.627  56.634  23.635  1.00  0.00           H
ATOM   2725  CB  GLU X 168      18.559  56.351  23.647  1.00  0.00           C
ATOM   2726  HB2 GLU X 168      17.789  55.689  24.045  1.00  0.00           H
ATOM   2727  HB3 GLU X 168      18.611  55.920  22.648  1.00  0.00           H
ATOM   2728  CG  GLU X 168      18.036  57.782  23.790  1.00  0.00           C
ATOM   2729  HG2 GLU X 168      18.029  58.070  24.842  1.00  0.00           H
ATOM   2730  HG3 GLU X 168      16.992  57.795  23.477  1.00  0.00           H
ATOM   2731  CD  GLU X 168      18.801  58.925  23.072  1.00  0.00           C
ATOM   2732  OE1 GLU X 168      20.021  58.866  22.968  1.00  0.00           O
ATOM   2733  OE2 GLU X 168      18.172  59.860  22.539  1.00  0.00           O
ATOM   2734  C   GLU X 168      20.120  56.703  25.747  1.00  0.00           C
ATOM   2735  O   GLU X 168      19.741  56.150  26.775  1.00  0.00           O
ATOM   2736  N   THR X 169      20.809  57.833  25.872  1.00  0.00           N
ATOM   2737  H   THR X 169      21.270  58.158  25.033  1.00  0.00           H
ATOM   2738  CA  THR X 169      21.146  58.439  27.167  1.00  0.00           C
ATOM   2739  HA  THR X 169      21.675  57.756  27.831  1.00  0.00           H
ATOM   2740  CB  THR X 169      22.031  59.690  26.971  1.00  0.00           C
ATOM   2741  HB  THR X 169      22.057  60.172  27.948  1.00  0.00           H
ATOM   2742  CG2 THR X 169      23.430  59.257  26.435  1.00  0.00           C
ATOM   2743 HG21 THR X 169      24.111  58.923  27.217  1.00  0.00           H
ATOM   2744 HG22 THR X 169      23.377  58.442  25.714  1.00  0.00           H
ATOM   2745 HG23 THR X 169      23.776  60.177  25.963  1.00  0.00           H
ATOM   2746  OG1 THR X 169      21.508  60.535  26.008  1.00  0.00           O
ATOM   2747  HG1 THR X 169      20.594  60.715  26.242  1.00  0.00           H
ATOM   2748  C   THR X 169      19.847  58.911  27.892  1.00  0.00           C
ATOM   2749  O   THR X 169      18.897  59.445  27.313  1.00  0.00           O
ATOM   2750  N   PHE X 170      19.832  58.816  29.178  1.00  0.00           N
ATOM   2751  H   PHE X 170      20.538  58.229  29.600  1.00  0.00           H
ATOM   2752  CA  PHE X 170      18.863  59.408  30.105  1.00  0.00           C
ATOM   2753  HA  PHE X 170      18.355  60.175  29.521  1.00  0.00           H
ATOM   2754  CB  PHE X 170      17.806  58.319  30.526  1.00  0.00           C
ATOM   2755  HB2 PHE X 170      17.331  57.841  29.669  1.00  0.00           H
ATOM   2756  HB3 PHE X 170      16.918  58.704  31.026  1.00  0.00           H
ATOM   2757  CG  PHE X 170      18.416  57.257  31.394  1.00  0.00           C
ATOM   2758  CD1 PHE X 170      18.843  57.503  32.714  1.00  0.00           C
ATOM   2759  HD1 PHE X 170      18.670  58.489  33.120  1.00  0.00           H
ATOM   2760  CE1 PHE X 170      19.416  56.498  33.479  1.00  0.00           C
ATOM   2761  HE1 PHE X 170      19.666  56.701  34.510  1.00  0.00           H
ATOM   2762  CZ  PHE X 170      19.646  55.190  32.978  1.00  0.00           C
ATOM   2763  HZ  PHE X 170      20.093  54.383  33.539  1.00  0.00           H
ATOM   2764  CE2 PHE X 170      19.289  54.918  31.631  1.00  0.00           C
ATOM   2765  HE2 PHE X 170      19.581  53.987  31.169  1.00  0.00           H
ATOM   2766  CD2 PHE X 170      18.641  55.918  30.876  1.00  0.00           C
ATOM   2767  HD2 PHE X 170      18.476  55.678  29.836  1.00  0.00           H
ATOM   2768  C   PHE X 170      19.539  60.315  31.126  1.00  0.00           C
ATOM   2769  O   PHE X 170      20.595  59.916  31.625  1.00  0.00           O
ATOM   2770  N   VAL X 171      18.904  61.430  31.474  1.00  0.00           N
ATOM   2771  H   VAL X 171      17.948  61.393  31.150  1.00  0.00           H
ATOM   2772  CA  VAL X 171      19.156  62.262  32.707  1.00  0.00           C
ATOM   2773  HA  VAL X 171      20.211  62.534  32.663  1.00  0.00           H
ATOM   2774  CB  VAL X 171      18.424  63.607  32.716  1.00  0.00           C
ATOM   2775  HB  VAL X 171      18.510  63.962  31.689  1.00  0.00           H
ATOM   2776  CG1 VAL X 171      16.827  63.503  32.848  1.00  0.00           C
ATOM   2777 HG11 VAL X 171      16.562  62.621  32.264  1.00  0.00           H
ATOM   2778 HG12 VAL X 171      16.540  63.267  33.872  1.00  0.00           H
ATOM   2779 HG13 VAL X 171      16.355  64.449  32.583  1.00  0.00           H
ATOM   2780  CG2 VAL X 171      19.100  64.511  33.797  1.00  0.00           C
ATOM   2781 HG21 VAL X 171      20.180  64.373  33.745  1.00  0.00           H
ATOM   2782 HG22 VAL X 171      18.837  65.546  33.578  1.00  0.00           H
ATOM   2783 HG23 VAL X 171      18.723  64.316  34.801  1.00  0.00           H
ATOM   2784  C   VAL X 171      18.939  61.445  33.971  1.00  0.00           C
ATOM   2785  O   VAL X 171      17.868  60.953  34.159  1.00  0.00           O
ATOM   2786  N   VAL X 172      19.843  61.352  34.890  1.00  0.00           N
ATOM   2787  H   VAL X 172      20.752  61.764  34.733  1.00  0.00           H
ATOM   2788  CA  VAL X 172      19.575  61.026  36.261  1.00  0.00           C
ATOM   2789  HA  VAL X 172      18.668  60.422  36.252  1.00  0.00           H
ATOM   2790  CB  VAL X 172      20.690  60.244  36.866  1.00  0.00           C
ATOM   2791  HB  VAL X 172      21.517  60.949  36.953  1.00  0.00           H
ATOM   2792  CG1 VAL X 172      20.212  59.730  38.266  1.00  0.00           C
ATOM   2793 HG11 VAL X 172      20.945  59.071  38.730  1.00  0.00           H
ATOM   2794 HG12 VAL X 172      20.063  60.568  38.947  1.00  0.00           H
ATOM   2795 HG13 VAL X 172      19.289  59.151  38.294  1.00  0.00           H
ATOM   2796  CG2 VAL X 172      21.222  58.974  36.136  1.00  0.00           C
ATOM   2797 HG21 VAL X 172      20.440  58.215  36.103  1.00  0.00           H
ATOM   2798 HG22 VAL X 172      21.548  59.293  35.146  1.00  0.00           H
ATOM   2799 HG23 VAL X 172      22.076  58.637  36.723  1.00  0.00           H
ATOM   2800  C   VAL X 172      19.272  62.313  37.065  1.00  0.00           C
ATOM   2801  O   VAL X 172      20.133  63.223  37.039  1.00  0.00           O
ATOM   2802  N   PRO X 173      18.040  62.416  37.688  1.00  0.00           N
ATOM   2803  CD  PRO X 173      16.973  61.384  37.645  1.00  0.00           C
ATOM   2804  HD2 PRO X 173      17.437  60.444  37.942  1.00  0.00           H
ATOM   2805  HD3 PRO X 173      16.552  61.359  36.640  1.00  0.00           H
ATOM   2806  CG  PRO X 173      15.950  61.843  38.718  1.00  0.00           C
ATOM   2807  HG2 PRO X 173      14.981  61.431  38.437  1.00  0.00           H
ATOM   2808  HG3 PRO X 173      16.270  61.476  39.694  1.00  0.00           H
ATOM   2809  CB  PRO X 173      16.129  63.344  38.607  1.00  0.00           C
ATOM   2810  HB2 PRO X 173      15.570  63.683  37.735  1.00  0.00           H
ATOM   2811  HB3 PRO X 173      15.752  63.827  39.508  1.00  0.00           H
ATOM   2812  CA  PRO X 173      17.549  63.597  38.404  1.00  0.00           C
ATOM   2813  HA  PRO X 173      17.706  64.544  37.887  1.00  0.00           H
ATOM   2814  C   PRO X 173      18.231  63.909  39.758  1.00  0.00           C
ATOM   2815  O   PRO X 173      18.921  63.077  40.369  1.00  0.00           O
ATOM   2816  N   ASN X 174      18.040  65.175  40.137  1.00  0.00           N
ATOM   2817  H   ASN X 174      17.412  65.697  39.543  1.00  0.00           H
ATOM   2818  CA  ASN X 174      18.292  65.799  41.402  1.00  0.00           C
ATOM   2819  HA  ASN X 174      18.081  66.862  41.290  1.00  0.00           H
ATOM   2820  CB  ASN X 174      17.203  65.345  42.469  1.00  0.00           C
ATOM   2821  HB2 ASN X 174      17.345  65.927  43.380  1.00  0.00           H
ATOM   2822  HB3 ASN X 174      17.300  64.272  42.637  1.00  0.00           H
ATOM   2823  CG  ASN X 174      15.759  65.596  42.066  1.00  0.00           C
ATOM   2824  OD1 ASN X 174      15.012  64.701  41.699  1.00  0.00           O
ATOM   2825  ND2 ASN X 174      15.277  66.779  41.984  1.00  0.00           N
ATOM   2826 HD21 ASN X 174      15.789  67.627  42.180  1.00  0.00           H
ATOM   2827 HD22 ASN X 174      14.328  66.931  41.674  1.00  0.00           H
ATOM   2828  C   ASN X 174      19.671  65.731  42.031  1.00  0.00           C
ATOM   2829  O   ASN X 174      19.744  66.050  43.207  1.00  0.00           O
ATOM   2830  N   LEU X 175      20.726  65.415  41.254  1.00  0.00           N
ATOM   2831  H   LEU X 175      20.569  65.104  40.306  1.00  0.00           H
ATOM   2832  CA  LEU X 175      22.224  65.426  41.590  1.00  0.00           C
ATOM   2833  HA  LEU X 175      22.275  65.132  42.639  1.00  0.00           H
ATOM   2834  CB  LEU X 175      22.840  64.350  40.804  1.00  0.00           C
ATOM   2835  HB2 LEU X 175      23.898  64.326  41.062  1.00  0.00           H
ATOM   2836  HB3 LEU X 175      22.853  64.603  39.743  1.00  0.00           H
ATOM   2837  CG  LEU X 175      22.318  62.888  40.958  1.00  0.00           C
ATOM   2838  HG  LEU X 175      21.250  62.761  40.783  1.00  0.00           H
ATOM   2839  CD1 LEU X 175      22.974  61.931  40.006  1.00  0.00           C
ATOM   2840 HD11 LEU X 175      22.459  60.975  40.099  1.00  0.00           H
ATOM   2841 HD12 LEU X 175      22.863  62.242  38.967  1.00  0.00           H
ATOM   2842 HD13 LEU X 175      24.027  61.801  40.255  1.00  0.00           H
ATOM   2843  CD2 LEU X 175      22.626  62.330  42.355  1.00  0.00           C
ATOM   2844 HD21 LEU X 175      22.081  62.806  43.170  1.00  0.00           H
ATOM   2845 HD22 LEU X 175      22.356  61.274  42.390  1.00  0.00           H
ATOM   2846 HD23 LEU X 175      23.669  62.280  42.666  1.00  0.00           H
ATOM   2847  C   LEU X 175      22.878  66.835  41.221  1.00  0.00           C
ATOM   2848  O   LEU X 175      22.336  67.524  40.361  1.00  0.00           O
ATOM   2849  N   PRO X 176      24.012  67.134  41.798  1.00  0.00           N
ATOM   2850  CD  PRO X 176      24.655  66.341  42.894  1.00  0.00           C
ATOM   2851  HD2 PRO X 176      25.218  65.486  42.518  1.00  0.00           H
ATOM   2852  HD3 PRO X 176      23.863  66.020  43.571  1.00  0.00           H
ATOM   2853  CG  PRO X 176      25.604  67.430  43.559  1.00  0.00           C
ATOM   2854  HG2 PRO X 176      24.960  68.152  44.060  1.00  0.00           H
ATOM   2855  HG3 PRO X 176      26.376  66.992  44.191  1.00  0.00           H
ATOM   2856  CB  PRO X 176      26.032  68.232  42.338  1.00  0.00           C
ATOM   2857  HB2 PRO X 176      26.424  69.223  42.566  1.00  0.00           H
ATOM   2858  HB3 PRO X 176      26.751  67.568  41.858  1.00  0.00           H
ATOM   2859  CA  PRO X 176      24.859  68.347  41.463  1.00  0.00           C
ATOM   2860  HA  PRO X 176      24.208  69.168  41.765  1.00  0.00           H
ATOM   2861  C   PRO X 176      25.240  68.586  39.963  1.00  0.00           C
ATOM   2862  O   PRO X 176      25.363  69.721  39.652  1.00  0.00           O
ATOM   2863  N   HIE X 177      25.386  67.508  39.240  1.00  0.00           N
ATOM   2864  H   HIE X 177      25.218  66.615  39.682  1.00  0.00           H
ATOM   2865  CA  HIE X 177      25.489  67.401  37.784  1.00  0.00           C
ATOM   2866  HA  HIE X 177      25.085  68.350  37.431  1.00  0.00           H
ATOM   2867  CB  HIE X 177      26.939  67.372  37.232  1.00  0.00           C
ATOM   2868  HB2 HIE X 177      27.357  68.352  36.999  1.00  0.00           H
ATOM   2869  HB3 HIE X 177      26.887  66.948  36.229  1.00  0.00           H
ATOM   2870  CG  HIE X 177      27.991  66.553  37.952  1.00  0.00           C
ATOM   2871  ND1 HIE X 177      28.202  65.119  37.887  1.00  0.00           N
ATOM   2872  CE1 HIE X 177      29.226  64.893  38.628  1.00  0.00           C
ATOM   2873  HE1 HIE X 177      29.502  63.879  38.877  1.00  0.00           H
ATOM   2874  NE2 HIE X 177      29.868  66.000  39.013  1.00  0.00           N
ATOM   2875  HE2 HIE X 177      30.689  65.995  39.601  1.00  0.00           H
ATOM   2876  CD2 HIE X 177      29.059  67.032  38.598  1.00  0.00           C
ATOM   2877  HD2 HIE X 177      29.259  68.089  38.690  1.00  0.00           H
ATOM   2878  C   HIE X 177      24.517  66.365  37.165  1.00  0.00           C
ATOM   2879  O   HIE X 177      24.147  65.341  37.653  1.00  0.00           O
ATOM   2880  N   GLU X 178      24.027  66.709  35.960  1.00  0.00           N
ATOM   2881  H   GLU X 178      24.478  67.477  35.484  1.00  0.00           H
ATOM   2882  CA  GLU X 178      23.117  65.958  35.107  1.00  0.00           C
ATOM   2883  HA  GLU X 178      22.421  65.547  35.839  1.00  0.00           H
ATOM   2884  CB  GLU X 178      22.439  66.967  34.041  1.00  0.00           C
ATOM   2885  HB2 GLU X 178      21.814  66.323  33.422  1.00  0.00           H
ATOM   2886  HB3 GLU X 178      23.245  67.347  33.413  1.00  0.00           H
ATOM   2887  CG  GLU X 178      21.639  68.138  34.754  1.00  0.00           C
ATOM   2888  HG2 GLU X 178      22.263  68.678  35.466  1.00  0.00           H
ATOM   2889  HG3 GLU X 178      20.736  67.712  35.190  1.00  0.00           H
ATOM   2890  CD  GLU X 178      21.135  69.230  33.749  1.00  0.00           C
ATOM   2891  OE1 GLU X 178      21.720  69.421  32.645  1.00  0.00           O
ATOM   2892  OE2 GLU X 178      20.086  69.870  34.092  1.00  0.00           O
ATOM   2893  C   GLU X 178      23.839  64.734  34.480  1.00  0.00           C
ATOM   2894  O   GLU X 178      24.204  64.652  33.274  1.00  0.00           O
ATOM   2895  N   ILE X 179      24.093  63.702  35.311  1.00  0.00           N
ATOM   2896  H   ILE X 179      23.828  63.746  36.284  1.00  0.00           H
ATOM   2897  CA  ILE X 179      24.699  62.495  34.748  1.00  0.00           C
ATOM   2898  HA  ILE X 179      25.603  62.829  34.239  1.00  0.00           H
ATOM   2899  CB  ILE X 179      25.002  61.515  35.977  1.00  0.00           C
ATOM   2900  HB  ILE X 179      24.083  61.344  36.537  1.00  0.00           H
ATOM   2901  CG2 ILE X 179      25.519  60.143  35.436  1.00  0.00           C
ATOM   2902 HG21 ILE X 179      24.662  59.493  35.262  1.00  0.00           H
ATOM   2903 HG22 ILE X 179      26.238  60.215  34.619  1.00  0.00           H
ATOM   2904 HG23 ILE X 179      26.086  59.670  36.238  1.00  0.00           H
ATOM   2905  CG1 ILE X 179      26.121  62.098  36.831  1.00  0.00           C
ATOM   2906 HG12 ILE X 179      26.180  61.454  37.708  1.00  0.00           H
ATOM   2907 HG13 ILE X 179      25.819  63.106  37.113  1.00  0.00           H
ATOM   2908  CD1 ILE X 179      27.514  62.228  36.215  1.00  0.00           C
ATOM   2909 HD11 ILE X 179      27.837  61.326  35.695  1.00  0.00           H
ATOM   2910 HD12 ILE X 179      27.425  62.997  35.448  1.00  0.00           H
ATOM   2911 HD13 ILE X 179      28.164  62.596  37.009  1.00  0.00           H
ATOM   2912  C   ILE X 179      23.818  61.666  33.729  1.00  0.00           C
ATOM   2913  O   ILE X 179      22.618  61.495  33.889  1.00  0.00           O
ATOM   2914  N   LYS X 180      24.511  61.299  32.644  1.00  0.00           N
ATOM   2915  H   LYS X 180      25.465  61.626  32.602  1.00  0.00           H
ATOM   2916  CA  LYS X 180      23.860  60.472  31.572  1.00  0.00           C
ATOM   2917  HA  LYS X 180      22.797  60.487  31.808  1.00  0.00           H
ATOM   2918  CB  LYS X 180      23.999  61.004  30.175  1.00  0.00           C
ATOM   2919  HB2 LYS X 180      23.437  60.394  29.467  1.00  0.00           H
ATOM   2920  HB3 LYS X 180      25.002  60.848  29.779  1.00  0.00           H
ATOM   2921  CG  LYS X 180      23.721  62.485  30.017  1.00  0.00           C
ATOM   2922  HG2 LYS X 180      23.563  62.608  28.946  1.00  0.00           H
ATOM   2923  HG3 LYS X 180      24.603  63.038  30.340  1.00  0.00           H
ATOM   2924  CD  LYS X 180      22.442  63.018  30.701  1.00  0.00           C
ATOM   2925  HD2 LYS X 180      22.567  63.017  31.783  1.00  0.00           H
ATOM   2926  HD3 LYS X 180      21.651  62.293  30.506  1.00  0.00           H
ATOM   2927  CE  LYS X 180      22.029  64.497  30.329  1.00  0.00           C
ATOM   2928  HE2 LYS X 180      21.155  64.736  30.935  1.00  0.00           H
ATOM   2929  HE3 LYS X 180      21.843  64.595  29.259  1.00  0.00           H
ATOM   2930  NZ  LYS X 180      23.053  65.434  30.756  1.00  0.00           N
ATOM   2931  HZ1 LYS X 180      22.762  66.338  31.098  1.00  0.00           H
ATOM   2932  HZ2 LYS X 180      23.563  65.037  31.532  1.00  0.00           H
ATOM   2933  HZ3 LYS X 180      23.732  65.610  30.029  1.00  0.00           H
ATOM   2934  C   LYS X 180      24.276  58.960  31.661  1.00  0.00           C
ATOM   2935  O   LYS X 180      25.393  58.688  32.028  1.00  0.00           O
ATOM   2936  N   LEU X 181      23.333  58.022  31.475  1.00  0.00           N
ATOM   2937  H   LEU X 181      22.392  58.303  31.238  1.00  0.00           H
ATOM   2938  CA  LEU X 181      23.438  56.552  31.611  1.00  0.00           C
ATOM   2939  HA  LEU X 181      24.476  56.246  31.481  1.00  0.00           H
ATOM   2940  CB  LEU X 181      23.001  56.047  33.053  1.00  0.00           C
ATOM   2941  HB2 LEU X 181      22.540  55.070  32.907  1.00  0.00           H
ATOM   2942  HB3 LEU X 181      22.360  56.809  33.493  1.00  0.00           H
ATOM   2943  CG  LEU X 181      24.162  55.895  34.073  1.00  0.00           C
ATOM   2944  HG  LEU X 181      24.798  56.779  34.037  1.00  0.00           H
ATOM   2945  CD1 LEU X 181      23.640  55.673  35.487  1.00  0.00           C
ATOM   2946 HD11 LEU X 181      23.209  54.672  35.517  1.00  0.00           H
ATOM   2947 HD12 LEU X 181      24.374  55.642  36.292  1.00  0.00           H
ATOM   2948 HD13 LEU X 181      22.863  56.364  35.813  1.00  0.00           H
ATOM   2949  CD2 LEU X 181      24.977  54.661  33.609  1.00  0.00           C
ATOM   2950 HD21 LEU X 181      25.245  54.737  32.555  1.00  0.00           H
ATOM   2951 HD22 LEU X 181      25.842  54.578  34.268  1.00  0.00           H
ATOM   2952 HD23 LEU X 181      24.374  53.766  33.760  1.00  0.00           H
ATOM   2953  C   LEU X 181      22.525  55.940  30.602  1.00  0.00           C
ATOM   2954  O   LEU X 181      21.733  56.608  29.938  1.00  0.00           O
ATOM   2955  N   THR X 182      22.682  54.610  30.430  1.00  0.00           N
ATOM   2956  H   THR X 182      23.434  54.165  30.936  1.00  0.00           H
ATOM   2957  CA  THR X 182      22.003  53.871  29.420  1.00  0.00           C
ATOM   2958  HA  THR X 182      21.107  54.408  29.107  1.00  0.00           H
ATOM   2959  CB  THR X 182      22.852  53.572  28.226  1.00  0.00           C
ATOM   2960  HB  THR X 182      22.204  53.104  27.485  1.00  0.00           H
ATOM   2961  CG2 THR X 182      23.497  54.921  27.621  1.00  0.00           C
ATOM   2962 HG21 THR X 182      24.121  55.297  28.432  1.00  0.00           H
ATOM   2963 HG22 THR X 182      24.185  54.750  26.793  1.00  0.00           H
ATOM   2964 HG23 THR X 182      22.736  55.668  27.400  1.00  0.00           H
ATOM   2965  OG1 THR X 182      23.967  52.706  28.494  1.00  0.00           O
ATOM   2966  HG1 THR X 182      24.049  51.957  27.899  1.00  0.00           H
ATOM   2967  C   THR X 182      21.428  52.632  30.071  1.00  0.00           C
ATOM   2968  O   THR X 182      21.982  52.102  31.039  1.00  0.00           O
ATOM   2969  N   ARG X 183      20.354  52.034  29.475  1.00  0.00           N
ATOM   2970  H   ARG X 183      19.987  52.447  28.630  1.00  0.00           H
ATOM   2971  CA  ARG X 183      19.706  50.823  30.018  1.00  0.00           C
ATOM   2972  HA  ARG X 183      19.598  50.999  31.088  1.00  0.00           H
ATOM   2973  CB  ARG X 183      18.266  50.727  29.440  1.00  0.00           C
ATOM   2974  HB2 ARG X 183      18.345  50.305  28.438  1.00  0.00           H
ATOM   2975  HB3 ARG X 183      17.912  51.757  29.455  1.00  0.00           H
ATOM   2976  CG  ARG X 183      17.316  49.888  30.298  1.00  0.00           C
ATOM   2977  HG2 ARG X 183      17.571  49.920  31.358  1.00  0.00           H
ATOM   2978  HG3 ARG X 183      17.406  48.880  29.892  1.00  0.00           H
ATOM   2979  CD  ARG X 183      15.863  50.298  30.119  1.00  0.00           C
ATOM   2980  HD2 ARG X 183      15.777  51.321  30.487  1.00  0.00           H
ATOM   2981  HD3 ARG X 183      15.274  49.543  30.640  1.00  0.00           H
ATOM   2982  NE  ARG X 183      15.431  50.150  28.685  1.00  0.00           N
ATOM   2983  HE  ARG X 183      15.853  49.332  28.270  1.00  0.00           H
ATOM   2984  CZ  ARG X 183      14.767  50.958  27.883  1.00  0.00           C
ATOM   2985  NH1 ARG X 183      14.846  50.722  26.596  1.00  0.00           N
ATOM   2986 HH11 ARG X 183      15.390  49.911  26.337  1.00  0.00           H
ATOM   2987 HH12 ARG X 183      14.264  51.266  25.976  1.00  0.00           H
ATOM   2988  NH2 ARG X 183      14.138  52.007  28.327  1.00  0.00           N
ATOM   2989 HH21 ARG X 183      13.412  52.477  27.805  1.00  0.00           H
ATOM   2990 HH22 ARG X 183      14.146  52.154  29.326  1.00  0.00           H
ATOM   2991  C   ARG X 183      20.614  49.592  29.810  1.00  0.00           C
ATOM   2992  O   ARG X 183      20.775  48.777  30.659  1.00  0.00           O
ATOM   2993  N   THR X 184      21.499  49.647  28.756  1.00  0.00           N
ATOM   2994  H   THR X 184      21.328  50.321  28.025  1.00  0.00           H
ATOM   2995  CA  THR X 184      22.673  48.790  28.640  1.00  0.00           C
ATOM   2996  HA  THR X 184      22.182  47.819  28.703  1.00  0.00           H
ATOM   2997  CB  THR X 184      23.441  49.054  27.292  1.00  0.00           C
ATOM   2998  HB  THR X 184      24.337  48.434  27.276  1.00  0.00           H
ATOM   2999  CG2 THR X 184      22.534  48.756  26.059  1.00  0.00           C
ATOM   3000 HG21 THR X 184      21.825  49.543  25.804  1.00  0.00           H
ATOM   3001 HG22 THR X 184      23.081  48.455  25.165  1.00  0.00           H
ATOM   3002 HG23 THR X 184      22.014  47.823  26.274  1.00  0.00           H
ATOM   3003  OG1 THR X 184      23.882  50.421  27.102  1.00  0.00           O
ATOM   3004  HG1 THR X 184      24.301  50.374  26.240  1.00  0.00           H
ATOM   3005  C   THR X 184      23.763  48.833  29.834  1.00  0.00           C
ATOM   3006  O   THR X 184      24.656  47.966  29.855  1.00  0.00           O
ATOM   3007  N   GLN X 185      23.682  49.807  30.697  1.00  0.00           N
ATOM   3008  H   GLN X 185      23.125  50.623  30.486  1.00  0.00           H
ATOM   3009  CA  GLN X 185      24.582  49.957  31.799  1.00  0.00           C
ATOM   3010  HA  GLN X 185      25.417  49.266  31.684  1.00  0.00           H
ATOM   3011  CB  GLN X 185      25.185  51.346  31.823  1.00  0.00           C
ATOM   3012  HB2 GLN X 185      25.604  51.649  32.782  1.00  0.00           H
ATOM   3013  HB3 GLN X 185      24.440  52.119  31.633  1.00  0.00           H
ATOM   3014  CG  GLN X 185      26.339  51.457  30.755  1.00  0.00           C
ATOM   3015  HG2 GLN X 185      26.096  51.015  29.789  1.00  0.00           H
ATOM   3016  HG3 GLN X 185      27.217  50.841  30.950  1.00  0.00           H
ATOM   3017  CD  GLN X 185      26.803  52.966  30.623  1.00  0.00           C
ATOM   3018  OE1 GLN X 185      27.721  53.427  31.308  1.00  0.00           O
ATOM   3019  NE2 GLN X 185      26.094  53.833  29.899  1.00  0.00           N
ATOM   3020 HE21 GLN X 185      26.542  54.737  29.857  1.00  0.00           H
ATOM   3021 HE22 GLN X 185      25.473  53.557  29.151  1.00  0.00           H
ATOM   3022  C   GLN X 185      23.819  49.693  33.130  1.00  0.00           C
ATOM   3023  O   GLN X 185      24.511  49.524  34.121  1.00  0.00           O
ATOM   3024  N   VAL X 186      22.518  49.675  33.195  1.00  0.00           N
ATOM   3025  H   VAL X 186      21.997  49.782  32.337  1.00  0.00           H
ATOM   3026  CA  VAL X 186      21.819  49.314  34.443  1.00  0.00           C
ATOM   3027  HA  VAL X 186      22.277  49.857  35.270  1.00  0.00           H
ATOM   3028  CB  VAL X 186      20.303  49.724  34.314  1.00  0.00           C
ATOM   3029  HB  VAL X 186      19.864  49.214  33.457  1.00  0.00           H
ATOM   3030  CG1 VAL X 186      19.453  49.422  35.526  1.00  0.00           C
ATOM   3031 HG11 VAL X 186      19.390  48.386  35.859  1.00  0.00           H
ATOM   3032 HG12 VAL X 186      19.780  49.961  36.415  1.00  0.00           H
ATOM   3033 HG13 VAL X 186      18.419  49.751  35.435  1.00  0.00           H
ATOM   3034  CG2 VAL X 186      20.223  51.270  34.005  1.00  0.00           C
ATOM   3035 HG21 VAL X 186      19.257  51.776  34.022  1.00  0.00           H
ATOM   3036 HG22 VAL X 186      20.843  51.862  34.678  1.00  0.00           H
ATOM   3037 HG23 VAL X 186      20.645  51.393  33.008  1.00  0.00           H
ATOM   3038  C   VAL X 186      21.971  47.814  34.679  1.00  0.00           C
ATOM   3039  O   VAL X 186      22.047  47.029  33.768  1.00  0.00           O
ATOM   3040  N   SER X 187      21.826  47.455  36.027  1.00  0.00           N
ATOM   3041  H   SER X 187      21.517  48.098  36.743  1.00  0.00           H
ATOM   3042  CA  SER X 187      22.034  45.979  36.375  1.00  0.00           C
ATOM   3043  HA  SER X 187      22.994  45.677  35.958  1.00  0.00           H
ATOM   3044  CB  SER X 187      22.116  45.908  37.890  1.00  0.00           C
ATOM   3045  HB2 SER X 187      21.169  46.277  38.284  1.00  0.00           H
ATOM   3046  HB3 SER X 187      22.905  46.602  38.178  1.00  0.00           H
ATOM   3047  OG  SER X 187      22.366  44.555  38.269  1.00  0.00           O
ATOM   3048  HG  SER X 187      22.435  44.493  39.225  1.00  0.00           H
ATOM   3049  C   SER X 187      20.883  45.125  35.900  1.00  0.00           C
ATOM   3050  O   SER X 187      19.730  45.489  35.972  1.00  0.00           O
ATOM   3051  N   PRO X 188      21.115  43.845  35.456  1.00  0.00           N
ATOM   3052  CD  PRO X 188      22.469  43.364  35.319  1.00  0.00           C
ATOM   3053  HD2 PRO X 188      23.015  43.399  36.261  1.00  0.00           H
ATOM   3054  HD3 PRO X 188      22.885  43.842  34.432  1.00  0.00           H
ATOM   3055  CG  PRO X 188      22.202  41.888  34.926  1.00  0.00           C
ATOM   3056  HG2 PRO X 188      23.033  41.529  34.318  1.00  0.00           H
ATOM   3057  HG3 PRO X 188      22.100  41.325  35.854  1.00  0.00           H
ATOM   3058  CB  PRO X 188      20.908  41.952  34.112  1.00  0.00           C
ATOM   3059  HB2 PRO X 188      21.140  42.302  33.106  1.00  0.00           H
ATOM   3060  HB3 PRO X 188      20.485  40.978  33.866  1.00  0.00           H
ATOM   3061  CA  PRO X 188      20.112  42.962  34.905  1.00  0.00           C
ATOM   3062  HA  PRO X 188      19.427  43.413  34.187  1.00  0.00           H
ATOM   3063  C   PRO X 188      19.170  42.276  35.937  1.00  0.00           C
ATOM   3064  O   PRO X 188      18.269  41.577  35.596  1.00  0.00           O
ATOM   3065  N   PHE X 189      19.442  42.477  37.216  1.00  0.00           N
ATOM   3066  H   PHE X 189      20.263  43.021  37.439  1.00  0.00           H
ATOM   3067  CA  PHE X 189      18.724  41.946  38.413  1.00  0.00           C
ATOM   3068  HA  PHE X 189      18.198  41.081  38.011  1.00  0.00           H
ATOM   3069  CB  PHE X 189      19.713  41.431  39.497  1.00  0.00           C
ATOM   3070  HB2 PHE X 189      19.231  40.787  40.232  1.00  0.00           H
ATOM   3071  HB3 PHE X 189      20.102  42.290  40.044  1.00  0.00           H
ATOM   3072  CG  PHE X 189      20.935  40.725  38.982  1.00  0.00           C
ATOM   3073  CD1 PHE X 189      22.221  41.128  39.447  1.00  0.00           C
ATOM   3074  HD1 PHE X 189      22.420  41.920  40.154  1.00  0.00           H
ATOM   3075  CE1 PHE X 189      23.338  40.444  38.964  1.00  0.00           C
ATOM   3076  HE1 PHE X 189      24.279  40.707  39.424  1.00  0.00           H
ATOM   3077  CZ  PHE X 189      23.176  39.399  38.054  1.00  0.00           C
ATOM   3078  HZ  PHE X 189      24.019  38.863  37.642  1.00  0.00           H
ATOM   3079  CE2 PHE X 189      21.891  38.918  37.668  1.00  0.00           C
ATOM   3080  HE2 PHE X 189      21.809  38.061  37.015  1.00  0.00           H
ATOM   3081  CD2 PHE X 189      20.725  39.608  38.158  1.00  0.00           C
ATOM   3082  HD2 PHE X 189      19.717  39.232  38.059  1.00  0.00           H
ATOM   3083  C   PHE X 189      17.652  42.961  38.951  1.00  0.00           C
ATOM   3084  O   PHE X 189      17.048  42.694  39.959  1.00  0.00           O
ATOM   3085  N   GLU X 190      17.420  44.060  38.274  1.00  0.00           N
ATOM   3086  H   GLU X 190      18.166  44.328  37.649  1.00  0.00           H
ATOM   3087  CA  GLU X 190      16.446  45.065  38.798  1.00  0.00           C
ATOM   3088  HA  GLU X 190      16.785  45.330  39.799  1.00  0.00           H
ATOM   3089  CB  GLU X 190      16.472  46.398  37.967  1.00  0.00           C
ATOM   3090  HB2 GLU X 190      15.515  46.864  38.204  1.00  0.00           H
ATOM   3091  HB3 GLU X 190      16.339  46.256  36.895  1.00  0.00           H
ATOM   3092  CG  GLU X 190      17.593  47.399  38.275  1.00  0.00           C
ATOM   3093  HG2 GLU X 190      17.350  48.400  37.918  1.00  0.00           H
ATOM   3094  HG3 GLU X 190      18.520  47.083  37.796  1.00  0.00           H
ATOM   3095  CD  GLU X 190      17.946  47.616  39.767  1.00  0.00           C
ATOM   3096  OE1 GLU X 190      16.944  47.817  40.449  1.00  0.00           O
ATOM   3097  OE2 GLU X 190      19.135  47.616  40.190  1.00  0.00           O
ATOM   3098  C   GLU X 190      15.035  44.458  38.941  1.00  0.00           C
ATOM   3099  O   GLU X 190      14.339  44.879  39.848  1.00  0.00           O
ATOM   3100  N   GLN X 191      14.531  43.570  38.112  1.00  0.00           N
ATOM   3101  H   GLN X 191      14.956  43.604  37.196  1.00  0.00           H
ATOM   3102  CA  GLN X 191      13.278  42.926  38.294  1.00  0.00           C
ATOM   3103  HA  GLN X 191      12.561  43.676  38.628  1.00  0.00           H
ATOM   3104  CB  GLN X 191      12.756  42.417  36.917  1.00  0.00           C
ATOM   3105  HB2 GLN X 191      13.418  41.693  36.441  1.00  0.00           H
ATOM   3106  HB3 GLN X 191      12.633  43.284  36.268  1.00  0.00           H
ATOM   3107  CG  GLN X 191      11.456  41.611  37.062  1.00  0.00           C
ATOM   3108  HG2 GLN X 191      10.683  42.197  37.559  1.00  0.00           H
ATOM   3109  HG3 GLN X 191      11.705  40.692  37.593  1.00  0.00           H
ATOM   3110  CD  GLN X 191      10.869  41.206  35.762  1.00  0.00           C
ATOM   3111  OE1 GLN X 191      11.200  41.633  34.702  1.00  0.00           O
ATOM   3112  NE2 GLN X 191       9.965  40.295  35.666  1.00  0.00           N
ATOM   3113 HE21 GLN X 191       9.532  39.945  36.509  1.00  0.00           H
ATOM   3114 HE22 GLN X 191       9.647  40.170  34.716  1.00  0.00           H
ATOM   3115  C   GLN X 191      13.231  41.852  39.400  1.00  0.00           C
ATOM   3116  O   GLN X 191      12.241  41.602  40.094  1.00  0.00           O
ATOM   3117  N   SER X 192      14.404  41.214  39.702  1.00  0.00           N
ATOM   3118  H   SER X 192      15.245  41.423  39.182  1.00  0.00           H
ATOM   3119  CA  SER X 192      14.707  40.088  40.560  1.00  0.00           C
ATOM   3120  HA  SER X 192      13.919  39.348  40.704  1.00  0.00           H
ATOM   3121  CB  SER X 192      15.971  39.307  40.033  1.00  0.00           C
ATOM   3122  HB2 SER X 192      16.403  38.573  40.713  1.00  0.00           H
ATOM   3123  HB3 SER X 192      16.748  40.034  39.800  1.00  0.00           H
ATOM   3124  OG  SER X 192      15.500  38.722  38.761  1.00  0.00           O
ATOM   3125  HG  SER X 192      15.816  39.302  38.065  1.00  0.00           H
ATOM   3126  C   SER X 192      15.017  40.519  42.023  1.00  0.00           C
ATOM   3127  O   SER X 192      14.793  39.733  42.935  1.00  0.00           O
ATOM   3128  N   ASP X 193      15.480  41.711  42.220  1.00  0.00           N
ATOM   3129  H   ASP X 193      15.764  42.299  41.449  1.00  0.00           H
ATOM   3130  CA  ASP X 193      15.580  42.390  43.560  1.00  0.00           C
ATOM   3131  HA  ASP X 193      16.220  41.813  44.229  1.00  0.00           H
ATOM   3132  CB  ASP X 193      16.323  43.748  43.205  1.00  0.00           C
ATOM   3133  HB2 ASP X 193      16.248  44.453  44.033  1.00  0.00           H
ATOM   3134  HB3 ASP X 193      15.895  44.176  42.298  1.00  0.00           H
ATOM   3135  CG  ASP X 193      17.860  43.558  42.968  1.00  0.00           C
ATOM   3136  OD1 ASP X 193      18.515  44.599  42.573  1.00  0.00           O
ATOM   3137  OD2 ASP X 193      18.406  42.424  42.912  1.00  0.00           O
ATOM   3138  C   ASP X 193      14.235  42.717  44.305  1.00  0.00           C
ATOM   3139  O   ASP X 193      14.222  42.789  45.583  1.00  0.00           O
ATOM   3140  N   GLU X 194      13.107  42.808  43.592  1.00  0.00           N
ATOM   3141  H   GLU X 194      13.089  42.471  42.640  1.00  0.00           H
ATOM   3142  CA  GLU X 194      11.759  42.816  44.170  1.00  0.00           C
ATOM   3143  HA  GLU X 194      11.819  43.371  45.107  1.00  0.00           H
ATOM   3144  CB  GLU X 194      10.808  43.586  43.133  1.00  0.00           C
ATOM   3145  HB2 GLU X 194       9.760  43.473  43.410  1.00  0.00           H
ATOM   3146  HB3 GLU X 194      10.890  43.211  42.113  1.00  0.00           H
ATOM   3147  CG  GLU X 194      11.092  45.048  42.979  1.00  0.00           C
ATOM   3148  HG2 GLU X 194      10.299  45.406  42.322  1.00  0.00           H
ATOM   3149  HG3 GLU X 194      11.999  45.201  42.394  1.00  0.00           H
ATOM   3150  CD  GLU X 194      11.172  45.757  44.311  1.00  0.00           C
ATOM   3151  OE1 GLU X 194      10.162  45.650  45.024  1.00  0.00           O
ATOM   3152  OE2 GLU X 194      12.194  46.375  44.671  1.00  0.00           O
ATOM   3153  C   GLU X 194      11.084  41.468  44.365  1.00  0.00           C
ATOM   3154  O   GLU X 194       9.966  41.511  44.920  1.00  0.00           O
ATOM   3155  N   GLU X 195      11.656  40.361  44.009  1.00  0.00           N
ATOM   3156  H   GLU X 195      12.630  40.373  43.741  1.00  0.00           H
ATOM   3157  CA  GLU X 195      11.189  39.029  44.501  1.00  0.00           C
ATOM   3158  HA  GLU X 195      10.155  39.060  44.156  1.00  0.00           H
ATOM   3159  CB  GLU X 195      11.907  37.966  43.680  1.00  0.00           C
ATOM   3160  HB2 GLU X 195      12.978  38.049  43.861  1.00  0.00           H
ATOM   3161  HB3 GLU X 195      11.908  38.218  42.619  1.00  0.00           H
ATOM   3162  CG  GLU X 195      11.614  36.440  43.924  1.00  0.00           C
ATOM   3163  HG2 GLU X 195      12.053  35.931  44.782  1.00  0.00           H
ATOM   3164  HG3 GLU X 195      12.199  35.867  43.204  1.00  0.00           H
ATOM   3165  CD  GLU X 195      10.105  36.112  43.804  1.00  0.00           C
ATOM   3166  OE1 GLU X 195       9.527  35.769  44.923  1.00  0.00           O
ATOM   3167  OE2 GLU X 195       9.481  36.072  42.708  1.00  0.00           O
ATOM   3168  C   GLU X 195      11.295  38.830  46.065  1.00  0.00           C
ATOM   3169  O   GLU X 195      12.256  39.472  46.637  1.00  0.00           O
ATOM   3170  N   SER X 196      10.395  38.203  46.756  1.00  0.00           N
ATOM   3171  H   SER X 196       9.734  37.666  46.212  1.00  0.00           H
ATOM   3172  CA  SER X 196      10.217  38.356  48.165  1.00  0.00           C
ATOM   3173  HA  SER X 196      10.030  39.403  48.406  1.00  0.00           H
ATOM   3174  CB  SER X 196       8.931  37.604  48.591  1.00  0.00           C
ATOM   3175  HB2 SER X 196       9.174  36.541  48.563  1.00  0.00           H
ATOM   3176  HB3 SER X 196       8.127  37.849  47.897  1.00  0.00           H
ATOM   3177  OG  SER X 196       8.608  37.936  50.008  1.00  0.00           O
ATOM   3178  HG  SER X 196       7.872  38.552  49.966  1.00  0.00           H
ATOM   3179  C   SER X 196      11.350  37.921  49.020  1.00  0.00           C
ATOM   3180  O   SER X 196      11.644  38.629  49.988  1.00  0.00           O
ATOM   3181  N   VAL X 197      12.188  36.933  48.630  1.00  0.00           N
ATOM   3182  H   VAL X 197      11.945  36.274  47.905  1.00  0.00           H
ATOM   3183  CA  VAL X 197      13.279  36.532  49.515  1.00  0.00           C
ATOM   3184  HA  VAL X 197      13.005  36.545  50.570  1.00  0.00           H
ATOM   3185  CB  VAL X 197      13.551  35.089  49.120  1.00  0.00           C
ATOM   3186  HB  VAL X 197      12.689  34.429  49.214  1.00  0.00           H
ATOM   3187  CG1 VAL X 197      14.201  34.882  47.720  1.00  0.00           C
ATOM   3188 HG11 VAL X 197      13.644  35.440  46.967  1.00  0.00           H
ATOM   3189 HG12 VAL X 197      15.232  35.230  47.786  1.00  0.00           H
ATOM   3190 HG13 VAL X 197      14.411  33.834  47.501  1.00  0.00           H
ATOM   3191  CG2 VAL X 197      14.461  34.377  50.164  1.00  0.00           C
ATOM   3192 HG21 VAL X 197      14.822  33.417  49.797  1.00  0.00           H
ATOM   3193 HG22 VAL X 197      15.301  35.021  50.425  1.00  0.00           H
ATOM   3194 HG23 VAL X 197      13.936  34.221  51.107  1.00  0.00           H
ATOM   3195  C   VAL X 197      14.511  37.453  49.435  1.00  0.00           C
ATOM   3196  O   VAL X 197      15.303  37.606  50.392  1.00  0.00           O
ATOM   3197  N   MET X 198      14.724  38.132  48.312  1.00  0.00           N
ATOM   3198  H   MET X 198      13.951  38.013  47.672  1.00  0.00           H
ATOM   3199  CA  MET X 198      15.718  39.113  48.081  1.00  0.00           C
ATOM   3200  HA  MET X 198      16.571  38.885  48.721  1.00  0.00           H
ATOM   3201  CB  MET X 198      16.220  39.056  46.638  1.00  0.00           C
ATOM   3202  HB2 MET X 198      15.390  39.244  45.956  1.00  0.00           H
ATOM   3203  HB3 MET X 198      16.605  38.055  46.442  1.00  0.00           H
ATOM   3204  CG  MET X 198      17.260  40.160  46.234  1.00  0.00           C
ATOM   3205  HG2 MET X 198      16.904  41.189  46.295  1.00  0.00           H
ATOM   3206  HG3 MET X 198      17.553  39.946  45.207  1.00  0.00           H
ATOM   3207  SD  MET X 198      18.740  40.016  47.194  1.00  0.00           S
ATOM   3208  CE  MET X 198      19.762  38.965  46.219  1.00  0.00           C
ATOM   3209  HE1 MET X 198      20.703  38.837  46.754  1.00  0.00           H
ATOM   3210  HE2 MET X 198      19.273  37.996  46.113  1.00  0.00           H
ATOM   3211  HE3 MET X 198      19.825  39.262  45.173  1.00  0.00           H
ATOM   3212  C   MET X 198      15.192  40.559  48.415  1.00  0.00           C
ATOM   3213  O   MET X 198      15.955  41.284  49.041  1.00  0.00           O
ATOM   3214  N   SER X 199      13.925  40.836  48.257  1.00  0.00           N
ATOM   3215  H   SER X 199      13.257  40.206  47.835  1.00  0.00           H
ATOM   3216  CA  SER X 199      13.365  42.131  48.739  1.00  0.00           C
ATOM   3217  HA  SER X 199      13.811  42.924  48.139  1.00  0.00           H
ATOM   3218  CB  SER X 199      11.867  41.945  48.426  1.00  0.00           C
ATOM   3219  HB2 SER X 199      11.586  40.993  48.877  1.00  0.00           H
ATOM   3220  HB3 SER X 199      11.687  41.900  47.352  1.00  0.00           H
ATOM   3221  OG  SER X 199      11.139  43.030  49.037  1.00  0.00           O
ATOM   3222  HG  SER X 199      10.291  42.680  49.321  1.00  0.00           H
ATOM   3223  C   SER X 199      13.592  42.302  50.268  1.00  0.00           C
ATOM   3224  O   SER X 199      14.017  43.367  50.719  1.00  0.00           O
ATOM   3225  N   ARG X 200      13.367  41.244  51.068  1.00  0.00           N
ATOM   3226  H   ARG X 200      12.833  40.482  50.676  1.00  0.00           H
ATOM   3227  CA  ARG X 200      13.484  41.372  52.561  1.00  0.00           C
ATOM   3228  HA  ARG X 200      12.970  42.285  52.861  1.00  0.00           H
ATOM   3229  CB  ARG X 200      12.714  40.229  53.308  1.00  0.00           C
ATOM   3230  HB2 ARG X 200      11.684  40.134  52.966  1.00  0.00           H
ATOM   3231  HB3 ARG X 200      12.704  40.555  54.348  1.00  0.00           H
ATOM   3232  CG  ARG X 200      13.415  38.863  53.021  1.00  0.00           C
ATOM   3233  HG2 ARG X 200      14.278  38.676  53.661  1.00  0.00           H
ATOM   3234  HG3 ARG X 200      13.761  38.908  51.988  1.00  0.00           H
ATOM   3235  CD  ARG X 200      12.470  37.645  53.384  1.00  0.00           C
ATOM   3236  HD2 ARG X 200      11.907  37.495  52.463  1.00  0.00           H
ATOM   3237  HD3 ARG X 200      11.846  38.016  54.197  1.00  0.00           H
ATOM   3238  NE  ARG X 200      13.197  36.323  53.699  1.00  0.00           N
ATOM   3239  HE  ARG X 200      14.172  36.468  53.918  1.00  0.00           H
ATOM   3240  CZ  ARG X 200      12.694  35.135  53.679  1.00  0.00           C
ATOM   3241  NH1 ARG X 200      13.300  34.079  54.177  1.00  0.00           N
ATOM   3242 HH11 ARG X 200      14.299  34.069  54.326  1.00  0.00           H
ATOM   3243 HH12 ARG X 200      12.691  33.322  54.452  1.00  0.00           H
ATOM   3244  NH2 ARG X 200      11.451  34.894  53.238  1.00  0.00           N
ATOM   3245 HH21 ARG X 200      11.027  33.978  53.252  1.00  0.00           H
ATOM   3246 HH22 ARG X 200      10.894  35.589  52.762  1.00  0.00           H
ATOM   3247  C   ARG X 200      14.931  41.535  53.067  1.00  0.00           C
ATOM   3248  O   ARG X 200      15.126  42.353  53.964  1.00  0.00           O
ATOM   3249  N   VAL X 201      15.949  40.980  52.375  1.00  0.00           N
ATOM   3250  H   VAL X 201      15.688  40.465  51.547  1.00  0.00           H
ATOM   3251  CA  VAL X 201      17.403  41.375  52.431  1.00  0.00           C
ATOM   3252  HA  VAL X 201      17.630  41.393  53.496  1.00  0.00           H
ATOM   3253  CB  VAL X 201      18.443  40.534  51.646  1.00  0.00           C
ATOM   3254  HB  VAL X 201      18.363  40.663  50.567  1.00  0.00           H
ATOM   3255  CG1 VAL X 201      19.883  41.002  52.018  1.00  0.00           C
ATOM   3256 HG11 VAL X 201      20.575  40.810  51.198  1.00  0.00           H
ATOM   3257 HG12 VAL X 201      19.890  42.091  52.000  1.00  0.00           H
ATOM   3258 HG13 VAL X 201      20.278  40.557  52.932  1.00  0.00           H
ATOM   3259  CG2 VAL X 201      18.327  39.018  51.930  1.00  0.00           C
ATOM   3260 HG21 VAL X 201      17.271  38.797  51.770  1.00  0.00           H
ATOM   3261 HG22 VAL X 201      18.911  38.488  51.179  1.00  0.00           H
ATOM   3262 HG23 VAL X 201      18.666  38.743  52.929  1.00  0.00           H
ATOM   3263  C   VAL X 201      17.673  42.806  51.971  1.00  0.00           C
ATOM   3264  O   VAL X 201      17.730  43.679  52.856  1.00  0.00           O
ATOM   3265  N   LEU X 202      17.585  43.153  50.684  1.00  0.00           N
ATOM   3266  H   LEU X 202      17.469  42.387  50.035  1.00  0.00           H
ATOM   3267  CA  LEU X 202      17.885  44.522  50.142  1.00  0.00           C
ATOM   3268  HA  LEU X 202      18.925  44.706  50.412  1.00  0.00           H
ATOM   3269  CB  LEU X 202      17.781  44.630  48.661  1.00  0.00           C
ATOM   3270  HB2 LEU X 202      18.359  45.529  48.448  1.00  0.00           H
ATOM   3271  HB3 LEU X 202      16.733  44.773  48.396  1.00  0.00           H
ATOM   3272  CG  LEU X 202      18.415  43.427  47.930  1.00  0.00           C
ATOM   3273  HG  LEU X 202      17.996  42.443  48.139  1.00  0.00           H
ATOM   3274  CD1 LEU X 202      18.201  43.424  46.462  1.00  0.00           C
ATOM   3275 HD11 LEU X 202      17.138  43.229  46.319  1.00  0.00           H
ATOM   3276 HD12 LEU X 202      18.464  44.431  46.137  1.00  0.00           H
ATOM   3277 HD13 LEU X 202      18.775  42.674  45.917  1.00  0.00           H
ATOM   3278  CD2 LEU X 202      19.909  43.302  48.261  1.00  0.00           C
ATOM   3279 HD21 LEU X 202      20.329  42.519  47.629  1.00  0.00           H
ATOM   3280 HD22 LEU X 202      20.370  44.277  48.108  1.00  0.00           H
ATOM   3281 HD23 LEU X 202      20.038  42.829  49.234  1.00  0.00           H
ATOM   3282  C   LEU X 202      17.085  45.647  50.807  1.00  0.00           C
ATOM   3283  O   LEU X 202      17.585  46.719  51.153  1.00  0.00           O
ATOM   3284  N   LYS X 203      15.780  45.449  51.098  1.00  0.00           N
ATOM   3285  H   LYS X 203      15.369  44.564  50.835  1.00  0.00           H
ATOM   3286  CA  LYS X 203      15.013  46.397  51.873  1.00  0.00           C
ATOM   3287  HA  LYS X 203      15.281  47.385  51.500  1.00  0.00           H
ATOM   3288  CB  LYS X 203      13.517  46.220  51.657  1.00  0.00           C
ATOM   3289  HB2 LYS X 203      13.028  46.867  52.385  1.00  0.00           H
ATOM   3290  HB3 LYS X 203      13.074  45.236  51.817  1.00  0.00           H
ATOM   3291  CG  LYS X 203      12.999  46.622  50.235  1.00  0.00           C
ATOM   3292  HG2 LYS X 203      13.364  45.852  49.554  1.00  0.00           H
ATOM   3293  HG3 LYS X 203      13.285  47.649  50.008  1.00  0.00           H
ATOM   3294  CD  LYS X 203      11.475  46.437  50.145  1.00  0.00           C
ATOM   3295  HD2 LYS X 203      10.949  47.131  50.800  1.00  0.00           H
ATOM   3296  HD3 LYS X 203      11.125  45.412  50.272  1.00  0.00           H
ATOM   3297  CE  LYS X 203      11.125  46.794  48.657  1.00  0.00           C
ATOM   3298  HE2 LYS X 203      11.775  47.580  48.271  1.00  0.00           H
ATOM   3299  HE3 LYS X 203      10.083  47.110  48.703  1.00  0.00           H
ATOM   3300  NZ  LYS X 203      11.063  45.667  47.722  1.00  0.00           N
ATOM   3301  HZ1 LYS X 203      10.745  45.945  46.805  1.00  0.00           H
ATOM   3302  HZ2 LYS X 203      12.010  45.423  47.471  1.00  0.00           H
ATOM   3303  HZ3 LYS X 203      10.576  44.840  48.035  1.00  0.00           H
ATOM   3304  C   LYS X 203      15.256  46.435  53.392  1.00  0.00           C
ATOM   3305  O   LYS X 203      14.786  47.364  54.064  1.00  0.00           O
ATOM   3306  N   GLU X 204      16.257  45.617  53.849  1.00  0.00           N
ATOM   3307  H   GLU X 204      16.565  44.829  53.297  1.00  0.00           H
ATOM   3308  CA  GLU X 204      16.876  45.716  55.256  1.00  0.00           C
ATOM   3309  HA  GLU X 204      16.267  46.365  55.885  1.00  0.00           H
ATOM   3310  CB  GLU X 204      17.088  44.408  55.980  1.00  0.00           C
ATOM   3311  HB2 GLU X 204      17.924  43.794  55.645  1.00  0.00           H
ATOM   3312  HB3 GLU X 204      16.218  43.767  55.840  1.00  0.00           H
ATOM   3313  CG  GLU X 204      17.301  44.644  57.441  1.00  0.00           C
ATOM   3314  HG2 GLU X 204      17.142  45.709  57.609  1.00  0.00           H
ATOM   3315  HG3 GLU X 204      18.351  44.479  57.686  1.00  0.00           H
ATOM   3316  CD  GLU X 204      16.433  43.786  58.395  1.00  0.00           C
ATOM   3317  OE1 GLU X 204      16.164  42.605  58.151  1.00  0.00           O
ATOM   3318  OE2 GLU X 204      16.144  44.217  59.515  1.00  0.00           O
ATOM   3319  C   GLU X 204      18.220  46.455  55.109  1.00  0.00           C
ATOM   3320  O   GLU X 204      18.638  47.315  55.980  1.00  0.00           O
ATOM   3321  N   VAL X 205      19.019  46.011  54.134  1.00  0.00           N
ATOM   3322  H   VAL X 205      18.606  45.253  53.609  1.00  0.00           H
ATOM   3323  CA  VAL X 205      20.417  46.548  53.761  1.00  0.00           C
ATOM   3324  HA  VAL X 205      20.963  46.502  54.703  1.00  0.00           H
ATOM   3325  CB  VAL X 205      21.129  45.706  52.648  1.00  0.00           C
ATOM   3326  HB  VAL X 205      20.664  45.724  51.662  1.00  0.00           H
ATOM   3327  CG1 VAL X 205      22.462  46.210  52.275  1.00  0.00           C
ATOM   3328 HG11 VAL X 205      22.359  47.159  51.749  1.00  0.00           H
ATOM   3329 HG12 VAL X 205      23.008  46.378  53.204  1.00  0.00           H
ATOM   3330 HG13 VAL X 205      23.074  45.601  51.609  1.00  0.00           H
ATOM   3331  CG2 VAL X 205      21.364  44.258  53.061  1.00  0.00           C
ATOM   3332 HG21 VAL X 205      21.811  44.158  54.051  1.00  0.00           H
ATOM   3333 HG22 VAL X 205      20.392  43.777  52.957  1.00  0.00           H
ATOM   3334 HG23 VAL X 205      22.085  43.756  52.415  1.00  0.00           H
ATOM   3335  C   VAL X 205      20.378  48.059  53.383  1.00  0.00           C
ATOM   3336  O   VAL X 205      21.272  48.809  53.736  1.00  0.00           O
ATOM   3337  N   ARG X 206      19.246  48.440  52.797  1.00  0.00           N
ATOM   3338  H   ARG X 206      18.642  47.705  52.459  1.00  0.00           H
ATOM   3339  CA  ARG X 206      18.891  49.863  52.462  1.00  0.00           C
ATOM   3340  HA  ARG X 206      19.864  50.329  52.299  1.00  0.00           H
ATOM   3341  CB  ARG X 206      18.009  49.938  51.180  1.00  0.00           C
ATOM   3342  HB2 ARG X 206      17.616  50.924  50.931  1.00  0.00           H
ATOM   3343  HB3 ARG X 206      17.107  49.359  51.379  1.00  0.00           H
ATOM   3344  CG  ARG X 206      18.804  49.393  49.914  1.00  0.00           C
ATOM   3345  HG2 ARG X 206      19.140  48.395  50.195  1.00  0.00           H
ATOM   3346  HG3 ARG X 206      19.680  50.039  49.846  1.00  0.00           H
ATOM   3347  CD  ARG X 206      18.009  49.441  48.568  1.00  0.00           C
ATOM   3348  HD2 ARG X 206      17.867  50.504  48.375  1.00  0.00           H
ATOM   3349  HD3 ARG X 206      17.002  49.026  48.619  1.00  0.00           H
ATOM   3350  NE  ARG X 206      18.813  48.789  47.467  1.00  0.00           N
ATOM   3351  HE  ARG X 206      19.823  48.815  47.493  1.00  0.00           H
ATOM   3352  CZ  ARG X 206      18.345  48.272  46.315  1.00  0.00           C
ATOM   3353  NH1 ARG X 206      19.163  47.780  45.484  1.00  0.00           N
ATOM   3354 HH11 ARG X 206      20.126  47.614  45.743  1.00  0.00           H
ATOM   3355 HH12 ARG X 206      18.803  47.416  44.614  1.00  0.00           H
ATOM   3356  NH2 ARG X 206      17.105  48.143  45.997  1.00  0.00           N
ATOM   3357 HH21 ARG X 206      16.912  47.685  45.117  1.00  0.00           H
ATOM   3358 HH22 ARG X 206      16.469  48.761  46.481  1.00  0.00           H
ATOM   3359  C   ARG X 206      18.212  50.704  53.618  1.00  0.00           C
ATOM   3360  O   ARG X 206      18.090  51.976  53.547  1.00  0.00           O
ATOM   3361  N   GLU X 207      17.848  50.006  54.703  1.00  0.00           N
ATOM   3362  H   GLU X 207      18.132  49.039  54.761  1.00  0.00           H
ATOM   3363  CA  GLU X 207      17.428  50.640  55.991  1.00  0.00           C
ATOM   3364  HA  GLU X 207      17.171  51.688  55.834  1.00  0.00           H
ATOM   3365  CB  GLU X 207      16.161  49.966  56.583  1.00  0.00           C
ATOM   3366  HB2 GLU X 207      16.111  50.361  57.598  1.00  0.00           H
ATOM   3367  HB3 GLU X 207      16.362  48.928  56.851  1.00  0.00           H
ATOM   3368  CG  GLU X 207      14.792  50.380  56.056  1.00  0.00           C
ATOM   3369  HG2 GLU X 207      14.010  49.952  56.682  1.00  0.00           H
ATOM   3370  HG3 GLU X 207      14.630  49.997  55.048  1.00  0.00           H
ATOM   3371  CD  GLU X 207      14.669  51.923  56.080  1.00  0.00           C
ATOM   3372  OE1 GLU X 207      14.702  52.550  57.154  1.00  0.00           O
ATOM   3373  OE2 GLU X 207      14.563  52.480  54.968  1.00  0.00           O
ATOM   3374  C   GLU X 207      18.501  50.661  57.087  1.00  0.00           C
ATOM   3375  O   GLU X 207      18.566  51.607  57.927  1.00  0.00           O
ATOM   3376  N   SER X 208      19.312  49.599  57.170  1.00  0.00           N
ATOM   3377  H   SER X 208      19.139  48.830  56.539  1.00  0.00           H
ATOM   3378  CA  SER X 208      20.062  49.335  58.369  1.00  0.00           C
ATOM   3379  HA  SER X 208      19.383  49.364  59.221  1.00  0.00           H
ATOM   3380  CB  SER X 208      20.562  47.914  58.404  1.00  0.00           C
ATOM   3381  HB2 SER X 208      21.288  47.821  57.597  1.00  0.00           H
ATOM   3382  HB3 SER X 208      19.739  47.202  58.340  1.00  0.00           H
ATOM   3383  OG  SER X 208      21.297  47.581  59.502  1.00  0.00           O
ATOM   3384  HG  SER X 208      20.654  47.333  60.171  1.00  0.00           H
ATOM   3385  C   SER X 208      21.235  50.372  58.733  1.00  0.00           C
ATOM   3386  O   SER X 208      21.549  50.639  59.865  1.00  0.00           O
ATOM   3387  N   ASP X 209      21.772  50.971  57.691  1.00  0.00           N
ATOM   3388  H   ASP X 209      21.293  50.881  56.807  1.00  0.00           H
ATOM   3389  CA  ASP X 209      22.878  51.965  57.684  1.00  0.00           C
ATOM   3390  HA  ASP X 209      23.762  51.521  58.140  1.00  0.00           H
ATOM   3391  CB  ASP X 209      23.220  52.379  56.280  1.00  0.00           C
ATOM   3392  HB2 ASP X 209      23.901  51.627  55.882  1.00  0.00           H
ATOM   3393  HB3 ASP X 209      23.838  53.272  56.362  1.00  0.00           H
ATOM   3394  CG  ASP X 209      22.047  52.720  55.337  1.00  0.00           C
ATOM   3395  OD1 ASP X 209      20.892  52.863  55.702  1.00  0.00           O
ATOM   3396  OD2 ASP X 209      22.267  52.871  54.136  1.00  0.00           O
ATOM   3397  C   ASP X 209      22.452  53.216  58.522  1.00  0.00           C
ATOM   3398  O   ASP X 209      23.308  53.950  59.005  1.00  0.00           O
ATOM   3399  N   LEU X 210      21.139  53.520  58.573  1.00  0.00           N
ATOM   3400  H   LEU X 210      20.477  52.963  58.052  1.00  0.00           H
ATOM   3401  CA  LEU X 210      20.574  54.615  59.459  1.00  0.00           C
ATOM   3402  HA  LEU X 210      21.393  55.287  59.715  1.00  0.00           H
ATOM   3403  CB  LEU X 210      19.507  55.353  58.629  1.00  0.00           C
ATOM   3404  HB2 LEU X 210      18.782  54.726  58.108  1.00  0.00           H
ATOM   3405  HB3 LEU X 210      20.080  55.899  57.879  1.00  0.00           H
ATOM   3406  CG  LEU X 210      18.778  56.451  59.404  1.00  0.00           C
ATOM   3407  HG  LEU X 210      18.104  56.047  60.160  1.00  0.00           H
ATOM   3408  CD1 LEU X 210      19.648  57.507  60.100  1.00  0.00           C
ATOM   3409 HD11 LEU X 210      19.108  58.442  60.253  1.00  0.00           H
ATOM   3410 HD12 LEU X 210      20.206  57.183  60.978  1.00  0.00           H
ATOM   3411 HD13 LEU X 210      20.472  57.713  59.416  1.00  0.00           H
ATOM   3412  CD2 LEU X 210      17.921  57.239  58.365  1.00  0.00           C
ATOM   3413 HD21 LEU X 210      17.260  56.513  57.892  1.00  0.00           H
ATOM   3414 HD22 LEU X 210      17.343  57.923  58.986  1.00  0.00           H
ATOM   3415 HD23 LEU X 210      18.609  57.669  57.638  1.00  0.00           H
ATOM   3416  C   LEU X 210      20.099  54.094  60.830  1.00  0.00           C
ATOM   3417  O   LEU X 210      20.172  54.862  61.741  1.00  0.00           O
ATOM   3418  N   LYS X 211      19.813  52.821  61.048  1.00  0.00           N
ATOM   3419  H   LYS X 211      19.487  52.297  60.248  1.00  0.00           H
ATOM   3420  CA  LYS X 211      19.621  52.238  62.392  1.00  0.00           C
ATOM   3421  HA  LYS X 211      19.064  52.976  62.968  1.00  0.00           H
ATOM   3422  CB  LYS X 211      18.821  50.974  62.227  1.00  0.00           C
ATOM   3423  HB2 LYS X 211      18.583  50.487  63.173  1.00  0.00           H
ATOM   3424  HB3 LYS X 211      19.288  50.236  61.574  1.00  0.00           H
ATOM   3425  CG  LYS X 211      17.452  51.234  61.625  1.00  0.00           C
ATOM   3426  HG2 LYS X 211      17.631  51.580  60.607  1.00  0.00           H
ATOM   3427  HG3 LYS X 211      16.904  51.986  62.192  1.00  0.00           H
ATOM   3428  CD  LYS X 211      16.493  49.986  61.517  1.00  0.00           C
ATOM   3429  HD2 LYS X 211      16.504  49.610  62.540  1.00  0.00           H
ATOM   3430  HD3 LYS X 211      16.979  49.214  60.920  1.00  0.00           H
ATOM   3431  CE  LYS X 211      15.158  50.252  60.810  1.00  0.00           C
ATOM   3432  HE2 LYS X 211      15.493  50.679  59.865  1.00  0.00           H
ATOM   3433  HE3 LYS X 211      14.570  50.952  61.403  1.00  0.00           H
ATOM   3434  NZ  LYS X 211      14.309  49.019  60.717  1.00  0.00           N
ATOM   3435  HZ1 LYS X 211      13.722  48.959  59.897  1.00  0.00           H
ATOM   3436  HZ2 LYS X 211      14.815  48.146  60.681  1.00  0.00           H
ATOM   3437  HZ3 LYS X 211      13.610  48.986  61.445  1.00  0.00           H
ATOM   3438  C   LYS X 211      21.000  52.039  63.163  1.00  0.00           C
ATOM   3439  O   LYS X 211      21.076  52.060  64.364  1.00  0.00           O
ATOM   3440  N   SER X 212      22.076  51.961  62.361  1.00  0.00           N
ATOM   3441  H   SER X 212      21.857  51.982  61.375  1.00  0.00           H
ATOM   3442  CA  SER X 212      23.512  51.915  62.771  1.00  0.00           C
ATOM   3443  HA  SER X 212      23.728  51.241  63.599  1.00  0.00           H
ATOM   3444  CB  SER X 212      24.254  51.307  61.642  1.00  0.00           C
ATOM   3445  HB2 SER X 212      25.318  51.324  61.875  1.00  0.00           H
ATOM   3446  HB3 SER X 212      24.132  51.895  60.732  1.00  0.00           H
ATOM   3447  OG  SER X 212      23.845  50.019  61.449  1.00  0.00           O
ATOM   3448  HG  SER X 212      22.926  50.106  61.185  1.00  0.00           H
ATOM   3449  C   SER X 212      24.125  53.209  63.142  1.00  0.00           C
ATOM   3450  O   SER X 212      23.563  54.251  62.715  1.00  0.00           O
ATOM   3451  N   TYR X 213      25.178  53.276  63.896  1.00  0.00           N
ATOM   3452  H   TYR X 213      25.702  52.437  64.099  1.00  0.00           H
ATOM   3453  CA  TYR X 213      25.688  54.548  64.367  1.00  0.00           C
ATOM   3454  HA  TYR X 213      24.895  55.095  64.876  1.00  0.00           H
ATOM   3455  CB  TYR X 213      26.855  54.269  65.310  1.00  0.00           C
ATOM   3456  HB2 TYR X 213      27.688  53.769  64.815  1.00  0.00           H
ATOM   3457  HB3 TYR X 213      26.493  53.458  65.942  1.00  0.00           H
ATOM   3458  CG  TYR X 213      27.334  55.385  66.190  1.00  0.00           C
ATOM   3459  CD1 TYR X 213      26.497  56.005  67.206  1.00  0.00           C
ATOM   3460  HD1 TYR X 213      25.440  55.786  67.239  1.00  0.00           H
ATOM   3461  CE1 TYR X 213      27.037  56.982  68.060  1.00  0.00           C
ATOM   3462  HE1 TYR X 213      26.411  57.612  68.675  1.00  0.00           H
ATOM   3463  CZ  TYR X 213      28.376  57.501  67.880  1.00  0.00           C
ATOM   3464  OH  TYR X 213      28.849  58.561  68.559  1.00  0.00           O
ATOM   3465  HH  TYR X 213      29.809  58.540  68.590  1.00  0.00           H
ATOM   3466  CE2 TYR X 213      29.268  56.779  67.026  1.00  0.00           C
ATOM   3467  HE2 TYR X 213      30.332  56.911  66.902  1.00  0.00           H
ATOM   3468  CD2 TYR X 213      28.728  55.792  66.149  1.00  0.00           C
ATOM   3469  HD2 TYR X 213      29.494  55.294  65.572  1.00  0.00           H
ATOM   3470  C   TYR X 213      26.213  55.490  63.247  1.00  0.00           C
ATOM   3471  O   TYR X 213      26.004  56.716  63.224  1.00  0.00           O
ATOM   3472  N   GLY X 214      26.813  54.909  62.205  1.00  0.00           N
ATOM   3473  H   GLY X 214      27.019  53.923  62.139  1.00  0.00           H
ATOM   3474  CA  GLY X 214      27.118  55.503  60.871  1.00  0.00           C
ATOM   3475  HA2 GLY X 214      27.786  56.363  60.931  1.00  0.00           H
ATOM   3476  HA3 GLY X 214      26.193  55.878  60.434  1.00  0.00           H
ATOM   3477  C   GLY X 214      27.581  54.454  59.855  1.00  0.00           C
ATOM   3478  O   GLY X 214      27.484  53.213  60.036  1.00  0.00           O
ATOM   3479  N   VAL X 215      28.161  54.952  58.774  1.00  0.00           N
ATOM   3480  H   VAL X 215      28.005  55.950  58.770  1.00  0.00           H
ATOM   3481  CA  VAL X 215      28.732  54.243  57.636  1.00  0.00           C
ATOM   3482  HA  VAL X 215      28.771  53.176  57.852  1.00  0.00           H
ATOM   3483  CB  VAL X 215      27.879  54.509  56.421  1.00  0.00           C
ATOM   3484  HB  VAL X 215      27.896  55.582  56.231  1.00  0.00           H
ATOM   3485  CG1 VAL X 215      28.407  53.820  55.141  1.00  0.00           C
ATOM   3486 HG11 VAL X 215      28.499  52.751  55.329  1.00  0.00           H
ATOM   3487 HG12 VAL X 215      27.746  53.977  54.289  1.00  0.00           H
ATOM   3488 HG13 VAL X 215      29.394  54.168  54.837  1.00  0.00           H
ATOM   3489  CG2 VAL X 215      26.358  54.122  56.639  1.00  0.00           C
ATOM   3490 HG21 VAL X 215      25.869  54.696  57.426  1.00  0.00           H
ATOM   3491 HG22 VAL X 215      25.842  54.317  55.698  1.00  0.00           H
ATOM   3492 HG23 VAL X 215      26.216  53.052  56.790  1.00  0.00           H
ATOM   3493  C   VAL X 215      30.168  54.762  57.376  1.00  0.00           C
ATOM   3494  O   VAL X 215      30.410  55.977  57.218  1.00  0.00           O
ATOM   3495  N   ILE X 216      31.168  53.832  57.207  1.00  0.00           N
ATOM   3496  H   ILE X 216      30.827  52.883  57.267  1.00  0.00           H
ATOM   3497  CA  ILE X 216      32.536  54.214  56.676  1.00  0.00           C
ATOM   3498  HA  ILE X 216      32.848  55.197  57.029  1.00  0.00           H
ATOM   3499  CB  ILE X 216      33.707  53.341  57.281  1.00  0.00           C
ATOM   3500  HB  ILE X 216      33.304  52.329  57.322  1.00  0.00           H
ATOM   3501  CG2 ILE X 216      35.030  53.245  56.488  1.00  0.00           C
ATOM   3502 HG21 ILE X 216      35.884  52.826  57.021  1.00  0.00           H
ATOM   3503 HG22 ILE X 216      34.831  52.602  55.631  1.00  0.00           H
ATOM   3504 HG23 ILE X 216      35.268  54.251  56.142  1.00  0.00           H
ATOM   3505  CG1 ILE X 216      33.886  53.837  58.719  1.00  0.00           C
ATOM   3506 HG12 ILE X 216      32.959  53.984  59.274  1.00  0.00           H
ATOM   3507 HG13 ILE X 216      34.330  54.833  58.717  1.00  0.00           H
ATOM   3508  CD1 ILE X 216      34.662  52.746  59.582  1.00  0.00           C
ATOM   3509 HD11 ILE X 216      33.991  51.949  59.903  1.00  0.00           H
ATOM   3510 HD12 ILE X 216      35.534  52.250  59.155  1.00  0.00           H
ATOM   3511 HD13 ILE X 216      35.037  53.183  60.507  1.00  0.00           H
ATOM   3512  C   ILE X 216      32.687  54.174  55.098  1.00  0.00           C
ATOM   3513  O   ILE X 216      32.105  53.266  54.483  1.00  0.00           O
ATOM   3514  N   PHE X 217      33.356  55.127  54.446  1.00  0.00           N
ATOM   3515  H   PHE X 217      33.818  55.887  54.924  1.00  0.00           H
ATOM   3516  CA  PHE X 217      33.680  55.107  53.009  1.00  0.00           C
ATOM   3517  HA  PHE X 217      33.296  54.233  52.483  1.00  0.00           H
ATOM   3518  CB  PHE X 217      33.035  56.387  52.323  1.00  0.00           C
ATOM   3519  HB2 PHE X 217      33.617  56.700  51.456  1.00  0.00           H
ATOM   3520  HB3 PHE X 217      33.162  57.229  53.003  1.00  0.00           H
ATOM   3521  CG  PHE X 217      31.645  56.327  51.988  1.00  0.00           C
ATOM   3522  CD1 PHE X 217      31.209  56.215  50.679  1.00  0.00           C
ATOM   3523  HD1 PHE X 217      31.884  56.071  49.848  1.00  0.00           H
ATOM   3524  CE1 PHE X 217      29.848  56.194  50.460  1.00  0.00           C
ATOM   3525  HE1 PHE X 217      29.471  56.059  49.457  1.00  0.00           H
ATOM   3526  CZ  PHE X 217      28.866  56.275  51.485  1.00  0.00           C
ATOM   3527  HZ  PHE X 217      27.822  56.396  51.237  1.00  0.00           H
ATOM   3528  CE2 PHE X 217      29.340  56.315  52.808  1.00  0.00           C
ATOM   3529  HE2 PHE X 217      28.629  56.273  53.620  1.00  0.00           H
ATOM   3530  CD2 PHE X 217      30.688  56.303  53.066  1.00  0.00           C
ATOM   3531  HD2 PHE X 217      31.050  56.433  54.075  1.00  0.00           H
ATOM   3532  C   PHE X 217      35.206  54.907  52.782  1.00  0.00           C
ATOM   3533  O   PHE X 217      36.033  55.455  53.512  1.00  0.00           O
ATOM   3534  N   ASN X 218      35.600  54.089  51.801  1.00  0.00           N
ATOM   3535  H   ASN X 218      34.851  53.583  51.350  1.00  0.00           H
ATOM   3536  CA  ASN X 218      36.982  53.839  51.294  1.00  0.00           C
ATOM   3537  HA  ASN X 218      37.650  53.749  52.151  1.00  0.00           H
ATOM   3538  CB  ASN X 218      37.133  52.479  50.643  1.00  0.00           C
ATOM   3539  HB2 ASN X 218      36.361  52.419  49.875  1.00  0.00           H
ATOM   3540  HB3 ASN X 218      36.950  51.690  51.372  1.00  0.00           H
ATOM   3541  CG  ASN X 218      38.496  52.148  50.124  1.00  0.00           C
ATOM   3542  OD1 ASN X 218      39.502  52.803  50.476  1.00  0.00           O
ATOM   3543  ND2 ASN X 218      38.543  51.175  49.232  1.00  0.00           N
ATOM   3544 HD21 ASN X 218      37.832  50.518  48.945  1.00  0.00           H
ATOM   3545 HD22 ASN X 218      39.409  51.086  48.719  1.00  0.00           H
ATOM   3546  C   ASN X 218      37.290  54.962  50.277  1.00  0.00           C
ATOM   3547  O   ASN X 218      37.560  54.727  49.094  1.00  0.00           O
ATOM   3548  N   SER X 219      37.103  56.244  50.670  1.00  0.00           N
ATOM   3549  H   SER X 219      36.965  56.410  51.657  1.00  0.00           H
ATOM   3550  CA  SER X 219      37.182  57.459  49.883  1.00  0.00           C
ATOM   3551  HA  SER X 219      37.939  57.287  49.118  1.00  0.00           H
ATOM   3552  CB  SER X 219      35.831  57.719  49.199  1.00  0.00           C
ATOM   3553  HB2 SER X 219      35.218  58.291  49.895  1.00  0.00           H
ATOM   3554  HB3 SER X 219      35.512  56.763  48.784  1.00  0.00           H
ATOM   3555  OG  SER X 219      35.957  58.675  48.171  1.00  0.00           O
ATOM   3556  HG  SER X 219      35.079  58.763  47.792  1.00  0.00           H
ATOM   3557  C   SER X 219      37.656  58.716  50.590  1.00  0.00           C
ATOM   3558  O   SER X 219      38.028  58.521  51.761  1.00  0.00           O
ATOM   3559  N   PHE X 220      37.773  59.864  49.917  1.00  0.00           N
ATOM   3560  H   PHE X 220      37.294  59.908  49.029  1.00  0.00           H
ATOM   3561  CA  PHE X 220      38.351  61.097  50.417  1.00  0.00           C
ATOM   3562  HA  PHE X 220      38.284  61.134  51.504  1.00  0.00           H
ATOM   3563  CB  PHE X 220      39.880  61.051  50.086  1.00  0.00           C
ATOM   3564  HB2 PHE X 220      40.353  60.323  50.746  1.00  0.00           H
ATOM   3565  HB3 PHE X 220      40.215  62.041  50.396  1.00  0.00           H
ATOM   3566  CG  PHE X 220      40.267  60.723  48.732  1.00  0.00           C
ATOM   3567  CD1 PHE X 220      40.373  59.407  48.292  1.00  0.00           C
ATOM   3568  HD1 PHE X 220      40.114  58.574  48.928  1.00  0.00           H
ATOM   3569  CE1 PHE X 220      40.726  59.062  46.987  1.00  0.00           C
ATOM   3570  HE1 PHE X 220      40.852  58.047  46.641  1.00  0.00           H
ATOM   3571  CZ  PHE X 220      41.144  60.113  46.125  1.00  0.00           C
ATOM   3572  HZ  PHE X 220      41.526  59.863  45.147  1.00  0.00           H
ATOM   3573  CE2 PHE X 220      41.145  61.449  46.541  1.00  0.00           C
ATOM   3574  HE2 PHE X 220      41.502  62.188  45.839  1.00  0.00           H
ATOM   3575  CD2 PHE X 220      40.574  61.757  47.790  1.00  0.00           C
ATOM   3576  HD2 PHE X 220      40.387  62.791  48.037  1.00  0.00           H
ATOM   3577  C   PHE X 220      37.536  62.293  49.943  1.00  0.00           C
ATOM   3578  O   PHE X 220      37.075  62.303  48.821  1.00  0.00           O
ATOM   3579  N   TYR X 221      37.433  63.340  50.764  1.00  0.00           N
ATOM   3580  H   TYR X 221      37.942  63.429  51.632  1.00  0.00           H
ATOM   3581  CA  TYR X 221      36.343  64.315  50.609  1.00  0.00           C
ATOM   3582  HA  TYR X 221      35.374  63.839  50.459  1.00  0.00           H
ATOM   3583  CB  TYR X 221      36.290  65.157  51.870  1.00  0.00           C
ATOM   3584  HB2 TYR X 221      35.612  66.003  51.762  1.00  0.00           H
ATOM   3585  HB3 TYR X 221      37.233  65.665  52.073  1.00  0.00           H
ATOM   3586  CG  TYR X 221      35.798  64.362  53.117  1.00  0.00           C
ATOM   3587  CD1 TYR X 221      34.476  64.381  53.611  1.00  0.00           C
ATOM   3588  HD1 TYR X 221      33.677  64.899  53.101  1.00  0.00           H
ATOM   3589  CE1 TYR X 221      34.143  63.669  54.757  1.00  0.00           C
ATOM   3590  HE1 TYR X 221      33.095  63.694  55.018  1.00  0.00           H
ATOM   3591  CZ  TYR X 221      35.161  63.027  55.476  1.00  0.00           C
ATOM   3592  OH  TYR X 221      34.929  62.477  56.680  1.00  0.00           O
ATOM   3593  HH  TYR X 221      34.042  62.695  56.974  1.00  0.00           H
ATOM   3594  CE2 TYR X 221      36.486  62.977  55.047  1.00  0.00           C
ATOM   3595  HE2 TYR X 221      37.190  62.506  55.716  1.00  0.00           H
ATOM   3596  CD2 TYR X 221      36.809  63.748  53.887  1.00  0.00           C
ATOM   3597  HD2 TYR X 221      37.863  63.901  53.709  1.00  0.00           H
ATOM   3598  C   TYR X 221      36.558  65.220  49.397  1.00  0.00           C
ATOM   3599  O   TYR X 221      35.512  65.343  48.739  1.00  0.00           O
ATOM   3600  N   GLU X 222      37.782  65.703  48.983  1.00  0.00           N
ATOM   3601  H   GLU X 222      38.592  65.417  49.513  1.00  0.00           H
ATOM   3602  CA  GLU X 222      38.049  66.565  47.828  1.00  0.00           C
ATOM   3603  HA  GLU X 222      37.277  67.334  47.873  1.00  0.00           H
ATOM   3604  CB  GLU X 222      39.383  67.203  47.723  1.00  0.00           C
ATOM   3605  HB2 GLU X 222      39.323  67.868  46.862  1.00  0.00           H
ATOM   3606  HB3 GLU X 222      40.226  66.533  47.556  1.00  0.00           H
ATOM   3607  CG  GLU X 222      39.767  68.061  48.947  1.00  0.00           C
ATOM   3608  HG2 GLU X 222      39.020  68.783  49.275  1.00  0.00           H
ATOM   3609  HG3 GLU X 222      40.585  68.661  48.547  1.00  0.00           H
ATOM   3610  CD  GLU X 222      40.262  67.321  50.214  1.00  0.00           C
ATOM   3611  OE1 GLU X 222      40.321  66.056  50.245  1.00  0.00           O
ATOM   3612  OE2 GLU X 222      40.758  68.018  51.128  1.00  0.00           O
ATOM   3613  C   GLU X 222      37.834  65.822  46.455  1.00  0.00           C
ATOM   3614  O   GLU X 222      37.529  66.572  45.442  1.00  0.00           O
ATOM   3615  N   LEU X 223      37.719  64.505  46.331  1.00  0.00           N
ATOM   3616  H   LEU X 223      37.831  64.003  47.200  1.00  0.00           H
ATOM   3617  CA  LEU X 223      37.336  63.779  45.099  1.00  0.00           C
ATOM   3618  HA  LEU X 223      37.980  64.142  44.297  1.00  0.00           H
ATOM   3619  CB  LEU X 223      37.588  62.309  45.322  1.00  0.00           C
ATOM   3620  HB2 LEU X 223      36.842  62.026  46.066  1.00  0.00           H
ATOM   3621  HB3 LEU X 223      38.607  62.053  45.611  1.00  0.00           H
ATOM   3622  CG  LEU X 223      37.348  61.377  44.103  1.00  0.00           C
ATOM   3623  HG  LEU X 223      36.480  61.755  43.561  1.00  0.00           H
ATOM   3624  CD1 LEU X 223      38.534  61.535  43.106  1.00  0.00           C
ATOM   3625 HD11 LEU X 223      39.455  61.565  43.689  1.00  0.00           H
ATOM   3626 HD12 LEU X 223      38.581  60.672  42.442  1.00  0.00           H
ATOM   3627 HD13 LEU X 223      38.208  62.414  42.549  1.00  0.00           H
ATOM   3628  CD2 LEU X 223      37.055  59.970  44.563  1.00  0.00           C
ATOM   3629 HD21 LEU X 223      37.218  59.226  43.784  1.00  0.00           H
ATOM   3630 HD22 LEU X 223      37.720  59.701  45.384  1.00  0.00           H
ATOM   3631 HD23 LEU X 223      36.071  60.045  45.027  1.00  0.00           H
ATOM   3632  C   LEU X 223      35.927  64.084  44.617  1.00  0.00           C
ATOM   3633  O   LEU X 223      35.659  64.116  43.424  1.00  0.00           O
ATOM   3634  N   GLU X 224      34.933  64.179  45.519  1.00  0.00           N
ATOM   3635  H   GLU X 224      35.238  64.293  46.476  1.00  0.00           H
ATOM   3636  CA  GLU X 224      33.445  64.157  45.170  1.00  0.00           C
ATOM   3637  HA  GLU X 224      33.342  64.648  44.202  1.00  0.00           H
ATOM   3638  CB  GLU X 224      32.902  62.674  45.093  1.00  0.00           C
ATOM   3639  HB2 GLU X 224      33.446  62.177  44.290  1.00  0.00           H
ATOM   3640  HB3 GLU X 224      31.898  62.608  44.675  1.00  0.00           H
ATOM   3641  CG  GLU X 224      33.125  61.908  46.336  1.00  0.00           C
ATOM   3642  HG2 GLU X 224      32.365  62.200  47.061  1.00  0.00           H
ATOM   3643  HG3 GLU X 224      34.072  62.210  46.784  1.00  0.00           H
ATOM   3644  CD  GLU X 224      33.072  60.381  46.212  1.00  0.00           C
ATOM   3645  OE1 GLU X 224      32.614  59.850  45.193  1.00  0.00           O
ATOM   3646  OE2 GLU X 224      33.463  59.715  47.186  1.00  0.00           O
ATOM   3647  C   GLU X 224      32.593  65.113  46.070  1.00  0.00           C
ATOM   3648  O   GLU X 224      31.455  64.713  46.403  1.00  0.00           O
ATOM   3649  N   PRO X 225      33.064  66.278  46.646  1.00  0.00           N
ATOM   3650  CD  PRO X 225      34.054  67.125  45.944  1.00  0.00           C
ATOM   3651  HD2 PRO X 225      33.764  67.338  44.915  1.00  0.00           H
ATOM   3652  HD3 PRO X 225      34.964  66.530  46.021  1.00  0.00           H
ATOM   3653  CG  PRO X 225      34.025  68.474  46.716  1.00  0.00           C
ATOM   3654  HG2 PRO X 225      34.904  69.113  46.626  1.00  0.00           H
ATOM   3655  HG3 PRO X 225      33.154  68.988  46.308  1.00  0.00           H
ATOM   3656  CB  PRO X 225      33.557  68.174  48.165  1.00  0.00           C
ATOM   3657  HB2 PRO X 225      34.446  67.910  48.739  1.00  0.00           H
ATOM   3658  HB3 PRO X 225      32.936  68.935  48.637  1.00  0.00           H
ATOM   3659  CA  PRO X 225      32.639  66.911  47.949  1.00  0.00           C
ATOM   3660  HA  PRO X 225      32.771  66.090  48.655  1.00  0.00           H
ATOM   3661  C   PRO X 225      31.137  67.267  47.939  1.00  0.00           C
ATOM   3662  O   PRO X 225      30.476  67.262  48.984  1.00  0.00           O
ATOM   3663  N   ASP X 226      30.604  67.621  46.790  1.00  0.00           N
ATOM   3664  H   ASP X 226      31.151  67.505  45.948  1.00  0.00           H
ATOM   3665  CA  ASP X 226      29.197  67.890  46.588  1.00  0.00           C
ATOM   3666  HA  ASP X 226      28.823  68.553  47.369  1.00  0.00           H
ATOM   3667  CB  ASP X 226      28.986  68.390  45.107  1.00  0.00           C
ATOM   3668  HB2 ASP X 226      27.918  68.524  44.933  1.00  0.00           H
ATOM   3669  HB3 ASP X 226      29.374  67.664  44.392  1.00  0.00           H
ATOM   3670  CG  ASP X 226      29.670  69.719  44.772  1.00  0.00           C
ATOM   3671  OD1 ASP X 226      30.004  69.912  43.562  1.00  0.00           O
ATOM   3672  OD2 ASP X 226      29.757  70.592  45.620  1.00  0.00           O
ATOM   3673  C   ASP X 226      28.285  66.631  46.773  1.00  0.00           C
ATOM   3674  O   ASP X 226      27.176  66.812  47.226  1.00  0.00           O
ATOM   3675  N   TYR X 227      28.713  65.409  46.423  1.00  0.00           N
ATOM   3676  H   TYR X 227      29.706  65.282  46.288  1.00  0.00           H
ATOM   3677  CA  TYR X 227      27.938  64.243  46.693  1.00  0.00           C
ATOM   3678  HA  TYR X 227      26.904  64.452  46.416  1.00  0.00           H
ATOM   3679  CB  TYR X 227      28.489  63.199  45.771  1.00  0.00           C
ATOM   3680  HB2 TYR X 227      28.068  62.218  45.990  1.00  0.00           H
ATOM   3681  HB3 TYR X 227      29.568  63.044  45.803  1.00  0.00           H
ATOM   3682  CG  TYR X 227      28.124  63.531  44.352  1.00  0.00           C
ATOM   3683  CD1 TYR X 227      29.018  64.170  43.494  1.00  0.00           C
ATOM   3684  HD1 TYR X 227      30.006  64.537  43.731  1.00  0.00           H
ATOM   3685  CE1 TYR X 227      28.506  64.648  42.245  1.00  0.00           C
ATOM   3686  HE1 TYR X 227      29.063  65.281  41.570  1.00  0.00           H
ATOM   3687  CZ  TYR X 227      27.268  64.238  41.734  1.00  0.00           C
ATOM   3688  OH  TYR X 227      26.865  64.721  40.563  1.00  0.00           O
ATOM   3689  HH  TYR X 227      27.647  65.117  40.172  1.00  0.00           H
ATOM   3690  CE2 TYR X 227      26.435  63.433  42.550  1.00  0.00           C
ATOM   3691  HE2 TYR X 227      25.466  63.178  42.146  1.00  0.00           H
ATOM   3692  CD2 TYR X 227      26.876  63.088  43.865  1.00  0.00           C
ATOM   3693  HD2 TYR X 227      26.278  62.484  44.531  1.00  0.00           H
ATOM   3694  C   TYR X 227      28.085  63.771  48.154  1.00  0.00           C
ATOM   3695  O   TYR X 227      27.163  63.175  48.698  1.00  0.00           O
ATOM   3696  N   VAL X 228      29.187  64.137  48.870  1.00  0.00           N
ATOM   3697  H   VAL X 228      29.898  64.661  48.380  1.00  0.00           H
ATOM   3698  CA  VAL X 228      29.204  64.103  50.383  1.00  0.00           C
ATOM   3699  HA  VAL X 228      28.959  63.098  50.728  1.00  0.00           H
ATOM   3700  CB  VAL X 228      30.531  64.525  50.981  1.00  0.00           C
ATOM   3701  HB  VAL X 228      30.792  65.541  50.686  1.00  0.00           H
ATOM   3702  CG1 VAL X 228      30.567  64.444  52.521  1.00  0.00           C
ATOM   3703 HG11 VAL X 228      31.531  64.654  52.984  1.00  0.00           H
ATOM   3704 HG12 VAL X 228      29.868  65.171  52.935  1.00  0.00           H
ATOM   3705 HG13 VAL X 228      30.367  63.399  52.761  1.00  0.00           H
ATOM   3706  CG2 VAL X 228      31.653  63.612  50.442  1.00  0.00           C
ATOM   3707 HG21 VAL X 228      31.827  63.751  49.375  1.00  0.00           H
ATOM   3708 HG22 VAL X 228      32.558  63.945  50.949  1.00  0.00           H
ATOM   3709 HG23 VAL X 228      31.405  62.570  50.643  1.00  0.00           H
ATOM   3710  C   VAL X 228      28.095  64.928  51.010  1.00  0.00           C
ATOM   3711  O   VAL X 228      27.482  64.545  51.993  1.00  0.00           O
ATOM   3712  N   GLU X 229      27.822  66.070  50.461  1.00  0.00           N
ATOM   3713  H   GLU X 229      28.506  66.400  49.796  1.00  0.00           H
ATOM   3714  CA  GLU X 229      26.820  67.010  50.938  1.00  0.00           C
ATOM   3715  HA  GLU X 229      26.931  67.009  52.022  1.00  0.00           H
ATOM   3716  CB  GLU X 229      27.142  68.398  50.302  1.00  0.00           C
ATOM   3717  HB2 GLU X 229      27.361  68.328  49.237  1.00  0.00           H
ATOM   3718  HB3 GLU X 229      28.044  68.714  50.825  1.00  0.00           H
ATOM   3719  CG  GLU X 229      25.976  69.380  50.495  1.00  0.00           C
ATOM   3720  HG2 GLU X 229      25.639  69.447  51.529  1.00  0.00           H
ATOM   3721  HG3 GLU X 229      25.143  69.072  49.863  1.00  0.00           H
ATOM   3722  CD  GLU X 229      26.442  70.847  50.284  1.00  0.00           C
ATOM   3723  OE1 GLU X 229      27.647  71.070  50.122  1.00  0.00           O
ATOM   3724  OE2 GLU X 229      25.607  71.776  50.449  1.00  0.00           O
ATOM   3725  C   GLU X 229      25.443  66.373  50.649  1.00  0.00           C
ATOM   3726  O   GLU X 229      24.692  66.166  51.614  1.00  0.00           O
ATOM   3727  N   HIE X 230      25.169  65.945  49.402  1.00  0.00           N
ATOM   3728  H   HIE X 230      25.752  66.200  48.618  1.00  0.00           H
ATOM   3729  CA  HIE X 230      23.944  65.120  49.096  1.00  0.00           C
ATOM   3730  HA  HIE X 230      23.083  65.761  49.287  1.00  0.00           H
ATOM   3731  CB  HIE X 230      23.936  64.573  47.614  1.00  0.00           C
ATOM   3732  HB2 HIE X 230      24.697  63.807  47.467  1.00  0.00           H
ATOM   3733  HB3 HIE X 230      24.228  65.374  46.936  1.00  0.00           H
ATOM   3734  CG  HIE X 230      22.576  63.949  47.146  1.00  0.00           C
ATOM   3735  ND1 HIE X 230      21.697  64.514  46.230  1.00  0.00           N
ATOM   3736  CE1 HIE X 230      20.636  63.648  46.138  1.00  0.00           C
ATOM   3737  HE1 HIE X 230      19.713  63.808  45.599  1.00  0.00           H
ATOM   3738  NE2 HIE X 230      20.912  62.579  46.828  1.00  0.00           N
ATOM   3739  HE2 HIE X 230      20.288  61.797  46.970  1.00  0.00           H
ATOM   3740  CD2 HIE X 230      22.061  62.761  47.535  1.00  0.00           C
ATOM   3741  HD2 HIE X 230      22.521  61.999  48.147  1.00  0.00           H
ATOM   3742  C   HIE X 230      23.667  63.940  50.014  1.00  0.00           C
ATOM   3743  O   HIE X 230      22.626  63.824  50.617  1.00  0.00           O
ATOM   3744  N   TYR X 231      24.714  63.101  50.188  1.00  0.00           N
ATOM   3745  H   TYR X 231      25.533  63.420  49.691  1.00  0.00           H
ATOM   3746  CA  TYR X 231      24.681  61.999  51.168  1.00  0.00           C
ATOM   3747  HA  TYR X 231      23.960  61.287  50.766  1.00  0.00           H
ATOM   3748  CB  TYR X 231      26.033  61.207  51.042  1.00  0.00           C
ATOM   3749  HB2 TYR X 231      26.856  61.775  51.477  1.00  0.00           H
ATOM   3750  HB3 TYR X 231      26.145  61.067  49.967  1.00  0.00           H
ATOM   3751  CG  TYR X 231      25.878  59.829  51.720  1.00  0.00           C
ATOM   3752  CD1 TYR X 231      26.180  59.840  53.065  1.00  0.00           C
ATOM   3753  HD1 TYR X 231      26.510  60.755  53.536  1.00  0.00           H
ATOM   3754  CE1 TYR X 231      26.120  58.583  53.741  1.00  0.00           C
ATOM   3755  HE1 TYR X 231      26.366  58.537  54.792  1.00  0.00           H
ATOM   3756  CZ  TYR X 231      25.575  57.411  53.130  1.00  0.00           C
ATOM   3757  OH  TYR X 231      25.554  56.301  53.918  1.00  0.00           O
ATOM   3758  HH  TYR X 231      24.873  55.719  53.571  1.00  0.00           H
ATOM   3759  CE2 TYR X 231      25.243  57.483  51.813  1.00  0.00           C
ATOM   3760  HE2 TYR X 231      24.990  56.641  51.186  1.00  0.00           H
ATOM   3761  CD2 TYR X 231      25.395  58.694  51.050  1.00  0.00           C
ATOM   3762  HD2 TYR X 231      25.298  58.697  49.975  1.00  0.00           H
ATOM   3763  C   TYR X 231      24.298  62.431  52.576  1.00  0.00           C
ATOM   3764  O   TYR X 231      23.348  62.017  53.158  1.00  0.00           O
ATOM   3765  N   THR X 232      25.068  63.401  53.140  1.00  0.00           N
ATOM   3766  H   THR X 232      25.896  63.738  52.670  1.00  0.00           H
ATOM   3767  CA  THR X 232      24.679  64.054  54.418  1.00  0.00           C
ATOM   3768  HA  THR X 232      24.658  63.365  55.263  1.00  0.00           H
ATOM   3769  CB  THR X 232      25.683  65.164  54.788  1.00  0.00           C
ATOM   3770  HB  THR X 232      25.735  65.941  54.025  1.00  0.00           H
ATOM   3771  CG2 THR X 232      25.621  65.783  56.181  1.00  0.00           C
ATOM   3772 HG21 THR X 232      26.317  66.622  56.194  1.00  0.00           H
ATOM   3773 HG22 THR X 232      24.636  66.160  56.457  1.00  0.00           H
ATOM   3774 HG23 THR X 232      25.959  65.152  57.003  1.00  0.00           H
ATOM   3775  OG1 THR X 232      26.996  64.552  54.748  1.00  0.00           O
ATOM   3776  HG1 THR X 232      27.292  64.495  53.836  1.00  0.00           H
ATOM   3777  C   THR X 232      23.238  64.611  54.425  1.00  0.00           C
ATOM   3778  O   THR X 232      22.515  64.250  55.380  1.00  0.00           O
ATOM   3779  N   LYS X 233      22.849  65.464  53.511  1.00  0.00           N
ATOM   3780  H   LYS X 233      23.375  65.566  52.654  1.00  0.00           H
ATOM   3781  CA  LYS X 233      21.639  66.356  53.564  1.00  0.00           C
ATOM   3782  HA  LYS X 233      21.522  66.687  54.595  1.00  0.00           H
ATOM   3783  CB  LYS X 233      21.933  67.584  52.680  1.00  0.00           C
ATOM   3784  HB2 LYS X 233      20.975  68.012  52.386  1.00  0.00           H
ATOM   3785  HB3 LYS X 233      22.358  67.173  51.764  1.00  0.00           H
ATOM   3786  CG  LYS X 233      22.756  68.669  53.365  1.00  0.00           C
ATOM   3787  HG2 LYS X 233      23.766  68.294  53.530  1.00  0.00           H
ATOM   3788  HG3 LYS X 233      22.370  68.945  54.346  1.00  0.00           H
ATOM   3789  CD  LYS X 233      22.811  69.940  52.518  1.00  0.00           C
ATOM   3790  HD2 LYS X 233      21.748  70.097  52.339  1.00  0.00           H
ATOM   3791  HD3 LYS X 233      23.241  69.796  51.526  1.00  0.00           H
ATOM   3792  CE  LYS X 233      23.458  71.152  53.189  1.00  0.00           C
ATOM   3793  HE2 LYS X 233      24.465  70.884  53.511  1.00  0.00           H
ATOM   3794  HE3 LYS X 233      22.956  71.445  54.111  1.00  0.00           H
ATOM   3795  NZ  LYS X 233      23.552  72.337  52.310  1.00  0.00           N
ATOM   3796  HZ1 LYS X 233      22.618  72.690  52.160  1.00  0.00           H
ATOM   3797  HZ2 LYS X 233      24.004  73.057  52.855  1.00  0.00           H
ATOM   3798  HZ3 LYS X 233      23.987  72.151  51.418  1.00  0.00           H
ATOM   3799  C   LYS X 233      20.334  65.598  53.256  1.00  0.00           C
ATOM   3800  O   LYS X 233      19.298  65.788  53.936  1.00  0.00           O
ATOM   3801  N   VAL X 234      20.341  64.877  52.151  1.00  0.00           N
ATOM   3802  H   VAL X 234      21.195  64.951  51.616  1.00  0.00           H
ATOM   3803  CA  VAL X 234      19.165  64.312  51.490  1.00  0.00           C
ATOM   3804  HA  VAL X 234      18.306  64.771  51.980  1.00  0.00           H
ATOM   3805  CB  VAL X 234      19.233  64.643  49.964  1.00  0.00           C
ATOM   3806  HB  VAL X 234      20.123  64.248  49.474  1.00  0.00           H
ATOM   3807  CG1 VAL X 234      18.153  64.060  48.991  1.00  0.00           C
ATOM   3808 HG11 VAL X 234      17.105  64.262  49.208  1.00  0.00           H
ATOM   3809 HG12 VAL X 234      18.285  64.342  47.946  1.00  0.00           H
ATOM   3810 HG13 VAL X 234      18.280  62.994  49.181  1.00  0.00           H
ATOM   3811  CG2 VAL X 234      19.133  66.169  49.769  1.00  0.00           C
ATOM   3812 HG21 VAL X 234      19.322  66.490  48.745  1.00  0.00           H
ATOM   3813 HG22 VAL X 234      18.154  66.499  50.117  1.00  0.00           H
ATOM   3814 HG23 VAL X 234      19.939  66.629  50.340  1.00  0.00           H
ATOM   3815  C   VAL X 234      19.050  62.772  51.638  1.00  0.00           C
ATOM   3816  O   VAL X 234      17.950  62.245  51.532  1.00  0.00           O
ATOM   3817  N   MET X 235      20.147  62.079  51.846  1.00  0.00           N
ATOM   3818  H   MET X 235      21.019  62.589  51.824  1.00  0.00           H
ATOM   3819  CA  MET X 235      20.177  60.754  52.356  1.00  0.00           C
ATOM   3820  HA  MET X 235      19.206  60.287  52.193  1.00  0.00           H
ATOM   3821  CB  MET X 235      21.162  59.853  51.505  1.00  0.00           C
ATOM   3822  HB2 MET X 235      20.850  58.831  51.723  1.00  0.00           H
ATOM   3823  HB3 MET X 235      22.205  60.016  51.777  1.00  0.00           H
ATOM   3824  CG  MET X 235      20.994  60.086  49.999  1.00  0.00           C
ATOM   3825  HG2 MET X 235      21.111  61.113  49.654  1.00  0.00           H
ATOM   3826  HG3 MET X 235      20.024  59.767  49.617  1.00  0.00           H
ATOM   3827  SD  MET X 235      22.328  59.235  49.046  1.00  0.00           S
ATOM   3828  CE  MET X 235      21.827  57.611  49.419  1.00  0.00           C
ATOM   3829  HE1 MET X 235      20.745  57.499  49.492  1.00  0.00           H
ATOM   3830  HE2 MET X 235      22.317  56.993  48.666  1.00  0.00           H
ATOM   3831  HE3 MET X 235      22.241  57.473  50.418  1.00  0.00           H
ATOM   3832  C   MET X 235      20.376  60.557  53.926  1.00  0.00           C
ATOM   3833  O   MET X 235      19.854  59.582  54.514  1.00  0.00           O
ATOM   3834  N   GLY X 236      21.036  61.453  54.582  1.00  0.00           N
ATOM   3835  H   GLY X 236      21.802  61.982  54.190  1.00  0.00           H
ATOM   3836  CA  GLY X 236      20.814  61.633  56.068  1.00  0.00           C
ATOM   3837  HA2 GLY X 236      19.765  61.689  56.360  1.00  0.00           H
ATOM   3838  HA3 GLY X 236      21.238  62.615  56.279  1.00  0.00           H
ATOM   3839  C   GLY X 236      21.644  60.692  56.974  1.00  0.00           C
ATOM   3840  O   GLY X 236      21.536  60.766  58.209  1.00  0.00           O
ATOM   3841  N   ARG X 237      22.452  59.829  56.372  1.00  0.00           N
ATOM   3842  H   ARG X 237      22.614  60.033  55.396  1.00  0.00           H
ATOM   3843  CA  ARG X 237      23.305  58.925  57.154  1.00  0.00           C
ATOM   3844  HA  ARG X 237      22.795  58.362  57.934  1.00  0.00           H
ATOM   3845  CB  ARG X 237      23.835  57.692  56.257  1.00  0.00           C
ATOM   3846  HB2 ARG X 237      24.818  57.366  56.597  1.00  0.00           H
ATOM   3847  HB3 ARG X 237      23.890  58.007  55.215  1.00  0.00           H
ATOM   3848  CG  ARG X 237      22.727  56.555  56.263  1.00  0.00           C
ATOM   3849  HG2 ARG X 237      22.441  56.308  57.285  1.00  0.00           H
ATOM   3850  HG3 ARG X 237      23.157  55.671  55.791  1.00  0.00           H
ATOM   3851  CD  ARG X 237      21.540  56.832  55.360  1.00  0.00           C
ATOM   3852  HD2 ARG X 237      22.040  57.118  54.435  1.00  0.00           H
ATOM   3853  HD3 ARG X 237      20.944  57.670  55.722  1.00  0.00           H
ATOM   3854  NE  ARG X 237      20.677  55.602  55.200  1.00  0.00           N
ATOM   3855  HE  ARG X 237      21.018  54.695  55.486  1.00  0.00           H
ATOM   3856  CZ  ARG X 237      19.411  55.589  54.854  1.00  0.00           C
ATOM   3857  NH1 ARG X 237      18.684  56.625  54.549  1.00  0.00           N
ATOM   3858 HH11 ARG X 237      19.146  57.523  54.589  1.00  0.00           H
ATOM   3859 HH12 ARG X 237      17.706  56.495  54.335  1.00  0.00           H
ATOM   3860  NH2 ARG X 237      18.793  54.456  54.892  1.00  0.00           N
ATOM   3861 HH21 ARG X 237      17.783  54.477  54.875  1.00  0.00           H
ATOM   3862 HH22 ARG X 237      19.370  53.658  55.113  1.00  0.00           H
ATOM   3863  C   ARG X 237      24.489  59.693  57.765  1.00  0.00           C
ATOM   3864  O   ARG X 237      25.074  60.520  57.057  1.00  0.00           O
ATOM   3865  N   LYS X 238      24.896  59.268  58.948  1.00  0.00           N
ATOM   3866  H   LYS X 238      24.350  58.523  59.356  1.00  0.00           H
ATOM   3867  CA  LYS X 238      26.186  59.623  59.568  1.00  0.00           C
ATOM   3868  HA  LYS X 238      26.324  60.682  59.354  1.00  0.00           H
ATOM   3869  CB  LYS X 238      26.156  59.324  61.078  1.00  0.00           C
ATOM   3870  HB2 LYS X 238      25.814  58.298  61.215  1.00  0.00           H
ATOM   3871  HB3 LYS X 238      25.421  59.922  61.616  1.00  0.00           H
ATOM   3872  CG  LYS X 238      27.658  59.412  61.715  1.00  0.00           C
ATOM   3873  HG2 LYS X 238      28.326  58.772  61.140  1.00  0.00           H
ATOM   3874  HG3 LYS X 238      27.646  59.036  62.738  1.00  0.00           H
ATOM   3875  CD  LYS X 238      28.339  60.817  61.761  1.00  0.00           C
ATOM   3876  HD2 LYS X 238      28.348  61.225  60.751  1.00  0.00           H
ATOM   3877  HD3 LYS X 238      29.399  60.681  61.973  1.00  0.00           H
ATOM   3878  CE  LYS X 238      27.711  61.838  62.725  1.00  0.00           C
ATOM   3879  HE2 LYS X 238      26.676  62.027  62.438  1.00  0.00           H
ATOM   3880  HE3 LYS X 238      28.209  62.807  62.699  1.00  0.00           H
ATOM   3881  NZ  LYS X 238      27.834  61.478  64.191  1.00  0.00           N
ATOM   3882  HZ1 LYS X 238      27.436  62.270  64.676  1.00  0.00           H
ATOM   3883  HZ2 LYS X 238      27.243  60.688  64.407  1.00  0.00           H
ATOM   3884  HZ3 LYS X 238      28.787  61.399  64.514  1.00  0.00           H
ATOM   3885  C   LYS X 238      27.357  58.851  58.868  1.00  0.00           C
ATOM   3886  O   LYS X 238      27.224  57.603  58.781  1.00  0.00           O
ATOM   3887  N   SER X 239      28.395  59.567  58.313  1.00  0.00           N
ATOM   3888  H   SER X 239      28.470  60.574  58.328  1.00  0.00           H
ATOM   3889  CA  SER X 239      29.459  58.830  57.585  1.00  0.00           C
ATOM   3890  HA  SER X 239      29.537  57.909  58.163  1.00  0.00           H
ATOM   3891  CB  SER X 239      29.057  58.580  56.099  1.00  0.00           C
ATOM   3892  HB2 SER X 239      28.099  58.063  56.055  1.00  0.00           H
ATOM   3893  HB3 SER X 239      29.808  57.904  55.691  1.00  0.00           H
ATOM   3894  OG  SER X 239      29.110  59.772  55.412  1.00  0.00           O
ATOM   3895  HG  SER X 239      28.357  60.322  55.641  1.00  0.00           H
ATOM   3896  C   SER X 239      30.869  59.443  57.665  1.00  0.00           C
ATOM   3897  O   SER X 239      30.919  60.658  57.836  1.00  0.00           O
ATOM   3898  N   TRP X 240      31.901  58.680  57.457  1.00  0.00           N
ATOM   3899  H   TRP X 240      31.778  57.696  57.263  1.00  0.00           H
ATOM   3900  CA  TRP X 240      33.306  59.131  57.553  1.00  0.00           C
ATOM   3901  HA  TRP X 240      33.352  60.214  57.446  1.00  0.00           H
ATOM   3902  CB  TRP X 240      33.868  58.702  58.937  1.00  0.00           C
ATOM   3903  HB2 TRP X 240      34.819  59.234  58.960  1.00  0.00           H
ATOM   3904  HB3 TRP X 240      34.050  57.640  58.771  1.00  0.00           H
ATOM   3905  CG  TRP X 240      32.922  58.978  60.112  1.00  0.00           C
ATOM   3906  CD1 TRP X 240      33.010  59.962  61.038  1.00  0.00           C
ATOM   3907  HD1 TRP X 240      33.690  60.799  61.101  1.00  0.00           H
ATOM   3908  NE1 TRP X 240      31.976  59.797  61.901  1.00  0.00           N
ATOM   3909  HE1 TRP X 240      31.788  60.365  62.714  1.00  0.00           H
ATOM   3910  CE2 TRP X 240      31.312  58.618  61.819  1.00  0.00           C
ATOM   3911  CZ2 TRP X 240      30.462  57.943  62.683  1.00  0.00           C
ATOM   3912  HZ2 TRP X 240      30.016  58.401  63.553  1.00  0.00           H
ATOM   3913  CH2 TRP X 240      30.112  56.619  62.367  1.00  0.00           C
ATOM   3914  HH2 TRP X 240      29.369  56.207  63.033  1.00  0.00           H
ATOM   3915  CZ3 TRP X 240      30.610  56.017  61.209  1.00  0.00           C
ATOM   3916  HZ3 TRP X 240      30.321  54.983  61.093  1.00  0.00           H
ATOM   3917  CE3 TRP X 240      31.348  56.775  60.302  1.00  0.00           C
ATOM   3918  HE3 TRP X 240      31.859  56.312  59.471  1.00  0.00           H
ATOM   3919  CD2 TRP X 240      31.847  58.055  60.642  1.00  0.00           C
ATOM   3920  C   TRP X 240      34.181  58.509  56.410  1.00  0.00           C
ATOM   3921  O   TRP X 240      34.147  57.268  56.192  1.00  0.00           O
ATOM   3922  N   ALA X 241      34.880  59.319  55.652  1.00  0.00           N
ATOM   3923  H   ALA X 241      34.813  60.308  55.845  1.00  0.00           H
ATOM   3924  CA  ALA X 241      35.724  58.968  54.496  1.00  0.00           C
ATOM   3925  HA  ALA X 241      35.390  58.055  54.001  1.00  0.00           H
ATOM   3926  CB  ALA X 241      35.593  60.085  53.461  1.00  0.00           C
ATOM   3927  HB1 ALA X 241      34.665  60.654  53.508  1.00  0.00           H
ATOM   3928  HB2 ALA X 241      36.395  60.777  53.716  1.00  0.00           H
ATOM   3929  HB3 ALA X 241      35.567  59.638  52.467  1.00  0.00           H
ATOM   3930  C   ALA X 241      37.162  58.763  55.093  1.00  0.00           C
ATOM   3931  O   ALA X 241      37.806  59.698  55.589  1.00  0.00           O
ATOM   3932  N   ILE X 242      37.715  57.490  55.035  1.00  0.00           N
ATOM   3933  H   ILE X 242      37.156  56.778  54.589  1.00  0.00           H
ATOM   3934  CA  ILE X 242      39.012  57.195  55.706  1.00  0.00           C
ATOM   3935  HA  ILE X 242      39.499  58.141  55.942  1.00  0.00           H
ATOM   3936  CB  ILE X 242      38.843  56.380  56.937  1.00  0.00           C
ATOM   3937  HB  ILE X 242      39.780  56.221  57.471  1.00  0.00           H
ATOM   3938  CG2 ILE X 242      37.859  57.060  57.974  1.00  0.00           C
ATOM   3939 HG21 ILE X 242      38.003  58.139  58.023  1.00  0.00           H
ATOM   3940 HG22 ILE X 242      36.804  56.936  57.726  1.00  0.00           H
ATOM   3941 HG23 ILE X 242      38.097  56.596  58.931  1.00  0.00           H
ATOM   3942  CG1 ILE X 242      38.450  54.958  56.610  1.00  0.00           C
ATOM   3943 HG12 ILE X 242      39.229  54.566  55.955  1.00  0.00           H
ATOM   3944 HG13 ILE X 242      37.474  54.865  56.135  1.00  0.00           H
ATOM   3945  CD1 ILE X 242      38.390  54.087  57.857  1.00  0.00           C
ATOM   3946 HD11 ILE X 242      38.243  53.015  57.727  1.00  0.00           H
ATOM   3947 HD12 ILE X 242      39.372  54.113  58.330  1.00  0.00           H
ATOM   3948 HD13 ILE X 242      37.620  54.326  58.590  1.00  0.00           H
ATOM   3949  C   ILE X 242      39.985  56.551  54.677  1.00  0.00           C
ATOM   3950  O   ILE X 242      41.057  56.165  55.011  1.00  0.00           O
ATOM   3951  N   GLY X 243      39.709  56.546  53.389  1.00  0.00           N
ATOM   3952  H   GLY X 243      38.995  57.162  53.029  1.00  0.00           H
ATOM   3953  CA  GLY X 243      40.524  56.023  52.288  1.00  0.00           C
ATOM   3954  HA2 GLY X 243      39.830  55.713  51.506  1.00  0.00           H
ATOM   3955  HA3 GLY X 243      41.016  55.142  52.699  1.00  0.00           H
ATOM   3956  C   GLY X 243      41.646  57.074  51.757  1.00  0.00           C
ATOM   3957  O   GLY X 243      41.803  58.148  52.258  1.00  0.00           O
ATOM   3958  N   PRO X 244      42.271  56.727  50.623  1.00  0.00           N
ATOM   3959  CD  PRO X 244      43.224  57.581  49.893  1.00  0.00           C
ATOM   3960  HD2 PRO X 244      44.046  57.856  50.554  1.00  0.00           H
ATOM   3961  HD3 PRO X 244      42.669  58.440  49.515  1.00  0.00           H
ATOM   3962  CG  PRO X 244      43.650  56.749  48.686  1.00  0.00           C
ATOM   3963  HG2 PRO X 244      43.876  57.210  47.725  1.00  0.00           H
ATOM   3964  HG3 PRO X 244      44.610  56.299  48.938  1.00  0.00           H
ATOM   3965  CB  PRO X 244      42.580  55.613  48.524  1.00  0.00           C
ATOM   3966  HB2 PRO X 244      41.793  56.086  47.936  1.00  0.00           H
ATOM   3967  HB3 PRO X 244      42.955  54.719  48.027  1.00  0.00           H
ATOM   3968  CA  PRO X 244      42.118  55.446  49.974  1.00  0.00           C
ATOM   3969  HA  PRO X 244      41.060  55.194  49.911  1.00  0.00           H
ATOM   3970  C   PRO X 244      42.934  54.342  50.603  1.00  0.00           C
ATOM   3971  O   PRO X 244      44.119  54.470  50.841  1.00  0.00           O
ATOM   3972  N   LEU X 245      42.252  53.218  50.931  1.00  0.00           N
ATOM   3973  H   LEU X 245      41.301  53.155  50.595  1.00  0.00           H
ATOM   3974  CA  LEU X 245      42.880  52.031  51.565  1.00  0.00           C
ATOM   3975  HA  LEU X 245      43.386  52.377  52.466  1.00  0.00           H
ATOM   3976  CB  LEU X 245      41.811  50.932  51.973  1.00  0.00           C
ATOM   3977  HB2 LEU X 245      42.454  50.076  52.179  1.00  0.00           H
ATOM   3978  HB3 LEU X 245      41.195  50.820  51.081  1.00  0.00           H
ATOM   3979  CG  LEU X 245      40.736  51.309  53.076  1.00  0.00           C
ATOM   3980  HG  LEU X 245      40.260  52.214  52.697  1.00  0.00           H
ATOM   3981  CD1 LEU X 245      39.733  50.101  53.140  1.00  0.00           C
ATOM   3982 HD11 LEU X 245      38.998  50.171  52.339  1.00  0.00           H
ATOM   3983 HD12 LEU X 245      40.258  49.154  53.010  1.00  0.00           H
ATOM   3984 HD13 LEU X 245      39.277  50.149  54.129  1.00  0.00           H
ATOM   3985  CD2 LEU X 245      41.335  51.606  54.478  1.00  0.00           C
ATOM   3986 HD21 LEU X 245      42.062  52.405  54.334  1.00  0.00           H
ATOM   3987 HD22 LEU X 245      40.533  51.951  55.131  1.00  0.00           H
ATOM   3988 HD23 LEU X 245      41.840  50.698  54.806  1.00  0.00           H
ATOM   3989  C   LEU X 245      44.007  51.379  50.764  1.00  0.00           C
ATOM   3990  O   LEU X 245      44.897  50.677  51.216  1.00  0.00           O
ATOM   3991  N   SER X 246      44.157  51.737  49.497  1.00  0.00           N
ATOM   3992  H   SER X 246      43.313  52.129  49.103  1.00  0.00           H
ATOM   3993  CA  SER X 246      45.333  51.370  48.651  1.00  0.00           C
ATOM   3994  HA  SER X 246      45.368  50.280  48.654  1.00  0.00           H
ATOM   3995  CB  SER X 246      45.014  51.743  47.245  1.00  0.00           C
ATOM   3996  HB2 SER X 246      44.128  51.156  47.004  1.00  0.00           H
ATOM   3997  HB3 SER X 246      45.792  51.406  46.559  1.00  0.00           H
ATOM   3998  OG  SER X 246      44.834  53.171  47.043  1.00  0.00           O
ATOM   3999  HG  SER X 246      45.654  53.514  46.680  1.00  0.00           H
ATOM   4000  C   SER X 246      46.685  51.929  49.093  1.00  0.00           C
ATOM   4001  O   SER X 246      47.693  51.337  48.951  1.00  0.00           O
ATOM   4002  N   LEU X 247      46.721  53.185  49.658  1.00  0.00           N
ATOM   4003  H   LEU X 247      45.776  53.538  49.717  1.00  0.00           H
ATOM   4004  CA  LEU X 247      47.734  53.911  50.314  1.00  0.00           C
ATOM   4005  HA  LEU X 247      48.713  53.520  50.035  1.00  0.00           H
ATOM   4006  CB  LEU X 247      47.547  55.451  49.924  1.00  0.00           C
ATOM   4007  HB2 LEU X 247      48.190  56.110  50.508  1.00  0.00           H
ATOM   4008  HB3 LEU X 247      46.504  55.753  50.016  1.00  0.00           H
ATOM   4009  CG  LEU X 247      47.980  55.744  48.434  1.00  0.00           C
ATOM   4010  HG  LEU X 247      47.167  55.293  47.865  1.00  0.00           H
ATOM   4011  CD1 LEU X 247      47.919  57.283  48.211  1.00  0.00           C
ATOM   4012 HD11 LEU X 247      46.889  57.535  48.466  1.00  0.00           H
ATOM   4013 HD12 LEU X 247      48.531  57.721  48.999  1.00  0.00           H
ATOM   4014 HD13 LEU X 247      48.230  57.607  47.218  1.00  0.00           H
ATOM   4015  CD2 LEU X 247      49.375  55.289  48.076  1.00  0.00           C
ATOM   4016 HD21 LEU X 247      49.713  55.710  47.129  1.00  0.00           H
ATOM   4017 HD22 LEU X 247      50.007  55.435  48.953  1.00  0.00           H
ATOM   4018 HD23 LEU X 247      49.355  54.208  47.941  1.00  0.00           H
ATOM   4019  C   LEU X 247      47.663  53.779  51.820  1.00  0.00           C
ATOM   4020  O   LEU X 247      48.165  54.713  52.460  1.00  0.00           O
ATOM   4021  N   CYS X 248      47.257  52.645  52.431  1.00  0.00           N
ATOM   4022  H   CYS X 248      46.883  51.965  51.785  1.00  0.00           H
ATOM   4023  CA  CYS X 248      47.451  52.202  53.792  1.00  0.00           C
ATOM   4024  HA  CYS X 248      47.118  53.056  54.383  1.00  0.00           H
ATOM   4025  CB  CYS X 248      46.519  51.022  53.976  1.00  0.00           C
ATOM   4026  HB2 CYS X 248      46.670  50.171  53.313  1.00  0.00           H
ATOM   4027  HB3 CYS X 248      45.500  51.381  53.828  1.00  0.00           H
ATOM   4028  SG  CYS X 248      46.737  50.366  55.692  1.00  0.00           S
ATOM   4029  HG  CYS X 248      45.484  50.654  56.052  1.00  0.00           H
ATOM   4030  C   CYS X 248      48.998  52.021  54.184  1.00  0.00           C
ATOM   4031  O   CYS X 248      49.313  52.109  55.325  1.00  0.00           O
ATOM   4032  N   ASN X 249      49.906  51.926  53.218  1.00  0.00           N
ATOM   4033  H   ASN X 249      49.574  51.743  52.282  1.00  0.00           H
ATOM   4034  CA  ASN X 249      51.351  51.711  53.440  1.00  0.00           C
ATOM   4035  HA  ASN X 249      51.587  52.088  54.435  1.00  0.00           H
ATOM   4036  CB  ASN X 249      51.688  50.255  53.397  1.00  0.00           C
ATOM   4037  HB2 ASN X 249      51.637  49.937  52.356  1.00  0.00           H
ATOM   4038  HB3 ASN X 249      51.014  49.629  53.983  1.00  0.00           H
ATOM   4039  CG  ASN X 249      53.078  50.000  54.001  1.00  0.00           C
ATOM   4040  OD1 ASN X 249      53.867  50.876  54.178  1.00  0.00           O
ATOM   4041  ND2 ASN X 249      53.510  48.794  54.140  1.00  0.00           N
ATOM   4042 HD21 ASN X 249      54.421  48.679  54.562  1.00  0.00           H
ATOM   4043 HD22 ASN X 249      52.874  48.030  53.957  1.00  0.00           H
ATOM   4044  C   ASN X 249      52.113  52.489  52.388  1.00  0.00           C
ATOM   4045  O   ASN X 249      51.993  52.222  51.200  1.00  0.00           O
ATOM   4046  N   ARG X 250      52.817  53.508  52.931  1.00  0.00           N
ATOM   4047  H   ARG X 250      52.656  53.662  53.916  1.00  0.00           H
ATOM   4048  CA  ARG X 250      53.633  54.451  52.177  1.00  0.00           C
ATOM   4049  HA  ARG X 250      53.596  54.243  51.108  1.00  0.00           H
ATOM   4050  CB  ARG X 250      53.019  55.873  52.379  1.00  0.00           C
ATOM   4051  HB2 ARG X 250      53.458  56.704  51.828  1.00  0.00           H
ATOM   4052  HB3 ARG X 250      53.014  56.091  53.447  1.00  0.00           H
ATOM   4053  CG  ARG X 250      51.565  55.841  51.879  1.00  0.00           C
ATOM   4054  HG2 ARG X 250      50.932  55.268  52.557  1.00  0.00           H
ATOM   4055  HG3 ARG X 250      51.661  55.481  50.854  1.00  0.00           H
ATOM   4056  CD  ARG X 250      50.974  57.272  51.733  1.00  0.00           C
ATOM   4057  HD2 ARG X 250      49.979  57.252  51.289  1.00  0.00           H
ATOM   4058  HD3 ARG X 250      51.596  57.858  51.055  1.00  0.00           H
ATOM   4059  NE  ARG X 250      50.837  57.934  52.990  1.00  0.00           N
ATOM   4060  HE  ARG X 250      51.548  58.602  53.252  1.00  0.00           H
ATOM   4061  CZ  ARG X 250      49.953  57.667  53.984  1.00  0.00           C
ATOM   4062  NH1 ARG X 250      49.960  58.492  54.953  1.00  0.00           N
ATOM   4063 HH11 ARG X 250      50.556  59.289  54.783  1.00  0.00           H
ATOM   4064 HH12 ARG X 250      49.257  58.398  55.672  1.00  0.00           H
ATOM   4065  NH2 ARG X 250      49.079  56.766  53.998  1.00  0.00           N
ATOM   4066 HH21 ARG X 250      48.754  56.563  54.932  1.00  0.00           H
ATOM   4067 HH22 ARG X 250      49.030  56.049  53.288  1.00  0.00           H
ATOM   4068  C   ARG X 250      55.138  54.420  52.643  1.00  0.00           C
ATOM   4069  O   ARG X 250      55.617  54.313  53.753  1.00  0.00           O
ATOM   4070  N   ASP X 251      55.949  54.463  51.571  1.00  0.00           N
ATOM   4071  H   ASP X 251      55.554  54.587  50.649  1.00  0.00           H
ATOM   4072  CA  ASP X 251      57.441  54.347  51.691  1.00  0.00           C
ATOM   4073  HA  ASP X 251      57.593  53.547  52.414  1.00  0.00           H
ATOM   4074  CB  ASP X 251      58.105  53.937  50.376  1.00  0.00           C
ATOM   4075  HB2 ASP X 251      59.152  53.772  50.632  1.00  0.00           H
ATOM   4076  HB3 ASP X 251      58.036  54.743  49.646  1.00  0.00           H
ATOM   4077  CG  ASP X 251      57.408  52.710  49.706  1.00  0.00           C
ATOM   4078  OD1 ASP X 251      56.604  51.938  50.318  1.00  0.00           O
ATOM   4079  OD2 ASP X 251      57.491  52.509  48.503  1.00  0.00           O
ATOM   4080  C   ASP X 251      58.177  55.613  52.100  1.00  0.00           C
ATOM   4081  O   ASP X 251      58.023  56.638  51.449  1.00  0.00           O
ATOM   4082  N   VAL X 252      59.169  55.480  52.993  1.00  0.00           N
ATOM   4083  H   VAL X 252      59.240  54.618  53.514  1.00  0.00           H
ATOM   4084  CA  VAL X 252      60.102  56.617  53.252  1.00  0.00           C
ATOM   4085  HA  VAL X 252      59.996  57.337  52.440  1.00  0.00           H
ATOM   4086  CB  VAL X 252      59.857  57.292  54.561  1.00  0.00           C
ATOM   4087  HB  VAL X 252      60.598  58.087  54.642  1.00  0.00           H
ATOM   4088  CG1 VAL X 252      58.398  57.894  54.812  1.00  0.00           C
ATOM   4089 HG11 VAL X 252      58.394  58.673  55.575  1.00  0.00           H
ATOM   4090 HG12 VAL X 252      57.921  58.318  53.928  1.00  0.00           H
ATOM   4091 HG13 VAL X 252      57.710  57.134  55.182  1.00  0.00           H
ATOM   4092  CG2 VAL X 252      60.099  56.263  55.722  1.00  0.00           C
ATOM   4093 HG21 VAL X 252      59.887  56.706  56.695  1.00  0.00           H
ATOM   4094 HG22 VAL X 252      59.501  55.416  55.386  1.00  0.00           H
ATOM   4095 HG23 VAL X 252      61.133  55.939  55.833  1.00  0.00           H
ATOM   4096  C   VAL X 252      61.548  56.114  53.118  1.00  0.00           C
ATOM   4097  O   VAL X 252      62.507  56.863  53.106  1.00  0.00           O
ATOM   4098  N   GLU X 253      61.765  54.817  52.841  1.00  0.00           N
ATOM   4099  H   GLU X 253      60.977  54.187  52.792  1.00  0.00           H
ATOM   4100  CA  GLU X 253      63.085  54.148  52.477  1.00  0.00           C
ATOM   4101  HA  GLU X 253      63.909  54.852  52.594  1.00  0.00           H
ATOM   4102  CB  GLU X 253      63.303  52.903  53.441  1.00  0.00           C
ATOM   4103  HB2 GLU X 253      64.133  52.314  53.050  1.00  0.00           H
ATOM   4104  HB3 GLU X 253      62.377  52.327  53.421  1.00  0.00           H
ATOM   4105  CG  GLU X 253      63.596  53.323  54.832  1.00  0.00           C
ATOM   4106  HG2 GLU X 253      62.709  53.654  55.372  1.00  0.00           H
ATOM   4107  HG3 GLU X 253      64.286  54.162  54.924  1.00  0.00           H
ATOM   4108  CD  GLU X 253      64.272  52.198  55.673  1.00  0.00           C
ATOM   4109  OE1 GLU X 253      64.471  51.071  55.137  1.00  0.00           O
ATOM   4110  OE2 GLU X 253      64.584  52.446  56.828  1.00  0.00           O
ATOM   4111  C   GLU X 253      62.996  53.549  51.015  1.00  0.00           C
ATOM   4112  O   GLU X 253      61.940  53.187  50.466  1.00  0.00           O
ATOM   4113  N   ASP X 254      64.143  53.567  50.355  1.00  0.00           N
ATOM   4114  H   ASP X 254      65.023  53.818  50.783  1.00  0.00           H
ATOM   4115  CA  ASP X 254      64.279  53.408  48.882  1.00  0.00           C
ATOM   4116  HA  ASP X 254      64.008  54.296  48.313  1.00  0.00           H
ATOM   4117  CB  ASP X 254      65.749  53.186  48.609  1.00  0.00           C
ATOM   4118  HB2 ASP X 254      65.921  52.186  49.007  1.00  0.00           H
ATOM   4119  HB3 ASP X 254      66.362  53.874  49.193  1.00  0.00           H
ATOM   4120  CG  ASP X 254      66.167  53.295  47.122  1.00  0.00           C
ATOM   4121  OD1 ASP X 254      65.345  53.252  46.213  1.00  0.00           O
ATOM   4122  OD2 ASP X 254      67.322  53.693  46.923  1.00  0.00           O
ATOM   4123  C   ASP X 254      63.485  52.279  48.251  1.00  0.00           C
ATOM   4124  O   ASP X 254      63.722  51.128  48.694  1.00  0.00           O
ATOM   4125  N   LYS X 255      62.745  52.488  47.147  1.00  0.00           N
ATOM   4126  H   LYS X 255      62.798  53.453  46.853  1.00  0.00           H
ATOM   4127  CA  LYS X 255      62.106  51.516  46.288  1.00  0.00           C
ATOM   4128  HA  LYS X 255      61.274  51.048  46.814  1.00  0.00           H
ATOM   4129  CB  LYS X 255      61.323  52.252  45.155  1.00  0.00           C
ATOM   4130  HB2 LYS X 255      61.018  51.513  44.415  1.00  0.00           H
ATOM   4131  HB3 LYS X 255      61.991  52.988  44.707  1.00  0.00           H
ATOM   4132  CG  LYS X 255      60.108  53.062  45.790  1.00  0.00           C
ATOM   4133  HG2 LYS X 255      60.216  53.633  46.712  1.00  0.00           H
ATOM   4134  HG3 LYS X 255      59.400  52.324  46.168  1.00  0.00           H
ATOM   4135  CD  LYS X 255      59.396  53.932  44.756  1.00  0.00           C
ATOM   4136  HD2 LYS X 255      59.028  53.337  43.920  1.00  0.00           H
ATOM   4137  HD3 LYS X 255      60.199  54.546  44.348  1.00  0.00           H
ATOM   4138  CE  LYS X 255      58.266  54.719  45.506  1.00  0.00           C
ATOM   4139  HE2 LYS X 255      57.854  55.359  44.726  1.00  0.00           H
ATOM   4140  HE3 LYS X 255      58.680  55.342  46.299  1.00  0.00           H
ATOM   4141  NZ  LYS X 255      57.197  53.926  46.085  1.00  0.00           N
ATOM   4142  HZ1 LYS X 255      57.408  53.507  46.980  1.00  0.00           H
ATOM   4143  HZ2 LYS X 255      56.368  54.499  46.146  1.00  0.00           H
ATOM   4144  HZ3 LYS X 255      56.776  53.231  45.485  1.00  0.00           H
ATOM   4145  C   LYS X 255      63.050  50.386  45.849  1.00  0.00           C
ATOM   4146  O   LYS X 255      62.537  49.230  45.642  1.00  0.00           O
ATOM   4147  N   ALA X 256      64.391  50.585  45.728  1.00  0.00           N
ATOM   4148  H   ALA X 256      64.734  51.521  45.890  1.00  0.00           H
ATOM   4149  CA  ALA X 256      65.271  49.453  45.505  1.00  0.00           C
ATOM   4150  HA  ALA X 256      64.861  48.930  44.641  1.00  0.00           H
ATOM   4151  CB  ALA X 256      66.598  50.025  45.139  1.00  0.00           C
ATOM   4152  HB1 ALA X 256      67.109  49.201  44.642  1.00  0.00           H
ATOM   4153  HB2 ALA X 256      66.624  50.978  44.609  1.00  0.00           H
ATOM   4154  HB3 ALA X 256      67.103  50.300  46.066  1.00  0.00           H
ATOM   4155  C   ALA X 256      65.404  48.402  46.676  1.00  0.00           C
ATOM   4156  O   ALA X 256      65.562  47.241  46.435  1.00  0.00           O
ATOM   4157  N   GLU X 257      65.287  48.919  47.909  1.00  0.00           N
ATOM   4158  H   GLU X 257      65.218  49.912  48.083  1.00  0.00           H
ATOM   4159  CA  GLU X 257      65.461  48.101  49.107  1.00  0.00           C
ATOM   4160  HA  GLU X 257      66.025  47.178  48.971  1.00  0.00           H
ATOM   4161  CB  GLU X 257      66.266  48.979  50.201  1.00  0.00           C
ATOM   4162  HB2 GLU X 257      66.075  48.596  51.204  1.00  0.00           H
ATOM   4163  HB3 GLU X 257      65.988  50.033  50.176  1.00  0.00           H
ATOM   4164  CG  GLU X 257      67.789  49.034  50.073  1.00  0.00           C
ATOM   4165  HG2 GLU X 257      68.267  49.539  50.913  1.00  0.00           H
ATOM   4166  HG3 GLU X 257      68.019  49.606  49.174  1.00  0.00           H
ATOM   4167  CD  GLU X 257      68.445  47.667  50.036  1.00  0.00           C
ATOM   4168  OE1 GLU X 257      69.437  47.550  49.252  1.00  0.00           O
ATOM   4169  OE2 GLU X 257      68.095  46.775  50.841  1.00  0.00           O
ATOM   4170  C   GLU X 257      64.125  47.550  49.592  1.00  0.00           C
ATOM   4171  O   GLU X 257      63.963  46.471  50.177  1.00  0.00           O
ATOM   4172  N   ARG X 258      63.140  48.413  49.368  1.00  0.00           N
ATOM   4173  H   ARG X 258      63.498  49.282  48.998  1.00  0.00           H
ATOM   4174  CA  ARG X 258      61.728  48.214  49.657  1.00  0.00           C
ATOM   4175  HA  ARG X 258      61.592  47.898  50.691  1.00  0.00           H
ATOM   4176  CB  ARG X 258      61.188  49.592  49.510  1.00  0.00           C
ATOM   4177  HB2 ARG X 258      61.307  49.806  48.448  1.00  0.00           H
ATOM   4178  HB3 ARG X 258      61.861  50.283  50.017  1.00  0.00           H
ATOM   4179  CG  ARG X 258      59.715  49.726  49.910  1.00  0.00           C
ATOM   4180  HG2 ARG X 258      59.048  48.997  49.449  1.00  0.00           H
ATOM   4181  HG3 ARG X 258      59.398  50.723  49.603  1.00  0.00           H
ATOM   4182  CD  ARG X 258      59.594  49.701  51.390  1.00  0.00           C
ATOM   4183  HD2 ARG X 258      60.323  50.410  51.782  1.00  0.00           H
ATOM   4184  HD3 ARG X 258      59.683  48.666  51.722  1.00  0.00           H
ATOM   4185  NE  ARG X 258      58.313  50.274  51.777  1.00  0.00           N
ATOM   4186  HE  ARG X 258      57.706  50.658  51.067  1.00  0.00           H
ATOM   4187  CZ  ARG X 258      57.667  50.129  52.886  1.00  0.00           C
ATOM   4188  NH1 ARG X 258      56.474  50.719  52.998  1.00  0.00           N
ATOM   4189 HH11 ARG X 258      55.912  50.564  53.823  1.00  0.00           H
ATOM   4190 HH12 ARG X 258      56.182  51.348  52.265  1.00  0.00           H
ATOM   4191  NH2 ARG X 258      58.097  49.570  54.043  1.00  0.00           N
ATOM   4192 HH21 ARG X 258      58.969  49.063  54.005  1.00  0.00           H
ATOM   4193 HH22 ARG X 258      57.663  49.831  54.918  1.00  0.00           H
ATOM   4194  C   ARG X 258      61.069  47.258  48.692  1.00  0.00           C
ATOM   4195  O   ARG X 258      60.023  46.680  48.971  1.00  0.00           O
ATOM   4196  N   GLY X 259      61.678  47.084  47.512  1.00  0.00           N
ATOM   4197  H   GLY X 259      62.543  47.581  47.352  1.00  0.00           H
ATOM   4198  CA  GLY X 259      61.158  46.243  46.471  1.00  0.00           C
ATOM   4199  HA2 GLY X 259      61.506  46.710  45.549  1.00  0.00           H
ATOM   4200  HA3 GLY X 259      60.085  46.429  46.518  1.00  0.00           H
ATOM   4201  C   GLY X 259      61.661  44.775  46.597  1.00  0.00           C
ATOM   4202  O   GLY X 259      62.336  44.456  47.568  1.00  0.00           O
ATOM   4203  N   LYS X 260      61.236  43.907  45.655  1.00  0.00           N
ATOM   4204  H   LYS X 260      60.805  44.350  44.856  1.00  0.00           H
ATOM   4205  CA  LYS X 260      61.531  42.575  45.498  1.00  0.00           C
ATOM   4206  HA  LYS X 260      60.584  42.292  45.038  1.00  0.00           H
ATOM   4207  CB  LYS X 260      62.742  42.545  44.494  1.00  0.00           C
ATOM   4208  HB2 LYS X 260      62.293  43.068  43.650  1.00  0.00           H
ATOM   4209  HB3 LYS X 260      62.985  41.520  44.216  1.00  0.00           H
ATOM   4210  CG  LYS X 260      64.047  43.059  44.984  1.00  0.00           C
ATOM   4211  HG2 LYS X 260      64.230  42.580  45.947  1.00  0.00           H
ATOM   4212  HG3 LYS X 260      63.785  44.097  45.186  1.00  0.00           H
ATOM   4213  CD  LYS X 260      65.207  42.877  44.005  1.00  0.00           C
ATOM   4214  HD2 LYS X 260      65.263  41.844  43.664  1.00  0.00           H
ATOM   4215  HD3 LYS X 260      66.123  43.301  44.417  1.00  0.00           H
ATOM   4216  CE  LYS X 260      64.946  43.695  42.765  1.00  0.00           C
ATOM   4217  HE2 LYS X 260      64.750  44.741  42.999  1.00  0.00           H
ATOM   4218  HE3 LYS X 260      64.039  43.424  42.225  1.00  0.00           H
ATOM   4219  NZ  LYS X 260      66.033  43.641  41.818  1.00  0.00           N
ATOM   4220  HZ1 LYS X 260      65.902  44.213  40.996  1.00  0.00           H
ATOM   4221  HZ2 LYS X 260      66.951  43.949  42.104  1.00  0.00           H
ATOM   4222  HZ3 LYS X 260      66.195  42.709  41.464  1.00  0.00           H
ATOM   4223  C   LYS X 260      61.609  41.635  46.723  1.00  0.00           C
ATOM   4224  O   LYS X 260      62.538  40.861  46.869  1.00  0.00           O
ATOM   4225  N   LYS X 261      60.765  41.837  47.758  1.00  0.00           N
ATOM   4226  H   LYS X 261      60.092  42.590  47.742  1.00  0.00           H
ATOM   4227  CA  LYS X 261      60.843  41.149  49.046  1.00  0.00           C
ATOM   4228  HA  LYS X 261      61.894  41.231  49.320  1.00  0.00           H
ATOM   4229  CB  LYS X 261      59.861  41.863  50.020  1.00  0.00           C
ATOM   4230  HB2 LYS X 261      59.383  41.203  50.744  1.00  0.00           H
ATOM   4231  HB3 LYS X 261      58.972  42.148  49.457  1.00  0.00           H
ATOM   4232  CG  LYS X 261      60.395  43.121  50.735  1.00  0.00           C
ATOM   4233  HG2 LYS X 261      59.580  43.297  51.438  1.00  0.00           H
ATOM   4234  HG3 LYS X 261      60.313  43.878  49.956  1.00  0.00           H
ATOM   4235  CD  LYS X 261      61.819  43.148  51.247  1.00  0.00           C
ATOM   4236  HD2 LYS X 261      62.412  43.179  50.333  1.00  0.00           H
ATOM   4237  HD3 LYS X 261      61.970  42.276  51.883  1.00  0.00           H
ATOM   4238  CE  LYS X 261      62.055  44.449  51.998  1.00  0.00           C
ATOM   4239  HE2 LYS X 261      61.418  44.405  52.882  1.00  0.00           H
ATOM   4240  HE3 LYS X 261      61.638  45.257  51.396  1.00  0.00           H
ATOM   4241  NZ  LYS X 261      63.484  44.646  52.235  1.00  0.00           N
ATOM   4242  HZ1 LYS X 261      64.084  44.029  51.708  1.00  0.00           H
ATOM   4243  HZ2 LYS X 261      63.713  45.614  52.061  1.00  0.00           H
ATOM   4244  HZ3 LYS X 261      63.656  44.480  53.217  1.00  0.00           H
ATOM   4245  C   LYS X 261      60.493  39.656  48.930  1.00  0.00           C
ATOM   4246  O   LYS X 261      59.781  39.295  48.013  1.00  0.00           O
ATOM   4247  N   SER X 262      60.905  38.824  49.902  1.00  0.00           N
ATOM   4248  H   SER X 262      61.521  39.178  50.620  1.00  0.00           H
ATOM   4249  CA  SER X 262      60.694  37.395  50.033  1.00  0.00           C
ATOM   4250  HA  SER X 262      60.448  37.058  49.026  1.00  0.00           H
ATOM   4251  CB  SER X 262      61.953  36.765  50.490  1.00  0.00           C
ATOM   4252  HB2 SER X 262      62.701  36.961  49.722  1.00  0.00           H
ATOM   4253  HB3 SER X 262      61.842  35.719  50.775  1.00  0.00           H
ATOM   4254  OG  SER X 262      62.448  37.460  51.639  1.00  0.00           O
ATOM   4255  HG  SER X 262      63.291  37.882  51.457  1.00  0.00           H
ATOM   4256  C   SER X 262      59.396  36.959  50.776  1.00  0.00           C
ATOM   4257  O   SER X 262      58.906  35.843  50.554  1.00  0.00           O
ATOM   4258  N   SER X 263      58.809  37.817  51.570  1.00  0.00           N
ATOM   4259  H   SER X 263      59.172  38.731  51.802  1.00  0.00           H
ATOM   4260  CA  SER X 263      57.483  37.629  52.054  1.00  0.00           C
ATOM   4261  HA  SER X 263      57.537  36.753  52.700  1.00  0.00           H
ATOM   4262  CB  SER X 263      56.985  38.771  52.961  1.00  0.00           C
ATOM   4263  HB2 SER X 263      57.585  38.953  53.853  1.00  0.00           H
ATOM   4264  HB3 SER X 263      56.034  38.449  53.385  1.00  0.00           H
ATOM   4265  OG  SER X 263      56.900  40.053  52.312  1.00  0.00           O
ATOM   4266  HG  SER X 263      56.600  40.780  52.864  1.00  0.00           H
ATOM   4267  C   SER X 263      56.538  37.413  50.843  1.00  0.00           C
ATOM   4268  O   SER X 263      55.683  36.531  50.941  1.00  0.00           O
ATOM   4269  N   ILE X 264      56.563  38.195  49.772  1.00  0.00           N
ATOM   4270  H   ILE X 264      57.283  38.903  49.778  1.00  0.00           H
ATOM   4271  CA  ILE X 264      55.780  38.184  48.488  1.00  0.00           C
ATOM   4272  HA  ILE X 264      54.719  38.345  48.679  1.00  0.00           H
ATOM   4273  CB  ILE X 264      56.230  39.374  47.694  1.00  0.00           C
ATOM   4274  HB  ILE X 264      57.216  39.219  47.256  1.00  0.00           H
ATOM   4275  CG2 ILE X 264      55.429  39.591  46.367  1.00  0.00           C
ATOM   4276 HG21 ILE X 264      55.587  38.662  45.820  1.00  0.00           H
ATOM   4277 HG22 ILE X 264      54.403  39.851  46.630  1.00  0.00           H
ATOM   4278 HG23 ILE X 264      55.865  40.418  45.807  1.00  0.00           H
ATOM   4279  CG1 ILE X 264      56.252  40.668  48.595  1.00  0.00           C
ATOM   4280 HG12 ILE X 264      56.687  41.464  47.991  1.00  0.00           H
ATOM   4281 HG13 ILE X 264      56.788  40.708  49.544  1.00  0.00           H
ATOM   4282  CD1 ILE X 264      54.924  41.182  49.014  1.00  0.00           C
ATOM   4283 HD11 ILE X 264      54.376  40.483  49.646  1.00  0.00           H
ATOM   4284 HD12 ILE X 264      55.034  42.155  49.494  1.00  0.00           H
ATOM   4285 HD13 ILE X 264      54.269  41.356  48.161  1.00  0.00           H
ATOM   4286  C   ILE X 264      55.867  36.840  47.739  1.00  0.00           C
ATOM   4287  O   ILE X 264      56.975  36.334  47.574  1.00  0.00           O
ATOM   4288  N   ASP X 265      54.798  36.329  47.060  1.00  0.00           N
ATOM   4289  H   ASP X 265      53.882  36.705  47.260  1.00  0.00           H
ATOM   4290  CA  ASP X 265      54.743  35.071  46.287  1.00  0.00           C
ATOM   4291  HA  ASP X 265      55.242  34.311  46.888  1.00  0.00           H
ATOM   4292  CB  ASP X 265      53.333  34.612  45.898  1.00  0.00           C
ATOM   4293  HB2 ASP X 265      53.289  33.642  45.403  1.00  0.00           H
ATOM   4294  HB3 ASP X 265      52.984  35.384  45.212  1.00  0.00           H
ATOM   4295  CG  ASP X 265      52.298  34.737  46.980  1.00  0.00           C
ATOM   4296  OD1 ASP X 265      52.486  35.536  47.950  1.00  0.00           O
ATOM   4297  OD2 ASP X 265      51.340  33.967  46.939  1.00  0.00           O
ATOM   4298  C   ASP X 265      55.512  35.041  44.950  1.00  0.00           C
ATOM   4299  O   ASP X 265      55.838  33.949  44.439  1.00  0.00           O
ATOM   4300  N   LYS X 266      55.670  36.182  44.339  1.00  0.00           N
ATOM   4301  H   LYS X 266      55.281  36.949  44.869  1.00  0.00           H
ATOM   4302  CA  LYS X 266      56.257  36.431  43.013  1.00  0.00           C
ATOM   4303  HA  LYS X 266      56.844  35.564  42.708  1.00  0.00           H
ATOM   4304  CB  LYS X 266      55.160  36.570  41.936  1.00  0.00           C
ATOM   4305  HB2 LYS X 266      55.633  36.954  41.033  1.00  0.00           H
ATOM   4306  HB3 LYS X 266      54.530  37.421  42.196  1.00  0.00           H
ATOM   4307  CG  LYS X 266      54.276  35.306  41.578  1.00  0.00           C
ATOM   4308  HG2 LYS X 266      53.467  35.259  42.307  1.00  0.00           H
ATOM   4309  HG3 LYS X 266      54.902  34.418  41.661  1.00  0.00           H
ATOM   4310  CD  LYS X 266      53.568  35.424  40.182  1.00  0.00           C
ATOM   4311  HD2 LYS X 266      54.364  35.494  39.441  1.00  0.00           H
ATOM   4312  HD3 LYS X 266      52.890  36.273  40.089  1.00  0.00           H
ATOM   4313  CE  LYS X 266      52.857  34.137  39.680  1.00  0.00           C
ATOM   4314  HE2 LYS X 266      53.597  33.366  39.468  1.00  0.00           H
ATOM   4315  HE3 LYS X 266      52.340  34.377  38.751  1.00  0.00           H
ATOM   4316  NZ  LYS X 266      51.842  33.591  40.665  1.00  0.00           N
ATOM   4317  HZ1 LYS X 266      52.330  33.105  41.404  1.00  0.00           H
ATOM   4318  HZ2 LYS X 266      51.300  34.301  41.136  1.00  0.00           H
ATOM   4319  HZ3 LYS X 266      51.298  32.831  40.282  1.00  0.00           H
ATOM   4320  C   LYS X 266      57.361  37.483  43.049  1.00  0.00           C
ATOM   4321  O   LYS X 266      57.226  38.482  43.689  1.00  0.00           O
ATOM   4322  N   HIE X 267      58.442  37.126  42.280  1.00  0.00           N
ATOM   4323  H   HIE X 267      58.483  36.195  41.890  1.00  0.00           H
ATOM   4324  CA  HIE X 267      59.688  37.916  42.222  1.00  0.00           C
ATOM   4325  HA  HIE X 267      59.350  38.877  42.612  1.00  0.00           H
ATOM   4326  CB  HIE X 267      60.738  37.482  43.361  1.00  0.00           C
ATOM   4327  HB2 HIE X 267      60.162  37.223  44.249  1.00  0.00           H
ATOM   4328  HB3 HIE X 267      61.401  38.313  43.601  1.00  0.00           H
ATOM   4329  CG  HIE X 267      61.750  36.464  42.871  1.00  0.00           C
ATOM   4330  ND1 HIE X 267      61.698  35.058  42.966  1.00  0.00           N
ATOM   4331  CE1 HIE X 267      62.872  34.657  42.390  1.00  0.00           C
ATOM   4332  HE1 HIE X 267      63.179  33.642  42.183  1.00  0.00           H
ATOM   4333  NE2 HIE X 267      63.682  35.717  42.107  1.00  0.00           N
ATOM   4334  HE2 HIE X 267      64.547  35.704  41.587  1.00  0.00           H
ATOM   4335  CD2 HIE X 267      62.979  36.836  42.410  1.00  0.00           C
ATOM   4336  HD2 HIE X 267      63.315  37.862  42.433  1.00  0.00           H
ATOM   4337  C   HIE X 267      60.284  38.073  40.762  1.00  0.00           C
ATOM   4338  O   HIE X 267      60.952  39.062  40.503  1.00  0.00           O
ATOM   4339  N   GLU X 268      60.230  37.024  39.901  1.00  0.00           N
ATOM   4340  H   GLU X 268      59.859  36.152  40.252  1.00  0.00           H
ATOM   4341  CA  GLU X 268      60.936  37.062  38.561  1.00  0.00           C
ATOM   4342  HA  GLU X 268      61.959  37.375  38.770  1.00  0.00           H
ATOM   4343  CB  GLU X 268      60.873  35.689  37.990  1.00  0.00           C
ATOM   4344  HB2 GLU X 268      61.374  35.683  37.022  1.00  0.00           H
ATOM   4345  HB3 GLU X 268      59.834  35.432  37.782  1.00  0.00           H
ATOM   4346  CG  GLU X 268      61.397  34.472  38.743  1.00  0.00           C
ATOM   4347  HG2 GLU X 268      62.283  34.749  39.314  1.00  0.00           H
ATOM   4348  HG3 GLU X 268      61.661  33.795  37.931  1.00  0.00           H
ATOM   4349  CD  GLU X 268      60.422  33.756  39.647  1.00  0.00           C
ATOM   4350  OE1 GLU X 268      59.322  34.334  39.985  1.00  0.00           O
ATOM   4351  OE2 GLU X 268      60.525  32.558  39.900  1.00  0.00           O
ATOM   4352  C   GLU X 268      60.318  38.042  37.696  1.00  0.00           C
ATOM   4353  O   GLU X 268      61.026  38.845  37.049  1.00  0.00           O
ATOM   4354  N   CYS X 269      58.988  38.227  37.772  1.00  0.00           N
ATOM   4355  H   CYS X 269      58.501  37.527  38.314  1.00  0.00           H
ATOM   4356  CA  CYS X 269      58.301  39.335  37.120  1.00  0.00           C
ATOM   4357  HA  CYS X 269      58.457  39.233  36.046  1.00  0.00           H
ATOM   4358  CB  CYS X 269      56.790  39.228  37.465  1.00  0.00           C
ATOM   4359  HB2 CYS X 269      56.343  38.357  36.987  1.00  0.00           H
ATOM   4360  HB3 CYS X 269      56.197  40.133  37.332  1.00  0.00           H
ATOM   4361  SG  CYS X 269      56.639  38.989  39.274  1.00  0.00           S
ATOM   4362  HG  CYS X 269      57.032  37.717  39.385  1.00  0.00           H
ATOM   4363  C   CYS X 269      58.880  40.732  37.439  1.00  0.00           C
ATOM   4364  O   CYS X 269      58.808  41.652  36.620  1.00  0.00           O
ATOM   4365  N   LEU X 270      59.337  40.927  38.689  1.00  0.00           N
ATOM   4366  H   LEU X 270      59.145  40.247  39.410  1.00  0.00           H
ATOM   4367  CA  LEU X 270      59.821  42.136  39.218  1.00  0.00           C
ATOM   4368  HA  LEU X 270      59.300  42.995  38.794  1.00  0.00           H
ATOM   4369  CB  LEU X 270      59.615  42.191  40.797  1.00  0.00           C
ATOM   4370  HB2 LEU X 270      59.923  43.163  41.181  1.00  0.00           H
ATOM   4371  HB3 LEU X 270      60.220  41.457  41.329  1.00  0.00           H
ATOM   4372  CG  LEU X 270      58.169  41.931  41.281  1.00  0.00           C
ATOM   4373  HG  LEU X 270      57.786  41.005  40.852  1.00  0.00           H
ATOM   4374  CD1 LEU X 270      58.138  41.760  42.789  1.00  0.00           C
ATOM   4375 HD11 LEU X 270      57.119  41.820  43.172  1.00  0.00           H
ATOM   4376 HD12 LEU X 270      58.583  40.797  43.038  1.00  0.00           H
ATOM   4377 HD13 LEU X 270      58.633  42.540  43.366  1.00  0.00           H
ATOM   4378  CD2 LEU X 270      57.287  43.025  40.772  1.00  0.00           C
ATOM   4379 HD21 LEU X 270      57.683  44.021  40.970  1.00  0.00           H
ATOM   4380 HD22 LEU X 270      57.174  42.942  39.691  1.00  0.00           H
ATOM   4381 HD23 LEU X 270      56.267  42.931  41.144  1.00  0.00           H
ATOM   4382  C   LEU X 270      61.327  42.321  38.959  1.00  0.00           C
ATOM   4383  O   LEU X 270      61.835  43.455  38.756  1.00  0.00           O
ATOM   4384  N   GLU X 271      62.061  41.244  38.869  1.00  0.00           N
ATOM   4385  H   GLU X 271      61.593  40.352  38.934  1.00  0.00           H
ATOM   4386  CA  GLU X 271      63.404  41.295  38.314  1.00  0.00           C
ATOM   4387  HA  GLU X 271      63.982  42.052  38.844  1.00  0.00           H
ATOM   4388  CB  GLU X 271      64.114  39.973  38.563  1.00  0.00           C
ATOM   4389  HB2 GLU X 271      65.014  39.903  37.952  1.00  0.00           H
ATOM   4390  HB3 GLU X 271      63.468  39.211  38.128  1.00  0.00           H
ATOM   4391  CG  GLU X 271      64.549  39.721  40.032  1.00  0.00           C
ATOM   4392  HG2 GLU X 271      64.670  38.638  40.057  1.00  0.00           H
ATOM   4393  HG3 GLU X 271      63.682  40.065  40.597  1.00  0.00           H
ATOM   4394  CD  GLU X 271      65.829  40.224  40.621  1.00  0.00           C
ATOM   4395  OE1 GLU X 271      66.466  39.476  41.417  1.00  0.00           O
ATOM   4396  OE2 GLU X 271      66.219  41.343  40.295  1.00  0.00           O
ATOM   4397  C   GLU X 271      63.406  41.658  36.779  1.00  0.00           C
ATOM   4398  O   GLU X 271      64.306  42.345  36.316  1.00  0.00           O
ATOM   4399  N   TRP X 272      62.382  41.239  35.971  1.00  0.00           N
ATOM   4400  H   TRP X 272      61.581  40.780  36.380  1.00  0.00           H
ATOM   4401  CA  TRP X 272      62.377  41.586  34.589  1.00  0.00           C
ATOM   4402  HA  TRP X 272      63.363  41.364  34.181  1.00  0.00           H
ATOM   4403  CB  TRP X 272      61.347  40.472  34.000  1.00  0.00           C
ATOM   4404  HB2 TRP X 272      60.397  40.526  34.532  1.00  0.00           H
ATOM   4405  HB3 TRP X 272      61.806  39.514  34.242  1.00  0.00           H
ATOM   4406  CG  TRP X 272      61.058  40.461  32.569  1.00  0.00           C
ATOM   4407  CD1 TRP X 272      61.434  39.502  31.702  1.00  0.00           C
ATOM   4408  HD1 TRP X 272      62.005  38.626  31.971  1.00  0.00           H
ATOM   4409  NE1 TRP X 272      60.861  39.705  30.467  1.00  0.00           N
ATOM   4410  HE1 TRP X 272      60.921  39.027  29.721  1.00  0.00           H
ATOM   4411  CE2 TRP X 272      60.078  40.855  30.455  1.00  0.00           C
ATOM   4412  CZ2 TRP X 272      59.279  41.401  29.474  1.00  0.00           C
ATOM   4413  HZ2 TRP X 272      59.290  41.073  28.446  1.00  0.00           H
ATOM   4414  CH2 TRP X 272      58.525  42.528  29.851  1.00  0.00           C
ATOM   4415  HH2 TRP X 272      57.893  43.033  29.137  1.00  0.00           H
ATOM   4416  CZ3 TRP X 272      58.735  43.183  31.064  1.00  0.00           C
ATOM   4417  HZ3 TRP X 272      58.325  44.172  31.209  1.00  0.00           H
ATOM   4418  CE3 TRP X 272      59.631  42.627  32.042  1.00  0.00           C
ATOM   4419  HE3 TRP X 272      59.756  43.134  32.987  1.00  0.00           H
ATOM   4420  CD2 TRP X 272      60.232  41.355  31.749  1.00  0.00           C
ATOM   4421  C   TRP X 272      62.049  43.032  34.308  1.00  0.00           C
ATOM   4422  O   TRP X 272      62.593  43.667  33.373  1.00  0.00           O
ATOM   4423  N   LEU X 273      61.303  43.727  35.168  1.00  0.00           N
ATOM   4424  H   LEU X 273      61.026  43.251  36.014  1.00  0.00           H
ATOM   4425  CA  LEU X 273      60.939  45.151  35.041  1.00  0.00           C
ATOM   4426  HA  LEU X 273      60.416  45.365  34.109  1.00  0.00           H
ATOM   4427  CB  LEU X 273      59.980  45.590  36.178  1.00  0.00           C
ATOM   4428  HB2 LEU X 273      60.191  46.659  36.218  1.00  0.00           H
ATOM   4429  HB3 LEU X 273      60.224  45.149  37.144  1.00  0.00           H
ATOM   4430  CG  LEU X 273      58.478  45.441  35.866  1.00  0.00           C
ATOM   4431  HG  LEU X 273      58.366  44.490  35.346  1.00  0.00           H
ATOM   4432  CD1 LEU X 273      57.577  45.487  37.131  1.00  0.00           C
ATOM   4433 HD11 LEU X 273      56.565  45.313  36.765  1.00  0.00           H
ATOM   4434 HD12 LEU X 273      57.865  44.610  37.710  1.00  0.00           H
ATOM   4435 HD13 LEU X 273      57.722  46.391  37.722  1.00  0.00           H
ATOM   4436  CD2 LEU X 273      57.916  46.553  34.966  1.00  0.00           C
ATOM   4437 HD21 LEU X 273      57.964  47.458  35.573  1.00  0.00           H
ATOM   4438 HD22 LEU X 273      58.639  46.589  34.152  1.00  0.00           H
ATOM   4439 HD23 LEU X 273      56.894  46.281  34.702  1.00  0.00           H
ATOM   4440  C   LEU X 273      62.187  46.040  35.052  1.00  0.00           C
ATOM   4441  O   LEU X 273      62.177  47.037  34.419  1.00  0.00           O
ATOM   4442  N   ASP X 274      63.188  45.778  35.975  1.00  0.00           N
ATOM   4443  H   ASP X 274      63.180  44.976  36.589  1.00  0.00           H
ATOM   4444  CA  ASP X 274      64.387  46.593  36.313  1.00  0.00           C
ATOM   4445  HA  ASP X 274      64.015  47.532  36.723  1.00  0.00           H
ATOM   4446  CB  ASP X 274      65.329  45.825  37.325  1.00  0.00           C
ATOM   4447  HB2 ASP X 274      66.318  46.266  37.453  1.00  0.00           H
ATOM   4448  HB3 ASP X 274      65.476  44.879  36.804  1.00  0.00           H
ATOM   4449  CG  ASP X 274      64.724  45.506  38.707  1.00  0.00           C
ATOM   4450  OD1 ASP X 274      63.771  46.225  39.048  1.00  0.00           O
ATOM   4451  OD2 ASP X 274      65.384  44.806  39.510  1.00  0.00           O
ATOM   4452  C   ASP X 274      65.200  46.922  35.068  1.00  0.00           C
ATOM   4453  O   ASP X 274      65.763  48.007  34.895  1.00  0.00           O
ATOM   4454  N   SER X 275      65.473  45.928  34.191  1.00  0.00           N
ATOM   4455  H   SER X 275      65.082  45.007  34.328  1.00  0.00           H
ATOM   4456  CA  SER X 275      66.231  46.203  32.962  1.00  0.00           C
ATOM   4457  HA  SER X 275      67.155  46.666  33.310  1.00  0.00           H
ATOM   4458  CB  SER X 275      66.679  44.797  32.397  1.00  0.00           C
ATOM   4459  HB2 SER X 275      67.317  44.345  33.157  1.00  0.00           H
ATOM   4460  HB3 SER X 275      67.334  44.938  31.537  1.00  0.00           H
ATOM   4461  OG  SER X 275      65.590  43.960  31.981  1.00  0.00           O
ATOM   4462  HG  SER X 275      66.005  43.155  31.662  1.00  0.00           H
ATOM   4463  C   SER X 275      65.452  46.999  31.954  1.00  0.00           C
ATOM   4464  O   SER X 275      66.105  47.546  31.001  1.00  0.00           O
ATOM   4465  N   LYS X 276      64.119  47.087  32.020  1.00  0.00           N
ATOM   4466  H   LYS X 276      63.649  46.514  32.707  1.00  0.00           H
ATOM   4467  CA  LYS X 276      63.298  47.762  31.015  1.00  0.00           C
ATOM   4468  HA  LYS X 276      63.758  47.582  30.043  1.00  0.00           H
ATOM   4469  CB  LYS X 276      61.833  47.293  31.003  1.00  0.00           C
ATOM   4470  HB2 LYS X 276      61.314  47.755  30.163  1.00  0.00           H
ATOM   4471  HB3 LYS X 276      61.407  47.675  31.931  1.00  0.00           H
ATOM   4472  CG  LYS X 276      61.742  45.777  30.864  1.00  0.00           C
ATOM   4473  HG2 LYS X 276      60.668  45.600  30.911  1.00  0.00           H
ATOM   4474  HG3 LYS X 276      62.165  45.290  31.743  1.00  0.00           H
ATOM   4475  CD  LYS X 276      62.247  45.188  29.623  1.00  0.00           C
ATOM   4476  HD2 LYS X 276      63.319  45.367  29.541  1.00  0.00           H
ATOM   4477  HD3 LYS X 276      61.910  45.677  28.708  1.00  0.00           H
ATOM   4478  CE  LYS X 276      61.970  43.682  29.503  1.00  0.00           C
ATOM   4479  HE2 LYS X 276      62.345  43.326  28.544  1.00  0.00           H
ATOM   4480  HE3 LYS X 276      60.893  43.526  29.576  1.00  0.00           H
ATOM   4481  NZ  LYS X 276      62.677  42.876  30.549  1.00  0.00           N
ATOM   4482  HZ1 LYS X 276      62.443  43.069  31.513  1.00  0.00           H
ATOM   4483  HZ2 LYS X 276      62.552  41.891  30.368  1.00  0.00           H
ATOM   4484  HZ3 LYS X 276      63.680  42.991  30.533  1.00  0.00           H
ATOM   4485  C   LYS X 276      63.356  49.311  31.157  1.00  0.00           C
ATOM   4486  O   LYS X 276      63.720  49.882  32.192  1.00  0.00           O
ATOM   4487  N   LYS X 277      62.853  49.962  30.106  1.00  0.00           N
ATOM   4488  H   LYS X 277      62.607  49.405  29.300  1.00  0.00           H
ATOM   4489  CA  LYS X 277      62.743  51.408  30.121  1.00  0.00           C
ATOM   4490  HA  LYS X 277      63.707  51.757  30.492  1.00  0.00           H
ATOM   4491  CB  LYS X 277      62.703  52.011  28.693  1.00  0.00           C
ATOM   4492  HB2 LYS X 277      62.352  53.042  28.746  1.00  0.00           H
ATOM   4493  HB3 LYS X 277      61.989  51.489  28.055  1.00  0.00           H
ATOM   4494  CG  LYS X 277      64.109  51.843  27.972  1.00  0.00           C
ATOM   4495  HG2 LYS X 277      64.533  50.842  28.061  1.00  0.00           H
ATOM   4496  HG3 LYS X 277      64.860  52.497  28.417  1.00  0.00           H
ATOM   4497  CD  LYS X 277      64.037  52.120  26.506  1.00  0.00           C
ATOM   4498  HD2 LYS X 277      63.755  53.146  26.273  1.00  0.00           H
ATOM   4499  HD3 LYS X 277      63.239  51.500  26.097  1.00  0.00           H
ATOM   4500  CE  LYS X 277      65.307  51.896  25.729  1.00  0.00           C
ATOM   4501  HE2 LYS X 277      65.742  50.937  26.009  1.00  0.00           H
ATOM   4502  HE3 LYS X 277      65.928  52.714  26.092  1.00  0.00           H
ATOM   4503  NZ  LYS X 277      64.996  51.821  24.261  1.00  0.00           N
ATOM   4504  HZ1 LYS X 277      64.501  52.627  23.906  1.00  0.00           H
ATOM   4505  HZ2 LYS X 277      65.858  51.809  23.734  1.00  0.00           H
ATOM   4506  HZ3 LYS X 277      64.466  50.972  24.129  1.00  0.00           H
ATOM   4507  C   LYS X 277      61.590  51.979  30.943  1.00  0.00           C
ATOM   4508  O   LYS X 277      60.455  51.482  30.850  1.00  0.00           O
ATOM   4509  N   PRO X 278      61.736  53.093  31.641  1.00  0.00           N
ATOM   4510  CD  PRO X 278      62.916  53.867  31.487  1.00  0.00           C
ATOM   4511  HD2 PRO X 278      63.137  54.154  30.459  1.00  0.00           H
ATOM   4512  HD3 PRO X 278      63.817  53.441  31.928  1.00  0.00           H
ATOM   4513  CG  PRO X 278      62.763  55.090  32.414  1.00  0.00           C
ATOM   4514  HG2 PRO X 278      63.311  54.966  33.348  1.00  0.00           H
ATOM   4515  HG3 PRO X 278      63.134  55.950  31.856  1.00  0.00           H
ATOM   4516  CB  PRO X 278      61.285  55.218  32.804  1.00  0.00           C
ATOM   4517  HB2 PRO X 278      61.119  55.348  33.874  1.00  0.00           H
ATOM   4518  HB3 PRO X 278      60.826  56.029  32.239  1.00  0.00           H
ATOM   4519  CA  PRO X 278      60.770  53.824  32.391  1.00  0.00           C
ATOM   4520  HA  PRO X 278      60.614  53.259  33.310  1.00  0.00           H
ATOM   4521  C   PRO X 278      59.501  54.123  31.451  1.00  0.00           C
ATOM   4522  O   PRO X 278      59.706  54.504  30.309  1.00  0.00           O
ATOM   4523  N   SER X 279      58.311  54.066  32.000  1.00  0.00           N
ATOM   4524  H   SER X 279      58.271  53.970  33.005  1.00  0.00           H
ATOM   4525  CA  SER X 279      57.040  54.406  31.328  1.00  0.00           C
ATOM   4526  HA  SER X 279      56.202  54.110  31.960  1.00  0.00           H
ATOM   4527  CB  SER X 279      56.822  55.917  31.278  1.00  0.00           C
ATOM   4528  HB2 SER X 279      57.272  56.359  30.388  1.00  0.00           H
ATOM   4529  HB3 SER X 279      57.239  56.368  32.178  1.00  0.00           H
ATOM   4530  OG  SER X 279      55.488  56.248  31.128  1.00  0.00           O
ATOM   4531  HG  SER X 279      55.084  56.229  31.999  1.00  0.00           H
ATOM   4532  C   SER X 279      56.932  53.718  29.960  1.00  0.00           C
ATOM   4533  O   SER X 279      56.311  54.344  29.066  1.00  0.00           O
ATOM   4534  N   SER X 280      57.393  52.519  29.821  1.00  0.00           N
ATOM   4535  H   SER X 280      57.771  52.027  30.618  1.00  0.00           H
ATOM   4536  CA  SER X 280      57.307  51.786  28.542  1.00  0.00           C
ATOM   4537  HA  SER X 280      57.044  52.500  27.761  1.00  0.00           H
ATOM   4538  CB  SER X 280      58.675  51.375  28.062  1.00  0.00           C
ATOM   4539  HB2 SER X 280      59.345  52.231  28.143  1.00  0.00           H
ATOM   4540  HB3 SER X 280      58.651  51.140  26.998  1.00  0.00           H
ATOM   4541  OG  SER X 280      59.214  50.255  28.773  1.00  0.00           O
ATOM   4542  HG  SER X 280      59.748  50.571  29.506  1.00  0.00           H
ATOM   4543  C   SER X 280      56.455  50.598  28.485  1.00  0.00           C
ATOM   4544  O   SER X 280      55.844  50.328  27.438  1.00  0.00           O
ATOM   4545  N   ILE X 281      56.247  49.935  29.616  1.00  0.00           N
ATOM   4546  H   ILE X 281      56.666  50.298  30.460  1.00  0.00           H
ATOM   4547  CA  ILE X 281      55.441  48.712  29.703  1.00  0.00           C
ATOM   4548  HA  ILE X 281      55.444  48.175  28.754  1.00  0.00           H
ATOM   4549  CB  ILE X 281      55.876  47.783  30.874  1.00  0.00           C
ATOM   4550  HB  ILE X 281      56.196  48.413  31.704  1.00  0.00           H
ATOM   4551  CG2 ILE X 281      54.859  46.772  31.439  1.00  0.00           C
ATOM   4552 HG21 ILE X 281      55.354  46.121  32.160  1.00  0.00           H
ATOM   4553 HG22 ILE X 281      54.072  47.317  31.960  1.00  0.00           H
ATOM   4554 HG23 ILE X 281      54.410  46.145  30.669  1.00  0.00           H
ATOM   4555  CG1 ILE X 281      57.203  47.102  30.468  1.00  0.00           C
ATOM   4556 HG12 ILE X 281      57.660  46.738  31.388  1.00  0.00           H
ATOM   4557 HG13 ILE X 281      57.813  47.855  29.968  1.00  0.00           H
ATOM   4558  CD1 ILE X 281      57.052  46.027  29.433  1.00  0.00           C
ATOM   4559 HD11 ILE X 281      56.803  45.133  30.005  1.00  0.00           H
ATOM   4560 HD12 ILE X 281      56.225  46.269  28.766  1.00  0.00           H
ATOM   4561 HD13 ILE X 281      57.965  45.892  28.853  1.00  0.00           H
ATOM   4562  C   ILE X 281      53.936  49.149  29.842  1.00  0.00           C
ATOM   4563  O   ILE X 281      53.547  49.873  30.720  1.00  0.00           O
ATOM   4564  N   VAL X 282      53.014  48.469  29.085  1.00  0.00           N
ATOM   4565  H   VAL X 282      53.375  47.930  28.311  1.00  0.00           H
ATOM   4566  CA  VAL X 282      51.601  48.435  29.458  1.00  0.00           C
ATOM   4567  HA  VAL X 282      51.287  49.150  30.218  1.00  0.00           H
ATOM   4568  CB  VAL X 282      50.708  48.760  28.217  1.00  0.00           C
ATOM   4569  HB  VAL X 282      50.944  49.770  27.884  1.00  0.00           H
ATOM   4570  CG1 VAL X 282      50.929  47.835  26.994  1.00  0.00           C
ATOM   4571 HG11 VAL X 282      50.357  48.201  26.141  1.00  0.00           H
ATOM   4572 HG12 VAL X 282      51.935  47.787  26.577  1.00  0.00           H
ATOM   4573 HG13 VAL X 282      50.466  46.864  27.172  1.00  0.00           H
ATOM   4574  CG2 VAL X 282      49.217  48.699  28.580  1.00  0.00           C
ATOM   4575 HG21 VAL X 282      49.104  49.486  29.326  1.00  0.00           H
ATOM   4576 HG22 VAL X 282      48.717  48.972  27.651  1.00  0.00           H
ATOM   4577 HG23 VAL X 282      48.831  47.892  29.202  1.00  0.00           H
ATOM   4578  C   VAL X 282      51.296  47.145  30.273  1.00  0.00           C
ATOM   4579  O   VAL X 282      51.855  46.082  30.056  1.00  0.00           O
ATOM   4580  N   TYR X 283      50.541  47.283  31.368  1.00  0.00           N
ATOM   4581  H   TYR X 283      50.173  48.211  31.525  1.00  0.00           H
ATOM   4582  CA  TYR X 283      50.218  46.211  32.271  1.00  0.00           C
ATOM   4583  HA  TYR X 283      50.698  45.261  32.037  1.00  0.00           H
ATOM   4584  CB  TYR X 283      50.816  46.531  33.710  1.00  0.00           C
ATOM   4585  HB2 TYR X 283      50.487  47.536  33.976  1.00  0.00           H
ATOM   4586  HB3 TYR X 283      51.904  46.468  33.715  1.00  0.00           H
ATOM   4587  CG  TYR X 283      50.292  45.539  34.808  1.00  0.00           C
ATOM   4588  CD1 TYR X 283      49.188  45.772  35.628  1.00  0.00           C
ATOM   4589  HD1 TYR X 283      48.778  46.771  35.617  1.00  0.00           H
ATOM   4590  CE1 TYR X 283      48.747  44.763  36.488  1.00  0.00           C
ATOM   4591  HE1 TYR X 283      47.882  44.909  37.117  1.00  0.00           H
ATOM   4592  CZ  TYR X 283      49.200  43.430  36.333  1.00  0.00           C
ATOM   4593  OH  TYR X 283      48.643  42.325  36.937  1.00  0.00           O
ATOM   4594  HH  TYR X 283      47.688  42.416  36.976  1.00  0.00           H
ATOM   4595  CE2 TYR X 283      50.291  43.163  35.440  1.00  0.00           C
ATOM   4596  HE2 TYR X 283      50.686  42.159  35.492  1.00  0.00           H
ATOM   4597  CD2 TYR X 283      50.820  44.223  34.723  1.00  0.00           C
ATOM   4598  HD2 TYR X 283      51.618  44.023  34.024  1.00  0.00           H
ATOM   4599  C   TYR X 283      48.674  46.069  32.283  1.00  0.00           C
ATOM   4600  O   TYR X 283      47.952  47.102  32.139  1.00  0.00           O
ATOM   4601  N   VAL X 284      48.268  44.789  32.281  1.00  0.00           N
ATOM   4602  H   VAL X 284      49.008  44.140  32.505  1.00  0.00           H
ATOM   4603  CA  VAL X 284      46.909  44.292  31.906  1.00  0.00           C
ATOM   4604  HA  VAL X 284      46.221  45.136  31.957  1.00  0.00           H
ATOM   4605  CB  VAL X 284      46.966  43.658  30.447  1.00  0.00           C
ATOM   4606  HB  VAL X 284      47.540  42.732  30.446  1.00  0.00           H
ATOM   4607  CG1 VAL X 284      45.518  43.365  30.033  1.00  0.00           C
ATOM   4608 HG11 VAL X 284      44.848  44.212  30.178  1.00  0.00           H
ATOM   4609 HG12 VAL X 284      45.585  43.224  28.954  1.00  0.00           H
ATOM   4610 HG13 VAL X 284      45.130  42.486  30.548  1.00  0.00           H
ATOM   4611  CG2 VAL X 284      47.696  44.666  29.497  1.00  0.00           C
ATOM   4612 HG21 VAL X 284      47.619  44.261  28.488  1.00  0.00           H
ATOM   4613 HG22 VAL X 284      47.214  45.644  29.478  1.00  0.00           H
ATOM   4614 HG23 VAL X 284      48.716  44.797  29.858  1.00  0.00           H
ATOM   4615  C   VAL X 284      46.499  43.119  32.788  1.00  0.00           C
ATOM   4616  O   VAL X 284      47.183  42.116  32.871  1.00  0.00           O
ATOM   4617  N   CYM X 285      45.362  43.255  33.592  1.00  0.00           N
ATOM   4618  H   CYM X 285      44.814  44.082  33.403  1.00  0.00           H
ATOM   4619  CA  CYM X 285      44.878  42.426  34.758  1.00  0.00           C
ATOM   4620  HA  CYM X 285      45.338  41.441  34.847  1.00  0.00           H
ATOM   4621  CB  CYM X 285      45.392  43.188  35.931  1.00  0.00           C
ATOM   4622  HB3 CYM X 285      44.741  44.038  36.136  1.00  0.00           H
ATOM   4623  HB2 CYM X 285      46.335  43.669  35.670  1.00  0.00           H
ATOM   4624  SG  CYM X 285      45.627  42.223  37.443  1.00  0.00           S
ATOM   4625  C   CYM X 285      43.356  42.296  34.818  1.00  0.00           C
ATOM   4626  O   CYM X 285      42.593  43.231  35.107  1.00  0.00           O
ATOM   4627  N   PHE X 286      42.933  41.036  34.471  1.00  0.00           N
ATOM   4628  H   PHE X 286      43.646  40.450  34.060  1.00  0.00           H
ATOM   4629  CA  PHE X 286      41.518  40.575  34.609  1.00  0.00           C
ATOM   4630  HA  PHE X 286      40.861  41.262  35.142  1.00  0.00           H
ATOM   4631  CB  PHE X 286      40.779  40.548  33.242  1.00  0.00           C
ATOM   4632  HB2 PHE X 286      39.771  40.192  33.454  1.00  0.00           H
ATOM   4633  HB3 PHE X 286      41.427  39.946  32.606  1.00  0.00           H
ATOM   4634  CG  PHE X 286      40.700  41.906  32.562  1.00  0.00           C
ATOM   4635  CD1 PHE X 286      39.633  42.838  32.887  1.00  0.00           C
ATOM   4636  HD1 PHE X 286      38.910  42.504  33.616  1.00  0.00           H
ATOM   4637  CE1 PHE X 286      39.522  44.066  32.223  1.00  0.00           C
ATOM   4638  HE1 PHE X 286      38.722  44.773  32.385  1.00  0.00           H
ATOM   4639  CZ  PHE X 286      40.476  44.403  31.229  1.00  0.00           C
ATOM   4640  HZ  PHE X 286      40.378  45.394  30.811  1.00  0.00           H
ATOM   4641  CE2 PHE X 286      41.508  43.529  30.916  1.00  0.00           C
ATOM   4642  HE2 PHE X 286      42.204  43.894  30.175  1.00  0.00           H
ATOM   4643  CD2 PHE X 286      41.631  42.300  31.574  1.00  0.00           C
ATOM   4644  HD2 PHE X 286      42.420  41.589  31.379  1.00  0.00           H
ATOM   4645  C   PHE X 286      41.391  39.166  35.279  1.00  0.00           C
ATOM   4646  O   PHE X 286      42.369  38.392  35.292  1.00  0.00           O
ATOM   4647  N   GLY X 287      40.186  38.891  35.803  1.00  0.00           N
ATOM   4648  H   GLY X 287      39.344  39.418  35.621  1.00  0.00           H
ATOM   4649  CA  GLY X 287      39.758  37.662  36.591  1.00  0.00           C
ATOM   4650  HA2 GLY X 287      40.333  37.811  37.505  1.00  0.00           H
ATOM   4651  HA3 GLY X 287      40.203  36.858  36.005  1.00  0.00           H
ATOM   4652  C   GLY X 287      38.268  37.561  36.890  1.00  0.00           C
ATOM   4653  O   GLY X 287      37.476  37.922  36.018  1.00  0.00           O
ATOM   4654  N   SER X 288      38.043  36.983  38.099  1.00  0.00           N
ATOM   4655  H   SER X 288      38.859  36.759  38.651  1.00  0.00           H
ATOM   4656  CA  SER X 288      36.767  36.452  38.571  1.00  0.00           C
ATOM   4657  HA  SER X 288      36.601  35.575  37.945  1.00  0.00           H
ATOM   4658  CB  SER X 288      36.888  35.859  39.920  1.00  0.00           C
ATOM   4659  HB2 SER X 288      36.055  35.202  40.166  1.00  0.00           H
ATOM   4660  HB3 SER X 288      37.027  36.648  40.660  1.00  0.00           H
ATOM   4661  OG  SER X 288      38.107  35.029  39.989  1.00  0.00           O
ATOM   4662  HG  SER X 288      37.858  34.124  40.190  1.00  0.00           H
ATOM   4663  C   SER X 288      35.491  37.358  38.497  1.00  0.00           C
ATOM   4664  O   SER X 288      34.417  36.827  38.118  1.00  0.00           O
ATOM   4665  N   VAL X 289      35.620  38.670  38.615  1.00  0.00           N
ATOM   4666  H   VAL X 289      36.523  39.081  38.805  1.00  0.00           H
ATOM   4667  CA  VAL X 289      34.420  39.543  38.467  1.00  0.00           C
ATOM   4668  HA  VAL X 289      33.543  38.950  38.724  1.00  0.00           H
ATOM   4669  CB  VAL X 289      34.444  40.780  39.446  1.00  0.00           C
ATOM   4670  HB  VAL X 289      34.848  40.464  40.408  1.00  0.00           H
ATOM   4671  CG1 VAL X 289      35.472  41.872  38.951  1.00  0.00           C
ATOM   4672 HG11 VAL X 289      35.142  42.323  38.016  1.00  0.00           H
ATOM   4673 HG12 VAL X 289      35.442  42.644  39.721  1.00  0.00           H
ATOM   4674 HG13 VAL X 289      36.432  41.383  38.787  1.00  0.00           H
ATOM   4675  CG2 VAL X 289      33.089  41.576  39.732  1.00  0.00           C
ATOM   4676 HG21 VAL X 289      32.277  40.868  39.900  1.00  0.00           H
ATOM   4677 HG22 VAL X 289      33.213  42.339  40.500  1.00  0.00           H
ATOM   4678 HG23 VAL X 289      32.814  41.984  38.759  1.00  0.00           H
ATOM   4679  C   VAL X 289      34.268  40.020  37.011  1.00  0.00           C
ATOM   4680  O   VAL X 289      33.240  40.580  36.614  1.00  0.00           O
ATOM   4681  N   ALA X 290      35.291  39.804  36.127  1.00  0.00           N
ATOM   4682  H   ALA X 290      35.952  39.080  36.372  1.00  0.00           H
ATOM   4683  CA  ALA X 290      35.358  40.417  34.783  1.00  0.00           C
ATOM   4684  HA  ALA X 290      34.357  40.734  34.491  1.00  0.00           H
ATOM   4685  CB  ALA X 290      36.106  41.726  34.888  1.00  0.00           C
ATOM   4686  HB1 ALA X 290      37.129  41.653  35.257  1.00  0.00           H
ATOM   4687  HB2 ALA X 290      35.992  42.269  33.950  1.00  0.00           H
ATOM   4688  HB3 ALA X 290      35.616  42.361  35.625  1.00  0.00           H
ATOM   4689  C   ALA X 290      35.904  39.457  33.657  1.00  0.00           C
ATOM   4690  O   ALA X 290      36.802  39.863  32.910  1.00  0.00           O
ATOM   4691  N   ASN X 291      35.325  38.211  33.518  1.00  0.00           N
ATOM   4692  H   ASN X 291      34.430  38.053  33.957  1.00  0.00           H
ATOM   4693  CA  ASN X 291      35.775  37.209  32.577  1.00  0.00           C
ATOM   4694  HA  ASN X 291      36.859  37.300  32.509  1.00  0.00           H
ATOM   4695  CB  ASN X 291      35.584  35.755  32.947  1.00  0.00           C
ATOM   4696  HB2 ASN X 291      35.843  35.057  32.151  1.00  0.00           H
ATOM   4697  HB3 ASN X 291      34.510  35.653  33.107  1.00  0.00           H
ATOM   4698  CG  ASN X 291      36.424  35.403  34.177  1.00  0.00           C
ATOM   4699  OD1 ASN X 291      37.617  35.029  34.145  1.00  0.00           O
ATOM   4700  ND2 ASN X 291      35.702  35.471  35.246  1.00  0.00           N
ATOM   4701 HD21 ASN X 291      34.740  35.781  35.231  1.00  0.00           H
ATOM   4702 HD22 ASN X 291      36.023  34.943  36.044  1.00  0.00           H
ATOM   4703  C   ASN X 291      35.176  37.341  31.166  1.00  0.00           C
ATOM   4704  O   ASN X 291      33.936  37.223  31.052  1.00  0.00           O
ATOM   4705  N   PHE X 292      35.960  37.583  30.193  1.00  0.00           N
ATOM   4706  H   PHE X 292      36.943  37.660  30.411  1.00  0.00           H
ATOM   4707  CA  PHE X 292      35.612  37.600  28.809  1.00  0.00           C
ATOM   4708  HA  PHE X 292      34.711  38.190  28.638  1.00  0.00           H
ATOM   4709  CB  PHE X 292      36.603  38.299  27.991  1.00  0.00           C
ATOM   4710  HB2 PHE X 292      36.038  38.621  27.116  1.00  0.00           H
ATOM   4711  HB3 PHE X 292      37.470  37.666  27.803  1.00  0.00           H
ATOM   4712  CG  PHE X 292      37.276  39.522  28.538  1.00  0.00           C
ATOM   4713  CD1 PHE X 292      38.659  39.664  28.538  1.00  0.00           C
ATOM   4714  HD1 PHE X 292      39.269  38.935  28.025  1.00  0.00           H
ATOM   4715  CE1 PHE X 292      39.255  40.789  29.140  1.00  0.00           C
ATOM   4716  HE1 PHE X 292      40.322  40.955  29.147  1.00  0.00           H
ATOM   4717  CZ  PHE X 292      38.384  41.791  29.670  1.00  0.00           C
ATOM   4718  HZ  PHE X 292      38.905  42.702  29.925  1.00  0.00           H
ATOM   4719  CE2 PHE X 292      36.998  41.609  29.735  1.00  0.00           C
ATOM   4720  HE2 PHE X 292      36.495  42.480  30.128  1.00  0.00           H
ATOM   4721  CD2 PHE X 292      36.400  40.478  29.231  1.00  0.00           C
ATOM   4722  HD2 PHE X 292      35.330  40.392  29.350  1.00  0.00           H
ATOM   4723  C   PHE X 292      35.364  36.160  28.330  1.00  0.00           C
ATOM   4724  O   PHE X 292      35.756  35.222  28.937  1.00  0.00           O
ATOM   4725  N   THR X 293      34.789  35.970  27.169  1.00  0.00           N
ATOM   4726  H   THR X 293      34.538  36.759  26.592  1.00  0.00           H
ATOM   4727  CA  THR X 293      34.687  34.623  26.434  1.00  0.00           C
ATOM   4728  HA  THR X 293      34.461  33.828  27.145  1.00  0.00           H
ATOM   4729  CB  THR X 293      33.532  34.636  25.349  1.00  0.00           C
ATOM   4730  HB  THR X 293      33.572  33.662  24.860  1.00  0.00           H
ATOM   4731  CG2 THR X 293      32.108  34.929  25.834  1.00  0.00           C
ATOM   4732 HG21 THR X 293      31.442  34.949  24.971  1.00  0.00           H
ATOM   4733 HG22 THR X 293      31.847  34.078  26.464  1.00  0.00           H
ATOM   4734 HG23 THR X 293      31.979  35.813  26.457  1.00  0.00           H
ATOM   4735  OG1 THR X 293      33.643  35.681  24.381  1.00  0.00           O
ATOM   4736  HG1 THR X 293      33.449  36.470  24.893  1.00  0.00           H
ATOM   4737  C   THR X 293      36.027  34.290  25.895  1.00  0.00           C
ATOM   4738  O   THR X 293      36.930  35.159  25.809  1.00  0.00           O
ATOM   4739  N   VAL X 294      36.204  33.032  25.495  1.00  0.00           N
ATOM   4740  H   VAL X 294      35.332  32.528  25.578  1.00  0.00           H
ATOM   4741  CA  VAL X 294      37.528  32.499  25.104  1.00  0.00           C
ATOM   4742  HA  VAL X 294      38.257  32.864  25.827  1.00  0.00           H
ATOM   4743  CB  VAL X 294      37.475  30.943  25.042  1.00  0.00           C
ATOM   4744  HB  VAL X 294      37.167  30.587  26.025  1.00  0.00           H
ATOM   4745  CG1 VAL X 294      36.604  30.400  23.969  1.00  0.00           C
ATOM   4746 HG11 VAL X 294      36.740  29.334  23.791  1.00  0.00           H
ATOM   4747 HG12 VAL X 294      35.562  30.450  24.283  1.00  0.00           H
ATOM   4748 HG13 VAL X 294      36.743  31.008  23.075  1.00  0.00           H
ATOM   4749  CG2 VAL X 294      38.939  30.353  24.915  1.00  0.00           C
ATOM   4750 HG21 VAL X 294      39.000  29.288  25.142  1.00  0.00           H
ATOM   4751 HG22 VAL X 294      39.410  30.492  23.942  1.00  0.00           H
ATOM   4752 HG23 VAL X 294      39.584  30.843  25.645  1.00  0.00           H
ATOM   4753  C   VAL X 294      38.064  33.103  23.777  1.00  0.00           C
ATOM   4754  O   VAL X 294      39.268  33.260  23.582  1.00  0.00           O
ATOM   4755  N   THR X 295      37.139  33.549  22.897  1.00  0.00           N
ATOM   4756  H   THR X 295      36.148  33.509  23.092  1.00  0.00           H
ATOM   4757  CA  THR X 295      37.466  34.092  21.548  1.00  0.00           C
ATOM   4758  HA  THR X 295      38.229  33.487  21.059  1.00  0.00           H
ATOM   4759  CB  THR X 295      36.183  34.112  20.683  1.00  0.00           C
ATOM   4760  HB  THR X 295      36.480  34.757  19.856  1.00  0.00           H
ATOM   4761  CG2 THR X 295      35.730  32.717  20.303  1.00  0.00           C
ATOM   4762 HG21 THR X 295      34.919  32.854  19.587  1.00  0.00           H
ATOM   4763 HG22 THR X 295      36.481  32.198  19.707  1.00  0.00           H
ATOM   4764 HG23 THR X 295      35.434  32.217  21.225  1.00  0.00           H
ATOM   4765  OG1 THR X 295      35.123  34.708  21.325  1.00  0.00           O
ATOM   4766  HG1 THR X 295      35.224  35.663  21.322  1.00  0.00           H
ATOM   4767  C   THR X 295      38.061  35.503  21.712  1.00  0.00           C
ATOM   4768  O   THR X 295      38.869  35.982  21.020  1.00  0.00           O
ATOM   4769  N   GLN X 296      37.588  36.162  22.753  1.00  0.00           N
ATOM   4770  H   GLN X 296      36.911  35.750  23.380  1.00  0.00           H
ATOM   4771  CA  GLN X 296      37.916  37.539  23.058  1.00  0.00           C
ATOM   4772  HA  GLN X 296      38.216  38.031  22.133  1.00  0.00           H
ATOM   4773  CB  GLN X 296      36.621  38.099  23.723  1.00  0.00           C
ATOM   4774  HB2 GLN X 296      36.611  37.680  24.729  1.00  0.00           H
ATOM   4775  HB3 GLN X 296      35.764  37.751  23.146  1.00  0.00           H
ATOM   4776  CG  GLN X 296      36.522  39.575  23.911  1.00  0.00           C
ATOM   4777  HG2 GLN X 296      37.327  39.885  24.577  1.00  0.00           H
ATOM   4778  HG3 GLN X 296      35.532  39.840  24.283  1.00  0.00           H
ATOM   4779  CD  GLN X 296      36.545  40.336  22.597  1.00  0.00           C
ATOM   4780  OE1 GLN X 296      36.385  39.710  21.563  1.00  0.00           O
ATOM   4781  NE2 GLN X 296      36.863  41.605  22.536  1.00  0.00           N
ATOM   4782 HE21 GLN X 296      36.846  42.163  23.378  1.00  0.00           H
ATOM   4783 HE22 GLN X 296      36.802  42.102  21.659  1.00  0.00           H
ATOM   4784  C   GLN X 296      39.133  37.706  23.905  1.00  0.00           C
ATOM   4785  O   GLN X 296      39.790  38.722  23.910  1.00  0.00           O
ATOM   4786  N   MET X 297      39.546  36.662  24.629  1.00  0.00           N
ATOM   4787  H   MET X 297      38.958  35.843  24.573  1.00  0.00           H
ATOM   4788  CA  MET X 297      40.887  36.660  25.162  1.00  0.00           C
ATOM   4789  HA  MET X 297      41.039  37.568  25.745  1.00  0.00           H
ATOM   4790  CB  MET X 297      41.111  35.449  26.108  1.00  0.00           C
ATOM   4791  HB2 MET X 297      42.137  35.235  26.410  1.00  0.00           H
ATOM   4792  HB3 MET X 297      40.951  34.574  25.478  1.00  0.00           H
ATOM   4793  CG  MET X 297      40.178  35.455  27.308  1.00  0.00           C
ATOM   4794  HG2 MET X 297      40.241  34.545  27.904  1.00  0.00           H
ATOM   4795  HG3 MET X 297      39.150  35.693  27.036  1.00  0.00           H
ATOM   4796  SD  MET X 297      40.667  36.647  28.608  1.00  0.00           S
ATOM   4797  CE  MET X 297      42.039  35.866  29.428  1.00  0.00           C
ATOM   4798  HE1 MET X 297      42.866  36.559  29.581  1.00  0.00           H
ATOM   4799  HE2 MET X 297      41.650  35.455  30.360  1.00  0.00           H
ATOM   4800  HE3 MET X 297      42.412  35.011  28.863  1.00  0.00           H
ATOM   4801  C   MET X 297      41.933  36.523  24.083  1.00  0.00           C
ATOM   4802  O   MET X 297      42.948  37.228  24.117  1.00  0.00           O
ATOM   4803  N   ARG X 298      41.699  35.730  23.009  1.00  0.00           N
ATOM   4804  H   ARG X 298      40.917  35.092  23.054  1.00  0.00           H
ATOM   4805  CA  ARG X 298      42.595  35.650  21.785  1.00  0.00           C
ATOM   4806  HA  ARG X 298      43.584  35.361  22.139  1.00  0.00           H
ATOM   4807  CB  ARG X 298      42.145  34.515  20.905  1.00  0.00           C
ATOM   4808  HB2 ARG X 298      42.821  34.574  20.052  1.00  0.00           H
ATOM   4809  HB3 ARG X 298      41.102  34.746  20.687  1.00  0.00           H
ATOM   4810  CG  ARG X 298      42.345  33.133  21.534  1.00  0.00           C
ATOM   4811  HG2 ARG X 298      41.827  33.109  22.492  1.00  0.00           H
ATOM   4812  HG3 ARG X 298      43.422  33.017  21.655  1.00  0.00           H
ATOM   4813  CD  ARG X 298      41.858  32.027  20.602  1.00  0.00           C
ATOM   4814  HD2 ARG X 298      42.257  32.286  19.621  1.00  0.00           H
ATOM   4815  HD3 ARG X 298      40.769  31.975  20.619  1.00  0.00           H
ATOM   4816  NE  ARG X 298      42.536  30.777  21.034  1.00  0.00           N
ATOM   4817  HE  ARG X 298      42.229  30.548  21.969  1.00  0.00           H
ATOM   4818  CZ  ARG X 298      43.430  30.021  20.395  1.00  0.00           C
ATOM   4819  NH1 ARG X 298      43.864  28.901  20.862  1.00  0.00           N
ATOM   4820 HH11 ARG X 298      43.441  28.557  21.712  1.00  0.00           H
ATOM   4821 HH12 ARG X 298      44.475  28.334  20.291  1.00  0.00           H
ATOM   4822  NH2 ARG X 298      43.787  30.404  19.162  1.00  0.00           N
ATOM   4823 HH21 ARG X 298      44.310  29.800  18.544  1.00  0.00           H
ATOM   4824 HH22 ARG X 298      43.298  31.137  18.669  1.00  0.00           H
ATOM   4825  C   ARG X 298      42.665  37.010  21.069  1.00  0.00           C
ATOM   4826  O   ARG X 298      43.720  37.436  20.594  1.00  0.00           O
ATOM   4827  N   GLU X 299      41.477  37.599  20.867  1.00  0.00           N
ATOM   4828  H   GLU X 299      40.696  37.183  21.355  1.00  0.00           H
ATOM   4829  CA  GLU X 299      41.266  38.903  20.252  1.00  0.00           C
ATOM   4830  HA  GLU X 299      41.668  38.780  19.246  1.00  0.00           H
ATOM   4831  CB  GLU X 299      39.755  39.321  20.226  1.00  0.00           C
ATOM   4832  HB2 GLU X 299      39.598  39.807  21.188  1.00  0.00           H
ATOM   4833  HB3 GLU X 299      38.989  38.555  20.099  1.00  0.00           H
ATOM   4834  CG  GLU X 299      39.495  40.552  19.266  1.00  0.00           C
ATOM   4835  HG2 GLU X 299      40.275  41.308  19.355  1.00  0.00           H
ATOM   4836  HG3 GLU X 299      38.569  41.061  19.531  1.00  0.00           H
ATOM   4837  CD  GLU X 299      39.378  40.061  17.837  1.00  0.00           C
ATOM   4838  OE1 GLU X 299      39.193  38.899  17.523  1.00  0.00           O
ATOM   4839  OE2 GLU X 299      39.544  40.936  16.977  1.00  0.00           O
ATOM   4840  C   GLU X 299      42.186  39.924  20.886  1.00  0.00           C
ATOM   4841  O   GLU X 299      42.992  40.488  20.296  1.00  0.00           O
ATOM   4842  N   LEU X 300      42.103  40.107  22.247  1.00  0.00           N
ATOM   4843  H   LEU X 300      41.412  39.606  22.786  1.00  0.00           H
ATOM   4844  CA  LEU X 300      42.942  40.953  23.182  1.00  0.00           C
ATOM   4845  HA  LEU X 300      42.763  42.004  22.952  1.00  0.00           H
ATOM   4846  CB  LEU X 300      42.432  40.681  24.573  1.00  0.00           C
ATOM   4847  HB2 LEU X 300      42.523  39.606  24.727  1.00  0.00           H
ATOM   4848  HB3 LEU X 300      41.395  41.014  24.538  1.00  0.00           H
ATOM   4849  CG  LEU X 300      43.237  41.318  25.771  1.00  0.00           C
ATOM   4850  HG  LEU X 300      44.258  40.938  25.784  1.00  0.00           H
ATOM   4851  CD1 LEU X 300      43.424  42.757  25.600  1.00  0.00           C
ATOM   4852 HD11 LEU X 300      44.017  43.019  24.723  1.00  0.00           H
ATOM   4853 HD12 LEU X 300      42.460  43.263  25.655  1.00  0.00           H
ATOM   4854 HD13 LEU X 300      44.103  43.054  26.399  1.00  0.00           H
ATOM   4855  CD2 LEU X 300      42.544  41.072  27.125  1.00  0.00           C
ATOM   4856 HD21 LEU X 300      41.534  41.474  27.035  1.00  0.00           H
ATOM   4857 HD22 LEU X 300      42.427  40.011  27.344  1.00  0.00           H
ATOM   4858 HD23 LEU X 300      43.056  41.487  27.993  1.00  0.00           H
ATOM   4859  C   LEU X 300      44.423  40.618  23.069  1.00  0.00           C
ATOM   4860  O   LEU X 300      45.210  41.535  22.805  1.00  0.00           O
ATOM   4861  N   ALA X 301      44.786  39.373  22.988  1.00  0.00           N
ATOM   4862  H   ALA X 301      44.071  38.664  23.072  1.00  0.00           H
ATOM   4863  CA  ALA X 301      46.164  38.971  22.648  1.00  0.00           C
ATOM   4864  HA  ALA X 301      46.876  39.269  23.417  1.00  0.00           H
ATOM   4865  CB  ALA X 301      46.234  37.489  22.642  1.00  0.00           C
ATOM   4866  HB1 ALA X 301      46.001  36.979  23.577  1.00  0.00           H
ATOM   4867  HB2 ALA X 301      45.655  37.011  21.852  1.00  0.00           H
ATOM   4868  HB3 ALA X 301      47.256  37.140  22.495  1.00  0.00           H
ATOM   4869  C   ALA X 301      46.603  39.595  21.336  1.00  0.00           C
ATOM   4870  O   ALA X 301      47.716  40.001  21.298  1.00  0.00           O
ATOM   4871  N   LEU X 302      45.792  39.633  20.270  1.00  0.00           N
ATOM   4872  H   LEU X 302      44.882  39.203  20.346  1.00  0.00           H
ATOM   4873  CA  LEU X 302      46.204  40.273  18.985  1.00  0.00           C
ATOM   4874  HA  LEU X 302      47.246  40.064  18.745  1.00  0.00           H
ATOM   4875  CB  LEU X 302      45.293  39.747  17.859  1.00  0.00           C
ATOM   4876  HB2 LEU X 302      45.587  40.223  16.923  1.00  0.00           H
ATOM   4877  HB3 LEU X 302      44.247  39.956  18.086  1.00  0.00           H
ATOM   4878  CG  LEU X 302      45.454  38.268  17.553  1.00  0.00           C
ATOM   4879  HG  LEU X 302      45.624  37.732  18.486  1.00  0.00           H
ATOM   4880  CD1 LEU X 302      44.263  37.604  17.007  1.00  0.00           C
ATOM   4881 HD11 LEU X 302      43.922  37.997  16.049  1.00  0.00           H
ATOM   4882 HD12 LEU X 302      44.553  36.562  16.872  1.00  0.00           H
ATOM   4883 HD13 LEU X 302      43.494  37.583  17.780  1.00  0.00           H
ATOM   4884  CD2 LEU X 302      46.587  37.968  16.504  1.00  0.00           C
ATOM   4885 HD21 LEU X 302      46.270  38.384  15.548  1.00  0.00           H
ATOM   4886 HD22 LEU X 302      47.508  38.386  16.910  1.00  0.00           H
ATOM   4887 HD23 LEU X 302      46.813  36.908  16.387  1.00  0.00           H
ATOM   4888  C   LEU X 302      46.265  41.761  19.200  1.00  0.00           C
ATOM   4889  O   LEU X 302      47.123  42.457  18.797  1.00  0.00           O
ATOM   4890  N   GLY X 303      45.336  42.199  20.007  1.00  0.00           N
ATOM   4891  H   GLY X 303      44.651  41.567  20.395  1.00  0.00           H
ATOM   4892  CA  GLY X 303      45.289  43.674  20.376  1.00  0.00           C
ATOM   4893  HA2 GLY X 303      44.370  43.943  20.896  1.00  0.00           H
ATOM   4894  HA3 GLY X 303      45.353  44.328  19.506  1.00  0.00           H
ATOM   4895  C   GLY X 303      46.543  44.156  21.174  1.00  0.00           C
ATOM   4896  O   GLY X 303      46.998  45.293  20.972  1.00  0.00           O
ATOM   4897  N   LEU X 304      47.190  43.309  21.948  1.00  0.00           N
ATOM   4898  H   LEU X 304      46.694  42.486  22.259  1.00  0.00           H
ATOM   4899  CA  LEU X 304      48.427  43.757  22.605  1.00  0.00           C
ATOM   4900  HA  LEU X 304      48.386  44.801  22.915  1.00  0.00           H
ATOM   4901  CB  LEU X 304      48.857  42.781  23.726  1.00  0.00           C
ATOM   4902  HB2 LEU X 304      49.770  43.065  24.248  1.00  0.00           H
ATOM   4903  HB3 LEU X 304      49.106  41.796  23.331  1.00  0.00           H
ATOM   4904  CG  LEU X 304      47.767  42.490  24.850  1.00  0.00           C
ATOM   4905  HG  LEU X 304      46.957  41.831  24.535  1.00  0.00           H
ATOM   4906  CD1 LEU X 304      48.460  41.813  26.030  1.00  0.00           C
ATOM   4907 HD11 LEU X 304      49.100  41.031  25.620  1.00  0.00           H
ATOM   4908 HD12 LEU X 304      48.896  42.506  26.750  1.00  0.00           H
ATOM   4909 HD13 LEU X 304      47.686  41.254  26.555  1.00  0.00           H
ATOM   4910  CD2 LEU X 304      47.016  43.762  25.254  1.00  0.00           C
ATOM   4911 HD21 LEU X 304      46.613  43.649  26.261  1.00  0.00           H
ATOM   4912 HD22 LEU X 304      47.706  44.605  25.220  1.00  0.00           H
ATOM   4913 HD23 LEU X 304      46.123  43.905  24.646  1.00  0.00           H
ATOM   4914  C   LEU X 304      49.482  43.819  21.564  1.00  0.00           C
ATOM   4915  O   LEU X 304      50.304  44.697  21.632  1.00  0.00           O
ATOM   4916  N   GLU X 305      49.559  42.983  20.535  1.00  0.00           N
ATOM   4917  H   GLU X 305      48.709  42.442  20.464  1.00  0.00           H
ATOM   4918  CA  GLU X 305      50.498  43.075  19.419  1.00  0.00           C
ATOM   4919  HA  GLU X 305      51.504  43.134  19.835  1.00  0.00           H
ATOM   4920  CB  GLU X 305      50.498  41.708  18.712  1.00  0.00           C
ATOM   4921  HB2 GLU X 305      49.590  41.605  18.119  1.00  0.00           H
ATOM   4922  HB3 GLU X 305      50.597  40.967  19.505  1.00  0.00           H
ATOM   4923  CG  GLU X 305      51.792  41.490  17.807  1.00  0.00           C
ATOM   4924  HG2 GLU X 305      52.670  41.961  18.250  1.00  0.00           H
ATOM   4925  HG3 GLU X 305      51.509  42.077  16.934  1.00  0.00           H
ATOM   4926  CD  GLU X 305      52.102  40.082  17.300  1.00  0.00           C
ATOM   4927  OE1 GLU X 305      51.211  39.182  17.219  1.00  0.00           O
ATOM   4928  OE2 GLU X 305      53.289  39.830  17.046  1.00  0.00           O
ATOM   4929  C   GLU X 305      50.283  44.128  18.372  1.00  0.00           C
ATOM   4930  O   GLU X 305      51.278  44.721  17.879  1.00  0.00           O
ATOM   4931  N   ALA X 306      49.046  44.303  17.908  1.00  0.00           N
ATOM   4932  H   ALA X 306      48.329  43.681  18.252  1.00  0.00           H
ATOM   4933  CA  ALA X 306      48.570  45.407  17.001  1.00  0.00           C
ATOM   4934  HA  ALA X 306      49.109  45.275  16.063  1.00  0.00           H
ATOM   4935  CB  ALA X 306      47.081  45.198  16.794  1.00  0.00           C
ATOM   4936  HB1 ALA X 306      47.011  44.230  16.299  1.00  0.00           H
ATOM   4937  HB2 ALA X 306      46.478  45.157  17.701  1.00  0.00           H
ATOM   4938  HB3 ALA X 306      46.659  45.949  16.127  1.00  0.00           H
ATOM   4939  C   ALA X 306      48.846  46.838  17.535  1.00  0.00           C
ATOM   4940  O   ALA X 306      48.938  47.800  16.777  1.00  0.00           O
ATOM   4941  N   SER X 307      49.005  46.953  18.877  1.00  0.00           N
ATOM   4942  H   SER X 307      48.874  46.168  19.499  1.00  0.00           H
ATOM   4943  CA  SER X 307      49.542  48.189  19.501  1.00  0.00           C
ATOM   4944  HA  SER X 307      48.997  49.034  19.079  1.00  0.00           H
ATOM   4945  CB  SER X 307      49.168  48.237  20.961  1.00  0.00           C
ATOM   4946  HB2 SER X 307      49.357  49.255  21.302  1.00  0.00           H
ATOM   4947  HB3 SER X 307      49.821  47.567  21.520  1.00  0.00           H
ATOM   4948  OG  SER X 307      47.782  47.992  21.041  1.00  0.00           O
ATOM   4949  HG  SER X 307      47.578  47.059  20.938  1.00  0.00           H
ATOM   4950  C   SER X 307      51.023  48.541  19.326  1.00  0.00           C
ATOM   4951  O   SER X 307      51.475  49.692  19.513  1.00  0.00           O
ATOM   4952  N   GLY X 308      51.859  47.540  19.051  1.00  0.00           N
ATOM   4953  H   GLY X 308      51.522  46.591  19.122  1.00  0.00           H
ATOM   4954  CA  GLY X 308      53.317  47.652  18.918  1.00  0.00           C
ATOM   4955  HA2 GLY X 308      53.373  48.621  18.422  1.00  0.00           H
ATOM   4956  HA3 GLY X 308      53.636  46.895  18.201  1.00  0.00           H
ATOM   4957  C   GLY X 308      54.008  47.730  20.299  1.00  0.00           C
ATOM   4958  O   GLY X 308      55.222  47.598  20.353  1.00  0.00           O
ATOM   4959  N   LEU X 309      53.376  47.917  21.428  1.00  0.00           N
ATOM   4960  H   LEU X 309      52.370  47.953  21.338  1.00  0.00           H
ATOM   4961  CA  LEU X 309      53.824  48.204  22.821  1.00  0.00           C
ATOM   4962  HA  LEU X 309      54.686  48.862  22.715  1.00  0.00           H
ATOM   4963  CB  LEU X 309      52.679  48.861  23.663  1.00  0.00           C
ATOM   4964  HB2 LEU X 309      53.070  48.930  24.678  1.00  0.00           H
ATOM   4965  HB3 LEU X 309      51.803  48.214  23.706  1.00  0.00           H
ATOM   4966  CG  LEU X 309      52.340  50.284  23.091  1.00  0.00           C
ATOM   4967  HG  LEU X 309      51.948  50.339  22.075  1.00  0.00           H
ATOM   4968  CD1 LEU X 309      51.228  50.704  24.016  1.00  0.00           C
ATOM   4969 HD11 LEU X 309      50.386  50.029  23.860  1.00  0.00           H
ATOM   4970 HD12 LEU X 309      51.463  50.763  25.079  1.00  0.00           H
ATOM   4971 HD13 LEU X 309      50.975  51.729  23.748  1.00  0.00           H
ATOM   4972  CD2 LEU X 309      53.534  51.259  23.191  1.00  0.00           C
ATOM   4973 HD21 LEU X 309      53.930  51.200  24.204  1.00  0.00           H
ATOM   4974 HD22 LEU X 309      54.221  50.863  22.443  1.00  0.00           H
ATOM   4975 HD23 LEU X 309      53.380  52.297  22.896  1.00  0.00           H
ATOM   4976  C   LEU X 309      54.542  47.046  23.557  1.00  0.00           C
ATOM   4977  O   LEU X 309      54.194  45.897  23.377  1.00  0.00           O
ATOM   4978  N   ASP X 310      55.511  47.325  24.408  1.00  0.00           N
ATOM   4979  H   ASP X 310      55.659  48.303  24.615  1.00  0.00           H
ATOM   4980  CA  ASP X 310      56.019  46.407  25.354  1.00  0.00           C
ATOM   4981  HA  ASP X 310      56.206  45.507  24.768  1.00  0.00           H
ATOM   4982  CB  ASP X 310      57.422  46.794  25.905  1.00  0.00           C
ATOM   4983  HB2 ASP X 310      57.696  46.039  26.642  1.00  0.00           H
ATOM   4984  HB3 ASP X 310      57.339  47.696  26.512  1.00  0.00           H
ATOM   4985  CG  ASP X 310      58.571  46.933  24.827  1.00  0.00           C
ATOM   4986  OD1 ASP X 310      58.375  47.108  23.639  1.00  0.00           O
ATOM   4987  OD2 ASP X 310      59.746  46.923  25.180  1.00  0.00           O
ATOM   4988  C   ASP X 310      55.055  46.168  26.492  1.00  0.00           C
ATOM   4989  O   ASP X 310      54.285  46.999  26.803  1.00  0.00           O
ATOM   4990  N   PHE X 311      54.928  44.953  27.088  1.00  0.00           N
ATOM   4991  H   PHE X 311      55.608  44.209  27.024  1.00  0.00           H
ATOM   4992  CA  PHE X 311      53.727  44.701  27.942  1.00  0.00           C
ATOM   4993  HA  PHE X 311      53.556  45.639  28.471  1.00  0.00           H
ATOM   4994  CB  PHE X 311      52.476  44.324  27.094  1.00  0.00           C
ATOM   4995  HB2 PHE X 311      52.323  45.092  26.336  1.00  0.00           H
ATOM   4996  HB3 PHE X 311      51.636  44.472  27.773  1.00  0.00           H
ATOM   4997  CG  PHE X 311      52.595  42.917  26.503  1.00  0.00           C
ATOM   4998  CD1 PHE X 311      52.246  41.779  27.236  1.00  0.00           C
ATOM   4999  HD1 PHE X 311      51.886  41.920  28.245  1.00  0.00           H
ATOM   5000  CE1 PHE X 311      52.122  40.543  26.612  1.00  0.00           C
ATOM   5001  HE1 PHE X 311      51.728  39.695  27.151  1.00  0.00           H
ATOM   5002  CZ  PHE X 311      52.472  40.445  25.237  1.00  0.00           C
ATOM   5003  HZ  PHE X 311      52.356  39.506  24.716  1.00  0.00           H
ATOM   5004  CE2 PHE X 311      52.937  41.502  24.546  1.00  0.00           C
ATOM   5005  HE2 PHE X 311      53.270  41.521  23.519  1.00  0.00           H
ATOM   5006  CD2 PHE X 311      53.071  42.718  25.218  1.00  0.00           C
ATOM   5007  HD2 PHE X 311      53.447  43.576  24.681  1.00  0.00           H
ATOM   5008  C   PHE X 311      54.037  43.735  29.143  1.00  0.00           C
ATOM   5009  O   PHE X 311      55.032  43.042  29.103  1.00  0.00           O
ATOM   5010  N   ILE X 312      53.164  43.707  30.123  1.00  0.00           N
ATOM   5011  H   ILE X 312      52.493  44.451  29.996  1.00  0.00           H
ATOM   5012  CA  ILE X 312      53.000  42.595  31.090  1.00  0.00           C
ATOM   5013  HA  ILE X 312      53.424  41.662  30.719  1.00  0.00           H
ATOM   5014  CB  ILE X 312      53.727  42.924  32.422  1.00  0.00           C
ATOM   5015  HB  ILE X 312      53.435  43.939  32.689  1.00  0.00           H
ATOM   5016  CG2 ILE X 312      53.333  42.002  33.555  1.00  0.00           C
ATOM   5017 HG21 ILE X 312      53.825  41.043  33.389  1.00  0.00           H
ATOM   5018 HG22 ILE X 312      53.587  42.341  34.559  1.00  0.00           H
ATOM   5019 HG23 ILE X 312      52.285  41.705  33.574  1.00  0.00           H
ATOM   5020  CG1 ILE X 312      55.248  43.092  32.320  1.00  0.00           C
ATOM   5021 HG12 ILE X 312      55.643  43.804  31.595  1.00  0.00           H
ATOM   5022 HG13 ILE X 312      55.637  42.128  31.991  1.00  0.00           H
ATOM   5023  CD1 ILE X 312      55.912  43.508  33.652  1.00  0.00           C
ATOM   5024 HD11 ILE X 312      56.954  43.789  33.504  1.00  0.00           H
ATOM   5025 HD12 ILE X 312      55.420  44.332  34.169  1.00  0.00           H
ATOM   5026 HD13 ILE X 312      55.750  42.589  34.217  1.00  0.00           H
ATOM   5027  C   ILE X 312      51.499  42.257  31.311  1.00  0.00           C
ATOM   5028  O   ILE X 312      50.695  43.217  31.507  1.00  0.00           O
ATOM   5029  N   TRP X 313      51.110  41.005  31.171  1.00  0.00           N
ATOM   5030  H   TRP X 313      51.820  40.347  30.883  1.00  0.00           H
ATOM   5031  CA  TRP X 313      49.754  40.488  31.305  1.00  0.00           C
ATOM   5032  HA  TRP X 313      49.005  41.252  31.517  1.00  0.00           H
ATOM   5033  CB  TRP X 313      49.404  39.683  30.018  1.00  0.00           C
ATOM   5034  HB2 TRP X 313      49.933  38.736  29.911  1.00  0.00           H
ATOM   5035  HB3 TRP X 313      49.706  40.234  29.128  1.00  0.00           H
ATOM   5036  CG  TRP X 313      47.982  39.369  29.763  1.00  0.00           C
ATOM   5037  CD1 TRP X 313      46.977  39.537  30.618  1.00  0.00           C
ATOM   5038  HD1 TRP X 313      46.999  40.140  31.514  1.00  0.00           H
ATOM   5039  NE1 TRP X 313      45.865  39.155  30.002  1.00  0.00           N
ATOM   5040  HE1 TRP X 313      44.957  39.067  30.435  1.00  0.00           H
ATOM   5041  CE2 TRP X 313      46.084  38.632  28.754  1.00  0.00           C
ATOM   5042  CZ2 TRP X 313      45.230  38.182  27.738  1.00  0.00           C
ATOM   5043  HZ2 TRP X 313      44.186  38.175  28.015  1.00  0.00           H
ATOM   5044  CH2 TRP X 313      45.771  37.635  26.563  1.00  0.00           C
ATOM   5045  HH2 TRP X 313      45.126  37.299  25.765  1.00  0.00           H
ATOM   5046  CZ3 TRP X 313      47.182  37.618  26.397  1.00  0.00           C
ATOM   5047  HZ3 TRP X 313      47.618  36.999  25.627  1.00  0.00           H
ATOM   5048  CE3 TRP X 313      48.011  38.187  27.389  1.00  0.00           C
ATOM   5049  HE3 TRP X 313      49.075  38.188  27.200  1.00  0.00           H
ATOM   5050  CD2 TRP X 313      47.469  38.731  28.520  1.00  0.00           C
ATOM   5051  C   TRP X 313      49.724  39.622  32.508  1.00  0.00           C
ATOM   5052  O   TRP X 313      50.640  38.837  32.649  1.00  0.00           O
ATOM   5053  N   ALA X 314      48.651  39.641  33.330  1.00  0.00           N
ATOM   5054  H   ALA X 314      48.016  40.421  33.236  1.00  0.00           H
ATOM   5055  CA  ALA X 314      48.346  38.736  34.440  1.00  0.00           C
ATOM   5056  HA  ALA X 314      49.074  37.926  34.397  1.00  0.00           H
ATOM   5057  CB  ALA X 314      48.409  39.438  35.781  1.00  0.00           C
ATOM   5058  HB1 ALA X 314      49.378  39.933  35.845  1.00  0.00           H
ATOM   5059  HB2 ALA X 314      47.641  40.203  35.888  1.00  0.00           H
ATOM   5060  HB3 ALA X 314      48.277  38.695  36.568  1.00  0.00           H
ATOM   5061  C   ALA X 314      47.010  38.069  34.184  1.00  0.00           C
ATOM   5062  O   ALA X 314      46.060  38.743  33.882  1.00  0.00           O
[truncated: 220,573 more chars]
