# Supplementary material for: Functional and structural dissection of glycosyltransferases underlying the glycodiversity of wolfberry-derived bioactive ingredients lycibarbarspermidines
Source: Nat Commun. 2024 May 30;15:4588. doi: 10.1038/s41467-024-49010-9 (PMC11139883; doi:10.1038/s41467-024-49010-9)
Supplement: Supplementary file 4 — Supplementary Data 1 [file 41467_2024_49010_MOESM4_ESM.zip › Supplementary Data/LbUGT2-sub2-initial.pdb]

CRYST1   78.619   88.634   87.576  90.00  90.00  90.00               1
ATOM      1  O5  UPG     1      33.994  43.700  41.664  1.00  0.00           O  
ATOM      2  H10 UPG     1      34.605  43.001  41.955  1.00  0.00           H  
ATOM      3  C5  UPG     1      33.567  44.394  42.879  1.00  0.00           C  
ATOM      4  H9  UPG     1      32.621  44.021  43.289  1.00  0.00           H  
ATOM      5  C4  UPG     1      33.253  45.830  42.445  1.00  0.00           C  
ATOM      6  O4  UPG     1      33.457  45.964  41.016  1.00  0.00           O  
ATOM      7  H8  UPG     1      33.735  45.041  40.885  1.00  0.00           H  
ATOM      8  H7  UPG     1      32.227  46.118  42.708  1.00  0.00           H  
ATOM      9  C3  UPG     1      34.239  46.818  43.129  1.00  0.00           C  
ATOM     10  O3  UPG     1      33.864  48.198  42.835  1.00  0.00           O  
ATOM     11  H6  UPG     1      32.899  48.210  42.964  1.00  0.00           H  
ATOM     12  H5  UPG     1      35.168  46.598  42.589  1.00  0.00           H  
ATOM     13  C2  UPG     1      34.258  46.570  44.643  1.00  0.00           C  
ATOM     14  C1  UPG     1      35.357  47.468  45.316  1.00  0.00           C  
ATOM     15  O1  UPG     1      36.639  47.188  44.664  1.00  0.00           O  
ATOM     16  H3  UPG     1      36.970  46.318  44.950  1.00  0.00           H  
ATOM     17  H1  UPG     1      35.171  48.548  45.370  1.00  0.00           H  
ATOM     18  H2  UPG     1      35.367  47.205  46.381  1.00  0.00           H  
ATOM     19  H4  UPG     1      33.293  46.875  45.066  1.00  0.00           H  
ATOM     20  O2  UPG     1      34.519  45.161  44.954  1.00  0.00           O  
ATOM     21  C6  UPG     1      34.747  44.238  43.915  1.00  0.00           C  
ATOM     22  H11 UPG     1      34.617  43.188  44.203  1.00  0.00           H  
ATOM     23  O13 UPG     1      36.018  44.434  43.354  1.00  0.00           O  
ATOM     24  P2  UPG     1      36.961  43.298  42.785  1.00  0.00           P  
ATOM     25  O7  UPG     1      36.146  42.181  42.304  1.00  0.00           O  
ATOM     26  O10 UPG     1      37.765  43.839  41.619  1.00  0.00           O  
ATOM     27  O12 UPG     1      37.823  42.905  44.029  1.00  0.00           O  
ATOM     28  P1  UPG     1      38.938  43.813  44.676  1.00  0.00           P  
ATOM     29  O6  UPG     1      39.681  42.911  45.549  1.00  0.00           O  
ATOM     30  O9  UPG     1      38.351  44.947  45.472  1.00  0.00           O  
ATOM     31  O17 UPG     1      39.769  44.144  43.365  1.00  0.00           O  
ATOM     32  C14 UPG     1      40.935  45.051  43.424  1.00  0.00           C  
ATOM     33  H20 UPG     1      41.551  45.068  42.516  1.00  0.00           H  
ATOM     34  H21 UPG     1      40.598  46.062  43.686  1.00  0.00           H  
ATOM     35  C12 UPG     1      41.816  44.609  44.559  1.00  0.00           C  
ATOM     36  O16 UPG     1      42.150  43.223  44.320  1.00  0.00           O  
ATOM     37  H18 UPG     1      41.285  44.701  45.515  1.00  0.00           H  
ATOM     38  C10 UPG     1      43.231  45.378  44.678  1.00  0.00           C  
ATOM     39  O14 UPG     1      43.238  46.451  45.695  1.00  0.00           O  
ATOM     40  H17 UPG     1      43.982  47.050  45.511  1.00  0.00           H  
ATOM     41  H15 UPG     1      43.418  45.721  43.652  1.00  0.00           H  
ATOM     42  C9  UPG     1      44.221  44.175  45.164  1.00  0.00           C  
ATOM     43  O11 UPG     1      45.536  44.222  44.585  1.00  0.00           O  
ATOM     44  H14 UPG     1      45.858  45.138  44.520  1.00  0.00           H  
ATOM     45  H13 UPG     1      44.300  44.260  46.255  1.00  0.00           H  
ATOM     46  C7  UPG     1      43.378  42.820  44.907  1.00  0.00           C  
ATOM     47  H12 UPG     1      43.167  42.312  45.855  1.00  0.00           H  
ATOM     48  N1  UPG     1      44.044  41.874  44.023  1.00  0.00           N  
ATOM     49  C8  UPG     1      44.991  41.027  44.626  1.00  0.00           C  
ATOM     50  O8  UPG     1      45.239  41.005  45.836  1.00  0.00           O  
ATOM     51  N2  UPG     1      45.667  40.180  43.747  1.00  0.00           N  
ATOM     52  H16 UPG     1      46.274  39.462  44.123  1.00  0.00           H  
ATOM     53  C11 UPG     1      45.708  40.332  42.358  1.00  0.00           C  
ATOM     54  O15 UPG     1      46.341  39.552  41.695  1.00  0.00           O  
ATOM     55  C13 UPG     1      44.831  41.311  41.832  1.00  0.00           C  
ATOM     56  H19 UPG     1      44.698  41.318  40.756  1.00  0.00           H  
ATOM     57  C15 UPG     1      44.046  42.085  42.649  1.00  0.00           C  
ATOM     58  H22 UPG     1      43.422  42.871  42.246  1.00  0.00           H  
TER      59      UPG     1 
ATOM     59  N   GLN     2      41.034  50.778  77.187  1.00  0.00           N  
ATOM     60  H1  GLN     2      40.777  49.847  77.481  1.00  0.00           H  
ATOM     61  H2  GLN     2      41.679  51.131  77.879  1.00  0.00           H  
ATOM     62  H3  GLN     2      40.281  51.434  77.035  1.00  0.00           H  
ATOM     63  CA  GLN     2      41.719  50.740  75.855  1.00  0.00           C  
ATOM     64  HA  GLN     2      42.233  51.684  75.675  1.00  0.00           H  
ATOM     65  CB  GLN     2      42.760  49.584  75.761  1.00  0.00           C  
ATOM     66  HB2 GLN     2      42.257  48.661  76.050  1.00  0.00           H  
ATOM     67  HB3 GLN     2      43.470  49.718  76.577  1.00  0.00           H  
ATOM     68  CG  GLN     2      43.387  49.310  74.339  1.00  0.00           C  
ATOM     69  HG2 GLN     2      42.815  49.015  73.459  1.00  0.00           H  
ATOM     70  HG3 GLN     2      44.013  48.422  74.434  1.00  0.00           H  
ATOM     71  CD  GLN     2      44.334  50.329  73.810  1.00  0.00           C  
ATOM     72  OE1 GLN     2      44.464  51.415  74.363  1.00  0.00           O  
ATOM     73  NE2 GLN     2      45.064  50.034  72.824  1.00  0.00           N  
ATOM     74 HE21 GLN     2      45.054  49.204  72.248  1.00  0.00           H  
ATOM     75 HE22 GLN     2      45.669  50.769  72.487  1.00  0.00           H  
ATOM     76  C   GLN     2      40.723  50.693  74.713  1.00  0.00           C  
ATOM     77  O   GLN     2      39.888  49.782  74.687  1.00  0.00           O  
ATOM     78  N   LEU     3      40.735  51.628  73.718  1.00  0.00           N  
ATOM     79  H   LEU     3      41.468  52.321  73.669  1.00  0.00           H  
ATOM     80  CA  LEU     3      39.760  51.760  72.634  1.00  0.00           C  
ATOM     81  HA  LEU     3      38.749  51.817  73.037  1.00  0.00           H  
ATOM     82  CB  LEU     3      39.987  53.143  71.963  1.00  0.00           C  
ATOM     83  HB2 LEU     3      41.018  53.200  71.613  1.00  0.00           H  
ATOM     84  HB3 LEU     3      39.807  53.918  72.708  1.00  0.00           H  
ATOM     85  CG  LEU     3      39.138  53.501  70.719  1.00  0.00           C  
ATOM     86  HG  LEU     3      39.451  52.790  69.954  1.00  0.00           H  
ATOM     87  CD1 LEU     3      37.664  53.464  70.968  1.00  0.00           C  
ATOM     88 HD11 LEU     3      37.254  54.359  71.437  1.00  0.00           H  
ATOM     89 HD12 LEU     3      37.152  53.376  70.010  1.00  0.00           H  
ATOM     90 HD13 LEU     3      37.257  52.601  71.495  1.00  0.00           H  
ATOM     91  CD2 LEU     3      39.507  54.889  70.236  1.00  0.00           C  
ATOM     92 HD21 LEU     3      38.877  55.191  69.399  1.00  0.00           H  
ATOM     93 HD22 LEU     3      39.501  55.621  71.043  1.00  0.00           H  
ATOM     94 HD23 LEU     3      40.561  54.999  69.983  1.00  0.00           H  
ATOM     95  C   LEU     3      39.843  50.532  71.660  1.00  0.00           C  
ATOM     96  O   LEU     3      40.923  50.146  71.246  1.00  0.00           O  
ATOM     97  N   HIE     4      38.728  49.888  71.364  1.00  0.00           N  
ATOM     98  H   HIE     4      37.897  50.201  71.846  1.00  0.00           H  
ATOM     99  CA  HIE     4      38.754  48.575  70.804  1.00  0.00           C  
ATOM    100  HA  HIE     4      39.744  48.537  70.348  1.00  0.00           H  
ATOM    101  CB  HIE     4      38.743  47.520  71.869  1.00  0.00           C  
ATOM    102  HB2 HIE     4      37.843  47.702  72.457  1.00  0.00           H  
ATOM    103  HB3 HIE     4      39.618  47.787  72.460  1.00  0.00           H  
ATOM    104  CG  HIE     4      38.763  46.072  71.532  1.00  0.00           C  
ATOM    105  ND1 HIE     4      38.648  45.072  72.473  1.00  0.00           N  
ATOM    106  CE1 HIE     4      38.894  43.921  71.871  1.00  0.00           C  
ATOM    107  HE1 HIE     4      38.861  42.940  72.321  1.00  0.00           H  
ATOM    108  NE2 HIE     4      39.083  44.144  70.573  1.00  0.00           N  
ATOM    109  HE2 HIE     4      39.308  43.498  69.830  1.00  0.00           H  
ATOM    110  CD2 HIE     4      38.992  45.496  70.338  1.00  0.00           C  
ATOM    111  HD2 HIE     4      39.120  45.935  69.359  1.00  0.00           H  
ATOM    112  C   HIE     4      37.569  48.381  69.778  1.00  0.00           C  
ATOM    113  O   HIE     4      36.428  48.025  70.086  1.00  0.00           O  
ATOM    114  N   PHE     5      37.909  48.360  68.456  1.00  0.00           N  
ATOM    115  H   PHE     5      38.902  48.491  68.325  1.00  0.00           H  
ATOM    116  CA  PHE     5      37.078  47.886  67.300  1.00  0.00           C  
ATOM    117  HA  PHE     5      36.082  48.213  67.598  1.00  0.00           H  
ATOM    118  CB  PHE     5      37.567  48.589  66.015  1.00  0.00           C  
ATOM    119  HB2 PHE     5      37.191  48.081  65.127  1.00  0.00           H  
ATOM    120  HB3 PHE     5      38.622  48.323  65.946  1.00  0.00           H  
ATOM    121  CG  PHE     5      37.396  50.080  66.003  1.00  0.00           C  
ATOM    122  CD1 PHE     5      38.258  50.972  66.639  1.00  0.00           C  
ATOM    123  HD1 PHE     5      38.995  50.634  67.352  1.00  0.00           H  
ATOM    124  CE1 PHE     5      38.201  52.390  66.430  1.00  0.00           C  
ATOM    125  HE1 PHE     5      38.962  53.030  66.852  1.00  0.00           H  
ATOM    126  CZ  PHE     5      37.322  52.931  65.538  1.00  0.00           C  
ATOM    127  HZ  PHE     5      37.450  53.960  65.234  1.00  0.00           H  
ATOM    128  CE2 PHE     5      36.532  52.055  64.778  1.00  0.00           C  
ATOM    129  HE2 PHE     5      35.866  52.387  63.995  1.00  0.00           H  
ATOM    130  CD2 PHE     5      36.469  50.683  65.083  1.00  0.00           C  
ATOM    131  HD2 PHE     5      35.907  49.954  64.519  1.00  0.00           H  
ATOM    132  C   PHE     5      37.008  46.379  67.192  1.00  0.00           C  
ATOM    133  O   PHE     5      38.059  45.660  67.202  1.00  0.00           O  
ATOM    134  N   PHE     6      35.803  45.789  67.033  1.00  0.00           N  
ATOM    135  H   PHE     6      34.954  46.316  67.176  1.00  0.00           H  
ATOM    136  CA  PHE     6      35.733  44.643  66.126  1.00  0.00           C  
ATOM    137  HA  PHE     6      36.746  44.254  66.022  1.00  0.00           H  
ATOM    138  CB  PHE     6      34.753  43.646  66.656  1.00  0.00           C  
ATOM    139  HB2 PHE     6      34.790  42.895  65.867  1.00  0.00           H  
ATOM    140  HB3 PHE     6      33.809  44.179  66.771  1.00  0.00           H  
ATOM    141  CG  PHE     6      35.003  42.883  67.956  1.00  0.00           C  
ATOM    142  CD1 PHE     6      36.127  42.972  68.812  1.00  0.00           C  
ATOM    143  HD1 PHE     6      36.895  43.721  68.692  1.00  0.00           H  
ATOM    144  CE1 PHE     6      36.428  42.024  69.767  1.00  0.00           C  
ATOM    145  HE1 PHE     6      37.362  41.931  70.300  1.00  0.00           H  
ATOM    146  CZ  PHE     6      35.434  40.982  69.967  1.00  0.00           C  
ATOM    147  HZ  PHE     6      35.658  40.090  70.533  1.00  0.00           H  
ATOM    148  CE2 PHE     6      34.182  40.949  69.316  1.00  0.00           C  
ATOM    149  HE2 PHE     6      33.439  40.208  69.572  1.00  0.00           H  
ATOM    150  CD2 PHE     6      33.989  41.929  68.309  1.00  0.00           C  
ATOM    151  HD2 PHE     6      33.122  41.828  67.673  1.00  0.00           H  
ATOM    152  C   PHE     6      35.409  45.132  64.694  1.00  0.00           C  
ATOM    153  O   PHE     6      34.707  46.131  64.508  1.00  0.00           O  
ATOM    154  N   LEU     7      35.775  44.324  63.729  1.00  0.00           N  
ATOM    155  H   LEU     7      36.244  43.485  64.040  1.00  0.00           H  
ATOM    156  CA  LEU     7      35.633  44.430  62.334  1.00  0.00           C  
ATOM    157  HA  LEU     7      34.803  45.133  62.259  1.00  0.00           H  
ATOM    158  CB  LEU     7      36.949  45.004  61.649  1.00  0.00           C  
ATOM    159  HB2 LEU     7      36.615  45.233  60.636  1.00  0.00           H  
ATOM    160  HB3 LEU     7      37.642  44.170  61.540  1.00  0.00           H  
ATOM    161  CG  LEU     7      37.789  46.181  62.186  1.00  0.00           C  
ATOM    162  HG  LEU     7      38.152  45.912  63.178  1.00  0.00           H  
ATOM    163  CD1 LEU     7      39.040  46.252  61.379  1.00  0.00           C  
ATOM    164 HD11 LEU     7      38.818  46.633  60.383  1.00  0.00           H  
ATOM    165 HD12 LEU     7      39.794  46.829  61.915  1.00  0.00           H  
ATOM    166 HD13 LEU     7      39.497  45.263  61.331  1.00  0.00           H  
ATOM    167  CD2 LEU     7      37.131  47.502  62.170  1.00  0.00           C  
ATOM    168 HD21 LEU     7      37.924  48.234  62.014  1.00  0.00           H  
ATOM    169 HD22 LEU     7      36.415  47.518  61.349  1.00  0.00           H  
ATOM    170 HD23 LEU     7      36.582  47.639  63.102  1.00  0.00           H  
ATOM    171  C   LEU     7      35.268  43.117  61.743  1.00  0.00           C  
ATOM    172  O   LEU     7      35.916  42.095  61.952  1.00  0.00           O  
ATOM    173  N   PHE     8      34.130  43.032  61.061  1.00  0.00           N  
ATOM    174  H   PHE     8      33.526  43.842  61.055  1.00  0.00           H  
ATOM    175  CA  PHE     8      33.574  41.746  60.580  1.00  0.00           C  
ATOM    176  HA  PHE     8      34.359  40.990  60.545  1.00  0.00           H  
ATOM    177  CB  PHE     8      32.456  41.161  61.514  1.00  0.00           C  
ATOM    178  HB2 PHE     8      31.797  41.961  61.853  1.00  0.00           H  
ATOM    179  HB3 PHE     8      32.888  40.748  62.426  1.00  0.00           H  
ATOM    180  CG  PHE     8      31.678  39.939  61.023  1.00  0.00           C  
ATOM    181  CD1 PHE     8      32.415  38.838  60.536  1.00  0.00           C  
ATOM    182  HD1 PHE     8      33.487  38.958  60.470  1.00  0.00           H  
ATOM    183  CE1 PHE     8      31.853  37.600  60.236  1.00  0.00           C  
ATOM    184  HE1 PHE     8      32.328  36.711  59.848  1.00  0.00           H  
ATOM    185  CZ  PHE     8      30.462  37.525  60.303  1.00  0.00           C  
ATOM    186  HZ  PHE     8      29.880  36.639  60.100  1.00  0.00           H  
ATOM    187  CE2 PHE     8      29.688  38.619  60.748  1.00  0.00           C  
ATOM    188  HE2 PHE     8      28.615  38.610  60.870  1.00  0.00           H  
ATOM    189  CD2 PHE     8      30.256  39.841  61.217  1.00  0.00           C  
ATOM    190  HD2 PHE     8      29.579  40.623  61.527  1.00  0.00           H  
ATOM    191  C   PHE     8      32.914  41.898  59.088  1.00  0.00           C  
ATOM    192  O   PHE     8      31.807  42.359  58.928  1.00  0.00           O  
ATOM    193  N   PRO     9      33.683  41.560  58.007  1.00  0.00           N  
ATOM    194  CD  PRO     9      34.974  41.062  58.016  1.00  0.00           C  
ATOM    195  HD2 PRO     9      35.067  40.115  58.548  1.00  0.00           H  
ATOM    196  HD3 PRO     9      35.593  41.885  58.372  1.00  0.00           H  
ATOM    197  CG  PRO     9      35.391  40.896  56.536  1.00  0.00           C  
ATOM    198  HG2 PRO     9      36.479  40.959  56.536  1.00  0.00           H  
ATOM    199  HG3 PRO     9      35.041  39.921  56.195  1.00  0.00           H  
ATOM    200  CB  PRO     9      34.578  42.108  55.868  1.00  0.00           C  
ATOM    201  HB2 PRO     9      35.019  43.088  56.051  1.00  0.00           H  
ATOM    202  HB3 PRO     9      34.543  41.842  54.811  1.00  0.00           H  
ATOM    203  CA  PRO     9      33.268  41.934  56.672  1.00  0.00           C  
ATOM    204  HA  PRO     9      32.851  42.941  56.677  1.00  0.00           H  
ATOM    205  C   PRO     9      32.306  40.902  56.046  1.00  0.00           C  
ATOM    206  O   PRO     9      32.097  39.769  56.536  1.00  0.00           O  
ATOM    207  N   MET    10      31.841  41.257  54.808  1.00  0.00           N  
ATOM    208  H   MET    10      32.155  42.160  54.481  1.00  0.00           H  
ATOM    209  CA  MET    10      31.365  40.348  53.779  1.00  0.00           C  
ATOM    210  HA  MET    10      30.600  39.655  54.131  1.00  0.00           H  
ATOM    211  CB  MET    10      30.711  41.090  52.597  1.00  0.00           C  
ATOM    212  HB2 MET    10      31.510  41.678  52.145  1.00  0.00           H  
ATOM    213  HB3 MET    10      30.002  41.833  52.962  1.00  0.00           H  
ATOM    214  CG  MET    10      30.129  40.024  51.589  1.00  0.00           C  
ATOM    215  HG2 MET    10      29.576  39.283  52.167  1.00  0.00           H  
ATOM    216  HG3 MET    10      30.986  39.608  51.060  1.00  0.00           H  
ATOM    217  SD  MET    10      28.915  40.612  50.310  1.00  0.00           S  
ATOM    218  CE  MET    10      29.991  41.777  49.410  1.00  0.00           C  
ATOM    219  HE1 MET    10      29.336  42.360  48.763  1.00  0.00           H  
ATOM    220  HE2 MET    10      30.282  42.517  50.156  1.00  0.00           H  
ATOM    221  HE3 MET    10      30.825  41.348  48.855  1.00  0.00           H  
ATOM    222  C   MET    10      32.567  39.462  53.305  1.00  0.00           C  
ATOM    223  O   MET    10      33.637  40.006  53.063  1.00  0.00           O  
ATOM    224  N   MET    11      32.383  38.140  53.034  1.00  0.00           N  
ATOM    225  H   MET    11      31.484  37.702  53.179  1.00  0.00           H  
ATOM    226  CA  MET    11      33.413  37.157  52.589  1.00  0.00           C  
ATOM    227  HA  MET    11      34.339  37.554  53.004  1.00  0.00           H  
ATOM    228  CB  MET    11      33.104  35.828  53.167  1.00  0.00           C  
ATOM    229  HB2 MET    11      33.878  35.121  52.869  1.00  0.00           H  
ATOM    230  HB3 MET    11      32.186  35.392  52.772  1.00  0.00           H  
ATOM    231  CG  MET    11      33.114  35.861  54.725  1.00  0.00           C  
ATOM    232  HG2 MET    11      32.929  34.807  54.934  1.00  0.00           H  
ATOM    233  HG3 MET    11      32.368  36.502  55.194  1.00  0.00           H  
ATOM    234  SD  MET    11      34.686  36.267  55.572  1.00  0.00           S  
ATOM    235  CE  MET    11      34.057  36.530  57.302  1.00  0.00           C  
ATOM    236  HE1 MET    11      33.692  35.570  57.667  1.00  0.00           H  
ATOM    237  HE2 MET    11      34.856  36.980  57.891  1.00  0.00           H  
ATOM    238  HE3 MET    11      33.225  37.230  57.223  1.00  0.00           H  
ATOM    239  C   MET    11      33.574  37.114  51.023  1.00  0.00           C  
ATOM    240  O   MET    11      33.023  36.318  50.335  1.00  0.00           O  
ATOM    241  N   ALA    12      34.317  38.116  50.608  1.00  0.00           N  
ATOM    242  H   ALA    12      34.557  38.852  51.257  1.00  0.00           H  
ATOM    243  CA  ALA    12      34.805  38.326  49.195  1.00  0.00           C  
ATOM    244  HA  ALA    12      34.912  37.344  48.734  1.00  0.00           H  
ATOM    245  CB  ALA    12      33.845  39.305  48.459  1.00  0.00           C  
ATOM    246  HB1 ALA    12      32.825  38.982  48.667  1.00  0.00           H  
ATOM    247  HB2 ALA    12      33.932  40.311  48.869  1.00  0.00           H  
ATOM    248  HB3 ALA    12      34.057  39.368  47.392  1.00  0.00           H  
ATOM    249  C   ALA    12      36.147  39.034  49.351  1.00  0.00           C  
ATOM    250  O   ALA    12      36.336  39.948  50.117  1.00  0.00           O  
ATOM    251  N   GLN    13      37.125  38.685  48.530  1.00  0.00           N  
ATOM    252  H   GLN    13      36.965  37.959  47.847  1.00  0.00           H  
ATOM    253  CA  GLN    13      38.478  39.219  48.633  1.00  0.00           C  
ATOM    254  HA  GLN    13      38.774  39.033  49.665  1.00  0.00           H  
ATOM    255  CB  GLN    13      39.525  38.393  47.883  1.00  0.00           C  
ATOM    256  HB2 GLN    13      39.251  38.240  46.839  1.00  0.00           H  
ATOM    257  HB3 GLN    13      39.579  37.364  48.238  1.00  0.00           H  
ATOM    258  CG  GLN    13      40.912  38.934  47.808  1.00  0.00           C  
ATOM    259  HG2 GLN    13      41.318  38.876  48.818  1.00  0.00           H  
ATOM    260  HG3 GLN    13      40.901  39.889  47.283  1.00  0.00           H  
ATOM    261  CD  GLN    13      41.825  38.101  46.889  1.00  0.00           C  
ATOM    262  OE1 GLN    13      42.688  37.301  47.325  1.00  0.00           O  
ATOM    263  NE2 GLN    13      41.643  38.157  45.557  1.00  0.00           N  
ATOM    264 HE21 GLN    13      42.249  37.569  45.001  1.00  0.00           H  
ATOM    265 HE22 GLN    13      41.058  38.877  45.157  1.00  0.00           H  
ATOM    266  C   GLN    13      38.568  40.768  48.524  1.00  0.00           C  
ATOM    267  O   GLN    13      39.377  41.382  49.235  1.00  0.00           O  
ATOM    268  N   GLY    14      37.601  41.368  47.835  1.00  0.00           N  
ATOM    269  H   GLY    14      37.128  40.747  47.194  1.00  0.00           H  
ATOM    270  CA  GLY    14      37.408  42.794  47.681  1.00  0.00           C  
ATOM    271  HA2 GLY    14      36.836  43.048  46.789  1.00  0.00           H  
ATOM    272  HA3 GLY    14      38.415  43.178  47.517  1.00  0.00           H  
ATOM    273  C   GLY    14      36.826  43.549  48.827  1.00  0.00           C  
ATOM    274  O   GLY    14      36.796  44.788  48.835  1.00  0.00           O  
ATOM    275  N   HID    15      36.339  42.884  49.903  1.00  0.00           N  
ATOM    276  H   HID    15      36.376  41.875  49.905  1.00  0.00           H  
ATOM    277  CA  HID    15      35.944  43.491  51.215  1.00  0.00           C  
ATOM    278  HA  HID    15      36.018  44.576  51.138  1.00  0.00           H  
ATOM    279  CB  HID    15      34.410  43.085  51.512  1.00  0.00           C  
ATOM    280  HB2 HID    15      34.258  42.010  51.410  1.00  0.00           H  
ATOM    281  HB3 HID    15      34.157  43.275  52.555  1.00  0.00           H  
ATOM    282  CG  HID    15      33.369  43.938  50.746  1.00  0.00           C  
ATOM    283  ND1 HID    15      32.143  44.431  51.222  1.00  0.00           N  
ATOM    284  HD1 HID    15      31.707  44.323  52.126  1.00  0.00           H  
ATOM    285  CE1 HID    15      31.598  45.176  50.273  1.00  0.00           C  
ATOM    286  HE1 HID    15      30.577  45.523  50.213  1.00  0.00           H  
ATOM    287  NE2 HID    15      32.382  45.143  49.146  1.00  0.00           N  
ATOM    288  CD2 HID    15      33.493  44.403  49.444  1.00  0.00           C  
ATOM    289  HD2 HID    15      34.343  44.277  48.789  1.00  0.00           H  
ATOM    290  C   HID    15      36.798  42.898  52.356  1.00  0.00           C  
ATOM    291  O   HID    15      36.992  43.537  53.338  1.00  0.00           O  
ATOM    292  N   MET    16      37.381  41.672  52.276  1.00  0.00           N  
ATOM    293  H   MET    16      37.263  41.189  51.397  1.00  0.00           H  
ATOM    294  CA  MET    16      38.342  41.116  53.305  1.00  0.00           C  
ATOM    295  HA  MET    16      37.856  41.047  54.278  1.00  0.00           H  
ATOM    296  CB  MET    16      38.643  39.694  52.730  1.00  0.00           C  
ATOM    297  HB2 MET    16      39.541  39.299  53.204  1.00  0.00           H  
ATOM    298  HB3 MET    16      38.719  39.753  51.644  1.00  0.00           H  
ATOM    299  CG  MET    16      37.535  38.759  53.112  1.00  0.00           C  
ATOM    300  HG2 MET    16      36.551  39.222  53.042  1.00  0.00           H  
ATOM    301  HG3 MET    16      37.683  38.493  54.158  1.00  0.00           H  
ATOM    302  SD  MET    16      37.428  37.168  52.106  1.00  0.00           S  
ATOM    303  CE  MET    16      39.006  36.536  52.632  1.00  0.00           C  
ATOM    304  HE1 MET    16      39.025  36.564  53.721  1.00  0.00           H  
ATOM    305  HE2 MET    16      39.149  35.507  52.303  1.00  0.00           H  
ATOM    306  HE3 MET    16      39.698  37.312  52.303  1.00  0.00           H  
ATOM    307  C   MET    16      39.687  41.905  53.412  1.00  0.00           C  
ATOM    308  O   MET    16      40.053  42.305  54.513  1.00  0.00           O  
ATOM    309  N   ILE    17      40.282  42.260  52.282  1.00  0.00           N  
ATOM    310  H   ILE    17      39.889  41.982  51.394  1.00  0.00           H  
ATOM    311  CA  ILE    17      41.557  43.080  52.247  1.00  0.00           C  
ATOM    312  HA  ILE    17      42.361  42.714  52.885  1.00  0.00           H  
ATOM    313  CB  ILE    17      42.266  42.912  50.863  1.00  0.00           C  
ATOM    314  HB  ILE    17      41.640  43.285  50.051  1.00  0.00           H  
ATOM    315  CG2 ILE    17      43.564  43.726  50.829  1.00  0.00           C  
ATOM    316 HG21 ILE    17      44.076  43.405  49.922  1.00  0.00           H  
ATOM    317 HG22 ILE    17      43.272  44.773  50.745  1.00  0.00           H  
ATOM    318 HG23 ILE    17      44.280  43.691  51.649  1.00  0.00           H  
ATOM    319  CG1 ILE    17      42.402  41.323  50.574  1.00  0.00           C  
ATOM    320 HG12 ILE    17      42.720  41.216  49.537  1.00  0.00           H  
ATOM    321 HG13 ILE    17      41.454  40.790  50.638  1.00  0.00           H  
ATOM    322  CD1 ILE    17      43.389  40.532  51.373  1.00  0.00           C  
ATOM    323 HD11 ILE    17      44.314  41.109  51.396  1.00  0.00           H  
ATOM    324 HD12 ILE    17      43.026  40.604  52.398  1.00  0.00           H  
ATOM    325 HD13 ILE    17      43.530  39.512  51.015  1.00  0.00           H  
ATOM    326  C   ILE    17      41.341  44.587  52.643  1.00  0.00           C  
ATOM    327  O   ILE    17      42.141  45.123  53.485  1.00  0.00           O  
ATOM    328  N   PRO    18      40.302  45.303  52.170  1.00  0.00           N  
ATOM    329  CD  PRO    18      39.446  45.027  51.089  1.00  0.00           C  
ATOM    330  HD2 PRO    18      38.598  44.437  51.436  1.00  0.00           H  
ATOM    331  HD3 PRO    18      39.898  44.510  50.242  1.00  0.00           H  
ATOM    332  CG  PRO    18      38.843  46.374  50.792  1.00  0.00           C  
ATOM    333  HG2 PRO    18      39.618  46.881  50.216  1.00  0.00           H  
ATOM    334  HG3 PRO    18      37.946  46.379  50.172  1.00  0.00           H  
ATOM    335  CB  PRO    18      38.699  47.119  52.008  1.00  0.00           C  
ATOM    336  HB2 PRO    18      38.691  48.208  51.953  1.00  0.00           H  
ATOM    337  HB3 PRO    18      37.751  46.797  52.440  1.00  0.00           H  
ATOM    338  CA  PRO    18      39.958  46.648  52.746  1.00  0.00           C  
ATOM    339  HA  PRO    18      40.782  47.346  52.597  1.00  0.00           H  
ATOM    340  C   PRO    18      39.747  46.607  54.260  1.00  0.00           C  
ATOM    341  O   PRO    18      40.070  47.533  54.970  1.00  0.00           O  
ATOM    342  N   THR    19      39.221  45.484  54.836  1.00  0.00           N  
ATOM    343  H   THR    19      39.005  44.705  54.230  1.00  0.00           H  
ATOM    344  CA  THR    19      39.107  45.287  56.271  1.00  0.00           C  
ATOM    345  HA  THR    19      38.725  46.252  56.604  1.00  0.00           H  
ATOM    346  CB  THR    19      38.031  44.260  56.623  1.00  0.00           C  
ATOM    347  HB  THR    19      38.474  43.348  56.223  1.00  0.00           H  
ATOM    348  CG2 THR    19      37.734  44.197  58.140  1.00  0.00           C  
ATOM    349 HG21 THR    19      38.629  43.813  58.630  1.00  0.00           H  
ATOM    350 HG22 THR    19      37.529  45.221  58.451  1.00  0.00           H  
ATOM    351 HG23 THR    19      36.816  43.690  58.437  1.00  0.00           H  
ATOM    352  OG1 THR    19      36.814  44.486  55.920  1.00  0.00           O  
ATOM    353  HG1 THR    19      36.867  44.150  55.023  1.00  0.00           H  
ATOM    354  C   THR    19      40.469  45.118  56.994  1.00  0.00           C  
ATOM    355  O   THR    19      40.658  45.689  58.073  1.00  0.00           O  
ATOM    356  N   LEU    20      41.532  44.573  56.392  1.00  0.00           N  
ATOM    357  H   LEU    20      41.455  44.065  55.523  1.00  0.00           H  
ATOM    358  CA  LEU    20      42.886  44.502  57.012  1.00  0.00           C  
ATOM    359  HA  LEU    20      42.801  44.309  58.081  1.00  0.00           H  
ATOM    360  CB  LEU    20      43.588  43.270  56.395  1.00  0.00           C  
ATOM    361  HB2 LEU    20      43.346  43.243  55.332  1.00  0.00           H  
ATOM    362  HB3 LEU    20      43.255  42.381  56.930  1.00  0.00           H  
ATOM    363  CG  LEU    20      45.139  43.273  56.635  1.00  0.00           C  
ATOM    364  HG  LEU    20      45.610  44.031  56.009  1.00  0.00           H  
ATOM    365  CD1 LEU    20      45.553  43.261  58.124  1.00  0.00           C  
ATOM    366 HD11 LEU    20      45.432  42.248  58.508  1.00  0.00           H  
ATOM    367 HD12 LEU    20      46.626  43.448  58.180  1.00  0.00           H  
ATOM    368 HD13 LEU    20      44.987  44.032  58.647  1.00  0.00           H  
ATOM    369  CD2 LEU    20      45.664  42.066  55.905  1.00  0.00           C  
ATOM    370 HD21 LEU    20      45.456  41.151  56.460  1.00  0.00           H  
ATOM    371 HD22 LEU    20      45.208  42.000  54.917  1.00  0.00           H  
ATOM    372 HD23 LEU    20      46.747  41.998  55.796  1.00  0.00           H  
ATOM    373  C   LEU    20      43.624  45.797  56.814  1.00  0.00           C  
ATOM    374  O   LEU    20      44.321  46.244  57.743  1.00  0.00           O  
ATOM    375  N   ASP    21      43.445  46.460  55.673  1.00  0.00           N  
ATOM    376  H   ASP    21      42.921  46.034  54.922  1.00  0.00           H  
ATOM    377  CA  ASP    21      44.002  47.763  55.519  1.00  0.00           C  
ATOM    378  HA  ASP    21      45.041  47.716  55.844  1.00  0.00           H  
ATOM    379  CB  ASP    21      43.949  48.102  53.987  1.00  0.00           C  
ATOM    380  HB2 ASP    21      44.375  49.105  53.965  1.00  0.00           H  
ATOM    381  HB3 ASP    21      42.912  48.053  53.657  1.00  0.00           H  
ATOM    382  CG  ASP    21      44.835  47.188  53.108  1.00  0.00           C  
ATOM    383  OD1 ASP    21      44.659  47.292  51.864  1.00  0.00           O  
ATOM    384  OD2 ASP    21      45.718  46.466  53.644  1.00  0.00           O  
ATOM    385  C   ASP    21      43.382  48.764  56.432  1.00  0.00           C  
ATOM    386  O   ASP    21      44.021  49.651  57.135  1.00  0.00           O  
ATOM    387  N   MET    22      42.027  48.653  56.620  1.00  0.00           N  
ATOM    388  H   MET    22      41.526  48.043  55.991  1.00  0.00           H  
ATOM    389  CA  MET    22      41.341  49.387  57.671  1.00  0.00           C  
ATOM    390  HA  MET    22      41.448  50.460  57.511  1.00  0.00           H  
ATOM    391  CB  MET    22      39.821  49.166  57.569  1.00  0.00           C  
ATOM    392  HB2 MET    22      39.553  48.110  57.543  1.00  0.00           H  
ATOM    393  HB3 MET    22      39.583  49.530  56.570  1.00  0.00           H  
ATOM    394  CG  MET    22      38.984  49.980  58.499  1.00  0.00           C  
ATOM    395  HG2 MET    22      39.348  51.002  58.396  1.00  0.00           H  
ATOM    396  HG3 MET    22      39.128  49.538  59.485  1.00  0.00           H  
ATOM    397  SD  MET    22      37.200  49.914  58.231  1.00  0.00           S  
ATOM    398  CE  MET    22      36.655  48.247  57.858  1.00  0.00           C  
ATOM    399  HE1 MET    22      35.590  48.192  58.086  1.00  0.00           H  
ATOM    400  HE2 MET    22      36.805  48.025  56.801  1.00  0.00           H  
ATOM    401  HE3 MET    22      37.263  47.593  58.482  1.00  0.00           H  
ATOM    402  C   MET    22      41.820  49.067  59.059  1.00  0.00           C  
ATOM    403  O   MET    22      41.949  49.946  59.827  1.00  0.00           O  
ATOM    404  N   ALA    23      42.119  47.809  59.451  1.00  0.00           N  
ATOM    405  H   ALA    23      41.870  47.062  58.818  1.00  0.00           H  
ATOM    406  CA  ALA    23      42.647  47.412  60.741  1.00  0.00           C  
ATOM    407  HA  ALA    23      41.907  47.787  61.449  1.00  0.00           H  
ATOM    408  CB  ALA    23      42.764  45.881  60.819  1.00  0.00           C  
ATOM    409  HB1 ALA    23      43.285  45.536  59.925  1.00  0.00           H  
ATOM    410  HB2 ALA    23      43.419  45.560  61.629  1.00  0.00           H  
ATOM    411  HB3 ALA    23      41.761  45.487  60.981  1.00  0.00           H  
ATOM    412  C   ALA    23      44.128  48.072  60.938  1.00  0.00           C  
ATOM    413  O   ALA    23      44.301  48.801  61.908  1.00  0.00           O  
ATOM    414  N   LYS    24      45.081  47.852  60.016  1.00  0.00           N  
ATOM    415  H   LYS    24      44.779  47.424  59.153  1.00  0.00           H  
ATOM    416  CA  LYS    24      46.360  48.509  60.138  1.00  0.00           C  
ATOM    417  HA  LYS    24      46.822  48.106  61.039  1.00  0.00           H  
ATOM    418  CB  LYS    24      47.331  48.312  58.979  1.00  0.00           C  
ATOM    419  HB2 LYS    24      48.213  48.919  59.185  1.00  0.00           H  
ATOM    420  HB3 LYS    24      46.948  48.759  58.062  1.00  0.00           H  
ATOM    421  CG  LYS    24      47.623  46.778  58.723  1.00  0.00           C  
ATOM    422  HG2 LYS    24      46.730  46.157  58.796  1.00  0.00           H  
ATOM    423  HG3 LYS    24      48.240  46.441  59.555  1.00  0.00           H  
ATOM    424  CD  LYS    24      48.353  46.477  57.433  1.00  0.00           C  
ATOM    425  HD2 LYS    24      48.370  45.405  57.240  1.00  0.00           H  
ATOM    426  HD3 LYS    24      49.407  46.690  57.610  1.00  0.00           H  
ATOM    427  CE  LYS    24      47.744  47.080  56.218  1.00  0.00           C  
ATOM    428  HE2 LYS    24      47.684  48.165  56.295  1.00  0.00           H  
ATOM    429  HE3 LYS    24      46.684  46.829  56.242  1.00  0.00           H  
ATOM    430  NZ  LYS    24      48.349  46.740  54.946  1.00  0.00           N  
ATOM    431  HZ1 LYS    24      48.074  47.365  54.201  1.00  0.00           H  
ATOM    432  HZ2 LYS    24      49.329  46.980  54.993  1.00  0.00           H  
ATOM    433  HZ3 LYS    24      48.235  45.786  54.633  1.00  0.00           H  
ATOM    434  C   LYS    24      46.247  50.046  60.255  1.00  0.00           C  
ATOM    435  O   LYS    24      46.917  50.621  61.098  1.00  0.00           O  
ATOM    436  N   LEU    25      45.341  50.691  59.533  1.00  0.00           N  
ATOM    437  H   LEU    25      44.775  50.214  58.846  1.00  0.00           H  
ATOM    438  CA  LEU    25      45.057  52.113  59.605  1.00  0.00           C  
ATOM    439  HA  LEU    25      46.001  52.595  59.350  1.00  0.00           H  
ATOM    440  CB  LEU    25      44.068  52.472  58.574  1.00  0.00           C  
ATOM    441  HB2 LEU    25      43.069  52.097  58.793  1.00  0.00           H  
ATOM    442  HB3 LEU    25      44.428  52.014  57.652  1.00  0.00           H  
ATOM    443  CG  LEU    25      43.918  54.005  58.412  1.00  0.00           C  
ATOM    444  HG  LEU    25      43.774  54.282  59.456  1.00  0.00           H  
ATOM    445  CD1 LEU    25      45.091  54.866  57.911  1.00  0.00           C  
ATOM    446 HD11 LEU    25      45.392  54.556  56.910  1.00  0.00           H  
ATOM    447 HD12 LEU    25      44.809  55.917  57.960  1.00  0.00           H  
ATOM    448 HD13 LEU    25      45.900  54.619  58.599  1.00  0.00           H  
ATOM    449  CD2 LEU    25      42.604  54.438  57.657  1.00  0.00           C  
ATOM    450 HD21 LEU    25      42.496  55.514  57.525  1.00  0.00           H  
ATOM    451 HD22 LEU    25      42.596  54.091  56.623  1.00  0.00           H  
ATOM    452 HD23 LEU    25      41.718  54.083  58.184  1.00  0.00           H  
ATOM    453  C   LEU    25      44.596  52.543  61.043  1.00  0.00           C  
ATOM    454  O   LEU    25      45.052  53.560  61.611  1.00  0.00           O  
ATOM    455  N   ILE    26      43.657  51.824  61.639  1.00  0.00           N  
ATOM    456  H   ILE    26      43.392  50.971  61.168  1.00  0.00           H  
ATOM    457  CA  ILE    26      43.208  52.044  63.020  1.00  0.00           C  
ATOM    458  HA  ILE    26      43.009  53.098  63.212  1.00  0.00           H  
ATOM    459  CB  ILE    26      41.867  51.174  63.291  1.00  0.00           C  
ATOM    460  HB  ILE    26      42.097  50.128  63.092  1.00  0.00           H  
ATOM    461  CG2 ILE    26      41.487  51.260  64.708  1.00  0.00           C  
ATOM    462 HG21 ILE    26      40.527  50.745  64.719  1.00  0.00           H  
ATOM    463 HG22 ILE    26      42.303  50.774  65.243  1.00  0.00           H  
ATOM    464 HG23 ILE    26      41.445  52.297  65.041  1.00  0.00           H  
ATOM    465  CG1 ILE    26      40.669  51.430  62.383  1.00  0.00           C  
ATOM    466 HG12 ILE    26      40.930  51.923  61.447  1.00  0.00           H  
ATOM    467 HG13 ILE    26      40.068  52.169  62.914  1.00  0.00           H  
ATOM    468  CD1 ILE    26      39.777  50.244  62.062  1.00  0.00           C  
ATOM    469 HD11 ILE    26      40.240  49.340  61.666  1.00  0.00           H  
ATOM    470 HD12 ILE    26      39.380  49.921  63.025  1.00  0.00           H  
ATOM    471 HD13 ILE    26      39.015  50.547  61.344  1.00  0.00           H  
ATOM    472  C   ILE    26      44.405  51.699  64.010  1.00  0.00           C  
ATOM    473  O   ILE    26      44.766  52.561  64.789  1.00  0.00           O  
ATOM    474  N   ALA    27      45.173  50.605  63.832  1.00  0.00           N  
ATOM    475  H   ALA    27      45.016  49.917  63.110  1.00  0.00           H  
ATOM    476  CA  ALA    27      46.333  50.282  64.650  1.00  0.00           C  
ATOM    477  HA  ALA    27      45.880  50.316  65.640  1.00  0.00           H  
ATOM    478  CB  ALA    27      46.763  48.900  64.372  1.00  0.00           C  
ATOM    479  HB1 ALA    27      47.456  48.458  65.088  1.00  0.00           H  
ATOM    480  HB2 ALA    27      45.887  48.254  64.426  1.00  0.00           H  
ATOM    481  HB3 ALA    27      47.169  48.787  63.367  1.00  0.00           H  
ATOM    482  C   ALA    27      47.549  51.283  64.476  1.00  0.00           C  
ATOM    483  O   ALA    27      48.356  51.450  65.410  1.00  0.00           O  
ATOM    484  N   SER    28      47.649  52.076  63.410  1.00  0.00           N  
ATOM    485  H   SER    28      46.862  52.044  62.778  1.00  0.00           H  
ATOM    486  CA  SER    28      48.621  53.229  63.432  1.00  0.00           C  
ATOM    487  HA  SER    28      49.620  52.819  63.582  1.00  0.00           H  
ATOM    488  CB  SER    28      48.522  53.783  62.004  1.00  0.00           C  
ATOM    489  HB2 SER    28      47.624  54.387  61.872  1.00  0.00           H  
ATOM    490  HB3 SER    28      48.644  52.890  61.391  1.00  0.00           H  
ATOM    491  OG  SER    28      49.749  54.575  61.901  1.00  0.00           O  
ATOM    492  HG  SER    28      50.268  54.211  61.180  1.00  0.00           H  
ATOM    493  C   SER    28      48.406  54.449  64.435  1.00  0.00           C  
ATOM    494  O   SER    28      49.306  55.235  64.616  1.00  0.00           O  
ATOM    495  N   ARG    29      47.264  54.329  65.125  1.00  0.00           N  
ATOM    496  H   ARG    29      46.575  53.654  64.824  1.00  0.00           H  
ATOM    497  CA  ARG    29      46.876  55.157  66.326  1.00  0.00           C  
ATOM    498  HA  ARG    29      47.690  55.852  66.533  1.00  0.00           H  
ATOM    499  CB  ARG    29      45.654  56.065  66.012  1.00  0.00           C  
ATOM    500  HB2 ARG    29      45.222  56.554  66.885  1.00  0.00           H  
ATOM    501  HB3 ARG    29      44.880  55.456  65.545  1.00  0.00           H  
ATOM    502  CG  ARG    29      46.027  57.193  65.069  1.00  0.00           C  
ATOM    503  HG2 ARG    29      46.635  56.816  64.246  1.00  0.00           H  
ATOM    504  HG3 ARG    29      46.725  57.827  65.616  1.00  0.00           H  
ATOM    505  CD  ARG    29      44.733  57.853  64.643  1.00  0.00           C  
ATOM    506  HD2 ARG    29      44.551  58.583  65.431  1.00  0.00           H  
ATOM    507  HD3 ARG    29      43.973  57.077  64.543  1.00  0.00           H  
ATOM    508  NE  ARG    29      44.719  58.628  63.387  1.00  0.00           N  
ATOM    509  HE  ARG    29      45.195  58.243  62.584  1.00  0.00           H  
ATOM    510  CZ  ARG    29      44.059  59.744  63.178  1.00  0.00           C  
ATOM    511  NH1 ARG    29      43.385  60.434  64.077  1.00  0.00           N  
ATOM    512 HH11 ARG    29      43.250  60.190  65.048  1.00  0.00           H  
ATOM    513 HH12 ARG    29      42.835  61.206  63.729  1.00  0.00           H  
ATOM    514  NH2 ARG    29      44.082  60.233  61.989  1.00  0.00           N  
ATOM    515 HH21 ARG    29      43.722  61.154  61.782  1.00  0.00           H  
ATOM    516 HH22 ARG    29      44.715  59.824  61.317  1.00  0.00           H  
ATOM    517  C   ARG    29      46.769  54.424  67.661  1.00  0.00           C  
ATOM    518  O   ARG    29      46.149  55.021  68.610  1.00  0.00           O  
ATOM    519  N   GLY    30      47.304  53.223  67.827  1.00  0.00           N  
ATOM    520  H   GLY    30      47.798  52.910  67.003  1.00  0.00           H  
ATOM    521  CA  GLY    30      47.685  52.488  69.067  1.00  0.00           C  
ATOM    522  HA2 GLY    30      48.099  53.195  69.786  1.00  0.00           H  
ATOM    523  HA3 GLY    30      48.445  51.773  68.751  1.00  0.00           H  
ATOM    524  C   GLY    30      46.543  51.790  69.798  1.00  0.00           C  
ATOM    525  O   GLY    30      46.587  51.519  70.983  1.00  0.00           O  
ATOM    526  N   VAL    31      45.449  51.480  69.044  1.00  0.00           N  
ATOM    527  H   VAL    31      45.646  51.489  68.053  1.00  0.00           H  
ATOM    528  CA  VAL    31      44.115  50.979  69.399  1.00  0.00           C  
ATOM    529  HA  VAL    31      44.060  50.792  70.471  1.00  0.00           H  
ATOM    530  CB  VAL    31      43.085  52.131  69.142  1.00  0.00           C  
ATOM    531  HB  VAL    31      42.094  51.798  69.450  1.00  0.00           H  
ATOM    532  CG1 VAL    31      43.319  53.303  70.111  1.00  0.00           C  
ATOM    533 HG11 VAL    31      43.234  52.944  71.137  1.00  0.00           H  
ATOM    534 HG12 VAL    31      44.331  53.693  70.006  1.00  0.00           H  
ATOM    535 HG13 VAL    31      42.591  54.086  69.901  1.00  0.00           H  
ATOM    536  CG2 VAL    31      43.048  52.727  67.759  1.00  0.00           C  
ATOM    537 HG21 VAL    31      42.293  53.513  67.741  1.00  0.00           H  
ATOM    538 HG22 VAL    31      44.083  52.984  67.533  1.00  0.00           H  
ATOM    539 HG23 VAL    31      42.807  51.830  67.190  1.00  0.00           H  
ATOM    540  C   VAL    31      43.791  49.660  68.701  1.00  0.00           C  
ATOM    541  O   VAL    31      44.265  49.428  67.620  1.00  0.00           O  
ATOM    542  N   LYS    32      43.007  48.785  69.300  1.00  0.00           N  
ATOM    543  H   LYS    32      42.544  49.065  70.153  1.00  0.00           H  
ATOM    544  CA  LYS    32      42.756  47.369  68.916  1.00  0.00           C  
ATOM    545  HA  LYS    32      43.674  47.002  68.457  1.00  0.00           H  
ATOM    546  CB  LYS    32      42.503  46.459  70.139  1.00  0.00           C  
ATOM    547  HB2 LYS    32      41.467  46.554  70.464  1.00  0.00           H  
ATOM    548  HB3 LYS    32      43.219  46.767  70.901  1.00  0.00           H  
ATOM    549  CG  LYS    32      42.552  44.930  69.902  1.00  0.00           C  
ATOM    550  HG2 LYS    32      43.432  44.791  69.274  1.00  0.00           H  
ATOM    551  HG3 LYS    32      41.682  44.777  69.262  1.00  0.00           H  
ATOM    552  CD  LYS    32      42.502  43.975  71.110  1.00  0.00           C  
ATOM    553  HD2 LYS    32      41.625  44.101  71.745  1.00  0.00           H  
ATOM    554  HD3 LYS    32      43.389  44.174  71.711  1.00  0.00           H  
ATOM    555  CE  LYS    32      42.492  42.469  70.641  1.00  0.00           C  
ATOM    556  HE2 LYS    32      43.154  42.311  69.791  1.00  0.00           H  
ATOM    557  HE3 LYS    32      41.546  42.147  70.205  1.00  0.00           H  
ATOM    558  NZ  LYS    32      42.829  41.538  71.745  1.00  0.00           N  
ATOM    559  HZ1 LYS    32      42.061  41.529  72.401  1.00  0.00           H  
ATOM    560  HZ2 LYS    32      42.875  40.575  71.444  1.00  0.00           H  
ATOM    561  HZ3 LYS    32      43.609  41.814  72.324  1.00  0.00           H  
ATOM    562  C   LYS    32      41.669  47.155  67.745  1.00  0.00           C  
ATOM    563  O   LYS    32      40.579  47.726  67.858  1.00  0.00           O  
ATOM    564  N   ALA    33      41.975  46.289  66.745  1.00  0.00           N  
ATOM    565  H   ALA    33      42.960  46.076  66.676  1.00  0.00           H  
ATOM    566  CA  ALA    33      41.233  46.118  65.507  1.00  0.00           C  
ATOM    567  HA  ALA    33      40.250  46.565  65.653  1.00  0.00           H  
ATOM    568  CB  ALA    33      41.898  46.881  64.337  1.00  0.00           C  
ATOM    569  HB1 ALA    33      41.826  47.955  64.508  1.00  0.00           H  
ATOM    570  HB2 ALA    33      42.955  46.623  64.275  1.00  0.00           H  
ATOM    571  HB3 ALA    33      41.415  46.701  63.376  1.00  0.00           H  
ATOM    572  C   ALA    33      41.004  44.603  65.322  1.00  0.00           C  
ATOM    573  O   ALA    33      41.754  43.950  64.629  1.00  0.00           O  
ATOM    574  N   THR    34      39.972  44.045  65.948  1.00  0.00           N  
ATOM    575  H   THR    34      39.245  44.573  66.408  1.00  0.00           H  
ATOM    576  CA  THR    34      39.710  42.610  65.867  1.00  0.00           C  
ATOM    577  HA  THR    34      40.572  41.955  65.742  1.00  0.00           H  
ATOM    578  CB  THR    34      38.976  42.150  67.132  1.00  0.00           C  
ATOM    579  HB  THR    34      38.006  42.631  67.255  1.00  0.00           H  
ATOM    580  CG2 THR    34      38.813  40.655  67.043  1.00  0.00           C  
ATOM    581 HG21 THR    34      38.417  40.255  67.976  1.00  0.00           H  
ATOM    582 HG22 THR    34      38.245  40.323  66.174  1.00  0.00           H  
ATOM    583 HG23 THR    34      39.839  40.309  66.915  1.00  0.00           H  
ATOM    584  OG1 THR    34      39.715  42.357  68.349  1.00  0.00           O  
ATOM    585  HG1 THR    34      40.092  41.516  68.618  1.00  0.00           H  
ATOM    586  C   THR    34      38.905  42.269  64.712  1.00  0.00           C  
ATOM    587  O   THR    34      37.742  42.659  64.573  1.00  0.00           O  
ATOM    588  N   ILE    35      39.494  41.479  63.780  1.00  0.00           N  
ATOM    589  H   ILE    35      40.480  41.319  63.933  1.00  0.00           H  
ATOM    590  CA  ILE    35      38.854  40.984  62.565  1.00  0.00           C  
ATOM    591  HA  ILE    35      38.063  41.701  62.343  1.00  0.00           H  
ATOM    592  CB  ILE    35      39.934  40.908  61.432  1.00  0.00           C  
ATOM    593  HB  ILE    35      40.797  40.342  61.782  1.00  0.00           H  
ATOM    594  CG2 ILE    35      39.371  40.306  60.094  1.00  0.00           C  
ATOM    595 HG21 ILE    35      39.094  39.272  60.297  1.00  0.00           H  
ATOM    596 HG22 ILE    35      38.532  40.908  59.745  1.00  0.00           H  
ATOM    597 HG23 ILE    35      40.165  40.145  59.364  1.00  0.00           H  
ATOM    598  CG1 ILE    35      40.333  42.329  61.090  1.00  0.00           C  
ATOM    599 HG12 ILE    35      40.791  42.740  61.989  1.00  0.00           H  
ATOM    600 HG13 ILE    35      39.485  42.908  60.726  1.00  0.00           H  
ATOM    601  CD1 ILE    35      41.401  42.471  60.009  1.00  0.00           C  
ATOM    602 HD11 ILE    35      42.267  41.843  60.219  1.00  0.00           H  
ATOM    603 HD12 ILE    35      41.049  42.315  58.990  1.00  0.00           H  
ATOM    604 HD13 ILE    35      41.753  43.502  60.038  1.00  0.00           H  
ATOM    605  C   ILE    35      38.265  39.577  62.765  1.00  0.00           C  
ATOM    606  O   ILE    35      38.965  38.776  63.365  1.00  0.00           O  
ATOM    607  N   ILE    36      36.986  39.318  62.370  1.00  0.00           N  
ATOM    608  H   ILE    36      36.364  40.076  62.131  1.00  0.00           H  
ATOM    609  CA  ILE    36      36.313  38.014  62.421  1.00  0.00           C  
ATOM    610  HA  ILE    36      36.892  37.321  63.031  1.00  0.00           H  
ATOM    611  CB  ILE    36      34.912  38.187  63.063  1.00  0.00           C  
ATOM    612  HB  ILE    36      34.407  39.033  62.595  1.00  0.00           H  
ATOM    613  CG2 ILE    36      34.140  36.893  62.892  1.00  0.00           C  
ATOM    614 HG21 ILE    36      33.972  36.570  61.865  1.00  0.00           H  
ATOM    615 HG22 ILE    36      34.748  36.112  63.350  1.00  0.00           H  
ATOM    616 HG23 ILE    36      33.179  37.040  63.384  1.00  0.00           H  
ATOM    617  CG1 ILE    36      34.979  38.529  64.593  1.00  0.00           C  
ATOM    618 HG12 ILE    36      35.738  37.888  65.043  1.00  0.00           H  
ATOM    619 HG13 ILE    36      34.022  38.345  65.082  1.00  0.00           H  
ATOM    620  CD1 ILE    36      35.317  39.950  64.954  1.00  0.00           C  
ATOM    621 HD11 ILE    36      36.360  40.162  64.722  1.00  0.00           H  
ATOM    622 HD12 ILE    36      34.694  40.545  64.285  1.00  0.00           H  
ATOM    623 HD13 ILE    36      35.112  40.247  65.983  1.00  0.00           H  
ATOM    624  C   ILE    36      36.298  37.348  61.052  1.00  0.00           C  
ATOM    625  O   ILE    36      35.787  38.013  60.112  1.00  0.00           O  
ATOM    626  N   THR    37      36.678  36.067  60.946  1.00  0.00           N  
ATOM    627  H   THR    37      37.060  35.690  61.802  1.00  0.00           H  
ATOM    628  CA  THR    37      36.748  35.308  59.610  1.00  0.00           C  
ATOM    629  HA  THR    37      35.998  35.745  58.950  1.00  0.00           H  
ATOM    630  CB  THR    37      38.036  35.609  58.885  1.00  0.00           C  
ATOM    631  HB  THR    37      38.185  36.678  58.738  1.00  0.00           H  
ATOM    632  CG2 THR    37      39.238  35.005  59.664  1.00  0.00           C  
ATOM    633 HG21 THR    37      39.083  33.983  60.008  1.00  0.00           H  
ATOM    634 HG22 THR    37      40.054  35.200  58.969  1.00  0.00           H  
ATOM    635 HG23 THR    37      39.465  35.648  60.514  1.00  0.00           H  
ATOM    636  OG1 THR    37      38.200  35.005  57.644  1.00  0.00           O  
ATOM    637  HG1 THR    37      38.370  34.088  57.873  1.00  0.00           H  
ATOM    638  C   THR    37      36.391  33.812  59.755  1.00  0.00           C  
ATOM    639  O   THR    37      36.513  33.126  60.806  1.00  0.00           O  
ATOM    640  N   THR    38      35.933  33.263  58.582  1.00  0.00           N  
ATOM    641  H   THR    38      35.943  33.765  57.706  1.00  0.00           H  
ATOM    642  CA  THR    38      35.691  31.835  58.406  1.00  0.00           C  
ATOM    643  HA  THR    38      35.490  31.381  59.377  1.00  0.00           H  
ATOM    644  CB  THR    38      34.442  31.696  57.570  1.00  0.00           C  
ATOM    645  HB  THR    38      34.151  30.646  57.590  1.00  0.00           H  
ATOM    646  CG2 THR    38      33.135  32.257  57.977  1.00  0.00           C  
ATOM    647 HG21 THR    38      32.654  31.592  58.693  1.00  0.00           H  
ATOM    648 HG22 THR    38      33.288  33.257  58.384  1.00  0.00           H  
ATOM    649 HG23 THR    38      32.441  32.223  57.137  1.00  0.00           H  
ATOM    650  OG1 THR    38      34.749  32.153  56.279  1.00  0.00           O  
ATOM    651  HG1 THR    38      35.024  31.347  55.835  1.00  0.00           H  
ATOM    652  C   THR    38      36.913  31.067  57.914  1.00  0.00           C  
ATOM    653  O   THR    38      37.817  31.760  57.412  1.00  0.00           O  
ATOM    654  N   PRO    39      37.040  29.760  57.966  1.00  0.00           N  
ATOM    655  CD  PRO    39      35.994  28.867  58.513  1.00  0.00           C  
ATOM    656  HD2 PRO    39      35.532  28.390  57.649  1.00  0.00           H  
ATOM    657  HD3 PRO    39      35.142  29.336  59.006  1.00  0.00           H  
ATOM    658  CG  PRO    39      36.696  27.813  59.341  1.00  0.00           C  
ATOM    659  HG2 PRO    39      36.787  28.100  60.388  1.00  0.00           H  
ATOM    660  HG3 PRO    39      36.168  26.860  59.343  1.00  0.00           H  
ATOM    661  CB  PRO    39      38.025  27.718  58.632  1.00  0.00           C  
ATOM    662  HB2 PRO    39      38.814  27.503  59.351  1.00  0.00           H  
ATOM    663  HB3 PRO    39      37.984  27.010  57.804  1.00  0.00           H  
ATOM    664  CA  PRO    39      38.328  29.100  58.052  1.00  0.00           C  
ATOM    665  HA  PRO    39      38.903  29.580  58.844  1.00  0.00           H  
ATOM    666  C   PRO    39      39.101  29.122  56.731  1.00  0.00           C  
ATOM    667  O   PRO    39      40.340  29.240  56.737  1.00  0.00           O  
ATOM    668  N   LEU    40      38.327  28.971  55.625  1.00  0.00           N  
ATOM    669  H   LEU    40      37.317  29.010  55.621  1.00  0.00           H  
ATOM    670  CA  LEU    40      38.909  28.974  54.296  1.00  0.00           C  
ATOM    671  HA  LEU    40      39.775  28.311  54.275  1.00  0.00           H  
ATOM    672  CB  LEU    40      37.825  28.559  53.280  1.00  0.00           C  
ATOM    673  HB2 LEU    40      37.007  29.279  53.279  1.00  0.00           H  
ATOM    674  HB3 LEU    40      37.426  27.606  53.628  1.00  0.00           H  
ATOM    675  CG  LEU    40      38.323  28.434  51.798  1.00  0.00           C  
ATOM    676  HG  LEU    40      38.208  29.418  51.343  1.00  0.00           H  
ATOM    677  CD1 LEU    40      39.672  27.773  51.645  1.00  0.00           C  
ATOM    678 HD11 LEU    40      39.780  26.893  52.281  1.00  0.00           H  
ATOM    679 HD12 LEU    40      39.819  27.638  50.574  1.00  0.00           H  
ATOM    680 HD13 LEU    40      40.464  28.417  52.027  1.00  0.00           H  
ATOM    681  CD2 LEU    40      37.393  27.522  51.044  1.00  0.00           C  
ATOM    682 HD21 LEU    40      36.388  27.860  51.294  1.00  0.00           H  
ATOM    683 HD22 LEU    40      37.573  27.663  49.978  1.00  0.00           H  
ATOM    684 HD23 LEU    40      37.524  26.475  51.316  1.00  0.00           H  
ATOM    685  C   LEU    40      39.408  30.429  54.025  1.00  0.00           C  
ATOM    686  O   LEU    40      40.423  30.578  53.295  1.00  0.00           O  
ATOM    687  N   ASN    41      38.651  31.415  54.550  1.00  0.00           N  
ATOM    688  H   ASN    41      37.871  31.106  55.112  1.00  0.00           H  
ATOM    689  CA  ASN    41      38.924  32.826  54.287  1.00  0.00           C  
ATOM    690  HA  ASN    41      39.234  32.945  53.249  1.00  0.00           H  
ATOM    691  CB  ASN    41      37.605  33.574  54.534  1.00  0.00           C  
ATOM    692  HB2 ASN    41      37.833  34.635  54.433  1.00  0.00           H  
ATOM    693  HB3 ASN    41      37.240  33.413  55.548  1.00  0.00           H  
ATOM    694  CG  ASN    41      36.498  33.193  53.510  1.00  0.00           C  
ATOM    695  OD1 ASN    41      36.868  32.918  52.409  1.00  0.00           O  
ATOM    696  ND2 ASN    41      35.278  33.275  53.861  1.00  0.00           N  
ATOM    697 HD21 ASN    41      35.009  33.288  54.834  1.00  0.00           H  
ATOM    698 HD22 ASN    41      34.562  32.916  53.246  1.00  0.00           H  
ATOM    699  C   ASN    41      40.051  33.477  55.166  1.00  0.00           C  
ATOM    700  O   ASN    41      40.640  34.491  54.742  1.00  0.00           O  
ATOM    701  N   GLU    42      40.438  32.809  56.222  1.00  0.00           N  
ATOM    702  H   GLU    42      39.830  32.103  56.612  1.00  0.00           H  
ATOM    703  CA  GLU    42      41.532  33.178  57.072  1.00  0.00           C  
ATOM    704  HA  GLU    42      41.479  34.243  57.298  1.00  0.00           H  
ATOM    705  CB  GLU    42      41.317  32.561  58.413  1.00  0.00           C  
ATOM    706  HB2 GLU    42      41.261  31.482  58.269  1.00  0.00           H  
ATOM    707  HB3 GLU    42      40.318  32.857  58.732  1.00  0.00           H  
ATOM    708  CG  GLU    42      42.376  32.951  59.489  1.00  0.00           C  
ATOM    709  HG2 GLU    42      41.884  33.182  60.434  1.00  0.00           H  
ATOM    710  HG3 GLU    42      42.803  33.922  59.240  1.00  0.00           H  
ATOM    711  CD  GLU    42      43.415  31.848  59.750  1.00  0.00           C  
ATOM    712  OE1 GLU    42      44.020  31.877  60.884  1.00  0.00           O  
ATOM    713  OE2 GLU    42      43.546  30.823  59.029  1.00  0.00           O  
ATOM    714  C   GLU    42      42.866  33.011  56.346  1.00  0.00           C  
ATOM    715  O   GLU    42      43.752  33.805  56.568  1.00  0.00           O  
ATOM    716  N   SER    43      42.999  31.993  55.427  1.00  0.00           N  
ATOM    717  H   SER    43      42.204  31.377  55.518  1.00  0.00           H  
ATOM    718  CA  SER    43      44.108  31.645  54.579  1.00  0.00           C  
ATOM    719  HA  SER    43      44.947  31.437  55.242  1.00  0.00           H  
ATOM    720  CB  SER    43      43.937  30.421  53.652  1.00  0.00           C  
ATOM    721  HB2 SER    43      43.631  29.526  54.194  1.00  0.00           H  
ATOM    722  HB3 SER    43      44.850  30.215  53.092  1.00  0.00           H  
ATOM    723  OG  SER    43      42.957  30.695  52.672  1.00  0.00           O  
ATOM    724  HG  SER    43      42.067  30.592  53.017  1.00  0.00           H  
ATOM    725  C   SER    43      44.439  32.915  53.816  1.00  0.00           C  
ATOM    726  O   SER    43      45.631  33.152  53.612  1.00  0.00           O  
ATOM    727  N   VAL    44      43.527  33.797  53.437  1.00  0.00           N  
ATOM    728  H   VAL    44      42.602  33.567  53.771  1.00  0.00           H  
ATOM    729  CA  VAL    44      43.790  34.971  52.596  1.00  0.00           C  
ATOM    730  HA  VAL    44      44.650  34.823  51.943  1.00  0.00           H  
ATOM    731  CB  VAL    44      42.605  35.285  51.675  1.00  0.00           C  
ATOM    732  HB  VAL    44      41.741  35.598  52.262  1.00  0.00           H  
ATOM    733  CG1 VAL    44      42.933  36.249  50.555  1.00  0.00           C  
ATOM    734 HG11 VAL    44      42.061  36.365  49.912  1.00  0.00           H  
ATOM    735 HG12 VAL    44      43.287  37.245  50.822  1.00  0.00           H  
ATOM    736 HG13 VAL    44      43.714  35.698  50.031  1.00  0.00           H  
ATOM    737  CG2 VAL    44      42.137  33.970  50.948  1.00  0.00           C  
ATOM    738 HG21 VAL    44      41.828  33.187  51.641  1.00  0.00           H  
ATOM    739 HG22 VAL    44      41.234  34.081  50.348  1.00  0.00           H  
ATOM    740 HG23 VAL    44      42.999  33.570  50.414  1.00  0.00           H  
ATOM    741  C   VAL    44      44.173  36.234  53.436  1.00  0.00           C  
ATOM    742  O   VAL    44      45.017  37.023  52.920  1.00  0.00           O  
ATOM    743  N   PHE    45      43.640  36.351  54.677  1.00  0.00           N  
ATOM    744  H   PHE    45      42.952  35.697  55.021  1.00  0.00           H  
ATOM    745  CA  PHE    45      44.188  37.301  55.622  1.00  0.00           C  
ATOM    746  HA  PHE    45      44.336  38.270  55.146  1.00  0.00           H  
ATOM    747  CB  PHE    45      43.306  37.388  56.929  1.00  0.00           C  
ATOM    748  HB2 PHE    45      43.910  38.001  57.599  1.00  0.00           H  
ATOM    749  HB3 PHE    45      43.056  36.438  57.401  1.00  0.00           H  
ATOM    750  CG  PHE    45      42.028  38.123  56.767  1.00  0.00           C  
ATOM    751  CD1 PHE    45      40.758  37.485  56.889  1.00  0.00           C  
ATOM    752  HD1 PHE    45      40.774  36.418  57.053  1.00  0.00           H  
ATOM    753  CE1 PHE    45      39.548  38.169  56.753  1.00  0.00           C  
ATOM    754  HE1 PHE    45      38.595  37.672  56.861  1.00  0.00           H  
ATOM    755  CZ  PHE    45      39.641  39.541  56.761  1.00  0.00           C  
ATOM    756  HZ  PHE    45      38.784  40.185  56.630  1.00  0.00           H  
ATOM    757  CE2 PHE    45      40.799  40.208  56.701  1.00  0.00           C  
ATOM    758  HE2 PHE    45      40.830  41.288  56.724  1.00  0.00           H  
ATOM    759  CD2 PHE    45      42.025  39.525  56.680  1.00  0.00           C  
ATOM    760  HD2 PHE    45      42.957  40.055  56.551  1.00  0.00           H  
ATOM    761  C   PHE    45      45.638  36.885  55.950  1.00  0.00           C  
ATOM    762  O   PHE    45      46.504  37.746  56.060  1.00  0.00           O  
ATOM    763  N   SER    46      45.917  35.558  56.240  1.00  0.00           N  
ATOM    764  H   SER    46      45.160  34.890  56.241  1.00  0.00           H  
ATOM    765  CA  SER    46      47.258  35.043  56.680  1.00  0.00           C  
ATOM    766  HA  SER    46      47.587  35.607  57.552  1.00  0.00           H  
ATOM    767  CB  SER    46      47.126  33.454  56.955  1.00  0.00           C  
ATOM    768  HB2 SER    46      46.614  33.074  56.071  1.00  0.00           H  
ATOM    769  HB3 SER    46      46.529  33.292  57.852  1.00  0.00           H  
ATOM    770  OG  SER    46      48.350  32.746  57.225  1.00  0.00           O  
ATOM    771  HG  SER    46      48.016  31.845  57.228  1.00  0.00           H  
ATOM    772  C   SER    46      48.365  35.301  55.621  1.00  0.00           C  
ATOM    773  O   SER    46      49.483  35.783  55.835  1.00  0.00           O  
ATOM    774  N   LYS    47      47.938  35.172  54.372  1.00  0.00           N  
ATOM    775  H   LYS    47      47.038  34.779  54.138  1.00  0.00           H  
ATOM    776  CA  LYS    47      48.683  35.535  53.145  1.00  0.00           C  
ATOM    777  HA  LYS    47      49.723  35.228  53.259  1.00  0.00           H  
ATOM    778  CB  LYS    47      48.034  34.870  51.918  1.00  0.00           C  
ATOM    779  HB2 LYS    47      47.992  35.666  51.174  1.00  0.00           H  
ATOM    780  HB3 LYS    47      47.021  34.620  52.236  1.00  0.00           H  
ATOM    781  CG  LYS    47      48.931  33.671  51.462  1.00  0.00           C  
ATOM    782  HG2 LYS    47      48.358  32.954  50.875  1.00  0.00           H  
ATOM    783  HG3 LYS    47      49.318  33.129  52.324  1.00  0.00           H  
ATOM    784  CD  LYS    47      50.152  34.145  50.582  1.00  0.00           C  
ATOM    785  HD2 LYS    47      50.697  34.854  51.205  1.00  0.00           H  
ATOM    786  HD3 LYS    47      49.793  34.616  49.668  1.00  0.00           H  
ATOM    787  CE  LYS    47      50.947  32.855  50.250  1.00  0.00           C  
ATOM    788  HE2 LYS    47      50.233  32.121  49.876  1.00  0.00           H  
ATOM    789  HE3 LYS    47      51.388  32.462  51.166  1.00  0.00           H  
ATOM    790  NZ  LYS    47      51.975  33.106  49.250  1.00  0.00           N  
ATOM    791  HZ1 LYS    47      51.648  33.585  48.423  1.00  0.00           H  
ATOM    792  HZ2 LYS    47      52.670  33.739  49.619  1.00  0.00           H  
ATOM    793  HZ3 LYS    47      52.440  32.294  48.869  1.00  0.00           H  
ATOM    794  C   LYS    47      48.842  37.070  52.928  1.00  0.00           C  
ATOM    795  O   LYS    47      49.905  37.433  52.399  1.00  0.00           O  
ATOM    796  N   ALA    48      47.901  37.856  53.316  1.00  0.00           N  
ATOM    797  H   ALA    48      46.973  37.501  53.500  1.00  0.00           H  
ATOM    798  CA  ALA    48      48.134  39.275  53.498  1.00  0.00           C  
ATOM    799  HA  ALA    48      48.490  39.681  52.552  1.00  0.00           H  
ATOM    800  CB  ALA    48      46.811  39.979  53.704  1.00  0.00           C  
ATOM    801  HB1 ALA    48      46.387  39.722  54.674  1.00  0.00           H  
ATOM    802  HB2 ALA    48      46.912  41.059  53.604  1.00  0.00           H  
ATOM    803  HB3 ALA    48      46.164  39.643  52.893  1.00  0.00           H  
ATOM    804  C   ALA    48      49.149  39.546  54.670  1.00  0.00           C  
ATOM    805  O   ALA    48      50.009  40.306  54.464  1.00  0.00           O  
ATOM    806  N   ILE    49      49.092  38.825  55.788  1.00  0.00           N  
ATOM    807  H   ILE    49      48.417  38.083  55.899  1.00  0.00           H  
ATOM    808  CA  ILE    49      50.101  38.975  56.839  1.00  0.00           C  
ATOM    809  HA  ILE    49      50.047  40.026  57.122  1.00  0.00           H  
ATOM    810  CB  ILE    49      49.622  38.255  58.205  1.00  0.00           C  
ATOM    811  HB  ILE    49      49.724  37.200  57.954  1.00  0.00           H  
ATOM    812  CG2 ILE    49      50.549  38.592  59.296  1.00  0.00           C  
ATOM    813 HG21 ILE    49      51.576  38.262  59.139  1.00  0.00           H  
ATOM    814 HG22 ILE    49      50.472  39.650  59.544  1.00  0.00           H  
ATOM    815 HG23 ILE    49      50.170  38.070  60.175  1.00  0.00           H  
ATOM    816  CG1 ILE    49      48.203  38.383  58.762  1.00  0.00           C  
ATOM    817 HG12 ILE    49      48.088  38.026  59.786  1.00  0.00           H  
ATOM    818 HG13 ILE    49      47.593  37.733  58.134  1.00  0.00           H  
ATOM    819  CD1 ILE    49      47.666  39.836  58.643  1.00  0.00           C  
ATOM    820 HD11 ILE    49      46.629  39.829  58.980  1.00  0.00           H  
ATOM    821 HD12 ILE    49      48.345  40.513  59.162  1.00  0.00           H  
ATOM    822 HD13 ILE    49      47.787  40.194  57.621  1.00  0.00           H  
ATOM    823  C   ILE    49      51.563  38.650  56.364  1.00  0.00           C  
ATOM    824  O   ILE    49      52.476  39.291  56.776  1.00  0.00           O  
ATOM    825  N   GLN    50      51.671  37.631  55.511  1.00  0.00           N  
ATOM    826  H   GLN    50      50.786  37.168  55.362  1.00  0.00           H  
ATOM    827  CA  GLN    50      52.920  37.066  54.926  1.00  0.00           C  
ATOM    828  HA  GLN    50      53.683  36.849  55.673  1.00  0.00           H  
ATOM    829  CB  GLN    50      52.609  35.705  54.244  1.00  0.00           C  
ATOM    830  HB2 GLN    50      51.780  35.885  53.560  1.00  0.00           H  
ATOM    831  HB3 GLN    50      52.182  35.019  54.975  1.00  0.00           H  
ATOM    832  CG  GLN    50      53.763  34.994  53.606  1.00  0.00           C  
ATOM    833  HG2 GLN    50      54.603  35.089  54.293  1.00  0.00           H  
ATOM    834  HG3 GLN    50      54.092  35.438  52.666  1.00  0.00           H  
ATOM    835  CD  GLN    50      53.479  33.523  53.248  1.00  0.00           C  
ATOM    836  OE1 GLN    50      52.337  33.135  53.203  1.00  0.00           O  
ATOM    837  NE2 GLN    50      54.530  32.746  53.052  1.00  0.00           N  
ATOM    838 HE21 GLN    50      54.609  31.906  52.497  1.00  0.00           H  
ATOM    839 HE22 GLN    50      55.420  33.173  53.266  1.00  0.00           H  
ATOM    840  C   GLN    50      53.521  38.065  53.925  1.00  0.00           C  
ATOM    841  O   GLN    50      54.636  38.419  54.089  1.00  0.00           O  
ATOM    842  N   ARG    51      52.737  38.675  53.017  1.00  0.00           N  
ATOM    843  H   ARG    51      51.812  38.310  52.840  1.00  0.00           H  
ATOM    844  CA  ARG    51      53.160  39.683  52.111  1.00  0.00           C  
ATOM    845  HA  ARG    51      54.006  39.325  51.524  1.00  0.00           H  
ATOM    846  CB  ARG    51      51.952  39.859  51.125  1.00  0.00           C  
ATOM    847  HB2 ARG    51      51.952  40.863  50.701  1.00  0.00           H  
ATOM    848  HB3 ARG    51      50.999  39.889  51.654  1.00  0.00           H  
ATOM    849  CG  ARG    51      51.723  38.723  50.185  1.00  0.00           C  
ATOM    850  HG2 ARG    51      51.854  37.764  50.686  1.00  0.00           H  
ATOM    851  HG3 ARG    51      52.518  38.896  49.460  1.00  0.00           H  
ATOM    852  CD  ARG    51      50.303  38.761  49.597  1.00  0.00           C  
ATOM    853  HD2 ARG    51      50.196  39.749  49.151  1.00  0.00           H  
ATOM    854  HD3 ARG    51      49.599  38.625  50.417  1.00  0.00           H  
ATOM    855  NE  ARG    51      50.024  37.746  48.529  1.00  0.00           N  
ATOM    856  HE  ARG    51      50.832  37.317  48.101  1.00  0.00           H  
ATOM    857  CZ  ARG    51      48.853  37.284  48.131  1.00  0.00           C  
ATOM    858  NH1 ARG    51      48.905  36.307  47.279  1.00  0.00           N  
ATOM    859 HH11 ARG    51      49.805  35.939  47.006  1.00  0.00           H  
ATOM    860 HH12 ARG    51      48.068  35.748  47.196  1.00  0.00           H  
ATOM    861  NH2 ARG    51      47.667  37.637  48.566  1.00  0.00           N  
ATOM    862 HH21 ARG    51      46.859  37.170  48.179  1.00  0.00           H  
ATOM    863 HH22 ARG    51      47.658  38.376  49.255  1.00  0.00           H  
ATOM    864  C   ARG    51      53.530  40.924  52.874  1.00  0.00           C  
ATOM    865  O   ARG    51      54.549  41.517  52.554  1.00  0.00           O  
ATOM    866  N   ASN    52      52.762  41.323  53.883  1.00  0.00           N  
ATOM    867  H   ASN    52      51.922  40.813  54.116  1.00  0.00           H  
ATOM    868  CA  ASN    52      53.030  42.521  54.649  1.00  0.00           C  
ATOM    869  HA  ASN    52      53.213  43.300  53.908  1.00  0.00           H  
ATOM    870  CB  ASN    52      51.733  43.003  55.345  1.00  0.00           C  
ATOM    871  HB2 ASN    52      51.963  43.918  55.892  1.00  0.00           H  
ATOM    872  HB3 ASN    52      51.511  42.143  55.976  1.00  0.00           H  
ATOM    873  CG  ASN    52      50.472  43.338  54.533  1.00  0.00           C  
ATOM    874  OD1 ASN    52      50.481  43.439  53.294  1.00  0.00           O  
ATOM    875  ND2 ASN    52      49.371  43.501  55.168  1.00  0.00           N  
ATOM    876 HD21 ASN    52      48.567  43.486  54.557  1.00  0.00           H  
ATOM    877 HD22 ASN    52      49.268  43.318  56.156  1.00  0.00           H  
ATOM    878  C   ASN    52      54.195  42.395  55.634  1.00  0.00           C  
ATOM    879  O   ASN    52      54.275  43.263  56.553  1.00  0.00           O  
ATOM    880  N   LYS    53      55.119  41.362  55.541  1.00  0.00           N  
ATOM    881  H   LYS    53      54.980  40.664  54.825  1.00  0.00           H  
ATOM    882  CA  LYS    53      56.343  41.379  56.432  1.00  0.00           C  
ATOM    883  HA  LYS    53      56.045  41.716  57.425  1.00  0.00           H  
ATOM    884  CB  LYS    53      56.896  39.950  56.597  1.00  0.00           C  
ATOM    885  HB2 LYS    53      57.765  39.936  57.255  1.00  0.00           H  
ATOM    886  HB3 LYS    53      57.066  39.544  55.600  1.00  0.00           H  
ATOM    887  CG  LYS    53      55.882  38.999  57.237  1.00  0.00           C  
ATOM    888  HG2 LYS    53      54.935  39.062  56.702  1.00  0.00           H  
ATOM    889  HG3 LYS    53      55.551  39.442  58.176  1.00  0.00           H  
ATOM    890  CD  LYS    53      56.182  37.506  57.364  1.00  0.00           C  
ATOM    891  HD2 LYS    53      55.306  36.973  57.735  1.00  0.00           H  
ATOM    892  HD3 LYS    53      57.052  37.380  58.009  1.00  0.00           H  
ATOM    893  CE  LYS    53      56.605  36.903  56.018  1.00  0.00           C  
ATOM    894  HE2 LYS    53      57.503  37.439  55.711  1.00  0.00           H  
ATOM    895  HE3 LYS    53      55.820  36.955  55.263  1.00  0.00           H  
ATOM    896  NZ  LYS    53      57.077  35.465  56.239  1.00  0.00           N  
ATOM    897  HZ1 LYS    53      57.697  35.089  55.536  1.00  0.00           H  
ATOM    898  HZ2 LYS    53      57.690  35.496  57.041  1.00  0.00           H  
ATOM    899  HZ3 LYS    53      56.353  34.765  56.316  1.00  0.00           H  
ATOM    900  C   LYS    53      57.438  42.308  55.903  1.00  0.00           C  
ATOM    901  O   LYS    53      57.451  42.634  54.683  1.00  0.00           O  
ATOM    902  N   GLN    54      58.397  42.680  56.793  1.00  0.00           N  
ATOM    903  H   GLN    54      58.333  42.286  57.720  1.00  0.00           H  
ATOM    904  CA  GLN    54      59.550  43.417  56.357  1.00  0.00           C  
ATOM    905  HA  GLN    54      60.201  43.635  57.204  1.00  0.00           H  
ATOM    906  CB  GLN    54      60.387  42.496  55.422  1.00  0.00           C  
ATOM    907  HB2 GLN    54      61.301  43.036  55.176  1.00  0.00           H  
ATOM    908  HB3 GLN    54      59.913  42.328  54.455  1.00  0.00           H  
ATOM    909  CG  GLN    54      60.826  41.183  56.033  1.00  0.00           C  
ATOM    910  HG2 GLN    54      60.150  40.329  55.974  1.00  0.00           H  
ATOM    911  HG3 GLN    54      61.038  41.319  57.093  1.00  0.00           H  
ATOM    912  CD  GLN    54      62.072  40.712  55.266  1.00  0.00           C  
ATOM    913  OE1 GLN    54      62.089  40.719  54.061  1.00  0.00           O  
ATOM    914  NE2 GLN    54      62.930  40.068  56.017  1.00  0.00           N  
ATOM    915 HE21 GLN    54      63.835  39.946  55.587  1.00  0.00           H  
ATOM    916 HE22 GLN    54      62.888  40.126  57.024  1.00  0.00           H  
ATOM    917  C   GLN    54      59.214  44.844  55.775  1.00  0.00           C  
ATOM    918  O   GLN    54      59.951  45.371  54.948  1.00  0.00           O  
ATOM    919  N   LEU    55      58.097  45.409  56.276  1.00  0.00           N  
ATOM    920  H   LEU    55      57.606  44.937  57.021  1.00  0.00           H  
ATOM    921  CA  LEU    55      57.668  46.773  55.871  1.00  0.00           C  
ATOM    922  HA  LEU    55      58.486  47.293  55.373  1.00  0.00           H  
ATOM    923  CB  LEU    55      56.641  46.492  54.757  1.00  0.00           C  
ATOM    924  HB2 LEU    55      55.686  46.223  55.208  1.00  0.00           H  
ATOM    925  HB3 LEU    55      57.026  45.687  54.131  1.00  0.00           H  
ATOM    926  CG  LEU    55      56.265  47.735  53.988  1.00  0.00           C  
ATOM    927  HG  LEU    55      55.805  48.553  54.542  1.00  0.00           H  
ATOM    928  CD1 LEU    55      57.478  48.422  53.356  1.00  0.00           C  
ATOM    929 HD11 LEU    55      58.270  47.752  53.020  1.00  0.00           H  
ATOM    930 HD12 LEU    55      57.088  49.115  52.611  1.00  0.00           H  
ATOM    931 HD13 LEU    55      57.999  49.001  54.119  1.00  0.00           H  
ATOM    932  CD2 LEU    55      55.396  47.333  52.806  1.00  0.00           C  
ATOM    933 HD21 LEU    55      55.842  46.704  52.036  1.00  0.00           H  
ATOM    934 HD22 LEU    55      54.520  46.921  53.307  1.00  0.00           H  
ATOM    935 HD23 LEU    55      55.078  48.260  52.330  1.00  0.00           H  
ATOM    936  C   LEU    55      57.097  47.713  56.968  1.00  0.00           C  
ATOM    937  O   LEU    55      57.113  48.945  56.817  1.00  0.00           O  
ATOM    938  N   GLY    56      56.586  47.122  58.067  1.00  0.00           N  
ATOM    939  H   GLY    56      56.662  46.115  58.056  1.00  0.00           H  
ATOM    940  CA  GLY    56      56.281  47.790  59.339  1.00  0.00           C  
ATOM    941  HA2 GLY    56      56.001  48.833  59.190  1.00  0.00           H  
ATOM    942  HA3 GLY    56      57.213  47.635  59.882  1.00  0.00           H  
ATOM    943  C   GLY    56      55.208  46.971  60.112  1.00  0.00           C  
ATOM    944  O   GLY    56      54.368  46.342  59.492  1.00  0.00           O  
ATOM    945  N   ILE    57      55.281  47.125  61.445  1.00  0.00           N  
ATOM    946  H   ILE    57      56.029  47.711  61.788  1.00  0.00           H  
ATOM    947  CA  ILE    57      54.333  46.549  62.378  1.00  0.00           C  
ATOM    948  HA  ILE    57      53.442  46.396  61.768  1.00  0.00           H  
ATOM    949  CB  ILE    57      54.795  45.134  62.902  1.00  0.00           C  
ATOM    950  HB  ILE    57      53.865  44.653  63.206  1.00  0.00           H  
ATOM    951  CG2 ILE    57      55.391  44.237  61.896  1.00  0.00           C  
ATOM    952 HG21 ILE    57      55.413  43.237  62.330  1.00  0.00           H  
ATOM    953 HG22 ILE    57      54.727  44.272  61.032  1.00  0.00           H  
ATOM    954 HG23 ILE    57      56.285  44.573  61.372  1.00  0.00           H  
ATOM    955  CG1 ILE    57      55.784  45.282  64.068  1.00  0.00           C  
ATOM    956 HG12 ILE    57      56.365  46.175  63.839  1.00  0.00           H  
ATOM    957 HG13 ILE    57      56.590  44.560  63.944  1.00  0.00           H  
ATOM    958  CD1 ILE    57      55.241  45.162  65.458  1.00  0.00           C  
ATOM    959 HD11 ILE    57      54.450  45.902  65.574  1.00  0.00           H  
ATOM    960 HD12 ILE    57      54.782  44.179  65.563  1.00  0.00           H  
ATOM    961 HD13 ILE    57      56.001  45.210  66.238  1.00  0.00           H  
ATOM    962  C   ILE    57      53.855  47.457  63.475  1.00  0.00           C  
ATOM    963  O   ILE    57      54.567  48.366  63.922  1.00  0.00           O  
ATOM    964  N   GLU    58      52.610  47.200  64.043  1.00  0.00           N  
ATOM    965  H   GLU    58      52.087  46.357  63.855  1.00  0.00           H  
ATOM    966  CA  GLU    58      51.858  48.223  64.795  1.00  0.00           C  
ATOM    967  HA  GLU    58      52.550  48.859  65.348  1.00  0.00           H  
ATOM    968  CB  GLU    58      50.989  48.990  63.783  1.00  0.00           C  
ATOM    969  HB2 GLU    58      50.345  49.655  64.359  1.00  0.00           H  
ATOM    970  HB3 GLU    58      50.357  48.370  63.147  1.00  0.00           H  
ATOM    971  CG  GLU    58      51.624  50.037  62.892  1.00  0.00           C  
ATOM    972  HG2 GLU    58      50.797  50.438  62.305  1.00  0.00           H  
ATOM    973  HG3 GLU    58      52.233  49.540  62.137  1.00  0.00           H  
ATOM    974  CD  GLU    58      52.269  51.175  63.608  1.00  0.00           C  
ATOM    975  OE1 GLU    58      52.281  51.294  64.802  1.00  0.00           O  
ATOM    976  OE2 GLU    58      52.803  52.086  62.898  1.00  0.00           O  
ATOM    977  C   GLU    58      50.962  47.613  65.883  1.00  0.00           C  
ATOM    978  O   GLU    58      50.962  46.412  66.014  1.00  0.00           O  
ATOM    979  N   ILE    59      50.141  48.441  66.580  1.00  0.00           N  
ATOM    980  H   ILE    59      50.126  49.450  66.545  1.00  0.00           H  
ATOM    981  CA  ILE    59      49.432  47.903  67.714  1.00  0.00           C  
ATOM    982  HA  ILE    59      49.518  46.818  67.668  1.00  0.00           H  
ATOM    983  CB  ILE    59      50.025  48.417  69.072  1.00  0.00           C  
ATOM    984  HB  ILE    59      49.254  48.355  69.840  1.00  0.00           H  
ATOM    985  CG2 ILE    59      51.024  47.308  69.486  1.00  0.00           C  
ATOM    986 HG21 ILE    59      51.852  47.378  68.781  1.00  0.00           H  
ATOM    987 HG22 ILE    59      51.343  47.386  70.525  1.00  0.00           H  
ATOM    988 HG23 ILE    59      50.588  46.310  69.437  1.00  0.00           H  
ATOM    989  CG1 ILE    59      50.670  49.798  69.113  1.00  0.00           C  
ATOM    990 HG12 ILE    59      49.948  50.598  68.949  1.00  0.00           H  
ATOM    991 HG13 ILE    59      51.557  49.914  68.491  1.00  0.00           H  
ATOM    992  CD1 ILE    59      51.098  50.215  70.526  1.00  0.00           C  
ATOM    993 HD11 ILE    59      50.224  50.269  71.175  1.00  0.00           H  
ATOM    994 HD12 ILE    59      51.873  49.559  70.925  1.00  0.00           H  
ATOM    995 HD13 ILE    59      51.316  51.276  70.405  1.00  0.00           H  
ATOM    996  C   ILE    59      47.927  48.316  67.653  1.00  0.00           C  
ATOM    997  O   ILE    59      47.630  49.455  67.926  1.00  0.00           O  
ATOM    998  N   GLU    60      46.995  47.385  67.371  1.00  0.00           N  
ATOM    999  H   GLU    60      46.096  47.816  67.206  1.00  0.00           H  
ATOM   1000  CA  GLU    60      47.121  45.996  67.226  1.00  0.00           C  
ATOM   1001  HA  GLU    60      48.046  45.849  66.668  1.00  0.00           H  
ATOM   1002  CB  GLU    60      47.186  45.370  68.583  1.00  0.00           C  
ATOM   1003  HB2 GLU    60      46.413  45.825  69.203  1.00  0.00           H  
ATOM   1004  HB3 GLU    60      48.135  45.597  69.068  1.00  0.00           H  
ATOM   1005  CG  GLU    60      46.960  43.893  68.789  1.00  0.00           C  
ATOM   1006  HG2 GLU    60      46.054  43.666  68.228  1.00  0.00           H  
ATOM   1007  HG3 GLU    60      46.796  43.745  69.857  1.00  0.00           H  
ATOM   1008  CD  GLU    60      48.141  43.054  68.337  1.00  0.00           C  
ATOM   1009  OE1 GLU    60      48.609  42.143  69.050  1.00  0.00           O  
ATOM   1010  OE2 GLU    60      48.671  43.342  67.191  1.00  0.00           O  
ATOM   1011  C   GLU    60      46.023  45.402  66.332  1.00  0.00           C  
ATOM   1012  O   GLU    60      44.895  45.811  66.342  1.00  0.00           O  
ATOM   1013  N   ILE    61      46.406  44.502  65.486  1.00  0.00           N  
ATOM   1014  H   ILE    61      47.371  44.215  65.562  1.00  0.00           H  
ATOM   1015  CA  ILE    61      45.493  43.793  64.608  1.00  0.00           C  
ATOM   1016  HA  ILE    61      44.553  44.336  64.516  1.00  0.00           H  
ATOM   1017  CB  ILE    61      46.203  43.824  63.239  1.00  0.00           C  
ATOM   1018  HB  ILE    61      47.208  43.433  63.398  1.00  0.00           H  
ATOM   1019  CG2 ILE    61      45.412  42.901  62.225  1.00  0.00           C  
ATOM   1020 HG21 ILE    61      45.260  41.895  62.617  1.00  0.00           H  
ATOM   1021 HG22 ILE    61      44.478  43.427  62.027  1.00  0.00           H  
ATOM   1022 HG23 ILE    61      45.974  42.875  61.292  1.00  0.00           H  
ATOM   1023  CG1 ILE    61      46.335  45.221  62.584  1.00  0.00           C  
ATOM   1024 HG12 ILE    61      45.502  45.872  62.852  1.00  0.00           H  
ATOM   1025 HG13 ILE    61      46.329  45.222  61.494  1.00  0.00           H  
ATOM   1026  CD1 ILE    61      47.655  45.802  63.041  1.00  0.00           C  
ATOM   1027 HD11 ILE    61      48.411  45.025  62.929  1.00  0.00           H  
ATOM   1028 HD12 ILE    61      47.952  46.612  62.375  1.00  0.00           H  
ATOM   1029 HD13 ILE    61      47.701  46.138  64.077  1.00  0.00           H  
ATOM   1030  C   ILE    61      45.260  42.339  65.136  1.00  0.00           C  
ATOM   1031  O   ILE    61      46.207  41.747  65.700  1.00  0.00           O  
ATOM   1032  N   GLU    62      43.986  41.838  65.129  1.00  0.00           N  
ATOM   1033  H   GLU    62      43.228  42.372  64.730  1.00  0.00           H  
ATOM   1034  CA  GLU    62      43.743  40.502  65.725  1.00  0.00           C  
ATOM   1035  HA  GLU    62      44.669  39.930  65.780  1.00  0.00           H  
ATOM   1036  CB  GLU    62      43.213  40.694  67.132  1.00  0.00           C  
ATOM   1037  HB2 GLU    62      42.206  41.075  66.962  1.00  0.00           H  
ATOM   1038  HB3 GLU    62      43.791  41.400  67.729  1.00  0.00           H  
ATOM   1039  CG  GLU    62      42.943  39.380  67.930  1.00  0.00           C  
ATOM   1040  HG2 GLU    62      43.886  38.853  68.072  1.00  0.00           H  
ATOM   1041  HG3 GLU    62      42.264  38.746  67.359  1.00  0.00           H  
ATOM   1042  CD  GLU    62      42.204  39.643  69.213  1.00  0.00           C  
ATOM   1043  OE1 GLU    62      42.695  39.198  70.308  1.00  0.00           O  
ATOM   1044  OE2 GLU    62      41.092  40.250  69.256  1.00  0.00           O  
ATOM   1045  C   GLU    62      42.856  39.727  64.751  1.00  0.00           C  
ATOM   1046  O   GLU    62      42.112  40.364  64.022  1.00  0.00           O  
ATOM   1047  N   ILE    63      42.858  38.449  64.665  1.00  0.00           N  
ATOM   1048  H   ILE    63      43.457  37.894  65.260  1.00  0.00           H  
ATOM   1049  CA  ILE    63      42.041  37.691  63.642  1.00  0.00           C  
ATOM   1050  HA  ILE    63      41.285  38.297  63.143  1.00  0.00           H  
ATOM   1051  CB  ILE    63      42.952  37.213  62.462  1.00  0.00           C  
ATOM   1052  HB  ILE    63      43.698  36.500  62.813  1.00  0.00           H  
ATOM   1053  CG2 ILE    63      42.095  36.592  61.340  1.00  0.00           C  
ATOM   1054 HG21 ILE    63      42.689  36.026  60.623  1.00  0.00           H  
ATOM   1055 HG22 ILE    63      41.317  35.971  61.784  1.00  0.00           H  
ATOM   1056 HG23 ILE    63      41.531  37.338  60.780  1.00  0.00           H  
ATOM   1057  CG1 ILE    63      43.752  38.360  61.894  1.00  0.00           C  
ATOM   1058 HG12 ILE    63      44.488  38.750  62.597  1.00  0.00           H  
ATOM   1059 HG13 ILE    63      43.127  39.133  61.447  1.00  0.00           H  
ATOM   1060  CD1 ILE    63      44.591  37.995  60.687  1.00  0.00           C  
ATOM   1061 HD11 ILE    63      45.271  37.165  60.885  1.00  0.00           H  
ATOM   1062 HD12 ILE    63      43.843  37.657  59.970  1.00  0.00           H  
ATOM   1063 HD13 ILE    63      45.051  38.860  60.210  1.00  0.00           H  
ATOM   1064  C   ILE    63      41.380  36.495  64.265  1.00  0.00           C  
ATOM   1065  O   ILE    63      42.027  35.503  64.620  1.00  0.00           O  
ATOM   1066  N   ARG    64      40.061  36.509  64.499  1.00  0.00           N  
ATOM   1067  H   ARG    64      39.551  37.345  64.253  1.00  0.00           H  
ATOM   1068  CA  ARG    64      39.268  35.393  65.094  1.00  0.00           C  
ATOM   1069  HA  ARG    64      40.040  34.782  65.563  1.00  0.00           H  
ATOM   1070  CB  ARG    64      38.415  36.034  66.286  1.00  0.00           C  
ATOM   1071  HB2 ARG    64      37.812  35.213  66.674  1.00  0.00           H  
ATOM   1072  HB3 ARG    64      37.725  36.755  65.849  1.00  0.00           H  
ATOM   1073  CG  ARG    64      39.266  36.674  67.325  1.00  0.00           C  
ATOM   1074  HG2 ARG    64      39.884  37.474  66.916  1.00  0.00           H  
ATOM   1075  HG3 ARG    64      39.956  35.917  67.699  1.00  0.00           H  
ATOM   1076  CD  ARG    64      38.393  37.266  68.423  1.00  0.00           C  
ATOM   1077  HD2 ARG    64      37.711  36.571  68.914  1.00  0.00           H  
ATOM   1078  HD3 ARG    64      37.671  37.911  67.922  1.00  0.00           H  
ATOM   1079  NE  ARG    64      39.296  37.924  69.419  1.00  0.00           N  
ATOM   1080  HE  ARG    64      39.570  38.887  69.282  1.00  0.00           H  
ATOM   1081  CZ  ARG    64      39.591  37.424  70.655  1.00  0.00           C  
ATOM   1082  NH1 ARG    64      40.205  38.262  71.471  1.00  0.00           N  
ATOM   1083 HH11 ARG    64      40.330  38.070  72.455  1.00  0.00           H  
ATOM   1084 HH12 ARG    64      40.589  39.129  71.125  1.00  0.00           H  
ATOM   1085  NH2 ARG    64      39.183  36.301  71.072  1.00  0.00           N  
ATOM   1086 HH21 ARG    64      38.897  35.701  70.312  1.00  0.00           H  
ATOM   1087 HH22 ARG    64      39.498  36.015  71.988  1.00  0.00           H  
ATOM   1088  C   ARG    64      38.414  34.606  64.234  1.00  0.00           C  
ATOM   1089  O   ARG    64      37.779  35.116  63.304  1.00  0.00           O  
ATOM   1090  N   LEU    65      38.508  33.297  64.406  1.00  0.00           N  
ATOM   1091  H   LEU    65      39.137  32.990  65.134  1.00  0.00           H  
ATOM   1092  CA  LEU    65      37.982  32.287  63.481  1.00  0.00           C  
ATOM   1093  HA  LEU    65      37.927  32.741  62.492  1.00  0.00           H  
ATOM   1094  CB  LEU    65      38.877  31.041  63.333  1.00  0.00           C  
ATOM   1095  HB2 LEU    65      38.207  30.186  63.231  1.00  0.00           H  
ATOM   1096  HB3 LEU    65      39.400  30.846  64.269  1.00  0.00           H  
ATOM   1097  CG  LEU    65      39.884  31.028  62.245  1.00  0.00           C  
ATOM   1098  HG  LEU    65      39.352  31.332  61.344  1.00  0.00           H  
ATOM   1099  CD1 LEU    65      41.045  31.913  62.604  1.00  0.00           C  
ATOM   1100 HD11 LEU    65      40.800  32.975  62.599  1.00  0.00           H  
ATOM   1101 HD12 LEU    65      41.362  31.495  63.559  1.00  0.00           H  
ATOM   1102 HD13 LEU    65      41.911  31.701  61.977  1.00  0.00           H  
ATOM   1103  CD2 LEU    65      40.245  29.569  61.856  1.00  0.00           C  
ATOM   1104 HD21 LEU    65      40.595  29.539  60.824  1.00  0.00           H  
ATOM   1105 HD22 LEU    65      40.991  29.155  62.534  1.00  0.00           H  
ATOM   1106 HD23 LEU    65      39.403  28.880  61.927  1.00  0.00           H  
ATOM   1107  C   LEU    65      36.482  31.829  63.869  1.00  0.00           C  
ATOM   1108  O   LEU    65      36.235  31.658  65.073  1.00  0.00           O  
ATOM   1109  N   ILE    66      35.559  31.598  62.929  1.00  0.00           N  
ATOM   1110  H   ILE    66      35.791  31.871  61.984  1.00  0.00           H  
ATOM   1111  CA  ILE    66      34.296  30.940  63.299  1.00  0.00           C  
ATOM   1112  HA  ILE    66      34.404  30.284  64.162  1.00  0.00           H  
ATOM   1113  CB  ILE    66      33.141  31.947  63.466  1.00  0.00           C  
ATOM   1114  HB  ILE    66      33.043  32.454  62.506  1.00  0.00           H  
ATOM   1115  CG2 ILE    66      31.775  31.280  63.775  1.00  0.00           C  
ATOM   1116 HG21 ILE    66      31.901  30.543  64.568  1.00  0.00           H  
ATOM   1117 HG22 ILE    66      30.981  31.983  64.028  1.00  0.00           H  
ATOM   1118 HG23 ILE    66      31.450  30.752  62.879  1.00  0.00           H  
ATOM   1119  CG1 ILE    66      33.378  33.070  64.563  1.00  0.00           C  
ATOM   1120 HG12 ILE    66      34.360  33.511  64.387  1.00  0.00           H  
ATOM   1121 HG13 ILE    66      33.329  32.559  65.525  1.00  0.00           H  
ATOM   1122  CD1 ILE    66      32.354  34.247  64.596  1.00  0.00           C  
ATOM   1123 HD11 ILE    66      32.856  34.996  65.208  1.00  0.00           H  
ATOM   1124 HD12 ILE    66      32.186  34.636  63.592  1.00  0.00           H  
ATOM   1125 HD13 ILE    66      31.373  33.991  64.999  1.00  0.00           H  
ATOM   1126  C   ILE    66      33.956  29.965  62.097  1.00  0.00           C  
ATOM   1127  O   ILE    66      34.194  30.307  60.964  1.00  0.00           O  
ATOM   1128  N   LYS    67      33.418  28.723  62.368  1.00  0.00           N  
ATOM   1129  H   LYS    67      33.139  28.583  63.329  1.00  0.00           H  
ATOM   1130  CA  LYS    67      33.120  27.774  61.362  1.00  0.00           C  
ATOM   1131  HA  LYS    67      33.910  27.826  60.613  1.00  0.00           H  
ATOM   1132  CB  LYS    67      33.109  26.323  61.824  1.00  0.00           C  
ATOM   1133  HB2 LYS    67      32.785  25.780  60.936  1.00  0.00           H  
ATOM   1134  HB3 LYS    67      32.432  26.240  62.674  1.00  0.00           H  
ATOM   1135  CG  LYS    67      34.515  25.857  62.289  1.00  0.00           C  
ATOM   1136  HG2 LYS    67      34.892  26.412  63.148  1.00  0.00           H  
ATOM   1137  HG3 LYS    67      35.261  25.887  61.494  1.00  0.00           H  
ATOM   1138  CD  LYS    67      34.444  24.341  62.669  1.00  0.00           C  
ATOM   1139  HD2 LYS    67      34.261  23.769  61.759  1.00  0.00           H  
ATOM   1140  HD3 LYS    67      33.644  24.166  63.389  1.00  0.00           H  
ATOM   1141  CE  LYS    67      35.738  23.824  63.290  1.00  0.00           C  
ATOM   1142  HE2 LYS    67      35.875  24.283  64.269  1.00  0.00           H  
ATOM   1143  HE3 LYS    67      36.612  24.061  62.683  1.00  0.00           H  
ATOM   1144  NZ  LYS    67      35.677  22.372  63.455  1.00  0.00           N  
ATOM   1145  HZ1 LYS    67      35.003  22.111  64.160  1.00  0.00           H  
ATOM   1146  HZ2 LYS    67      35.281  22.018  62.596  1.00  0.00           H  
ATOM   1147  HZ3 LYS    67      36.542  21.865  63.582  1.00  0.00           H  
ATOM   1148  C   LYS    67      31.755  28.155  60.710  1.00  0.00           C  
ATOM   1149  O   LYS    67      30.745  28.584  61.266  1.00  0.00           O  
ATOM   1150  N   PHE    68      31.658  27.998  59.393  1.00  0.00           N  
ATOM   1151  H   PHE    68      32.391  27.496  58.913  1.00  0.00           H  
ATOM   1152  CA  PHE    68      30.432  28.297  58.639  1.00  0.00           C  
ATOM   1153  HA  PHE    68      29.846  29.097  59.092  1.00  0.00           H  
ATOM   1154  CB  PHE    68      30.890  28.741  57.265  1.00  0.00           C  
ATOM   1155  HB2 PHE    68      31.388  27.867  56.845  1.00  0.00           H  
ATOM   1156  HB3 PHE    68      31.690  29.418  57.564  1.00  0.00           H  
ATOM   1157  CG  PHE    68      29.798  29.392  56.434  1.00  0.00           C  
ATOM   1158  CD1 PHE    68      29.403  30.676  56.852  1.00  0.00           C  
ATOM   1159  HD1 PHE    68      29.727  31.120  57.782  1.00  0.00           H  
ATOM   1160  CE1 PHE    68      28.518  31.431  56.079  1.00  0.00           C  
ATOM   1161  HE1 PHE    68      28.036  32.308  56.484  1.00  0.00           H  
ATOM   1162  CZ  PHE    68      28.243  31.016  54.787  1.00  0.00           C  
ATOM   1163  HZ  PHE    68      27.530  31.607  54.232  1.00  0.00           H  
ATOM   1164  CE2 PHE    68      28.743  29.802  54.298  1.00  0.00           C  
ATOM   1165  HE2 PHE    68      28.591  29.493  53.274  1.00  0.00           H  
ATOM   1166  CD2 PHE    68      29.557  28.989  55.163  1.00  0.00           C  
ATOM   1167  HD2 PHE    68      30.003  28.114  54.713  1.00  0.00           H  
ATOM   1168  C   PHE    68      29.500  27.091  58.465  1.00  0.00           C  
ATOM   1169  O   PHE    68      29.913  26.054  57.881  1.00  0.00           O  
ATOM   1170  N   PRO    69      28.267  27.111  58.935  1.00  0.00           N  
ATOM   1171  CD  PRO    69      27.637  28.114  59.714  1.00  0.00           C  
ATOM   1172  HD2 PRO    69      27.665  29.048  59.153  1.00  0.00           H  
ATOM   1173  HD3 PRO    69      28.101  28.248  60.691  1.00  0.00           H  
ATOM   1174  CG  PRO    69      26.153  27.690  59.920  1.00  0.00           C  
ATOM   1175  HG2 PRO    69      25.808  28.062  60.885  1.00  0.00           H  
ATOM   1176  HG3 PRO    69      25.664  28.029  59.006  1.00  0.00           H  
ATOM   1177  CB  PRO    69      26.283  26.234  59.861  1.00  0.00           C  
ATOM   1178  HB2 PRO    69      26.733  25.834  60.769  1.00  0.00           H  
ATOM   1179  HB3 PRO    69      25.372  25.675  59.648  1.00  0.00           H  
ATOM   1180  CA  PRO    69      27.317  25.990  58.776  1.00  0.00           C  
ATOM   1181  HA  PRO    69      27.872  25.059  58.897  1.00  0.00           H  
ATOM   1182  C   PRO    69      26.707  25.879  57.367  1.00  0.00           C  
ATOM   1183  O   PRO    69      25.480  26.015  57.143  1.00  0.00           O  
ATOM   1184  N   ALA    70      27.518  25.636  56.356  1.00  0.00           N  
ATOM   1185  H   ALA    70      28.474  25.376  56.551  1.00  0.00           H  
ATOM   1186  CA  ALA    70      27.191  25.374  54.975  1.00  0.00           C  
ATOM   1187  HA  ALA    70      26.847  26.344  54.617  1.00  0.00           H  
ATOM   1188  CB  ALA    70      28.459  24.987  54.223  1.00  0.00           C  
ATOM   1189  HB1 ALA    70      28.721  23.980  54.549  1.00  0.00           H  
ATOM   1190  HB2 ALA    70      28.386  25.051  53.138  1.00  0.00           H  
ATOM   1191  HB3 ALA    70      29.229  25.709  54.495  1.00  0.00           H  
ATOM   1192  C   ALA    70      26.170  24.225  54.739  1.00  0.00           C  
ATOM   1193  O   ALA    70      25.220  24.416  53.958  1.00  0.00           O  
ATOM   1194  N   LEU    71      26.245  23.097  55.423  1.00  0.00           N  
ATOM   1195  H   LEU    71      26.906  22.982  56.178  1.00  0.00           H  
ATOM   1196  CA  LEU    71      25.448  21.899  55.177  1.00  0.00           C  
ATOM   1197  HA  LEU    71      25.518  21.705  54.107  1.00  0.00           H  
ATOM   1198  CB  LEU    71      25.943  20.592  55.886  1.00  0.00           C  
ATOM   1199  HB2 LEU    71      25.270  19.777  55.622  1.00  0.00           H  
ATOM   1200  HB3 LEU    71      25.856  20.801  56.953  1.00  0.00           H  
ATOM   1201  CG  LEU    71      27.414  20.258  55.526  1.00  0.00           C  
ATOM   1202  HG  LEU    71      28.061  21.135  55.531  1.00  0.00           H  
ATOM   1203  CD1 LEU    71      28.043  19.260  56.452  1.00  0.00           C  
ATOM   1204 HD11 LEU    71      28.991  18.878  56.073  1.00  0.00           H  
ATOM   1205 HD12 LEU    71      28.151  19.761  57.414  1.00  0.00           H  
ATOM   1206 HD13 LEU    71      27.387  18.401  56.596  1.00  0.00           H  
ATOM   1207  CD2 LEU    71      27.312  19.632  54.155  1.00  0.00           C  
ATOM   1208 HD21 LEU    71      26.646  18.770  54.194  1.00  0.00           H  
ATOM   1209 HD22 LEU    71      27.176  20.443  53.440  1.00  0.00           H  
ATOM   1210 HD23 LEU    71      28.361  19.360  54.040  1.00  0.00           H  
ATOM   1211  C   LEU    71      23.927  22.249  55.447  1.00  0.00           C  
ATOM   1212  O   LEU    71      23.072  21.953  54.631  1.00  0.00           O  
ATOM   1213  N   GLU    72      23.635  22.866  56.562  1.00  0.00           N  
ATOM   1214  H   GLU    72      24.345  23.154  57.220  1.00  0.00           H  
ATOM   1215  CA  GLU    72      22.366  23.424  56.978  1.00  0.00           C  
ATOM   1216  HA  GLU    72      21.619  22.632  56.918  1.00  0.00           H  
ATOM   1217  CB  GLU    72      22.456  23.954  58.440  1.00  0.00           C  
ATOM   1218  HB2 GLU    72      21.544  24.516  58.642  1.00  0.00           H  
ATOM   1219  HB3 GLU    72      23.242  24.684  58.631  1.00  0.00           H  
ATOM   1220  CG  GLU    72      22.618  22.959  59.613  1.00  0.00           C  
ATOM   1221  HG2 GLU    72      22.658  23.448  60.587  1.00  0.00           H  
ATOM   1222  HG3 GLU    72      23.588  22.478  59.488  1.00  0.00           H  
ATOM   1223  CD  GLU    72      21.505  21.900  59.759  1.00  0.00           C  
ATOM   1224  OE1 GLU    72      21.798  20.674  59.697  1.00  0.00           O  
ATOM   1225  OE2 GLU    72      20.333  22.278  59.924  1.00  0.00           O  
ATOM   1226  C   GLU    72      21.789  24.504  55.983  1.00  0.00           C  
ATOM   1227  O   GLU    72      20.555  24.693  56.051  1.00  0.00           O  
ATOM   1228  N   ASN    73      22.497  24.943  54.999  1.00  0.00           N  
ATOM   1229  H   ASN    73      23.453  24.626  54.929  1.00  0.00           H  
ATOM   1230  CA  ASN    73      22.128  25.834  53.880  1.00  0.00           C  
ATOM   1231  HA  ASN    73      21.067  26.075  53.944  1.00  0.00           H  
ATOM   1232  CB  ASN    73      22.900  27.143  54.106  1.00  0.00           C  
ATOM   1233  HB2 ASN    73      22.836  27.820  53.254  1.00  0.00           H  
ATOM   1234  HB3 ASN    73      23.980  27.026  54.199  1.00  0.00           H  
ATOM   1235  CG  ASN    73      22.290  27.900  55.282  1.00  0.00           C  
ATOM   1236  OD1 ASN    73      21.261  28.529  55.172  1.00  0.00           O  
ATOM   1237  ND2 ASN    73      22.915  27.826  56.419  1.00  0.00           N  
ATOM   1238 HD21 ASN    73      22.453  27.952  57.308  1.00  0.00           H  
ATOM   1239 HD22 ASN    73      23.742  27.248  56.367  1.00  0.00           H  
ATOM   1240  C   ASN    73      22.190  25.174  52.466  1.00  0.00           C  
ATOM   1241  O   ASN    73      22.133  25.934  51.479  1.00  0.00           O  
ATOM   1242  N   ASP    74      22.402  23.814  52.375  1.00  0.00           N  
ATOM   1243  H   ASP    74      22.505  23.295  53.235  1.00  0.00           H  
ATOM   1244  CA  ASP    74      22.495  22.988  51.127  1.00  0.00           C  
ATOM   1245  HA  ASP    74      22.411  21.944  51.430  1.00  0.00           H  
ATOM   1246  CB  ASP    74      21.206  23.062  50.231  1.00  0.00           C  
ATOM   1247  HB2 ASP    74      21.217  22.266  49.488  1.00  0.00           H  
ATOM   1248  HB3 ASP    74      21.246  23.984  49.651  1.00  0.00           H  
ATOM   1249  CG  ASP    74      19.885  23.023  51.022  1.00  0.00           C  
ATOM   1250  OD1 ASP    74      19.641  22.054  51.851  1.00  0.00           O  
ATOM   1251  OD2 ASP    74      19.123  24.035  50.914  1.00  0.00           O  
ATOM   1252  C   ASP    74      23.808  23.330  50.338  1.00  0.00           C  
ATOM   1253  O   ASP    74      23.951  23.056  49.160  1.00  0.00           O  
ATOM   1254  N   LEU    75      24.861  23.937  50.980  1.00  0.00           N  
ATOM   1255  H   LEU    75      24.723  24.051  51.974  1.00  0.00           H  
ATOM   1256  CA  LEU    75      26.091  24.401  50.351  1.00  0.00           C  
ATOM   1257  HA  LEU    75      25.858  24.593  49.304  1.00  0.00           H  
ATOM   1258  CB  LEU    75      26.478  25.767  50.931  1.00  0.00           C  
ATOM   1259  HB2 LEU    75      27.456  26.012  50.515  1.00  0.00           H  
ATOM   1260  HB3 LEU    75      26.536  25.719  52.018  1.00  0.00           H  
ATOM   1261  CG  LEU    75      25.587  26.915  50.580  1.00  0.00           C  
ATOM   1262  HG  LEU    75      24.568  26.558  50.734  1.00  0.00           H  
ATOM   1263  CD1 LEU    75      25.810  28.254  51.287  1.00  0.00           C  
ATOM   1264 HD11 LEU    75      24.999  28.885  50.926  1.00  0.00           H  
ATOM   1265 HD12 LEU    75      25.820  28.110  52.368  1.00  0.00           H  
ATOM   1266 HD13 LEU    75      26.742  28.726  50.975  1.00  0.00           H  
ATOM   1267  CD2 LEU    75      25.612  27.213  48.972  1.00  0.00           C  
ATOM   1268 HD21 LEU    75      25.034  26.448  48.453  1.00  0.00           H  
ATOM   1269 HD22 LEU    75      25.064  28.142  48.818  1.00  0.00           H  
ATOM   1270 HD23 LEU    75      26.655  27.276  48.660  1.00  0.00           H  
ATOM   1271  C   LEU    75      27.310  23.471  50.547  1.00  0.00           C  
ATOM   1272  O   LEU    75      27.542  23.024  51.685  1.00  0.00           O  
ATOM   1273  N   PRO    76      28.231  23.408  49.560  1.00  0.00           N  
ATOM   1274  CD  PRO    76      27.889  23.621  48.163  1.00  0.00           C  
ATOM   1275  HD2 PRO    76      28.041  24.688  48.003  1.00  0.00           H  
ATOM   1276  HD3 PRO    76      26.865  23.448  47.832  1.00  0.00           H  
ATOM   1277  CG  PRO    76      28.848  22.693  47.405  1.00  0.00           C  
ATOM   1278  HG2 PRO    76      28.520  21.658  47.315  1.00  0.00           H  
ATOM   1279  HG3 PRO    76      28.939  22.967  46.354  1.00  0.00           H  
ATOM   1280  CB  PRO    76      30.096  22.895  48.215  1.00  0.00           C  
ATOM   1281  HB2 PRO    76      30.824  22.090  48.108  1.00  0.00           H  
ATOM   1282  HB3 PRO    76      30.461  23.886  47.945  1.00  0.00           H  
ATOM   1283  CA  PRO    76      29.568  22.790  49.649  1.00  0.00           C  
ATOM   1284  HA  PRO    76      29.484  21.757  49.989  1.00  0.00           H  
ATOM   1285  C   PRO    76      30.632  23.525  50.457  1.00  0.00           C  
ATOM   1286  O   PRO    76      30.489  24.683  50.845  1.00  0.00           O  
ATOM   1287  N   GLU    77      31.784  22.937  50.904  1.00  0.00           N  
ATOM   1288  H   GLU    77      31.975  21.946  50.881  1.00  0.00           H  
ATOM   1289  CA  GLU    77      32.830  23.522  51.753  1.00  0.00           C  
ATOM   1290  HA  GLU    77      32.568  23.651  52.803  1.00  0.00           H  
ATOM   1291  CB  GLU    77      33.991  22.503  51.732  1.00  0.00           C  
ATOM   1292  HB2 GLU    77      34.919  22.868  52.172  1.00  0.00           H  
ATOM   1293  HB3 GLU    77      34.232  22.248  50.700  1.00  0.00           H  
ATOM   1294  CG  GLU    77      33.736  21.273  52.519  1.00  0.00           C  
ATOM   1295  HG2 GLU    77      34.515  20.541  52.304  1.00  0.00           H  
ATOM   1296  HG3 GLU    77      32.800  20.756  52.309  1.00  0.00           H  
ATOM   1297  CD  GLU    77      33.694  21.481  54.013  1.00  0.00           C  
ATOM   1298  OE1 GLU    77      32.898  20.877  54.757  1.00  0.00           O  
ATOM   1299  OE2 GLU    77      34.551  22.283  54.510  1.00  0.00           O  
ATOM   1300  C   GLU    77      33.526  24.845  51.307  1.00  0.00           C  
ATOM   1301  O   GLU    77      34.066  25.575  52.102  1.00  0.00           O  
ATOM   1302  N   ASP    78      33.484  25.225  49.977  1.00  0.00           N  
ATOM   1303  H   ASP    78      33.011  24.611  49.330  1.00  0.00           H  
ATOM   1304  CA  ASP    78      34.129  26.419  49.471  1.00  0.00           C  
ATOM   1305  HA  ASP    78      34.801  26.671  50.291  1.00  0.00           H  
ATOM   1306  CB  ASP    78      34.875  26.228  48.106  1.00  0.00           C  
ATOM   1307  HB2 ASP    78      35.645  25.517  48.406  1.00  0.00           H  
ATOM   1308  HB3 ASP    78      35.350  27.164  47.815  1.00  0.00           H  
ATOM   1309  CG  ASP    78      34.061  25.602  47.030  1.00  0.00           C  
ATOM   1310  OD1 ASP    78      34.687  25.382  45.952  1.00  0.00           O  
ATOM   1311  OD2 ASP    78      32.918  25.111  47.318  1.00  0.00           O  
ATOM   1312  C   ASP    78      33.219  27.652  49.308  1.00  0.00           C  
ATOM   1313  O   ASP    78      33.582  28.798  49.292  1.00  0.00           O  
ATOM   1314  N   CYS    79      31.920  27.427  49.528  1.00  0.00           N  
ATOM   1315  H   CYS    79      31.660  26.501  49.837  1.00  0.00           H  
ATOM   1316  CA  CYS    79      30.856  28.400  49.351  1.00  0.00           C  
ATOM   1317  HA  CYS    79      31.121  28.981  48.467  1.00  0.00           H  
ATOM   1318  CB  CYS    79      29.559  27.662  49.085  1.00  0.00           C  
ATOM   1319  HB2 CYS    79      28.787  28.400  48.865  1.00  0.00           H  
ATOM   1320  HB3 CYS    79      29.250  27.010  49.901  1.00  0.00           H  
ATOM   1321  SG  CYS    79      29.662  26.714  47.584  1.00  0.00           S  
ATOM   1322  HG  CYS    79      30.084  25.650  48.273  1.00  0.00           H  
ATOM   1323  C   CYS    79      30.813  29.403  50.509  1.00  0.00           C  
ATOM   1324  O   CYS    79      29.976  30.269  50.483  1.00  0.00           O  
ATOM   1325  N   GLU    80      31.780  29.375  51.461  1.00  0.00           N  
ATOM   1326  H   GLU    80      32.547  28.718  51.474  1.00  0.00           H  
ATOM   1327  CA  GLU    80      31.851  30.577  52.395  1.00  0.00           C  
ATOM   1328  HA  GLU    80      30.839  30.861  52.684  1.00  0.00           H  
ATOM   1329  CB  GLU    80      32.585  30.162  53.695  1.00  0.00           C  
ATOM   1330  HB2 GLU    80      31.949  29.388  54.125  1.00  0.00           H  
ATOM   1331  HB3 GLU    80      32.566  30.854  54.537  1.00  0.00           H  
ATOM   1332  CG  GLU    80      34.004  29.604  53.434  1.00  0.00           C  
ATOM   1333  HG2 GLU    80      34.574  30.383  52.929  1.00  0.00           H  
ATOM   1334  HG3 GLU    80      33.993  28.730  52.782  1.00  0.00           H  
ATOM   1335  CD  GLU    80      34.652  29.150  54.735  1.00  0.00           C  
ATOM   1336  OE1 GLU    80      34.234  28.149  55.380  1.00  0.00           O  
ATOM   1337  OE2 GLU    80      35.633  29.778  55.230  1.00  0.00           O  
ATOM   1338  C   GLU    80      32.489  31.795  51.858  1.00  0.00           C  
ATOM   1339  O   GLU    80      32.815  32.674  52.664  1.00  0.00           O  
ATOM   1340  N   ARG    81      32.738  31.912  50.550  1.00  0.00           N  
ATOM   1341  H   ARG    81      32.477  31.090  50.025  1.00  0.00           H  
ATOM   1342  CA  ARG    81      33.400  33.034  49.879  1.00  0.00           C  
ATOM   1343  HA  ARG    81      33.261  33.961  50.435  1.00  0.00           H  
ATOM   1344  CB  ARG    81      34.878  32.764  49.843  1.00  0.00           C  
ATOM   1345  HB2 ARG    81      35.077  31.965  49.129  1.00  0.00           H  
ATOM   1346  HB3 ARG    81      35.158  32.483  50.858  1.00  0.00           H  
ATOM   1347  CG  ARG    81      35.619  34.117  49.464  1.00  0.00           C  
ATOM   1348  HG2 ARG    81      35.661  34.785  50.324  1.00  0.00           H  
ATOM   1349  HG3 ARG    81      35.033  34.563  48.661  1.00  0.00           H  
ATOM   1350  CD  ARG    81      37.087  34.012  48.983  1.00  0.00           C  
ATOM   1351  HD2 ARG    81      37.682  34.925  48.982  1.00  0.00           H  
ATOM   1352  HD3 ARG    81      36.928  33.515  48.025  1.00  0.00           H  
ATOM   1353  NE  ARG    81      37.908  33.098  49.793  1.00  0.00           N  
ATOM   1354  HE  ARG    81      37.561  32.933  50.726  1.00  0.00           H  
ATOM   1355  CZ  ARG    81      38.972  32.414  49.433  1.00  0.00           C  
ATOM   1356  NH1 ARG    81      39.474  31.608  50.350  1.00  0.00           N  
ATOM   1357 HH11 ARG    81      40.205  30.973  50.064  1.00  0.00           H  
ATOM   1358 HH12 ARG    81      39.284  31.622  51.342  1.00  0.00           H  
ATOM   1359  NH2 ARG    81      39.550  32.524  48.291  1.00  0.00           N  
ATOM   1360 HH21 ARG    81      39.225  33.236  47.652  1.00  0.00           H  
ATOM   1361 HH22 ARG    81      40.326  31.957  47.983  1.00  0.00           H  
ATOM   1362  C   ARG    81      32.779  33.354  48.452  1.00  0.00           C  
ATOM   1363  O   ARG    81      32.744  32.483  47.564  1.00  0.00           O  
ATOM   1364  N   LEU    82      32.335  34.592  48.238  1.00  0.00           N  
ATOM   1365  H   LEU    82      32.348  35.162  49.072  1.00  0.00           H  
ATOM   1366  CA  LEU    82      31.625  35.072  47.022  1.00  0.00           C  
ATOM   1367  HA  LEU    82      30.683  34.527  46.957  1.00  0.00           H  
ATOM   1368  CB  LEU    82      31.368  36.590  47.274  1.00  0.00           C  
ATOM   1369  HB2 LEU    82      32.344  37.069  47.199  1.00  0.00           H  
ATOM   1370  HB3 LEU    82      31.107  36.648  48.331  1.00  0.00           H  
ATOM   1371  CG  LEU    82      30.339  37.317  46.482  1.00  0.00           C  
ATOM   1372  HG  LEU    82      30.698  37.361  45.454  1.00  0.00           H  
ATOM   1373  CD1 LEU    82      28.946  36.633  46.518  1.00  0.00           C  
ATOM   1374 HD11 LEU    82      28.322  37.123  45.771  1.00  0.00           H  
ATOM   1375 HD12 LEU    82      29.054  35.565  46.334  1.00  0.00           H  
ATOM   1376 HD13 LEU    82      28.679  36.739  47.569  1.00  0.00           H  
ATOM   1377  CD2 LEU    82      30.167  38.731  46.966  1.00  0.00           C  
ATOM   1378 HD21 LEU    82      30.393  38.868  48.024  1.00  0.00           H  
ATOM   1379 HD22 LEU    82      30.885  39.392  46.482  1.00  0.00           H  
ATOM   1380 HD23 LEU    82      29.182  39.165  46.788  1.00  0.00           H  
ATOM   1381  C   LEU    82      32.486  34.818  45.769  1.00  0.00           C  
ATOM   1382  O   LEU    82      31.924  34.594  44.677  1.00  0.00           O  
ATOM   1383  N   ASP    83      33.826  34.795  45.878  1.00  0.00           N  
ATOM   1384  H   ASP    83      34.291  35.107  46.719  1.00  0.00           H  
ATOM   1385  CA  ASP    83      34.715  34.546  44.721  1.00  0.00           C  
ATOM   1386  HA  ASP    83      34.248  35.010  43.852  1.00  0.00           H  
ATOM   1387  CB  ASP    83      36.155  35.092  45.006  1.00  0.00           C  
ATOM   1388  HB2 ASP    83      36.619  35.340  44.051  1.00  0.00           H  
ATOM   1389  HB3 ASP    83      36.610  34.281  45.575  1.00  0.00           H  
ATOM   1390  CG  ASP    83      36.141  36.427  45.810  1.00  0.00           C  
ATOM   1391  OD1 ASP    83      36.910  36.466  46.837  1.00  0.00           O  
ATOM   1392  OD2 ASP    83      35.367  37.381  45.521  1.00  0.00           O  
ATOM   1393  C   ASP    83      34.804  33.068  44.382  1.00  0.00           C  
ATOM   1394  O   ASP    83      35.150  32.645  43.245  1.00  0.00           O  
ATOM   1395  N   LEU    84      34.437  32.199  45.264  1.00  0.00           N  
ATOM   1396  H   LEU    84      34.113  32.554  46.152  1.00  0.00           H  
ATOM   1397  CA  LEU    84      34.456  30.728  45.202  1.00  0.00           C  
ATOM   1398  HA  LEU    84      34.990  30.388  44.315  1.00  0.00           H  
ATOM   1399  CB  LEU    84      35.037  30.124  46.438  1.00  0.00           C  
ATOM   1400  HB2 LEU    84      35.026  29.052  46.244  1.00  0.00           H  
ATOM   1401  HB3 LEU    84      34.377  30.242  47.298  1.00  0.00           H  
ATOM   1402  CG  LEU    84      36.444  30.535  46.805  1.00  0.00           C  
ATOM   1403  HG  LEU    84      36.437  31.605  47.012  1.00  0.00           H  
ATOM   1404  CD1 LEU    84      36.975  29.843  47.986  1.00  0.00           C  
ATOM   1405 HD11 LEU    84      37.997  30.134  48.229  1.00  0.00           H  
ATOM   1406 HD12 LEU    84      36.413  30.128  48.876  1.00  0.00           H  
ATOM   1407 HD13 LEU    84      36.955  28.770  47.791  1.00  0.00           H  
ATOM   1408  CD2 LEU    84      37.399  30.385  45.696  1.00  0.00           C  
ATOM   1409 HD21 LEU    84      37.060  30.756  44.729  1.00  0.00           H  
ATOM   1410 HD22 LEU    84      38.149  31.151  45.890  1.00  0.00           H  
ATOM   1411 HD23 LEU    84      37.706  29.341  45.630  1.00  0.00           H  
ATOM   1412  C   LEU    84      33.053  30.156  44.877  1.00  0.00           C  
ATOM   1413  O   LEU    84      32.988  29.168  44.153  1.00  0.00           O  
ATOM   1414  N   ILE    85      31.922  30.671  45.308  1.00  0.00           N  
ATOM   1415  H   ILE    85      31.986  31.493  45.892  1.00  0.00           H  
ATOM   1416  CA  ILE    85      30.592  30.120  45.065  1.00  0.00           C  
ATOM   1417  HA  ILE    85      30.744  29.045  45.166  1.00  0.00           H  
ATOM   1418  CB  ILE    85      29.614  30.649  46.119  1.00  0.00           C  
ATOM   1419  HB  ILE    85      30.106  30.466  47.074  1.00  0.00           H  
ATOM   1420  CG2 ILE    85      29.545  32.197  45.993  1.00  0.00           C  
ATOM   1421 HG21 ILE    85      29.077  32.555  45.076  1.00  0.00           H  
ATOM   1422 HG22 ILE    85      28.979  32.625  46.820  1.00  0.00           H  
ATOM   1423 HG23 ILE    85      30.569  32.545  46.127  1.00  0.00           H  
ATOM   1424  CG1 ILE    85      28.242  29.977  46.217  1.00  0.00           C  
ATOM   1425 HG12 ILE    85      28.412  28.905  46.312  1.00  0.00           H  
ATOM   1426 HG13 ILE    85      27.656  30.109  45.308  1.00  0.00           H  
ATOM   1427  CD1 ILE    85      27.405  30.476  47.450  1.00  0.00           C  
ATOM   1428 HD11 ILE    85      27.000  31.468  47.252  1.00  0.00           H  
ATOM   1429 HD12 ILE    85      26.557  29.812  47.620  1.00  0.00           H  
ATOM   1430 HD13 ILE    85      28.020  30.533  48.348  1.00  0.00           H  
ATOM   1431  C   ILE    85      30.115  30.291  43.572  1.00  0.00           C  
ATOM   1432  O   ILE    85      30.288  31.391  42.933  1.00  0.00           O  
ATOM   1433  N   PRO    86      29.409  29.307  43.013  1.00  0.00           N  
ATOM   1434  CD  PRO    86      29.041  28.022  43.655  1.00  0.00           C  
ATOM   1435  HD2 PRO    86      28.288  28.119  44.437  1.00  0.00           H  
ATOM   1436  HD3 PRO    86      30.004  27.667  44.024  1.00  0.00           H  
ATOM   1437  CG  PRO    86      28.627  27.131  42.553  1.00  0.00           C  
ATOM   1438  HG2 PRO    86      29.478  26.493  42.313  1.00  0.00           H  
ATOM   1439  HG3 PRO    86      27.825  26.483  42.905  1.00  0.00           H  
ATOM   1440  CB  PRO    86      28.274  28.073  41.368  1.00  0.00           C  
ATOM   1441  HB2 PRO    86      28.549  27.793  40.350  1.00  0.00           H  
ATOM   1442  HB3 PRO    86      27.185  28.031  41.392  1.00  0.00           H  
ATOM   1443  CA  PRO    86      28.919  29.371  41.667  1.00  0.00           C  
ATOM   1444  HA  PRO    86      29.805  29.409  41.032  1.00  0.00           H  
ATOM   1445  C   PRO    86      27.870  30.483  41.416  1.00  0.00           C  
ATOM   1446  O   PRO    86      27.027  30.707  42.260  1.00  0.00           O  
ATOM   1447  N   THR    87      27.809  31.067  40.224  1.00  0.00           N  
ATOM   1448  H   THR    87      28.454  30.725  39.526  1.00  0.00           H  
ATOM   1449  CA  THR    87      26.692  31.952  39.790  1.00  0.00           C  
ATOM   1450  HA  THR    87      26.576  32.724  40.551  1.00  0.00           H  
ATOM   1451  CB  THR    87      26.997  32.550  38.381  1.00  0.00           C  
ATOM   1452  HB  THR    87      26.349  33.426  38.378  1.00  0.00           H  
ATOM   1453  CG2 THR    87      28.430  32.722  37.957  1.00  0.00           C  
ATOM   1454 HG21 THR    87      28.942  33.316  38.714  1.00  0.00           H  
ATOM   1455 HG22 THR    87      28.883  31.731  37.965  1.00  0.00           H  
ATOM   1456 HG23 THR    87      28.407  33.267  37.014  1.00  0.00           H  
ATOM   1457  OG1 THR    87      26.429  31.688  37.458  1.00  0.00           O  
ATOM   1458  HG1 THR    87      26.408  32.173  36.630  1.00  0.00           H  
ATOM   1459  C   THR    87      25.306  31.286  39.810  1.00  0.00           C  
ATOM   1460  O   THR    87      24.369  32.014  39.790  1.00  0.00           O  
ATOM   1461  N   GLH    88      25.103  29.983  39.867  1.00  0.00           N  
ATOM   1462  H   GLH    88      25.879  29.345  39.758  1.00  0.00           H  
ATOM   1463  CA  GLH    88      23.794  29.271  39.989  1.00  0.00           C  
ATOM   1464  HA  GLH    88      22.998  29.919  39.621  1.00  0.00           H  
ATOM   1465  CB  GLH    88      23.745  28.000  39.110  1.00  0.00           C  
ATOM   1466  HB2 GLH    88      22.764  27.553  39.272  1.00  0.00           H  
ATOM   1467  HB3 GLH    88      23.943  28.143  38.048  1.00  0.00           H  
ATOM   1468  CG  GLH    88      24.634  26.817  39.614  1.00  0.00           C  
ATOM   1469  HG2 GLH    88      24.559  26.624  40.684  1.00  0.00           H  
ATOM   1470  HG3 GLH    88      24.260  25.936  39.094  1.00  0.00           H  
ATOM   1471  CD  GLH    88      26.089  26.859  39.331  1.00  0.00           C  
ATOM   1472  OE1 GLH    88      26.692  27.814  38.738  1.00  0.00           O  
ATOM   1473  OE2 GLH    88      26.879  25.809  39.736  1.00  0.00           O  
ATOM   1474  HE2 GLH    88      26.397  25.068  40.111  1.00  0.00           H  
ATOM   1475  C   GLH    88      23.508  28.922  41.464  1.00  0.00           C  
ATOM   1476  O   GLH    88      22.348  28.450  41.663  1.00  0.00           O  
ATOM   1477  N   ALA    89      24.356  29.270  42.442  1.00  0.00           N  
ATOM   1478  H   ALA    89      25.307  29.576  42.292  1.00  0.00           H  
ATOM   1479  CA  ALA    89      24.017  28.847  43.785  1.00  0.00           C  
ATOM   1480  HA  ALA    89      23.608  27.837  43.763  1.00  0.00           H  
ATOM   1481  CB  ALA    89      25.366  28.787  44.531  1.00  0.00           C  
ATOM   1482  HB1 ALA    89      25.218  28.236  45.460  1.00  0.00           H  
ATOM   1483  HB2 ALA    89      26.162  28.370  43.914  1.00  0.00           H  
ATOM   1484  HB3 ALA    89      25.795  29.747  44.815  1.00  0.00           H  
ATOM   1485  C   ALA    89      22.997  29.942  44.318  1.00  0.00           C  
ATOM   1486  O   ALA    89      22.901  31.044  43.739  1.00  0.00           O  
ATOM   1487  N   HIE    90      22.325  29.682  45.449  1.00  0.00           N  
ATOM   1488  H   HIE    90      22.466  28.806  45.930  1.00  0.00           H  
ATOM   1489  CA  HIE    90      21.410  30.590  46.163  1.00  0.00           C  
ATOM   1490  HA  HIE    90      20.802  31.204  45.499  1.00  0.00           H  
ATOM   1491  CB  HIE    90      20.454  29.823  46.928  1.00  0.00           C  
ATOM   1492  HB2 HIE    90      19.878  30.570  47.474  1.00  0.00           H  
ATOM   1493  HB3 HIE    90      20.936  29.082  47.565  1.00  0.00           H  
ATOM   1494  CG  HIE    90      19.459  29.087  46.067  1.00  0.00           C  
ATOM   1495  ND1 HIE    90      18.291  29.637  45.451  1.00  0.00           N  
ATOM   1496  CE1 HIE    90      17.842  28.690  44.647  1.00  0.00           C  
ATOM   1497  HE1 HIE    90      16.966  28.727  44.016  1.00  0.00           H  
ATOM   1498  NE2 HIE    90      18.608  27.611  44.739  1.00  0.00           N  
ATOM   1499  HE2 HIE    90      18.303  26.689  44.462  1.00  0.00           H  
ATOM   1500  CD2 HIE    90      19.586  27.854  45.549  1.00  0.00           C  
ATOM   1501  HD2 HIE    90      20.325  27.126  45.851  1.00  0.00           H  
ATOM   1502  C   HIE    90      22.193  31.531  47.037  1.00  0.00           C  
ATOM   1503  O   HIE    90      22.652  31.196  48.066  1.00  0.00           O  
ATOM   1504  N   LEU    91      22.350  32.779  46.572  1.00  0.00           N  
ATOM   1505  H   LEU    91      21.817  33.063  45.763  1.00  0.00           H  
ATOM   1506  CA  LEU    91      22.901  33.891  47.393  1.00  0.00           C  
ATOM   1507  HA  LEU    91      23.887  33.622  47.770  1.00  0.00           H  
ATOM   1508  CB  LEU    91      22.983  35.162  46.625  1.00  0.00           C  
ATOM   1509  HB2 LEU    91      22.883  35.989  47.327  1.00  0.00           H  
ATOM   1510  HB3 LEU    91      22.124  35.165  45.955  1.00  0.00           H  
ATOM   1511  CG  LEU    91      24.239  35.435  45.727  1.00  0.00           C  
ATOM   1512  HG  LEU    91      24.434  34.574  45.087  1.00  0.00           H  
ATOM   1513  CD1 LEU    91      24.070  36.606  44.765  1.00  0.00           C  
ATOM   1514 HD11 LEU    91      23.780  37.468  45.366  1.00  0.00           H  
ATOM   1515 HD12 LEU    91      25.020  36.726  44.244  1.00  0.00           H  
ATOM   1516 HD13 LEU    91      23.223  36.396  44.112  1.00  0.00           H  
ATOM   1517  CD2 LEU    91      25.446  35.858  46.533  1.00  0.00           C  
ATOM   1518 HD21 LEU    91      25.796  35.028  47.147  1.00  0.00           H  
ATOM   1519 HD22 LEU    91      26.390  35.920  45.991  1.00  0.00           H  
ATOM   1520 HD23 LEU    91      25.301  36.798  47.065  1.00  0.00           H  
ATOM   1521  C   LEU    91      21.988  34.093  48.622  1.00  0.00           C  
ATOM   1522  O   LEU    91      22.537  34.173  49.745  1.00  0.00           O  
ATOM   1523  N   PRO    92      20.641  33.935  48.598  1.00  0.00           N  
ATOM   1524  CD  PRO    92      19.729  34.125  47.436  1.00  0.00           C  
ATOM   1525  HD2 PRO    92      19.677  33.198  46.865  1.00  0.00           H  
ATOM   1526  HD3 PRO    92      20.015  35.016  46.877  1.00  0.00           H  
ATOM   1527  CG  PRO    92      18.337  34.337  47.970  1.00  0.00           C  
ATOM   1528  HG2 PRO    92      18.134  35.408  48.013  1.00  0.00           H  
ATOM   1529  HG3 PRO    92      17.635  33.876  47.276  1.00  0.00           H  
ATOM   1530  CB  PRO    92      18.396  33.639  49.310  1.00  0.00           C  
ATOM   1531  HB2 PRO    92      17.612  33.999  49.977  1.00  0.00           H  
ATOM   1532  HB3 PRO    92      18.280  32.568  49.147  1.00  0.00           H  
ATOM   1533  CA  PRO    92      19.781  33.991  49.794  1.00  0.00           C  
ATOM   1534  HA  PRO    92      19.710  35.018  50.151  1.00  0.00           H  
ATOM   1535  C   PRO    92      20.112  32.900  50.821  1.00  0.00           C  
ATOM   1536  O   PRO    92      20.065  33.301  51.949  1.00  0.00           O  
ATOM   1537  N   ASN    93      20.583  31.731  50.415  1.00  0.00           N  
ATOM   1538  H   ASN    93      20.755  31.587  49.431  1.00  0.00           H  
ATOM   1539  CA  ASN    93      21.072  30.751  51.323  1.00  0.00           C  
ATOM   1540  HA  ASN    93      20.415  30.691  52.190  1.00  0.00           H  
ATOM   1541  CB  ASN    93      21.236  29.386  50.579  1.00  0.00           C  
ATOM   1542  HB2 ASN    93      21.818  28.684  51.176  1.00  0.00           H  
ATOM   1543  HB3 ASN    93      21.795  29.550  49.657  1.00  0.00           H  
ATOM   1544  CG  ASN    93      19.958  28.593  50.295  1.00  0.00           C  
ATOM   1545  OD1 ASN    93      18.974  29.174  49.886  1.00  0.00           O  
ATOM   1546  ND2 ASN    93      19.926  27.338  50.590  1.00  0.00           N  
ATOM   1547 HD21 ASN    93      19.029  26.883  50.683  1.00  0.00           H  
ATOM   1548 HD22 ASN    93      20.848  26.981  50.801  1.00  0.00           H  
ATOM   1549  C   ASN    93      22.488  31.103  51.909  1.00  0.00           C  
ATOM   1550  O   ASN    93      22.723  30.804  53.074  1.00  0.00           O  
ATOM   1551  N   PHE    94      23.386  31.741  51.120  1.00  0.00           N  
ATOM   1552  H   PHE    94      23.128  31.827  50.147  1.00  0.00           H  
ATOM   1553  CA  PHE    94      24.748  32.266  51.544  1.00  0.00           C  
ATOM   1554  HA  PHE    94      25.291  31.493  52.088  1.00  0.00           H  
ATOM   1555  CB  PHE    94      25.543  32.632  50.288  1.00  0.00           C  
ATOM   1556  HB2 PHE    94      24.813  33.194  49.705  1.00  0.00           H  
ATOM   1557  HB3 PHE    94      25.787  31.684  49.808  1.00  0.00           H  
ATOM   1558  CG  PHE    94      26.870  33.420  50.460  1.00  0.00           C  
ATOM   1559  CD1 PHE    94      28.082  32.767  50.733  1.00  0.00           C  
ATOM   1560  HD1 PHE    94      28.064  31.733  51.044  1.00  0.00           H  
ATOM   1561  CE1 PHE    94      29.271  33.501  50.739  1.00  0.00           C  
ATOM   1562  HE1 PHE    94      30.229  33.005  50.786  1.00  0.00           H  
ATOM   1563  CZ  PHE    94      29.261  34.877  50.472  1.00  0.00           C  
ATOM   1564  HZ  PHE    94      30.234  35.338  50.561  1.00  0.00           H  
ATOM   1565  CE2 PHE    94      28.036  35.530  50.209  1.00  0.00           C  
ATOM   1566  HE2 PHE    94      28.066  36.543  49.837  1.00  0.00           H  
ATOM   1567  CD2 PHE    94      26.878  34.727  50.077  1.00  0.00           C  
ATOM   1568  HD2 PHE    94      25.990  35.217  49.706  1.00  0.00           H  
ATOM   1569  C   PHE    94      24.594  33.481  52.526  1.00  0.00           C  
ATOM   1570  O   PHE    94      25.359  33.686  53.476  1.00  0.00           O  
ATOM   1571  N   PHE    95      23.479  34.254  52.376  1.00  0.00           N  
ATOM   1572  H   PHE    95      22.976  34.072  51.519  1.00  0.00           H  
ATOM   1573  CA  PHE    95      22.958  35.294  53.256  1.00  0.00           C  
ATOM   1574  HA  PHE    95      23.764  35.943  53.598  1.00  0.00           H  
ATOM   1575  CB  PHE    95      21.956  36.123  52.460  1.00  0.00           C  
ATOM   1576  HB2 PHE    95      21.163  35.500  52.048  1.00  0.00           H  
ATOM   1577  HB3 PHE    95      22.339  36.659  51.592  1.00  0.00           H  
ATOM   1578  CG  PHE    95      21.234  37.191  53.411  1.00  0.00           C  
ATOM   1579  CD1 PHE    95      21.793  38.407  53.825  1.00  0.00           C  
ATOM   1580  HD1 PHE    95      22.753  38.692  53.419  1.00  0.00           H  
ATOM   1581  CE1 PHE    95      21.156  39.292  54.734  1.00  0.00           C  
ATOM   1582  HE1 PHE    95      21.640  40.202  55.058  1.00  0.00           H  
ATOM   1583  CZ  PHE    95      19.931  38.945  55.236  1.00  0.00           C  
ATOM   1584  HZ  PHE    95      19.437  39.563  55.972  1.00  0.00           H  
ATOM   1585  CE2 PHE    95      19.312  37.708  54.935  1.00  0.00           C  
ATOM   1586  HE2 PHE    95      18.368  37.390  55.352  1.00  0.00           H  
ATOM   1587  CD2 PHE    95      19.966  36.788  54.038  1.00  0.00           C  
ATOM   1588  HD2 PHE    95      19.460  35.885  53.729  1.00  0.00           H  
ATOM   1589  C   PHE    95      22.350  34.653  54.475  1.00  0.00           C  
ATOM   1590  O   PHE    95      22.701  34.995  55.566  1.00  0.00           O  
ATOM   1591  N   LYS    96      21.477  33.676  54.242  1.00  0.00           N  
ATOM   1592  H   LYS    96      21.104  33.694  53.303  1.00  0.00           H  
ATOM   1593  CA  LYS    96      20.781  32.928  55.331  1.00  0.00           C  
ATOM   1594  HA  LYS    96      20.353  33.639  56.038  1.00  0.00           H  
ATOM   1595  CB  LYS    96      19.573  32.067  54.780  1.00  0.00           C  
ATOM   1596  HB2 LYS    96      19.961  31.332  54.074  1.00  0.00           H  
ATOM   1597  HB3 LYS    96      18.843  32.758  54.357  1.00  0.00           H  
ATOM   1598  CG  LYS    96      18.832  31.196  55.833  1.00  0.00           C  
ATOM   1599  HG2 LYS    96      19.553  30.480  56.229  1.00  0.00           H  
ATOM   1600  HG3 LYS    96      17.955  30.764  55.353  1.00  0.00           H  
ATOM   1601  CD  LYS    96      18.284  32.078  57.009  1.00  0.00           C  
ATOM   1602  HD2 LYS    96      17.503  32.675  56.540  1.00  0.00           H  
ATOM   1603  HD3 LYS    96      19.055  32.750  57.386  1.00  0.00           H  
ATOM   1604  CE  LYS    96      17.699  31.221  58.119  1.00  0.00           C  
ATOM   1605  HE2 LYS    96      16.877  30.610  57.746  1.00  0.00           H  
ATOM   1606  HE3 LYS    96      17.274  31.930  58.830  1.00  0.00           H  
ATOM   1607  NZ  LYS    96      18.667  30.342  58.795  1.00  0.00           N  
ATOM   1608  HZ1 LYS    96      18.470  30.007  59.727  1.00  0.00           H  
ATOM   1609  HZ2 LYS    96      18.910  29.490  58.311  1.00  0.00           H  
ATOM   1610  HZ3 LYS    96      19.500  30.910  58.863  1.00  0.00           H  
ATOM   1611  C   LYS    96      21.773  32.080  56.214  1.00  0.00           C  
ATOM   1612  O   LYS    96      21.534  32.064  57.450  1.00  0.00           O  
ATOM   1613  N   ALA    97      22.862  31.617  55.646  1.00  0.00           N  
ATOM   1614  H   ALA    97      22.979  31.590  54.643  1.00  0.00           H  
ATOM   1615  CA  ALA    97      24.045  31.045  56.333  1.00  0.00           C  
ATOM   1616  HA  ALA    97      23.819  30.242  57.036  1.00  0.00           H  
ATOM   1617  CB  ALA    97      24.897  30.394  55.252  1.00  0.00           C  
ATOM   1618  HB1 ALA    97      25.782  30.057  55.792  1.00  0.00           H  
ATOM   1619  HB2 ALA    97      24.408  29.518  54.826  1.00  0.00           H  
ATOM   1620  HB3 ALA    97      25.182  31.047  54.427  1.00  0.00           H  
ATOM   1621  C   ALA    97      24.790  32.071  57.132  1.00  0.00           C  
ATOM   1622  O   ALA    97      25.011  31.690  58.280  1.00  0.00           O  
ATOM   1623  N   ALA    98      24.999  33.305  56.646  1.00  0.00           N  
ATOM   1624  H   ALA    98      24.617  33.591  55.756  1.00  0.00           H  
ATOM   1625  CA  ALA    98      25.627  34.306  57.559  1.00  0.00           C  
ATOM   1626  HA  ALA    98      26.524  33.926  58.049  1.00  0.00           H  
ATOM   1627  CB  ALA    98      25.962  35.554  56.752  1.00  0.00           C  
ATOM   1628  HB1 ALA    98      26.689  35.417  55.951  1.00  0.00           H  
ATOM   1629  HB2 ALA    98      25.032  35.788  56.234  1.00  0.00           H  
ATOM   1630  HB3 ALA    98      26.195  36.395  57.404  1.00  0.00           H  
ATOM   1631  C   ALA    98      24.707  34.731  58.776  1.00  0.00           C  
ATOM   1632  O   ALA    98      25.276  35.091  59.869  1.00  0.00           O  
ATOM   1633  N   ALA    99      23.415  34.511  58.728  1.00  0.00           N  
ATOM   1634  H   ALA    99      23.065  34.182  57.840  1.00  0.00           H  
ATOM   1635  CA  ALA    99      22.360  34.868  59.689  1.00  0.00           C  
ATOM   1636  HA  ALA    99      22.348  35.904  60.028  1.00  0.00           H  
ATOM   1637  CB  ALA    99      20.967  34.541  59.114  1.00  0.00           C  
ATOM   1638  HB1 ALA    99      20.762  33.493  59.332  1.00  0.00           H  
ATOM   1639  HB2 ALA    99      20.234  35.121  59.675  1.00  0.00           H  
ATOM   1640  HB3 ALA    99      20.931  34.843  58.067  1.00  0.00           H  
ATOM   1641  C   ALA    99      22.568  33.992  60.946  1.00  0.00           C  
ATOM   1642  O   ALA    99      22.223  34.394  62.096  1.00  0.00           O  
ATOM   1643  N   MET   100      23.276  32.868  60.810  1.00  0.00           N  
ATOM   1644  H   MET   100      23.655  32.593  59.915  1.00  0.00           H  
ATOM   1645  CA  MET   100      23.474  31.899  61.896  1.00  0.00           C  
ATOM   1646  HA  MET   100      22.595  31.804  62.533  1.00  0.00           H  
ATOM   1647  CB  MET   100      23.531  30.500  61.221  1.00  0.00           C  
ATOM   1648  HB2 MET   100      23.573  29.800  62.055  1.00  0.00           H  
ATOM   1649  HB3 MET   100      24.413  30.483  60.580  1.00  0.00           H  
ATOM   1650  CG  MET   100      22.208  30.192  60.296  1.00  0.00           C  
ATOM   1651  HG2 MET   100      22.181  30.934  59.498  1.00  0.00           H  
ATOM   1652  HG3 MET   100      21.250  30.414  60.767  1.00  0.00           H  
ATOM   1653  SD  MET   100      22.381  28.493  59.578  1.00  0.00           S  
ATOM   1654  CE  MET   100      22.118  27.639  61.088  1.00  0.00           C  
ATOM   1655  HE1 MET   100      21.442  26.793  60.971  1.00  0.00           H  
ATOM   1656  HE2 MET   100      23.019  27.352  61.631  1.00  0.00           H  
ATOM   1657  HE3 MET   100      21.690  28.285  61.855  1.00  0.00           H  
ATOM   1658  C   MET   100      24.728  32.149  62.720  1.00  0.00           C  
ATOM   1659  O   MET   100      24.888  31.568  63.768  1.00  0.00           O  
ATOM   1660  N   MET   101      25.530  33.137  62.319  1.00  0.00           N  
ATOM   1661  H   MET   101      25.469  33.600  61.424  1.00  0.00           H  
ATOM   1662  CA  MET   101      26.760  33.502  63.007  1.00  0.00           C  
ATOM   1663  HA  MET   101      27.188  32.654  63.542  1.00  0.00           H  
ATOM   1664  CB  MET   101      27.803  33.938  62.028  1.00  0.00           C  
ATOM   1665  HB2 MET   101      28.720  34.189  62.562  1.00  0.00           H  
ATOM   1666  HB3 MET   101      27.433  34.755  61.408  1.00  0.00           H  
ATOM   1667  CG  MET   101      28.192  32.974  60.944  1.00  0.00           C  
ATOM   1668  HG2 MET   101      27.351  32.747  60.288  1.00  0.00           H  
ATOM   1669  HG3 MET   101      28.525  32.026  61.367  1.00  0.00           H  
ATOM   1670  SD  MET   101      29.360  33.836  59.728  1.00  0.00           S  
ATOM   1671  CE  MET   101      30.982  33.678  60.604  1.00  0.00           C  
ATOM   1672  HE1 MET   101      30.917  34.076  61.617  1.00  0.00           H  
ATOM   1673  HE2 MET   101      31.224  32.622  60.489  1.00  0.00           H  
ATOM   1674  HE3 MET   101      31.628  34.241  59.929  1.00  0.00           H  
ATOM   1675  C   MET   101      26.513  34.548  64.063  1.00  0.00           C  
ATOM   1676  O   MET   101      27.487  35.043  64.621  1.00  0.00           O  
ATOM   1677  N   GLN   102      25.232  34.865  64.377  1.00  0.00           N  
ATOM   1678  H   GLN   102      24.448  34.548  63.824  1.00  0.00           H  
ATOM   1679  CA  GLN   102      24.923  35.819  65.434  1.00  0.00           C  
ATOM   1680  HA  GLN   102      25.524  36.721  65.323  1.00  0.00           H  
ATOM   1681  CB  GLN   102      23.475  36.343  65.129  1.00  0.00           C  
ATOM   1682  HB2 GLN   102      22.870  35.440  65.199  1.00  0.00           H  
ATOM   1683  HB3 GLN   102      23.611  36.718  64.115  1.00  0.00           H  
ATOM   1684  CG  GLN   102      22.923  37.305  66.167  1.00  0.00           C  
ATOM   1685  HG2 GLN   102      23.678  38.080  66.296  1.00  0.00           H  
ATOM   1686  HG3 GLN   102      22.842  36.733  67.092  1.00  0.00           H  
ATOM   1687  CD  GLN   102      21.553  37.954  65.821  1.00  0.00           C  
ATOM   1688  OE1 GLN   102      20.674  37.417  65.163  1.00  0.00           O  
ATOM   1689  NE2 GLN   102      21.188  39.135  66.313  1.00  0.00           N  
ATOM   1690 HE21 GLN   102      20.244  39.444  66.130  1.00  0.00           H  
ATOM   1691 HE22 GLN   102      21.883  39.717  66.757  1.00  0.00           H  
ATOM   1692  C   GLN   102      25.130  35.384  66.912  1.00  0.00           C  
ATOM   1693  O   GLN   102      25.579  36.161  67.732  1.00  0.00           O  
ATOM   1694  N   GLU   103      24.861  34.111  67.225  1.00  0.00           N  
ATOM   1695  H   GLU   103      24.445  33.487  66.549  1.00  0.00           H  
ATOM   1696  CA  GLU   103      25.222  33.540  68.551  1.00  0.00           C  
ATOM   1697  HA  GLU   103      24.964  34.237  69.348  1.00  0.00           H  
ATOM   1698  CB  GLU   103      24.438  32.237  68.887  1.00  0.00           C  
ATOM   1699  HB2 GLU   103      24.675  31.476  68.143  1.00  0.00           H  
ATOM   1700  HB3 GLU   103      23.361  32.394  68.845  1.00  0.00           H  
ATOM   1701  CG  GLU   103      24.674  31.686  70.288  1.00  0.00           C  
ATOM   1702  HG2 GLU   103      25.752  31.533  70.332  1.00  0.00           H  
ATOM   1703  HG3 GLU   103      24.203  30.703  70.288  1.00  0.00           H  
ATOM   1704  CD  GLU   103      24.099  32.610  71.405  1.00  0.00           C  
ATOM   1705  OE1 GLU   103      24.532  32.523  72.532  1.00  0.00           O  
ATOM   1706  OE2 GLU   103      23.092  33.380  71.165  1.00  0.00           O  
ATOM   1707  C   GLU   103      26.771  33.458  68.681  1.00  0.00           C  
ATOM   1708  O   GLU   103      27.264  34.129  69.629  1.00  0.00           O  
ATOM   1709  N   PRO   104      27.567  32.791  67.806  1.00  0.00           N  
ATOM   1710  CD  PRO   104      27.160  32.062  66.691  1.00  0.00           C  
ATOM   1711  HD2 PRO   104      26.958  32.776  65.892  1.00  0.00           H  
ATOM   1712  HD3 PRO   104      26.233  31.532  66.909  1.00  0.00           H  
ATOM   1713  CG  PRO   104      28.278  31.112  66.219  1.00  0.00           C  
ATOM   1714  HG2 PRO   104      28.051  30.080  66.488  1.00  0.00           H  
ATOM   1715  HG3 PRO   104      28.406  31.108  65.137  1.00  0.00           H  
ATOM   1716  CB  PRO   104      29.489  31.703  66.930  1.00  0.00           C  
ATOM   1717  HB2 PRO   104      29.984  30.866  67.421  1.00  0.00           H  
ATOM   1718  HB3 PRO   104      30.243  32.116  66.260  1.00  0.00           H  
ATOM   1719  CA  PRO   104      29.009  32.728  67.977  1.00  0.00           C  
ATOM   1720  HA  PRO   104      29.096  32.270  68.962  1.00  0.00           H  
ATOM   1721  C   PRO   104      29.768  33.991  67.978  1.00  0.00           C  
ATOM   1722  O   PRO   104      30.761  34.134  68.772  1.00  0.00           O  
ATOM   1723  N   LEU   105      29.292  35.020  67.328  1.00  0.00           N  
ATOM   1724  H   LEU   105      28.463  34.836  66.782  1.00  0.00           H  
ATOM   1725  CA  LEU   105      29.693  36.430  67.462  1.00  0.00           C  
ATOM   1726  HA  LEU   105      30.783  36.456  67.454  1.00  0.00           H  
ATOM   1727  CB  LEU   105      29.247  37.294  66.232  1.00  0.00           C  
ATOM   1728  HB2 LEU   105      28.169  37.452  66.196  1.00  0.00           H  
ATOM   1729  HB3 LEU   105      29.608  36.746  65.361  1.00  0.00           H  
ATOM   1730  CG  LEU   105      29.879  38.743  66.251  1.00  0.00           C  
ATOM   1731  HG  LEU   105      29.782  39.116  67.271  1.00  0.00           H  
ATOM   1732  CD1 LEU   105      31.365  38.622  66.021  1.00  0.00           C  
ATOM   1733 HD11 LEU   105      31.639  38.083  65.114  1.00  0.00           H  
ATOM   1734 HD12 LEU   105      31.699  39.659  65.977  1.00  0.00           H  
ATOM   1735 HD13 LEU   105      31.672  38.169  66.963  1.00  0.00           H  
ATOM   1736  CD2 LEU   105      29.173  39.687  65.257  1.00  0.00           C  
ATOM   1737 HD21 LEU   105      28.122  39.847  65.497  1.00  0.00           H  
ATOM   1738 HD22 LEU   105      29.723  40.616  65.111  1.00  0.00           H  
ATOM   1739 HD23 LEU   105      29.216  39.203  64.281  1.00  0.00           H  
ATOM   1740  C   LEU   105      29.238  37.067  68.816  1.00  0.00           C  
ATOM   1741  O   LEU   105      30.065  37.747  69.485  1.00  0.00           O  
ATOM   1742  N   GLU   106      27.973  36.903  69.229  1.00  0.00           N  
ATOM   1743  H   GLU   106      27.280  36.392  68.702  1.00  0.00           H  
ATOM   1744  CA  GLU   106      27.526  37.422  70.519  1.00  0.00           C  
ATOM   1745  HA  GLU   106      27.581  38.510  70.479  1.00  0.00           H  
ATOM   1746  CB  GLU   106      26.076  37.047  70.952  1.00  0.00           C  
ATOM   1747  HB2 GLU   106      26.043  35.964  71.076  1.00  0.00           H  
ATOM   1748  HB3 GLU   106      25.395  37.247  70.125  1.00  0.00           H  
ATOM   1749  CG  GLU   106      25.478  37.780  72.156  1.00  0.00           C  
ATOM   1750  HG2 GLU   106      25.673  38.839  71.986  1.00  0.00           H  
ATOM   1751  HG3 GLU   106      25.900  37.426  73.096  1.00  0.00           H  
ATOM   1752  CD  GLU   106      24.060  37.526  72.322  1.00  0.00           C  
ATOM   1753  OE1 GLU   106      23.313  37.457  71.357  1.00  0.00           O  
ATOM   1754  OE2 GLU   106      23.580  37.517  73.468  1.00  0.00           O  
ATOM   1755  C   GLU   106      28.504  37.176  71.655  1.00  0.00           C  
ATOM   1756  O   GLU   106      28.948  38.058  72.421  1.00  0.00           O  
ATOM   1757  N   GLN   107      28.768  35.889  71.791  1.00  0.00           N  
ATOM   1758  H   GLN   107      28.470  35.218  71.098  1.00  0.00           H  
ATOM   1759  CA  GLN   107      29.694  35.369  72.771  1.00  0.00           C  
ATOM   1760  HA  GLN   107      29.303  35.647  73.750  1.00  0.00           H  
ATOM   1761  CB  GLN   107      29.746  33.760  72.628  1.00  0.00           C  
ATOM   1762  HB2 GLN   107      30.384  33.294  73.378  1.00  0.00           H  
ATOM   1763  HB3 GLN   107      30.202  33.589  71.653  1.00  0.00           H  
ATOM   1764  CG  GLN   107      28.363  33.145  72.840  1.00  0.00           C  
ATOM   1765  HG2 GLN   107      27.651  33.540  72.115  1.00  0.00           H  
ATOM   1766  HG3 GLN   107      27.925  33.373  73.811  1.00  0.00           H  
ATOM   1767  CD  GLN   107      28.312  31.626  72.808  1.00  0.00           C  
ATOM   1768  OE1 GLN   107      29.227  30.878  73.085  1.00  0.00           O  
ATOM   1769  NE2 GLN   107      27.172  31.053  72.512  1.00  0.00           N  
ATOM   1770 HE21 GLN   107      26.331  31.601  72.395  1.00  0.00           H  
ATOM   1771 HE22 GLN   107      27.088  30.049  72.443  1.00  0.00           H  
ATOM   1772  C   GLN   107      31.129  35.939  72.666  1.00  0.00           C  
ATOM   1773  O   GLN   107      31.839  35.852  73.715  1.00  0.00           O  
ATOM   1774  N   LEU   108      31.565  36.457  71.504  1.00  0.00           N  
ATOM   1775  H   LEU   108      31.033  36.327  70.656  1.00  0.00           H  
ATOM   1776  CA  LEU   108      32.866  37.197  71.412  1.00  0.00           C  
ATOM   1777  HA  LEU   108      33.533  36.677  72.100  1.00  0.00           H  
ATOM   1778  CB  LEU   108      33.453  37.311  69.993  1.00  0.00           C  
ATOM   1779  HB2 LEU   108      34.397  37.855  69.961  1.00  0.00           H  
ATOM   1780  HB3 LEU   108      32.888  37.894  69.267  1.00  0.00           H  
ATOM   1781  CG  LEU   108      33.603  35.940  69.269  1.00  0.00           C  
ATOM   1782  HG  LEU   108      32.569  35.596  69.303  1.00  0.00           H  
ATOM   1783  CD1 LEU   108      34.193  35.945  67.804  1.00  0.00           C  
ATOM   1784 HD11 LEU   108      33.759  36.835  67.348  1.00  0.00           H  
ATOM   1785 HD12 LEU   108      35.276  36.031  67.717  1.00  0.00           H  
ATOM   1786 HD13 LEU   108      33.959  35.037  67.249  1.00  0.00           H  
ATOM   1787  CD2 LEU   108      34.553  34.999  70.146  1.00  0.00           C  
ATOM   1788 HD21 LEU   108      34.019  34.422  70.900  1.00  0.00           H  
ATOM   1789 HD22 LEU   108      35.072  34.314  69.474  1.00  0.00           H  
ATOM   1790 HD23 LEU   108      35.247  35.714  70.588  1.00  0.00           H  
ATOM   1791  C   LEU   108      32.711  38.608  72.031  1.00  0.00           C  
ATOM   1792  O   LEU   108      33.585  39.101  72.745  1.00  0.00           O  
ATOM   1793  N   ILE   109      31.537  39.145  71.799  1.00  0.00           N  
ATOM   1794  H   ILE   109      30.754  38.656  71.390  1.00  0.00           H  
ATOM   1795  CA  ILE   109      31.400  40.534  72.269  1.00  0.00           C  
ATOM   1796  HA  ILE   109      32.335  41.063  72.085  1.00  0.00           H  
ATOM   1797  CB  ILE   109      30.262  41.222  71.467  1.00  0.00           C  
ATOM   1798  HB  ILE   109      29.358  40.640  71.650  1.00  0.00           H  
ATOM   1799  CG2 ILE   109      30.083  42.653  72.081  1.00  0.00           C  
ATOM   1800 HG21 ILE   109      30.990  43.232  71.907  1.00  0.00           H  
ATOM   1801 HG22 ILE   109      29.206  43.055  71.574  1.00  0.00           H  
ATOM   1802 HG23 ILE   109      29.793  42.680  73.131  1.00  0.00           H  
ATOM   1803  CG1 ILE   109      30.630  41.208  69.928  1.00  0.00           C  
ATOM   1804 HG12 ILE   109      30.938  40.213  69.610  1.00  0.00           H  
ATOM   1805 HG13 ILE   109      31.483  41.846  69.697  1.00  0.00           H  
ATOM   1806  CD1 ILE   109      29.411  41.708  69.180  1.00  0.00           C  
ATOM   1807 HD11 ILE   109      29.360  42.789  69.307  1.00  0.00           H  
ATOM   1808 HD12 ILE   109      29.468  41.440  68.125  1.00  0.00           H  
ATOM   1809 HD13 ILE   109      28.428  41.406  69.544  1.00  0.00           H  
ATOM   1810  C   ILE   109      31.163  40.485  73.801  1.00  0.00           C  
ATOM   1811  O   ILE   109      31.582  41.376  74.482  1.00  0.00           O  
ATOM   1812  N   GLN   110      30.692  39.374  74.369  1.00  0.00           N  
ATOM   1813  H   GLN   110      30.226  38.732  73.744  1.00  0.00           H  
ATOM   1814  CA  GLN   110      30.890  39.028  75.798  1.00  0.00           C  
ATOM   1815  HA  GLN   110      30.416  39.813  76.388  1.00  0.00           H  
ATOM   1816  CB  GLN   110      30.120  37.766  76.165  1.00  0.00           C  
ATOM   1817  HB2 GLN   110      30.691  36.929  75.763  1.00  0.00           H  
ATOM   1818  HB3 GLN   110      29.136  37.830  75.701  1.00  0.00           H  
ATOM   1819  CG  GLN   110      29.924  37.552  77.629  1.00  0.00           C  
ATOM   1820  HG2 GLN   110      29.874  38.534  78.099  1.00  0.00           H  
ATOM   1821  HG3 GLN   110      30.699  37.008  78.169  1.00  0.00           H  
ATOM   1822  CD  GLN   110      28.602  36.865  77.949  1.00  0.00           C  
ATOM   1823  OE1 GLN   110      27.539  37.321  77.506  1.00  0.00           O  
ATOM   1824  NE2 GLN   110      28.436  35.864  78.790  1.00  0.00           N  
ATOM   1825 HE21 GLN   110      27.567  35.862  79.304  1.00  0.00           H  
ATOM   1826 HE22 GLN   110      29.192  35.335  79.200  1.00  0.00           H  
ATOM   1827  C   GLN   110      32.340  38.920  76.271  1.00  0.00           C  
ATOM   1828  O   GLN   110      32.723  39.422  77.340  1.00  0.00           O  
ATOM   1829  N   GLU   111      33.124  38.178  75.464  1.00  0.00           N  
ATOM   1830  H   GLU   111      32.876  37.897  74.526  1.00  0.00           H  
ATOM   1831  CA  GLU   111      34.408  37.739  75.812  1.00  0.00           C  
ATOM   1832  HA  GLU   111      34.284  37.350  76.822  1.00  0.00           H  
ATOM   1833  CB  GLU   111      34.911  36.606  74.911  1.00  0.00           C  
ATOM   1834  HB2 GLU   111      34.784  36.923  73.876  1.00  0.00           H  
ATOM   1835  HB3 GLU   111      34.211  35.807  75.155  1.00  0.00           H  
ATOM   1836  CG  GLU   111      36.337  36.111  75.051  1.00  0.00           C  
ATOM   1837  HG2 GLU   111      37.050  36.928  74.943  1.00  0.00           H  
ATOM   1838  HG3 GLU   111      36.573  35.254  74.419  1.00  0.00           H  
ATOM   1839  CD  GLU   111      36.500  35.669  76.558  1.00  0.00           C  
ATOM   1840  OE1 GLU   111      35.646  34.939  76.968  1.00  0.00           O  
ATOM   1841  OE2 GLU   111      37.574  35.871  77.169  1.00  0.00           O  
ATOM   1842  C   GLU   111      35.396  38.901  75.793  1.00  0.00           C  
ATOM   1843  O   GLU   111      35.964  39.233  76.862  1.00  0.00           O  
ATOM   1844  N   CYS   112      35.563  39.596  74.666  1.00  0.00           N  
ATOM   1845  H   CYS   112      34.930  39.306  73.935  1.00  0.00           H  
ATOM   1846  CA  CYS   112      36.552  40.659  74.582  1.00  0.00           C  
ATOM   1847  HA  CYS   112      37.420  40.393  75.187  1.00  0.00           H  
ATOM   1848  CB  CYS   112      37.070  40.605  73.119  1.00  0.00           C  
ATOM   1849  HB2 CYS   112      38.097  40.957  73.026  1.00  0.00           H  
ATOM   1850  HB3 CYS   112      36.442  41.184  72.442  1.00  0.00           H  
ATOM   1851  SG  CYS   112      37.209  38.851  72.501  1.00  0.00           S  
ATOM   1852  HG  CYS   112      37.932  38.304  73.482  1.00  0.00           H  
ATOM   1853  C   CYS   112      36.214  42.046  75.166  1.00  0.00           C  
ATOM   1854  O   CYS   112      37.125  42.922  75.371  1.00  0.00           O  
ATOM   1855  N   ARG   113      34.894  42.355  75.229  1.00  0.00           N  
ATOM   1856  H   ARG   113      34.324  41.526  75.143  1.00  0.00           H  
ATOM   1857  CA  ARG   113      34.281  43.698  75.589  1.00  0.00           C  
ATOM   1858  HA  ARG   113      33.211  43.779  75.396  1.00  0.00           H  
ATOM   1859  CB  ARG   113      34.381  44.017  77.138  1.00  0.00           C  
ATOM   1860  HB2 ARG   113      33.814  44.929  77.325  1.00  0.00           H  
ATOM   1861  HB3 ARG   113      35.418  44.170  77.435  1.00  0.00           H  
ATOM   1862  CG  ARG   113      33.770  43.008  78.086  1.00  0.00           C  
ATOM   1863  HG2 ARG   113      33.042  42.452  77.495  1.00  0.00           H  
ATOM   1864  HG3 ARG   113      33.404  43.504  78.984  1.00  0.00           H  
ATOM   1865  CD  ARG   113      34.863  42.054  78.565  1.00  0.00           C  
ATOM   1866  HD2 ARG   113      35.458  42.553  79.330  1.00  0.00           H  
ATOM   1867  HD3 ARG   113      35.541  41.784  77.755  1.00  0.00           H  
ATOM   1868  NE  ARG   113      34.313  40.794  79.089  1.00  0.00           N  
ATOM   1869  HE  ARG   113      34.234  40.081  78.378  1.00  0.00           H  
ATOM   1870  CZ  ARG   113      33.652  40.498  80.256  1.00  0.00           C  
ATOM   1871  NH1 ARG   113      33.659  41.398  81.217  1.00  0.00           N  
ATOM   1872 HH11 ARG   113      33.179  41.221  82.087  1.00  0.00           H  
ATOM   1873 HH12 ARG   113      34.105  42.300  81.133  1.00  0.00           H  
ATOM   1874  NH2 ARG   113      33.085  39.389  80.620  1.00  0.00           N  
ATOM   1875 HH21 ARG   113      33.112  38.546  80.065  1.00  0.00           H  
ATOM   1876 HH22 ARG   113      32.663  39.450  81.536  1.00  0.00           H  
ATOM   1877  C   ARG   113      34.934  44.794  74.727  1.00  0.00           C  
ATOM   1878  O   ARG   113      35.521  45.734  75.251  1.00  0.00           O  
ATOM   1879  N   PRO   114      34.885  44.731  73.384  1.00  0.00           N  
ATOM   1880  CD  PRO   114      34.213  43.671  72.636  1.00  0.00           C  
ATOM   1881  HD2 PRO   114      33.302  43.237  73.049  1.00  0.00           H  
ATOM   1882  HD3 PRO   114      34.902  42.828  72.581  1.00  0.00           H  
ATOM   1883  CG  PRO   114      33.775  44.346  71.276  1.00  0.00           C  
ATOM   1884  HG2 PRO   114      33.748  43.593  70.489  1.00  0.00           H  
ATOM   1885  HG3 PRO   114      32.750  44.701  71.384  1.00  0.00           H  
ATOM   1886  CB  PRO   114      34.801  45.453  70.981  1.00  0.00           C  
ATOM   1887  HB2 PRO   114      35.648  45.056  70.421  1.00  0.00           H  
ATOM   1888  HB3 PRO   114      34.426  46.315  70.429  1.00  0.00           H  
ATOM   1889  CA  PRO   114      35.169  45.906  72.400  1.00  0.00           C  
ATOM   1890  HA  PRO   114      36.226  46.174  72.412  1.00  0.00           H  
ATOM   1891  C   PRO   114      34.279  47.126  72.779  1.00  0.00           C  
ATOM   1892  O   PRO   114      33.362  47.017  73.577  1.00  0.00           O  
ATOM   1893  N   ASP   115      34.562  48.271  72.133  1.00  0.00           N  
ATOM   1894  H   ASP   115      35.230  48.265  71.376  1.00  0.00           H  
ATOM   1895  CA  ASP   115      33.654  49.454  72.241  1.00  0.00           C  
ATOM   1896  HA  ASP   115      32.793  49.205  72.861  1.00  0.00           H  
ATOM   1897  CB  ASP   115      34.477  50.612  72.809  1.00  0.00           C  
ATOM   1898  HB2 ASP   115      33.895  51.466  73.158  1.00  0.00           H  
ATOM   1899  HB3 ASP   115      35.068  51.051  72.005  1.00  0.00           H  
ATOM   1900  CG  ASP   115      35.519  50.112  73.803  1.00  0.00           C  
ATOM   1901  OD1 ASP   115      35.200  49.788  74.996  1.00  0.00           O  
ATOM   1902  OD2 ASP   115      36.731  50.052  73.462  1.00  0.00           O  
ATOM   1903  C   ASP   115      33.089  49.969  70.907  1.00  0.00           C  
ATOM   1904  O   ASP   115      32.512  51.028  70.826  1.00  0.00           O  
ATOM   1905  N   CYS   116      33.166  49.127  69.899  1.00  0.00           N  
ATOM   1906  H   CYS   116      33.535  48.204  70.077  1.00  0.00           H  
ATOM   1907  CA  CYS   116      32.755  49.372  68.511  1.00  0.00           C  
ATOM   1908  HA  CYS   116      31.796  49.890  68.530  1.00  0.00           H  
ATOM   1909  CB  CYS   116      33.675  50.294  67.778  1.00  0.00           C  
ATOM   1910  HB2 CYS   116      34.604  49.811  67.475  1.00  0.00           H  
ATOM   1911  HB3 CYS   116      33.984  51.159  68.364  1.00  0.00           H  
ATOM   1912  SG  CYS   116      32.796  51.005  66.399  1.00  0.00           S  
ATOM   1913  HG  CYS   116      33.864  51.581  65.841  1.00  0.00           H  
ATOM   1914  C   CYS   116      32.567  48.022  67.736  1.00  0.00           C  
ATOM   1915  O   CYS   116      33.335  47.088  67.978  1.00  0.00           O  
ATOM   1916  N   LEU   117      31.701  48.068  66.783  1.00  0.00           N  
ATOM   1917  H   LEU   117      31.286  48.969  66.594  1.00  0.00           H  
ATOM   1918  CA  LEU   117      31.472  47.028  65.829  1.00  0.00           C  
ATOM   1919  HA  LEU   117      32.333  46.387  65.643  1.00  0.00           H  
ATOM   1920  CB  LEU   117      30.272  46.257  66.424  1.00  0.00           C  
ATOM   1921  HB2 LEU   117      29.419  46.918  66.580  1.00  0.00           H  
ATOM   1922  HB3 LEU   117      30.456  45.912  67.441  1.00  0.00           H  
ATOM   1923  CG  LEU   117      29.888  45.015  65.600  1.00  0.00           C  
ATOM   1924  HG  LEU   117      29.890  45.249  64.535  1.00  0.00           H  
ATOM   1925  CD1 LEU   117      30.949  43.891  65.731  1.00  0.00           C  
ATOM   1926 HD11 LEU   117      30.837  43.481  66.734  1.00  0.00           H  
ATOM   1927 HD12 LEU   117      30.651  43.129  65.011  1.00  0.00           H  
ATOM   1928 HD13 LEU   117      31.972  44.237  65.581  1.00  0.00           H  
ATOM   1929  CD2 LEU   117      28.481  44.521  65.815  1.00  0.00           C  
ATOM   1930 HD21 LEU   117      28.174  43.589  65.339  1.00  0.00           H  
ATOM   1931 HD22 LEU   117      28.350  44.211  66.852  1.00  0.00           H  
ATOM   1932 HD23 LEU   117      27.778  45.295  65.506  1.00  0.00           H  
ATOM   1933  C   LEU   117      31.158  47.639  64.403  1.00  0.00           C  
ATOM   1934  O   LEU   117      30.087  48.085  64.089  1.00  0.00           O  
ATOM   1935  N   VAL   118      32.192  47.582  63.592  1.00  0.00           N  
ATOM   1936  H   VAL   118      33.075  47.281  63.981  1.00  0.00           H  
ATOM   1937  CA  VAL   118      32.186  47.788  62.117  1.00  0.00           C  
ATOM   1938  HA  VAL   118      31.491  48.567  61.804  1.00  0.00           H  
ATOM   1939  CB  VAL   118      33.534  48.194  61.639  1.00  0.00           C  
ATOM   1940  HB  VAL   118      34.313  47.460  61.844  1.00  0.00           H  
ATOM   1941  CG1 VAL   118      33.592  48.465  60.158  1.00  0.00           C  
ATOM   1942 HG11 VAL   118      32.781  49.188  60.072  1.00  0.00           H  
ATOM   1943 HG12 VAL   118      34.500  48.887  59.728  1.00  0.00           H  
ATOM   1944 HG13 VAL   118      33.366  47.568  59.582  1.00  0.00           H  
ATOM   1945  CG2 VAL   118      34.136  49.455  62.244  1.00  0.00           C  
ATOM   1946 HG21 VAL   118      33.516  50.236  61.803  1.00  0.00           H  
ATOM   1947 HG22 VAL   118      33.933  49.371  63.312  1.00  0.00           H  
ATOM   1948 HG23 VAL   118      35.202  49.650  62.126  1.00  0.00           H  
ATOM   1949  C   VAL   118      31.782  46.456  61.430  1.00  0.00           C  
ATOM   1950  O   VAL   118      32.344  45.404  61.743  1.00  0.00           O  
ATOM   1951  N   SER   119      30.889  46.471  60.424  1.00  0.00           N  
ATOM   1952  H   SER   119      30.385  47.294  60.126  1.00  0.00           H  
ATOM   1953  CA  SER   119      30.421  45.178  59.774  1.00  0.00           C  
ATOM   1954  HA  SER   119      31.233  44.504  59.502  1.00  0.00           H  
ATOM   1955  CB  SER   119      29.364  44.423  60.673  1.00  0.00           C  
ATOM   1956  HB2 SER   119      29.857  44.057  61.574  1.00  0.00           H  
ATOM   1957  HB3 SER   119      28.880  43.654  60.073  1.00  0.00           H  
ATOM   1958  OG  SER   119      28.398  45.325  61.127  1.00  0.00           O  
ATOM   1959  HG  SER   119      27.603  44.816  61.298  1.00  0.00           H  
ATOM   1960  C   SER   119      29.637  45.558  58.577  1.00  0.00           C  
ATOM   1961  O   SER   119      29.162  46.664  58.387  1.00  0.00           O  
ATOM   1962  N   ASP   120      29.768  44.643  57.621  1.00  0.00           N  
ATOM   1963  H   ASP   120      30.247  43.776  57.818  1.00  0.00           H  
ATOM   1964  CA  ASP   120      29.489  44.928  56.285  1.00  0.00           C  
ATOM   1965  HA  ASP   120      29.998  45.861  56.045  1.00  0.00           H  
ATOM   1966  CB  ASP   120      30.112  43.732  55.535  1.00  0.00           C  
ATOM   1967  HB2 ASP   120      29.296  43.010  55.567  1.00  0.00           H  
ATOM   1968  HB3 ASP   120      30.877  43.228  56.126  1.00  0.00           H  
ATOM   1969  CG  ASP   120      30.606  44.209  54.190  1.00  0.00           C  
ATOM   1970  OD1 ASP   120      29.871  44.724  53.334  1.00  0.00           O  
ATOM   1971  OD2 ASP   120      31.773  43.896  53.882  1.00  0.00           O  
ATOM   1972  C   ASP   120      27.972  45.130  56.074  1.00  0.00           C  
ATOM   1973  O   ASP   120      27.213  44.644  56.827  1.00  0.00           O  
ATOM   1974  N   MET   121      27.562  45.718  54.916  1.00  0.00           N  
ATOM   1975  H   MET   121      28.303  45.995  54.287  1.00  0.00           H  
ATOM   1976  CA  MET   121      26.159  46.020  54.632  1.00  0.00           C  
ATOM   1977  HA  MET   121      25.677  46.429  55.520  1.00  0.00           H  
ATOM   1978  CB  MET   121      26.047  47.047  53.537  1.00  0.00           C  
ATOM   1979  HB2 MET   121      26.441  46.669  52.594  1.00  0.00           H  
ATOM   1980  HB3 MET   121      26.630  47.933  53.788  1.00  0.00           H  
ATOM   1981  CG  MET   121      24.561  47.492  53.479  1.00  0.00           C  
ATOM   1982  HG2 MET   121      24.326  47.853  54.481  1.00  0.00           H  
ATOM   1983  HG3 MET   121      23.900  46.687  53.157  1.00  0.00           H  
ATOM   1984  SD  MET   121      24.228  49.004  52.434  1.00  0.00           S  
ATOM   1985  CE  MET   121      24.484  48.207  50.813  1.00  0.00           C  
ATOM   1986  HE1 MET   121      25.505  47.870  50.636  1.00  0.00           H  
ATOM   1987  HE2 MET   121      23.803  47.371  50.655  1.00  0.00           H  
ATOM   1988  HE3 MET   121      24.281  48.824  49.938  1.00  0.00           H  
ATOM   1989  C   MET   121      25.262  44.761  54.432  1.00  0.00           C  
ATOM   1990  O   MET   121      24.181  44.713  54.922  1.00  0.00           O  
ATOM   1991  N   PHE   122      25.845  43.638  54.041  1.00  0.00           N  
ATOM   1992  H   PHE   122      26.709  43.753  53.531  1.00  0.00           H  
ATOM   1993  CA  PHE   122      25.292  42.324  53.958  1.00  0.00           C  
ATOM   1994  HA  PHE   122      24.376  42.404  53.373  1.00  0.00           H  
ATOM   1995  CB  PHE   122      26.335  41.352  53.335  1.00  0.00           C  
ATOM   1996  HB2 PHE   122      27.179  41.224  54.014  1.00  0.00           H  
ATOM   1997  HB3 PHE   122      26.709  41.839  52.434  1.00  0.00           H  
ATOM   1998  CG  PHE   122      25.954  39.963  52.945  1.00  0.00           C  
ATOM   1999  CD1 PHE   122      26.582  38.871  53.490  1.00  0.00           C  
ATOM   2000  HD1 PHE   122      27.424  39.071  54.135  1.00  0.00           H  
ATOM   2001  CE1 PHE   122      26.364  37.551  53.028  1.00  0.00           C  
ATOM   2002  HE1 PHE   122      26.929  36.704  53.388  1.00  0.00           H  
ATOM   2003  CZ  PHE   122      25.431  37.391  51.982  1.00  0.00           C  
ATOM   2004  HZ  PHE   122      25.208  36.397  51.624  1.00  0.00           H  
ATOM   2005  CE2 PHE   122      24.776  38.498  51.475  1.00  0.00           C  
ATOM   2006  HE2 PHE   122      24.000  38.415  50.729  1.00  0.00           H  
ATOM   2007  CD2 PHE   122      25.096  39.826  51.884  1.00  0.00           C  
ATOM   2008  HD2 PHE   122      24.693  40.713  51.418  1.00  0.00           H  
ATOM   2009  C   PHE   122      24.821  41.735  55.243  1.00  0.00           C  
ATOM   2010  O   PHE   122      24.155  40.673  55.257  1.00  0.00           O  
ATOM   2011  N   LEU   123      25.179  42.298  56.413  1.00  0.00           N  
ATOM   2012  H   LEU   123      25.736  43.135  56.311  1.00  0.00           H  
ATOM   2013  CA  LEU   123      25.054  41.684  57.763  1.00  0.00           C  
ATOM   2014  HA  LEU   123      24.540  40.745  57.559  1.00  0.00           H  
ATOM   2015  CB  LEU   123      26.491  41.480  58.305  1.00  0.00           C  
ATOM   2016  HB2 LEU   123      26.494  40.968  59.267  1.00  0.00           H  
ATOM   2017  HB3 LEU   123      26.872  42.495  58.426  1.00  0.00           H  
ATOM   2018  CG  LEU   123      27.510  40.766  57.423  1.00  0.00           C  
ATOM   2019  HG  LEU   123      27.635  41.407  56.551  1.00  0.00           H  
ATOM   2020  CD1 LEU   123      28.876  40.710  58.051  1.00  0.00           C  
ATOM   2021 HD11 LEU   123      28.836  39.778  58.615  1.00  0.00           H  
ATOM   2022 HD12 LEU   123      29.747  40.583  57.409  1.00  0.00           H  
ATOM   2023 HD13 LEU   123      29.103  41.556  58.700  1.00  0.00           H  
ATOM   2024  CD2 LEU   123      27.146  39.458  56.892  1.00  0.00           C  
ATOM   2025 HD21 LEU   123      27.089  38.812  57.768  1.00  0.00           H  
ATOM   2026 HD22 LEU   123      26.245  39.311  56.297  1.00  0.00           H  
ATOM   2027 HD23 LEU   123      28.048  39.110  56.388  1.00  0.00           H  
ATOM   2028  C   LEU   123      24.222  42.553  58.707  1.00  0.00           C  
ATOM   2029  O   LEU   123      24.716  42.952  59.764  1.00  0.00           O  
ATOM   2030  N   PRO   124      22.921  42.771  58.385  1.00  0.00           N  
ATOM   2031  CD  PRO   124      22.265  42.372  57.154  1.00  0.00           C  
ATOM   2032  HD2 PRO   124      22.473  41.334  56.893  1.00  0.00           H  
ATOM   2033  HD3 PRO   124      22.703  42.983  56.365  1.00  0.00           H  
ATOM   2034  CG  PRO   124      20.806  42.733  57.335  1.00  0.00           C  
ATOM   2035  HG2 PRO   124      20.350  43.110  56.419  1.00  0.00           H  
ATOM   2036  HG3 PRO   124      20.265  41.841  57.651  1.00  0.00           H  
ATOM   2037  CB  PRO   124      20.821  43.902  58.341  1.00  0.00           C  
ATOM   2038  HB2 PRO   124      21.078  44.790  57.765  1.00  0.00           H  
ATOM   2039  HB3 PRO   124      19.918  43.961  58.949  1.00  0.00           H  
ATOM   2040  CA  PRO   124      22.111  43.707  59.165  1.00  0.00           C  
ATOM   2041  HA  PRO   124      22.524  44.711  59.252  1.00  0.00           H  
ATOM   2042  C   PRO   124      21.775  43.192  60.561  1.00  0.00           C  
ATOM   2043  O   PRO   124      21.568  44.030  61.459  1.00  0.00           O  
ATOM   2044  N   TRP   125      21.818  41.832  60.829  1.00  0.00           N  
ATOM   2045  H   TRP   125      21.995  41.192  60.067  1.00  0.00           H  
ATOM   2046  CA  TRP   125      21.803  41.382  62.249  1.00  0.00           C  
ATOM   2047  HA  TRP   125      20.847  41.786  62.581  1.00  0.00           H  
ATOM   2048  CB  TRP   125      21.648  39.859  62.360  1.00  0.00           C  
ATOM   2049  HB2 TRP   125      20.739  39.697  61.781  1.00  0.00           H  
ATOM   2050  HB3 TRP   125      21.529  39.560  63.402  1.00  0.00           H  
ATOM   2051  CG  TRP   125      22.809  39.155  61.674  1.00  0.00           C  
ATOM   2052  CD1 TRP   125      22.816  38.629  60.436  1.00  0.00           C  
ATOM   2053  HD1 TRP   125      22.019  38.631  59.708  1.00  0.00           H  
ATOM   2054  NE1 TRP   125      23.991  38.058  60.136  1.00  0.00           N  
ATOM   2055  HE1 TRP   125      24.250  37.768  59.205  1.00  0.00           H  
ATOM   2056  CE2 TRP   125      24.829  38.129  61.291  1.00  0.00           C  
ATOM   2057  CZ2 TRP   125      26.137  37.693  61.478  1.00  0.00           C  
ATOM   2058  HZ2 TRP   125      26.687  37.159  60.718  1.00  0.00           H  
ATOM   2059  CH2 TRP   125      26.808  37.947  62.691  1.00  0.00           C  
ATOM   2060  HH2 TRP   125      27.813  37.593  62.868  1.00  0.00           H  
ATOM   2061  CZ3 TRP   125      26.108  38.632  63.738  1.00  0.00           C  
ATOM   2062  HZ3 TRP   125      26.564  38.794  64.704  1.00  0.00           H  
ATOM   2063  CE3 TRP   125      24.847  39.186  63.436  1.00  0.00           C  
ATOM   2064  HE3 TRP   125      24.244  39.631  64.213  1.00  0.00           H  
ATOM   2065  CD2 TRP   125      24.160  38.900  62.232  1.00  0.00           C  
ATOM   2066  C   TRP   125      22.894  41.991  63.209  1.00  0.00           C  
ATOM   2067  O   TRP   125      22.641  41.947  64.408  1.00  0.00           O  
ATOM   2068  N   THR   126      24.033  42.553  62.753  1.00  0.00           N  
ATOM   2069  H   THR   126      24.232  42.414  61.773  1.00  0.00           H  
ATOM   2070  CA  THR   126      25.078  43.068  63.632  1.00  0.00           C  
ATOM   2071  HA  THR   126      25.259  42.328  64.412  1.00  0.00           H  
ATOM   2072  CB  THR   126      26.339  43.395  62.846  1.00  0.00           C  
ATOM   2073  HB  THR   126      27.043  43.840  63.549  1.00  0.00           H  
ATOM   2074  CG2 THR   126      27.071  42.125  62.300  1.00  0.00           C  
ATOM   2075 HG21 THR   126      27.535  41.731  63.205  1.00  0.00           H  
ATOM   2076 HG22 THR   126      26.315  41.455  61.889  1.00  0.00           H  
ATOM   2077 HG23 THR   126      27.847  42.386  61.581  1.00  0.00           H  
ATOM   2078  OG1 THR   126      26.113  44.284  61.776  1.00  0.00           O  
ATOM   2079  HG1 THR   126      25.533  43.851  61.145  1.00  0.00           H  
ATOM   2080  C   THR   126      24.502  44.265  64.381  1.00  0.00           C  
ATOM   2081  O   THR   126      24.886  44.444  65.558  1.00  0.00           O  
ATOM   2082  N   THR   127      23.608  45.057  63.758  1.00  0.00           N  
ATOM   2083  H   THR   127      23.304  44.723  62.855  1.00  0.00           H  
ATOM   2084  CA  THR   127      23.141  46.356  64.378  1.00  0.00           C  
ATOM   2085  HA  THR   127      24.007  47.013  64.465  1.00  0.00           H  
ATOM   2086  CB  THR   127      22.184  47.056  63.444  1.00  0.00           C  
ATOM   2087  HB  THR   127      21.258  46.481  63.449  1.00  0.00           H  
ATOM   2088  CG2 THR   127      21.902  48.456  64.002  1.00  0.00           C  
ATOM   2089 HG21 THR   127      22.843  49.007  63.989  1.00  0.00           H  
ATOM   2090 HG22 THR   127      21.152  48.972  63.403  1.00  0.00           H  
ATOM   2091 HG23 THR   127      21.718  48.401  65.075  1.00  0.00           H  
ATOM   2092  OG1 THR   127      22.678  46.897  62.103  1.00  0.00           O  
ATOM   2093  HG1 THR   127      21.871  46.896  61.582  1.00  0.00           H  
ATOM   2094  C   THR   127      22.501  46.123  65.712  1.00  0.00           C  
ATOM   2095  O   THR   127      22.701  46.796  66.726  1.00  0.00           O  
ATOM   2096  N   ASP   128      21.549  45.205  65.709  1.00  0.00           N  
ATOM   2097  H   ASP   128      21.241  44.902  64.796  1.00  0.00           H  
ATOM   2098  CA  ASP   128      20.826  44.738  66.982  1.00  0.00           C  
ATOM   2099  HA  ASP   128      20.547  45.638  67.530  1.00  0.00           H  
ATOM   2100  CB  ASP   128      19.585  43.876  66.675  1.00  0.00           C  
ATOM   2101  HB2 ASP   128      18.908  44.127  67.492  1.00  0.00           H  
ATOM   2102  HB3 ASP   128      19.762  42.807  66.787  1.00  0.00           H  
ATOM   2103  CG  ASP   128      18.752  44.147  65.409  1.00  0.00           C  
ATOM   2104  OD1 ASP   128      18.967  45.120  64.633  1.00  0.00           O  
ATOM   2105  OD2 ASP   128      17.880  43.295  65.120  1.00  0.00           O  
ATOM   2106  C   ASP   128      21.719  43.936  67.954  1.00  0.00           C  
ATOM   2107  O   ASP   128      21.587  43.823  69.181  1.00  0.00           O  
ATOM   2108  N   THR   129      22.794  43.372  67.368  1.00  0.00           N  
ATOM   2109  H   THR   129      23.015  43.519  66.394  1.00  0.00           H  
ATOM   2110  CA  THR   129      23.718  42.603  68.144  1.00  0.00           C  
ATOM   2111  HA  THR   129      23.172  41.913  68.787  1.00  0.00           H  
ATOM   2112  CB  THR   129      24.556  41.698  67.275  1.00  0.00           C  
ATOM   2113  HB  THR   129      25.052  42.199  66.444  1.00  0.00           H  
ATOM   2114  CG2 THR   129      25.527  40.831  68.070  1.00  0.00           C  
ATOM   2115 HG21 THR   129      25.028  40.252  68.847  1.00  0.00           H  
ATOM   2116 HG22 THR   129      26.030  40.214  67.325  1.00  0.00           H  
ATOM   2117 HG23 THR   129      26.107  41.558  68.638  1.00  0.00           H  
ATOM   2118  OG1 THR   129      23.671  40.763  66.571  1.00  0.00           O  
ATOM   2119  HG1 THR   129      23.262  41.243  65.847  1.00  0.00           H  
ATOM   2120  C   THR   129      24.553  43.529  69.029  1.00  0.00           C  
ATOM   2121  O   THR   129      24.822  43.197  70.188  1.00  0.00           O  
ATOM   2122  N   ALA   130      24.996  44.702  68.540  1.00  0.00           N  
ATOM   2123  H   ALA   130      24.833  44.918  67.567  1.00  0.00           H  
ATOM   2124  CA  ALA   130      25.760  45.736  69.198  1.00  0.00           C  
ATOM   2125  HA  ALA   130      26.621  45.330  69.729  1.00  0.00           H  
ATOM   2126  CB  ALA   130      26.222  46.660  68.026  1.00  0.00           C  
ATOM   2127  HB1 ALA   130      25.435  46.996  67.351  1.00  0.00           H  
ATOM   2128  HB2 ALA   130      26.494  47.651  68.391  1.00  0.00           H  
ATOM   2129  HB3 ALA   130      27.037  46.212  67.458  1.00  0.00           H  
ATOM   2130  C   ALA   130      24.853  46.498  70.201  1.00  0.00           C  
ATOM   2131  O   ALA   130      25.241  46.832  71.333  1.00  0.00           O  
ATOM   2132  N   ALA   131      23.537  46.637  70.005  1.00  0.00           N  
ATOM   2133  H   ALA   131      23.097  46.352  69.142  1.00  0.00           H  
ATOM   2134  CA  ALA   131      22.510  47.163  70.964  1.00  0.00           C  
ATOM   2135  HA  ALA   131      22.639  48.232  71.133  1.00  0.00           H  
ATOM   2136  CB  ALA   131      21.158  47.019  70.285  1.00  0.00           C  
ATOM   2137  HB1 ALA   131      21.034  47.722  69.461  1.00  0.00           H  
ATOM   2138  HB2 ALA   131      20.976  46.014  69.906  1.00  0.00           H  
ATOM   2139  HB3 ALA   131      20.451  47.371  71.036  1.00  0.00           H  
ATOM   2140  C   ALA   131      22.492  46.463  72.386  1.00  0.00           C  
ATOM   2141  O   ALA   131      22.339  47.154  73.422  1.00  0.00           O  
ATOM   2142  N   LYS   132      22.697  45.119  72.400  1.00  0.00           N  
ATOM   2143  H   LYS   132      22.738  44.631  71.517  1.00  0.00           H  
ATOM   2144  CA  LYS   132      22.746  44.285  73.638  1.00  0.00           C  
ATOM   2145  HA  LYS   132      21.798  44.369  74.169  1.00  0.00           H  
ATOM   2146  CB  LYS   132      22.779  42.795  73.215  1.00  0.00           C  
ATOM   2147  HB2 LYS   132      22.778  42.176  74.113  1.00  0.00           H  
ATOM   2148  HB3 LYS   132      23.763  42.706  72.755  1.00  0.00           H  
ATOM   2149  CG  LYS   132      21.692  42.138  72.330  1.00  0.00           C  
ATOM   2150  HG2 LYS   132      21.938  42.427  71.308  1.00  0.00           H  
ATOM   2151  HG3 LYS   132      20.650  42.323  72.593  1.00  0.00           H  
ATOM   2152  CD  LYS   132      21.725  40.609  72.214  1.00  0.00           C  
ATOM   2153  HD2 LYS   132      21.564  40.263  73.235  1.00  0.00           H  
ATOM   2154  HD3 LYS   132      22.708  40.411  71.787  1.00  0.00           H  
ATOM   2155  CE  LYS   132      20.697  39.979  71.243  1.00  0.00           C  
ATOM   2156  HE2 LYS   132      20.754  40.465  70.269  1.00  0.00           H  
ATOM   2157  HE3 LYS   132      19.663  40.237  71.470  1.00  0.00           H  
ATOM   2158  NZ  LYS   132      20.766  38.502  71.174  1.00  0.00           N  
ATOM   2159  HZ1 LYS   132      20.274  38.003  71.901  1.00  0.00           H  
ATOM   2160  HZ2 LYS   132      20.393  38.140  70.308  1.00  0.00           H  
ATOM   2161  HZ3 LYS   132      21.757  38.309  71.173  1.00  0.00           H  
ATOM   2162  C   LYS   132      23.849  44.740  74.607  1.00  0.00           C  
ATOM   2163  O   LYS   132      23.758  44.546  75.833  1.00  0.00           O  
ATOM   2164  N   PHE   133      24.866  45.495  74.085  1.00  0.00           N  
ATOM   2165  H   PHE   133      24.802  45.639  73.088  1.00  0.00           H  
ATOM   2166  CA  PHE   133      26.063  45.999  74.733  1.00  0.00           C  
ATOM   2167  HA  PHE   133      26.091  45.523  75.713  1.00  0.00           H  
ATOM   2168  CB  PHE   133      27.254  45.350  73.942  1.00  0.00           C  
ATOM   2169  HB2 PHE   133      28.207  45.666  74.369  1.00  0.00           H  
ATOM   2170  HB3 PHE   133      27.207  45.712  72.915  1.00  0.00           H  
ATOM   2171  CG  PHE   133      27.211  43.771  73.939  1.00  0.00           C  
ATOM   2172  CD1 PHE   133      27.841  42.996  74.932  1.00  0.00           C  
ATOM   2173  HD1 PHE   133      28.412  43.562  75.653  1.00  0.00           H  
ATOM   2174  CE1 PHE   133      27.794  41.579  74.847  1.00  0.00           C  
ATOM   2175  HE1 PHE   133      28.375  41.000  75.550  1.00  0.00           H  
ATOM   2176  CZ  PHE   133      27.107  40.887  73.788  1.00  0.00           C  
ATOM   2177  HZ  PHE   133      27.259  39.820  73.724  1.00  0.00           H  
ATOM   2178  CE2 PHE   133      26.388  41.721  72.892  1.00  0.00           C  
ATOM   2179  HE2 PHE   133      25.858  41.165  72.133  1.00  0.00           H  
ATOM   2180  CD2 PHE   133      26.491  43.124  72.915  1.00  0.00           C  
ATOM   2181  HD2 PHE   133      26.058  43.709  72.117  1.00  0.00           H  
ATOM   2182  C   PHE   133      26.251  47.457  74.940  1.00  0.00           C  
ATOM   2183  O   PHE   133      27.256  47.868  75.472  1.00  0.00           O  
ATOM   2184  N   ASN   134      25.332  48.233  74.445  1.00  0.00           N  
ATOM   2185  H   ASN   134      24.490  47.834  74.055  1.00  0.00           H  
ATOM   2186  CA  ASN   134      25.454  49.702  74.309  1.00  0.00           C  
ATOM   2187  HA  ASN   134      24.645  50.064  73.675  1.00  0.00           H  
ATOM   2188  CB  ASN   134      25.430  50.422  75.702  1.00  0.00           C  
ATOM   2189  HB2 ASN   134      26.328  50.236  76.292  1.00  0.00           H  
ATOM   2190  HB3 ASN   134      24.548  50.121  76.268  1.00  0.00           H  
ATOM   2191  CG  ASN   134      25.199  51.916  75.518  1.00  0.00           C  
ATOM   2192  OD1 ASN   134      24.406  52.430  74.725  1.00  0.00           O  
ATOM   2193  ND2 ASN   134      25.881  52.693  76.307  1.00  0.00           N  
ATOM   2194 HD21 ASN   134      25.689  53.685  76.300  1.00  0.00           H  
ATOM   2195 HD22 ASN   134      26.554  52.266  76.928  1.00  0.00           H  
ATOM   2196  C   ASN   134      26.679  50.064  73.447  1.00  0.00           C  
ATOM   2197  O   ASN   134      27.389  51.029  73.765  1.00  0.00           O  
ATOM   2198  N   ILE   135      26.830  49.457  72.272  1.00  0.00           N  
ATOM   2199  H   ILE   135      26.112  48.821  71.956  1.00  0.00           H  
ATOM   2200  CA  ILE   135      27.995  49.583  71.406  1.00  0.00           C  
ATOM   2201  HA  ILE   135      28.690  50.289  71.860  1.00  0.00           H  
ATOM   2202  CB  ILE   135      28.724  48.153  71.319  1.00  0.00           C  
ATOM   2203  HB  ILE   135      27.910  47.431  71.265  1.00  0.00           H  
ATOM   2204  CG2 ILE   135      29.455  48.032  69.945  1.00  0.00           C  
ATOM   2205 HG21 ILE   135      28.721  48.161  69.149  1.00  0.00           H  
ATOM   2206 HG22 ILE   135      30.182  48.835  69.819  1.00  0.00           H  
ATOM   2207 HG23 ILE   135      29.853  47.037  69.748  1.00  0.00           H  
ATOM   2208  CG1 ILE   135      29.712  47.778  72.462  1.00  0.00           C  
ATOM   2209 HG12 ILE   135      29.064  47.859  73.335  1.00  0.00           H  
ATOM   2210 HG13 ILE   135      30.380  48.590  72.749  1.00  0.00           H  
ATOM   2211  CD1 ILE   135      30.353  46.436  72.316  1.00  0.00           C  
ATOM   2212 HD11 ILE   135      31.200  46.549  71.639  1.00  0.00           H  
ATOM   2213 HD12 ILE   135      30.839  46.267  73.277  1.00  0.00           H  
ATOM   2214 HD13 ILE   135      29.674  45.612  72.097  1.00  0.00           H  
ATOM   2215  C   ILE   135      27.529  50.246  70.040  1.00  0.00           C  
ATOM   2216  O   ILE   135      26.407  49.985  69.605  1.00  0.00           O  
ATOM   2217  N   PRO   136      28.321  51.055  69.306  1.00  0.00           N  
ATOM   2218  CD  PRO   136      29.527  51.764  69.781  1.00  0.00           C  
ATOM   2219  HD2 PRO   136      30.252  51.012  70.089  1.00  0.00           H  
ATOM   2220  HD3 PRO   136      29.259  52.298  70.693  1.00  0.00           H  
ATOM   2221  CG  PRO   136      30.019  52.731  68.721  1.00  0.00           C  
ATOM   2222  HG2 PRO   136      30.254  53.718  69.121  1.00  0.00           H  
ATOM   2223  HG3 PRO   136      30.871  52.378  68.140  1.00  0.00           H  
ATOM   2224  CB  PRO   136      28.742  52.835  67.837  1.00  0.00           C  
ATOM   2225  HB2 PRO   136      28.227  53.650  68.345  1.00  0.00           H  
ATOM   2226  HB3 PRO   136      28.981  53.003  66.787  1.00  0.00           H  
ATOM   2227  CA  PRO   136      27.980  51.555  67.952  1.00  0.00           C  
ATOM   2228  HA  PRO   136      26.932  51.852  67.937  1.00  0.00           H  
ATOM   2229  C   PRO   136      28.274  50.524  66.922  1.00  0.00           C  
ATOM   2230  O   PRO   136      29.427  50.120  66.709  1.00  0.00           O  
ATOM   2231  N   ARG   137      27.237  50.090  66.195  1.00  0.00           N  
ATOM   2232  H   ARG   137      26.346  50.547  66.322  1.00  0.00           H  
ATOM   2233  CA  ARG   137      27.388  49.442  64.940  1.00  0.00           C  
ATOM   2234  HA  ARG   137      28.255  48.793  65.059  1.00  0.00           H  
ATOM   2235  CB  ARG   137      26.289  48.437  64.684  1.00  0.00           C  
ATOM   2236  HB2 ARG   137      25.312  48.921  64.659  1.00  0.00           H  
ATOM   2237  HB3 ARG   137      26.225  47.871  65.613  1.00  0.00           H  
ATOM   2238  CG  ARG   137      26.528  47.470  63.561  1.00  0.00           C  
ATOM   2239  HG2 ARG   137      26.038  46.536  63.836  1.00  0.00           H  
ATOM   2240  HG3 ARG   137      27.593  47.324  63.377  1.00  0.00           H  
ATOM   2241  CD  ARG   137      25.788  48.044  62.287  1.00  0.00           C  
ATOM   2242  HD2 ARG   137      25.842  49.132  62.248  1.00  0.00           H  
ATOM   2243  HD3 ARG   137      24.726  47.821  62.388  1.00  0.00           H  
ATOM   2244  NE  ARG   137      26.420  47.414  61.067  1.00  0.00           N  
ATOM   2245  HE  ARG   137      27.400  47.173  61.033  1.00  0.00           H  
ATOM   2246  CZ  ARG   137      25.679  46.974  60.108  1.00  0.00           C  
ATOM   2247  NH1 ARG   137      24.380  47.093  60.029  1.00  0.00           N  
ATOM   2248 HH11 ARG   137      23.931  46.685  59.222  1.00  0.00           H  
ATOM   2249 HH12 ARG   137      23.927  47.456  60.856  1.00  0.00           H  
ATOM   2250  NH2 ARG   137      26.206  46.482  59.050  1.00  0.00           N  
ATOM   2251 HH21 ARG   137      27.208  46.367  58.990  1.00  0.00           H  
ATOM   2252 HH22 ARG   137      25.567  46.103  58.366  1.00  0.00           H  
ATOM   2253  C   ARG   137      27.629  50.489  63.865  1.00  0.00           C  
ATOM   2254  O   ARG   137      26.965  51.576  63.737  1.00  0.00           O  
ATOM   2255  N   ILE   138      28.576  50.092  62.957  1.00  0.00           N  
ATOM   2256  H   ILE   138      29.037  49.212  63.140  1.00  0.00           H  
ATOM   2257  CA  ILE   138      28.951  50.877  61.823  1.00  0.00           C  
ATOM   2258  HA  ILE   138      28.221  51.684  61.765  1.00  0.00           H  
ATOM   2259  CB  ILE   138      30.362  51.544  61.976  1.00  0.00           C  
ATOM   2260  HB  ILE   138      31.180  50.823  61.967  1.00  0.00           H  
ATOM   2261  CG2 ILE   138      30.710  52.631  60.823  1.00  0.00           C  
ATOM   2262 HG21 ILE   138      30.726  52.289  59.788  1.00  0.00           H  
ATOM   2263 HG22 ILE   138      30.021  53.463  60.971  1.00  0.00           H  
ATOM   2264 HG23 ILE   138      31.659  53.063  61.139  1.00  0.00           H  
ATOM   2265  CG1 ILE   138      30.359  52.374  63.340  1.00  0.00           C  
ATOM   2266 HG12 ILE   138      30.299  51.670  64.170  1.00  0.00           H  
ATOM   2267 HG13 ILE   138      29.511  53.055  63.423  1.00  0.00           H  
ATOM   2268  CD1 ILE   138      31.688  53.169  63.676  1.00  0.00           C  
ATOM   2269 HD11 ILE   138      32.599  52.581  63.564  1.00  0.00           H  
ATOM   2270 HD12 ILE   138      31.768  54.121  63.150  1.00  0.00           H  
ATOM   2271 HD13 ILE   138      31.463  53.364  64.724  1.00  0.00           H  
ATOM   2272  C   ILE   138      28.915  50.132  60.481  1.00  0.00           C  
ATOM   2273  O   ILE   138      29.640  49.157  60.333  1.00  0.00           O  
ATOM   2274  N   VAL   139      28.148  50.572  59.548  1.00  0.00           N  
ATOM   2275  H   VAL   139      27.751  51.497  59.620  1.00  0.00           H  
ATOM   2276  CA  VAL   139      28.071  49.942  58.250  1.00  0.00           C  
ATOM   2277  HA  VAL   139      28.170  48.859  58.321  1.00  0.00           H  
ATOM   2278  CB  VAL   139      26.867  50.292  57.438  1.00  0.00           C  
ATOM   2279  HB  VAL   139      26.854  51.374  57.306  1.00  0.00           H  
ATOM   2280  CG1 VAL   139      26.914  49.516  56.045  1.00  0.00           C  
ATOM   2281 HG11 VAL   139      27.817  49.861  55.541  1.00  0.00           H  
ATOM   2282 HG12 VAL   139      26.975  48.440  56.205  1.00  0.00           H  
ATOM   2283 HG13 VAL   139      26.076  49.723  55.379  1.00  0.00           H  
ATOM   2284  CG2 VAL   139      25.612  49.819  58.121  1.00  0.00           C  
ATOM   2285 HG21 VAL   139      24.805  50.338  57.604  1.00  0.00           H  
ATOM   2286 HG22 VAL   139      25.427  48.769  57.895  1.00  0.00           H  
ATOM   2287 HG23 VAL   139      25.661  49.968  59.199  1.00  0.00           H  
ATOM   2288  C   VAL   139      29.399  50.283  57.547  1.00  0.00           C  
ATOM   2289  O   VAL   139      29.729  51.497  57.378  1.00  0.00           O  
ATOM   2290  N   PHE   140      30.113  49.306  57.079  1.00  0.00           N  
ATOM   2291  H   PHE   140      29.849  48.365  57.333  1.00  0.00           H  
ATOM   2292  CA  PHE   140      31.301  49.540  56.188  1.00  0.00           C  
ATOM   2293  HA  PHE   140      31.771  50.493  56.432  1.00  0.00           H  
ATOM   2294  CB  PHE   140      32.386  48.551  56.465  1.00  0.00           C  
ATOM   2295  HB2 PHE   140      31.864  47.607  56.626  1.00  0.00           H  
ATOM   2296  HB3 PHE   140      32.930  48.794  57.377  1.00  0.00           H  
ATOM   2297  CG  PHE   140      33.366  48.382  55.333  1.00  0.00           C  
ATOM   2298  CD1 PHE   140      34.572  49.105  55.499  1.00  0.00           C  
ATOM   2299  HD1 PHE   140      34.848  49.621  56.406  1.00  0.00           H  
ATOM   2300  CE1 PHE   140      35.474  49.070  54.438  1.00  0.00           C  
ATOM   2301  HE1 PHE   140      36.340  49.692  54.610  1.00  0.00           H  
ATOM   2302  CZ  PHE   140      35.225  48.296  53.303  1.00  0.00           C  
ATOM   2303  HZ  PHE   140      35.977  48.144  52.543  1.00  0.00           H  
ATOM   2304  CE2 PHE   140      34.112  47.478  53.298  1.00  0.00           C  
ATOM   2305  HE2 PHE   140      33.989  46.788  52.476  1.00  0.00           H  
ATOM   2306  CD2 PHE   140      33.132  47.559  54.219  1.00  0.00           C  
ATOM   2307  HD2 PHE   140      32.205  47.012  54.121  1.00  0.00           H  
ATOM   2308  C   PHE   140      30.851  49.612  54.702  1.00  0.00           C  
ATOM   2309  O   PHE   140      30.452  48.538  54.183  1.00  0.00           O  
ATOM   2310  N   HIE   141      30.906  50.721  54.025  1.00  0.00           N  
ATOM   2311  H   HIE   141      31.111  51.574  54.526  1.00  0.00           H  
ATOM   2312  CA  HIE   141      30.545  50.816  52.612  1.00  0.00           C  
ATOM   2313  HA  HIE   141      29.877  49.976  52.420  1.00  0.00           H  
ATOM   2314  CB  HIE   141      29.749  52.074  52.324  1.00  0.00           C  
ATOM   2315  HB2 HIE   141      30.148  52.559  51.433  1.00  0.00           H  
ATOM   2316  HB3 HIE   141      29.853  52.759  53.166  1.00  0.00           H  
ATOM   2317  CG  HIE   141      28.303  51.758  51.997  1.00  0.00           C  
ATOM   2318  ND1 HIE   141      27.933  51.023  50.868  1.00  0.00           N  
ATOM   2319  CE1 HIE   141      26.578  51.017  50.880  1.00  0.00           C  
ATOM   2320  HE1 HIE   141      25.946  50.733  50.052  1.00  0.00           H  
ATOM   2321  NE2 HIE   141      26.157  51.554  52.006  1.00  0.00           N  
ATOM   2322  HE2 HIE   141      25.196  51.864  51.982  1.00  0.00           H  
ATOM   2323  CD2 HIE   141      27.172  52.081  52.707  1.00  0.00           C  
ATOM   2324  HD2 HIE   141      27.084  52.726  53.569  1.00  0.00           H  
ATOM   2325  C   HIE   141      31.785  50.446  51.671  1.00  0.00           C  
ATOM   2326  O   HIE   141      31.593  49.999  50.601  1.00  0.00           O  
ATOM   2327  N   GLY   142      33.000  50.822  52.011  1.00  0.00           N  
ATOM   2328  H   GLY   142      33.175  51.402  52.819  1.00  0.00           H  
ATOM   2329  CA  GLY   142      34.130  50.823  51.073  1.00  0.00           C  
ATOM   2330  HA2 GLY   142      34.174  49.770  50.798  1.00  0.00           H  
ATOM   2331  HA3 GLY   142      34.986  51.059  51.705  1.00  0.00           H  
ATOM   2332  C   GLY   142      33.864  51.673  49.837  1.00  0.00           C  
ATOM   2333  O   GLY   142      34.180  52.890  49.902  1.00  0.00           O  
ATOM   2334  N   THR   143      33.400  51.147  48.690  1.00  0.00           N  
ATOM   2335  H   THR   143      33.202  50.164  48.807  1.00  0.00           H  
ATOM   2336  CA  THR   143      32.991  51.845  47.497  1.00  0.00           C  
ATOM   2337  HA  THR   143      33.804  52.193  46.860  1.00  0.00           H  
ATOM   2338  CB  THR   143      32.213  50.957  46.501  1.00  0.00           C  
ATOM   2339  HB  THR   143      31.274  50.591  46.916  1.00  0.00           H  
ATOM   2340  CG2 THR   143      32.034  51.463  45.011  1.00  0.00           C  
ATOM   2341 HG21 THR   143      32.305  52.516  44.942  1.00  0.00           H  
ATOM   2342 HG22 THR   143      32.527  50.798  44.303  1.00  0.00           H  
ATOM   2343 HG23 THR   143      30.972  51.466  44.766  1.00  0.00           H  
ATOM   2344  OG1 THR   143      32.966  49.780  46.329  1.00  0.00           O  
ATOM   2345  HG1 THR   143      32.523  49.021  46.717  1.00  0.00           H  
ATOM   2346  C   THR   143      32.084  53.060  47.726  1.00  0.00           C  
ATOM   2347  O   THR   143      31.262  53.044  48.611  1.00  0.00           O  
ATOM   2348  N   ASN   144      32.167  54.082  46.816  1.00  0.00           N  
ATOM   2349  H   ASN   144      32.543  53.863  45.905  1.00  0.00           H  
ATOM   2350  CA  ASN   144      32.151  55.473  47.275  1.00  0.00           C  
ATOM   2351  HA  ASN   144      32.463  55.372  48.314  1.00  0.00           H  
ATOM   2352  CB  ASN   144      33.265  56.219  46.539  1.00  0.00           C  
ATOM   2353  HB2 ASN   144      34.253  55.782  46.684  1.00  0.00           H  
ATOM   2354  HB3 ASN   144      33.286  57.203  47.009  1.00  0.00           H  
ATOM   2355  CG  ASN   144      33.029  56.265  45.018  1.00  0.00           C  
ATOM   2356  OD1 ASN   144      33.000  55.197  44.352  1.00  0.00           O  
ATOM   2357  ND2 ASN   144      32.682  57.386  44.521  1.00  0.00           N  
ATOM   2358 HD21 ASN   144      32.790  58.211  45.093  1.00  0.00           H  
ATOM   2359 HD22 ASN   144      32.806  57.537  43.530  1.00  0.00           H  
ATOM   2360  C   ASN   144      30.821  56.180  47.059  1.00  0.00           C  
ATOM   2361  O   ASN   144      29.947  55.750  46.310  1.00  0.00           O  
ATOM   2362  N   TYR   145      30.684  57.372  47.692  1.00  0.00           N  
ATOM   2363  H   TYR   145      31.508  57.781  48.110  1.00  0.00           H  
ATOM   2364  CA  TYR   145      29.420  58.128  47.845  1.00  0.00           C  
ATOM   2365  HA  TYR   145      28.663  57.606  48.430  1.00  0.00           H  
ATOM   2366  CB  TYR   145      29.701  59.377  48.535  1.00  0.00           C  
ATOM   2367  HB2 TYR   145      28.868  60.079  48.492  1.00  0.00           H  
ATOM   2368  HB3 TYR   145      30.444  59.933  47.964  1.00  0.00           H  
ATOM   2369  CG  TYR   145      30.232  59.385  49.962  1.00  0.00           C  
ATOM   2370  CD1 TYR   145      31.559  59.473  50.260  1.00  0.00           C  
ATOM   2371  HD1 TYR   145      32.304  59.332  49.492  1.00  0.00           H  
ATOM   2372  CE1 TYR   145      32.055  59.587  51.601  1.00  0.00           C  
ATOM   2373  HE1 TYR   145      33.116  59.651  51.792  1.00  0.00           H  
ATOM   2374  CZ  TYR   145      31.092  59.706  52.623  1.00  0.00           C  
ATOM   2375  OH  TYR   145      31.503  59.959  53.944  1.00  0.00           O  
ATOM   2376  HH  TYR   145      30.730  59.955  54.513  1.00  0.00           H  
ATOM   2377  CE2 TYR   145      29.761  59.666  52.279  1.00  0.00           C  
ATOM   2378  HE2 TYR   145      29.036  59.889  53.048  1.00  0.00           H  
ATOM   2379  CD2 TYR   145      29.278  59.501  50.974  1.00  0.00           C  
ATOM   2380  HD2 TYR   145      28.243  59.301  50.738  1.00  0.00           H  
ATOM   2381  C   TYR   145      28.856  58.486  46.425  1.00  0.00           C  
ATOM   2382  O   TYR   145      27.619  58.595  46.421  1.00  0.00           O  
ATOM   2383  N   PHE   146      29.633  58.751  45.366  1.00  0.00           N  
ATOM   2384  H   PHE   146      30.618  58.882  45.551  1.00  0.00           H  
ATOM   2385  CA  PHE   146      29.162  58.955  43.991  1.00  0.00           C  
ATOM   2386  HA  PHE   146      28.433  59.765  44.012  1.00  0.00           H  
ATOM   2387  CB  PHE   146      30.394  59.541  43.154  1.00  0.00           C  
ATOM   2388  HB2 PHE   146      31.267  58.892  43.083  1.00  0.00           H  
ATOM   2389  HB3 PHE   146      30.629  60.508  43.598  1.00  0.00           H  
ATOM   2390  CG  PHE   146      30.056  59.771  41.690  1.00  0.00           C  
ATOM   2391  CD1 PHE   146      29.798  61.077  41.273  1.00  0.00           C  
ATOM   2392  HD1 PHE   146      29.825  61.935  41.928  1.00  0.00           H  
ATOM   2393  CE1 PHE   146      29.554  61.408  39.935  1.00  0.00           C  
ATOM   2394  HE1 PHE   146      29.302  62.414  39.631  1.00  0.00           H  
ATOM   2395  CZ  PHE   146      29.594  60.352  38.964  1.00  0.00           C  
ATOM   2396  HZ  PHE   146      29.419  60.559  37.919  1.00  0.00           H  
ATOM   2397  CE2 PHE   146      29.882  59.047  39.334  1.00  0.00           C  
ATOM   2398  HE2 PHE   146      29.923  58.259  38.596  1.00  0.00           H  
ATOM   2399  CD2 PHE   146      30.128  58.743  40.721  1.00  0.00           C  
ATOM   2400  HD2 PHE   146      30.337  57.722  41.006  1.00  0.00           H  
ATOM   2401  C   PHE   146      28.537  57.701  43.434  1.00  0.00           C  
ATOM   2402  O   PHE   146      27.412  57.728  43.037  1.00  0.00           O  
ATOM   2403  N   ALA   147      29.245  56.597  43.512  1.00  0.00           N  
ATOM   2404  H   ALA   147      30.094  56.634  44.057  1.00  0.00           H  
ATOM   2405  CA  ALA   147      28.741  55.324  42.992  1.00  0.00           C  
ATOM   2406  HA  ALA   147      28.446  55.440  41.949  1.00  0.00           H  
ATOM   2407  CB  ALA   147      29.974  54.406  42.914  1.00  0.00           C  
ATOM   2408  HB1 ALA   147      30.463  54.380  43.887  1.00  0.00           H  
ATOM   2409  HB2 ALA   147      29.719  53.397  42.591  1.00  0.00           H  
ATOM   2410  HB3 ALA   147      30.694  54.850  42.227  1.00  0.00           H  
ATOM   2411  C   ALA   147      27.412  54.900  43.746  1.00  0.00           C  
ATOM   2412  O   ALA   147      26.614  54.140  43.185  1.00  0.00           O  
ATOM   2413  N   LEU   148      27.296  55.214  45.029  1.00  0.00           N  
ATOM   2414  H   LEU   148      28.089  55.747  45.357  1.00  0.00           H  
ATOM   2415  CA  LEU   148      26.236  54.886  45.934  1.00  0.00           C  
ATOM   2416  HA  LEU   148      25.951  53.861  45.694  1.00  0.00           H  
ATOM   2417  CB  LEU   148      26.632  55.099  47.396  1.00  0.00           C  
ATOM   2418  HB2 LEU   148      26.713  56.185  47.450  1.00  0.00           H  
ATOM   2419  HB3 LEU   148      27.596  54.600  47.496  1.00  0.00           H  
ATOM   2420  CG  LEU   148      25.519  54.557  48.372  1.00  0.00           C  
ATOM   2421  HG  LEU   148      25.207  53.542  48.126  1.00  0.00           H  
ATOM   2422  CD1 LEU   148      26.022  54.642  49.877  1.00  0.00           C  
ATOM   2423 HD11 LEU   148      26.992  54.197  50.097  1.00  0.00           H  
ATOM   2424 HD12 LEU   148      26.075  55.678  50.211  1.00  0.00           H  
ATOM   2425 HD13 LEU   148      25.350  54.112  50.553  1.00  0.00           H  
ATOM   2426  CD2 LEU   148      24.202  55.385  48.370  1.00  0.00           C  
ATOM   2427 HD21 LEU   148      24.400  56.429  48.611  1.00  0.00           H  
ATOM   2428 HD22 LEU   148      23.704  55.178  47.423  1.00  0.00           H  
ATOM   2429 HD23 LEU   148      23.509  54.908  49.064  1.00  0.00           H  
ATOM   2430  C   LEU   148      25.045  55.690  45.421  1.00  0.00           C  
ATOM   2431  O   LEU   148      24.130  55.183  44.813  1.00  0.00           O  
ATOM   2432  N   CYS   149      25.152  57.034  45.371  1.00  0.00           N  
ATOM   2433  H   CYS   149      25.987  57.451  45.757  1.00  0.00           H  
ATOM   2434  CA  CYS   149      23.984  57.869  45.187  1.00  0.00           C  
ATOM   2435  HA  CYS   149      23.130  57.509  45.761  1.00  0.00           H  
ATOM   2436  CB  CYS   149      24.324  59.237  45.553  1.00  0.00           C  
ATOM   2437  HB2 CYS   149      23.428  59.849  45.452  1.00  0.00           H  
ATOM   2438  HB3 CYS   149      25.165  59.515  44.917  1.00  0.00           H  
ATOM   2439  SG  CYS   149      24.730  59.293  47.314  1.00  0.00           S  
ATOM   2440  HG  CYS   149      26.065  59.327  47.260  1.00  0.00           H  
ATOM   2441  C   CYS   149      23.518  57.865  43.714  1.00  0.00           C  
ATOM   2442  O   CYS   149      22.312  57.988  43.485  1.00  0.00           O  
ATOM   2443  N   VAL   150      24.387  57.541  42.762  1.00  0.00           N  
ATOM   2444  H   VAL   150      25.354  57.501  43.050  1.00  0.00           H  
ATOM   2445  CA  VAL   150      24.089  57.407  41.301  1.00  0.00           C  
ATOM   2446  HA  VAL   150      23.439  58.219  40.975  1.00  0.00           H  
ATOM   2447  CB  VAL   150      25.390  57.213  40.544  1.00  0.00           C  
ATOM   2448  HB  VAL   150      26.103  56.610  41.106  1.00  0.00           H  
ATOM   2449  CG1 VAL   150      25.312  56.542  39.122  1.00  0.00           C  
ATOM   2450 HG11 VAL   150      26.322  56.641  38.725  1.00  0.00           H  
ATOM   2451 HG12 VAL   150      24.998  55.499  39.154  1.00  0.00           H  
ATOM   2452 HG13 VAL   150      24.608  57.064  38.475  1.00  0.00           H  
ATOM   2453  CG2 VAL   150      25.899  58.586  40.193  1.00  0.00           C  
ATOM   2454 HG21 VAL   150      26.694  58.564  39.448  1.00  0.00           H  
ATOM   2455 HG22 VAL   150      25.129  59.255  39.808  1.00  0.00           H  
ATOM   2456 HG23 VAL   150      26.387  59.026  41.062  1.00  0.00           H  
ATOM   2457  C   VAL   150      23.121  56.192  41.203  1.00  0.00           C  
ATOM   2458  O   VAL   150      21.946  56.342  40.825  1.00  0.00           O  
ATOM   2459  N   GLY   151      23.654  54.961  41.484  1.00  0.00           N  
ATOM   2460  H   GLY   151      24.581  54.939  41.885  1.00  0.00           H  
ATOM   2461  CA  GLY   151      22.801  53.785  41.237  1.00  0.00           C  
ATOM   2462  HA2 GLY   151      23.392  52.900  41.470  1.00  0.00           H  
ATOM   2463  HA3 GLY   151      22.345  53.809  40.247  1.00  0.00           H  
ATOM   2464  C   GLY   151      21.646  53.768  42.244  1.00  0.00           C  
ATOM   2465  O   GLY   151      20.674  53.106  41.889  1.00  0.00           O  
ATOM   2466  N   ASP   152      21.685  54.450  43.371  1.00  0.00           N  
ATOM   2467  H   ASP   152      22.486  55.061  43.444  1.00  0.00           H  
ATOM   2468  CA  ASP   152      20.485  54.620  44.288  1.00  0.00           C  
ATOM   2469  HA  ASP   152      19.936  53.697  44.474  1.00  0.00           H  
ATOM   2470  CB  ASP   152      20.998  55.263  45.608  1.00  0.00           C  
ATOM   2471  HB2 ASP   152      21.694  56.090  45.465  1.00  0.00           H  
ATOM   2472  HB3 ASP   152      21.567  54.431  46.021  1.00  0.00           H  
ATOM   2473  CG  ASP   152      19.918  55.630  46.586  1.00  0.00           C  
ATOM   2474  OD1 ASP   152      19.219  54.650  47.021  1.00  0.00           O  
ATOM   2475  OD2 ASP   152      19.627  56.818  46.785  1.00  0.00           O  
ATOM   2476  C   ASP   152      19.348  55.559  43.774  1.00  0.00           C  
ATOM   2477  O   ASP   152      18.185  55.219  43.892  1.00  0.00           O  
ATOM   2478  N   SER   153      19.728  56.633  43.051  1.00  0.00           N  
ATOM   2479  H   SER   153      20.718  56.797  42.941  1.00  0.00           H  
ATOM   2480  CA  SER   153      18.790  57.386  42.251  1.00  0.00           C  
ATOM   2481  HA  SER   153      17.971  57.569  42.947  1.00  0.00           H  
ATOM   2482  CB  SER   153      19.308  58.729  41.820  1.00  0.00           C  
ATOM   2483  HB2 SER   153      20.146  58.440  41.186  1.00  0.00           H  
ATOM   2484  HB3 SER   153      19.729  59.179  42.720  1.00  0.00           H  
ATOM   2485  OG  SER   153      18.308  59.513  41.224  1.00  0.00           O  
ATOM   2486  HG  SER   153      18.669  60.369  40.979  1.00  0.00           H  
ATOM   2487  C   SER   153      18.223  56.668  41.106  1.00  0.00           C  
ATOM   2488  O   SER   153      17.070  56.772  40.832  1.00  0.00           O  
ATOM   2489  N   MET   154      19.048  55.727  40.517  1.00  0.00           N  
ATOM   2490  H   MET   154      20.049  55.759  40.649  1.00  0.00           H  
ATOM   2491  CA  MET   154      18.482  54.888  39.439  1.00  0.00           C  
ATOM   2492  HA  MET   154      17.948  55.529  38.737  1.00  0.00           H  
ATOM   2493  CB  MET   154      19.566  54.197  38.675  1.00  0.00           C  
ATOM   2494  HB2 MET   154      20.296  53.867  39.414  1.00  0.00           H  
ATOM   2495  HB3 MET   154      20.048  55.000  38.117  1.00  0.00           H  
ATOM   2496  CG  MET   154      19.177  53.116  37.671  1.00  0.00           C  
ATOM   2497  HG2 MET   154      19.945  53.032  36.902  1.00  0.00           H  
ATOM   2498  HG3 MET   154      18.302  53.431  37.103  1.00  0.00           H  
ATOM   2499  SD  MET   154      18.765  51.504  38.239  1.00  0.00           S  
ATOM   2500  CE  MET   154      20.405  51.038  38.872  1.00  0.00           C  
ATOM   2501  HE1 MET   154      20.415  50.022  39.266  1.00  0.00           H  
ATOM   2502  HE2 MET   154      21.039  51.044  37.985  1.00  0.00           H  
ATOM   2503  HE3 MET   154      20.672  51.715  39.684  1.00  0.00           H  
ATOM   2504  C   MET   154      17.411  53.899  39.996  1.00  0.00           C  
ATOM   2505  O   MET   154      16.318  53.758  39.474  1.00  0.00           O  
ATOM   2506  N   ARG   155      17.826  53.255  41.048  1.00  0.00           N  
ATOM   2507  H   ARG   155      18.791  53.278  41.345  1.00  0.00           H  
ATOM   2508  CA  ARG   155      16.987  52.220  41.658  1.00  0.00           C  
ATOM   2509  HA  ARG   155      16.655  51.606  40.821  1.00  0.00           H  
ATOM   2510  CB  ARG   155      17.783  51.397  42.625  1.00  0.00           C  
ATOM   2511  HB2 ARG   155      17.040  50.848  43.204  1.00  0.00           H  
ATOM   2512  HB3 ARG   155      18.241  52.066  43.354  1.00  0.00           H  
ATOM   2513  CG  ARG   155      18.727  50.360  42.046  1.00  0.00           C  
ATOM   2514  HG2 ARG   155      19.329  50.805  41.254  1.00  0.00           H  
ATOM   2515  HG3 ARG   155      18.115  49.559  41.630  1.00  0.00           H  
ATOM   2516  CD  ARG   155      19.676  49.755  43.134  1.00  0.00           C  
ATOM   2517  HD2 ARG   155      19.057  49.163  43.808  1.00  0.00           H  
ATOM   2518  HD3 ARG   155      20.264  50.581  43.534  1.00  0.00           H  
ATOM   2519  NE  ARG   155      20.592  48.885  42.390  1.00  0.00           N  
ATOM   2520  HE  ARG   155      20.106  48.340  41.693  1.00  0.00           H  
ATOM   2521  CZ  ARG   155      21.863  48.855  42.493  1.00  0.00           C  
ATOM   2522  NH1 ARG   155      22.419  48.305  41.439  1.00  0.00           N  
ATOM   2523 HH11 ARG   155      21.831  47.960  40.694  1.00  0.00           H  
ATOM   2524 HH12 ARG   155      23.416  48.251  41.291  1.00  0.00           H  
ATOM   2525  NH2 ARG   155      22.555  49.138  43.551  1.00  0.00           N  
ATOM   2526 HH21 ARG   155      23.554  49.246  43.451  1.00  0.00           H  
ATOM   2527 HH22 ARG   155      22.163  49.492  44.412  1.00  0.00           H  
ATOM   2528  C   ARG   155      15.800  52.877  42.319  1.00  0.00           C  
ATOM   2529  O   ARG   155      14.755  52.291  42.333  1.00  0.00           O  
ATOM   2530  N   ARG   156      15.714  54.142  42.713  1.00  0.00           N  
ATOM   2531  H   ARG   156      16.521  54.747  42.657  1.00  0.00           H  
ATOM   2532  CA  ARG   156      14.469  54.800  43.221  1.00  0.00           C  
ATOM   2533  HA  ARG   156      13.864  54.109  43.809  1.00  0.00           H  
ATOM   2534  CB  ARG   156      14.915  55.911  44.218  1.00  0.00           C  
ATOM   2535  HB2 ARG   156      15.202  56.852  43.750  1.00  0.00           H  
ATOM   2536  HB3 ARG   156      15.757  55.530  44.796  1.00  0.00           H  
ATOM   2537  CG  ARG   156      13.786  56.260  45.155  1.00  0.00           C  
ATOM   2538  HG2 ARG   156      13.550  55.375  45.746  1.00  0.00           H  
ATOM   2539  HG3 ARG   156      12.869  56.536  44.635  1.00  0.00           H  
ATOM   2540  CD  ARG   156      14.151  57.359  46.156  1.00  0.00           C  
ATOM   2541  HD2 ARG   156      13.214  57.561  46.675  1.00  0.00           H  
ATOM   2542  HD3 ARG   156      14.520  58.290  45.724  1.00  0.00           H  
ATOM   2543  NE  ARG   156      14.969  56.831  47.190  1.00  0.00           N  
ATOM   2544  HE  ARG   156      14.558  56.459  48.034  1.00  0.00           H  
ATOM   2545  CZ  ARG   156      16.279  56.701  47.184  1.00  0.00           C  
ATOM   2546  NH1 ARG   156      17.039  56.139  48.084  1.00  0.00           N  
ATOM   2547 HH11 ARG   156      16.637  55.539  48.791  1.00  0.00           H  
ATOM   2548 HH12 ARG   156      18.041  56.160  47.960  1.00  0.00           H  
ATOM   2549  NH2 ARG   156      16.961  57.290  46.319  1.00  0.00           N  
ATOM   2550 HH21 ARG   156      17.962  57.251  46.450  1.00  0.00           H  
ATOM   2551 HH22 ARG   156      16.548  57.916  45.643  1.00  0.00           H  
ATOM   2552  C   ARG   156      13.530  55.264  42.117  1.00  0.00           C  
ATOM   2553  O   ARG   156      12.355  55.115  42.264  1.00  0.00           O  
ATOM   2554  N   ASN   157      14.040  55.940  41.153  1.00  0.00           N  
ATOM   2555  H   ASN   157      15.048  55.920  41.092  1.00  0.00           H  
ATOM   2556  CA  ASN   157      13.308  56.682  40.103  1.00  0.00           C  
ATOM   2557  HA  ASN   157      12.340  57.054  40.441  1.00  0.00           H  
ATOM   2558  CB  ASN   157      14.165  57.928  39.772  1.00  0.00           C  
ATOM   2559  HB2 ASN   157      13.714  58.521  38.976  1.00  0.00           H  
ATOM   2560  HB3 ASN   157      15.175  57.649  39.473  1.00  0.00           H  
ATOM   2561  CG  ASN   157      14.272  58.916  40.932  1.00  0.00           C  
ATOM   2562  OD1 ASN   157      13.274  59.528  41.415  1.00  0.00           O  
ATOM   2563  ND2 ASN   157      15.413  58.932  41.546  1.00  0.00           N  
ATOM   2564 HD21 ASN   157      15.401  59.226  42.511  1.00  0.00           H  
ATOM   2565 HD22 ASN   157      16.182  58.324  41.303  1.00  0.00           H  
ATOM   2566  C   ASN   157      13.018  55.771  38.842  1.00  0.00           C  
ATOM   2567  O   ASN   157      12.174  56.015  37.986  1.00  0.00           O  
ATOM   2568  N   LYS   158      13.796  54.723  38.664  1.00  0.00           N  
ATOM   2569  H   LYS   158      14.602  54.749  39.272  1.00  0.00           H  
ATOM   2570  CA  LYS   158      13.732  53.807  37.474  1.00  0.00           C  
ATOM   2571  HA  LYS   158      14.597  53.143  37.468  1.00  0.00           H  
ATOM   2572  CB  LYS   158      12.513  53.005  37.595  1.00  0.00           C  
ATOM   2573  HB2 LYS   158      12.511  52.404  36.685  1.00  0.00           H  
ATOM   2574  HB3 LYS   158      11.587  53.570  37.699  1.00  0.00           H  
ATOM   2575  CG  LYS   158      12.564  52.085  38.785  1.00  0.00           C  
ATOM   2576  HG2 LYS   158      12.339  52.600  39.718  1.00  0.00           H  
ATOM   2577  HG3 LYS   158      13.573  51.684  38.883  1.00  0.00           H  
ATOM   2578  CD  LYS   158      11.673  50.843  38.759  1.00  0.00           C  
ATOM   2579  HD2 LYS   158      11.708  50.417  39.761  1.00  0.00           H  
ATOM   2580  HD3 LYS   158      12.052  50.103  38.054  1.00  0.00           H  
ATOM   2581  CE  LYS   158      10.170  51.157  38.560  1.00  0.00           C  
ATOM   2582  HE2 LYS   158      10.049  51.820  37.703  1.00  0.00           H  
ATOM   2583  HE3 LYS   158       9.776  51.586  39.482  1.00  0.00           H  
ATOM   2584  NZ  LYS   158       9.489  49.971  38.260  1.00  0.00           N  
ATOM   2585  HZ1 LYS   158       9.326  49.380  39.063  1.00  0.00           H  
ATOM   2586  HZ2 LYS   158       8.572  50.154  37.877  1.00  0.00           H  
ATOM   2587  HZ3 LYS   158      10.032  49.419  37.613  1.00  0.00           H  
ATOM   2588  C   LYS   158      13.791  54.520  36.090  1.00  0.00           C  
ATOM   2589  O   LYS   158      12.997  54.148  35.231  1.00  0.00           O  
ATOM   2590  N   PRO   159      14.741  55.422  35.816  1.00  0.00           N  
ATOM   2591  CD  PRO   159      15.912  55.858  36.709  1.00  0.00           C  
ATOM   2592  HD2 PRO   159      16.635  55.164  37.136  1.00  0.00           H  
ATOM   2593  HD3 PRO   159      15.453  56.445  37.506  1.00  0.00           H  
ATOM   2594  CG  PRO   159      16.664  56.858  35.916  1.00  0.00           C  
ATOM   2595  HG2 PRO   159      17.170  57.541  36.599  1.00  0.00           H  
ATOM   2596  HG3 PRO   159      17.374  56.290  35.316  1.00  0.00           H  
ATOM   2597  CB  PRO   159      15.649  57.472  34.975  1.00  0.00           C  
ATOM   2598  HB2 PRO   159      15.204  58.415  35.290  1.00  0.00           H  
ATOM   2599  HB3 PRO   159      16.162  57.729  34.048  1.00  0.00           H  
ATOM   2600  CA  PRO   159      14.593  56.383  34.744  1.00  0.00           C  
ATOM   2601  HA  PRO   159      13.681  56.971  34.845  1.00  0.00           H  
ATOM   2602  C   PRO   159      14.725  55.780  33.343  1.00  0.00           C  
ATOM   2603  O   PRO   159      14.706  56.591  32.365  1.00  0.00           O  
ATOM   2604  N   PHE   160      14.915  54.470  33.179  1.00  0.00           N  
ATOM   2605  H   PHE   160      15.120  53.856  33.954  1.00  0.00           H  
ATOM   2606  CA  PHE   160      14.638  53.721  31.950  1.00  0.00           C  
ATOM   2607  HA  PHE   160      15.022  54.312  31.119  1.00  0.00           H  
ATOM   2608  CB  PHE   160      15.391  52.369  31.986  1.00  0.00           C  
ATOM   2609  HB2 PHE   160      16.457  52.515  31.808  1.00  0.00           H  
ATOM   2610  HB3 PHE   160      15.000  51.729  31.195  1.00  0.00           H  
ATOM   2611  CG  PHE   160      15.187  51.531  33.265  1.00  0.00           C  
ATOM   2612  CD1 PHE   160      14.037  50.783  33.502  1.00  0.00           C  
ATOM   2613  HD1 PHE   160      13.189  50.925  32.848  1.00  0.00           H  
ATOM   2614  CE1 PHE   160      13.829  50.070  34.620  1.00  0.00           C  
ATOM   2615  HE1 PHE   160      12.907  49.510  34.669  1.00  0.00           H  
ATOM   2616  CZ  PHE   160      14.800  50.064  35.627  1.00  0.00           C  
ATOM   2617  HZ  PHE   160      14.704  49.477  36.529  1.00  0.00           H  
ATOM   2618  CE2 PHE   160      16.040  50.670  35.356  1.00  0.00           C  
ATOM   2619  HE2 PHE   160      16.767  50.667  36.155  1.00  0.00           H  
ATOM   2620  CD2 PHE   160      16.225  51.494  34.236  1.00  0.00           C  
ATOM   2621  HD2 PHE   160      17.159  52.007  34.065  1.00  0.00           H  
ATOM   2622  C   PHE   160      13.094  53.660  31.492  1.00  0.00           C  
ATOM   2623  O   PHE   160      12.878  53.125  30.414  1.00  0.00           O  
ATOM   2624  N   LYS   161      12.144  54.090  32.280  1.00  0.00           N  
ATOM   2625  H   LYS   161      12.580  54.541  33.072  1.00  0.00           H  
ATOM   2626  CA  LYS   161      10.638  53.919  32.171  1.00  0.00           C  
ATOM   2627  HA  LYS   161      10.419  52.854  32.090  1.00  0.00           H  
ATOM   2628  CB  LYS   161      10.035  54.397  33.512  1.00  0.00           C  
ATOM   2629  HB2 LYS   161      10.669  53.902  34.247  1.00  0.00           H  
ATOM   2630  HB3 LYS   161       9.019  54.004  33.542  1.00  0.00           H  
ATOM   2631  CG  LYS   161       9.927  55.946  33.762  1.00  0.00           C  
ATOM   2632  HG2 LYS   161       9.201  56.289  33.025  1.00  0.00           H  
ATOM   2633  HG3 LYS   161      10.935  56.278  33.514  1.00  0.00           H  
ATOM   2634  CD  LYS   161       9.559  56.278  35.216  1.00  0.00           C  
ATOM   2635  HD2 LYS   161       9.568  57.353  35.400  1.00  0.00           H  
ATOM   2636  HD3 LYS   161      10.390  55.947  35.838  1.00  0.00           H  
ATOM   2637  CE  LYS   161       8.157  55.700  35.651  1.00  0.00           C  
ATOM   2638  HE2 LYS   161       8.017  56.000  36.690  1.00  0.00           H  
ATOM   2639  HE3 LYS   161       8.147  54.610  35.642  1.00  0.00           H  
ATOM   2640  NZ  LYS   161       6.998  56.240  34.859  1.00  0.00           N  
ATOM   2641  HZ1 LYS   161       7.139  56.103  33.868  1.00  0.00           H  
ATOM   2642  HZ2 LYS   161       6.091  55.847  35.069  1.00  0.00           H  
ATOM   2643  HZ3 LYS   161       6.958  57.233  35.042  1.00  0.00           H  
ATOM   2644  C   LYS   161       9.959  54.478  30.911  1.00  0.00           C  
ATOM   2645  O   LYS   161       8.758  54.238  30.655  1.00  0.00           O  
ATOM   2646  N   ASN   162      10.628  55.286  30.139  1.00  0.00           N  
ATOM   2647  H   ASN   162      11.532  55.573  30.485  1.00  0.00           H  
ATOM   2648  CA  ASN   162      10.202  55.906  28.914  1.00  0.00           C  
ATOM   2649  HA  ASN   162       9.573  55.188  28.386  1.00  0.00           H  
ATOM   2650  CB  ASN   162       9.349  57.149  29.172  1.00  0.00           C  
ATOM   2651  HB2 ASN   162      10.072  57.892  29.509  1.00  0.00           H  
ATOM   2652  HB3 ASN   162       8.691  57.090  30.040  1.00  0.00           H  
ATOM   2653  CG  ASN   162       8.534  57.547  27.934  1.00  0.00           C  
ATOM   2654  OD1 ASN   162       8.232  56.733  27.055  1.00  0.00           O  
ATOM   2655  ND2 ASN   162       8.260  58.812  27.889  1.00  0.00           N  
ATOM   2656 HD21 ASN   162       8.865  59.331  28.510  1.00  0.00           H  
ATOM   2657 HD22 ASN   162       7.985  59.287  27.041  1.00  0.00           H  
ATOM   2658  C   ASN   162      11.338  56.153  27.798  1.00  0.00           C  
ATOM   2659  O   ASN   162      11.231  57.012  26.893  1.00  0.00           O  
ATOM   2660  N   VAL   163      12.340  55.257  27.867  1.00  0.00           N  
ATOM   2661  H   VAL   163      12.426  54.643  28.665  1.00  0.00           H  
ATOM   2662  CA  VAL   163      13.413  55.185  26.815  1.00  0.00           C  
ATOM   2663  HA  VAL   163      13.681  56.198  26.514  1.00  0.00           H  
ATOM   2664  CB  VAL   163      14.762  54.724  27.330  1.00  0.00           C  
ATOM   2665  HB  VAL   163      15.493  54.703  26.522  1.00  0.00           H  
ATOM   2666  CG1 VAL   163      15.396  55.528  28.525  1.00  0.00           C  
ATOM   2667 HG11 VAL   163      15.714  56.529  28.231  1.00  0.00           H  
ATOM   2668 HG12 VAL   163      14.716  55.784  29.337  1.00  0.00           H  
ATOM   2669 HG13 VAL   163      16.245  54.959  28.902  1.00  0.00           H  
ATOM   2670  CG2 VAL   163      14.803  53.244  27.562  1.00  0.00           C  
ATOM   2671 HG21 VAL   163      15.822  52.917  27.768  1.00  0.00           H  
ATOM   2672 HG22 VAL   163      14.187  52.840  28.366  1.00  0.00           H  
ATOM   2673 HG23 VAL   163      14.492  52.767  26.632  1.00  0.00           H  
ATOM   2674  C   VAL   163      12.954  54.504  25.487  1.00  0.00           C  
ATOM   2675  O   VAL   163      12.190  53.540  25.550  1.00  0.00           O  
ATOM   2676  N   SER   164      13.393  54.941  24.286  1.00  0.00           N  
ATOM   2677  H   SER   164      13.951  55.783  24.319  1.00  0.00           H  
ATOM   2678  CA  SER   164      13.026  54.416  23.008  1.00  0.00           C  
ATOM   2679  HA  SER   164      11.981  54.111  22.950  1.00  0.00           H  
ATOM   2680  CB  SER   164      13.174  55.558  22.006  1.00  0.00           C  
ATOM   2681  HB2 SER   164      12.615  56.397  22.420  1.00  0.00           H  
ATOM   2682  HB3 SER   164      12.691  55.189  21.101  1.00  0.00           H  
ATOM   2683  OG  SER   164      14.515  55.959  21.620  1.00  0.00           O  
ATOM   2684  HG  SER   164      14.409  56.257  20.713  1.00  0.00           H  
ATOM   2685  C   SER   164      13.899  53.294  22.632  1.00  0.00           C  
ATOM   2686  O   SER   164      13.422  52.463  21.838  1.00  0.00           O  
ATOM   2687  N   SER   165      15.129  53.236  23.057  1.00  0.00           N  
ATOM   2688  H   SER   165      15.515  53.900  23.712  1.00  0.00           H  
ATOM   2689  CA  SER   165      16.095  52.292  22.506  1.00  0.00           C  
ATOM   2690  HA  SER   165      15.594  51.386  22.164  1.00  0.00           H  
ATOM   2691  CB  SER   165      16.802  52.945  21.364  1.00  0.00           C  
ATOM   2692  HB2 SER   165      16.838  54.017  21.556  1.00  0.00           H  
ATOM   2693  HB3 SER   165      16.217  52.754  20.465  1.00  0.00           H  
ATOM   2694  OG  SER   165      18.089  52.516  21.153  1.00  0.00           O  
ATOM   2695  HG  SER   165      18.650  53.185  20.754  1.00  0.00           H  
ATOM   2696  C   SER   165      17.116  51.928  23.614  1.00  0.00           C  
ATOM   2697  O   SER   165      17.460  52.773  24.477  1.00  0.00           O  
ATOM   2698  N   ASP   166      17.604  50.717  23.564  1.00  0.00           N  
ATOM   2699  H   ASP   166      17.162  50.090  22.907  1.00  0.00           H  
ATOM   2700  CA  ASP   166      18.565  50.148  24.551  1.00  0.00           C  
ATOM   2701  HA  ASP   166      18.072  49.964  25.506  1.00  0.00           H  
ATOM   2702  CB  ASP   166      19.034  48.744  24.116  1.00  0.00           C  
ATOM   2703  HB2 ASP   166      19.834  48.475  24.806  1.00  0.00           H  
ATOM   2704  HB3 ASP   166      19.416  48.827  23.099  1.00  0.00           H  
ATOM   2705  CG  ASP   166      18.058  47.536  24.111  1.00  0.00           C  
ATOM   2706  OD1 ASP   166      17.105  47.475  24.949  1.00  0.00           O  
ATOM   2707  OD2 ASP   166      18.267  46.610  23.295  1.00  0.00           O  
ATOM   2708  C   ASP   166      19.782  51.021  24.816  1.00  0.00           C  
ATOM   2709  O   ASP   166      20.305  50.934  25.937  1.00  0.00           O  
ATOM   2710  N   SER   167      20.308  51.727  23.804  1.00  0.00           N  
ATOM   2711  H   SER   167      19.807  51.748  22.927  1.00  0.00           H  
ATOM   2712  CA  SER   167      21.451  52.614  23.935  1.00  0.00           C  
ATOM   2713  HA  SER   167      22.074  52.225  24.740  1.00  0.00           H  
ATOM   2714  CB  SER   167      22.286  52.400  22.665  1.00  0.00           C  
ATOM   2715  HB2 SER   167      22.560  51.346  22.708  1.00  0.00           H  
ATOM   2716  HB3 SER   167      23.145  53.070  22.676  1.00  0.00           H  
ATOM   2717  OG  SER   167      21.604  52.723  21.509  1.00  0.00           O  
ATOM   2718  HG  SER   167      21.267  51.929  21.086  1.00  0.00           H  
ATOM   2719  C   SER   167      21.004  54.105  24.113  1.00  0.00           C  
ATOM   2720  O   SER   167      21.874  54.940  24.279  1.00  0.00           O  
ATOM   2721  N   GLU   168      19.691  54.436  24.124  1.00  0.00           N  
ATOM   2722  H   GLU   168      18.955  53.745  24.108  1.00  0.00           H  
ATOM   2723  CA  GLU   168      19.299  55.855  24.253  1.00  0.00           C  
ATOM   2724  HA  GLU   168      19.738  56.364  23.395  1.00  0.00           H  
ATOM   2725  CB  GLU   168      17.741  55.958  24.128  1.00  0.00           C  
ATOM   2726  HB2 GLU   168      17.382  55.308  24.926  1.00  0.00           H  
ATOM   2727  HB3 GLU   168      17.513  55.685  23.098  1.00  0.00           H  
ATOM   2728  CG  GLU   168      17.057  57.314  24.216  1.00  0.00           C  
ATOM   2729  HG2 GLU   168      17.264  57.648  25.232  1.00  0.00           H  
ATOM   2730  HG3 GLU   168      15.970  57.243  24.166  1.00  0.00           H  
ATOM   2731  CD  GLU   168      17.598  58.434  23.347  1.00  0.00           C  
ATOM   2732  OE1 GLU   168      18.664  58.320  22.723  1.00  0.00           O  
ATOM   2733  OE2 GLU   168      16.880  59.484  23.293  1.00  0.00           O  
ATOM   2734  C   GLU   168      19.756  56.423  25.602  1.00  0.00           C  
ATOM   2735  O   GLU   168      19.329  55.940  26.633  1.00  0.00           O  
ATOM   2736  N   THR   169      20.495  57.551  25.615  1.00  0.00           N  
ATOM   2737  H   THR   169      20.884  57.916  24.758  1.00  0.00           H  
ATOM   2738  CA  THR   169      20.880  58.265  26.856  1.00  0.00           C  
ATOM   2739  HA  THR   169      21.463  57.486  27.347  1.00  0.00           H  
ATOM   2740  CB  THR   169      21.734  59.474  26.497  1.00  0.00           C  
ATOM   2741  HB  THR   169      21.125  60.195  25.951  1.00  0.00           H  
ATOM   2742  CG2 THR   169      22.430  60.129  27.735  1.00  0.00           C  
ATOM   2743 HG21 THR   169      22.941  60.996  27.317  1.00  0.00           H  
ATOM   2744 HG22 THR   169      21.688  60.490  28.446  1.00  0.00           H  
ATOM   2745 HG23 THR   169      23.186  59.422  28.076  1.00  0.00           H  
ATOM   2746  OG1 THR   169      22.746  58.910  25.584  1.00  0.00           O  
ATOM   2747  HG1 THR   169      22.240  58.812  24.774  1.00  0.00           H  
ATOM   2748  C   THR   169      19.624  58.625  27.654  1.00  0.00           C  
ATOM   2749  O   THR   169      18.727  59.334  27.237  1.00  0.00           O  
ATOM   2750  N   PHE   170      19.727  58.369  28.966  1.00  0.00           N  
ATOM   2751  H   PHE   170      20.501  57.784  29.249  1.00  0.00           H  
ATOM   2752  CA  PHE   170      18.845  58.992  29.971  1.00  0.00           C  
ATOM   2753  HA  PHE   170      18.458  59.918  29.547  1.00  0.00           H  
ATOM   2754  CB  PHE   170      17.784  58.021  30.426  1.00  0.00           C  
ATOM   2755  HB2 PHE   170      17.091  57.791  29.617  1.00  0.00           H  
ATOM   2756  HB3 PHE   170      17.196  58.646  31.099  1.00  0.00           H  
ATOM   2757  CG  PHE   170      18.233  56.761  31.122  1.00  0.00           C  
ATOM   2758  CD1 PHE   170      18.576  56.855  32.475  1.00  0.00           C  
ATOM   2759  HD1 PHE   170      18.427  57.806  32.966  1.00  0.00           H  
ATOM   2760  CE1 PHE   170      18.914  55.653  33.154  1.00  0.00           C  
ATOM   2761  HE1 PHE   170      19.142  55.742  34.206  1.00  0.00           H  
ATOM   2762  CZ  PHE   170      18.960  54.400  32.569  1.00  0.00           C  
ATOM   2763  HZ  PHE   170      19.245  53.533  33.147  1.00  0.00           H  
ATOM   2764  CE2 PHE   170      18.738  54.356  31.149  1.00  0.00           C  
ATOM   2765  HE2 PHE   170      18.723  53.385  30.677  1.00  0.00           H  
ATOM   2766  CD2 PHE   170      18.449  55.510  30.436  1.00  0.00           C  
ATOM   2767  HD2 PHE   170      18.320  55.463  29.365  1.00  0.00           H  
ATOM   2768  C   PHE   170      19.682  59.531  31.123  1.00  0.00           C  
ATOM   2769  O   PHE   170      20.735  58.966  31.432  1.00  0.00           O  
ATOM   2770  N   VAL   171      19.218  60.610  31.793  1.00  0.00           N  
ATOM   2771  H   VAL   171      18.428  61.108  31.410  1.00  0.00           H  
ATOM   2772  CA  VAL   171      19.975  61.182  32.931  1.00  0.00           C  
ATOM   2773  HA  VAL   171      20.999  60.830  32.803  1.00  0.00           H  
ATOM   2774  CB  VAL   171      19.987  62.666  32.796  1.00  0.00           C  
ATOM   2775  HB  VAL   171      18.960  63.002  32.656  1.00  0.00           H  
ATOM   2776  CG1 VAL   171      20.560  63.352  34.060  1.00  0.00           C  
ATOM   2777 HG11 VAL   171      21.386  62.788  34.491  1.00  0.00           H  
ATOM   2778 HG12 VAL   171      20.963  64.345  33.859  1.00  0.00           H  
ATOM   2779 HG13 VAL   171      19.825  63.486  34.854  1.00  0.00           H  
ATOM   2780  CG2 VAL   171      21.015  63.087  31.687  1.00  0.00           C  
ATOM   2781 HG21 VAL   171      22.053  62.853  31.926  1.00  0.00           H  
ATOM   2782 HG22 VAL   171      20.815  62.485  30.801  1.00  0.00           H  
ATOM   2783 HG23 VAL   171      20.977  64.158  31.487  1.00  0.00           H  
ATOM   2784  C   VAL   171      19.369  60.696  34.284  1.00  0.00           C  
ATOM   2785  O   VAL   171      18.158  60.563  34.415  1.00  0.00           O  
ATOM   2786  N   VAL   172      20.251  60.438  35.242  1.00  0.00           N  
ATOM   2787  H   VAL   172      21.213  60.659  35.027  1.00  0.00           H  
ATOM   2788  CA  VAL   172      20.003  60.070  36.602  1.00  0.00           C  
ATOM   2789  HA  VAL   172      19.251  59.306  36.802  1.00  0.00           H  
ATOM   2790  CB  VAL   172      21.240  59.536  37.296  1.00  0.00           C  
ATOM   2791  HB  VAL   172      22.017  60.300  37.323  1.00  0.00           H  
ATOM   2792  CG1 VAL   172      21.096  59.099  38.719  1.00  0.00           C  
ATOM   2793 HG11 VAL   172      20.411  58.253  38.785  1.00  0.00           H  
ATOM   2794 HG12 VAL   172      22.073  58.809  39.106  1.00  0.00           H  
ATOM   2795 HG13 VAL   172      20.461  59.741  39.330  1.00  0.00           H  
ATOM   2796  CG2 VAL   172      21.831  58.382  36.508  1.00  0.00           C  
ATOM   2797 HG21 VAL   172      21.082  57.600  36.381  1.00  0.00           H  
ATOM   2798 HG22 VAL   172      22.285  58.840  35.629  1.00  0.00           H  
ATOM   2799 HG23 VAL   172      22.607  57.884  37.088  1.00  0.00           H  
ATOM   2800  C   VAL   172      19.474  61.326  37.351  1.00  0.00           C  
ATOM   2801  O   VAL   172      20.302  62.258  37.471  1.00  0.00           O  
ATOM   2802  N   PRO   173      18.241  61.434  37.823  1.00  0.00           N  
ATOM   2803  CD  PRO   173      17.089  60.510  37.634  1.00  0.00           C  
ATOM   2804  HD2 PRO   173      17.357  59.488  37.901  1.00  0.00           H  
ATOM   2805  HD3 PRO   173      16.765  60.593  36.596  1.00  0.00           H  
ATOM   2806  CG  PRO   173      15.870  61.036  38.469  1.00  0.00           C  
ATOM   2807  HG2 PRO   173      14.876  60.708  38.163  1.00  0.00           H  
ATOM   2808  HG3 PRO   173      15.993  60.754  39.514  1.00  0.00           H  
ATOM   2809  CB  PRO   173      16.065  62.524  38.270  1.00  0.00           C  
ATOM   2810  HB2 PRO   173      15.783  62.764  37.245  1.00  0.00           H  
ATOM   2811  HB3 PRO   173      15.533  63.078  39.045  1.00  0.00           H  
ATOM   2812  CA  PRO   173      17.660  62.646  38.384  1.00  0.00           C  
ATOM   2813  HA  PRO   173      18.036  63.452  37.755  1.00  0.00           H  
ATOM   2814  C   PRO   173      18.108  62.877  39.892  1.00  0.00           C  
ATOM   2815  O   PRO   173      18.757  61.984  40.495  1.00  0.00           O  
ATOM   2816  N   ASN   174      17.614  63.984  40.522  1.00  0.00           N  
ATOM   2817  H   ASN   174      17.055  64.618  39.969  1.00  0.00           H  
ATOM   2818  CA  ASN   174      17.602  64.120  42.005  1.00  0.00           C  
ATOM   2819  HA  ASN   174      17.280  65.139  42.215  1.00  0.00           H  
ATOM   2820  CB  ASN   174      16.480  63.167  42.572  1.00  0.00           C  
ATOM   2821  HB2 ASN   174      16.423  63.276  43.655  1.00  0.00           H  
ATOM   2822  HB3 ASN   174      16.669  62.104  42.420  1.00  0.00           H  
ATOM   2823  CG  ASN   174      15.120  63.456  41.942  1.00  0.00           C  
ATOM   2824  OD1 ASN   174      14.703  64.510  41.553  1.00  0.00           O  
ATOM   2825  ND2 ASN   174      14.327  62.402  41.722  1.00  0.00           N  
ATOM   2826 HD21 ASN   174      14.485  61.510  42.168  1.00  0.00           H  
ATOM   2827 HD22 ASN   174      13.360  62.621  41.527  1.00  0.00           H  
ATOM   2828  C   ASN   174      19.030  64.138  42.685  1.00  0.00           C  
ATOM   2829  O   ASN   174      19.165  63.723  43.804  1.00  0.00           O  
ATOM   2830  N   LEU   175      20.113  64.482  41.949  1.00  0.00           N  
ATOM   2831  H   LEU   175      19.935  64.728  40.986  1.00  0.00           H  
ATOM   2832  CA  LEU   175      21.542  64.541  42.283  1.00  0.00           C  
ATOM   2833  HA  LEU   175      21.602  64.520  43.371  1.00  0.00           H  
ATOM   2834  CB  LEU   175      22.363  63.304  41.739  1.00  0.00           C  
ATOM   2835  HB2 LEU   175      23.403  63.391  42.051  1.00  0.00           H  
ATOM   2836  HB3 LEU   175      22.399  63.249  40.651  1.00  0.00           H  
ATOM   2837  CG  LEU   175      21.884  61.913  42.249  1.00  0.00           C  
ATOM   2838  HG  LEU   175      20.862  61.742  41.911  1.00  0.00           H  
ATOM   2839  CD1 LEU   175      22.601  60.759  41.486  1.00  0.00           C  
ATOM   2840 HD11 LEU   175      23.685  60.870  41.506  1.00  0.00           H  
ATOM   2841 HD12 LEU   175      22.319  59.792  41.904  1.00  0.00           H  
ATOM   2842 HD13 LEU   175      22.371  60.832  40.423  1.00  0.00           H  
ATOM   2843  CD2 LEU   175      22.022  61.725  43.785  1.00  0.00           C  
ATOM   2844 HD21 LEU   175      21.576  60.767  44.052  1.00  0.00           H  
ATOM   2845 HD22 LEU   175      23.073  61.576  44.036  1.00  0.00           H  
ATOM   2846 HD23 LEU   175      21.670  62.609  44.316  1.00  0.00           H  
ATOM   2847  C   LEU   175      22.238  65.879  41.810  1.00  0.00           C  
ATOM   2848  O   LEU   175      21.866  66.650  40.841  1.00  0.00           O  
ATOM   2849  N   PRO   176      23.373  66.199  42.474  1.00  0.00           N  
ATOM   2850  CD  PRO   176      23.879  65.601  43.698  1.00  0.00           C  
ATOM   2851  HD2 PRO   176      24.187  64.566  43.547  1.00  0.00           H  
ATOM   2852  HD3 PRO   176      23.189  65.538  44.540  1.00  0.00           H  
ATOM   2853  CG  PRO   176      24.959  66.503  44.272  1.00  0.00           C  
ATOM   2854  HG2 PRO   176      24.653  67.120  45.117  1.00  0.00           H  
ATOM   2855  HG3 PRO   176      25.781  65.904  44.665  1.00  0.00           H  
ATOM   2856  CB  PRO   176      25.404  67.343  43.044  1.00  0.00           C  
ATOM   2857  HB2 PRO   176      25.502  68.381  43.363  1.00  0.00           H  
ATOM   2858  HB3 PRO   176      26.336  67.049  42.561  1.00  0.00           H  
ATOM   2859  CA  PRO   176      24.262  67.290  42.049  1.00  0.00           C  
ATOM   2860  HA  PRO   176      23.632  68.149  42.281  1.00  0.00           H  
ATOM   2861  C   PRO   176      24.728  67.427  40.557  1.00  0.00           C  
ATOM   2862  O   PRO   176      25.004  68.600  40.240  1.00  0.00           O  
ATOM   2863  N   HIE   177      24.756  66.330  39.804  1.00  0.00           N  
ATOM   2864  H   HIE   177      24.705  65.432  40.264  1.00  0.00           H  
ATOM   2865  CA  HIE   177      25.040  66.400  38.350  1.00  0.00           C  
ATOM   2866  HA  HIE   177      25.005  67.417  37.958  1.00  0.00           H  
ATOM   2867  CB  HIE   177      26.538  66.054  38.027  1.00  0.00           C  
ATOM   2868  HB2 HIE   177      26.881  66.302  37.022  1.00  0.00           H  
ATOM   2869  HB3 HIE   177      26.581  64.965  38.060  1.00  0.00           H  
ATOM   2870  CG  HIE   177      27.596  66.716  38.864  1.00  0.00           C  
ATOM   2871  ND1 HIE   177      28.428  65.989  39.783  1.00  0.00           N  
ATOM   2872  CE1 HIE   177      29.263  66.896  40.418  1.00  0.00           C  
ATOM   2873  HE1 HIE   177      30.020  66.653  41.148  1.00  0.00           H  
ATOM   2874  NE2 HIE   177      29.055  68.075  39.865  1.00  0.00           N  
ATOM   2875  HE2 HIE   177      29.603  68.875  40.146  1.00  0.00           H  
ATOM   2876  CD2 HIE   177      27.980  68.061  38.996  1.00  0.00           C  
ATOM   2877  HD2 HIE   177      27.568  68.940  38.521  1.00  0.00           H  
ATOM   2878  C   HIE   177      24.018  65.700  37.448  1.00  0.00           C  
ATOM   2879  O   HIE   177      23.155  64.915  37.923  1.00  0.00           O  
ATOM   2880  N   GLU   178      24.090  66.032  36.152  1.00  0.00           N  
ATOM   2881  H   GLU   178      24.667  66.800  35.840  1.00  0.00           H  
ATOM   2882  CA  GLU   178      23.455  65.214  35.071  1.00  0.00           C  
ATOM   2883  HA  GLU   178      22.505  64.794  35.401  1.00  0.00           H  
ATOM   2884  CB  GLU   178      23.071  66.189  33.893  1.00  0.00           C  
ATOM   2885  HB2 GLU   178      22.480  65.708  33.113  1.00  0.00           H  
ATOM   2886  HB3 GLU   178      23.986  66.552  33.424  1.00  0.00           H  
ATOM   2887  CG  GLU   178      22.217  67.322  34.489  1.00  0.00           C  
ATOM   2888  HG2 GLU   178      22.844  67.956  35.116  1.00  0.00           H  
ATOM   2889  HG3 GLU   178      21.534  66.857  35.200  1.00  0.00           H  
ATOM   2890  CD  GLU   178      21.521  68.203  33.467  1.00  0.00           C  
ATOM   2891  OE1 GLU   178      20.479  68.844  33.796  1.00  0.00           O  
ATOM   2892  OE2 GLU   178      21.820  68.058  32.258  1.00  0.00           O  
ATOM   2893  C   GLU   178      24.358  64.089  34.628  1.00  0.00           C  
ATOM   2894  O   GLU   178      24.901  64.109  33.512  1.00  0.00           O  
ATOM   2895  N   ILE   179      24.450  63.045  35.436  1.00  0.00           N  
ATOM   2896  H   ILE   179      23.934  63.091  36.303  1.00  0.00           H  
ATOM   2897  CA  ILE   179      25.206  61.868  35.089  1.00  0.00           C  
ATOM   2898  HA  ILE   179      26.156  62.065  34.593  1.00  0.00           H  
ATOM   2899  CB  ILE   179      25.574  61.188  36.393  1.00  0.00           C  
ATOM   2900  HB  ILE   179      24.691  61.091  37.025  1.00  0.00           H  
ATOM   2901  CG2 ILE   179      26.140  59.818  36.203  1.00  0.00           C  
ATOM   2902 HG21 ILE   179      26.261  59.236  37.116  1.00  0.00           H  
ATOM   2903 HG22 ILE   179      25.575  59.262  35.455  1.00  0.00           H  
ATOM   2904 HG23 ILE   179      27.183  59.848  35.887  1.00  0.00           H  
ATOM   2905  CG1 ILE   179      26.386  62.029  37.294  1.00  0.00           C  
ATOM   2906 HG12 ILE   179      26.571  61.409  38.172  1.00  0.00           H  
ATOM   2907 HG13 ILE   179      25.846  62.867  37.736  1.00  0.00           H  
ATOM   2908  CD1 ILE   179      27.703  62.535  36.615  1.00  0.00           C  
ATOM   2909 HD11 ILE   179      27.590  63.177  35.741  1.00  0.00           H  
ATOM   2910 HD12 ILE   179      28.371  63.068  37.291  1.00  0.00           H  
ATOM   2911 HD13 ILE   179      28.341  61.698  36.330  1.00  0.00           H  
ATOM   2912  C   ILE   179      24.303  61.081  34.133  1.00  0.00           C  
ATOM   2913  O   ILE   179      23.159  60.925  34.372  1.00  0.00           O  
ATOM   2914  N   LYS   180      24.908  60.480  33.071  1.00  0.00           N  
ATOM   2915  H   LYS   180      25.903  60.589  32.940  1.00  0.00           H  
ATOM   2916  CA  LYS   180      24.106  59.727  32.084  1.00  0.00           C  
ATOM   2917  HA  LYS   180      23.062  60.038  32.095  1.00  0.00           H  
ATOM   2918  CB  LYS   180      24.680  60.031  30.767  1.00  0.00           C  
ATOM   2919  HB2 LYS   180      24.221  59.346  30.053  1.00  0.00           H  
ATOM   2920  HB3 LYS   180      25.747  59.838  30.663  1.00  0.00           H  
ATOM   2921  CG  LYS   180      24.356  61.479  30.263  1.00  0.00           C  
ATOM   2922  HG2 LYS   180      24.508  62.206  31.061  1.00  0.00           H  
ATOM   2923  HG3 LYS   180      23.311  61.510  29.955  1.00  0.00           H  
ATOM   2924  CD  LYS   180      25.384  61.752  29.105  1.00  0.00           C  
ATOM   2925  HD2 LYS   180      25.190  61.070  28.277  1.00  0.00           H  
ATOM   2926  HD3 LYS   180      26.389  61.687  29.521  1.00  0.00           H  
ATOM   2927  CE  LYS   180      25.133  63.180  28.575  1.00  0.00           C  
ATOM   2928  HE2 LYS   180      25.463  63.901  29.323  1.00  0.00           H  
ATOM   2929  HE3 LYS   180      24.059  63.362  28.543  1.00  0.00           H  
ATOM   2930  NZ  LYS   180      25.966  63.433  27.383  1.00  0.00           N  
ATOM   2931  HZ1 LYS   180      25.885  64.384  27.054  1.00  0.00           H  
ATOM   2932  HZ2 LYS   180      26.936  63.194  27.533  1.00  0.00           H  
ATOM   2933  HZ3 LYS   180      25.670  62.810  26.645  1.00  0.00           H  
ATOM   2934  C   LYS   180      24.151  58.170  32.257  1.00  0.00           C  
ATOM   2935  O   LYS   180      25.151  57.639  32.673  1.00  0.00           O  
ATOM   2936  N   LEU   181      23.067  57.456  31.893  1.00  0.00           N  
ATOM   2937  H   LEU   181      22.221  57.981  31.720  1.00  0.00           H  
ATOM   2938  CA  LEU   181      23.057  55.955  31.685  1.00  0.00           C  
ATOM   2939  HA  LEU   181      24.038  55.533  31.466  1.00  0.00           H  
ATOM   2940  CB  LEU   181      22.406  55.388  32.998  1.00  0.00           C  
ATOM   2941  HB2 LEU   181      22.219  54.320  32.884  1.00  0.00           H  
ATOM   2942  HB3 LEU   181      21.444  55.870  33.167  1.00  0.00           H  
ATOM   2943  CG  LEU   181      23.217  55.448  34.240  1.00  0.00           C  
ATOM   2944  HG  LEU   181      23.452  56.483  34.488  1.00  0.00           H  
ATOM   2945  CD1 LEU   181      22.395  54.870  35.345  1.00  0.00           C  
ATOM   2946 HD11 LEU   181      22.862  55.022  36.317  1.00  0.00           H  
ATOM   2947 HD12 LEU   181      21.384  55.258  35.218  1.00  0.00           H  
ATOM   2948 HD13 LEU   181      22.319  53.786  35.260  1.00  0.00           H  
ATOM   2949  CD2 LEU   181      24.502  54.769  34.088  1.00  0.00           C  
ATOM   2950 HD21 LEU   181      24.313  53.760  33.721  1.00  0.00           H  
ATOM   2951 HD22 LEU   181      25.149  55.266  33.366  1.00  0.00           H  
ATOM   2952 HD23 LEU   181      24.972  54.570  35.051  1.00  0.00           H  
ATOM   2953  C   LEU   181      22.246  55.620  30.424  1.00  0.00           C  
ATOM   2954  O   LEU   181      21.690  56.484  29.734  1.00  0.00           O  
ATOM   2955  N   THR   182      22.203  54.326  30.182  1.00  0.00           N  
ATOM   2956  H   THR   182      22.653  53.696  30.831  1.00  0.00           H  
ATOM   2957  CA  THR   182      21.445  53.681  29.009  1.00  0.00           C  
ATOM   2958  HA  THR   182      20.586  54.319  28.802  1.00  0.00           H  
ATOM   2959  CB  THR   182      22.305  53.471  27.774  1.00  0.00           C  
ATOM   2960  HB  THR   182      21.709  53.018  26.982  1.00  0.00           H  
ATOM   2961  CG2 THR   182      22.925  54.745  27.226  1.00  0.00           C  
ATOM   2962 HG21 THR   182      22.131  55.446  26.971  1.00  0.00           H  
ATOM   2963 HG22 THR   182      23.623  55.175  27.944  1.00  0.00           H  
ATOM   2964 HG23 THR   182      23.542  54.490  26.365  1.00  0.00           H  
ATOM   2965  OG1 THR   182      23.382  52.580  27.991  1.00  0.00           O  
ATOM   2966  HG1 THR   182      23.264  51.796  27.450  1.00  0.00           H  
ATOM   2967  C   THR   182      20.946  52.325  29.468  1.00  0.00           C  
ATOM   2968  O   THR   182      21.470  51.808  30.458  1.00  0.00           O  
ATOM   2969  N   ARG   183      19.932  51.671  28.888  1.00  0.00           N  
ATOM   2970  H   ARG   183      19.489  52.159  28.123  1.00  0.00           H  
ATOM   2971  CA  ARG   183      19.414  50.399  29.320  1.00  0.00           C  
ATOM   2972  HA  ARG   183      19.211  50.422  30.390  1.00  0.00           H  
ATOM   2973  CB  ARG   183      18.097  50.234  28.514  1.00  0.00           C  
ATOM   2974  HB2 ARG   183      18.437  50.098  27.487  1.00  0.00           H  
ATOM   2975  HB3 ARG   183      17.504  51.149  28.524  1.00  0.00           H  
ATOM   2976  CG  ARG   183      17.237  49.097  28.999  1.00  0.00           C  
ATOM   2977  HG2 ARG   183      17.172  49.086  30.087  1.00  0.00           H  
ATOM   2978  HG3 ARG   183      17.631  48.137  28.666  1.00  0.00           H  
ATOM   2979  CD  ARG   183      15.784  49.209  28.487  1.00  0.00           C  
ATOM   2980  HD2 ARG   183      15.367  50.178  28.761  1.00  0.00           H  
ATOM   2981  HD3 ARG   183      15.197  48.482  29.047  1.00  0.00           H  
ATOM   2982  NE  ARG   183      15.681  48.894  27.014  1.00  0.00           N  
ATOM   2983  HE  ARG   183      16.397  48.326  26.584  1.00  0.00           H  
ATOM   2984  CZ  ARG   183      14.925  49.508  26.167  1.00  0.00           C  
ATOM   2985  NH1 ARG   183      15.061  49.158  24.934  1.00  0.00           N  
ATOM   2986 HH11 ARG   183      15.770  48.473  24.715  1.00  0.00           H  
ATOM   2987 HH12 ARG   183      14.372  49.457  24.260  1.00  0.00           H  
ATOM   2988  NH2 ARG   183      13.992  50.371  26.428  1.00  0.00           N  
ATOM   2989 HH21 ARG   183      13.475  50.772  25.659  1.00  0.00           H  
ATOM   2990 HH22 ARG   183      13.667  50.467  27.379  1.00  0.00           H  
ATOM   2991  C   ARG   183      20.481  49.313  29.142  1.00  0.00           C  
ATOM   2992  O   ARG   183      20.286  48.370  29.870  1.00  0.00           O  
ATOM   2993  N   THR   184      21.437  49.417  28.237  1.00  0.00           N  
ATOM   2994  H   THR   184      21.378  50.157  27.551  1.00  0.00           H  
ATOM   2995  CA  THR   184      22.524  48.469  28.029  1.00  0.00           C  
ATOM   2996  HA  THR   184      22.068  47.479  27.992  1.00  0.00           H  
ATOM   2997  CB  THR   184      23.341  48.738  26.754  1.00  0.00           C  
ATOM   2998  HB  THR   184      24.334  48.295  26.832  1.00  0.00           H  
ATOM   2999  CG2 THR   184      22.659  48.311  25.472  1.00  0.00           C  
ATOM   3000 HG21 THR   184      23.406  48.266  24.680  1.00  0.00           H  
ATOM   3001 HG22 THR   184      22.152  47.353  25.595  1.00  0.00           H  
ATOM   3002 HG23 THR   184      21.883  49.033  25.217  1.00  0.00           H  
ATOM   3003  OG1 THR   184      23.668  50.131  26.531  1.00  0.00           O  
ATOM   3004  HG1 THR   184      24.355  50.222  25.866  1.00  0.00           H  
ATOM   3005  C   THR   184      23.486  48.446  29.226  1.00  0.00           C  
ATOM   3006  O   THR   184      24.123  47.411  29.504  1.00  0.00           O  
ATOM   3007  N   GLN   185      23.641  49.524  29.978  1.00  0.00           N  
ATOM   3008  H   GLN   185      23.279  50.397  29.623  1.00  0.00           H  
ATOM   3009  CA  GLN   185      24.497  49.568  31.152  1.00  0.00           C  
ATOM   3010  HA  GLN   185      25.384  48.968  30.951  1.00  0.00           H  
ATOM   3011  CB  GLN   185      25.023  50.962  31.456  1.00  0.00           C  
ATOM   3012  HB2 GLN   185      25.685  50.998  32.321  1.00  0.00           H  
ATOM   3013  HB3 GLN   185      24.133  51.558  31.659  1.00  0.00           H  
ATOM   3014  CG  GLN   185      25.828  51.689  30.350  1.00  0.00           C  
ATOM   3015  HG2 GLN   185      25.303  51.616  29.398  1.00  0.00           H  
ATOM   3016  HG3 GLN   185      26.863  51.351  30.408  1.00  0.00           H  
ATOM   3017  CD  GLN   185      25.857  53.251  30.597  1.00  0.00           C  
ATOM   3018  OE1 GLN   185      26.194  53.653  31.672  1.00  0.00           O  
ATOM   3019  NE2 GLN   185      25.479  54.105  29.710  1.00  0.00           N  
ATOM   3020 HE21 GLN   185      25.533  55.044  30.077  1.00  0.00           H  
ATOM   3021 HE22 GLN   185      25.095  53.702  28.867  1.00  0.00           H  
ATOM   3022  C   GLN   185      23.678  49.151  32.438  1.00  0.00           C  
ATOM   3023  O   GLN   185      24.281  48.693  33.409  1.00  0.00           O  
ATOM   3024  N   VAL   186      22.355  49.286  32.425  1.00  0.00           N  
ATOM   3025  H   VAL   186      21.890  49.426  31.539  1.00  0.00           H  
ATOM   3026  CA  VAL   186      21.516  48.840  33.551  1.00  0.00           C  
ATOM   3027  HA  VAL   186      22.099  49.165  34.413  1.00  0.00           H  
ATOM   3028  CB  VAL   186      20.052  49.425  33.504  1.00  0.00           C  
ATOM   3029  HB  VAL   186      19.561  49.056  32.603  1.00  0.00           H  
ATOM   3030  CG1 VAL   186      19.123  48.882  34.612  1.00  0.00           C  
ATOM   3031 HG11 VAL   186      19.346  49.281  35.602  1.00  0.00           H  
ATOM   3032 HG12 VAL   186      18.108  49.150  34.319  1.00  0.00           H  
ATOM   3033 HG13 VAL   186      19.205  47.796  34.632  1.00  0.00           H  
ATOM   3034  CG2 VAL   186      19.936  50.984  33.419  1.00  0.00           C  
ATOM   3035 HG21 VAL   186      19.636  51.301  34.418  1.00  0.00           H  
ATOM   3036 HG22 VAL   186      20.921  51.430  33.285  1.00  0.00           H  
ATOM   3037 HG23 VAL   186      19.246  51.334  32.652  1.00  0.00           H  
ATOM   3038  C   VAL   186      21.558  47.293  33.758  1.00  0.00           C  
ATOM   3039  O   VAL   186      21.695  46.472  32.868  1.00  0.00           O  
ATOM   3040  N   SER   187      21.449  46.855  35.002  1.00  0.00           N  
ATOM   3041  H   SER   187      21.471  47.547  35.737  1.00  0.00           H  
ATOM   3042  CA  SER   187      21.614  45.420  35.402  1.00  0.00           C  
ATOM   3043  HA  SER   187      22.418  45.028  34.778  1.00  0.00           H  
ATOM   3044  CB  SER   187      22.218  45.345  36.836  1.00  0.00           C  
ATOM   3045  HB2 SER   187      21.675  46.014  37.504  1.00  0.00           H  
ATOM   3046  HB3 SER   187      23.249  45.697  36.801  1.00  0.00           H  
ATOM   3047  OG  SER   187      22.237  44.030  37.300  1.00  0.00           O  
ATOM   3048  HG  SER   187      22.834  44.045  38.052  1.00  0.00           H  
ATOM   3049  C   SER   187      20.377  44.560  35.277  1.00  0.00           C  
ATOM   3050  O   SER   187      19.308  45.018  35.679  1.00  0.00           O  
ATOM   3051  N   PRO   188      20.394  43.270  34.829  1.00  0.00           N  
ATOM   3052  CD  PRO   188      21.563  42.560  34.402  1.00  0.00           C  
ATOM   3053  HD2 PRO   188      22.048  42.185  35.304  1.00  0.00           H  
ATOM   3054  HD3 PRO   188      22.066  43.297  33.775  1.00  0.00           H  
ATOM   3055  CG  PRO   188      20.999  41.349  33.564  1.00  0.00           C  
ATOM   3056  HG2 PRO   188      20.952  41.568  32.497  1.00  0.00           H  
ATOM   3057  HG3 PRO   188      21.583  40.433  33.654  1.00  0.00           H  
ATOM   3058  CB  PRO   188      19.662  41.050  34.178  1.00  0.00           C  
ATOM   3059  HB2 PRO   188      18.930  40.754  33.427  1.00  0.00           H  
ATOM   3060  HB3 PRO   188      19.789  40.308  34.966  1.00  0.00           H  
ATOM   3061  CA  PRO   188      19.237  42.370  34.848  1.00  0.00           C  
ATOM   3062  HA  PRO   188      18.471  42.835  34.227  1.00  0.00           H  
ATOM   3063  C   PRO   188      18.627  42.125  36.220  1.00  0.00           C  
ATOM   3064  O   PRO   188      17.408  41.918  36.438  1.00  0.00           O  
ATOM   3065  N   PHE   189      19.454  42.150  37.270  1.00  0.00           N  
ATOM   3066  H   PHE   189      20.380  42.437  36.987  1.00  0.00           H  
ATOM   3067  CA  PHE   189      19.056  42.163  38.648  1.00  0.00           C  
ATOM   3068  HA  PHE   189      18.440  41.273  38.780  1.00  0.00           H  
ATOM   3069  CB  PHE   189      20.371  41.981  39.401  1.00  0.00           C  
ATOM   3070  HB2 PHE   189      20.129  41.660  40.414  1.00  0.00           H  
ATOM   3071  HB3 PHE   189      20.926  42.912  39.516  1.00  0.00           H  
ATOM   3072  CG  PHE   189      21.283  40.857  38.968  1.00  0.00           C  
ATOM   3073  CD1 PHE   189      22.708  41.108  38.804  1.00  0.00           C  
ATOM   3074  HD1 PHE   189      23.087  42.101  38.995  1.00  0.00           H  
ATOM   3075  CE1 PHE   189      23.469  40.244  37.995  1.00  0.00           C  
ATOM   3076  HE1 PHE   189      24.492  40.513  37.776  1.00  0.00           H  
ATOM   3077  CZ  PHE   189      22.980  39.004  37.573  1.00  0.00           C  
ATOM   3078  HZ  PHE   189      23.551  38.345  36.936  1.00  0.00           H  
ATOM   3079  CE2 PHE   189      21.598  38.700  37.821  1.00  0.00           C  
ATOM   3080  HE2 PHE   189      21.253  37.720  37.528  1.00  0.00           H  
ATOM   3081  CD2 PHE   189      20.735  39.601  38.479  1.00  0.00           C  
ATOM   3082  HD2 PHE   189      19.688  39.359  38.586  1.00  0.00           H  
ATOM   3083  C   PHE   189      18.196  43.356  39.068  1.00  0.00           C  
ATOM   3084  O   PHE   189      17.333  43.189  39.975  1.00  0.00           O  
ATOM   3085  N   GLU   190      18.134  44.459  38.378  1.00  0.00           N  
ATOM   3086  H   GLU   190      18.743  44.616  37.587  1.00  0.00           H  
ATOM   3087  CA  GLU   190      17.248  45.612  38.809  1.00  0.00           C  
ATOM   3088  HA  GLU   190      17.400  45.881  39.854  1.00  0.00           H  
ATOM   3089  CB  GLU   190      17.560  46.989  38.133  1.00  0.00           C  
ATOM   3090  HB2 GLU   190      17.075  47.767  38.723  1.00  0.00           H  
ATOM   3091  HB3 GLU   190      17.333  46.970  37.067  1.00  0.00           H  
ATOM   3092  CG  GLU   190      19.026  47.448  38.053  1.00  0.00           C  
ATOM   3093  HG2 GLU   190      18.948  48.500  37.781  1.00  0.00           H  
ATOM   3094  HG3 GLU   190      19.532  46.871  37.279  1.00  0.00           H  
ATOM   3095  CD  GLU   190      19.884  47.291  39.311  1.00  0.00           C  
ATOM   3096  OE1 GLU   190      21.147  47.356  39.211  1.00  0.00           O  
ATOM   3097  OE2 GLU   190      19.407  47.181  40.452  1.00  0.00           O  
ATOM   3098  C   GLU   190      15.722  45.355  38.672  1.00  0.00           C  
ATOM   3099  O   GLU   190      14.916  46.044  39.340  1.00  0.00           O  
ATOM   3100  N   GLN   191      15.279  44.396  37.862  1.00  0.00           N  
ATOM   3101  H   GLN   191      15.962  43.875  37.331  1.00  0.00           H  
ATOM   3102  CA  GLN   191      13.964  43.792  38.072  1.00  0.00           C  
ATOM   3103  HA  GLN   191      13.287  44.592  38.373  1.00  0.00           H  
ATOM   3104  CB  GLN   191      13.553  43.311  36.646  1.00  0.00           C  
ATOM   3105  HB2 GLN   191      13.981  42.358  36.335  1.00  0.00           H  
ATOM   3106  HB3 GLN   191      13.850  44.009  35.864  1.00  0.00           H  
ATOM   3107  CG  GLN   191      12.032  43.097  36.504  1.00  0.00           C  
ATOM   3108  HG2 GLN   191      11.722  42.566  37.404  1.00  0.00           H  
ATOM   3109  HG3 GLN   191      11.800  42.581  35.572  1.00  0.00           H  
ATOM   3110  CD  GLN   191      11.403  44.431  36.427  1.00  0.00           C  
ATOM   3111  OE1 GLN   191      11.936  45.468  36.131  1.00  0.00           O  
ATOM   3112  NE2 GLN   191      10.081  44.512  36.518  1.00  0.00           N  
ATOM   3113 HE21 GLN   191       9.602  43.685  36.844  1.00  0.00           H  
ATOM   3114 HE22 GLN   191       9.541  45.339  36.305  1.00  0.00           H  
ATOM   3115  C   GLN   191      13.781  42.735  39.216  1.00  0.00           C  
ATOM   3116  O   GLN   191      12.844  42.795  39.975  1.00  0.00           O  
ATOM   3117  N   SER   192      14.709  41.746  39.274  1.00  0.00           N  
ATOM   3118  H   SER   192      15.433  41.649  38.577  1.00  0.00           H  
ATOM   3119  CA  SER   192      14.683  40.661  40.323  1.00  0.00           C  
ATOM   3120  HA  SER   192      13.724  40.144  40.300  1.00  0.00           H  
ATOM   3121  CB  SER   192      15.797  39.674  40.090  1.00  0.00           C  
ATOM   3122  HB2 SER   192      15.677  38.801  40.731  1.00  0.00           H  
ATOM   3123  HB3 SER   192      16.760  40.150  40.276  1.00  0.00           H  
ATOM   3124  OG  SER   192      15.877  39.264  38.755  1.00  0.00           O  
ATOM   3125  HG  SER   192      16.336  38.422  38.712  1.00  0.00           H  
ATOM   3126  C   SER   192      14.759  41.195  41.783  1.00  0.00           C  
ATOM   3127  O   SER   192      14.218  40.619  42.693  1.00  0.00           O  
ATOM   3128  N   ASP   193      15.457  42.353  42.035  1.00  0.00           N  
ATOM   3129  H   ASP   193      16.010  42.641  41.240  1.00  0.00           H  
ATOM   3130  CA  ASP   193      15.521  42.966  43.333  1.00  0.00           C  
ATOM   3131  HA  ASP   193      15.885  42.177  43.991  1.00  0.00           H  
ATOM   3132  CB  ASP   193      16.610  44.039  43.318  1.00  0.00           C  
ATOM   3133  HB2 ASP   193      16.628  44.543  44.284  1.00  0.00           H  
ATOM   3134  HB3 ASP   193      16.449  44.728  42.489  1.00  0.00           H  
ATOM   3135  CG  ASP   193      18.034  43.588  43.067  1.00  0.00           C  
ATOM   3136  OD1 ASP   193      18.976  44.401  43.238  1.00  0.00           O  
ATOM   3137  OD2 ASP   193      18.366  42.367  42.869  1.00  0.00           O  
ATOM   3138  C   ASP   193      14.219  43.558  43.797  1.00  0.00           C  
ATOM   3139  O   ASP   193      14.066  43.855  44.990  1.00  0.00           O  
ATOM   3140  N   GLU   194      13.212  43.485  42.920  1.00  0.00           N  
ATOM   3141  H   GLU   194      13.327  43.270  41.940  1.00  0.00           H  
ATOM   3142  CA  GLU   194      11.834  43.771  43.284  1.00  0.00           C  
ATOM   3143  HA  GLU   194      11.857  44.346  44.209  1.00  0.00           H  
ATOM   3144  CB  GLU   194      11.155  44.667  42.187  1.00  0.00           C  
ATOM   3145  HB2 GLU   194      10.088  44.765  42.385  1.00  0.00           H  
ATOM   3146  HB3 GLU   194      11.443  44.259  41.218  1.00  0.00           H  
ATOM   3147  CG  GLU   194      11.583  46.133  41.946  1.00  0.00           C  
ATOM   3148  HG2 GLU   194      10.945  46.591  41.190  1.00  0.00           H  
ATOM   3149  HG3 GLU   194      12.600  46.145  41.554  1.00  0.00           H  
ATOM   3150  CD  GLU   194      11.637  46.965  43.257  1.00  0.00           C  
ATOM   3151  OE1 GLU   194      12.720  47.333  43.701  1.00  0.00           O  
ATOM   3152  OE2 GLU   194      10.606  47.073  43.978  1.00  0.00           O  
ATOM   3153  C   GLU   194      11.012  42.548  43.599  1.00  0.00           C  
ATOM   3154  O   GLU   194       9.866  42.710  44.055  1.00  0.00           O  
ATOM   3155  N   GLU   195      11.498  41.389  43.391  1.00  0.00           N  
ATOM   3156  H   GLU   195      12.417  41.279  42.986  1.00  0.00           H  
ATOM   3157  CA  GLU   195      10.783  40.126  43.461  1.00  0.00           C  
ATOM   3158  HA  GLU   195       9.881  40.390  42.909  1.00  0.00           H  
ATOM   3159  CB  GLU   195      11.654  39.022  42.874  1.00  0.00           C  
ATOM   3160  HB2 GLU   195      12.347  38.732  43.664  1.00  0.00           H  
ATOM   3161  HB3 GLU   195      11.968  39.442  41.919  1.00  0.00           H  
ATOM   3162  CG  GLU   195      10.887  37.709  42.490  1.00  0.00           C  
ATOM   3163  HG2 GLU   195      10.573  37.240  43.422  1.00  0.00           H  
ATOM   3164  HG3 GLU   195      11.555  37.041  41.946  1.00  0.00           H  
ATOM   3165  CD  GLU   195       9.681  37.873  41.587  1.00  0.00           C  
ATOM   3166  OE1 GLU   195       8.510  37.525  41.999  1.00  0.00           O  
ATOM   3167  OE2 GLU   195       9.803  38.243  40.404  1.00  0.00           O  
ATOM   3168  C   GLU   195      10.493  39.843  44.922  1.00  0.00           C  
ATOM   3169  O   GLU   195      11.383  39.978  45.791  1.00  0.00           O  
ATOM   3170  N   SER   196       9.369  39.263  45.281  1.00  0.00           N  
ATOM   3171  H   SER   196       8.676  39.310  44.548  1.00  0.00           H  
ATOM   3172  CA  SER   196       9.047  38.897  46.637  1.00  0.00           C  
ATOM   3173  HA  SER   196       9.303  39.736  47.284  1.00  0.00           H  
ATOM   3174  CB  SER   196       7.566  38.580  46.713  1.00  0.00           C  
ATOM   3175  HB2 SER   196       7.335  38.515  47.777  1.00  0.00           H  
ATOM   3176  HB3 SER   196       7.291  37.701  46.131  1.00  0.00           H  
ATOM   3177  OG  SER   196       6.759  39.707  46.229  1.00  0.00           O  
ATOM   3178  HG  SER   196       6.656  39.597  45.281  1.00  0.00           H  
ATOM   3179  C   SER   196       9.916  37.765  47.168  1.00  0.00           C  
ATOM   3180  O   SER   196       9.877  37.506  48.372  1.00  0.00           O  
ATOM   3181  N   VAL   197      10.702  37.094  46.359  1.00  0.00           N  
ATOM   3182  H   VAL   197      10.616  37.281  45.371  1.00  0.00           H  
ATOM   3183  CA  VAL   197      11.749  36.136  46.901  1.00  0.00           C  
ATOM   3184  HA  VAL   197      11.353  35.626  47.779  1.00  0.00           H  
ATOM   3185  CB  VAL   197      12.201  35.100  45.884  1.00  0.00           C  
ATOM   3186  HB  VAL   197      12.882  34.463  46.449  1.00  0.00           H  
ATOM   3187  CG1 VAL   197      11.071  34.203  45.283  1.00  0.00           C  
ATOM   3188 HG11 VAL   197      10.577  34.833  44.543  1.00  0.00           H  
ATOM   3189 HG12 VAL   197      11.543  33.391  44.731  1.00  0.00           H  
ATOM   3190 HG13 VAL   197      10.404  33.833  46.061  1.00  0.00           H  
ATOM   3191  CG2 VAL   197      13.119  35.632  44.759  1.00  0.00           C  
ATOM   3192 HG21 VAL   197      13.094  34.904  43.948  1.00  0.00           H  
ATOM   3193 HG22 VAL   197      12.689  36.580  44.435  1.00  0.00           H  
ATOM   3194 HG23 VAL   197      14.134  35.776  45.128  1.00  0.00           H  
ATOM   3195  C   VAL   197      13.036  36.851  47.484  1.00  0.00           C  
ATOM   3196  O   VAL   197      13.844  36.178  48.115  1.00  0.00           O  
ATOM   3197  N   MET   198      13.169  38.135  47.195  1.00  0.00           N  
ATOM   3198  H   MET   198      12.536  38.507  46.502  1.00  0.00           H  
ATOM   3199  CA  MET   198      14.320  39.012  47.504  1.00  0.00           C  
ATOM   3200  HA  MET   198      15.018  38.414  48.089  1.00  0.00           H  
ATOM   3201  CB  MET   198      15.116  39.226  46.187  1.00  0.00           C  
ATOM   3202  HB2 MET   198      14.517  39.619  45.366  1.00  0.00           H  
ATOM   3203  HB3 MET   198      15.381  38.207  45.903  1.00  0.00           H  
ATOM   3204  CG  MET   198      16.337  40.052  46.244  1.00  0.00           C  
ATOM   3205  HG2 MET   198      16.004  41.034  46.581  1.00  0.00           H  
ATOM   3206  HG3 MET   198      16.539  40.207  45.184  1.00  0.00           H  
ATOM   3207  SD  MET   198      17.695  39.279  47.181  1.00  0.00           S  
ATOM   3208  CE  MET   198      18.492  38.304  45.885  1.00  0.00           C  
ATOM   3209  HE1 MET   198      19.399  38.793  45.530  1.00  0.00           H  
ATOM   3210  HE2 MET   198      18.998  37.485  46.396  1.00  0.00           H  
ATOM   3211  HE3 MET   198      17.861  37.835  45.131  1.00  0.00           H  
ATOM   3212  C   MET   198      14.059  40.368  48.199  1.00  0.00           C  
ATOM   3213  O   MET   198      14.630  40.734  49.246  1.00  0.00           O  
ATOM   3214  N   SER   199      13.002  41.073  47.766  1.00  0.00           N  
ATOM   3215  H   SER   199      12.457  40.602  47.058  1.00  0.00           H  
ATOM   3216  CA  SER   199      12.828  42.563  47.908  1.00  0.00           C  
ATOM   3217  HA  SER   199      13.510  43.196  47.341  1.00  0.00           H  
ATOM   3218  CB  SER   199      11.351  42.869  47.344  1.00  0.00           C  
ATOM   3219  HB2 SER   199      10.545  42.391  47.901  1.00  0.00           H  
ATOM   3220  HB3 SER   199      11.328  42.644  46.278  1.00  0.00           H  
ATOM   3221  OG  SER   199      11.058  44.278  47.352  1.00  0.00           O  
ATOM   3222  HG  SER   199      10.347  44.474  47.967  1.00  0.00           H  
ATOM   3223  C   SER   199      12.805  43.107  49.251  1.00  0.00           C  
ATOM   3224  O   SER   199      13.627  44.030  49.524  1.00  0.00           O  
ATOM   3225  N   ARG   200      12.016  42.657  50.247  1.00  0.00           N  
ATOM   3226  H   ARG   200      11.439  41.841  50.101  1.00  0.00           H  
ATOM   3227  CA  ARG   200      11.864  43.340  51.539  1.00  0.00           C  
ATOM   3228  HA  ARG   200      11.639  44.406  51.539  1.00  0.00           H  
ATOM   3229  CB  ARG   200      10.651  42.772  52.256  1.00  0.00           C  
ATOM   3230  HB2 ARG   200      10.763  43.145  53.274  1.00  0.00           H  
ATOM   3231  HB3 ARG   200      10.632  41.683  52.290  1.00  0.00           H  
ATOM   3232  CG  ARG   200       9.287  43.230  51.745  1.00  0.00           C  
ATOM   3233  HG2 ARG   200       9.271  43.069  50.667  1.00  0.00           H  
ATOM   3234  HG3 ARG   200       9.088  44.255  52.058  1.00  0.00           H  
ATOM   3235  CD  ARG   200       8.156  42.318  52.267  1.00  0.00           C  
ATOM   3236  HD2 ARG   200       8.406  41.273  52.085  1.00  0.00           H  
ATOM   3237  HD3 ARG   200       7.230  42.464  51.710  1.00  0.00           H  
ATOM   3238  NE  ARG   200       7.973  42.484  53.756  1.00  0.00           N  
ATOM   3239  HE  ARG   200       8.782  42.684  54.327  1.00  0.00           H  
ATOM   3240  CZ  ARG   200       6.862  42.559  54.497  1.00  0.00           C  
ATOM   3241  NH1 ARG   200       6.905  43.084  55.735  1.00  0.00           N  
ATOM   3242 HH11 ARG   200       7.790  43.355  56.139  1.00  0.00           H  
ATOM   3243 HH12 ARG   200       6.053  43.203  56.265  1.00  0.00           H  
ATOM   3244  NH2 ARG   200       5.714  42.299  54.018  1.00  0.00           N  
ATOM   3245 HH21 ARG   200       5.051  41.998  54.718  1.00  0.00           H  
ATOM   3246 HH22 ARG   200       5.483  41.964  53.094  1.00  0.00           H  
ATOM   3247  C   ARG   200      13.182  43.153  52.343  1.00  0.00           C  
ATOM   3248  O   ARG   200      13.601  44.109  53.035  1.00  0.00           O  
ATOM   3249  N   VAL   201      13.925  42.046  52.179  1.00  0.00           N  
ATOM   3250  H   VAL   201      13.541  41.476  51.439  1.00  0.00           H  
ATOM   3251  CA  VAL   201      15.153  41.740  52.880  1.00  0.00           C  
ATOM   3252  HA  VAL   201      15.094  42.134  53.895  1.00  0.00           H  
ATOM   3253  CB  VAL   201      15.361  40.192  52.902  1.00  0.00           C  
ATOM   3254  HB  VAL   201      15.161  39.764  51.920  1.00  0.00           H  
ATOM   3255  CG1 VAL   201      16.813  39.912  53.307  1.00  0.00           C  
ATOM   3256 HG11 VAL   201      17.000  38.839  53.254  1.00  0.00           H  
ATOM   3257 HG12 VAL   201      17.429  40.367  52.531  1.00  0.00           H  
ATOM   3258 HG13 VAL   201      17.140  40.348  54.251  1.00  0.00           H  
ATOM   3259  CG2 VAL   201      14.374  39.478  53.831  1.00  0.00           C  
ATOM   3260 HG21 VAL   201      14.637  38.435  54.009  1.00  0.00           H  
ATOM   3261 HG22 VAL   201      14.319  40.120  54.710  1.00  0.00           H  
ATOM   3262 HG23 VAL   201      13.389  39.441  53.366  1.00  0.00           H  
ATOM   3263  C   VAL   201      16.279  42.565  52.230  1.00  0.00           C  
ATOM   3264  O   VAL   201      17.066  43.213  52.915  1.00  0.00           O  
ATOM   3265  N   LEU   202      16.371  42.592  50.869  1.00  0.00           N  
ATOM   3266  H   LEU   202      15.753  42.059  50.274  1.00  0.00           H  
ATOM   3267  CA  LEU   202      17.489  43.233  50.163  1.00  0.00           C  
ATOM   3268  HA  LEU   202      18.433  43.018  50.662  1.00  0.00           H  
ATOM   3269  CB  LEU   202      17.558  42.625  48.752  1.00  0.00           C  
ATOM   3270  HB2 LEU   202      16.596  42.736  48.251  1.00  0.00           H  
ATOM   3271  HB3 LEU   202      17.700  41.546  48.800  1.00  0.00           H  
ATOM   3272  CG  LEU   202      18.677  43.310  47.980  1.00  0.00           C  
ATOM   3273  HG  LEU   202      18.669  44.348  48.312  1.00  0.00           H  
ATOM   3274  CD1 LEU   202      20.025  42.567  48.138  1.00  0.00           C  
ATOM   3275 HD11 LEU   202      20.731  43.148  47.544  1.00  0.00           H  
ATOM   3276 HD12 LEU   202      20.365  42.480  49.170  1.00  0.00           H  
ATOM   3277 HD13 LEU   202      19.953  41.550  47.752  1.00  0.00           H  
ATOM   3278  CD2 LEU   202      18.337  43.240  46.490  1.00  0.00           C  
ATOM   3279 HD21 LEU   202      17.406  43.781  46.315  1.00  0.00           H  
ATOM   3280 HD22 LEU   202      19.122  43.610  45.831  1.00  0.00           H  
ATOM   3281 HD23 LEU   202      18.190  42.213  46.156  1.00  0.00           H  
ATOM   3282  C   LEU   202      17.397  44.794  50.341  1.00  0.00           C  
ATOM   3283  O   LEU   202      18.350  45.465  50.757  1.00  0.00           O  
ATOM   3284  N   LYS   203      16.191  45.346  50.192  1.00  0.00           N  
ATOM   3285  H   LYS   203      15.343  44.862  49.934  1.00  0.00           H  
ATOM   3286  CA  LYS   203      15.982  46.748  50.530  1.00  0.00           C  
ATOM   3287  HA  LYS   203      16.597  47.318  49.834  1.00  0.00           H  
ATOM   3288  CB  LYS   203      14.560  47.162  50.277  1.00  0.00           C  
ATOM   3289  HB2 LYS   203      14.339  48.168  50.633  1.00  0.00           H  
ATOM   3290  HB3 LYS   203      13.886  46.410  50.688  1.00  0.00           H  
ATOM   3291  CG  LYS   203      14.086  47.104  48.805  1.00  0.00           C  
ATOM   3292  HG2 LYS   203      14.441  46.177  48.354  1.00  0.00           H  
ATOM   3293  HG3 LYS   203      14.441  47.983  48.269  1.00  0.00           H  
ATOM   3294  CD  LYS   203      12.490  47.197  48.836  1.00  0.00           C  
ATOM   3295  HD2 LYS   203      12.186  47.997  49.511  1.00  0.00           H  
ATOM   3296  HD3 LYS   203      12.036  46.248  49.120  1.00  0.00           H  
ATOM   3297  CE  LYS   203      11.834  47.552  47.468  1.00  0.00           C  
ATOM   3298  HE2 LYS   203      12.136  48.571  47.224  1.00  0.00           H  
ATOM   3299  HE3 LYS   203      10.769  47.360  47.597  1.00  0.00           H  
ATOM   3300  NZ  LYS   203      12.427  46.665  46.440  1.00  0.00           N  
ATOM   3301  HZ1 LYS   203      12.250  45.687  46.618  1.00  0.00           H  
ATOM   3302  HZ2 LYS   203      12.048  46.875  45.527  1.00  0.00           H  
ATOM   3303  HZ3 LYS   203      13.416  46.786  46.272  1.00  0.00           H  
ATOM   3304  C   LYS   203      16.403  47.273  51.967  1.00  0.00           C  
ATOM   3305  O   LYS   203      16.995  48.342  52.132  1.00  0.00           O  
ATOM   3306  N   GLU   204      16.156  46.314  52.927  1.00  0.00           N  
ATOM   3307  H   GLU   204      15.530  45.544  52.739  1.00  0.00           H  
ATOM   3308  CA  GLU   204      16.533  46.581  54.343  1.00  0.00           C  
ATOM   3309  HA  GLU   204      16.364  47.642  54.529  1.00  0.00           H  
ATOM   3310  CB  GLU   204      15.582  45.750  55.238  1.00  0.00           C  
ATOM   3311  HB2 GLU   204      15.734  44.682  55.082  1.00  0.00           H  
ATOM   3312  HB3 GLU   204      14.548  45.925  54.939  1.00  0.00           H  
ATOM   3313  CG  GLU   204      15.771  45.944  56.787  1.00  0.00           C  
ATOM   3314  HG2 GLU   204      16.806  45.728  57.050  1.00  0.00           H  
ATOM   3315  HG3 GLU   204      15.083  45.275  57.303  1.00  0.00           H  
ATOM   3316  CD  GLU   204      15.322  47.379  57.138  1.00  0.00           C  
ATOM   3317  OE1 GLU   204      15.834  47.897  58.140  1.00  0.00           O  
ATOM   3318  OE2 GLU   204      14.617  48.049  56.379  1.00  0.00           O  
ATOM   3319  C   GLU   204      17.984  46.302  54.617  1.00  0.00           C  
ATOM   3320  O   GLU   204      18.593  46.964  55.481  1.00  0.00           O  
ATOM   3321  N   VAL   205      18.595  45.362  53.879  1.00  0.00           N  
ATOM   3322  H   VAL   205      18.004  44.859  53.234  1.00  0.00           H  
ATOM   3323  CA  VAL   205      20.035  45.322  53.772  1.00  0.00           C  
ATOM   3324  HA  VAL   205      20.514  45.201  54.743  1.00  0.00           H  
ATOM   3325  CB  VAL   205      20.408  44.174  52.875  1.00  0.00           C  
ATOM   3326  HB  VAL   205      19.701  43.980  52.068  1.00  0.00           H  
ATOM   3327  CG1 VAL   205      21.750  44.297  52.091  1.00  0.00           C  
ATOM   3328 HG11 VAL   205      22.650  44.263  52.705  1.00  0.00           H  
ATOM   3329 HG12 VAL   205      21.852  43.463  51.396  1.00  0.00           H  
ATOM   3330 HG13 VAL   205      21.735  45.163  51.430  1.00  0.00           H  
ATOM   3331  CG2 VAL   205      20.427  42.897  53.577  1.00  0.00           C  
ATOM   3332 HG21 VAL   205      21.276  42.961  54.257  1.00  0.00           H  
ATOM   3333 HG22 VAL   205      19.435  42.839  54.026  1.00  0.00           H  
ATOM   3334 HG23 VAL   205      20.784  42.033  53.017  1.00  0.00           H  
ATOM   3335  C   VAL   205      20.551  46.670  53.312  1.00  0.00           C  
ATOM   3336  O   VAL   205      21.219  47.381  54.032  1.00  0.00           O  
ATOM   3337  N   ARG   206      20.069  47.245  52.183  1.00  0.00           N  
ATOM   3338  H   ARG   206      19.501  46.632  51.616  1.00  0.00           H  
ATOM   3339  CA  ARG   206      20.490  48.569  51.701  1.00  0.00           C  
ATOM   3340  HA  ARG   206      21.579  48.516  51.709  1.00  0.00           H  
ATOM   3341  CB  ARG   206      19.925  48.851  50.273  1.00  0.00           C  
ATOM   3342  HB2 ARG   206      20.161  49.869  49.962  1.00  0.00           H  
ATOM   3343  HB3 ARG   206      18.836  48.842  50.311  1.00  0.00           H  
ATOM   3344  CG  ARG   206      20.463  47.963  49.194  1.00  0.00           C  
ATOM   3345  HG2 ARG   206      20.144  46.931  49.337  1.00  0.00           H  
ATOM   3346  HG3 ARG   206      21.545  48.009  49.310  1.00  0.00           H  
ATOM   3347  CD  ARG   206      20.038  48.256  47.778  1.00  0.00           C  
ATOM   3348  HD2 ARG   206      20.270  49.292  47.530  1.00  0.00           H  
ATOM   3349  HD3 ARG   206      18.955  48.346  47.691  1.00  0.00           H  
ATOM   3350  NE  ARG   206      20.527  47.251  46.822  1.00  0.00           N  
ATOM   3351  HE  ARG   206      21.502  46.992  46.780  1.00  0.00           H  
ATOM   3352  CZ  ARG   206      19.884  46.678  45.826  1.00  0.00           C  
ATOM   3353  NH1 ARG   206      20.537  45.798  45.151  1.00  0.00           N  
ATOM   3354 HH11 ARG   206      21.531  45.654  45.253  1.00  0.00           H  
ATOM   3355 HH12 ARG   206      20.065  45.259  44.438  1.00  0.00           H  
ATOM   3356  NH2 ARG   206      18.558  46.778  45.473  1.00  0.00           N  
ATOM   3357 HH21 ARG   206      18.404  46.490  44.517  1.00  0.00           H  
ATOM   3358 HH22 ARG   206      17.887  47.321  45.997  1.00  0.00           H  
ATOM   3359  C   ARG   206      20.188  49.716  52.675  1.00  0.00           C  
ATOM   3360  O   ARG   206      21.043  50.651  52.775  1.00  0.00           O  
ATOM   3361  N   GLU   207      19.064  49.795  53.388  1.00  0.00           N  
ATOM   3362  H   GLU   207      18.445  49.007  53.258  1.00  0.00           H  
ATOM   3363  CA  GLU   207      18.799  50.826  54.342  1.00  0.00           C  
ATOM   3364  HA  GLU   207      19.320  51.747  54.080  1.00  0.00           H  
ATOM   3365  CB  GLU   207      17.273  51.021  54.435  1.00  0.00           C  
ATOM   3366  HB2 GLU   207      17.109  51.823  55.154  1.00  0.00           H  
ATOM   3367  HB3 GLU   207      16.890  50.109  54.893  1.00  0.00           H  
ATOM   3368  CG  GLU   207      16.566  51.400  53.142  1.00  0.00           C  
ATOM   3369  HG2 GLU   207      15.488  51.314  53.279  1.00  0.00           H  
ATOM   3370  HG3 GLU   207      16.950  50.696  52.403  1.00  0.00           H  
ATOM   3371  CD  GLU   207      16.899  52.771  52.706  1.00  0.00           C  
ATOM   3372  OE1 GLU   207      17.366  52.964  51.536  1.00  0.00           O  
ATOM   3373  OE2 GLU   207      16.732  53.814  53.430  1.00  0.00           O  
ATOM   3374  C   GLU   207      19.420  50.623  55.765  1.00  0.00           C  
ATOM   3375  O   GLU   207      19.153  51.417  56.649  1.00  0.00           O  
ATOM   3376  N   SER   208      20.165  49.586  56.002  1.00  0.00           N  
ATOM   3377  H   SER   208      20.350  48.943  55.245  1.00  0.00           H  
ATOM   3378  CA  SER   208      20.887  49.394  57.243  1.00  0.00           C  
ATOM   3379  HA  SER   208      20.122  49.444  58.018  1.00  0.00           H  
ATOM   3380  CB  SER   208      21.534  48.049  57.255  1.00  0.00           C  
ATOM   3381  HB2 SER   208      20.754  47.349  56.955  1.00  0.00           H  
ATOM   3382  HB3 SER   208      22.143  47.924  58.150  1.00  0.00           H  
ATOM   3383  OG  SER   208      22.512  47.981  56.239  1.00  0.00           O  
ATOM   3384  HG  SER   208      22.173  47.995  55.341  1.00  0.00           H  
ATOM   3385  C   SER   208      21.862  50.501  57.579  1.00  0.00           C  
ATOM   3386  O   SER   208      22.264  50.511  58.736  1.00  0.00           O  
ATOM   3387  N   ASP   209      22.150  51.414  56.698  1.00  0.00           N  
ATOM   3388  H   ASP   209      21.662  51.420  55.814  1.00  0.00           H  
ATOM   3389  CA  ASP   209      22.980  52.695  56.834  1.00  0.00           C  
ATOM   3390  HA  ASP   209      23.924  52.635  57.376  1.00  0.00           H  
ATOM   3391  CB  ASP   209      23.426  53.124  55.362  1.00  0.00           C  
ATOM   3392  HB2 ASP   209      23.902  52.287  54.850  1.00  0.00           H  
ATOM   3393  HB3 ASP   209      24.109  53.968  55.455  1.00  0.00           H  
ATOM   3394  CG  ASP   209      22.280  53.581  54.469  1.00  0.00           C  
ATOM   3395  OD1 ASP   209      22.619  54.337  53.542  1.00  0.00           O  
ATOM   3396  OD2 ASP   209      21.083  53.498  54.742  1.00  0.00           O  
ATOM   3397  C   ASP   209      22.160  53.663  57.676  1.00  0.00           C  
ATOM   3398  O   ASP   209      22.672  54.381  58.543  1.00  0.00           O  
ATOM   3399  N   LEU   210      20.799  53.612  57.498  1.00  0.00           N  
ATOM   3400  H   LEU   210      20.367  52.926  56.895  1.00  0.00           H  
ATOM   3401  CA  LEU   210      20.024  54.548  58.242  1.00  0.00           C  
ATOM   3402  HA  LEU   210      20.549  55.499  58.331  1.00  0.00           H  
ATOM   3403  CB  LEU   210      18.758  54.808  57.495  1.00  0.00           C  
ATOM   3404  HB2 LEU   210      18.278  53.836  57.375  1.00  0.00           H  
ATOM   3405  HB3 LEU   210      19.054  55.172  56.511  1.00  0.00           H  
ATOM   3406  CG  LEU   210      17.670  55.804  57.912  1.00  0.00           C  
ATOM   3407  HG  LEU   210      18.102  56.761  58.207  1.00  0.00           H  
ATOM   3408  CD1 LEU   210      16.670  55.959  56.717  1.00  0.00           C  
ATOM   3409 HD11 LEU   210      17.219  56.398  55.884  1.00  0.00           H  
ATOM   3410 HD12 LEU   210      16.441  54.935  56.421  1.00  0.00           H  
ATOM   3411 HD13 LEU   210      15.780  56.560  56.908  1.00  0.00           H  
ATOM   3412  CD2 LEU   210      16.824  55.379  59.109  1.00  0.00           C  
ATOM   3413 HD21 LEU   210      16.182  54.542  58.834  1.00  0.00           H  
ATOM   3414 HD22 LEU   210      17.450  55.203  59.983  1.00  0.00           H  
ATOM   3415 HD23 LEU   210      16.187  56.201  59.436  1.00  0.00           H  
ATOM   3416  C   LEU   210      19.833  54.057  59.673  1.00  0.00           C  
ATOM   3417  O   LEU   210      19.801  54.806  60.638  1.00  0.00           O  
ATOM   3418  N   LYS   211      19.623  52.711  59.900  1.00  0.00           N  
ATOM   3419  H   LYS   211      19.313  52.169  59.107  1.00  0.00           H  
ATOM   3420  CA  LYS   211      19.393  52.119  61.212  1.00  0.00           C  
ATOM   3421  HA  LYS   211      18.518  52.603  61.646  1.00  0.00           H  
ATOM   3422  CB  LYS   211      19.056  50.594  61.000  1.00  0.00           C  
ATOM   3423  HB2 LYS   211      19.929  49.956  60.858  1.00  0.00           H  
ATOM   3424  HB3 LYS   211      18.458  50.417  60.106  1.00  0.00           H  
ATOM   3425  CG  LYS   211      18.257  49.993  62.260  1.00  0.00           C  
ATOM   3426  HG2 LYS   211      17.266  50.421  62.112  1.00  0.00           H  
ATOM   3427  HG3 LYS   211      18.555  50.172  63.293  1.00  0.00           H  
ATOM   3428  CD  LYS   211      18.203  48.446  62.212  1.00  0.00           C  
ATOM   3429  HD2 LYS   211      19.058  47.996  62.718  1.00  0.00           H  
ATOM   3430  HD3 LYS   211      18.163  48.227  61.145  1.00  0.00           H  
ATOM   3431  CE  LYS   211      16.957  48.011  63.011  1.00  0.00           C  
ATOM   3432  HE2 LYS   211      16.032  48.478  62.673  1.00  0.00           H  
ATOM   3433  HE3 LYS   211      17.182  48.336  64.027  1.00  0.00           H  
ATOM   3434  NZ  LYS   211      16.878  46.564  63.110  1.00  0.00           N  
ATOM   3435  HZ1 LYS   211      17.624  46.155  63.654  1.00  0.00           H  
ATOM   3436  HZ2 LYS   211      15.987  46.302  63.507  1.00  0.00           H  
ATOM   3437  HZ3 LYS   211      16.897  46.212  62.164  1.00  0.00           H  
ATOM   3438  C   LYS   211      20.529  52.273  62.229  1.00  0.00           C  
ATOM   3439  O   LYS   211      20.286  52.148  63.410  1.00  0.00           O  
ATOM   3440  N   SER   212      21.799  52.346  61.814  1.00  0.00           N  
ATOM   3441  H   SER   212      21.868  52.292  60.808  1.00  0.00           H  
ATOM   3442  CA  SER   212      23.076  52.242  62.560  1.00  0.00           C  
ATOM   3443  HA  SER   212      23.072  51.545  63.397  1.00  0.00           H  
ATOM   3444  CB  SER   212      24.151  51.627  61.613  1.00  0.00           C  
ATOM   3445  HB2 SER   212      25.076  51.527  62.182  1.00  0.00           H  
ATOM   3446  HB3 SER   212      24.475  52.249  60.779  1.00  0.00           H  
ATOM   3447  OG  SER   212      23.701  50.353  61.220  1.00  0.00           O  
ATOM   3448  HG  SER   212      23.346  50.454  60.333  1.00  0.00           H  
ATOM   3449  C   SER   212      23.578  53.574  63.133  1.00  0.00           C  
ATOM   3450  O   SER   212      23.029  54.661  62.708  1.00  0.00           O  
ATOM   3451  N   TYR   213      24.622  53.590  63.978  1.00  0.00           N  
ATOM   3452  H   TYR   213      24.843  52.748  64.490  1.00  0.00           H  
ATOM   3453  CA  TYR   213      25.257  54.901  64.379  1.00  0.00           C  
ATOM   3454  HA  TYR   213      24.508  55.588  64.774  1.00  0.00           H  
ATOM   3455  CB  TYR   213      26.140  54.658  65.594  1.00  0.00           C  
ATOM   3456  HB2 TYR   213      26.860  53.904  65.276  1.00  0.00           H  
ATOM   3457  HB3 TYR   213      25.548  54.286  66.431  1.00  0.00           H  
ATOM   3458  CG  TYR   213      26.827  55.922  66.115  1.00  0.00           C  
ATOM   3459  CD1 TYR   213      26.046  57.008  66.600  1.00  0.00           C  
ATOM   3460  HD1 TYR   213      24.970  56.931  66.558  1.00  0.00           H  
ATOM   3461  CE1 TYR   213      26.639  58.131  67.184  1.00  0.00           C  
ATOM   3462  HE1 TYR   213      26.016  58.753  67.809  1.00  0.00           H  
ATOM   3463  CZ  TYR   213      28.060  58.223  67.265  1.00  0.00           C  
ATOM   3464  OH  TYR   213      28.615  59.287  67.921  1.00  0.00           O  
ATOM   3465  HH  TYR   213      29.436  59.061  68.365  1.00  0.00           H  
ATOM   3466  CE2 TYR   213      28.865  57.146  66.870  1.00  0.00           C  
ATOM   3467  HE2 TYR   213      29.928  57.264  66.721  1.00  0.00           H  
ATOM   3468  CD2 TYR   213      28.247  56.040  66.119  1.00  0.00           C  
ATOM   3469  HD2 TYR   213      28.898  55.267  65.740  1.00  0.00           H  
ATOM   3470  C   TYR   213      25.954  55.662  63.236  1.00  0.00           C  
ATOM   3471  O   TYR   213      26.072  56.891  63.332  1.00  0.00           O  
ATOM   3472  N   GLY   214      26.385  55.017  62.204  1.00  0.00           N  
ATOM   3473  H   GLY   214      26.500  54.030  62.385  1.00  0.00           H  
ATOM   3474  CA  GLY   214      26.931  55.619  60.991  1.00  0.00           C  
ATOM   3475  HA2 GLY   214      27.639  56.425  61.181  1.00  0.00           H  
ATOM   3476  HA3 GLY   214      26.127  56.100  60.435  1.00  0.00           H  
ATOM   3477  C   GLY   214      27.636  54.664  60.039  1.00  0.00           C  
ATOM   3478  O   GLY   214      27.511  53.474  60.172  1.00  0.00           O  
ATOM   3479  N   VAL   215      28.308  55.193  58.999  1.00  0.00           N  
ATOM   3480  H   VAL   215      28.252  56.195  58.879  1.00  0.00           H  
ATOM   3481  CA  VAL   215      28.847  54.557  57.784  1.00  0.00           C  
ATOM   3482  HA  VAL   215      28.829  53.475  57.911  1.00  0.00           H  
ATOM   3483  CB  VAL   215      27.937  55.040  56.596  1.00  0.00           C  
ATOM   3484  HB  VAL   215      28.369  55.964  56.213  1.00  0.00           H  
ATOM   3485  CG1 VAL   215      28.154  54.117  55.427  1.00  0.00           C  
ATOM   3486 HG11 VAL   215      29.173  54.255  55.065  1.00  0.00           H  
ATOM   3487 HG12 VAL   215      27.917  53.072  55.627  1.00  0.00           H  
ATOM   3488 HG13 VAL   215      27.557  54.442  54.575  1.00  0.00           H  
ATOM   3489  CG2 VAL   215      26.505  54.949  57.003  1.00  0.00           C  
ATOM   3490 HG21 VAL   215      26.420  54.017  57.562  1.00  0.00           H  
ATOM   3491 HG22 VAL   215      26.137  55.779  57.606  1.00  0.00           H  
ATOM   3492 HG23 VAL   215      25.840  54.916  56.140  1.00  0.00           H  
ATOM   3493  C   VAL   215      30.326  54.846  57.485  1.00  0.00           C  
ATOM   3494  O   VAL   215      30.704  56.052  57.481  1.00  0.00           O  
ATOM   3495  N   ILE   216      31.177  53.879  57.253  1.00  0.00           N  
ATOM   3496  H   ILE   216      30.803  52.941  57.263  1.00  0.00           H  
ATOM   3497  CA  ILE   216      32.574  54.093  56.865  1.00  0.00           C  
ATOM   3498  HA  ILE   216      32.833  55.049  57.320  1.00  0.00           H  
ATOM   3499  CB  ILE   216      33.585  53.112  57.572  1.00  0.00           C  
ATOM   3500  HB  ILE   216      33.073  52.155  57.670  1.00  0.00           H  
ATOM   3501  CG2 ILE   216      34.874  52.901  56.799  1.00  0.00           C  
ATOM   3502 HG21 ILE   216      35.558  52.159  57.211  1.00  0.00           H  
ATOM   3503 HG22 ILE   216      34.703  52.546  55.783  1.00  0.00           H  
ATOM   3504 HG23 ILE   216      35.387  53.842  56.600  1.00  0.00           H  
ATOM   3505  CG1 ILE   216      33.973  53.581  58.971  1.00  0.00           C  
ATOM   3506 HG12 ILE   216      33.124  54.020  59.494  1.00  0.00           H  
ATOM   3507 HG13 ILE   216      34.888  54.167  58.895  1.00  0.00           H  
ATOM   3508  CD1 ILE   216      34.170  52.355  59.846  1.00  0.00           C  
ATOM   3509 HD11 ILE   216      35.060  51.783  59.585  1.00  0.00           H  
ATOM   3510 HD12 ILE   216      34.327  52.730  60.858  1.00  0.00           H  
ATOM   3511 HD13 ILE   216      33.315  51.680  59.834  1.00  0.00           H  
ATOM   3512  C   ILE   216      32.628  54.091  55.323  1.00  0.00           C  
ATOM   3513  O   ILE   216      32.214  53.174  54.616  1.00  0.00           O  
ATOM   3514  N   PHE   217      33.426  55.058  54.831  1.00  0.00           N  
ATOM   3515  H   PHE   217      33.733  55.730  55.520  1.00  0.00           H  
ATOM   3516  CA  PHE   217      33.889  55.179  53.444  1.00  0.00           C  
ATOM   3517  HA  PHE   217      33.372  54.411  52.868  1.00  0.00           H  
ATOM   3518  CB  PHE   217      33.350  56.433  52.787  1.00  0.00           C  
ATOM   3519  HB2 PHE   217      33.868  56.449  51.828  1.00  0.00           H  
ATOM   3520  HB3 PHE   217      33.452  57.353  53.364  1.00  0.00           H  
ATOM   3521  CG  PHE   217      31.865  56.329  52.523  1.00  0.00           C  
ATOM   3522  CD1 PHE   217      31.426  55.841  51.310  1.00  0.00           C  
ATOM   3523  HD1 PHE   217      32.130  55.674  50.508  1.00  0.00           H  
ATOM   3524  CE1 PHE   217      30.051  55.664  51.107  1.00  0.00           C  
ATOM   3525  HE1 PHE   217      29.702  55.411  50.117  1.00  0.00           H  
ATOM   3526  CZ  PHE   217      29.137  55.794  52.131  1.00  0.00           C  
ATOM   3527  HZ  PHE   217      28.096  55.547  51.983  1.00  0.00           H  
ATOM   3528  CE2 PHE   217      29.552  56.296  53.336  1.00  0.00           C  
ATOM   3529  HE2 PHE   217      28.803  56.486  54.090  1.00  0.00           H  
ATOM   3530  CD2 PHE   217      30.911  56.503  53.582  1.00  0.00           C  
ATOM   3531  HD2 PHE   217      31.365  56.846  54.500  1.00  0.00           H  
ATOM   3532  C   PHE   217      35.481  55.029  53.286  1.00  0.00           C  
ATOM   3533  O   PHE   217      36.242  55.754  53.888  1.00  0.00           O  
ATOM   3534  N   ASN   218      35.928  54.140  52.383  1.00  0.00           N  
ATOM   3535  H   ASN   218      35.303  53.559  51.843  1.00  0.00           H  
ATOM   3536  CA  ASN   218      37.277  54.137  51.774  1.00  0.00           C  
ATOM   3537  HA  ASN   218      37.928  54.477  52.581  1.00  0.00           H  
ATOM   3538  CB  ASN   218      37.759  52.743  51.228  1.00  0.00           C  
ATOM   3539  HB2 ASN   218      36.953  52.332  50.620  1.00  0.00           H  
ATOM   3540  HB3 ASN   218      37.866  52.090  52.094  1.00  0.00           H  
ATOM   3541  CG  ASN   218      39.053  52.687  50.486  1.00  0.00           C  
ATOM   3542  OD1 ASN   218      39.739  53.711  50.345  1.00  0.00           O  
ATOM   3543  ND2 ASN   218      39.506  51.508  50.176  1.00  0.00           N  
ATOM   3544 HD21 ASN   218      38.869  50.745  49.997  1.00  0.00           H  
ATOM   3545 HD22 ASN   218      40.422  51.327  49.792  1.00  0.00           H  
ATOM   3546  C   ASN   218      37.226  55.134  50.625  1.00  0.00           C  
ATOM   3547  O   ASN   218      37.143  54.795  49.500  1.00  0.00           O  
ATOM   3548  N   SER   219      37.359  56.454  50.963  1.00  0.00           N  
ATOM   3549  H   SER   219      37.243  56.632  51.950  1.00  0.00           H  
ATOM   3550  CA  SER   219      37.456  57.606  50.023  1.00  0.00           C  
ATOM   3551  HA  SER   219      37.880  57.270  49.077  1.00  0.00           H  
ATOM   3552  CB  SER   219      36.020  58.101  49.752  1.00  0.00           C  
ATOM   3553  HB2 SER   219      35.684  58.579  50.672  1.00  0.00           H  
ATOM   3554  HB3 SER   219      35.494  57.184  49.485  1.00  0.00           H  
ATOM   3555  OG  SER   219      36.100  58.921  48.631  1.00  0.00           O  
ATOM   3556  HG  SER   219      35.198  58.977  48.307  1.00  0.00           H  
ATOM   3557  C   SER   219      38.356  58.723  50.586  1.00  0.00           C  
ATOM   3558  O   SER   219      38.671  58.691  51.755  1.00  0.00           O  
ATOM   3559  N   PHE   220      38.569  59.732  49.786  1.00  0.00           N  
ATOM   3560  H   PHE   220      38.030  59.601  48.942  1.00  0.00           H  
ATOM   3561  CA  PHE   220      39.013  60.990  50.269  1.00  0.00           C  
ATOM   3562  HA  PHE   220      38.779  61.019  51.333  1.00  0.00           H  
ATOM   3563  CB  PHE   220      40.410  61.183  49.876  1.00  0.00           C  
ATOM   3564  HB2 PHE   220      41.050  60.493  50.427  1.00  0.00           H  
ATOM   3565  HB3 PHE   220      40.653  62.178  50.248  1.00  0.00           H  
ATOM   3566  CG  PHE   220      40.898  61.140  48.443  1.00  0.00           C  
ATOM   3567  CD1 PHE   220      40.740  59.936  47.780  1.00  0.00           C  
ATOM   3568  HD1 PHE   220      40.396  59.084  48.348  1.00  0.00           H  
ATOM   3569  CE1 PHE   220      40.893  59.839  46.383  1.00  0.00           C  
ATOM   3570  HE1 PHE   220      40.680  58.852  46.000  1.00  0.00           H  
ATOM   3571  CZ  PHE   220      41.211  60.962  45.602  1.00  0.00           C  
ATOM   3572  HZ  PHE   220      41.359  60.972  44.533  1.00  0.00           H  
ATOM   3573  CE2 PHE   220      41.360  62.162  46.294  1.00  0.00           C  
ATOM   3574  HE2 PHE   220      41.323  63.125  45.807  1.00  0.00           H  
ATOM   3575  CD2 PHE   220      41.222  62.282  47.720  1.00  0.00           C  
ATOM   3576  HD2 PHE   220      41.376  63.235  48.205  1.00  0.00           H  
ATOM   3577  C   PHE   220      38.242  62.140  49.646  1.00  0.00           C  
ATOM   3578  O   PHE   220      37.839  62.126  48.463  1.00  0.00           O  
ATOM   3579  N   TYR   221      38.006  63.231  50.367  1.00  0.00           N  
ATOM   3580  H   TYR   221      38.454  63.203  51.272  1.00  0.00           H  
ATOM   3581  CA  TYR   221      36.795  64.131  50.323  1.00  0.00           C  
ATOM   3582  HA  TYR   221      35.956  63.449  50.188  1.00  0.00           H  
ATOM   3583  CB  TYR   221      36.614  64.780  51.726  1.00  0.00           C  
ATOM   3584  HB2 TYR   221      35.875  65.581  51.697  1.00  0.00           H  
ATOM   3585  HB3 TYR   221      37.532  65.317  51.966  1.00  0.00           H  
ATOM   3586  CG  TYR   221      36.213  63.881  52.864  1.00  0.00           C  
ATOM   3587  CD1 TYR   221      34.839  63.676  53.039  1.00  0.00           C  
ATOM   3588  HD1 TYR   221      34.167  63.902  52.224  1.00  0.00           H  
ATOM   3589  CE1 TYR   221      34.411  63.066  54.295  1.00  0.00           C  
ATOM   3590  HE1 TYR   221      33.400  62.687  54.293  1.00  0.00           H  
ATOM   3591  CZ  TYR   221      35.344  62.740  55.261  1.00  0.00           C  
ATOM   3592  OH  TYR   221      35.000  62.032  56.290  1.00  0.00           O  
ATOM   3593  HH  TYR   221      34.125  62.327  56.554  1.00  0.00           H  
ATOM   3594  CE2 TYR   221      36.652  63.008  55.127  1.00  0.00           C  
ATOM   3595  HE2 TYR   221      37.381  62.821  55.902  1.00  0.00           H  
ATOM   3596  CD2 TYR   221      37.136  63.548  53.874  1.00  0.00           C  
ATOM   3597  HD2 TYR   221      38.161  63.861  53.744  1.00  0.00           H  
ATOM   3598  C   TYR   221      36.881  65.151  49.220  1.00  0.00           C  
ATOM   3599  O   TYR   221      36.180  66.150  49.202  1.00  0.00           O  
ATOM   3600  N   GLU   222      37.695  64.949  48.218  1.00  0.00           N  
ATOM   3601  H   GLU   222      38.224  64.092  48.288  1.00  0.00           H  
ATOM   3602  CA  GLU   222      38.007  66.022  47.230  1.00  0.00           C  
ATOM   3603  HA  GLU   222      37.547  66.918  47.646  1.00  0.00           H  
ATOM   3604  CB  GLU   222      39.521  66.169  47.089  1.00  0.00           C  
ATOM   3605  HB2 GLU   222      39.751  66.999  46.420  1.00  0.00           H  
ATOM   3606  HB3 GLU   222      39.931  65.291  46.590  1.00  0.00           H  
ATOM   3607  CG  GLU   222      40.235  66.462  48.442  1.00  0.00           C  
ATOM   3608  HG2 GLU   222      41.294  66.699  48.344  1.00  0.00           H  
ATOM   3609  HG3 GLU   222      40.163  65.519  48.985  1.00  0.00           H  
ATOM   3610  CD  GLU   222      39.703  67.444  49.448  1.00  0.00           C  
ATOM   3611  OE1 GLU   222      39.334  68.585  49.030  1.00  0.00           O  
ATOM   3612  OE2 GLU   222      39.499  67.063  50.632  1.00  0.00           O  
ATOM   3613  C   GLU   222      37.362  65.894  45.802  1.00  0.00           C  
ATOM   3614  O   GLU   222      37.239  66.894  44.989  1.00  0.00           O  
ATOM   3615  N   LEU   223      37.091  64.666  45.371  1.00  0.00           N  
ATOM   3616  H   LEU   223      37.210  63.931  46.054  1.00  0.00           H  
ATOM   3617  CA  LEU   223      36.396  64.311  44.071  1.00  0.00           C  
ATOM   3618  HA  LEU   223      36.729  65.060  43.353  1.00  0.00           H  
ATOM   3619  CB  LEU   223      36.937  62.907  43.497  1.00  0.00           C  
ATOM   3620  HB2 LEU   223      36.654  62.797  42.451  1.00  0.00           H  
ATOM   3621  HB3 LEU   223      36.587  62.067  44.097  1.00  0.00           H  
ATOM   3622  CG  LEU   223      38.543  62.860  43.445  1.00  0.00           C  
ATOM   3623  HG  LEU   223      38.958  62.848  44.452  1.00  0.00           H  
ATOM   3624  CD1 LEU   223      38.969  61.507  42.771  1.00  0.00           C  
ATOM   3625 HD11 LEU   223      38.463  61.317  41.824  1.00  0.00           H  
ATOM   3626 HD12 LEU   223      40.048  61.454  42.627  1.00  0.00           H  
ATOM   3627 HD13 LEU   223      38.771  60.709  43.487  1.00  0.00           H  
ATOM   3628  CD2 LEU   223      39.164  63.998  42.665  1.00  0.00           C  
ATOM   3629 HD21 LEU   223      38.529  64.255  41.817  1.00  0.00           H  
ATOM   3630 HD22 LEU   223      39.261  64.806  43.389  1.00  0.00           H  
ATOM   3631 HD23 LEU   223      40.152  63.628  42.388  1.00  0.00           H  
ATOM   3632  C   LEU   223      34.922  64.389  44.118  1.00  0.00           C  
ATOM   3633  O   LEU   223      34.369  64.705  43.106  1.00  0.00           O  
ATOM   3634  N   GLU   224      34.267  64.053  45.311  1.00  0.00           N  
ATOM   3635  H   GLU   224      34.849  63.507  45.929  1.00  0.00           H  
ATOM   3636  CA  GLU   224      32.780  63.926  45.337  1.00  0.00           C  
ATOM   3637  HA  GLU   224      32.338  64.294  44.411  1.00  0.00           H  
ATOM   3638  CB  GLU   224      32.393  62.398  45.373  1.00  0.00           C  
ATOM   3639  HB2 GLU   224      32.824  61.874  44.520  1.00  0.00           H  
ATOM   3640  HB3 GLU   224      31.328  62.255  45.195  1.00  0.00           H  
ATOM   3641  CG  GLU   224      32.737  61.785  46.755  1.00  0.00           C  
ATOM   3642  HG2 GLU   224      31.932  62.035  47.446  1.00  0.00           H  
ATOM   3643  HG3 GLU   224      33.613  62.210  47.245  1.00  0.00           H  
ATOM   3644  CD  GLU   224      32.883  60.300  46.741  1.00  0.00           C  
ATOM   3645  OE1 GLU   224      32.279  59.504  46.035  1.00  0.00           O  
ATOM   3646  OE2 GLU   224      33.651  59.745  47.603  1.00  0.00           O  
ATOM   3647  C   GLU   224      32.049  64.707  46.498  1.00  0.00           C  
ATOM   3648  O   GLU   224      30.937  64.308  46.909  1.00  0.00           O  
ATOM   3649  N   PRO   225      32.374  65.972  46.866  1.00  0.00           N  
ATOM   3650  CD  PRO   225      33.331  66.801  46.075  1.00  0.00           C  
ATOM   3651  HD2 PRO   225      33.250  66.676  44.995  1.00  0.00           H  
ATOM   3652  HD3 PRO   225      34.380  66.710  46.355  1.00  0.00           H  
ATOM   3653  CG  PRO   225      33.043  68.223  46.553  1.00  0.00           C  
ATOM   3654  HG2 PRO   225      33.894  68.897  46.450  1.00  0.00           H  
ATOM   3655  HG3 PRO   225      32.218  68.695  46.020  1.00  0.00           H  
ATOM   3656  CB  PRO   225      32.646  67.976  47.988  1.00  0.00           C  
ATOM   3657  HB2 PRO   225      33.586  67.771  48.501  1.00  0.00           H  
ATOM   3658  HB3 PRO   225      32.207  68.843  48.482  1.00  0.00           H  
ATOM   3659  CA  PRO   225      31.888  66.662  48.003  1.00  0.00           C  
ATOM   3660  HA  PRO   225      32.088  66.172  48.956  1.00  0.00           H  
ATOM   3661  C   PRO   225      30.373  66.870  47.937  1.00  0.00           C  
ATOM   3662  O   PRO   225      29.731  66.859  48.942  1.00  0.00           O  
ATOM   3663  N   ASP   226      29.744  67.041  46.772  1.00  0.00           N  
ATOM   3664  H   ASP   226      30.257  66.923  45.910  1.00  0.00           H  
ATOM   3665  CA  ASP   226      28.345  67.383  46.726  1.00  0.00           C  
ATOM   3666  HA  ASP   226      28.076  68.154  47.448  1.00  0.00           H  
ATOM   3667  CB  ASP   226      27.852  67.834  45.336  1.00  0.00           C  
ATOM   3668  HB2 ASP   226      26.767  67.930  45.386  1.00  0.00           H  
ATOM   3669  HB3 ASP   226      28.007  67.013  44.637  1.00  0.00           H  
ATOM   3670  CG  ASP   226      28.364  69.091  44.767  1.00  0.00           C  
ATOM   3671  OD1 ASP   226      27.847  70.121  45.230  1.00  0.00           O  
ATOM   3672  OD2 ASP   226      29.097  69.082  43.687  1.00  0.00           O  
ATOM   3673  C   ASP   226      27.515  66.076  47.046  1.00  0.00           C  
ATOM   3674  O   ASP   226      26.358  66.223  47.548  1.00  0.00           O  
ATOM   3675  N   TYR   227      28.074  64.837  46.775  1.00  0.00           N  
ATOM   3676  H   TYR   227      29.007  64.841  46.388  1.00  0.00           H  
ATOM   3677  CA  TYR   227      27.469  63.583  47.178  1.00  0.00           C  
ATOM   3678  HA  TYR   227      26.400  63.623  46.966  1.00  0.00           H  
ATOM   3679  CB  TYR   227      27.924  62.445  46.248  1.00  0.00           C  
ATOM   3680  HB2 TYR   227      27.280  61.630  46.578  1.00  0.00           H  
ATOM   3681  HB3 TYR   227      28.962  62.193  46.465  1.00  0.00           H  
ATOM   3682  CG  TYR   227      27.676  62.735  44.829  1.00  0.00           C  
ATOM   3683  CD1 TYR   227      28.342  63.737  44.036  1.00  0.00           C  
ATOM   3684  HD1 TYR   227      29.210  64.170  44.511  1.00  0.00           H  
ATOM   3685  CE1 TYR   227      28.054  64.043  42.676  1.00  0.00           C  
ATOM   3686  HE1 TYR   227      28.526  64.840  42.121  1.00  0.00           H  
ATOM   3687  CZ  TYR   227      26.881  63.500  42.124  1.00  0.00           C  
ATOM   3688  OH  TYR   227      26.435  63.952  40.891  1.00  0.00           O  
ATOM   3689  HH  TYR   227      27.073  64.593  40.569  1.00  0.00           H  
ATOM   3690  CE2 TYR   227      26.202  62.515  42.825  1.00  0.00           C  
ATOM   3691  HE2 TYR   227      25.309  62.109  42.373  1.00  0.00           H  
ATOM   3692  CD2 TYR   227      26.621  62.099  44.171  1.00  0.00           C  
ATOM   3693  HD2 TYR   227      25.993  61.327  44.591  1.00  0.00           H  
ATOM   3694  C   TYR   227      27.684  63.378  48.678  1.00  0.00           C  
ATOM   3695  O   TYR   227      26.812  62.683  49.196  1.00  0.00           O  
ATOM   3696  N   VAL   228      28.739  63.937  49.387  1.00  0.00           N  
ATOM   3697  H   VAL   228      29.478  64.451  48.929  1.00  0.00           H  
ATOM   3698  CA  VAL   228      28.886  63.712  50.878  1.00  0.00           C  
ATOM   3699  HA  VAL   228      28.736  62.655  51.103  1.00  0.00           H  
ATOM   3700  CB  VAL   228      30.275  63.970  51.383  1.00  0.00           C  
ATOM   3701  HB  VAL   228      30.443  64.991  51.038  1.00  0.00           H  
ATOM   3702  CG1 VAL   228      30.369  63.729  52.932  1.00  0.00           C  
ATOM   3703 HG11 VAL   228      31.318  64.052  53.360  1.00  0.00           H  
ATOM   3704 HG12 VAL   228      29.637  64.259  53.541  1.00  0.00           H  
ATOM   3705 HG13 VAL   228      30.253  62.679  53.197  1.00  0.00           H  
ATOM   3706  CG2 VAL   228      31.338  63.082  50.684  1.00  0.00           C  
ATOM   3707 HG21 VAL   228      31.377  62.062  51.066  1.00  0.00           H  
ATOM   3708 HG22 VAL   228      31.301  63.234  49.606  1.00  0.00           H  
ATOM   3709 HG23 VAL   228      32.309  63.541  50.866  1.00  0.00           H  
ATOM   3710  C   VAL   228      27.800  64.608  51.544  1.00  0.00           C  
ATOM   3711  O   VAL   228      27.135  64.170  52.517  1.00  0.00           O  
ATOM   3712  N   GLU   229      27.565  65.773  51.087  1.00  0.00           N  
ATOM   3713  H   GLU   229      28.157  66.113  50.342  1.00  0.00           H  
ATOM   3714  CA  GLU   229      26.461  66.632  51.462  1.00  0.00           C  
ATOM   3715  HA  GLU   229      26.422  66.654  52.551  1.00  0.00           H  
ATOM   3716  CB  GLU   229      26.705  68.067  50.896  1.00  0.00           C  
ATOM   3717  HB2 GLU   229      25.753  68.592  50.973  1.00  0.00           H  
ATOM   3718  HB3 GLU   229      26.980  67.914  49.853  1.00  0.00           H  
ATOM   3719  CG  GLU   229      27.774  68.897  51.596  1.00  0.00           C  
ATOM   3720  HG2 GLU   229      27.961  69.830  51.063  1.00  0.00           H  
ATOM   3721  HG3 GLU   229      28.598  68.185  51.622  1.00  0.00           H  
ATOM   3722  CD  GLU   229      27.323  69.244  53.027  1.00  0.00           C  
ATOM   3723  OE1 GLU   229      27.037  70.419  53.277  1.00  0.00           O  
ATOM   3724  OE2 GLU   229      27.381  68.395  53.940  1.00  0.00           O  
ATOM   3725  C   GLU   229      25.014  66.100  51.157  1.00  0.00           C  
ATOM   3726  O   GLU   229      24.109  66.194  51.966  1.00  0.00           O  
ATOM   3727  N   HIE   230      24.865  65.597  49.946  1.00  0.00           N  
ATOM   3728  H   HIE   230      25.566  65.723  49.230  1.00  0.00           H  
ATOM   3729  CA  HIE   230      23.610  64.841  49.590  1.00  0.00           C  
ATOM   3730  HA  HIE   230      22.751  65.490  49.761  1.00  0.00           H  
ATOM   3731  CB  HIE   230      23.704  64.498  48.118  1.00  0.00           C  
ATOM   3732  HB2 HIE   230      24.737  64.199  47.944  1.00  0.00           H  
ATOM   3733  HB3 HIE   230      23.442  65.391  47.549  1.00  0.00           H  
ATOM   3734  CG  HIE   230      22.794  63.367  47.705  1.00  0.00           C  
ATOM   3735  ND1 HIE   230      21.611  63.590  47.015  1.00  0.00           N  
ATOM   3736  CE1 HIE   230      21.062  62.374  46.928  1.00  0.00           C  
ATOM   3737  HE1 HIE   230      20.112  62.187  46.450  1.00  0.00           H  
ATOM   3738  NE2 HIE   230      21.858  61.380  47.485  1.00  0.00           N  
ATOM   3739  HE2 HIE   230      21.698  60.383  47.503  1.00  0.00           H  
ATOM   3740  CD2 HIE   230      22.990  62.053  47.938  1.00  0.00           C  
ATOM   3741  HD2 HIE   230      23.850  61.635  48.440  1.00  0.00           H  
ATOM   3742  C   HIE   230      23.417  63.576  50.520  1.00  0.00           C  
ATOM   3743  O   HIE   230      22.308  63.230  50.928  1.00  0.00           O  
ATOM   3744  N   TYR   231      24.532  63.027  51.013  1.00  0.00           N  
ATOM   3745  H   TYR   231      25.470  63.296  50.754  1.00  0.00           H  
ATOM   3746  CA  TYR   231      24.346  61.864  51.912  1.00  0.00           C  
ATOM   3747  HA  TYR   231      23.483  61.289  51.575  1.00  0.00           H  
ATOM   3748  CB  TYR   231      25.604  60.924  51.857  1.00  0.00           C  
ATOM   3749  HB2 TYR   231      26.452  61.343  52.400  1.00  0.00           H  
ATOM   3750  HB3 TYR   231      25.923  60.941  50.815  1.00  0.00           H  
ATOM   3751  CG  TYR   231      25.314  59.582  52.444  1.00  0.00           C  
ATOM   3752  CD1 TYR   231      26.259  58.986  53.315  1.00  0.00           C  
ATOM   3753  HD1 TYR   231      27.105  59.550  53.679  1.00  0.00           H  
ATOM   3754  CE1 TYR   231      26.073  57.691  53.836  1.00  0.00           C  
ATOM   3755  HE1 TYR   231      26.854  57.239  54.429  1.00  0.00           H  
ATOM   3756  CZ  TYR   231      25.050  56.931  53.271  1.00  0.00           C  
ATOM   3757  OH  TYR   231      25.096  55.577  53.419  1.00  0.00           O  
ATOM   3758  HH  TYR   231      24.285  55.088  53.268  1.00  0.00           H  
ATOM   3759  CE2 TYR   231      24.133  57.457  52.295  1.00  0.00           C  
ATOM   3760  HE2 TYR   231      23.472  56.781  51.772  1.00  0.00           H  
ATOM   3761  CD2 TYR   231      24.190  58.825  51.975  1.00  0.00           C  
ATOM   3762  HD2 TYR   231      23.615  59.205  51.143  1.00  0.00           H  
ATOM   3763  C   TYR   231      24.061  62.358  53.360  1.00  0.00           C  
ATOM   3764  O   TYR   231      23.116  61.858  53.864  1.00  0.00           O  
ATOM   3765  N   THR   232      24.765  63.439  53.773  1.00  0.00           N  
ATOM   3766  H   THR   232      25.542  63.710  53.186  1.00  0.00           H  
ATOM   3767  CA  THR   232      24.632  64.161  55.061  1.00  0.00           C  
ATOM   3768  HA  THR   232      24.651  63.392  55.834  1.00  0.00           H  
ATOM   3769  CB  THR   232      25.803  65.135  55.331  1.00  0.00           C  
ATOM   3770  HB  THR   232      25.787  65.888  54.543  1.00  0.00           H  
ATOM   3771  CG2 THR   232      25.698  65.909  56.644  1.00  0.00           C  
ATOM   3772 HG21 THR   232      24.736  66.394  56.811  1.00  0.00           H  
ATOM   3773 HG22 THR   232      25.852  65.289  57.527  1.00  0.00           H  
ATOM   3774 HG23 THR   232      26.396  66.746  56.610  1.00  0.00           H  
ATOM   3775  OG1 THR   232      27.052  64.464  55.220  1.00  0.00           O  
ATOM   3776  HG1 THR   232      27.224  64.313  54.288  1.00  0.00           H  
ATOM   3777  C   THR   232      23.251  64.788  55.234  1.00  0.00           C  
ATOM   3778  O   THR   232      22.662  64.579  56.321  1.00  0.00           O  
ATOM   3779  N   LYS   233      22.690  65.528  54.327  1.00  0.00           N  
ATOM   3780  H   LYS   233      23.205  65.614  53.463  1.00  0.00           H  
ATOM   3781  CA  LYS   233      21.404  66.237  54.522  1.00  0.00           C  
ATOM   3782  HA  LYS   233      20.994  66.189  55.531  1.00  0.00           H  
ATOM   3783  CB  LYS   233      21.694  67.720  54.135  1.00  0.00           C  
ATOM   3784  HB2 LYS   233      20.767  68.290  54.062  1.00  0.00           H  
ATOM   3785  HB3 LYS   233      22.162  67.761  53.152  1.00  0.00           H  
ATOM   3786  CG  LYS   233      22.637  68.385  55.206  1.00  0.00           C  
ATOM   3787  HG2 LYS   233      23.314  67.637  55.618  1.00  0.00           H  
ATOM   3788  HG3 LYS   233      22.015  68.634  56.065  1.00  0.00           H  
ATOM   3789  CD  LYS   233      23.562  69.557  54.775  1.00  0.00           C  
ATOM   3790  HD2 LYS   233      22.861  70.383  54.657  1.00  0.00           H  
ATOM   3791  HD3 LYS   233      23.979  69.309  53.799  1.00  0.00           H  
ATOM   3792  CE  LYS   233      24.601  69.863  55.875  1.00  0.00           C  
ATOM   3793  HE2 LYS   233      25.264  68.998  55.847  1.00  0.00           H  
ATOM   3794  HE3 LYS   233      24.264  69.841  56.911  1.00  0.00           H  
ATOM   3795  NZ  LYS   233      25.440  71.017  55.499  1.00  0.00           N  
ATOM   3796  HZ1 LYS   233      26.054  71.358  56.225  1.00  0.00           H  
ATOM   3797  HZ2 LYS   233      26.093  70.646  54.824  1.00  0.00           H  
ATOM   3798  HZ3 LYS   233      24.942  71.826  55.155  1.00  0.00           H  
ATOM   3799  C   LYS   233      20.143  65.738  53.719  1.00  0.00           C  
ATOM   3800  O   LYS   233      19.058  65.785  54.266  1.00  0.00           O  
ATOM   3801  N   VAL   234      20.313  65.391  52.441  1.00  0.00           N  
ATOM   3802  H   VAL   234      21.247  65.531  52.084  1.00  0.00           H  
ATOM   3803  CA  VAL   234      19.265  64.803  51.580  1.00  0.00           C  
ATOM   3804  HA  VAL   234      18.435  65.456  51.847  1.00  0.00           H  
ATOM   3805  CB  VAL   234      19.553  64.990  50.129  1.00  0.00           C  
ATOM   3806  HB  VAL   234      20.368  64.318  49.861  1.00  0.00           H  
ATOM   3807  CG1 VAL   234      18.431  64.500  49.242  1.00  0.00           C  
ATOM   3808 HG11 VAL   234      18.551  64.818  48.206  1.00  0.00           H  
ATOM   3809 HG12 VAL   234      18.221  63.441  49.392  1.00  0.00           H  
ATOM   3810 HG13 VAL   234      17.562  65.109  49.490  1.00  0.00           H  
ATOM   3811  CG2 VAL   234      19.860  66.492  49.659  1.00  0.00           C  
ATOM   3812 HG21 VAL   234      20.759  66.826  50.178  1.00  0.00           H  
ATOM   3813 HG22 VAL   234      20.070  66.552  48.591  1.00  0.00           H  
ATOM   3814 HG23 VAL   234      19.015  67.128  49.921  1.00  0.00           H  
ATOM   3815  C   VAL   234      18.847  63.354  52.028  1.00  0.00           C  
ATOM   3816  O   VAL   234      17.632  63.077  52.185  1.00  0.00           O  
ATOM   3817  N   MET   235      19.883  62.507  52.260  1.00  0.00           N  
ATOM   3818  H   MET   235      20.851  62.762  52.134  1.00  0.00           H  
ATOM   3819  CA  MET   235      19.591  61.105  52.615  1.00  0.00           C  
ATOM   3820  HA  MET   235      18.588  60.865  52.263  1.00  0.00           H  
ATOM   3821  CB  MET   235      20.613  60.175  51.916  1.00  0.00           C  
ATOM   3822  HB2 MET   235      20.420  59.156  52.250  1.00  0.00           H  
ATOM   3823  HB3 MET   235      21.637  60.464  52.154  1.00  0.00           H  
ATOM   3824  CG  MET   235      20.378  60.096  50.396  1.00  0.00           C  
ATOM   3825  HG2 MET   235      20.522  61.086  49.963  1.00  0.00           H  
ATOM   3826  HG3 MET   235      19.331  59.795  50.361  1.00  0.00           H  
ATOM   3827  SD  MET   235      21.268  58.871  49.340  1.00  0.00           S  
ATOM   3828  CE  MET   235      21.089  57.337  50.296  1.00  0.00           C  
ATOM   3829  HE1 MET   235      21.616  56.489  49.857  1.00  0.00           H  
ATOM   3830  HE2 MET   235      21.474  57.421  51.312  1.00  0.00           H  
ATOM   3831  HE3 MET   235      20.060  57.011  50.447  1.00  0.00           H  
ATOM   3832  C   MET   235      19.659  60.907  54.136  1.00  0.00           C  
ATOM   3833  O   MET   235      19.149  59.837  54.558  1.00  0.00           O  
ATOM   3834  N   GLY   236      20.276  61.837  54.855  1.00  0.00           N  
ATOM   3835  H   GLY   236      20.720  62.598  54.361  1.00  0.00           H  
ATOM   3836  CA  GLY   236      20.181  61.894  56.269  1.00  0.00           C  
ATOM   3837  HA2 GLY   236      19.127  61.719  56.485  1.00  0.00           H  
ATOM   3838  HA3 GLY   236      20.484  62.908  56.530  1.00  0.00           H  
ATOM   3839  C   GLY   236      21.067  60.867  56.992  1.00  0.00           C  
ATOM   3840  O   GLY   236      20.756  60.537  58.098  1.00  0.00           O  
ATOM   3841  N   ARG   237      22.143  60.275  56.419  1.00  0.00           N  
ATOM   3842  H   ARG   237      22.439  60.679  55.542  1.00  0.00           H  
ATOM   3843  CA  ARG   237      23.070  59.369  57.147  1.00  0.00           C  
ATOM   3844  HA  ARG   237      22.490  58.773  57.852  1.00  0.00           H  
ATOM   3845  CB  ARG   237      23.719  58.270  56.212  1.00  0.00           C  
ATOM   3846  HB2 ARG   237      24.444  57.718  56.811  1.00  0.00           H  
ATOM   3847  HB3 ARG   237      24.227  58.781  55.395  1.00  0.00           H  
ATOM   3848  CG  ARG   237      22.654  57.129  55.716  1.00  0.00           C  
ATOM   3849  HG2 ARG   237      22.188  56.699  56.602  1.00  0.00           H  
ATOM   3850  HG3 ARG   237      23.192  56.356  55.169  1.00  0.00           H  
ATOM   3851  CD  ARG   237      21.611  57.689  54.773  1.00  0.00           C  
ATOM   3852  HD2 ARG   237      22.151  58.313  54.061  1.00  0.00           H  
ATOM   3853  HD3 ARG   237      20.852  58.262  55.306  1.00  0.00           H  
ATOM   3854  NE  ARG   237      20.996  56.565  54.067  1.00  0.00           N  
ATOM   3855  HE  ARG   237      21.546  55.721  53.992  1.00  0.00           H  
ATOM   3856  CZ  ARG   237      19.773  56.336  53.608  1.00  0.00           C  
ATOM   3857  NH1 ARG   237      18.791  57.140  53.578  1.00  0.00           N  
ATOM   3858 HH11 ARG   237      19.016  58.123  53.629  1.00  0.00           H  
ATOM   3859 HH12 ARG   237      17.971  56.891  53.044  1.00  0.00           H  
ATOM   3860  NH2 ARG   237      19.591  55.157  53.176  1.00  0.00           N  
ATOM   3861 HH21 ARG   237      18.674  54.825  52.915  1.00  0.00           H  
ATOM   3862 HH22 ARG   237      20.320  54.504  53.427  1.00  0.00           H  
ATOM   3863  C   ARG   237      24.179  60.092  57.864  1.00  0.00           C  
ATOM   3864  O   ARG   237      24.542  61.278  57.492  1.00  0.00           O  
ATOM   3865  N   LYS   238      24.790  59.525  58.896  1.00  0.00           N  
ATOM   3866  H   LYS   238      24.324  58.681  59.197  1.00  0.00           H  
ATOM   3867  CA  LYS   238      26.042  59.899  59.576  1.00  0.00           C  
ATOM   3868  HA  LYS   238      26.259  60.960  59.450  1.00  0.00           H  
ATOM   3869  CB  LYS   238      25.905  59.729  61.098  1.00  0.00           C  
ATOM   3870  HB2 LYS   238      25.564  58.716  61.311  1.00  0.00           H  
ATOM   3871  HB3 LYS   238      25.229  60.482  61.503  1.00  0.00           H  
ATOM   3872  CG  LYS   238      27.179  59.940  61.843  1.00  0.00           C  
ATOM   3873  HG2 LYS   238      27.735  60.810  61.493  1.00  0.00           H  
ATOM   3874  HG3 LYS   238      27.906  59.172  61.581  1.00  0.00           H  
ATOM   3875  CD  LYS   238      26.909  60.095  63.375  1.00  0.00           C  
ATOM   3876  HD2 LYS   238      26.255  59.290  63.711  1.00  0.00           H  
ATOM   3877  HD3 LYS   238      26.411  61.043  63.578  1.00  0.00           H  
ATOM   3878  CE  LYS   238      28.239  60.099  64.225  1.00  0.00           C  
ATOM   3879  HE2 LYS   238      28.715  59.166  63.924  1.00  0.00           H  
ATOM   3880  HE3 LYS   238      27.917  59.933  65.253  1.00  0.00           H  
ATOM   3881  NZ  LYS   238      29.005  61.266  63.948  1.00  0.00           N  
ATOM   3882  HZ1 LYS   238      28.359  62.042  63.961  1.00  0.00           H  
ATOM   3883  HZ2 LYS   238      29.719  61.512  64.618  1.00  0.00           H  
ATOM   3884  HZ3 LYS   238      29.388  61.291  63.013  1.00  0.00           H  
ATOM   3885  C   LYS   238      27.164  59.093  58.978  1.00  0.00           C  
ATOM   3886  O   LYS   238      27.174  57.841  58.911  1.00  0.00           O  
ATOM   3887  N   SER   239      28.250  59.742  58.504  1.00  0.00           N  
ATOM   3888  H   SER   239      28.208  60.751  58.542  1.00  0.00           H  
ATOM   3889  CA  SER   239      29.434  59.022  57.849  1.00  0.00           C  
ATOM   3890  HA  SER   239      29.544  58.076  58.378  1.00  0.00           H  
ATOM   3891  CB  SER   239      29.281  58.696  56.319  1.00  0.00           C  
ATOM   3892  HB2 SER   239      28.321  58.185  56.234  1.00  0.00           H  
ATOM   3893  HB3 SER   239      30.069  58.047  55.937  1.00  0.00           H  
ATOM   3894  OG  SER   239      29.280  59.995  55.661  1.00  0.00           O  
ATOM   3895  HG  SER   239      28.416  60.372  55.840  1.00  0.00           H  
ATOM   3896  C   SER   239      30.899  59.622  58.170  1.00  0.00           C  
ATOM   3897  O   SER   239      30.921  60.746  58.650  1.00  0.00           O  
ATOM   3898  N   TRP   240      31.904  58.810  57.951  1.00  0.00           N  
ATOM   3899  H   TRP   240      31.634  57.841  57.862  1.00  0.00           H  
ATOM   3900  CA  TRP   240      33.363  59.215  57.960  1.00  0.00           C  
ATOM   3901  HA  TRP   240      33.478  60.294  57.854  1.00  0.00           H  
ATOM   3902  CB  TRP   240      33.963  58.684  59.253  1.00  0.00           C  
ATOM   3903  HB2 TRP   240      34.906  59.223  59.349  1.00  0.00           H  
ATOM   3904  HB3 TRP   240      34.244  57.631  59.257  1.00  0.00           H  
ATOM   3905  CG  TRP   240      33.294  58.959  60.515  1.00  0.00           C  
ATOM   3906  CD1 TRP   240      33.568  59.974  61.393  1.00  0.00           C  
ATOM   3907  HD1 TRP   240      34.345  60.706  61.230  1.00  0.00           H  
ATOM   3908  NE1 TRP   240      32.749  59.822  62.505  1.00  0.00           N  
ATOM   3909  HE1 TRP   240      32.632  60.487  63.257  1.00  0.00           H  
ATOM   3910  CE2 TRP   240      31.865  58.750  62.391  1.00  0.00           C  
ATOM   3911  CZ2 TRP   240      30.963  58.108  63.210  1.00  0.00           C  
ATOM   3912  HZ2 TRP   240      30.743  58.493  64.195  1.00  0.00           H  
ATOM   3913  CH2 TRP   240      30.213  56.972  62.809  1.00  0.00           C  
ATOM   3914  HH2 TRP   240      29.507  56.531  63.497  1.00  0.00           H  
ATOM   3915  CZ3 TRP   240      30.605  56.346  61.660  1.00  0.00           C  
ATOM   3916  HZ3 TRP   240      30.198  55.388  61.373  1.00  0.00           H  
ATOM   3917  CE3 TRP   240      31.561  57.027  60.829  1.00  0.00           C  
ATOM   3918  HE3 TRP   240      31.845  56.527  59.914  1.00  0.00           H  
ATOM   3919  CD2 TRP   240      32.206  58.212  61.151  1.00  0.00           C  
ATOM   3920  C   TRP   240      34.023  58.486  56.783  1.00  0.00           C  
ATOM   3921  O   TRP   240      33.796  57.333  56.591  1.00  0.00           O  
ATOM   3922  N   ALA   241      34.857  59.213  56.062  1.00  0.00           N  
ATOM   3923  H   ALA   241      35.130  60.105  56.449  1.00  0.00           H  
ATOM   3924  CA  ALA   241      35.695  58.732  54.935  1.00  0.00           C  
ATOM   3925  HA  ALA   241      35.279  57.734  54.798  1.00  0.00           H  
ATOM   3926  CB  ALA   241      35.341  59.639  53.728  1.00  0.00           C  
ATOM   3927  HB1 ALA   241      35.689  59.137  52.825  1.00  0.00           H  
ATOM   3928  HB2 ALA   241      34.259  59.743  53.646  1.00  0.00           H  
ATOM   3929  HB3 ALA   241      35.749  60.649  53.705  1.00  0.00           H  
ATOM   3930  C   ALA   241      37.168  58.833  55.427  1.00  0.00           C  
ATOM   3931  O   ALA   241      37.550  59.803  56.043  1.00  0.00           O  
ATOM   3932  N   ILE   242      37.942  57.751  55.075  1.00  0.00           N  
ATOM   3933  H   ILE   242      37.508  57.016  54.535  1.00  0.00           H  
ATOM   3934  CA  ILE   242      39.301  57.523  55.714  1.00  0.00           C  
ATOM   3935  HA  ILE   242      39.669  58.420  56.212  1.00  0.00           H  
ATOM   3936  CB  ILE   242      39.253  56.516  56.915  1.00  0.00           C  
ATOM   3937  HB  ILE   242      40.184  56.601  57.475  1.00  0.00           H  
ATOM   3938  CG2 ILE   242      38.134  56.885  57.900  1.00  0.00           C  
ATOM   3939 HG21 ILE   242      37.160  56.671  57.459  1.00  0.00           H  
ATOM   3940 HG22 ILE   242      38.253  56.414  58.875  1.00  0.00           H  
ATOM   3941 HG23 ILE   242      38.258  57.925  58.202  1.00  0.00           H  
ATOM   3942  CG1 ILE   242      39.017  55.080  56.490  1.00  0.00           C  
ATOM   3943 HG12 ILE   242      39.970  54.723  56.100  1.00  0.00           H  
ATOM   3944 HG13 ILE   242      38.172  54.999  55.807  1.00  0.00           H  
ATOM   3945  CD1 ILE   242      38.907  54.066  57.667  1.00  0.00           C  
ATOM   3946 HD11 ILE   242      39.285  54.546  58.569  1.00  0.00           H  
ATOM   3947 HD12 ILE   242      37.857  53.803  57.791  1.00  0.00           H  
ATOM   3948 HD13 ILE   242      39.469  53.149  57.487  1.00  0.00           H  
ATOM   3949  C   ILE   242      40.419  57.036  54.760  1.00  0.00           C  
ATOM   3950  O   ILE   242      41.521  56.787  55.235  1.00  0.00           O  
ATOM   3951  N   GLY   243      40.123  56.937  53.459  1.00  0.00           N  
ATOM   3952  H   GLY   243      39.301  57.443  53.165  1.00  0.00           H  
ATOM   3953  CA  GLY   243      41.066  56.380  52.482  1.00  0.00           C  
ATOM   3954  HA2 GLY   243      40.472  55.760  51.810  1.00  0.00           H  
ATOM   3955  HA3 GLY   243      41.779  55.723  52.980  1.00  0.00           H  
ATOM   3956  C   GLY   243      41.867  57.469  51.652  1.00  0.00           C  
ATOM   3957  O   GLY   243      41.779  58.652  51.973  1.00  0.00           O  
ATOM   3958  N   PRO   244      42.476  57.101  50.514  1.00  0.00           N  
ATOM   3959  CD  PRO   244      43.053  58.050  49.526  1.00  0.00           C  
ATOM   3960  HD2 PRO   244      44.067  58.195  49.899  1.00  0.00           H  
ATOM   3961  HD3 PRO   244      42.407  58.927  49.498  1.00  0.00           H  
ATOM   3962  CG  PRO   244      43.048  57.245  48.214  1.00  0.00           C  
ATOM   3963  HG2 PRO   244      42.083  57.345  47.718  1.00  0.00           H  
ATOM   3964  HG3 PRO   244      43.836  57.652  47.579  1.00  0.00           H  
ATOM   3965  CB  PRO   244      43.317  55.798  48.685  1.00  0.00           C  
ATOM   3966  HB2 PRO   244      42.835  55.053  48.051  1.00  0.00           H  
ATOM   3967  HB3 PRO   244      44.365  55.595  48.906  1.00  0.00           H  
ATOM   3968  CA  PRO   244      42.451  55.724  49.986  1.00  0.00           C  
ATOM   3969  HA  PRO   244      41.449  55.407  49.698  1.00  0.00           H  
ATOM   3970  C   PRO   244      43.018  54.756  50.972  1.00  0.00           C  
ATOM   3971  O   PRO   244      44.014  55.123  51.610  1.00  0.00           O  
ATOM   3972  N   LEU   245      42.476  53.557  51.125  1.00  0.00           N  
ATOM   3973  H   LEU   245      41.699  53.333  50.521  1.00  0.00           H  
ATOM   3974  CA  LEU   245      43.044  52.493  51.961  1.00  0.00           C  
ATOM   3975  HA  LEU   245      43.474  52.918  52.868  1.00  0.00           H  
ATOM   3976  CB  LEU   245      42.068  51.413  52.434  1.00  0.00           C  
ATOM   3977  HB2 LEU   245      42.484  50.460  52.760  1.00  0.00           H  
ATOM   3978  HB3 LEU   245      41.562  51.085  51.526  1.00  0.00           H  
ATOM   3979  CG  LEU   245      41.205  51.872  53.593  1.00  0.00           C  
ATOM   3980  HG  LEU   245      40.571  52.693  53.258  1.00  0.00           H  
ATOM   3981  CD1 LEU   245      40.268  50.702  53.929  1.00  0.00           C  
ATOM   3982 HD11 LEU   245      40.700  49.757  54.258  1.00  0.00           H  
ATOM   3983 HD12 LEU   245      39.559  51.018  54.694  1.00  0.00           H  
ATOM   3984 HD13 LEU   245      39.698  50.467  53.030  1.00  0.00           H  
ATOM   3985  CD2 LEU   245      41.953  52.226  54.866  1.00  0.00           C  
ATOM   3986 HD21 LEU   245      42.594  53.100  54.749  1.00  0.00           H  
ATOM   3987 HD22 LEU   245      41.309  52.416  55.724  1.00  0.00           H  
ATOM   3988 HD23 LEU   245      42.561  51.370  55.160  1.00  0.00           H  
ATOM   3989  C   LEU   245      44.246  51.850  51.271  1.00  0.00           C  
ATOM   3990  O   LEU   245      45.170  51.374  51.935  1.00  0.00           O  
ATOM   3991  N   SER   246      44.329  51.910  49.936  1.00  0.00           N  
ATOM   3992  H   SER   246      43.515  52.152  49.390  1.00  0.00           H  
ATOM   3993  CA  SER   246      45.509  51.599  49.150  1.00  0.00           C  
ATOM   3994  HA  SER   246      45.811  50.554  49.222  1.00  0.00           H  
ATOM   3995  CB  SER   246      45.303  51.975  47.708  1.00  0.00           C  
ATOM   3996  HB2 SER   246      44.503  51.360  47.297  1.00  0.00           H  
ATOM   3997  HB3 SER   246      46.205  51.790  47.126  1.00  0.00           H  
ATOM   3998  OG  SER   246      44.793  53.274  47.487  1.00  0.00           O  
ATOM   3999  HG  SER   246      44.739  53.424  46.540  1.00  0.00           H  
ATOM   4000  C   SER   246      46.702  52.414  49.607  1.00  0.00           C  
ATOM   4001  O   SER   246      47.776  51.856  49.506  1.00  0.00           O  
ATOM   4002  N   LEU   247      46.463  53.638  50.072  1.00  0.00           N  
ATOM   4003  H   LEU   247      45.525  53.963  49.889  1.00  0.00           H  
ATOM   4004  CA  LEU   247      47.466  54.586  50.543  1.00  0.00           C  
ATOM   4005  HA  LEU   247      48.449  54.248  50.215  1.00  0.00           H  
ATOM   4006  CB  LEU   247      47.105  56.001  50.076  1.00  0.00           C  
ATOM   4007  HB2 LEU   247      47.643  56.732  50.679  1.00  0.00           H  
ATOM   4008  HB3 LEU   247      46.057  56.220  50.283  1.00  0.00           H  
ATOM   4009  CG  LEU   247      47.465  56.210  48.581  1.00  0.00           C  
ATOM   4010  HG  LEU   247      46.793  55.556  48.025  1.00  0.00           H  
ATOM   4011  CD1 LEU   247      47.031  57.600  48.237  1.00  0.00           C  
ATOM   4012 HD11 LEU   247      47.552  58.375  48.799  1.00  0.00           H  
ATOM   4013 HD12 LEU   247      47.105  57.857  47.180  1.00  0.00           H  
ATOM   4014 HD13 LEU   247      46.023  57.777  48.611  1.00  0.00           H  
ATOM   4015  CD2 LEU   247      48.934  56.097  48.316  1.00  0.00           C  
ATOM   4016 HD21 LEU   247      49.540  56.670  49.018  1.00  0.00           H  
ATOM   4017 HD22 LEU   247      49.226  55.047  48.332  1.00  0.00           H  
ATOM   4018 HD23 LEU   247      49.200  56.492  47.335  1.00  0.00           H  
ATOM   4019  C   LEU   247      47.544  54.535  52.083  1.00  0.00           C  
ATOM   4020  O   LEU   247      47.675  55.616  52.746  1.00  0.00           O  
ATOM   4021  N   CYS   248      47.515  53.324  52.722  1.00  0.00           N  
ATOM   4022  H   CYS   248      47.240  52.526  52.168  1.00  0.00           H  
ATOM   4023  CA  CYS   248      47.676  53.212  54.177  1.00  0.00           C  
ATOM   4024  HA  CYS   248      46.958  53.914  54.601  1.00  0.00           H  
ATOM   4025  CB  CYS   248      47.253  51.804  54.523  1.00  0.00           C  
ATOM   4026  HB2 CYS   248      47.776  50.992  54.018  1.00  0.00           H  
ATOM   4027  HB3 CYS   248      46.183  51.796  54.318  1.00  0.00           H  
ATOM   4028  SG  CYS   248      47.347  51.638  56.287  1.00  0.00           S  
ATOM   4029  HG  CYS   248      48.683  51.674  56.277  1.00  0.00           H  
ATOM   4030  C   CYS   248      49.021  53.770  54.721  1.00  0.00           C  
ATOM   4031  O   CYS   248      49.098  54.266  55.778  1.00  0.00           O  
ATOM   4032  N   ASN   249      50.105  53.645  53.945  1.00  0.00           N  
ATOM   4033  H   ASN   249      49.921  53.214  53.050  1.00  0.00           H  
ATOM   4034  CA  ASN   249      51.386  54.367  54.116  1.00  0.00           C  
ATOM   4035  HA  ASN   249      51.244  55.165  54.844  1.00  0.00           H  
ATOM   4036  CB  ASN   249      52.452  53.505  54.752  1.00  0.00           C  
ATOM   4037  HB2 ASN   249      53.350  54.108  54.884  1.00  0.00           H  
ATOM   4038  HB3 ASN   249      52.802  52.789  54.008  1.00  0.00           H  
ATOM   4039  CG  ASN   249      52.188  52.767  56.072  1.00  0.00           C  
ATOM   4040  OD1 ASN   249      52.413  51.527  56.290  1.00  0.00           O  
ATOM   4041  ND2 ASN   249      51.809  53.411  57.116  1.00  0.00           N  
ATOM   4042 HD21 ASN   249      51.479  52.747  57.801  1.00  0.00           H  
ATOM   4043 HD22 ASN   249      51.932  54.414  57.133  1.00  0.00           H  
ATOM   4044  C   ASN   249      51.873  54.990  52.808  1.00  0.00           C  
ATOM   4045  O   ASN   249      51.576  54.481  51.682  1.00  0.00           O  
ATOM   4046  N   ARG   250      52.603  56.149  52.904  1.00  0.00           N  
ATOM   4047  H   ARG   250      52.654  56.604  53.804  1.00  0.00           H  
ATOM   4048  CA  ARG   250      53.136  57.015  51.837  1.00  0.00           C  
ATOM   4049  HA  ARG   250      53.076  56.444  50.910  1.00  0.00           H  
ATOM   4050  CB  ARG   250      52.487  58.378  51.847  1.00  0.00           C  
ATOM   4051  HB2 ARG   250      53.022  59.013  51.142  1.00  0.00           H  
ATOM   4052  HB3 ARG   250      52.758  58.802  52.814  1.00  0.00           H  
ATOM   4053  CG  ARG   250      50.941  58.538  51.592  1.00  0.00           C  
ATOM   4054  HG2 ARG   250      50.659  58.046  50.661  1.00  0.00           H  
ATOM   4055  HG3 ARG   250      50.721  59.590  51.413  1.00  0.00           H  
ATOM   4056  CD  ARG   250      49.895  57.901  52.586  1.00  0.00           C  
ATOM   4057  HD2 ARG   250      50.261  56.892  52.773  1.00  0.00           H  
ATOM   4058  HD3 ARG   250      48.868  57.886  52.222  1.00  0.00           H  
ATOM   4059  NE  ARG   250      49.927  58.625  53.871  1.00  0.00           N  
ATOM   4060  HE  ARG   250      50.569  59.391  54.019  1.00  0.00           H  
ATOM   4061  CZ  ARG   250      49.282  58.246  54.929  1.00  0.00           C  
ATOM   4062  NH1 ARG   250      49.399  58.796  56.088  1.00  0.00           N  
ATOM   4063 HH11 ARG   250      50.166  59.428  56.265  1.00  0.00           H  
ATOM   4064 HH12 ARG   250      48.753  58.473  56.795  1.00  0.00           H  
ATOM   4065  NH2 ARG   250      48.533  57.153  54.993  1.00  0.00           N  
ATOM   4066 HH21 ARG   250      48.173  56.981  55.921  1.00  0.00           H  
ATOM   4067 HH22 ARG   250      48.228  56.673  54.159  1.00  0.00           H  
ATOM   4068  C   ARG   250      54.693  57.235  52.056  1.00  0.00           C  
ATOM   4069  O   ARG   250      55.157  57.060  53.196  1.00  0.00           O  
ATOM   4070  N   ASP   251      55.409  57.660  50.992  1.00  0.00           N  
ATOM   4071  H   ASP   251      54.919  57.660  50.109  1.00  0.00           H  
ATOM   4072  CA  ASP   251      56.888  57.745  50.996  1.00  0.00           C  
ATOM   4073  HA  ASP   251      57.267  56.967  51.659  1.00  0.00           H  
ATOM   4074  CB  ASP   251      57.510  57.448  49.619  1.00  0.00           C  
ATOM   4075  HB2 ASP   251      58.592  57.335  49.679  1.00  0.00           H  
ATOM   4076  HB3 ASP   251      57.161  58.227  48.941  1.00  0.00           H  
ATOM   4077  CG  ASP   251      57.146  56.115  49.064  1.00  0.00           C  
ATOM   4078  OD1 ASP   251      57.197  55.869  47.824  1.00  0.00           O  
ATOM   4079  OD2 ASP   251      56.783  55.197  49.819  1.00  0.00           O  
ATOM   4080  C   ASP   251      57.469  59.140  51.550  1.00  0.00           C  
ATOM   4081  O   ASP   251      56.778  60.191  51.454  1.00  0.00           O  
ATOM   4082  N   VAL   252      58.648  59.217  52.120  1.00  0.00           N  
ATOM   4083  H   VAL   252      59.215  58.411  52.343  1.00  0.00           H  
ATOM   4084  CA  VAL   252      59.230  60.543  52.602  1.00  0.00           C  
ATOM   4085  HA  VAL   252      58.553  61.396  52.637  1.00  0.00           H  
ATOM   4086  CB  VAL   252      59.691  60.531  54.106  1.00  0.00           C  
ATOM   4087  HB  VAL   252      60.291  61.423  54.285  1.00  0.00           H  
ATOM   4088  CG1 VAL   252      58.447  60.458  54.893  1.00  0.00           C  
ATOM   4089 HG11 VAL   252      58.704  60.301  55.941  1.00  0.00           H  
ATOM   4090 HG12 VAL   252      57.965  61.435  54.875  1.00  0.00           H  
ATOM   4091 HG13 VAL   252      57.737  59.703  54.556  1.00  0.00           H  
ATOM   4092  CG2 VAL   252      60.603  59.291  54.534  1.00  0.00           C  
ATOM   4093 HG21 VAL   252      60.132  58.313  54.443  1.00  0.00           H  
ATOM   4094 HG22 VAL   252      61.530  59.125  53.986  1.00  0.00           H  
ATOM   4095 HG23 VAL   252      60.995  59.528  55.524  1.00  0.00           H  
ATOM   4096  C   VAL   252      60.524  60.801  51.757  1.00  0.00           C  
ATOM   4097  O   VAL   252      60.901  61.920  51.496  1.00  0.00           O  
ATOM   4098  N   GLU   253      61.199  59.775  51.238  1.00  0.00           N  
ATOM   4099  H   GLU   253      61.015  58.860  51.623  1.00  0.00           H  
ATOM   4100  CA  GLU   253      62.279  59.937  50.182  1.00  0.00           C  
ATOM   4101  HA  GLU   253      61.943  60.737  49.522  1.00  0.00           H  
ATOM   4102  CB  GLU   253      63.643  60.332  50.872  1.00  0.00           C  
ATOM   4103  HB2 GLU   253      63.825  59.644  51.698  1.00  0.00           H  
ATOM   4104  HB3 GLU   253      63.536  61.332  51.292  1.00  0.00           H  
ATOM   4105  CG  GLU   253      64.907  60.384  49.966  1.00  0.00           C  
ATOM   4106  HG2 GLU   253      65.254  59.372  49.759  1.00  0.00           H  
ATOM   4107  HG3 GLU   253      65.743  60.726  50.577  1.00  0.00           H  
ATOM   4108  CD  GLU   253      64.766  61.382  48.717  1.00  0.00           C  
ATOM   4109  OE1 GLU   253      64.585  62.614  48.921  1.00  0.00           O  
ATOM   4110  OE2 GLU   253      65.242  61.025  47.612  1.00  0.00           O  
ATOM   4111  C   GLU   253      62.338  58.807  49.207  1.00  0.00           C  
ATOM   4112  O   GLU   253      61.798  58.929  48.097  1.00  0.00           O  
ATOM   4113  N   ASP   254      63.078  57.673  49.440  1.00  0.00           N  
ATOM   4114  H   ASP   254      63.508  57.613  50.352  1.00  0.00           H  
ATOM   4115  CA  ASP   254      63.289  56.440  48.675  1.00  0.00           C  
ATOM   4116  HA  ASP   254      63.592  56.752  47.676  1.00  0.00           H  
ATOM   4117  CB  ASP   254      64.446  55.771  49.517  1.00  0.00           C  
ATOM   4118  HB2 ASP   254      64.156  55.488  50.529  1.00  0.00           H  
ATOM   4119  HB3 ASP   254      65.281  56.470  49.561  1.00  0.00           H  
ATOM   4120  CG  ASP   254      65.080  54.509  48.959  1.00  0.00           C  
ATOM   4121  OD1 ASP   254      64.791  54.179  47.784  1.00  0.00           O  
ATOM   4122  OD2 ASP   254      65.888  53.923  49.709  1.00  0.00           O  
ATOM   4123  C   ASP   254      62.016  55.569  48.641  1.00  0.00           C  
ATOM   4124  O   ASP   254      60.959  55.753  49.329  1.00  0.00           O  
ATOM   4125  N   LYS   255      62.089  54.534  47.798  1.00  0.00           N  
ATOM   4126  H   LYS   255      62.969  54.315  47.353  1.00  0.00           H  
ATOM   4127  CA  LYS   255      61.063  53.470  47.553  1.00  0.00           C  
ATOM   4128  HA  LYS   255      60.419  53.494  48.432  1.00  0.00           H  
ATOM   4129  CB  LYS   255      60.118  53.778  46.289  1.00  0.00           C  
ATOM   4130  HB2 LYS   255      59.639  54.739  46.475  1.00  0.00           H  
ATOM   4131  HB3 LYS   255      59.315  53.043  46.231  1.00  0.00           H  
ATOM   4132  CG  LYS   255      60.809  53.760  44.901  1.00  0.00           C  
ATOM   4133  HG2 LYS   255      61.119  52.740  44.677  1.00  0.00           H  
ATOM   4134  HG3 LYS   255      61.757  54.298  44.914  1.00  0.00           H  
ATOM   4135  CD  LYS   255      59.834  54.185  43.806  1.00  0.00           C  
ATOM   4136  HD2 LYS   255      59.560  55.232  43.934  1.00  0.00           H  
ATOM   4137  HD3 LYS   255      58.895  53.645  43.930  1.00  0.00           H  
ATOM   4138  CE  LYS   255      60.424  54.054  42.402  1.00  0.00           C  
ATOM   4139  HE2 LYS   255      61.100  53.202  42.469  1.00  0.00           H  
ATOM   4140  HE3 LYS   255      61.074  54.897  42.172  1.00  0.00           H  
ATOM   4141  NZ  LYS   255      59.477  53.638  41.373  1.00  0.00           N  
ATOM   4142  HZ1 LYS   255      58.932  52.814  41.584  1.00  0.00           H  
ATOM   4143  HZ2 LYS   255      58.780  54.339  41.166  1.00  0.00           H  
ATOM   4144  HZ3 LYS   255      59.948  53.592  40.481  1.00  0.00           H  
ATOM   4145  C   LYS   255      61.704  52.076  47.549  1.00  0.00           C  
ATOM   4146  O   LYS   255      61.009  51.124  47.131  1.00  0.00           O  
ATOM   4147  N   ALA   256      62.990  51.904  48.008  1.00  0.00           N  
ATOM   4148  H   ALA   256      63.483  52.683  48.421  1.00  0.00           H  
ATOM   4149  CA  ALA   256      63.515  50.551  48.173  1.00  0.00           C  
ATOM   4150  HA  ALA   256      63.366  49.974  47.260  1.00  0.00           H  
ATOM   4151  CB  ALA   256      64.995  50.728  48.449  1.00  0.00           C  
ATOM   4152  HB1 ALA   256      65.076  51.159  49.447  1.00  0.00           H  
ATOM   4153  HB2 ALA   256      65.545  49.787  48.429  1.00  0.00           H  
ATOM   4154  HB3 ALA   256      65.447  51.344  47.672  1.00  0.00           H  
ATOM   4155  C   ALA   256      62.853  49.721  49.221  1.00  0.00           C  
ATOM   4156  O   ALA   256      62.617  48.495  49.063  1.00  0.00           O  
ATOM   4157  N   GLU   257      62.416  50.302  50.358  1.00  0.00           N  
ATOM   4158  H   GLU   257      62.432  51.310  50.424  1.00  0.00           H  
ATOM   4159  CA  GLU   257      61.987  49.480  51.482  1.00  0.00           C  
ATOM   4160  HA  GLU   257      62.760  48.727  51.634  1.00  0.00           H  
ATOM   4161  CB  GLU   257      61.839  50.328  52.779  1.00  0.00           C  
ATOM   4162  HB2 GLU   257      61.692  49.729  53.678  1.00  0.00           H  
ATOM   4163  HB3 GLU   257      60.974  50.983  52.681  1.00  0.00           H  
ATOM   4164  CG  GLU   257      63.140  51.156  53.107  1.00  0.00           C  
ATOM   4165  HG2 GLU   257      63.115  51.613  54.096  1.00  0.00           H  
ATOM   4166  HG3 GLU   257      63.237  51.994  52.417  1.00  0.00           H  
ATOM   4167  CD  GLU   257      64.497  50.330  53.023  1.00  0.00           C  
ATOM   4168  OE1 GLU   257      64.566  49.184  53.552  1.00  0.00           O  
ATOM   4169  OE2 GLU   257      65.336  50.747  52.195  1.00  0.00           O  
ATOM   4170  C   GLU   257      60.680  48.754  51.172  1.00  0.00           C  
ATOM   4171  O   GLU   257      60.482  47.551  51.534  1.00  0.00           O  
ATOM   4172  N   ARG   258      59.778  49.372  50.448  1.00  0.00           N  
ATOM   4173  H   ARG   258      59.891  50.358  50.259  1.00  0.00           H  
ATOM   4174  CA  ARG   258      58.527  48.716  49.889  1.00  0.00           C  
ATOM   4175  HA  ARG   258      58.214  47.973  50.623  1.00  0.00           H  
ATOM   4176  CB  ARG   258      57.414  49.821  49.862  1.00  0.00           C  
ATOM   4177  HB2 ARG   258      57.200  50.166  50.874  1.00  0.00           H  
ATOM   4178  HB3 ARG   258      56.520  49.308  49.508  1.00  0.00           H  
ATOM   4179  CG  ARG   258      57.807  50.972  48.965  1.00  0.00           C  
ATOM   4180  HG2 ARG   258      58.148  50.683  47.971  1.00  0.00           H  
ATOM   4181  HG3 ARG   258      58.574  51.615  49.396  1.00  0.00           H  
ATOM   4182  CD  ARG   258      56.559  51.875  48.813  1.00  0.00           C  
ATOM   4183  HD2 ARG   258      56.433  52.344  49.789  1.00  0.00           H  
ATOM   4184  HD3 ARG   258      55.705  51.345  48.393  1.00  0.00           H  
ATOM   4185  NE  ARG   258      56.733  52.938  47.854  1.00  0.00           N  
ATOM   4186  HE  ARG   258      57.148  53.775  48.237  1.00  0.00           H  
ATOM   4187  CZ  ARG   258      56.613  52.919  46.536  1.00  0.00           C  
ATOM   4188  NH1 ARG   258      56.848  53.984  45.843  1.00  0.00           N  
ATOM   4189 HH11 ARG   258      56.651  53.927  44.854  1.00  0.00           H  
ATOM   4190 HH12 ARG   258      57.006  54.852  46.333  1.00  0.00           H  
ATOM   4191  NH2 ARG   258      56.009  51.949  45.924  1.00  0.00           N  
ATOM   4192 HH21 ARG   258      55.832  51.106  46.452  1.00  0.00           H  
ATOM   4193 HH22 ARG   258      55.935  51.978  44.917  1.00  0.00           H  
ATOM   4194  C   ARG   258      58.748  48.008  48.552  1.00  0.00           C  
ATOM   4195  O   ARG   258      57.779  47.815  47.897  1.00  0.00           O  
ATOM   4196  N   GLY   259      59.958  47.686  48.233  1.00  0.00           N  
ATOM   4197  H   GLY   259      60.643  47.750  48.972  1.00  0.00           H  
ATOM   4198  CA  GLY   259      60.395  47.072  46.975  1.00  0.00           C  
ATOM   4199  HA2 GLY   259      61.429  47.402  46.883  1.00  0.00           H  
ATOM   4200  HA3 GLY   259      59.762  47.360  46.136  1.00  0.00           H  
ATOM   4201  C   GLY   259      60.434  45.497  46.982  1.00  0.00           C  
ATOM   4202  O   GLY   259      60.092  44.933  48.022  1.00  0.00           O  
ATOM   4203  N   LYS   260      60.749  44.918  45.780  1.00  0.00           N  
ATOM   4204  H   LYS   260      61.024  45.566  45.057  1.00  0.00           H  
ATOM   4205  CA  LYS   260      61.163  43.491  45.555  1.00  0.00           C  
ATOM   4206  HA  LYS   260      60.283  42.946  45.212  1.00  0.00           H  
ATOM   4207  CB  LYS   260      62.221  43.526  44.430  1.00  0.00           C  
ATOM   4208  HB2 LYS   260      62.702  42.558  44.284  1.00  0.00           H  
ATOM   4209  HB3 LYS   260      62.998  44.244  44.693  1.00  0.00           H  
ATOM   4210  CG  LYS   260      61.741  43.804  42.964  1.00  0.00           C  
ATOM   4211  HG2 LYS   260      61.220  44.762  42.931  1.00  0.00           H  
ATOM   4212  HG3 LYS   260      61.038  43.042  42.628  1.00  0.00           H  
ATOM   4213  CD  LYS   260      63.008  44.030  42.050  1.00  0.00           C  
ATOM   4214  HD2 LYS   260      63.609  43.122  42.012  1.00  0.00           H  
ATOM   4215  HD3 LYS   260      63.713  44.758  42.452  1.00  0.00           H  
ATOM   4216  CE  LYS   260      62.537  44.471  40.651  1.00  0.00           C  
ATOM   4217  HE2 LYS   260      61.730  45.158  40.905  1.00  0.00           H  
ATOM   4218  HE3 LYS   260      62.323  43.598  40.034  1.00  0.00           H  
ATOM   4219  NZ  LYS   260      63.586  45.278  40.010  1.00  0.00           N  
ATOM   4220  HZ1 LYS   260      63.239  45.617  39.124  1.00  0.00           H  
ATOM   4221  HZ2 LYS   260      63.951  46.064  40.529  1.00  0.00           H  
ATOM   4222  HZ3 LYS   260      64.416  44.757  39.766  1.00  0.00           H  
ATOM   4223  C   LYS   260      61.824  42.699  46.733  1.00  0.00           C  
ATOM   4224  O   LYS   260      62.988  43.017  47.153  1.00  0.00           O  
ATOM   4225  N   LYS   261      61.083  41.626  47.185  1.00  0.00           N  
ATOM   4226  H   LYS   261      60.195  41.448  46.737  1.00  0.00           H  
ATOM   4227  CA  LYS   261      61.467  40.766  48.317  1.00  0.00           C  
ATOM   4228  HA  LYS   261      62.509  40.507  48.128  1.00  0.00           H  
ATOM   4229  CB  LYS   261      61.270  41.469  49.688  1.00  0.00           C  
ATOM   4230  HB2 LYS   261      61.878  42.370  49.777  1.00  0.00           H  
ATOM   4231  HB3 LYS   261      61.660  40.783  50.440  1.00  0.00           H  
ATOM   4232  CG  LYS   261      59.787  41.935  49.902  1.00  0.00           C  
ATOM   4233  HG2 LYS   261      59.078  41.149  49.641  1.00  0.00           H  
ATOM   4234  HG3 LYS   261      59.507  42.695  49.172  1.00  0.00           H  
ATOM   4235  CD  LYS   261      59.658  42.431  51.388  1.00  0.00           C  
ATOM   4236  HD2 LYS   261      60.052  41.720  52.114  1.00  0.00           H  
ATOM   4237  HD3 LYS   261      58.621  42.665  51.625  1.00  0.00           H  
ATOM   4238  CE  LYS   261      60.542  43.558  51.633  1.00  0.00           C  
ATOM   4239  HE2 LYS   261      61.598  43.358  51.452  1.00  0.00           H  
ATOM   4240  HE3 LYS   261      60.435  43.858  52.676  1.00  0.00           H  
ATOM   4241  NZ  LYS   261      60.137  44.732  50.923  1.00  0.00           N  
ATOM   4242  HZ1 LYS   261      60.235  44.648  49.922  1.00  0.00           H  
ATOM   4243  HZ2 LYS   261      59.208  45.012  51.205  1.00  0.00           H  
ATOM   4244  HZ3 LYS   261      60.768  45.496  51.120  1.00  0.00           H  
ATOM   4245  C   LYS   261      60.675  39.446  48.301  1.00  0.00           C  
ATOM   4246  O   LYS   261      59.467  39.453  48.023  1.00  0.00           O  
ATOM   4247  N   SER   262      61.271  38.326  48.709  1.00  0.00           N  
ATOM   4248  H   SER   262      62.138  38.399  49.221  1.00  0.00           H  
ATOM   4249  CA  SER   262      60.763  36.972  48.743  1.00  0.00           C  
ATOM   4250  HA  SER   262      60.391  36.784  47.735  1.00  0.00           H  
ATOM   4251  CB  SER   262      61.743  35.995  49.288  1.00  0.00           C  
ATOM   4252  HB2 SER   262      61.262  35.038  49.489  1.00  0.00           H  
ATOM   4253  HB3 SER   262      62.288  36.271  50.191  1.00  0.00           H  
ATOM   4254  OG  SER   262      62.818  35.771  48.375  1.00  0.00           O  
ATOM   4255  HG  SER   262      63.388  35.033  48.598  1.00  0.00           H  
ATOM   4256  C   SER   262      59.444  36.757  49.553  1.00  0.00           C  
ATOM   4257  O   SER   262      58.720  35.768  49.262  1.00  0.00           O  
ATOM   4258  N   SER   263      59.083  37.540  50.552  1.00  0.00           N  
ATOM   4259  H   SER   263      59.688  38.288  50.858  1.00  0.00           H  
ATOM   4260  CA  SER   263      57.784  37.496  51.285  1.00  0.00           C  
ATOM   4261  HA  SER   263      57.748  36.483  51.685  1.00  0.00           H  
ATOM   4262  CB  SER   263      57.841  38.470  52.452  1.00  0.00           C  
ATOM   4263  HB2 SER   263      58.787  38.551  52.986  1.00  0.00           H  
ATOM   4264  HB3 SER   263      57.059  38.339  53.200  1.00  0.00           H  
ATOM   4265  OG  SER   263      57.591  39.749  51.856  1.00  0.00           O  
ATOM   4266  HG  SER   263      56.980  40.272  52.380  1.00  0.00           H  
ATOM   4267  C   SER   263      56.540  37.682  50.435  1.00  0.00           C  
ATOM   4268  O   SER   263      55.490  37.165  50.708  1.00  0.00           O  
ATOM   4269  N   ILE   264      56.667  38.430  49.319  1.00  0.00           N  
ATOM   4270  H   ILE   264      57.633  38.591  49.073  1.00  0.00           H  
ATOM   4271  CA  ILE   264      55.769  38.647  48.265  1.00  0.00           C  
ATOM   4272  HA  ILE   264      54.724  38.668  48.572  1.00  0.00           H  
ATOM   4273  CB  ILE   264      56.033  40.013  47.581  1.00  0.00           C  
ATOM   4274  HB  ILE   264      57.029  39.977  47.142  1.00  0.00           H  
ATOM   4275  CG2 ILE   264      55.054  40.078  46.405  1.00  0.00           C  
ATOM   4276 HG21 ILE   264      54.064  39.943  46.839  1.00  0.00           H  
ATOM   4277 HG22 ILE   264      55.070  41.049  45.910  1.00  0.00           H  
ATOM   4278 HG23 ILE   264      55.297  39.314  45.666  1.00  0.00           H  
ATOM   4279  CG1 ILE   264      55.861  41.236  48.526  1.00  0.00           C  
ATOM   4280 HG12 ILE   264      56.401  41.069  49.459  1.00  0.00           H  
ATOM   4281 HG13 ILE   264      54.820  41.306  48.839  1.00  0.00           H  
ATOM   4282  CD1 ILE   264      56.450  42.573  47.910  1.00  0.00           C  
ATOM   4283 HD11 ILE   264      57.536  42.632  47.976  1.00  0.00           H  
ATOM   4284 HD12 ILE   264      55.929  42.728  46.965  1.00  0.00           H  
ATOM   4285 HD13 ILE   264      56.080  43.425  48.479  1.00  0.00           H  
ATOM   4286  C   ILE   264      55.821  37.459  47.245  1.00  0.00           C  
ATOM   4287  O   ILE   264      56.898  37.028  46.834  1.00  0.00           O  
ATOM   4288  N   ASP   265      54.662  37.067  46.799  1.00  0.00           N  
ATOM   4289  H   ASP   265      53.818  37.402  47.241  1.00  0.00           H  
ATOM   4290  CA  ASP   265      54.490  35.925  45.948  1.00  0.00           C  
ATOM   4291  HA  ASP   265      54.948  35.090  46.477  1.00  0.00           H  
ATOM   4292  CB  ASP   265      53.087  35.477  45.657  1.00  0.00           C  
ATOM   4293  HB2 ASP   265      53.113  34.483  45.212  1.00  0.00           H  
ATOM   4294  HB3 ASP   265      52.667  36.104  44.870  1.00  0.00           H  
ATOM   4295  CG  ASP   265      52.069  35.555  46.824  1.00  0.00           C  
ATOM   4296  OD1 ASP   265      51.156  34.668  46.981  1.00  0.00           O  
ATOM   4297  OD2 ASP   265      52.200  36.492  47.638  1.00  0.00           O  
ATOM   4298  C   ASP   265      55.237  35.941  44.599  1.00  0.00           C  
ATOM   4299  O   ASP   265      55.308  34.818  44.047  1.00  0.00           O  
ATOM   4300  N   LYS   266      55.689  37.051  44.116  1.00  0.00           N  
ATOM   4301  H   LYS   266      55.737  37.800  44.792  1.00  0.00           H  
ATOM   4302  CA  LYS   266      56.373  37.210  42.850  1.00  0.00           C  
ATOM   4303  HA  LYS   266      56.859  36.324  42.442  1.00  0.00           H  
ATOM   4304  CB  LYS   266      55.255  37.685  41.891  1.00  0.00           C  
ATOM   4305  HB2 LYS   266      55.755  38.124  41.027  1.00  0.00           H  
ATOM   4306  HB3 LYS   266      54.708  38.523  42.323  1.00  0.00           H  
ATOM   4307  CG  LYS   266      54.070  36.729  41.594  1.00  0.00           C  
ATOM   4308  HG2 LYS   266      53.241  37.261  41.127  1.00  0.00           H  
ATOM   4309  HG3 LYS   266      53.681  36.297  42.516  1.00  0.00           H  
ATOM   4310  CD  LYS   266      54.475  35.599  40.641  1.00  0.00           C  
ATOM   4311  HD2 LYS   266      55.420  35.153  40.950  1.00  0.00           H  
ATOM   4312  HD3 LYS   266      54.545  35.993  39.627  1.00  0.00           H  
ATOM   4313  CE  LYS   266      53.293  34.580  40.711  1.00  0.00           C  
ATOM   4314  HE2 LYS   266      52.413  35.078  40.304  1.00  0.00           H  
ATOM   4315  HE3 LYS   266      53.121  34.326  41.756  1.00  0.00           H  
ATOM   4316  NZ  LYS   266      53.524  33.345  39.966  1.00  0.00           N  
ATOM   4317  HZ1 LYS   266      54.215  32.722  40.359  1.00  0.00           H  
ATOM   4318  HZ2 LYS   266      52.682  32.804  39.828  1.00  0.00           H  
ATOM   4319  HZ3 LYS   266      53.889  33.630  39.068  1.00  0.00           H  
ATOM   4320  C   LYS   266      57.451  38.221  42.996  1.00  0.00           C  
ATOM   4321  O   LYS   266      57.343  39.145  43.817  1.00  0.00           O  
ATOM   4322  N   HIE   267      58.541  38.064  42.270  1.00  0.00           N  
ATOM   4323  H   HIE   267      58.541  37.262  41.657  1.00  0.00           H  
ATOM   4324  CA  HIE   267      59.711  38.800  42.335  1.00  0.00           C  
ATOM   4325  HA  HIE   267      59.553  39.798  42.745  1.00  0.00           H  
ATOM   4326  CB  HIE   267      60.772  38.108  43.238  1.00  0.00           C  
ATOM   4327  HB2 HIE   267      61.248  37.263  42.739  1.00  0.00           H  
ATOM   4328  HB3 HIE   267      60.248  37.841  44.156  1.00  0.00           H  
ATOM   4329  CG  HIE   267      61.953  38.935  43.677  1.00  0.00           C  
ATOM   4330  ND1 HIE   267      62.990  39.212  42.810  1.00  0.00           N  
ATOM   4331  CE1 HIE   267      63.902  39.775  43.568  1.00  0.00           C  
ATOM   4332  HE1 HIE   267      64.840  40.111  43.151  1.00  0.00           H  
ATOM   4333  NE2 HIE   267      63.417  39.937  44.805  1.00  0.00           N  
ATOM   4334  HE2 HIE   267      63.956  40.468  45.473  1.00  0.00           H  
ATOM   4335  CD2 HIE   267      62.096  39.551  44.876  1.00  0.00           C  
ATOM   4336  HD2 HIE   267      61.391  39.552  45.694  1.00  0.00           H  
ATOM   4337  C   HIE   267      60.284  38.948  40.903  1.00  0.00           C  
ATOM   4338  O   HIE   267      60.574  40.040  40.436  1.00  0.00           O  
ATOM   4339  N   GLU   268      60.382  37.743  40.208  1.00  0.00           N  
ATOM   4340  H   GLU   268      60.180  36.882  40.696  1.00  0.00           H  
ATOM   4341  CA  GLU   268      61.127  37.717  39.015  1.00  0.00           C  
ATOM   4342  HA  GLU   268      62.067  38.220  39.243  1.00  0.00           H  
ATOM   4343  CB  GLU   268      61.435  36.236  38.721  1.00  0.00           C  
ATOM   4344  HB2 GLU   268      60.519  35.763  38.369  1.00  0.00           H  
ATOM   4345  HB3 GLU   268      61.677  35.726  39.654  1.00  0.00           H  
ATOM   4346  CG  GLU   268      62.481  35.876  37.698  1.00  0.00           C  
ATOM   4347  HG2 GLU   268      63.336  36.545  37.789  1.00  0.00           H  
ATOM   4348  HG3 GLU   268      62.196  36.073  36.665  1.00  0.00           H  
ATOM   4349  CD  GLU   268      62.916  34.443  37.757  1.00  0.00           C  
ATOM   4350  OE1 GLU   268      62.158  33.554  38.261  1.00  0.00           O  
ATOM   4351  OE2 GLU   268      63.957  34.135  37.116  1.00  0.00           O  
ATOM   4352  C   GLU   268      60.477  38.361  37.775  1.00  0.00           C  
ATOM   4353  O   GLU   268      61.142  38.788  36.830  1.00  0.00           O  
ATOM   4354  N   CYS   269      59.232  38.597  37.849  1.00  0.00           N  
ATOM   4355  H   CYS   269      58.890  38.108  38.663  1.00  0.00           H  
ATOM   4356  CA  CYS   269      58.464  39.476  36.930  1.00  0.00           C  
ATOM   4357  HA  CYS   269      58.695  39.156  35.914  1.00  0.00           H  
ATOM   4358  CB  CYS   269      56.879  39.325  37.109  1.00  0.00           C  
ATOM   4359  HB2 CYS   269      56.581  38.283  36.999  1.00  0.00           H  
ATOM   4360  HB3 CYS   269      56.321  39.698  36.250  1.00  0.00           H  
ATOM   4361  SG  CYS   269      56.243  39.824  38.786  1.00  0.00           S  
ATOM   4362  HG  CYS   269      56.544  38.696  39.436  1.00  0.00           H  
ATOM   4363  C   CYS   269      58.893  40.899  37.147  1.00  0.00           C  
ATOM   4364  O   CYS   269      59.054  41.665  36.170  1.00  0.00           O  
ATOM   4365  N   LEU   270      59.163  41.351  38.342  1.00  0.00           N  
ATOM   4366  H   LEU   270      59.299  40.614  39.019  1.00  0.00           H  
ATOM   4367  CA  LEU   270      59.525  42.764  38.666  1.00  0.00           C  
ATOM   4368  HA  LEU   270      58.929  43.499  38.126  1.00  0.00           H  
ATOM   4369  CB  LEU   270      59.499  43.103  40.130  1.00  0.00           C  
ATOM   4370  HB2 LEU   270      59.798  44.140  40.286  1.00  0.00           H  
ATOM   4371  HB3 LEU   270      60.262  42.477  40.592  1.00  0.00           H  
ATOM   4372  CG  LEU   270      58.131  42.741  40.803  1.00  0.00           C  
ATOM   4373  HG  LEU   270      57.833  41.739  40.495  1.00  0.00           H  
ATOM   4374  CD1 LEU   270      58.195  42.878  42.347  1.00  0.00           C  
ATOM   4375 HD11 LEU   270      58.501  43.888  42.620  1.00  0.00           H  
ATOM   4376 HD12 LEU   270      57.172  42.770  42.707  1.00  0.00           H  
ATOM   4377 HD13 LEU   270      58.811  42.106  42.807  1.00  0.00           H  
ATOM   4378  CD2 LEU   270      56.972  43.590  40.221  1.00  0.00           C  
ATOM   4379 HD21 LEU   270      56.527  43.218  39.298  1.00  0.00           H  
ATOM   4380 HD22 LEU   270      56.204  43.494  40.989  1.00  0.00           H  
ATOM   4381 HD23 LEU   270      57.189  44.653  40.326  1.00  0.00           H  
ATOM   4382  C   LEU   270      61.048  43.016  38.176  1.00  0.00           C  
ATOM   4383  O   LEU   270      61.378  44.121  37.728  1.00  0.00           O  
ATOM   4384  N   GLU   271      61.951  42.021  38.300  1.00  0.00           N  
ATOM   4385  H   GLU   271      61.597  41.161  38.696  1.00  0.00           H  
ATOM   4386  CA  GLU   271      63.290  42.086  37.857  1.00  0.00           C  
ATOM   4387  HA  GLU   271      63.653  43.076  38.131  1.00  0.00           H  
ATOM   4388  CB  GLU   271      64.035  40.828  38.369  1.00  0.00           C  
ATOM   4389  HB2 GLU   271      64.944  40.674  37.788  1.00  0.00           H  
ATOM   4390  HB3 GLU   271      63.337  40.005  38.216  1.00  0.00           H  
ATOM   4391  CG  GLU   271      64.399  40.897  39.878  1.00  0.00           C  
ATOM   4392  HG2 GLU   271      64.597  39.896  40.264  1.00  0.00           H  
ATOM   4393  HG3 GLU   271      63.531  41.178  40.475  1.00  0.00           H  
ATOM   4394  CD  GLU   271      65.544  41.878  40.055  1.00  0.00           C  
ATOM   4395  OE1 GLU   271      66.707  41.452  40.342  1.00  0.00           O  
ATOM   4396  OE2 GLU   271      65.334  43.104  39.888  1.00  0.00           O  
ATOM   4397  C   GLU   271      63.363  42.039  36.289  1.00  0.00           C  
ATOM   4398  O   GLU   271      64.158  42.838  35.716  1.00  0.00           O  
ATOM   4399  N   TRP   272      62.535  41.214  35.631  1.00  0.00           N  
ATOM   4400  H   TRP   272      62.211  40.445  36.200  1.00  0.00           H  
ATOM   4401  CA  TRP   272      62.332  41.205  34.180  1.00  0.00           C  
ATOM   4402  HA  TRP   272      63.272  40.950  33.691  1.00  0.00           H  
ATOM   4403  CB  TRP   272      61.245  40.152  33.782  1.00  0.00           C  
ATOM   4404  HB2 TRP   272      60.456  40.296  34.521  1.00  0.00           H  
ATOM   4405  HB3 TRP   272      61.705  39.214  34.094  1.00  0.00           H  
ATOM   4406  CG  TRP   272      60.655  40.057  32.323  1.00  0.00           C  
ATOM   4407  CD1 TRP   272      61.121  39.126  31.487  1.00  0.00           C  
ATOM   4408  HD1 TRP   272      61.866  38.382  31.728  1.00  0.00           H  
ATOM   4409  NE1 TRP   272      60.351  39.290  30.358  1.00  0.00           N  
ATOM   4410  HE1 TRP   272      60.437  38.723  29.527  1.00  0.00           H  
ATOM   4411  CE2 TRP   272      59.498  40.367  30.345  1.00  0.00           C  
ATOM   4412  CZ2 TRP   272      58.589  40.849  29.389  1.00  0.00           C  
ATOM   4413  HZ2 TRP   272      58.541  40.266  28.481  1.00  0.00           H  
ATOM   4414  CH2 TRP   272      57.798  41.997  29.664  1.00  0.00           C  
ATOM   4415  HH2 TRP   272      57.063  42.456  29.018  1.00  0.00           H  
ATOM   4416  CZ3 TRP   272      58.025  42.631  30.900  1.00  0.00           C  
ATOM   4417  HZ3 TRP   272      57.403  43.495  31.084  1.00  0.00           H  
ATOM   4418  CE3 TRP   272      58.893  42.045  31.878  1.00  0.00           C  
ATOM   4419  HE3 TRP   272      59.032  42.634  32.772  1.00  0.00           H  
ATOM   4420  CD2 TRP   272      59.664  40.893  31.631  1.00  0.00           C  
ATOM   4421  C   TRP   272      61.935  42.534  33.513  1.00  0.00           C  
ATOM   4422  O   TRP   272      62.289  42.776  32.368  1.00  0.00           O  
ATOM   4423  N   LEU   273      61.328  43.466  34.314  1.00  0.00           N  
ATOM   4424  H   LEU   273      61.007  43.118  35.206  1.00  0.00           H  
ATOM   4425  CA  LEU   273      61.011  44.828  33.950  1.00  0.00           C  
ATOM   4426  HA  LEU   273      60.589  44.921  32.950  1.00  0.00           H  
ATOM   4427  CB  LEU   273      59.894  45.375  34.884  1.00  0.00           C  
ATOM   4428  HB2 LEU   273      59.851  46.454  34.736  1.00  0.00           H  
ATOM   4429  HB3 LEU   273      60.154  45.173  35.923  1.00  0.00           H  
ATOM   4430  CG  LEU   273      58.497  44.818  34.720  1.00  0.00           C  
ATOM   4431  HG  LEU   273      58.573  43.740  34.580  1.00  0.00           H  
ATOM   4432  CD1 LEU   273      57.579  45.148  35.915  1.00  0.00           C  
ATOM   4433 HD11 LEU   273      57.316  46.200  36.022  1.00  0.00           H  
ATOM   4434 HD12 LEU   273      56.725  44.493  35.742  1.00  0.00           H  
ATOM   4435 HD13 LEU   273      58.118  44.840  36.811  1.00  0.00           H  
ATOM   4436  CD2 LEU   273      57.828  45.415  33.505  1.00  0.00           C  
ATOM   4437 HD21 LEU   273      58.398  45.199  32.602  1.00  0.00           H  
ATOM   4438 HD22 LEU   273      56.843  44.951  33.561  1.00  0.00           H  
ATOM   4439 HD23 LEU   273      57.598  46.480  33.533  1.00  0.00           H  
ATOM   4440  C   LEU   273      62.304  45.743  33.855  1.00  0.00           C  
ATOM   4441  O   LEU   273      62.191  46.798  33.152  1.00  0.00           O  
ATOM   4442  N   ASP   274      63.447  45.437  34.450  1.00  0.00           N  
ATOM   4443  H   ASP   274      63.554  44.579  34.972  1.00  0.00           H  
ATOM   4444  CA  ASP   274      64.527  46.448  34.639  1.00  0.00           C  
ATOM   4445  HA  ASP   274      64.101  47.403  34.948  1.00  0.00           H  
ATOM   4446  CB  ASP   274      65.462  45.986  35.735  1.00  0.00           C  
ATOM   4447  HB2 ASP   274      66.278  46.687  35.907  1.00  0.00           H  
ATOM   4448  HB3 ASP   274      65.973  45.099  35.363  1.00  0.00           H  
ATOM   4449  CG  ASP   274      64.892  45.689  37.108  1.00  0.00           C  
ATOM   4450  OD1 ASP   274      63.817  46.183  37.352  1.00  0.00           O  
ATOM   4451  OD2 ASP   274      65.550  44.962  37.930  1.00  0.00           O  
ATOM   4452  C   ASP   274      65.473  46.586  33.392  1.00  0.00           C  
ATOM   4453  O   ASP   274      66.266  47.504  33.213  1.00  0.00           O  
ATOM   4454  N   SER   275      65.387  45.581  32.515  1.00  0.00           N  
ATOM   4455  H   SER   275      64.812  44.764  32.667  1.00  0.00           H  
ATOM   4456  CA  SER   275      65.932  45.497  31.106  1.00  0.00           C  
ATOM   4457  HA  SER   275      66.957  45.867  31.108  1.00  0.00           H  
ATOM   4458  CB  SER   275      65.963  44.032  30.650  1.00  0.00           C  
ATOM   4459  HB2 SER   275      66.715  43.526  31.254  1.00  0.00           H  
ATOM   4460  HB3 SER   275      66.269  44.064  29.604  1.00  0.00           H  
ATOM   4461  OG  SER   275      64.708  43.383  30.642  1.00  0.00           O  
ATOM   4462  HG  SER   275      64.575  43.054  31.534  1.00  0.00           H  
ATOM   4463  C   SER   275      65.152  46.313  30.049  1.00  0.00           C  
ATOM   4464  O   SER   275      65.574  46.479  28.931  1.00  0.00           O  
ATOM   4465  N   LYS   276      64.017  46.829  30.471  1.00  0.00           N  
ATOM   4466  H   LYS   276      63.819  46.838  31.461  1.00  0.00           H  
ATOM   4467  CA  LYS   276      62.917  47.332  29.593  1.00  0.00           C  
ATOM   4468  HA  LYS   276      63.144  47.045  28.566  1.00  0.00           H  
ATOM   4469  CB  LYS   276      61.552  46.668  29.996  1.00  0.00           C  
ATOM   4470  HB2 LYS   276      60.848  46.869  29.189  1.00  0.00           H  
ATOM   4471  HB3 LYS   276      61.157  47.301  30.790  1.00  0.00           H  
ATOM   4472  CG  LYS   276      61.534  45.168  30.350  1.00  0.00           C  
ATOM   4473  HG2 LYS   276      60.565  45.003  30.819  1.00  0.00           H  
ATOM   4474  HG3 LYS   276      62.299  44.949  31.096  1.00  0.00           H  
ATOM   4475  CD  LYS   276      61.864  44.221  29.257  1.00  0.00           C  
ATOM   4476  HD2 LYS   276      62.862  44.499  28.920  1.00  0.00           H  
ATOM   4477  HD3 LYS   276      61.149  44.326  28.441  1.00  0.00           H  
ATOM   4478  CE  LYS   276      61.767  42.722  29.616  1.00  0.00           C  
ATOM   4479  HE2 LYS   276      60.824  42.508  30.118  1.00  0.00           H  
ATOM   4480  HE3 LYS   276      62.503  42.453  30.373  1.00  0.00           H  
ATOM   4481  NZ  LYS   276      62.019  41.781  28.453  1.00  0.00           N  
ATOM   4482  HZ1 LYS   276      62.979  41.786  28.142  1.00  0.00           H  
ATOM   4483  HZ2 LYS   276      61.843  40.813  28.680  1.00  0.00           H  
ATOM   4484  HZ3 LYS   276      61.427  42.101  27.700  1.00  0.00           H  
ATOM   4485  C   LYS   276      62.931  48.855  29.682  1.00  0.00           C  
ATOM   4486  O   LYS   276      63.495  49.422  30.589  1.00  0.00           O  
ATOM   4487  N   LYS   277      62.546  49.507  28.561  1.00  0.00           N  
ATOM   4488  H   LYS   277      62.236  48.884  27.829  1.00  0.00           H  
ATOM   4489  CA  LYS   277      62.592  50.990  28.379  1.00  0.00           C  
ATOM   4490  HA  LYS   277      63.547  51.374  28.737  1.00  0.00           H  
ATOM   4491  CB  LYS   277      62.538  51.436  26.839  1.00  0.00           C  
ATOM   4492  HB2 LYS   277      62.661  52.517  26.777  1.00  0.00           H  
ATOM   4493  HB3 LYS   277      61.673  51.024  26.320  1.00  0.00           H  
ATOM   4494  CG  LYS   277      63.702  50.714  26.043  1.00  0.00           C  
ATOM   4495  HG2 LYS   277      63.708  49.635  26.199  1.00  0.00           H  
ATOM   4496  HG3 LYS   277      64.565  51.211  26.486  1.00  0.00           H  
ATOM   4497  CD  LYS   277      63.596  51.066  24.518  1.00  0.00           C  
ATOM   4498  HD2 LYS   277      63.572  52.120  24.241  1.00  0.00           H  
ATOM   4499  HD3 LYS   277      62.699  50.575  24.142  1.00  0.00           H  
ATOM   4500  CE  LYS   277      64.863  50.443  23.881  1.00  0.00           C  
ATOM   4501  HE2 LYS   277      64.810  49.379  24.114  1.00  0.00           H  
ATOM   4502  HE3 LYS   277      65.740  50.817  24.410  1.00  0.00           H  
ATOM   4503  NZ  LYS   277      64.941  50.708  22.389  1.00  0.00           N  
ATOM   4504  HZ1 LYS   277      65.720  50.151  22.067  1.00  0.00           H  
ATOM   4505  HZ2 LYS   277      64.110  50.290  21.995  1.00  0.00           H  
ATOM   4506  HZ3 LYS   277      64.832  51.680  22.137  1.00  0.00           H  
ATOM   4507  C   LYS   277      61.504  51.707  29.172  1.00  0.00           C  
ATOM   4508  O   LYS   277      60.464  51.116  29.424  1.00  0.00           O  
ATOM   4509  N   PRO   278      61.665  53.030  29.538  1.00  0.00           N  
ATOM   4510  CD  PRO   278      62.817  53.955  29.330  1.00  0.00           C  
ATOM   4511  HD2 PRO   278      62.707  54.493  28.388  1.00  0.00           H  
ATOM   4512  HD3 PRO   278      63.817  53.533  29.222  1.00  0.00           H  
ATOM   4513  CG  PRO   278      62.768  54.883  30.574  1.00  0.00           C  
ATOM   4514  HG2 PRO   278      63.277  54.504  31.461  1.00  0.00           H  
ATOM   4515  HG3 PRO   278      63.055  55.884  30.250  1.00  0.00           H  
ATOM   4516  CB  PRO   278      61.255  55.023  30.796  1.00  0.00           C  
ATOM   4517  HB2 PRO   278      61.059  55.257  31.843  1.00  0.00           H  
ATOM   4518  HB3 PRO   278      60.836  55.760  30.111  1.00  0.00           H  
ATOM   4519  CA  PRO   278      60.679  53.718  30.397  1.00  0.00           C  
ATOM   4520  HA  PRO   278      60.626  53.038  31.247  1.00  0.00           H  
ATOM   4521  C   PRO   278      59.386  53.861  29.602  1.00  0.00           C  
ATOM   4522  O   PRO   278      59.269  54.062  28.419  1.00  0.00           O  
ATOM   4523  N   SER   279      58.273  53.763  30.366  1.00  0.00           N  
ATOM   4524  H   SER   279      58.433  53.883  31.356  1.00  0.00           H  
ATOM   4525  CA  SER   279      56.861  53.576  29.956  1.00  0.00           C  
ATOM   4526  HA  SER   279      56.495  52.986  30.796  1.00  0.00           H  
ATOM   4527  CB  SER   279      56.131  54.913  29.993  1.00  0.00           C  
ATOM   4528  HB2 SER   279      55.054  54.746  30.001  1.00  0.00           H  
ATOM   4529  HB3 SER   279      56.316  55.439  29.056  1.00  0.00           H  
ATOM   4530  OG  SER   279      56.616  55.685  31.056  1.00  0.00           O  
ATOM   4531  HG  SER   279      56.467  55.183  31.861  1.00  0.00           H  
ATOM   4532  C   SER   279      56.606  52.672  28.693  1.00  0.00           C  
ATOM   4533  O   SER   279      55.579  52.896  28.019  1.00  0.00           O  
ATOM   4534  N   SER   280      57.448  51.643  28.502  1.00  0.00           N  
ATOM   4535  H   SER   280      58.245  51.402  29.072  1.00  0.00           H  
ATOM   4536  CA  SER   280      57.310  50.728  27.413  1.00  0.00           C  
ATOM   4537  HA  SER   280      56.964  51.250  26.521  1.00  0.00           H  
ATOM   4538  CB  SER   280      58.630  50.129  26.889  1.00  0.00           C  
ATOM   4539  HB2 SER   280      59.328  50.950  26.729  1.00  0.00           H  
ATOM   4540  HB3 SER   280      58.459  49.741  25.885  1.00  0.00           H  
ATOM   4541  OG  SER   280      59.247  49.231  27.801  1.00  0.00           O  
ATOM   4542  HG  SER   280      59.728  49.762  28.441  1.00  0.00           H  
ATOM   4543  C   SER   280      56.289  49.621  27.604  1.00  0.00           C  
ATOM   4544  O   SER   280      55.746  49.109  26.585  1.00  0.00           O  
ATOM   4545  N   ILE   281      56.015  49.225  28.843  1.00  0.00           N  
ATOM   4546  H   ILE   281      56.498  49.704  29.590  1.00  0.00           H  
ATOM   4547  CA  ILE   281      55.194  47.987  29.249  1.00  0.00           C  
ATOM   4548  HA  ILE   281      55.142  47.375  28.348  1.00  0.00           H  
ATOM   4549  CB  ILE   281      55.944  47.165  30.310  1.00  0.00           C  
ATOM   4550  HB  ILE   281      56.165  47.814  31.157  1.00  0.00           H  
ATOM   4551  CG2 ILE   281      55.212  45.942  30.771  1.00  0.00           C  
ATOM   4552 HG21 ILE   281      55.803  45.235  31.353  1.00  0.00           H  
ATOM   4553 HG22 ILE   281      54.515  46.236  31.556  1.00  0.00           H  
ATOM   4554 HG23 ILE   281      54.638  45.526  29.943  1.00  0.00           H  
ATOM   4555  CG1 ILE   281      57.387  46.782  29.870  1.00  0.00           C  
ATOM   4556 HG12 ILE   281      57.890  46.288  30.702  1.00  0.00           H  
ATOM   4557 HG13 ILE   281      57.947  47.691  29.651  1.00  0.00           H  
ATOM   4558  CD1 ILE   281      57.451  45.852  28.627  1.00  0.00           C  
ATOM   4559 HD11 ILE   281      58.063  44.974  28.831  1.00  0.00           H  
ATOM   4560 HD12 ILE   281      56.453  45.459  28.432  1.00  0.00           H  
ATOM   4561 HD13 ILE   281      57.767  46.302  27.685  1.00  0.00           H  
ATOM   4562  C   ILE   281      53.752  48.452  29.547  1.00  0.00           C  
ATOM   4563  O   ILE   281      53.484  49.283  30.354  1.00  0.00           O  
ATOM   4564  N   VAL   282      52.763  47.666  28.957  1.00  0.00           N  
ATOM   4565  H   VAL   282      52.910  46.983  28.228  1.00  0.00           H  
ATOM   4566  CA  VAL   282      51.375  47.671  29.542  1.00  0.00           C  
ATOM   4567  HA  VAL   282      51.158  48.623  30.027  1.00  0.00           H  
ATOM   4568  CB  VAL   282      50.278  47.601  28.462  1.00  0.00           C  
ATOM   4569  HB  VAL   282      50.446  48.517  27.896  1.00  0.00           H  
ATOM   4570  CG1 VAL   282      50.519  46.317  27.651  1.00  0.00           C  
ATOM   4571 HG11 VAL   282      50.438  45.438  28.289  1.00  0.00           H  
ATOM   4572 HG12 VAL   282      49.788  46.330  26.842  1.00  0.00           H  
ATOM   4573 HG13 VAL   282      51.497  46.298  27.169  1.00  0.00           H  
ATOM   4574  CG2 VAL   282      48.818  47.746  28.983  1.00  0.00           C  
ATOM   4575 HG21 VAL   282      48.270  47.729  28.041  1.00  0.00           H  
ATOM   4576 HG22 VAL   282      48.520  46.944  29.658  1.00  0.00           H  
ATOM   4577 HG23 VAL   282      48.792  48.731  29.448  1.00  0.00           H  
ATOM   4578  C   VAL   282      51.187  46.650  30.685  1.00  0.00           C  
ATOM   4579  O   VAL   282      51.751  45.566  30.559  1.00  0.00           O  
ATOM   4580  N   TYR   283      50.531  46.979  31.750  1.00  0.00           N  
ATOM   4581  H   TYR   283      50.285  47.954  31.842  1.00  0.00           H  
ATOM   4582  CA  TYR   283      50.052  45.968  32.749  1.00  0.00           C  
ATOM   4583  HA  TYR   283      50.578  45.019  32.647  1.00  0.00           H  
ATOM   4584  CB  TYR   283      50.520  46.316  34.142  1.00  0.00           C  
ATOM   4585  HB2 TYR   283      50.290  47.360  34.355  1.00  0.00           H  
ATOM   4586  HB3 TYR   283      51.606  46.241  34.093  1.00  0.00           H  
ATOM   4587  CG  TYR   283      49.988  45.387  35.199  1.00  0.00           C  
ATOM   4588  CD1 TYR   283      49.043  45.843  36.161  1.00  0.00           C  
ATOM   4589  HD1 TYR   283      48.790  46.893  36.180  1.00  0.00           H  
ATOM   4590  CE1 TYR   283      48.473  44.862  37.075  1.00  0.00           C  
ATOM   4591  HE1 TYR   283      47.668  45.143  37.737  1.00  0.00           H  
ATOM   4592  CZ  TYR   283      48.844  43.519  37.018  1.00  0.00           C  
ATOM   4593  OH  TYR   283      48.215  42.680  37.884  1.00  0.00           O  
ATOM   4594  HH  TYR   283      47.266  42.818  37.830  1.00  0.00           H  
ATOM   4595  CE2 TYR   283      49.823  43.110  36.117  1.00  0.00           C  
ATOM   4596  HE2 TYR   283      50.081  42.062  36.161  1.00  0.00           H  
ATOM   4597  CD2 TYR   283      50.395  43.990  35.181  1.00  0.00           C  
ATOM   4598  HD2 TYR   283      51.109  43.582  34.481  1.00  0.00           H  
ATOM   4599  C   TYR   283      48.564  45.677  32.525  1.00  0.00           C  
ATOM   4600  O   TYR   283      47.731  46.563  32.552  1.00  0.00           O  
ATOM   4601  N   VAL   284      48.276  44.348  32.419  1.00  0.00           N  
ATOM   4602  H   VAL   284      49.062  43.739  32.597  1.00  0.00           H  
ATOM   4603  CA  VAL   284      46.876  43.837  32.082  1.00  0.00           C  
ATOM   4604  HA  VAL   284      46.228  44.713  32.117  1.00  0.00           H  
ATOM   4605  CB  VAL   284      46.818  43.263  30.664  1.00  0.00           C  
ATOM   4606  HB  VAL   284      47.294  42.284  30.727  1.00  0.00           H  
ATOM   4607  CG1 VAL   284      45.396  43.077  30.115  1.00  0.00           C  
ATOM   4608 HG11 VAL   284      45.258  42.711  29.098  1.00  0.00           H  
ATOM   4609 HG12 VAL   284      44.747  42.509  30.780  1.00  0.00           H  
ATOM   4610 HG13 VAL   284      44.935  44.063  30.055  1.00  0.00           H  
ATOM   4611  CG2 VAL   284      47.683  44.037  29.712  1.00  0.00           C  
ATOM   4612 HG21 VAL   284      47.244  45.029  29.609  1.00  0.00           H  
ATOM   4613 HG22 VAL   284      48.736  44.154  29.970  1.00  0.00           H  
ATOM   4614 HG23 VAL   284      47.708  43.436  28.803  1.00  0.00           H  
ATOM   4615  C   VAL   284      46.362  42.791  33.067  1.00  0.00           C  
ATOM   4616  O   VAL   284      47.065  41.831  33.454  1.00  0.00           O  
ATOM   4617  N   CYM   285      45.153  43.035  33.543  1.00  0.00           N  
ATOM   4618  H   CYM   285      44.571  43.787  33.203  1.00  0.00           H  
ATOM   4619  CA  CYM   285      44.709  42.431  34.839  1.00  0.00           C  
ATOM   4620  HA  CYM   285      45.191  41.454  34.895  1.00  0.00           H  
ATOM   4621  CB  CYM   285      45.229  43.208  36.097  1.00  0.00           C  
ATOM   4622  HB3 CYM   285      44.487  43.969  36.340  1.00  0.00           H  
ATOM   4623  HB2 CYM   285      46.092  43.826  35.848  1.00  0.00           H  
ATOM   4624  SG  CYM   285      45.396  42.097  37.508  1.00  0.00           S  
ATOM   4625  C   CYM   285      43.196  42.289  34.721  1.00  0.00           C  
ATOM   4626  O   CYM   285      42.405  43.236  34.792  1.00  0.00           O  
ATOM   4627  N   PHE   286      42.749  41.067  34.773  1.00  0.00           N  
ATOM   4628  H   PHE   286      43.522  40.459  35.004  1.00  0.00           H  
ATOM   4629  CA  PHE   286      41.375  40.571  34.645  1.00  0.00           C  
ATOM   4630  HA  PHE   286      40.746  41.242  35.229  1.00  0.00           H  
ATOM   4631  CB  PHE   286      40.866  40.481  33.168  1.00  0.00           C  
ATOM   4632  HB2 PHE   286      39.873  40.036  33.109  1.00  0.00           H  
ATOM   4633  HB3 PHE   286      41.485  39.850  32.531  1.00  0.00           H  
ATOM   4634  CG  PHE   286      40.851  41.876  32.461  1.00  0.00           C  
ATOM   4635  CD1 PHE   286      39.772  42.744  32.713  1.00  0.00           C  
ATOM   4636  HD1 PHE   286      38.999  42.422  33.396  1.00  0.00           H  
ATOM   4637  CE1 PHE   286      39.763  44.006  32.042  1.00  0.00           C  
ATOM   4638  HE1 PHE   286      38.906  44.650  32.175  1.00  0.00           H  
ATOM   4639  CZ  PHE   286      40.782  44.413  31.145  1.00  0.00           C  
ATOM   4640  HZ  PHE   286      40.773  45.375  30.653  1.00  0.00           H  
ATOM   4641  CE2 PHE   286      41.756  43.450  30.847  1.00  0.00           C  
ATOM   4642  HE2 PHE   286      42.433  43.637  30.026  1.00  0.00           H  
ATOM   4643  CD2 PHE   286      41.804  42.172  31.529  1.00  0.00           C  
ATOM   4644  HD2 PHE   286      42.524  41.392  31.328  1.00  0.00           H  
ATOM   4645  C   PHE   286      41.305  39.175  35.226  1.00  0.00           C  
ATOM   4646  O   PHE   286      42.330  38.549  35.465  1.00  0.00           O  
ATOM   4647  N   GLY   287      40.078  38.810  35.565  1.00  0.00           N  
ATOM   4648  H   GLY   287      39.236  39.308  35.312  1.00  0.00           H  
ATOM   4649  CA  GLY   287      39.795  37.622  36.345  1.00  0.00           C  
ATOM   4650  HA2 GLY   287      40.051  37.849  37.380  1.00  0.00           H  
ATOM   4651  HA3 GLY   287      40.427  36.777  36.072  1.00  0.00           H  
ATOM   4652  C   GLY   287      38.369  37.281  36.179  1.00  0.00           C  
ATOM   4653  O   GLY   287      37.754  37.582  35.186  1.00  0.00           O  
ATOM   4654  N   SER   288      37.919  36.335  36.993  1.00  0.00           N  
ATOM   4655  H   SER   288      38.531  36.227  37.789  1.00  0.00           H  
ATOM   4656  CA  SER   288      36.604  35.654  36.976  1.00  0.00           C  
ATOM   4657  HA  SER   288      36.534  35.216  35.981  1.00  0.00           H  
ATOM   4658  CB  SER   288      36.517  34.549  38.021  1.00  0.00           C  
ATOM   4659  HB2 SER   288      37.135  33.677  37.805  1.00  0.00           H  
ATOM   4660  HB3 SER   288      35.470  34.248  38.069  1.00  0.00           H  
ATOM   4661  OG  SER   288      36.875  35.055  39.333  1.00  0.00           O  
ATOM   4662  HG  SER   288      37.807  35.278  39.265  1.00  0.00           H  
ATOM   4663  C   SER   288      35.378  36.549  37.198  1.00  0.00           C  
ATOM   4664  O   SER   288      34.259  36.205  36.785  1.00  0.00           O  
ATOM   4665  N   VAL   289      35.538  37.719  37.787  1.00  0.00           N  
ATOM   4666  H   VAL   289      36.448  38.013  38.112  1.00  0.00           H  
ATOM   4667  CA  VAL   289      34.386  38.679  37.898  1.00  0.00           C  
ATOM   4668  HA  VAL   289      33.529  38.228  38.399  1.00  0.00           H  
ATOM   4669  CB  VAL   289      34.836  39.915  38.641  1.00  0.00           C  
ATOM   4670  HB  VAL   289      35.812  40.135  38.209  1.00  0.00           H  
ATOM   4671  CG1 VAL   289      34.020  41.316  38.525  1.00  0.00           C  
ATOM   4672 HG11 VAL   289      34.310  42.128  39.192  1.00  0.00           H  
ATOM   4673 HG12 VAL   289      34.271  41.665  37.523  1.00  0.00           H  
ATOM   4674 HG13 VAL   289      32.959  41.094  38.642  1.00  0.00           H  
ATOM   4675  CG2 VAL   289      34.958  39.671  40.150  1.00  0.00           C  
ATOM   4676 HG21 VAL   289      34.010  39.497  40.659  1.00  0.00           H  
ATOM   4677 HG22 VAL   289      35.608  38.821  40.353  1.00  0.00           H  
ATOM   4678 HG23 VAL   289      35.307  40.603  40.596  1.00  0.00           H  
ATOM   4679  C   VAL   289      33.851  39.090  36.536  1.00  0.00           C  
ATOM   4680  O   VAL   289      32.644  39.234  36.340  1.00  0.00           O  
ATOM   4681  N   ALA   290      34.733  39.141  35.518  1.00  0.00           N  
ATOM   4682  H   ALA   290      35.668  38.835  35.745  1.00  0.00           H  
ATOM   4683  CA  ALA   290      34.442  39.378  34.054  1.00  0.00           C  
ATOM   4684  HA  ALA   290      33.596  40.055  33.936  1.00  0.00           H  
ATOM   4685  CB  ALA   290      35.693  39.812  33.245  1.00  0.00           C  
ATOM   4686  HB1 ALA   290      36.479  39.058  33.266  1.00  0.00           H  
ATOM   4687  HB2 ALA   290      35.361  39.907  32.211  1.00  0.00           H  
ATOM   4688  HB3 ALA   290      36.063  40.817  33.445  1.00  0.00           H  
ATOM   4689  C   ALA   290      33.800  38.210  33.339  1.00  0.00           C  
ATOM   4690  O   ALA   290      33.077  38.433  32.361  1.00  0.00           O  
ATOM   4691  N   ASN   291      34.256  36.977  33.618  1.00  0.00           N  
ATOM   4692  H   ASN   291      34.823  36.932  34.453  1.00  0.00           H  
ATOM   4693  CA  ASN   291      33.700  35.695  33.129  1.00  0.00           C  
ATOM   4694  HA  ASN   291      34.320  34.944  33.618  1.00  0.00           H  
ATOM   4695  CB  ASN   291      32.285  35.521  33.744  1.00  0.00           C  
ATOM   4696  HB2 ASN   291      31.613  36.335  33.470  1.00  0.00           H  
ATOM   4697  HB3 ASN   291      32.487  35.459  34.813  1.00  0.00           H  
ATOM   4698  CG  ASN   291      31.543  34.328  33.268  1.00  0.00           C  
ATOM   4699  OD1 ASN   291      30.405  34.345  32.813  1.00  0.00           O  
ATOM   4700  ND2 ASN   291      32.264  33.206  33.138  1.00  0.00           N  
ATOM   4701 HD21 ASN   291      33.132  33.075  33.638  1.00  0.00           H  
ATOM   4702 HD22 ASN   291      31.757  32.357  32.936  1.00  0.00           H  
ATOM   4703  C   ASN   291      33.814  35.550  31.534  1.00  0.00           C  
ATOM   4704  O   ASN   291      32.812  35.266  30.803  1.00  0.00           O  
ATOM   4705  N   PHE   292      35.019  35.808  31.000  1.00  0.00           N  
ATOM   4706  H   PHE   292      35.721  36.008  31.698  1.00  0.00           H  
ATOM   4707  CA  PHE   292      35.296  35.883  29.571  1.00  0.00           C  
ATOM   4708  HA  PHE   292      34.631  36.563  29.039  1.00  0.00           H  
ATOM   4709  CB  PHE   292      36.732  36.478  29.405  1.00  0.00           C  
ATOM   4710  HB2 PHE   292      36.980  36.354  28.351  1.00  0.00           H  
ATOM   4711  HB3 PHE   292      37.390  35.890  30.046  1.00  0.00           H  
ATOM   4712  CG  PHE   292      37.128  37.941  29.823  1.00  0.00           C  
ATOM   4713  CD1 PHE   292      36.165  38.931  29.558  1.00  0.00           C  
ATOM   4714  HD1 PHE   292      35.166  38.669  29.242  1.00  0.00           H  
ATOM   4715  CE1 PHE   292      36.600  40.298  29.569  1.00  0.00           C  
ATOM   4716  HE1 PHE   292      35.895  41.111  29.470  1.00  0.00           H  
ATOM   4717  CZ  PHE   292      37.947  40.627  29.930  1.00  0.00           C  
ATOM   4718  HZ  PHE   292      38.216  41.646  30.165  1.00  0.00           H  
ATOM   4719  CE2 PHE   292      38.842  39.637  30.233  1.00  0.00           C  
ATOM   4720  HE2 PHE   292      39.859  39.879  30.503  1.00  0.00           H  
ATOM   4721  CD2 PHE   292      38.432  38.283  30.150  1.00  0.00           C  
ATOM   4722  HD2 PHE   292      39.128  37.496  30.401  1.00  0.00           H  
ATOM   4723  C   PHE   292      35.106  34.474  28.889  1.00  0.00           C  
ATOM   4724  O   PHE   292      35.910  33.599  29.120  1.00  0.00           O  
ATOM   4725  N   THR   293      34.084  34.198  28.023  1.00  0.00           N  
ATOM   4726  H   THR   293      33.450  34.936  27.753  1.00  0.00           H  
ATOM   4727  CA  THR   293      34.223  33.100  27.050  1.00  0.00           C  
ATOM   4728  HA  THR   293      34.321  32.240  27.713  1.00  0.00           H  
ATOM   4729  CB  THR   293      33.077  32.942  26.073  1.00  0.00           C  
ATOM   4730  HB  THR   293      33.210  32.032  25.489  1.00  0.00           H  
ATOM   4731  CG2 THR   293      31.687  32.730  26.721  1.00  0.00           C  
ATOM   4732 HG21 THR   293      31.608  33.453  27.533  1.00  0.00           H  
ATOM   4733 HG22 THR   293      30.811  32.587  26.089  1.00  0.00           H  
ATOM   4734 HG23 THR   293      31.693  31.788  27.269  1.00  0.00           H  
ATOM   4735  OG1 THR   293      32.917  33.957  25.114  1.00  0.00           O  
ATOM   4736  HG1 THR   293      32.666  34.735  25.617  1.00  0.00           H  
ATOM   4737  C   THR   293      35.516  33.117  26.260  1.00  0.00           C  
ATOM   4738  O   THR   293      35.928  34.247  26.071  1.00  0.00           O  
ATOM   4739  N   VAL   294      36.023  31.998  25.759  1.00  0.00           N  
ATOM   4740  H   VAL   294      35.596  31.150  26.105  1.00  0.00           H  
ATOM   4741  CA  VAL   294      37.324  31.804  25.093  1.00  0.00           C  
ATOM   4742  HA  VAL   294      38.108  32.073  25.801  1.00  0.00           H  
ATOM   4743  CB  VAL   294      37.399  30.429  24.456  1.00  0.00           C  
ATOM   4744  HB  VAL   294      36.469  30.306  23.901  1.00  0.00           H  
ATOM   4745  CG1 VAL   294      38.630  30.172  23.493  1.00  0.00           C  
ATOM   4746 HG11 VAL   294      38.566  29.109  23.262  1.00  0.00           H  
ATOM   4747 HG12 VAL   294      38.519  30.778  22.593  1.00  0.00           H  
ATOM   4748 HG13 VAL   294      39.418  30.489  24.175  1.00  0.00           H  
ATOM   4749  CG2 VAL   294      37.290  29.338  25.464  1.00  0.00           C  
ATOM   4750 HG21 VAL   294      38.253  29.264  25.970  1.00  0.00           H  
ATOM   4751 HG22 VAL   294      36.443  29.446  26.142  1.00  0.00           H  
ATOM   4752 HG23 VAL   294      37.025  28.512  24.805  1.00  0.00           H  
ATOM   4753  C   VAL   294      37.520  32.907  24.047  1.00  0.00           C  
ATOM   4754  O   VAL   294      38.588  33.465  23.889  1.00  0.00           O  
ATOM   4755  N   THR   295      36.480  33.306  23.341  1.00  0.00           N  
ATOM   4756  H   THR   295      35.579  32.853  23.388  1.00  0.00           H  
ATOM   4757  CA  THR   295      36.602  34.277  22.228  1.00  0.00           C  
ATOM   4758  HA  THR   295      37.322  33.902  21.501  1.00  0.00           H  
ATOM   4759  CB  THR   295      35.202  34.384  21.502  1.00  0.00           C  
ATOM   4760  HB  THR   295      35.417  34.925  20.581  1.00  0.00           H  
ATOM   4761  CG2 THR   295      34.608  33.091  21.015  1.00  0.00           C  
ATOM   4762 HG21 THR   295      34.177  32.501  21.825  1.00  0.00           H  
ATOM   4763 HG22 THR   295      33.874  33.250  20.225  1.00  0.00           H  
ATOM   4764 HG23 THR   295      35.396  32.592  20.452  1.00  0.00           H  
ATOM   4765  OG1 THR   295      34.286  35.034  22.309  1.00  0.00           O  
ATOM   4766  HG1 THR   295      34.508  35.966  22.372  1.00  0.00           H  
ATOM   4767  C   THR   295      37.090  35.666  22.669  1.00  0.00           C  
ATOM   4768  O   THR   295      37.876  36.356  21.982  1.00  0.00           O  
ATOM   4769  N   GLN   296      36.544  36.077  23.865  1.00  0.00           N  
ATOM   4770  H   GLN   296      36.006  35.387  24.369  1.00  0.00           H  
ATOM   4771  CA  GLN   296      36.792  37.357  24.516  1.00  0.00           C  
ATOM   4772  HA  GLN   296      36.789  38.114  23.732  1.00  0.00           H  
ATOM   4773  CB  GLN   296      35.745  37.734  25.616  1.00  0.00           C  
ATOM   4774  HB2 GLN   296      36.103  38.629  26.125  1.00  0.00           H  
ATOM   4775  HB3 GLN   296      35.808  36.999  26.418  1.00  0.00           H  
ATOM   4776  CG  GLN   296      34.244  37.796  25.100  1.00  0.00           C  
ATOM   4777  HG2 GLN   296      34.056  36.954  24.432  1.00  0.00           H  
ATOM   4778  HG3 GLN   296      34.032  38.751  24.619  1.00  0.00           H  
ATOM   4779  CD  GLN   296      33.323  37.538  26.271  1.00  0.00           C  
ATOM   4780  OE1 GLN   296      32.899  36.412  26.523  1.00  0.00           O  
ATOM   4781  NE2 GLN   296      33.146  38.491  27.150  1.00  0.00           N  
ATOM   4782 HE21 GLN   296      33.512  39.402  26.912  1.00  0.00           H  
ATOM   4783 HE22 GLN   296      32.507  38.319  27.913  1.00  0.00           H  
ATOM   4784  C   GLN   296      38.246  37.373  25.117  1.00  0.00           C  
ATOM   4785  O   GLN   296      38.884  38.439  25.174  1.00  0.00           O  
ATOM   4786  N   MET   297      38.752  36.209  25.537  1.00  0.00           N  
ATOM   4787  H   MET   297      38.237  35.346  25.436  1.00  0.00           H  
ATOM   4788  CA  MET   297      40.189  36.105  25.957  1.00  0.00           C  
ATOM   4789  HA  MET   297      40.503  36.939  26.584  1.00  0.00           H  
ATOM   4790  CB  MET   297      40.362  34.884  26.939  1.00  0.00           C  
ATOM   4791  HB2 MET   297      41.427  34.849  27.171  1.00  0.00           H  
ATOM   4792  HB3 MET   297      40.009  33.945  26.513  1.00  0.00           H  
ATOM   4793  CG  MET   297      39.625  35.110  28.254  1.00  0.00           C  
ATOM   4794  HG2 MET   297      38.562  35.080  28.017  1.00  0.00           H  
ATOM   4795  HG3 MET   297      39.825  36.111  28.635  1.00  0.00           H  
ATOM   4796  SD  MET   297      40.038  33.878  29.552  1.00  0.00           S  
ATOM   4797  CE  MET   297      41.401  34.686  30.350  1.00  0.00           C  
ATOM   4798  HE1 MET   297      41.678  33.984  31.136  1.00  0.00           H  
ATOM   4799  HE2 MET   297      42.284  34.979  29.782  1.00  0.00           H  
ATOM   4800  HE3 MET   297      41.032  35.581  30.851  1.00  0.00           H  
ATOM   4801  C   MET   297      41.147  36.115  24.786  1.00  0.00           C  
ATOM   4802  O   MET   297      42.162  36.788  24.821  1.00  0.00           O  
ATOM   4803  N   ARG   298      40.843  35.419  23.631  1.00  0.00           N  
ATOM   4804  H   ARG   298      40.148  34.694  23.738  1.00  0.00           H  
ATOM   4805  CA  ARG   298      41.664  35.492  22.429  1.00  0.00           C  
ATOM   4806  HA  ARG   298      42.690  35.363  22.775  1.00  0.00           H  
ATOM   4807  CB  ARG   298      41.273  34.353  21.426  1.00  0.00           C  
ATOM   4808  HB2 ARG   298      41.804  34.609  20.509  1.00  0.00           H  
ATOM   4809  HB3 ARG   298      40.190  34.359  21.306  1.00  0.00           H  
ATOM   4810  CG  ARG   298      41.749  32.951  21.863  1.00  0.00           C  
ATOM   4811  HG2 ARG   298      41.398  32.827  22.888  1.00  0.00           H  
ATOM   4812  HG3 ARG   298      42.831  32.855  21.776  1.00  0.00           H  
ATOM   4813  CD  ARG   298      41.138  31.759  21.072  1.00  0.00           C  
ATOM   4814  HD2 ARG   298      41.385  31.924  20.024  1.00  0.00           H  
ATOM   4815  HD3 ARG   298      40.048  31.751  21.050  1.00  0.00           H  
ATOM   4816  NE  ARG   298      41.714  30.473  21.485  1.00  0.00           N  
ATOM   4817  HE  ARG   298      41.640  30.260  22.469  1.00  0.00           H  
ATOM   4818  CZ  ARG   298      42.215  29.492  20.813  1.00  0.00           C  
ATOM   4819  NH1 ARG   298      42.519  28.413  21.495  1.00  0.00           N  
ATOM   4820 HH11 ARG   298      42.536  28.482  22.502  1.00  0.00           H  
ATOM   4821 HH12 ARG   298      43.076  27.714  21.024  1.00  0.00           H  
ATOM   4822  NH2 ARG   298      42.410  29.446  19.539  1.00  0.00           N  
ATOM   4823 HH21 ARG   298      42.819  28.668  19.042  1.00  0.00           H  
ATOM   4824 HH22 ARG   298      42.176  30.293  19.041  1.00  0.00           H  
ATOM   4825  C   ARG   298      41.683  36.914  21.740  1.00  0.00           C  
ATOM   4826  O   ARG   298      42.819  37.365  21.457  1.00  0.00           O  
ATOM   4827  N   GLU   299      40.536  37.607  21.686  1.00  0.00           N  
ATOM   4828  H   GLU   299      39.669  37.161  21.950  1.00  0.00           H  
ATOM   4829  CA  GLU   299      40.442  38.956  21.128  1.00  0.00           C  
ATOM   4830  HA  GLU   299      40.906  38.989  20.142  1.00  0.00           H  
ATOM   4831  CB  GLU   299      38.893  39.242  21.026  1.00  0.00           C  
ATOM   4832  HB2 GLU   299      38.546  39.503  22.026  1.00  0.00           H  
ATOM   4833  HB3 GLU   299      38.390  38.313  20.757  1.00  0.00           H  
ATOM   4834  CG  GLU   299      38.570  40.486  20.139  1.00  0.00           C  
ATOM   4835  HG2 GLU   299      39.214  41.300  20.473  1.00  0.00           H  
ATOM   4836  HG3 GLU   299      37.543  40.736  20.403  1.00  0.00           H  
ATOM   4837  CD  GLU   299      38.554  40.217  18.640  1.00  0.00           C  
ATOM   4838  OE1 GLU   299      38.473  41.139  17.821  1.00  0.00           O  
ATOM   4839  OE2 GLU   299      38.769  39.092  18.246  1.00  0.00           O  
ATOM   4840  C   GLU   299      41.215  40.003  21.965  1.00  0.00           C  
ATOM   4841  O   GLU   299      41.752  40.997  21.454  1.00  0.00           O  
ATOM   4842  N   LEU   300      41.230  39.611  23.227  1.00  0.00           N  
ATOM   4843  H   LEU   300      40.797  38.765  23.569  1.00  0.00           H  
ATOM   4844  CA  LEU   300      42.148  40.357  24.148  1.00  0.00           C  
ATOM   4845  HA  LEU   300      42.026  41.439  24.095  1.00  0.00           H  
ATOM   4846  CB  LEU   300      41.716  40.016  25.634  1.00  0.00           C  
ATOM   4847  HB2 LEU   300      41.561  38.938  25.589  1.00  0.00           H  
ATOM   4848  HB3 LEU   300      40.741  40.498  25.690  1.00  0.00           H  
ATOM   4849  CG  LEU   300      42.600  40.642  26.783  1.00  0.00           C  
ATOM   4850  HG  LEU   300      43.615  40.347  26.515  1.00  0.00           H  
ATOM   4851  CD1 LEU   300      42.719  42.186  26.593  1.00  0.00           C  
ATOM   4852 HD11 LEU   300      41.724  42.626  26.539  1.00  0.00           H  
ATOM   4853 HD12 LEU   300      43.273  42.675  27.394  1.00  0.00           H  
ATOM   4854 HD13 LEU   300      43.149  42.458  25.629  1.00  0.00           H  
ATOM   4855  CD2 LEU   300      42.197  40.371  28.205  1.00  0.00           C  
ATOM   4856 HD21 LEU   300      42.961  40.747  28.886  1.00  0.00           H  
ATOM   4857 HD22 LEU   300      41.209  40.805  28.360  1.00  0.00           H  
ATOM   4858 HD23 LEU   300      42.136  39.304  28.419  1.00  0.00           H  
ATOM   4859  C   LEU   300      43.620  40.040  23.943  1.00  0.00           C  
ATOM   4860  O   LEU   300      44.351  40.994  23.742  1.00  0.00           O  
ATOM   4861  N   ALA   301      44.065  38.786  23.799  1.00  0.00           N  
ATOM   4862  H   ALA   301      43.376  38.073  23.989  1.00  0.00           H  
ATOM   4863  CA  ALA   301      45.482  38.354  23.499  1.00  0.00           C  
ATOM   4864  HA  ALA   301      46.178  38.745  24.242  1.00  0.00           H  
ATOM   4865  CB  ALA   301      45.538  36.792  23.445  1.00  0.00           C  
ATOM   4866  HB1 ALA   301      45.052  36.451  22.531  1.00  0.00           H  
ATOM   4867  HB2 ALA   301      46.564  36.424  23.485  1.00  0.00           H  
ATOM   4868  HB3 ALA   301      45.016  36.404  24.319  1.00  0.00           H  
ATOM   4869  C   ALA   301      45.969  39.009  22.211  1.00  0.00           C  
ATOM   4870  O   ALA   301      46.971  39.686  22.239  1.00  0.00           O  
ATOM   4871  N   LEU   302      45.238  38.816  21.142  1.00  0.00           N  
ATOM   4872  H   LEU   302      44.524  38.105  21.212  1.00  0.00           H  
ATOM   4873  CA  LEU   302      45.483  39.437  19.791  1.00  0.00           C  
ATOM   4874  HA  LEU   302      46.480  39.157  19.449  1.00  0.00           H  
ATOM   4875  CB  LEU   302      44.488  38.842  18.750  1.00  0.00           C  
ATOM   4876  HB2 LEU   302      44.561  39.390  17.811  1.00  0.00           H  
ATOM   4877  HB3 LEU   302      43.541  38.991  19.270  1.00  0.00           H  
ATOM   4878  CG  LEU   302      44.628  37.342  18.461  1.00  0.00           C  
ATOM   4879  HG  LEU   302      44.882  36.859  19.404  1.00  0.00           H  
ATOM   4880  CD1 LEU   302      43.243  36.794  18.097  1.00  0.00           C  
ATOM   4881 HD11 LEU   302      43.430  35.797  17.700  1.00  0.00           H  
ATOM   4882 HD12 LEU   302      42.568  36.778  18.953  1.00  0.00           H  
ATOM   4883 HD13 LEU   302      42.772  37.465  17.379  1.00  0.00           H  
ATOM   4884  CD2 LEU   302      45.635  36.980  17.384  1.00  0.00           C  
ATOM   4885 HD21 LEU   302      45.592  35.894  17.304  1.00  0.00           H  
ATOM   4886 HD22 LEU   302      45.393  37.476  16.444  1.00  0.00           H  
ATOM   4887 HD23 LEU   302      46.634  37.153  17.787  1.00  0.00           H  
ATOM   4888  C   LEU   302      45.346  40.988  19.845  1.00  0.00           C  
ATOM   4889  O   LEU   302      46.013  41.479  18.990  1.00  0.00           O  
ATOM   4890  N   GLY   303      44.638  41.633  20.720  1.00  0.00           N  
ATOM   4891  H   GLY   303      43.994  41.126  21.310  1.00  0.00           H  
ATOM   4892  CA  GLY   303      44.641  43.098  20.964  1.00  0.00           C  
ATOM   4893  HA2 GLY   303      44.038  43.268  21.856  1.00  0.00           H  
ATOM   4894  HA3 GLY   303      44.210  43.598  20.097  1.00  0.00           H  
ATOM   4895  C   GLY   303      46.036  43.552  21.343  1.00  0.00           C  
ATOM   4896  O   GLY   303      46.417  44.628  20.835  1.00  0.00           O  
ATOM   4897  N   LEU   304      46.752  42.858  22.245  1.00  0.00           N  
ATOM   4898  H   LEU   304      46.226  42.087  22.633  1.00  0.00           H  
ATOM   4899  CA  LEU   304      48.140  43.190  22.654  1.00  0.00           C  
ATOM   4900  HA  LEU   304      48.195  44.247  22.914  1.00  0.00           H  
ATOM   4901  CB  LEU   304      48.508  42.323  23.891  1.00  0.00           C  
ATOM   4902  HB2 LEU   304      49.376  42.727  24.411  1.00  0.00           H  
ATOM   4903  HB3 LEU   304      48.734  41.354  23.446  1.00  0.00           H  
ATOM   4904  CG  LEU   304      47.473  41.909  25.021  1.00  0.00           C  
ATOM   4905  HG  LEU   304      46.709  41.388  24.444  1.00  0.00           H  
ATOM   4906  CD1 LEU   304      48.238  40.968  25.864  1.00  0.00           C  
ATOM   4907 HD11 LEU   304      48.926  41.571  26.457  1.00  0.00           H  
ATOM   4908 HD12 LEU   304      47.520  40.506  26.542  1.00  0.00           H  
ATOM   4909 HD13 LEU   304      48.661  40.151  25.280  1.00  0.00           H  
ATOM   4910  CD2 LEU   304      46.940  43.174  25.658  1.00  0.00           C  
ATOM   4911 HD21 LEU   304      46.003  42.936  26.161  1.00  0.00           H  
ATOM   4912 HD22 LEU   304      47.674  43.677  26.289  1.00  0.00           H  
ATOM   4913 HD23 LEU   304      46.649  43.827  24.836  1.00  0.00           H  
ATOM   4914  C   LEU   304      49.245  42.942  21.611  1.00  0.00           C  
ATOM   4915  O   LEU   304      50.129  43.753  21.471  1.00  0.00           O  
ATOM   4916  N   GLU   305      48.931  41.981  20.686  1.00  0.00           N  
ATOM   4917  H   GLU   305      48.178  41.320  20.810  1.00  0.00           H  
ATOM   4918  CA  GLU   305      49.746  41.775  19.532  1.00  0.00           C  
ATOM   4919  HA  GLU   305      50.823  41.742  19.695  1.00  0.00           H  
ATOM   4920  CB  GLU   305      49.432  40.355  19.001  1.00  0.00           C  
ATOM   4921  HB2 GLU   305      49.633  40.311  17.931  1.00  0.00           H  
ATOM   4922  HB3 GLU   305      48.348  40.237  18.990  1.00  0.00           H  
ATOM   4923  CG  GLU   305      50.071  39.180  19.729  1.00  0.00           C  
ATOM   4924  HG2 GLU   305      49.485  38.885  20.600  1.00  0.00           H  
ATOM   4925  HG3 GLU   305      51.071  39.488  20.034  1.00  0.00           H  
ATOM   4926  CD  GLU   305      50.309  38.059  18.748  1.00  0.00           C  
ATOM   4927  OE1 GLU   305      49.262  37.588  18.209  1.00  0.00           O  
ATOM   4928  OE2 GLU   305      51.422  37.644  18.442  1.00  0.00           O  
ATOM   4929  C   GLU   305      49.329  42.820  18.462  1.00  0.00           C  
ATOM   4930  O   GLU   305      50.243  43.428  17.900  1.00  0.00           O  
ATOM   4931  N   ALA   306      47.997  43.183  18.290  1.00  0.00           N  
ATOM   4932  H   ALA   306      47.242  42.741  18.796  1.00  0.00           H  
ATOM   4933  CA  ALA   306      47.550  44.280  17.439  1.00  0.00           C  
ATOM   4934  HA  ALA   306      47.894  44.073  16.425  1.00  0.00           H  
ATOM   4935  CB  ALA   306      46.031  44.340  17.426  1.00  0.00           C  
ATOM   4936  HB1 ALA   306      45.746  43.372  17.016  1.00  0.00           H  
ATOM   4937  HB2 ALA   306      45.666  44.561  18.429  1.00  0.00           H
[truncated: 212,041 more chars]
