# Supplementary material for: Functional and structural dissection of glycosyltransferases underlying the glycodiversity of wolfberry-derived bioactive ingredients lycibarbarspermidines
Source: Nat Commun. 2024 May 30;15:4588. doi: 10.1038/s41467-024-49010-9 (PMC11139883; doi:10.1038/s41467-024-49010-9)
Supplement: Supplementary file 4 — Supplementary Data 1 [file 41467_2024_49010_MOESM4_ESM.zip › Supplementary Data/LbUGT3-sub2-final.pdb]

ATOM      1  N   THR b   1      19.880  27.820  59.533  1.00  0.00      gt3- N1+
ATOM      2  CA  THR b   1      20.481  28.895  60.389  1.00  0.00      gt3- C  
ATOM      3  C   THR b   1      19.785  30.119  60.111  1.00  0.00      gt3- C  
ATOM      4  O   THR b   1      19.463  30.528  58.996  1.00  0.00      gt3- O  
ATOM      5  CB  THR b   1      21.995  29.042  60.228  1.00  0.00      gt3- C  
ATOM      6  CG2 THR b   1      22.656  30.222  61.019  1.00  0.00      gt3- C  
ATOM      7  OG1 THR b   1      22.516  27.858  60.609  1.00  0.00      gt3- O  
ATOM      8  HA  THR b   1      20.285  28.620  61.426  1.00  0.00      gt3- H  
ATOM      9  HB  THR b   1      22.223  29.073  59.163  1.00  0.00      gt3- H  
ATOM     10  HG1 THR b   1      23.427  27.877  60.309  1.00  0.00      gt3- H  
ATOM     11 HG21 THR b   1      22.299  31.170  60.615  1.00  0.00      gt3- H  
ATOM     12 HG22 THR b   1      22.520  30.238  62.100  1.00  0.00      gt3- H  
ATOM     13 HG23 THR b   1      23.740  30.331  61.005  1.00  0.00      gt3- H  
ATOM     14  H1  THR b   1      18.915  27.612  59.748  1.00  0.00      gt3- H  
ATOM     15  H2  THR b   1      20.392  26.953  59.605  1.00  0.00      gt3- H  
ATOM     16  H3  THR b   1      19.963  28.136  58.577  1.00  0.00      gt3- H  
ATOM     17  N   LYS b   2      19.431  30.868  61.195  1.00  0.00      gt3- N  
ATOM     18  CA  LYS b   2      18.700  32.171  61.181  1.00  0.00      gt3- C  
ATOM     19  C   LYS b   2      19.557  33.343  60.734  1.00  0.00      gt3- C  
ATOM     20  O   LYS b   2      20.761  33.387  61.019  1.00  0.00      gt3- O  
ATOM     21  CB  LYS b   2      18.003  32.392  62.566  1.00  0.00      gt3- C  
ATOM     22  CG  LYS b   2      18.991  32.680  63.692  1.00  0.00      gt3- C  
ATOM     23  CD  LYS b   2      18.412  32.537  65.084  1.00  0.00      gt3- C  
ATOM     24  CE  LYS b   2      19.240  32.922  66.303  1.00  0.00      gt3- C  
ATOM     25  NZ  LYS b   2      18.475  32.501  67.519  1.00  0.00      gt3- N1+
ATOM     26  H   LYS b   2      19.822  30.580  62.081  1.00  0.00      gt3- H  
ATOM     27  HA  LYS b   2      17.948  32.020  60.407  1.00  0.00      gt3- H  
ATOM     28  HB2 LYS b   2      17.443  31.499  62.844  1.00  0.00      gt3- H  
ATOM     29  HB3 LYS b   2      17.280  33.207  62.522  1.00  0.00      gt3- H  
ATOM     30  HG2 LYS b   2      19.325  33.717  63.686  1.00  0.00      gt3- H  
ATOM     31  HG3 LYS b   2      19.805  31.958  63.628  1.00  0.00      gt3- H  
ATOM     32  HD2 LYS b   2      18.189  31.471  65.120  1.00  0.00      gt3- H  
ATOM     33  HD3 LYS b   2      17.483  33.107  65.081  1.00  0.00      gt3- H  
ATOM     34  HE2 LYS b   2      19.295  34.010  66.337  1.00  0.00      gt3- H  
ATOM     35  HE3 LYS b   2      20.237  32.481  66.297  1.00  0.00      gt3- H  
ATOM     36  HZ1 LYS b   2      18.915  32.888  68.341  1.00  0.00      gt3- H  
ATOM     37  HZ2 LYS b   2      17.504  32.774  67.460  1.00  0.00      gt3- H  
ATOM     38  HZ3 LYS b   2      18.521  31.493  67.483  1.00  0.00      gt3- H  
ATOM     39  N   ASN b   3      18.978  34.289  60.076  1.00  0.00      gt3- N  
ATOM     40  CA  ASN b   3      19.845  35.503  59.577  1.00  0.00      gt3- C  
ATOM     41  C   ASN b   3      19.814  36.533  60.709  1.00  0.00      gt3- C  
ATOM     42  O   ASN b   3      18.772  36.901  61.327  1.00  0.00      gt3- O  
ATOM     43  CB  ASN b   3      19.141  36.077  58.347  1.00  0.00      gt3- C  
ATOM     44  CG  ASN b   3      19.068  34.966  57.232  1.00  0.00      gt3- C  
ATOM     45  ND2 ASN b   3      17.866  34.416  57.123  1.00  0.00      gt3- N  
ATOM     46  OD1 ASN b   3      19.957  34.719  56.403  1.00  0.00      gt3- O  
ATOM     47  H   ASN b   3      17.978  34.301  59.932  1.00  0.00      gt3- H  
ATOM     48  HA  ASN b   3      20.870  35.287  59.277  1.00  0.00      gt3- H  
ATOM     49  HB2 ASN b   3      19.713  36.912  57.943  1.00  0.00      gt3- H  
ATOM     50  HB3 ASN b   3      18.087  36.231  58.582  1.00  0.00      gt3- H  
ATOM     51 HD21 ASN b   3      17.136  34.547  57.809  1.00  0.00      gt3- H  
ATOM     52 HD22 ASN b   3      17.659  33.684  56.458  1.00  0.00      gt3- H  
ATOM     53  N   ILE b   4      21.045  37.110  60.969  1.00  0.00      gt3- N  
ATOM     54  CA  ILE b   4      21.199  38.033  62.024  1.00  0.00      gt3- C  
ATOM     55  C   ILE b   4      21.892  39.380  61.653  1.00  0.00      gt3- C  
ATOM     56  O   ILE b   4      22.767  39.366  60.787  1.00  0.00      gt3- O  
ATOM     57  CB  ILE b   4      21.909  37.383  63.223  1.00  0.00      gt3- C  
ATOM     58  CG1 ILE b   4      23.395  36.884  62.987  1.00  0.00      gt3- C  
ATOM     59  CG2 ILE b   4      20.925  36.328  63.798  1.00  0.00      gt3- C  
ATOM     60  CD1 ILE b   4      24.238  36.540  64.264  1.00  0.00      gt3- C  
ATOM     61  H   ILE b   4      21.832  36.874  60.381  1.00  0.00      gt3- H  
ATOM     62  HA  ILE b   4      20.223  38.389  62.355  1.00  0.00      gt3- H  
ATOM     63  HB  ILE b   4      21.962  38.104  64.039  1.00  0.00      gt3- H  
ATOM     64 HG12 ILE b   4      23.869  37.753  62.531  1.00  0.00      gt3- H  
ATOM     65 HG13 ILE b   4      23.432  36.104  62.226  1.00  0.00      gt3- H  
ATOM     66 HG21 ILE b   4      20.782  35.533  63.066  1.00  0.00      gt3- H  
ATOM     67 HG22 ILE b   4      21.223  35.904  64.757  1.00  0.00      gt3- H  
ATOM     68 HG23 ILE b   4      19.969  36.832  63.940  1.00  0.00      gt3- H  
ATOM     69 HD11 ILE b   4      23.836  35.814  64.970  1.00  0.00      gt3- H  
ATOM     70 HD12 ILE b   4      25.294  36.317  64.114  1.00  0.00      gt3- H  
ATOM     71 HD13 ILE b   4      24.159  37.481  64.808  1.00  0.00      gt3- H  
ATOM     72  N   GLU b   5      21.449  40.523  62.258  1.00  0.00      gt3- N  
ATOM     73  CA  GLU b   5      22.108  41.816  61.967  1.00  0.00      gt3- C  
ATOM     74  C   GLU b   5      22.922  42.210  63.175  1.00  0.00      gt3- C  
ATOM     75  O   GLU b   5      22.545  42.076  64.323  1.00  0.00      gt3- O  
ATOM     76  CB  GLU b   5      21.056  42.858  61.674  1.00  0.00      gt3- C  
ATOM     77  CG  GLU b   5      21.510  44.351  61.467  1.00  0.00      gt3- C  
ATOM     78  CD  GLU b   5      22.077  44.585  60.067  1.00  0.00      gt3- C  
ATOM     79  OE1 GLU b   5      22.152  43.638  59.229  1.00  0.00      gt3- O  
ATOM     80  OE2 GLU b   5      22.313  45.736  59.674  1.00  0.00      gt3- O1-
ATOM     81  H   GLU b   5      20.793  40.437  63.021  1.00  0.00      gt3- H  
ATOM     82  HA  GLU b   5      22.803  41.784  61.128  1.00  0.00      gt3- H  
ATOM     83  HB2 GLU b   5      20.312  42.860  62.471  1.00  0.00      gt3- H  
ATOM     84  HB3 GLU b   5      20.519  42.513  60.790  1.00  0.00      gt3- H  
ATOM     85  HG2 GLU b   5      22.138  44.692  62.290  1.00  0.00      gt3- H  
ATOM     86  HG3 GLU b   5      20.579  44.917  61.444  1.00  0.00      gt3- H  
ATOM     87  N   LEU b   6      24.133  42.711  62.960  1.00  0.00      gt3- N  
ATOM     88  CA  LEU b   6      25.021  43.442  63.973  1.00  0.00      gt3- C  
ATOM     89  C   LEU b   6      25.266  44.934  63.596  1.00  0.00      gt3- C  
ATOM     90  O   LEU b   6      25.102  45.333  62.417  1.00  0.00      gt3- O  
ATOM     91  CB  LEU b   6      26.314  42.732  64.000  1.00  0.00      gt3- C  
ATOM     92  CG  LEU b   6      26.325  41.226  64.333  1.00  0.00      gt3- C  
ATOM     93  CD1 LEU b   6      27.751  40.640  64.532  1.00  0.00      gt3- C  
ATOM     94  CD2 LEU b   6      25.688  40.953  65.679  1.00  0.00      gt3- C  
ATOM     95  H   LEU b   6      24.412  42.825  61.995  1.00  0.00      gt3- H  
ATOM     96  HA  LEU b   6      24.451  43.426  64.902  1.00  0.00      gt3- H  
ATOM     97  HB2 LEU b   6      26.981  43.220  64.711  1.00  0.00      gt3- H  
ATOM     98  HB3 LEU b   6      26.699  42.799  62.982  1.00  0.00      gt3- H  
ATOM     99  HG  LEU b   6      25.825  40.761  63.484  1.00  0.00      gt3- H  
ATOM    100 HD11 LEU b   6      28.317  41.274  65.214  1.00  0.00      gt3- H  
ATOM    101 HD12 LEU b   6      27.622  39.623  64.903  1.00  0.00      gt3- H  
ATOM    102 HD13 LEU b   6      28.310  40.531  63.602  1.00  0.00      gt3- H  
ATOM    103 HD21 LEU b   6      25.615  39.895  65.933  1.00  0.00      gt3- H  
ATOM    104 HD22 LEU b   6      26.240  41.537  66.415  1.00  0.00      gt3- H  
ATOM    105 HD23 LEU b   6      24.675  41.351  65.751  1.00  0.00      gt3- H  
ATOM    106  N   ILE b   7      25.686  45.692  64.609  1.00  0.00      gt3- N  
ATOM    107  CA  ILE b   7      25.894  47.156  64.586  1.00  0.00      gt3- C  
ATOM    108  C   ILE b   7      27.215  47.465  65.367  1.00  0.00      gt3- C  
ATOM    109  O   ILE b   7      27.314  47.388  66.556  1.00  0.00      gt3- O  
ATOM    110  CB  ILE b   7      24.636  47.949  65.021  1.00  0.00      gt3- C  
ATOM    111  CG1 ILE b   7      23.413  47.491  64.246  1.00  0.00      gt3- C  
ATOM    112  CG2 ILE b   7      24.745  49.488  64.979  1.00  0.00      gt3- C  
ATOM    113  CD1 ILE b   7      22.432  46.398  64.868  1.00  0.00      gt3- C  
ATOM    114  H   ILE b   7      25.671  45.242  65.513  1.00  0.00      gt3- H  
ATOM    115  HA  ILE b   7      26.207  47.463  63.588  1.00  0.00      gt3- H  
ATOM    116  HB  ILE b   7      24.440  47.772  66.078  1.00  0.00      gt3- H  
ATOM    117 HG12 ILE b   7      23.763  47.180  63.261  1.00  0.00      gt3- H  
ATOM    118 HG13 ILE b   7      22.767  48.357  64.109  1.00  0.00      gt3- H  
ATOM    119 HG21 ILE b   7      24.096  49.874  65.766  1.00  0.00      gt3- H  
ATOM    120 HG22 ILE b   7      25.740  49.784  65.309  1.00  0.00      gt3- H  
ATOM    121 HG23 ILE b   7      24.561  49.973  64.021  1.00  0.00      gt3- H  
ATOM    122 HD11 ILE b   7      21.504  46.452  64.299  1.00  0.00      gt3- H  
ATOM    123 HD12 ILE b   7      22.821  45.390  64.728  1.00  0.00      gt3- H  
ATOM    124 HD13 ILE b   7      22.199  46.710  65.886  1.00  0.00      gt3- H  
ATOM    125  N   PHE b   8      28.163  47.746  64.526  1.00  0.00      gt3- N  
ATOM    126  CA  PHE b   8      29.429  48.195  65.013  1.00  0.00      gt3- C  
ATOM    127  C   PHE b   8      29.543  49.750  65.093  1.00  0.00      gt3- C  
ATOM    128  O   PHE b   8      29.161  50.416  64.101  1.00  0.00      gt3- O  
ATOM    129  CB  PHE b   8      30.546  47.560  64.039  1.00  0.00      gt3- C  
ATOM    130  CG  PHE b   8      30.857  46.083  64.343  1.00  0.00      gt3- C  
ATOM    131  CD1 PHE b   8      32.134  45.606  64.795  1.00  0.00      gt3- C  
ATOM    132  CD2 PHE b   8      29.904  45.075  64.029  1.00  0.00      gt3- C  
ATOM    133  CE1 PHE b   8      32.463  44.268  65.051  1.00  0.00      gt3- C  
ATOM    134  CE2 PHE b   8      30.223  43.697  64.288  1.00  0.00      gt3- C  
ATOM    135  CZ  PHE b   8      31.518  43.270  64.748  1.00  0.00      gt3- C  
ATOM    136  H   PHE b   8      27.950  47.692  63.540  1.00  0.00      gt3- H  
ATOM    137  HA  PHE b   8      29.545  47.722  65.988  1.00  0.00      gt3- H  
ATOM    138  HB2 PHE b   8      31.467  48.142  63.995  1.00  0.00      gt3- H  
ATOM    139  HB3 PHE b   8      30.088  47.639  63.053  1.00  0.00      gt3- H  
ATOM    140  HD1 PHE b   8      32.858  46.352  65.090  1.00  0.00      gt3- H  
ATOM    141  HD2 PHE b   8      28.958  45.336  63.578  1.00  0.00      gt3- H  
ATOM    142  HE1 PHE b   8      33.424  44.036  65.485  1.00  0.00      gt3- H  
ATOM    143  HE2 PHE b   8      29.492  42.968  63.973  1.00  0.00      gt3- H  
ATOM    144  HZ  PHE b   8      31.690  42.205  64.779  1.00  0.00      gt3- H  
ATOM    145  N   ILE b   9      29.921  50.295  66.231  1.00  0.00      gt3- N  
ATOM    146  CA  ILE b   9      30.105  51.723  66.487  1.00  0.00      gt3- C  
ATOM    147  C   ILE b   9      31.655  51.939  66.843  1.00  0.00      gt3- C  
ATOM    148  O   ILE b   9      31.950  52.090  68.036  1.00  0.00      gt3- O  
ATOM    149  CB  ILE b   9      29.152  52.122  67.607  1.00  0.00      gt3- C  
ATOM    150  CG1 ILE b   9      27.771  51.544  67.357  1.00  0.00      gt3- C  
ATOM    151  CG2 ILE b   9      29.132  53.670  67.538  1.00  0.00      gt3- C  
ATOM    152  CD1 ILE b   9      26.606  52.250  68.100  1.00  0.00      gt3- C  
ATOM    153  H   ILE b   9      30.206  49.671  66.972  1.00  0.00      gt3- H  
ATOM    154  HA  ILE b   9      30.041  52.409  65.643  1.00  0.00      gt3- H  
ATOM    155  HB  ILE b   9      29.566  51.883  68.587  1.00  0.00      gt3- H  
ATOM    156 HG12 ILE b   9      27.866  50.517  67.711  1.00  0.00      gt3- H  
ATOM    157 HG13 ILE b   9      27.624  51.407  66.286  1.00  0.00      gt3- H  
ATOM    158 HG21 ILE b   9      28.711  54.049  66.606  1.00  0.00      gt3- H  
ATOM    159 HG22 ILE b   9      28.642  54.110  68.407  1.00  0.00      gt3- H  
ATOM    160 HG23 ILE b   9      30.168  54.005  67.494  1.00  0.00      gt3- H  
ATOM    161 HD11 ILE b   9      26.761  52.386  69.170  1.00  0.00      gt3- H  
ATOM    162 HD12 ILE b   9      26.229  53.167  67.647  1.00  0.00      gt3- H  
ATOM    163 HD13 ILE b   9      25.774  51.554  67.989  1.00  0.00      gt3- H  
ATOM    164  N   PRO b  10      32.662  51.840  65.938  1.00  0.00      gt3- N  
ATOM    165  CA  PRO b  10      34.056  52.038  66.201  1.00  0.00      gt3- C  
ATOM    166  C   PRO b  10      34.414  53.440  66.538  1.00  0.00      gt3- C  
ATOM    167  O   PRO b  10      33.678  54.372  66.065  1.00  0.00      gt3- O  
ATOM    168  CB  PRO b  10      34.805  51.460  64.984  1.00  0.00      gt3- C  
ATOM    169  CG  PRO b  10      33.826  51.790  63.793  1.00  0.00      gt3- C  
ATOM    170  CD  PRO b  10      32.482  51.657  64.495  1.00  0.00      gt3- C  
ATOM    171  HA  PRO b  10      34.181  51.353  67.040  1.00  0.00      gt3- H  
ATOM    172  HB2 PRO b  10      34.871  50.374  65.053  1.00  0.00      gt3- H  
ATOM    173  HB3 PRO b  10      35.829  51.826  64.907  1.00  0.00      gt3- H  
ATOM    174  HG2 PRO b  10      33.974  51.094  62.966  1.00  0.00      gt3- H  
ATOM    175  HG3 PRO b  10      33.915  52.836  63.501  1.00  0.00      gt3- H  
ATOM    176  HD2 PRO b  10      31.816  52.414  64.080  1.00  0.00      gt3- H  
ATOM    177  HD3 PRO b  10      32.089  50.642  64.430  1.00  0.00      gt3- H  
ATOM    178  N   CYS b  11      35.406  53.627  67.386  1.00  0.00      gt3- N  
ATOM    179  CA  CYS b  11      35.945  54.992  67.649  1.00  0.00      gt3- C  
ATOM    180  C   CYS b  11      36.479  55.615  66.297  1.00  0.00      gt3- C  
ATOM    181  O   CYS b  11      37.138  54.859  65.558  1.00  0.00      gt3- O  
ATOM    182  CB  CYS b  11      37.226  54.824  68.608  1.00  0.00      gt3- C  
ATOM    183  SG  CYS b  11      38.470  56.169  68.648  1.00  0.00      gt3- S  
ATOM    184  H   CYS b  11      35.698  52.839  67.947  1.00  0.00      gt3- H  
ATOM    185  HA  CYS b  11      35.206  55.675  68.069  1.00  0.00      gt3- H  
ATOM    186  HB2 CYS b  11      37.760  53.981  68.169  1.00  0.00      gt3- H  
ATOM    187  HB3 CYS b  11      36.966  54.577  69.638  1.00  0.00      gt3- H  
ATOM    188  HG  CYS b  11      39.457  55.456  68.098  1.00  0.00      gt3- H  
ATOM    189  N   PRO b  12      36.322  56.951  66.046  1.00  0.00      gt3- N  
ATOM    190  CA  PRO b  12      36.907  57.522  64.821  1.00  0.00      gt3- C  
ATOM    191  C   PRO b  12      38.380  57.380  64.580  1.00  0.00      gt3- C  
ATOM    192  O   PRO b  12      39.185  57.999  65.328  1.00  0.00      gt3- O  
ATOM    193  CB  PRO b  12      36.377  59.027  64.907  1.00  0.00      gt3- C  
ATOM    194  CG  PRO b  12      35.937  59.316  66.392  1.00  0.00      gt3- C  
ATOM    195  CD  PRO b  12      35.565  57.902  66.855  1.00  0.00      gt3- C  
ATOM    196  HA  PRO b  12      36.539  57.038  63.917  1.00  0.00      gt3- H  
ATOM    197  HB2 PRO b  12      35.557  59.210  64.213  1.00  0.00      gt3- H  
ATOM    198  HB3 PRO b  12      37.164  59.714  64.593  1.00  0.00      gt3- H  
ATOM    199  HG2 PRO b  12      35.044  59.940  66.387  1.00  0.00      gt3- H  
ATOM    200  HG3 PRO b  12      36.805  59.693  66.932  1.00  0.00      gt3- H  
ATOM    201  HD2 PRO b  12      35.727  57.871  67.932  1.00  0.00      gt3- H  
ATOM    202  HD3 PRO b  12      34.535  57.715  66.549  1.00  0.00      gt3- H  
ATOM    203  N   GLY b  13      38.793  56.540  63.608  1.00  0.00      gt3- N  
ATOM    204  CA  GLY b  13      40.134  56.522  62.978  1.00  0.00      gt3- C  
ATOM    205  C   GLY b  13      40.484  55.298  62.170  1.00  0.00      gt3- C  
ATOM    206  O   GLY b  13      39.913  54.217  62.235  1.00  0.00      gt3- O  
ATOM    207  H   GLY b  13      38.028  56.023  63.199  1.00  0.00      gt3- H  
ATOM    208  HA2 GLY b  13      40.922  56.661  63.718  1.00  0.00      gt3- H  
ATOM    209  HA3 GLY b  13      40.275  57.410  62.363  1.00  0.00      gt3- H  
ATOM    210  N   ILE b  14      41.531  55.411  61.352  1.00  0.00      gt3- N  
ATOM    211  CA  ILE b  14      41.867  54.351  60.367  1.00  0.00      gt3- C  
ATOM    212  C   ILE b  14      42.462  53.108  61.013  1.00  0.00      gt3- C  
ATOM    213  O   ILE b  14      42.503  52.082  60.378  1.00  0.00      gt3- O  
ATOM    214  CB  ILE b  14      42.654  54.873  59.082  1.00  0.00      gt3- C  
ATOM    215  CG1 ILE b  14      42.461  53.993  57.872  1.00  0.00      gt3- C  
ATOM    216  CG2 ILE b  14      44.219  54.969  59.300  1.00  0.00      gt3- C  
ATOM    217  CD1 ILE b  14      41.014  53.957  57.375  1.00  0.00      gt3- C  
ATOM    218  H   ILE b  14      42.204  56.118  61.609  1.00  0.00      gt3- H  
ATOM    219  HA  ILE b  14      40.933  54.067  59.881  1.00  0.00      gt3- H  
ATOM    220  HB  ILE b  14      42.361  55.881  58.790  1.00  0.00      gt3- H  
ATOM    221 HG12 ILE b  14      42.834  52.991  58.082  1.00  0.00      gt3- H  
ATOM    222 HG13 ILE b  14      43.019  54.489  57.078  1.00  0.00      gt3- H  
ATOM    223 HG21 ILE b  14      44.458  55.291  60.314  1.00  0.00      gt3- H  
ATOM    224 HG22 ILE b  14      44.795  54.064  59.111  1.00  0.00      gt3- H  
ATOM    225 HG23 ILE b  14      44.582  55.720  58.598  1.00  0.00      gt3- H  
ATOM    226 HD11 ILE b  14      40.988  53.822  56.293  1.00  0.00      gt3- H  
ATOM    227 HD12 ILE b  14      40.530  53.051  57.741  1.00  0.00      gt3- H  
ATOM    228 HD13 ILE b  14      40.459  54.840  57.693  1.00  0.00      gt3- H  
ATOM    229  N   GLY b  15      42.949  53.218  62.226  1.00  0.00      gt3- N  
ATOM    230  CA  GLY b  15      43.321  51.987  62.950  1.00  0.00      gt3- C  
ATOM    231  C   GLY b  15      42.173  51.184  63.606  1.00  0.00      gt3- C  
ATOM    232  O   GLY b  15      42.244  50.002  63.793  1.00  0.00      gt3- O  
ATOM    233  H   GLY b  15      42.770  54.101  62.682  1.00  0.00      gt3- H  
ATOM    234  HA2 GLY b  15      44.034  52.325  63.702  1.00  0.00      gt3- H  
ATOM    235  HA3 GLY b  15      43.845  51.329  62.257  1.00  0.00      gt3- H  
ATOM    236  N   HID b  16      40.981  51.817  63.799  1.00  0.00      gt3- N  
ATOM    237  CA  HID b  16      39.821  51.167  64.460  1.00  0.00      gt3- C  
ATOM    238  C   HID b  16      38.874  50.687  63.334  1.00  0.00      gt3- C  
ATOM    239  O   HID b  16      38.418  49.529  63.447  1.00  0.00      gt3- O  
ATOM    240  CB  HID b  16      39.070  52.396  65.223  1.00  0.00      gt3- C  
ATOM    241  CG  HID b  16      39.926  52.940  66.301  1.00  0.00      gt3- C  
ATOM    242  CD2 HID b  16      40.793  54.020  66.134  1.00  0.00      gt3- C  
ATOM    243  ND1 HID b  16      40.086  52.472  67.613  1.00  0.00      gt3- N  
ATOM    244  CE1 HID b  16      40.967  53.315  68.133  1.00  0.00      gt3- C  
ATOM    245  NE2 HID b  16      41.392  54.277  67.323  1.00  0.00      gt3- N  
ATOM    246  H   HID b  16      40.935  52.816  63.658  1.00  0.00      gt3- H  
ATOM    247  HA  HID b  16      40.037  50.358  65.157  1.00  0.00      gt3- H  
ATOM    248  HB2 HID b  16      38.795  53.184  64.522  1.00  0.00      gt3- H  
ATOM    249  HB3 HID b  16      38.214  51.897  65.678  1.00  0.00      gt3- H  
ATOM    250  HD1 HID b  16      39.446  51.898  68.142  1.00  0.00      gt3- H  
ATOM    251  HD2 HID b  16      40.908  54.498  65.173  1.00  0.00      gt3- H  
ATOM    252  HE1 HID b  16      41.234  53.499  69.163  1.00  0.00      gt3- H  
ATOM    253  N   LEU b  17      38.780  51.470  62.231  1.00  0.00      gt3- N  
ATOM    254  CA  LEU b  17      38.009  51.242  61.028  1.00  0.00      gt3- C  
ATOM    255  C   LEU b  17      38.609  50.054  60.164  1.00  0.00      gt3- C  
ATOM    256  O   LEU b  17      37.777  49.222  59.815  1.00  0.00      gt3- O  
ATOM    257  CB  LEU b  17      37.926  52.554  60.226  1.00  0.00      gt3- C  
ATOM    258  CG  LEU b  17      36.638  53.386  60.489  1.00  0.00      gt3- C  
ATOM    259  CD1 LEU b  17      36.657  54.137  61.834  1.00  0.00      gt3- C  
ATOM    260  CD2 LEU b  17      36.496  54.310  59.286  1.00  0.00      gt3- C  
ATOM    261  H   LEU b  17      39.159  52.396  62.373  1.00  0.00      gt3- H  
ATOM    262  HA  LEU b  17      37.047  50.825  61.329  1.00  0.00      gt3- H  
ATOM    263  HB2 LEU b  17      37.955  52.248  59.180  1.00  0.00      gt3- H  
ATOM    264  HB3 LEU b  17      38.819  53.153  60.407  1.00  0.00      gt3- H  
ATOM    265  HG  LEU b  17      35.776  52.721  60.444  1.00  0.00      gt3- H  
ATOM    266 HD11 LEU b  17      35.686  54.612  61.975  1.00  0.00      gt3- H  
ATOM    267 HD12 LEU b  17      36.861  53.521  62.710  1.00  0.00      gt3- H  
ATOM    268 HD13 LEU b  17      37.414  54.921  61.847  1.00  0.00      gt3- H  
ATOM    269 HD21 LEU b  17      36.497  53.757  58.346  1.00  0.00      gt3- H  
ATOM    270 HD22 LEU b  17      35.569  54.879  59.345  1.00  0.00      gt3- H  
ATOM    271 HD23 LEU b  17      37.299  55.047  59.319  1.00  0.00      gt3- H  
ATOM    272  N   VAL b  18      39.874  50.132  59.670  1.00  0.00      gt3- N  
ATOM    273  CA  VAL b  18      40.312  48.993  58.832  1.00  0.00      gt3- C  
ATOM    274  C   VAL b  18      40.271  47.715  59.541  1.00  0.00      gt3- C  
ATOM    275  O   VAL b  18      39.825  46.711  58.992  1.00  0.00      gt3- O  
ATOM    276  CB  VAL b  18      41.671  49.242  58.081  1.00  0.00      gt3- C  
ATOM    277  CG1 VAL b  18      42.909  49.068  58.963  1.00  0.00      gt3- C  
ATOM    278  CG2 VAL b  18      41.737  48.383  56.793  1.00  0.00      gt3- C  
ATOM    279  H   VAL b  18      40.414  50.913  60.016  1.00  0.00      gt3- H  
ATOM    280  HA  VAL b  18      39.582  48.899  58.028  1.00  0.00      gt3- H  
ATOM    281  HB  VAL b  18      41.695  50.253  57.675  1.00  0.00      gt3- H  
ATOM    282 HG11 VAL b  18      42.712  49.661  59.856  1.00  0.00      gt3- H  
ATOM    283 HG12 VAL b  18      43.094  48.070  59.361  1.00  0.00      gt3- H  
ATOM    284 HG13 VAL b  18      43.749  49.410  58.359  1.00  0.00      gt3- H  
ATOM    285 HG21 VAL b  18      42.646  48.387  56.191  1.00  0.00      gt3- H  
ATOM    286 HG22 VAL b  18      41.396  47.365  56.978  1.00  0.00      gt3- H  
ATOM    287 HG23 VAL b  18      41.083  48.789  56.021  1.00  0.00      gt3- H  
ATOM    288  N   SER b  19      40.648  47.717  60.816  1.00  0.00      gt3- N  
ATOM    289  CA  SER b  19      40.317  46.537  61.681  1.00  0.00      gt3- C  
ATOM    290  C   SER b  19      38.797  46.176  61.835  1.00  0.00      gt3- C  
ATOM    291  O   SER b  19      38.527  44.985  61.827  1.00  0.00      gt3- O  
ATOM    292  CB  SER b  19      41.060  46.714  63.016  1.00  0.00      gt3- C  
ATOM    293  OG  SER b  19      40.860  45.656  63.886  1.00  0.00      gt3- O  
ATOM    294  H   SER b  19      41.143  48.526  61.163  1.00  0.00      gt3- H  
ATOM    295  HA  SER b  19      40.757  45.626  61.273  1.00  0.00      gt3- H  
ATOM    296  HB2 SER b  19      40.809  47.715  63.368  1.00  0.00      gt3- H  
ATOM    297  HB3 SER b  19      42.126  46.821  62.815  1.00  0.00      gt3- H  
ATOM    298  HG  SER b  19      41.687  45.589  64.369  1.00  0.00      gt3- H  
ATOM    299  N   THR b  20      37.856  47.165  61.898  1.00  0.00      gt3- N  
ATOM    300  CA  THR b  20      36.392  46.822  62.091  1.00  0.00      gt3- C  
ATOM    301  C   THR b  20      35.794  46.273  60.772  1.00  0.00      gt3- C  
ATOM    302  O   THR b  20      34.920  45.393  60.780  1.00  0.00      gt3- O  
ATOM    303  CB  THR b  20      35.604  48.011  62.646  1.00  0.00      gt3- C  
ATOM    304  CG2 THR b  20      34.109  47.635  62.752  1.00  0.00      gt3- C  
ATOM    305  OG1 THR b  20      36.098  48.447  63.894  1.00  0.00      gt3- O  
ATOM    306  H   THR b  20      38.267  48.052  62.153  1.00  0.00      gt3- H  
ATOM    307  HA  THR b  20      36.340  45.972  62.771  1.00  0.00      gt3- H  
ATOM    308  HB  THR b  20      35.705  48.867  61.979  1.00  0.00      gt3- H  
ATOM    309  HG1 THR b  20      36.933  48.870  63.683  1.00  0.00      gt3- H  
ATOM    310 HG21 THR b  20      34.001  46.611  63.111  1.00  0.00      gt3- H  
ATOM    311 HG22 THR b  20      33.587  48.426  63.290  1.00  0.00      gt3- H  
ATOM    312 HG23 THR b  20      33.616  47.616  61.781  1.00  0.00      gt3- H  
ATOM    313  N   VAL b  21      36.352  46.800  59.665  1.00  0.00      gt3- N  
ATOM    314  CA  VAL b  21      35.885  46.386  58.337  1.00  0.00      gt3- C  
ATOM    315  C   VAL b  21      36.391  44.968  58.097  1.00  0.00      gt3- C  
ATOM    316  O   VAL b  21      35.579  44.125  57.726  1.00  0.00      gt3- O  
ATOM    317  CB  VAL b  21      36.322  47.374  57.211  1.00  0.00      gt3- C  
ATOM    318  CG1 VAL b  21      36.147  46.671  55.813  1.00  0.00      gt3- C  
ATOM    319  CG2 VAL b  21      35.396  48.668  57.205  1.00  0.00      gt3- C  
ATOM    320  H   VAL b  21      37.137  47.434  59.663  1.00  0.00      gt3- H  
ATOM    321  HA  VAL b  21      34.813  46.189  58.321  1.00  0.00      gt3- H  
ATOM    322  HB  VAL b  21      37.353  47.649  57.430  1.00  0.00      gt3- H  
ATOM    323 HG11 VAL b  21      36.245  47.381  54.992  1.00  0.00      gt3- H  
ATOM    324 HG12 VAL b  21      36.885  45.895  55.611  1.00  0.00      gt3- H  
ATOM    325 HG13 VAL b  21      35.169  46.202  55.706  1.00  0.00      gt3- H  
ATOM    326 HG21 VAL b  21      34.367  48.333  57.075  1.00  0.00      gt3- H  
ATOM    327 HG22 VAL b  21      35.386  48.983  58.248  1.00  0.00      gt3- H  
ATOM    328 HG23 VAL b  21      35.696  49.308  56.376  1.00  0.00      gt3- H  
ATOM    329  N   GLU b  22      37.671  44.632  58.425  1.00  0.00      gt3- N  
ATOM    330  CA  GLU b  22      38.260  43.314  58.142  1.00  0.00      gt3- C  
ATOM    331  C   GLU b  22      37.900  42.285  59.264  1.00  0.00      gt3- C  
ATOM    332  O   GLU b  22      37.963  41.057  59.041  1.00  0.00      gt3- O  
ATOM    333  CB  GLU b  22      39.821  43.437  58.051  1.00  0.00      gt3- C  
ATOM    334  CG  GLU b  22      40.383  44.193  56.821  1.00  0.00      gt3- C  
ATOM    335  CD  GLU b  22      39.777  43.685  55.521  1.00  0.00      gt3- C  
ATOM    336  OE1 GLU b  22      39.562  44.420  54.572  1.00  0.00      gt3- O  
ATOM    337  OE2 GLU b  22      39.443  42.443  55.416  1.00  0.00      gt3- O1-
ATOM    338  H   GLU b  22      38.223  45.310  58.931  1.00  0.00      gt3- H  
ATOM    339  HA  GLU b  22      37.828  42.870  57.245  1.00  0.00      gt3- H  
ATOM    340  HB2 GLU b  22      40.240  42.433  57.987  1.00  0.00      gt3- H  
ATOM    341  HB3 GLU b  22      40.257  43.933  58.918  1.00  0.00      gt3- H  
ATOM    342  HG2 GLU b  22      41.468  44.294  56.843  1.00  0.00      gt3- H  
ATOM    343  HG3 GLU b  22      40.007  45.210  56.926  1.00  0.00      gt3- H  
ATOM    344  N   MET b  23      37.535  42.701  60.460  1.00  0.00      gt3- N  
ATOM    345  CA  MET b  23      36.799  41.807  61.437  1.00  0.00      gt3- C  
ATOM    346  C   MET b  23      35.392  41.535  61.026  1.00  0.00      gt3- C  
ATOM    347  O   MET b  23      34.897  40.443  61.149  1.00  0.00      gt3- O  
ATOM    348  CB  MET b  23      36.883  42.523  62.779  1.00  0.00      gt3- C  
ATOM    349  CG  MET b  23      36.331  41.771  63.959  1.00  0.00      gt3- C  
ATOM    350  SD  MET b  23      37.431  40.409  64.662  1.00  0.00      gt3- S  
ATOM    351  CE  MET b  23      36.096  39.215  64.827  1.00  0.00      gt3- C  
ATOM    352  H   MET b  23      37.562  43.704  60.581  1.00  0.00      gt3- H  
ATOM    353  HA  MET b  23      37.288  40.833  61.479  1.00  0.00      gt3- H  
ATOM    354  HB2 MET b  23      36.255  43.406  62.657  1.00  0.00      gt3- H  
ATOM    355  HB3 MET b  23      37.923  42.641  63.085  1.00  0.00      gt3- H  
ATOM    356  HG2 MET b  23      35.320  41.466  63.691  1.00  0.00      gt3- H  
ATOM    357  HG3 MET b  23      36.215  42.390  64.848  1.00  0.00      gt3- H  
ATOM    358  HE1 MET b  23      36.406  38.310  65.350  1.00  0.00      gt3- H  
ATOM    359  HE2 MET b  23      35.180  39.619  65.257  1.00  0.00      gt3- H  
ATOM    360  HE3 MET b  23      35.737  38.950  63.832  1.00  0.00      gt3- H  
ATOM    361  N   ALA b  24      34.703  42.499  60.340  1.00  0.00      gt3- N  
ATOM    362  CA  ALA b  24      33.379  42.284  59.757  1.00  0.00      gt3- C  
ATOM    363  C   ALA b  24      33.400  41.224  58.605  1.00  0.00      gt3- C  
ATOM    364  O   ALA b  24      32.717  40.263  58.721  1.00  0.00      gt3- O  
ATOM    365  CB  ALA b  24      32.758  43.535  59.274  1.00  0.00      gt3- C  
ATOM    366  H   ALA b  24      35.123  43.397  60.148  1.00  0.00      gt3- H  
ATOM    367  HA  ALA b  24      32.665  41.905  60.487  1.00  0.00      gt3- H  
ATOM    368  HB1 ALA b  24      31.722  43.327  59.008  1.00  0.00      gt3- H  
ATOM    369  HB2 ALA b  24      32.849  44.147  60.171  1.00  0.00      gt3- H  
ATOM    370  HB3 ALA b  24      33.235  43.808  58.332  1.00  0.00      gt3- H  
ATOM    371  N   LYS b  25      34.244  41.421  57.627  1.00  0.00      gt3- N  
ATOM    372  CA  LYS b  25      34.567  40.536  56.463  1.00  0.00      gt3- C  
ATOM    373  C   LYS b  25      34.972  39.125  56.899  1.00  0.00      gt3- C  
ATOM    374  O   LYS b  25      34.347  38.169  56.457  1.00  0.00      gt3- O  
ATOM    375  CB  LYS b  25      35.667  41.194  55.580  1.00  0.00      gt3- C  
ATOM    376  CG  LYS b  25      35.255  42.445  54.829  1.00  0.00      gt3- C  
ATOM    377  CD  LYS b  25      36.471  43.072  54.101  1.00  0.00      gt3- C  
ATOM    378  CE  LYS b  25      37.307  42.148  53.194  1.00  0.00      gt3- C  
ATOM    379  NZ  LYS b  25      38.479  42.806  52.582  1.00  0.00      gt3- N1+
ATOM    380  H   LYS b  25      34.920  42.157  57.770  1.00  0.00      gt3- H  
ATOM    381  HA  LYS b  25      33.666  40.420  55.860  1.00  0.00      gt3- H  
ATOM    382  HB2 LYS b  25      35.976  40.435  54.862  1.00  0.00      gt3- H  
ATOM    383  HB3 LYS b  25      36.515  41.404  56.232  1.00  0.00      gt3- H  
ATOM    384  HG2 LYS b  25      34.880  43.200  55.519  1.00  0.00      gt3- H  
ATOM    385  HG3 LYS b  25      34.497  42.249  54.071  1.00  0.00      gt3- H  
ATOM    386  HD2 LYS b  25      37.142  43.584  54.791  1.00  0.00      gt3- H  
ATOM    387  HD3 LYS b  25      36.116  43.961  53.581  1.00  0.00      gt3- H  
ATOM    388  HE2 LYS b  25      36.693  41.636  52.453  1.00  0.00      gt3- H  
ATOM    389  HE3 LYS b  25      37.701  41.349  53.821  1.00  0.00      gt3- H  
ATOM    390  HZ1 LYS b  25      39.096  43.190  53.283  1.00  0.00      gt3- H  
ATOM    391  HZ2 LYS b  25      39.167  42.210  52.145  1.00  0.00      gt3- H  
ATOM    392  HZ3 LYS b  25      38.346  43.651  52.045  1.00  0.00      gt3- H  
ATOM    393  N   LEU b  26      35.867  39.039  57.846  1.00  0.00      gt3- N  
ATOM    394  CA  LEU b  26      36.165  37.715  58.461  1.00  0.00      gt3- C  
ATOM    395  C   LEU b  26      34.953  36.959  59.100  1.00  0.00      gt3- C  
ATOM    396  O   LEU b  26      34.730  35.838  58.736  1.00  0.00      gt3- O  
ATOM    397  CB  LEU b  26      37.369  37.894  59.457  1.00  0.00      gt3- C  
ATOM    398  CG  LEU b  26      37.867  36.629  60.036  1.00  0.00      gt3- C  
ATOM    399  CD1 LEU b  26      38.305  35.635  58.954  1.00  0.00      gt3- C  
ATOM    400  CD2 LEU b  26      38.976  36.981  60.943  1.00  0.00      gt3- C  
ATOM    401  H   LEU b  26      36.209  39.898  58.252  1.00  0.00      gt3- H  
ATOM    402  HA  LEU b  26      36.457  37.068  57.634  1.00  0.00      gt3- H  
ATOM    403  HB2 LEU b  26      37.023  38.638  60.174  1.00  0.00      gt3- H  
ATOM    404  HB3 LEU b  26      38.224  38.363  58.970  1.00  0.00      gt3- H  
ATOM    405  HG  LEU b  26      36.997  36.218  60.548  1.00  0.00      gt3- H  
ATOM    406 HD11 LEU b  26      37.553  35.474  58.181  1.00  0.00      gt3- H  
ATOM    407 HD12 LEU b  26      39.264  36.007  58.595  1.00  0.00      gt3- H  
ATOM    408 HD13 LEU b  26      38.505  34.697  59.471  1.00  0.00      gt3- H  
ATOM    409 HD21 LEU b  26      39.519  37.871  60.626  1.00  0.00      gt3- H  
ATOM    410 HD22 LEU b  26      38.543  37.266  61.903  1.00  0.00      gt3- H  
ATOM    411 HD23 LEU b  26      39.630  36.130  61.129  1.00  0.00      gt3- H  
ATOM    412  N   LEU b  27      34.237  37.628  60.032  1.00  0.00      gt3- N  
ATOM    413  CA  LEU b  27      32.979  37.217  60.580  1.00  0.00      gt3- C  
ATOM    414  C   LEU b  27      31.960  36.779  59.497  1.00  0.00      gt3- C  
ATOM    415  O   LEU b  27      31.195  35.785  59.671  1.00  0.00      gt3- O  
ATOM    416  CB  LEU b  27      32.284  38.166  61.500  1.00  0.00      gt3- C  
ATOM    417  CG  LEU b  27      33.053  38.499  62.731  1.00  0.00      gt3- C  
ATOM    418  CD1 LEU b  27      32.452  39.779  63.322  1.00  0.00      gt3- C  
ATOM    419  CD2 LEU b  27      33.031  37.470  63.905  1.00  0.00      gt3- C  
ATOM    420  H   LEU b  27      34.610  38.494  60.391  1.00  0.00      gt3- H  
ATOM    421  HA  LEU b  27      33.183  36.296  61.127  1.00  0.00      gt3- H  
ATOM    422  HB2 LEU b  27      31.288  37.835  61.793  1.00  0.00      gt3- H  
ATOM    423  HB3 LEU b  27      32.197  39.111  60.964  1.00  0.00      gt3- H  
ATOM    424  HG  LEU b  27      34.084  38.687  62.431  1.00  0.00      gt3- H  
ATOM    425 HD11 LEU b  27      33.127  40.177  64.080  1.00  0.00      gt3- H  
ATOM    426 HD12 LEU b  27      32.624  40.603  62.631  1.00  0.00      gt3- H  
ATOM    427 HD13 LEU b  27      31.429  39.706  63.691  1.00  0.00      gt3- H  
ATOM    428 HD21 LEU b  27      33.553  36.593  63.521  1.00  0.00      gt3- H  
ATOM    429 HD22 LEU b  27      33.524  37.797  64.820  1.00  0.00      gt3- H  
ATOM    430 HD23 LEU b  27      32.030  37.325  64.310  1.00  0.00      gt3- H  
ATOM    431  N   ILE b  28      31.827  37.534  58.391  1.00  0.00      gt3- N  
ATOM    432  CA  ILE b  28      30.848  37.167  57.347  1.00  0.00      gt3- C  
ATOM    433  C   ILE b  28      31.433  35.985  56.404  1.00  0.00      gt3- C  
ATOM    434  O   ILE b  28      30.643  35.175  56.006  1.00  0.00      gt3- O  
ATOM    435  CB  ILE b  28      30.693  38.398  56.406  1.00  0.00      gt3- C  
ATOM    436  CG1 ILE b  28      29.894  39.515  57.117  1.00  0.00      gt3- C  
ATOM    437  CG2 ILE b  28      29.979  38.070  55.028  1.00  0.00      gt3- C  
ATOM    438  CD1 ILE b  28      30.259  40.956  56.693  1.00  0.00      gt3- C  
ATOM    439  H   ILE b  28      32.487  38.284  58.243  1.00  0.00      gt3- H  
ATOM    440  HA  ILE b  28      29.859  36.916  57.731  1.00  0.00      gt3- H  
ATOM    441  HB  ILE b  28      31.663  38.789  56.100  1.00  0.00      gt3- H  
ATOM    442 HG12 ILE b  28      30.118  39.528  58.184  1.00  0.00      gt3- H  
ATOM    443 HG13 ILE b  28      28.822  39.334  57.039  1.00  0.00      gt3- H  
ATOM    444 HG21 ILE b  28      30.606  37.404  54.435  1.00  0.00      gt3- H  
ATOM    445 HG22 ILE b  28      28.973  37.702  55.229  1.00  0.00      gt3- H  
ATOM    446 HG23 ILE b  28      29.858  38.937  54.378  1.00  0.00      gt3- H  
ATOM    447 HD11 ILE b  28      30.755  40.988  55.723  1.00  0.00      gt3- H  
ATOM    448 HD12 ILE b  28      29.301  41.476  56.659  1.00  0.00      gt3- H  
ATOM    449 HD13 ILE b  28      30.916  41.387  57.448  1.00  0.00      gt3- H  
ATOM    450  N   THR b  29      32.733  35.829  56.108  1.00  0.00      gt3- N  
ATOM    451  CA  THR b  29      33.310  34.645  55.540  1.00  0.00      gt3- C  
ATOM    452  C   THR b  29      33.214  33.369  56.422  1.00  0.00      gt3- C  
ATOM    453  O   THR b  29      33.184  32.276  55.884  1.00  0.00      gt3- O  
ATOM    454  CB  THR b  29      34.715  34.862  55.185  1.00  0.00      gt3- C  
ATOM    455  CG2 THR b  29      35.217  33.852  54.216  1.00  0.00      gt3- C  
ATOM    456  OG1 THR b  29      35.093  36.120  54.648  1.00  0.00      gt3- O  
ATOM    457  H   THR b  29      33.456  36.448  56.446  1.00  0.00      gt3- H  
ATOM    458  HA  THR b  29      32.780  34.482  54.602  1.00  0.00      gt3- H  
ATOM    459  HB  THR b  29      35.225  34.687  56.132  1.00  0.00      gt3- H  
ATOM    460  HG1 THR b  29      34.982  36.809  55.307  1.00  0.00      gt3- H  
ATOM    461 HG21 THR b  29      34.723  33.972  53.251  1.00  0.00      gt3- H  
ATOM    462 HG22 THR b  29      36.286  34.038  54.112  1.00  0.00      gt3- H  
ATOM    463 HG23 THR b  29      35.113  32.814  54.530  1.00  0.00      gt3- H  
ATOM    464  N   ARG b  30      33.236  33.555  57.739  1.00  0.00      gt3- N  
ATOM    465  CA  ARG b  30      33.080  32.456  58.713  1.00  0.00      gt3- C  
ATOM    466  C   ARG b  30      31.646  31.921  58.767  1.00  0.00      gt3- C  
ATOM    467  O   ARG b  30      31.398  30.718  58.821  1.00  0.00      gt3- O  
ATOM    468  CB  ARG b  30      33.578  32.833  60.152  1.00  0.00      gt3- C  
ATOM    469  CG  ARG b  30      33.533  31.724  61.150  1.00  0.00      gt3- C  
ATOM    470  CD  ARG b  30      34.506  30.622  60.820  1.00  0.00      gt3- C  
ATOM    471  NE  ARG b  30      34.420  29.576  61.916  1.00  0.00      gt3- N  
ATOM    472  CZ  ARG b  30      35.123  29.623  63.058  1.00  0.00      gt3- C  
ATOM    473  NH1 ARG b  30      36.005  30.653  63.305  1.00  0.00      gt3- N  
ATOM    474  NH2 ARG b  30      35.094  28.678  63.960  1.00  0.00      gt3- N1+
ATOM    475  H   ARG b  30      33.599  34.452  58.028  1.00  0.00      gt3- H  
ATOM    476  HA  ARG b  30      33.639  31.578  58.390  1.00  0.00      gt3- H  
ATOM    477  HB2 ARG b  30      33.060  33.723  60.510  1.00  0.00      gt3- H  
ATOM    478  HB3 ARG b  30      34.594  33.228  60.142  1.00  0.00      gt3- H  
ATOM    479  HG2 ARG b  30      32.542  31.273  61.178  1.00  0.00      gt3- H  
ATOM    480  HG3 ARG b  30      33.763  32.113  62.142  1.00  0.00      gt3- H  
ATOM    481  HD2 ARG b  30      35.496  31.058  60.683  1.00  0.00      gt3- H  
ATOM    482  HD3 ARG b  30      34.143  30.078  59.948  1.00  0.00      gt3- H  
ATOM    483  HE  ARG b  30      33.759  28.812  61.931  1.00  0.00      gt3- H  
ATOM    484 HH11 ARG b  30      36.580  30.536  64.127  1.00  0.00      gt3- H  
ATOM    485 HH12 ARG b  30      36.199  31.380  62.631  1.00  0.00      gt3- H  
ATOM    486 HH21 ARG b  30      35.727  28.619  64.745  1.00  0.00      gt3- H  
ATOM    487 HH22 ARG b  30      34.294  28.077  63.825  1.00  0.00      gt3- H  
ATOM    488  N   GLU b  31      30.702  32.907  58.841  1.00  0.00      gt3- N  
ATOM    489  CA  GLU b  31      29.250  32.603  58.892  1.00  0.00      gt3- C  
ATOM    490  C   GLU b  31      28.440  33.422  57.860  1.00  0.00      gt3- C  
ATOM    491  O   GLU b  31      28.297  34.594  58.022  1.00  0.00      gt3- O  
ATOM    492  CB  GLU b  31      28.792  32.745  60.377  1.00  0.00      gt3- C  
ATOM    493  CG  GLU b  31      27.287  32.575  60.596  1.00  0.00      gt3- C  
ATOM    494  CD  GLU b  31      26.735  31.246  59.928  1.00  0.00      gt3- C  
ATOM    495  OE1 GLU b  31      26.835  30.159  60.524  1.00  0.00      gt3- O  
ATOM    496  OE2 GLU b  31      26.307  31.382  58.760  1.00  0.00      gt3- O1-
ATOM    497  H   GLU b  31      31.047  33.834  58.635  1.00  0.00      gt3- H  
ATOM    498  HA  GLU b  31      29.205  31.527  58.725  1.00  0.00      gt3- H  
ATOM    499  HB2 GLU b  31      28.980  33.738  60.785  1.00  0.00      gt3- H  
ATOM    500  HB3 GLU b  31      29.196  32.014  61.078  1.00  0.00      gt3- H  
ATOM    501  HG2 GLU b  31      26.755  33.460  60.248  1.00  0.00      gt3- H  
ATOM    502  HG3 GLU b  31      27.144  32.573  61.676  1.00  0.00      gt3- H  
ATOM    503  N   LYS b  32      27.857  32.810  56.822  1.00  0.00      gt3- N  
ATOM    504  CA  LYS b  32      27.193  33.568  55.727  1.00  0.00      gt3- C  
ATOM    505  C   LYS b  32      25.914  34.209  56.153  1.00  0.00      gt3- C  
ATOM    506  O   LYS b  32      25.421  35.074  55.479  1.00  0.00      gt3- O  
ATOM    507  CB  LYS b  32      26.950  32.623  54.542  1.00  0.00      gt3- C  
ATOM    508  CG  LYS b  32      25.843  31.527  54.692  1.00  0.00      gt3- C  
ATOM    509  CD  LYS b  32      25.999  30.418  53.596  1.00  0.00      gt3- C  
ATOM    510  CE  LYS b  32      24.967  29.322  53.711  1.00  0.00      gt3- C  
ATOM    511  NZ  LYS b  32      25.028  28.438  52.523  1.00  0.00      gt3- N1+
ATOM    512  H   LYS b  32      27.778  31.805  56.768  1.00  0.00      gt3- H  
ATOM    513  HA  LYS b  32      27.787  34.429  55.420  1.00  0.00      gt3- H  
ATOM    514  HB2 LYS b  32      27.931  32.227  54.276  1.00  0.00      gt3- H  
ATOM    515  HB3 LYS b  32      26.653  33.192  53.662  1.00  0.00      gt3- H  
ATOM    516  HG2 LYS b  32      24.887  32.034  54.561  1.00  0.00      gt3- H  
ATOM    517  HG3 LYS b  32      25.841  31.057  55.675  1.00  0.00      gt3- H  
ATOM    518  HD2 LYS b  32      26.956  29.943  53.814  1.00  0.00      gt3- H  
ATOM    519  HD3 LYS b  32      25.935  30.897  52.619  1.00  0.00      gt3- H  
ATOM    520  HE2 LYS b  32      23.955  29.692  53.872  1.00  0.00      gt3- H  
ATOM    521  HE3 LYS b  32      25.374  28.662  54.478  1.00  0.00      gt3- H  
ATOM    522  HZ1 LYS b  32      24.614  28.996  51.790  1.00  0.00      gt3- H  
ATOM    523  HZ2 LYS b  32      26.003  28.295  52.297  1.00  0.00      gt3- H  
ATOM    524  HZ3 LYS b  32      24.562  27.598  52.835  1.00  0.00      gt3- H  
ATOM    525  N   HID b  33      25.204  33.658  57.157  1.00  0.00      gt3- N  
ATOM    526  CA  HID b  33      24.010  34.295  57.625  1.00  0.00      gt3- C  
ATOM    527  C   HID b  33      24.272  35.572  58.511  1.00  0.00      gt3- C  
ATOM    528  O   HID b  33      23.290  36.115  58.985  1.00  0.00      gt3- O  
ATOM    529  CB  HID b  33      23.111  33.294  58.423  1.00  0.00      gt3- C  
ATOM    530  CG  HID b  33      22.859  32.047  57.763  1.00  0.00      gt3- C  
ATOM    531  CD2 HID b  33      21.699  31.739  57.144  1.00  0.00      gt3- C  
ATOM    532  ND1 HID b  33      23.736  30.966  57.536  1.00  0.00      gt3- N  
ATOM    533  CE1 HID b  33      23.035  29.995  56.937  1.00  0.00      gt3- C  
ATOM    534  NE2 HID b  33      21.736  30.427  56.673  1.00  0.00      gt3- N  
ATOM    535  H   HID b  33      25.672  32.873  57.588  1.00  0.00      gt3- H  
ATOM    536  HA  HID b  33      23.401  34.559  56.761  1.00  0.00      gt3- H  
ATOM    537  HB2 HID b  33      22.145  33.679  58.750  1.00  0.00      gt3- H  
ATOM    538  HB3 HID b  33      23.714  33.016  59.287  1.00  0.00      gt3- H  
ATOM    539  HD1 HID b  33      24.598  30.875  58.054  1.00  0.00      gt3- H  
ATOM    540  HD2 HID b  33      20.902  32.465  57.090  1.00  0.00      gt3- H  
ATOM    541  HE1 HID b  33      23.454  29.041  56.652  1.00  0.00      gt3- H  
ATOM    542  N   MET b  34      25.541  35.974  58.661  1.00  0.00      gt3- N  
ATOM    543  CA  MET b  34      25.895  37.276  59.301  1.00  0.00      gt3- C  
ATOM    544  C   MET b  34      25.715  38.520  58.305  1.00  0.00      gt3- C  
ATOM    545  O   MET b  34      26.175  38.452  57.114  1.00  0.00      gt3- O  
ATOM    546  CB  MET b  34      27.365  37.214  59.851  1.00  0.00      gt3- C  
ATOM    547  CG  MET b  34      27.734  38.399  60.798  1.00  0.00      gt3- C  
ATOM    548  SD  MET b  34      26.960  38.134  62.355  1.00  0.00      gt3- S  
ATOM    549  CE  MET b  34      28.215  36.969  63.073  1.00  0.00      gt3- C  
ATOM    550  H   MET b  34      26.337  35.487  58.274  1.00  0.00      gt3- H  
ATOM    551  HA  MET b  34      25.243  37.420  60.162  1.00  0.00      gt3- H  
ATOM    552  HB2 MET b  34      28.107  37.111  59.059  1.00  0.00      gt3- H  
ATOM    553  HB3 MET b  34      27.499  36.336  60.483  1.00  0.00      gt3- H  
ATOM    554  HG2 MET b  34      27.413  39.380  60.446  1.00  0.00      gt3- H  
ATOM    555  HG3 MET b  34      28.816  38.503  60.872  1.00  0.00      gt3- H  
ATOM    556  HE1 MET b  34      27.899  36.573  64.038  1.00  0.00      gt3- H  
ATOM    557  HE2 MET b  34      28.405  36.096  62.447  1.00  0.00      gt3- H  
ATOM    558  HE3 MET b  34      29.212  37.405  63.140  1.00  0.00      gt3- H  
ATOM    559  N   SER b  35      25.222  39.604  58.843  1.00  0.00      gt3- N  
ATOM    560  CA  SER b  35      25.230  40.894  58.217  1.00  0.00      gt3- C  
ATOM    561  C   SER b  35      25.617  42.022  59.192  1.00  0.00      gt3- C  
ATOM    562  O   SER b  35      25.195  42.003  60.362  1.00  0.00      gt3- O  
ATOM    563  CB  SER b  35      23.998  41.106  57.403  1.00  0.00      gt3- C  
ATOM    564  OG  SER b  35      24.175  42.126  56.370  1.00  0.00      gt3- O  
ATOM    565  H   SER b  35      25.148  39.591  59.850  1.00  0.00      gt3- H  
ATOM    566  HA  SER b  35      26.101  40.900  57.561  1.00  0.00      gt3- H  
ATOM    567  HB2 SER b  35      23.174  41.380  58.062  1.00  0.00      gt3- H  
ATOM    568  HB3 SER b  35      23.625  40.191  56.943  1.00  0.00      gt3- H  
ATOM    569  HG  SER b  35      24.703  41.842  55.620  1.00  0.00      gt3- H  
ATOM    570  N   ILE b  36      26.380  42.915  58.721  1.00  0.00      gt3- N  
ATOM    571  CA  ILE b  36      26.924  43.936  59.647  1.00  0.00      gt3- C  
ATOM    572  C   ILE b  36      26.806  45.300  59.104  1.00  0.00      gt3- C  
ATOM    573  O   ILE b  36      27.166  45.593  57.936  1.00  0.00      gt3- O  
ATOM    574  CB  ILE b  36      28.437  43.588  59.991  1.00  0.00      gt3- C  
ATOM    575  CG1 ILE b  36      28.599  42.254  60.815  1.00  0.00      gt3- C  
ATOM    576  CG2 ILE b  36      29.098  44.752  60.754  1.00  0.00      gt3- C  
ATOM    577  CD1 ILE b  36      29.937  41.561  60.828  1.00  0.00      gt3- C  
ATOM    578  H   ILE b  36      26.805  42.798  57.813  1.00  0.00      gt3- H  
ATOM    579  HA  ILE b  36      26.503  43.815  60.645  1.00  0.00      gt3- H  
ATOM    580  HB  ILE b  36      28.960  43.388  59.056  1.00  0.00      gt3- H  
ATOM    581 HG12 ILE b  36      27.848  41.548  60.459  1.00  0.00      gt3- H  
ATOM    582 HG13 ILE b  36      28.352  42.373  61.870  1.00  0.00      gt3- H  
ATOM    583 HG21 ILE b  36      29.104  45.581  60.047  1.00  0.00      gt3- H  
ATOM    584 HG22 ILE b  36      28.526  45.032  61.638  1.00  0.00      gt3- H  
ATOM    585 HG23 ILE b  36      30.152  44.535  60.931  1.00  0.00      gt3- H  
ATOM    586 HD11 ILE b  36      30.148  41.449  59.765  1.00  0.00      gt3- H  
ATOM    587 HD12 ILE b  36      30.550  42.285  61.366  1.00  0.00      gt3- H  
ATOM    588 HD13 ILE b  36      29.635  40.661  61.363  1.00  0.00      gt3- H  
ATOM    589  N   THR b  37      26.167  46.190  59.884  1.00  0.00      gt3- N  
ATOM    590  CA  THR b  37      26.165  47.663  59.692  1.00  0.00      gt3- C  
ATOM    591  C   THR b  37      27.379  48.283  60.537  1.00  0.00      gt3- C  
ATOM    592  O   THR b  37      27.537  47.890  61.682  1.00  0.00      gt3- O  
ATOM    593  CB  THR b  37      24.873  48.295  60.145  1.00  0.00      gt3- C  
ATOM    594  CG2 THR b  37      24.798  49.874  60.170  1.00  0.00      gt3- C  
ATOM    595  OG1 THR b  37      23.780  47.937  59.301  1.00  0.00      gt3- O  
ATOM    596  H   THR b  37      25.906  45.781  60.770  1.00  0.00      gt3- H  
ATOM    597  HA  THR b  37      26.372  47.859  58.640  1.00  0.00      gt3- H  
ATOM    598  HB  THR b  37      24.648  47.970  61.161  1.00  0.00      gt3- H  
ATOM    599  HG1 THR b  37      23.290  47.221  59.712  1.00  0.00      gt3- H  
ATOM    600 HG21 THR b  37      25.256  50.287  59.271  1.00  0.00      gt3- H  
ATOM    601 HG22 THR b  37      23.755  50.185  60.130  1.00  0.00      gt3- H  
ATOM    602 HG23 THR b  37      25.341  50.253  61.036  1.00  0.00      gt3- H  
ATOM    603  N   VAL b  38      28.058  49.307  59.987  1.00  0.00      gt3- N  
ATOM    604  CA  VAL b  38      28.912  50.236  60.802  1.00  0.00      gt3- C  
ATOM    605  C   VAL b  38      28.367  51.601  60.806  1.00  0.00      gt3- C  
ATOM    606  O   VAL b  38      28.005  52.163  59.748  1.00  0.00      gt3- O  
ATOM    607  CB  VAL b  38      30.364  50.312  60.238  1.00  0.00      gt3- C  
ATOM    608  CG1 VAL b  38      31.378  51.144  61.016  1.00  0.00      gt3- C  
ATOM    609  CG2 VAL b  38      30.975  48.894  60.173  1.00  0.00      gt3- C  
ATOM    610  H   VAL b  38      28.063  49.405  58.981  1.00  0.00      gt3- H  
ATOM    611  HA  VAL b  38      28.871  49.887  61.834  1.00  0.00      gt3- H  
ATOM    612  HB  VAL b  38      30.364  50.650  59.202  1.00  0.00      gt3- H  
ATOM    613 HG11 VAL b  38      32.359  51.099  60.543  1.00  0.00      gt3- H  
ATOM    614 HG12 VAL b  38      31.084  52.187  61.134  1.00  0.00      gt3- H  
ATOM    615 HG13 VAL b  38      31.384  50.686  62.005  1.00  0.00      gt3- H  
ATOM    616 HG21 VAL b  38      30.946  48.517  61.195  1.00  0.00      gt3- H  
ATOM    617 HG22 VAL b  38      30.428  48.187  59.549  1.00  0.00      gt3- H  
ATOM    618 HG23 VAL b  38      32.030  48.926  59.900  1.00  0.00      gt3- H  
ATOM    619  N   LEU b  39      28.343  52.244  61.988  1.00  0.00      gt3- N  
ATOM    620  CA  LEU b  39      27.943  53.659  62.173  1.00  0.00      gt3- C  
ATOM    621  C   LEU b  39      29.255  54.543  62.258  1.00  0.00      gt3- C  
ATOM    622  O   LEU b  39      30.086  54.390  63.112  1.00  0.00      gt3- O  
ATOM    623  CB  LEU b  39      27.190  53.837  63.523  1.00  0.00      gt3- C  
ATOM    624  CG  LEU b  39      25.928  52.949  63.632  1.00  0.00      gt3- C  
ATOM    625  CD1 LEU b  39      25.141  53.419  64.751  1.00  0.00      gt3- C  
ATOM    626  CD2 LEU b  39      25.065  53.039  62.346  1.00  0.00      gt3- C  
ATOM    627  H   LEU b  39      28.803  51.697  62.702  1.00  0.00      gt3- H  
ATOM    628  HA  LEU b  39      27.354  53.980  61.314  1.00  0.00      gt3- H  
ATOM    629  HB2 LEU b  39      26.942  54.890  63.655  1.00  0.00      gt3- H  
ATOM    630  HB3 LEU b  39      27.942  53.603  64.277  1.00  0.00      gt3- H  
ATOM    631  HG  LEU b  39      26.196  51.915  63.849  1.00  0.00      gt3- H  
ATOM    632 HD11 LEU b  39      24.883  54.464  64.580  1.00  0.00      gt3- H  
ATOM    633 HD12 LEU b  39      24.301  52.792  65.049  1.00  0.00      gt3- H  
ATOM    634 HD13 LEU b  39      25.882  53.234  65.528  1.00  0.00      gt3- H  
ATOM    635 HD21 LEU b  39      24.095  52.595  62.573  1.00  0.00      gt3- H  
ATOM    636 HD22 LEU b  39      24.860  54.076  62.082  1.00  0.00      gt3- H  
ATOM    637 HD23 LEU b  39      25.579  52.449  61.587  1.00  0.00      gt3- H  
ATOM    638  N   ILE b  40      29.499  55.314  61.185  1.00  0.00      gt3- N  
ATOM    639  CA  ILE b  40      30.658  56.275  61.080  1.00  0.00      gt3- C  
ATOM    640  C   ILE b  40      30.371  57.599  61.798  1.00  0.00      gt3- C  
ATOM    641  O   ILE b  40      29.661  58.411  61.227  1.00  0.00      gt3- O  
ATOM    642  CB  ILE b  40      30.911  56.437  59.589  1.00  0.00      gt3- C  
ATOM    643  CG1 ILE b  40      31.277  55.199  58.690  1.00  0.00      gt3- C  
ATOM    644  CG2 ILE b  40      32.000  57.560  59.413  1.00  0.00      gt3- C  
ATOM    645  CD1 ILE b  40      32.716  54.685  58.850  1.00  0.00      gt3- C  
ATOM    646  H   ILE b  40      28.778  55.392  60.481  1.00  0.00      gt3- H  
ATOM    647  HA  ILE b  40      31.532  55.868  61.589  1.00  0.00      gt3- H  
ATOM    648  HB  ILE b  40      29.945  56.704  59.160  1.00  0.00      gt3- H  
ATOM    649 HG12 ILE b  40      31.186  55.387  57.621  1.00  0.00      gt3- H  
ATOM    650 HG13 ILE b  40      30.542  54.421  58.898  1.00  0.00      gt3- H  
ATOM    651 HG21 ILE b  40      31.803  58.517  59.896  1.00  0.00      gt3- H  
ATOM    652 HG22 ILE b  40      32.877  57.120  59.888  1.00  0.00      gt3- H  
ATOM    653 HG23 ILE b  40      32.302  57.727  58.379  1.00  0.00      gt3- H  
ATOM    654 HD11 ILE b  40      33.397  55.470  58.521  1.00  0.00      gt3- H  
ATOM    655 HD12 ILE b  40      32.849  54.401  59.894  1.00  0.00      gt3- H  
ATOM    656 HD13 ILE b  40      32.779  53.672  58.452  1.00  0.00      gt3- H  
ATOM    657  N   ILE b  41      31.080  57.921  62.885  1.00  0.00      gt3- N  
ATOM    658  CA  ILE b  41      31.279  59.312  63.396  1.00  0.00      gt3- C  
ATOM    659  C   ILE b  41      32.218  60.037  62.485  1.00  0.00      gt3- C  
ATOM    660  O   ILE b  41      33.305  59.434  62.219  1.00  0.00      gt3- O  
ATOM    661  CB  ILE b  41      31.868  59.270  64.842  1.00  0.00      gt3- C  
ATOM    662  CG1 ILE b  41      30.812  58.801  65.880  1.00  0.00      gt3- C  
ATOM    663  CG2 ILE b  41      32.453  60.603  65.351  1.00  0.00      gt3- C  
ATOM    664  CD1 ILE b  41      31.373  58.079  67.110  1.00  0.00      gt3- C  
ATOM    665  H   ILE b  41      31.438  57.174  63.464  1.00  0.00      gt3- H  
ATOM    666  HA  ILE b  41      30.386  59.936  63.425  1.00  0.00      gt3- H  
ATOM    667  HB  ILE b  41      32.627  58.488  64.864  1.00  0.00      gt3- H  
ATOM    668 HG12 ILE b  41      30.158  58.076  65.396  1.00  0.00      gt3- H  
ATOM    669 HG13 ILE b  41      30.185  59.630  66.209  1.00  0.00      gt3- H  
ATOM    670 HG21 ILE b  41      32.372  60.645  66.437  1.00  0.00      gt3- H  
ATOM    671 HG22 ILE b  41      33.418  60.842  64.904  1.00  0.00      gt3- H  
ATOM    672 HG23 ILE b  41      31.783  61.387  64.997  1.00  0.00      gt3- H  
ATOM    673 HD11 ILE b  41      31.727  57.080  66.856  1.00  0.00      gt3- H  
ATOM    674 HD12 ILE b  41      32.115  58.603  67.713  1.00  0.00      gt3- H  
ATOM    675 HD13 ILE b  41      30.589  57.855  67.834  1.00  0.00      gt3- H  
ATOM    676  N   GLN b  42      31.931  61.307  62.236  1.00  0.00      gt3- N  
ATOM    677  CA  GLN b  42      32.839  62.223  61.507  1.00  0.00      gt3- C  
ATOM    678  C   GLN b  42      33.570  63.214  62.430  1.00  0.00      gt3- C  
ATOM    679  O   GLN b  42      33.002  63.901  63.257  1.00  0.00      gt3- O  
ATOM    680  CB  GLN b  42      32.010  63.020  60.471  1.00  0.00      gt3- C  
ATOM    681  CG  GLN b  42      32.812  63.856  59.464  1.00  0.00      gt3- C  
ATOM    682  CD  GLN b  42      31.833  64.497  58.398  1.00  0.00      gt3- C  
ATOM    683  NE2 GLN b  42      32.261  64.861  57.219  1.00  0.00      gt3- N  
ATOM    684  OE1 GLN b  42      30.612  64.636  58.642  1.00  0.00      gt3- O  
ATOM    685  H   GLN b  42      31.030  61.645  62.542  1.00  0.00      gt3- H  
ATOM    686  HA  GLN b  42      33.636  61.635  61.051  1.00  0.00      gt3- H  
ATOM    687  HB2 GLN b  42      31.494  63.808  61.020  1.00  0.00      gt3- H  
ATOM    688  HB3 GLN b  42      31.247  62.448  59.943  1.00  0.00      gt3- H  
ATOM    689  HG2 GLN b  42      33.531  63.307  58.855  1.00  0.00      gt3- H  
ATOM    690  HG3 GLN b  42      33.286  64.685  59.988  1.00  0.00      gt3- H  
ATOM    691 HE21 GLN b  42      33.167  64.546  56.904  1.00  0.00      gt3- H  
ATOM    692 HE22 GLN b  42      31.631  65.130  56.476  1.00  0.00      gt3- H  
ATOM    693  N   LEU b  43      34.885  63.311  62.257  1.00  0.00      gt3- N  
ATOM    694  CA  LEU b  43      35.666  64.474  62.730  1.00  0.00      gt3- C  
ATOM    695  C   LEU b  43      36.039  65.357  61.551  1.00  0.00      gt3- C  
ATOM    696  O   LEU b  43      36.101  64.816  60.484  1.00  0.00      gt3- O  
ATOM    697  CB  LEU b  43      36.948  64.058  63.382  1.00  0.00      gt3- C  
ATOM    698  CG  LEU b  43      36.841  62.868  64.430  1.00  0.00      gt3- C  
ATOM    699  CD1 LEU b  43      38.184  62.596  65.061  1.00  0.00      gt3- C  
ATOM    700  CD2 LEU b  43      35.767  63.181  65.523  1.00  0.00      gt3- C  
ATOM    701  H   LEU b  43      35.242  62.730  61.512  1.00  0.00      gt3- H  
ATOM    702  HA  LEU b  43      35.090  65.079  63.430  1.00  0.00      gt3- H  
ATOM    703  HB2 LEU b  43      37.392  64.893  63.924  1.00  0.00      gt3- H  
ATOM    704  HB3 LEU b  43      37.657  63.781  62.602  1.00  0.00      gt3- H  
ATOM    705  HG  LEU b  43      36.428  62.002  63.912  1.00  0.00      gt3- H  
ATOM    706 HD11 LEU b  43      38.079  61.905  65.897  1.00  0.00      gt3- H  
ATOM    707 HD12 LEU b  43      38.954  62.128  64.449  1.00  0.00      gt3- H  
ATOM    708 HD13 LEU b  43      38.437  63.547  65.530  1.00  0.00      gt3- H  
ATOM    709 HD21 LEU b  43      34.730  63.237  65.192  1.00  0.00      gt3- H  
ATOM    710 HD22 LEU b  43      35.799  62.350  66.228  1.00  0.00      gt3- H  
ATOM    711 HD23 LEU b  43      36.067  64.069  66.080  1.00  0.00      gt3- H  
ATOM    712  N   PRO b  44      36.529  66.569  61.767  1.00  0.00      gt3- N  
ATOM    713  CA  PRO b  44      37.333  67.285  60.763  1.00  0.00      gt3- C  
ATOM    714  C   PRO b  44      38.488  66.461  60.140  1.00  0.00      gt3- C  
ATOM    715  O   PRO b  44      39.045  65.561  60.714  1.00  0.00      gt3- O  
ATOM    716  CB  PRO b  44      37.836  68.615  61.481  1.00  0.00      gt3- C  
ATOM    717  CG  PRO b  44      37.489  68.484  62.911  1.00  0.00      gt3- C  
ATOM    718  CD  PRO b  44      36.370  67.449  62.927  1.00  0.00      gt3- C  
ATOM    719  HA  PRO b  44      36.562  67.543  60.037  1.00  0.00      gt3- H  
ATOM    720  HB2 PRO b  44      37.430  69.526  61.041  1.00  0.00      gt3- H  
ATOM    721  HB3 PRO b  44      38.912  68.726  61.347  1.00  0.00      gt3- H  
ATOM    722  HG2 PRO b  44      37.261  69.443  63.376  1.00  0.00      gt3- H  
ATOM    723  HG3 PRO b  44      38.368  68.063  63.401  1.00  0.00      gt3- H  
ATOM    724  HD2 PRO b  44      36.332  66.973  63.907  1.00  0.00      gt3- H  
ATOM    725  HD3 PRO b  44      35.393  67.919  62.815  1.00  0.00      gt3- H  
ATOM    726  N   ASN b  45      38.871  66.752  58.895  1.00  0.00      gt3- N  
ATOM    727  CA  ASN b  45      39.935  66.007  58.141  1.00  0.00      gt3- C  
ATOM    728  C   ASN b  45      39.582  64.531  57.631  1.00  0.00      gt3- C  
ATOM    729  O   ASN b  45      40.449  63.793  57.131  1.00  0.00      gt3- O  
ATOM    730  CB  ASN b  45      41.307  66.094  58.759  1.00  0.00      gt3- C  
ATOM    731  CG  ASN b  45      41.779  67.508  58.680  1.00  0.00      gt3- C  
ATOM    732  ND2 ASN b  45      42.182  67.984  57.492  1.00  0.00      gt3- N  
ATOM    733  OD1 ASN b  45      41.929  68.167  59.666  1.00  0.00      gt3- O  
ATOM    734  H   ASN b  45      38.393  67.558  58.518  1.00  0.00      gt3- H  
ATOM    735  HA  ASN b  45      39.979  66.446  57.144  1.00  0.00      gt3- H  
ATOM    736  HB2 ASN b  45      42.031  65.472  58.232  1.00  0.00      gt3- H  
ATOM    737  HB3 ASN b  45      41.271  65.841  59.819  1.00  0.00      gt3- H  
ATOM    738 HD21 ASN b  45      42.218  67.376  56.686  1.00  0.00      gt3- H  
ATOM    739 HD22 ASN b  45      42.425  68.964  57.507  1.00  0.00      gt3- H  
ATOM    740  N   ASP b  46      38.313  64.246  57.525  1.00  0.00      gt3- N  
ATOM    741  CA  ASP b  46      37.926  62.869  57.161  1.00  0.00      gt3- C  
ATOM    742  C   ASP b  46      38.102  62.451  55.705  1.00  0.00      gt3- C  
ATOM    743  O   ASP b  46      37.726  61.407  55.274  1.00  0.00      gt3- O  
ATOM    744  CB  ASP b  46      36.411  62.677  57.668  1.00  0.00      gt3- C  
ATOM    745  CG  ASP b  46      35.336  62.891  56.582  1.00  0.00      gt3- C  
ATOM    746  OD1 ASP b  46      35.520  63.936  55.927  1.00  0.00      gt3- O  
ATOM    747  OD2 ASP b  46      34.427  62.108  56.295  1.00  0.00      gt3- O1-
ATOM    748  H   ASP b  46      37.664  64.960  57.823  1.00  0.00      gt3- H  
ATOM    749  HA  ASP b  46      38.629  62.190  57.645  1.00  0.00      gt3- H  
ATOM    750  HB2 ASP b  46      36.222  63.359  58.497  1.00  0.00      gt3- H  
ATOM    751  HB3 ASP b  46      36.264  61.646  57.989  1.00  0.00      gt3- H  
ATOM    752  N   ASN b  47      38.732  63.340  54.930  1.00  0.00      gt3- N  
ATOM    753  CA  ASN b  47      38.744  63.354  53.424  1.00  0.00      gt3- C  
ATOM    754  C   ASN b  47      39.057  61.983  52.773  1.00  0.00      gt3- C  
ATOM    755  O   ASN b  47      38.332  61.705  51.783  1.00  0.00      gt3- O  
ATOM    756  CB  ASN b  47      39.759  64.400  52.971  1.00  0.00      gt3- C  
ATOM    757  CG  ASN b  47      39.341  65.790  53.387  1.00  0.00      gt3- C  
ATOM    758  ND2 ASN b  47      38.438  66.338  52.643  1.00  0.00      gt3- N  
ATOM    759  OD1 ASN b  47      39.812  66.393  54.330  1.00  0.00      gt3- O  
ATOM    760  H   ASN b  47      39.026  64.218  55.334  1.00  0.00      gt3- H  
ATOM    761  HA  ASN b  47      37.823  63.757  53.002  1.00  0.00      gt3- H  
ATOM    762  HB2 ASN b  47      39.958  64.280  51.906  1.00  0.00      gt3- H  
ATOM    763  HB3 ASN b  47      40.738  64.179  53.396  1.00  0.00      gt3- H  
ATOM    764 HD21 ASN b  47      37.952  67.074  53.135  1.00  0.00      gt3- H  
ATOM    765 HD22 ASN b  47      38.132  65.763  51.871  1.00  0.00      gt3- H  
ATOM    766  N   LYS b  48      40.034  61.236  53.207  1.00  0.00      gt3- N  
ATOM    767  CA  LYS b  48      40.465  59.915  52.673  1.00  0.00      gt3- C  
ATOM    768  C   LYS b  48      39.652  58.801  53.301  1.00  0.00      gt3- C  
ATOM    769  O   LYS b  48      39.557  57.696  52.775  1.00  0.00      gt3- O  
ATOM    770  CB  LYS b  48      41.940  59.644  52.994  1.00  0.00      gt3- C  
ATOM    771  CG  LYS b  48      42.959  60.692  52.545  1.00  0.00      gt3- C  
ATOM    772  CD  LYS b  48      44.425  60.180  52.827  1.00  0.00      gt3- C  
ATOM    773  CE  LYS b  48      44.891  59.151  51.713  1.00  0.00      gt3- C  
ATOM    774  NZ  LYS b  48      44.974  59.858  50.439  1.00  0.00      gt3- N1+
ATOM    775  H   LYS b  48      40.558  61.603  53.988  1.00  0.00      gt3- H  
ATOM    776  HA  LYS b  48      40.332  59.853  51.593  1.00  0.00      gt3- H  
ATOM    777  HB2 LYS b  48      42.078  58.767  52.362  1.00  0.00      gt3- H  
ATOM    778  HB3 LYS b  48      41.990  59.373  54.049  1.00  0.00      gt3- H  
ATOM    779  HG2 LYS b  48      42.826  61.644  53.059  1.00  0.00      gt3- H  
ATOM    780  HG3 LYS b  48      42.892  60.939  51.486  1.00  0.00      gt3- H  
ATOM    781  HD2 LYS b  48      44.544  59.810  53.845  1.00  0.00      gt3- H  
ATOM    782  HD3 LYS b  48      45.157  60.987  52.845  1.00  0.00      gt3- H  
ATOM    783  HE2 LYS b  48      44.288  58.244  51.659  1.00  0.00      gt3- H  
ATOM    784  HE3 LYS b  48      45.916  58.841  51.916  1.00  0.00      gt3- H  
ATOM    785  HZ1 LYS b  48      44.157  60.384  50.165  1.00  0.00      gt3- H  
ATOM    786  HZ2 LYS b  48      45.751  60.501  50.491  1.00  0.00      gt3- H  
ATOM    787  HZ3 LYS b  48      45.151  59.241  49.660  1.00  0.00      gt3- H  
ATOM    788  N   LEU b  49      38.949  59.079  54.366  1.00  0.00      gt3- N  
ATOM    789  CA  LEU b  49      38.257  58.100  55.147  1.00  0.00      gt3- C  
ATOM    790  C   LEU b  49      36.870  57.800  54.597  1.00  0.00      gt3- C  
ATOM    791  O   LEU b  49      36.447  56.641  54.631  1.00  0.00      gt3- O  
ATOM    792  CB  LEU b  49      38.087  58.485  56.617  1.00  0.00      gt3- C  
ATOM    793  CG  LEU b  49      39.310  59.020  57.353  1.00  0.00      gt3- C  
ATOM    794  CD1 LEU b  49      38.946  59.392  58.763  1.00  0.00      gt3- C  
ATOM    795  CD2 LEU b  49      40.411  57.943  57.307  1.00  0.00      gt3- C  
ATOM    796  H   LEU b  49      38.997  60.022  54.726  1.00  0.00      gt3- H  
ATOM    797  HA  LEU b  49      38.792  57.150  55.116  1.00  0.00      gt3- H  
ATOM    798  HB2 LEU b  49      37.638  57.650  57.155  1.00  0.00      gt3- H  
ATOM    799  HB3 LEU b  49      37.340  59.277  56.658  1.00  0.00      gt3- H  
ATOM    800  HG  LEU b  49      39.751  59.899  56.883  1.00  0.00      gt3- H  
ATOM    801 HD11 LEU b  49      37.999  59.932  58.785  1.00  0.00      gt3- H  
ATOM    802 HD12 LEU b  49      38.729  58.461  59.286  1.00  0.00      gt3- H  
ATOM    803 HD13 LEU b  49      39.773  59.931  59.226  1.00  0.00      gt3- H  
ATOM    804 HD21 LEU b  49      40.272  57.131  58.021  1.00  0.00      gt3- H  
ATOM    805 HD22 LEU b  49      40.462  57.560  56.288  1.00  0.00      gt3- H  
ATOM    806 HD23 LEU b  49      41.241  58.598  57.572  1.00  0.00      gt3- H  
ATOM    807  N   SER b  50      36.185  58.799  54.078  1.00  0.00      gt3- N  
ATOM    808  CA  SER b  50      34.811  58.609  53.477  1.00  0.00      gt3- C  
ATOM    809  C   SER b  50      34.973  58.084  52.079  1.00  0.00      gt3- C  
ATOM    810  O   SER b  50      34.159  57.280  51.682  1.00  0.00      gt3- O  
ATOM    811  CB  SER b  50      34.002  59.915  53.479  1.00  0.00      gt3- C  
ATOM    812  OG  SER b  50      34.739  60.974  52.926  1.00  0.00      gt3- O  
ATOM    813  H   SER b  50      36.560  59.736  54.037  1.00  0.00      gt3- H  
ATOM    814  HA  SER b  50      34.232  57.846  53.996  1.00  0.00      gt3- H  
ATOM    815  HB2 SER b  50      33.772  60.092  54.530  1.00  0.00      gt3- H  
ATOM    816  HB3 SER b  50      33.026  59.914  52.993  1.00  0.00      gt3- H  
ATOM    817  HG  SER b  50      34.946  61.606  53.619  1.00  0.00      gt3- H  
ATOM    818  N   SER b  51      36.032  58.481  51.308  1.00  0.00      gt3- N  
ATOM    819  CA  SER b  51      36.286  57.796  50.030  1.00  0.00      gt3- C  
ATOM    820  C   SER b  51      36.668  56.306  50.201  1.00  0.00      gt3- C  
ATOM    821  O   SER b  51      36.337  55.544  49.318  1.00  0.00      gt3- O  
ATOM    822  CB  SER b  51      37.352  58.584  49.278  1.00  0.00      gt3- C  
ATOM    823  OG  SER b  51      37.648  57.980  48.086  1.00  0.00      gt3- O  
ATOM    824  H   SER b  51      36.788  59.076  51.613  1.00  0.00      gt3- H  
ATOM    825  HA  SER b  51      35.305  57.889  49.564  1.00  0.00      gt3- H  
ATOM    826  HB2 SER b  51      38.254  58.747  49.868  1.00  0.00      gt3- H  
ATOM    827  HB3 SER b  51      36.906  59.537  48.993  1.00  0.00      gt3- H  
ATOM    828  HG  SER b  51      38.319  57.321  48.282  1.00  0.00      gt3- H  
ATOM    829  N   TYR b  52      37.381  55.924  51.281  1.00  0.00      gt3- N  
ATOM    830  CA  TYR b  52      37.649  54.511  51.545  1.00  0.00      gt3- C  
ATOM    831  C   TYR b  52      36.363  53.736  51.810  1.00  0.00      gt3- C  
ATOM    832  O   TYR b  52      36.082  52.699  51.203  1.00  0.00      gt3- O  
ATOM    833  CB  TYR b  52      38.500  54.429  52.819  1.00  0.00      gt3- C  
ATOM    834  CG  TYR b  52      38.538  53.160  53.588  1.00  0.00      gt3- C  
ATOM    835  CD1 TYR b  52      39.320  52.039  53.220  1.00  0.00      gt3- C  
ATOM    836  CD2 TYR b  52      37.780  53.163  54.833  1.00  0.00      gt3- C  
ATOM    837  CE1 TYR b  52      39.247  50.819  53.916  1.00  0.00      gt3- C  
ATOM    838  CE2 TYR b  52      37.786  51.941  55.553  1.00  0.00      gt3- C  
ATOM    839  CZ  TYR b  52      38.453  50.774  55.105  1.00  0.00      gt3- C  
ATOM    840  OH  TYR b  52      38.376  49.583  55.755  1.00  0.00      gt3- O  
ATOM    841  H   TYR b  52      37.704  56.564  51.993  1.00  0.00      gt3- H  
ATOM    842  HA  TYR b  52      38.146  54.065  50.684  1.00  0.00      gt3- H  
ATOM    843  HB2 TYR b  52      38.253  55.303  53.423  1.00  0.00      gt3- H  
ATOM    844  HB3 TYR b  52      39.545  54.429  52.511  1.00  0.00      gt3- H  
ATOM    845  HD1 TYR b  52      39.889  52.113  52.304  1.00  0.00      gt3- H  
ATOM    846  HD2 TYR b  52      37.357  54.075  55.227  1.00  0.00      gt3- H  
ATOM    847  HE1 TYR b  52      39.753  49.942  53.538  1.00  0.00      gt3- H  
ATOM    848  HE2 TYR b  52      37.186  51.928  56.451  1.00  0.00      gt3- H  
ATOM    849  HH  TYR b  52      38.556  48.838  55.177  1.00  0.00      gt3- H  
ATOM    850  N   ILE b  53      35.449  54.232  52.646  1.00  0.00      gt3- N  
ATOM    851  CA  ILE b  53      34.101  53.626  52.855  1.00  0.00      gt3- C  
ATOM    852  C   ILE b  53      33.189  53.543  51.572  1.00  0.00      gt3- C  
ATOM    853  O   ILE b  53      32.353  52.634  51.391  1.00  0.00      gt3- O  
ATOM    854  CB  ILE b  53      33.458  54.398  54.079  1.00  0.00      gt3- C  
ATOM    855  CG1 ILE b  53      34.346  54.211  55.399  1.00  0.00      gt3- C  
ATOM    856  CG2 ILE b  53      31.970  53.976  54.306  1.00  0.00      gt3- C  
ATOM    857  CD1 ILE b  53      34.290  52.726  55.857  1.00  0.00      gt3- C  
ATOM    858  H   ILE b  53      35.678  55.042  53.205  1.00  0.00      gt3- H  
ATOM    859  HA  ILE b  53      34.358  52.619  53.182  1.00  0.00      gt3- H  
ATOM    860  HB  ILE b  53      33.530  55.443  53.776  1.00  0.00      gt3- H  
ATOM    861 HG12 ILE b  53      33.908  54.835  56.178  1.00  0.00      gt3- H  
ATOM    862 HG13 ILE b  53      35.383  54.532  55.300  1.00  0.00      gt3- H  
ATOM    863 HG21 ILE b  53      31.157  54.499  53.803  1.00  0.00      gt3- H  
ATOM    864 HG22 ILE b  53      31.901  52.904  54.121  1.00  0.00      gt3- H  
ATOM    865 HG23 ILE b  53      31.787  54.091  55.375  1.00  0.00      gt3- H  
ATOM    866 HD11 ILE b  53      34.965  52.734  56.712  1.00  0.00      gt3- H  
ATOM    867 HD12 ILE b  53      33.274  52.511  56.188  1.00  0.00      gt3- H  
ATOM    868 HD13 ILE b  53      34.764  51.954  55.252  1.00  0.00      gt3- H  
ATOM    869  N   LYS b  54      33.282  54.483  50.666  1.00  0.00      gt3- N  
ATOM    870  CA  LYS b  54      32.718  54.399  49.267  1.00  0.00      gt3- C  
ATOM    871  C   LYS b  54      33.378  53.302  48.418  1.00  0.00      gt3- C  
ATOM    872  O   LYS b  54      32.673  52.604  47.660  1.00  0.00      gt3- O  
ATOM    873  CB  LYS b  54      32.793  55.790  48.671  1.00  0.00      gt3- C  
ATOM    874  CG  LYS b  54      31.868  55.874  47.417  1.00  0.00      gt3- C  
ATOM    875  CD  LYS b  54      31.749  57.408  47.004  1.00  0.00      gt3- C  
ATOM    876  CE  LYS b  54      30.716  57.623  45.896  1.00  0.00      gt3- C  
ATOM    877  NZ  LYS b  54      30.993  56.837  44.682  1.00  0.00      gt3- N1+
ATOM    878  H   LYS b  54      33.875  55.267  50.899  1.00  0.00      gt3- H  
ATOM    879  HA  LYS b  54      31.696  54.023  49.316  1.00  0.00      gt3- H  
ATOM    880  HB2 LYS b  54      33.794  56.162  48.454  1.00  0.00      gt3- H  
ATOM    881  HB3 LYS b  54      32.423  56.476  49.433  1.00  0.00      gt3- H  
ATOM    882  HG2 LYS b  54      30.922  55.425  47.720  1.00  0.00      gt3- H  
ATOM    883  HG3 LYS b  54      32.327  55.276  46.629  1.00  0.00      gt3- H  
ATOM    884  HD2 LYS b  54      32.733  57.764  46.697  1.00  0.00      gt3- H  
ATOM    885  HD3 LYS b  54      31.405  57.838  47.944  1.00  0.00      gt3- H  
ATOM    886  HE2 LYS b  54      30.750  58.650  45.531  1.00  0.00      gt3- H  
ATOM    887  HE3 LYS b  54      29.735  57.313  46.256  1.00  0.00      gt3- H  
ATOM    888  HZ1 LYS b  54      31.757  57.240  44.158  1.00  0.00      gt3- H  
ATOM    889  HZ2 LYS b  54      31.205  55.876  44.911  1.00  0.00      gt3- H  
ATOM    890  HZ3 LYS b  54      30.260  56.783  43.990  1.00  0.00      gt3- H  
ATOM    891  N   SER b  55      34.666  53.028  48.618  1.00  0.00      gt3- N  
ATOM    892  CA  SER b  55      35.382  51.889  48.030  1.00  0.00      gt3- C  
ATOM    893  C   SER b  55      34.974  50.543  48.557  1.00  0.00      gt3- C  
ATOM    894  O   SER b  55      34.775  49.633  47.757  1.00  0.00      gt3- O  
ATOM    895  CB  SER b  55      36.858  52.040  48.131  1.00  0.00      gt3- C  
ATOM    896  OG  SER b  55      37.184  53.222  47.396  1.00  0.00      gt3- O  
ATOM    897  H   SER b  55      35.209  53.637  49.214  1.00  0.00      gt3- H  
ATOM    898  HA  SER b  55      35.022  51.874  47.001  1.00  0.00      gt3- H  
ATOM    899  HB2 SER b  55      37.408  51.208  47.692  1.00  0.00      gt3- H  
ATOM    900  HB3 SER b  55      37.190  52.146  49.164  1.00  0.00      gt3- H  
ATOM    901  HG  SER b  55      38.038  53.554  47.679  1.00  0.00      gt3- H  
ATOM    902  N   VAL b  56      34.725  50.472  49.885  1.00  0.00      gt3- N  
ATOM    903  CA  VAL b  56      34.165  49.242  50.495  1.00  0.00      gt3- C  
ATOM    904  C   VAL b  56      32.667  49.056  50.150  1.00  0.00      gt3- C  
ATOM    905  O   VAL b  56      32.207  47.972  49.833  1.00  0.00      gt3- O  
ATOM    906  CB  VAL b  56      34.326  49.142  52.014  1.00  0.00      gt3- C  
ATOM    907  CG1 VAL b  56      33.895  47.734  52.514  1.00  0.00      gt3- C  
ATOM    908  CG2 VAL b  56      35.815  49.275  52.434  1.00  0.00      gt3- C  
ATOM    909  H   VAL b  56      34.870  51.289  50.462  1.00  0.00      gt3- H  
ATOM    910  HA  VAL b  56      34.717  48.451  49.987  1.00  0.00      gt3- H  
ATOM    911  HB  VAL b  56      33.730  49.855  52.583  1.00  0.00      gt3- H  
ATOM    912 HG11 VAL b  56      34.460  46.959  51.996  1.00  0.00      gt3- H  
ATOM    913 HG12 VAL b  56      34.172  47.592  53.559  1.00  0.00      gt3- H  
ATOM    914 HG13 VAL b  56      32.815  47.608  52.432  1.00  0.00      gt3- H  
ATOM    915 HG21 VAL b  56      36.263  49.967  51.720  1.00  0.00      gt3- H  
ATOM    916 HG22 VAL b  56      35.969  49.489  53.491  1.00  0.00      gt3- H  
ATOM    917 HG23 VAL b  56      36.405  48.358  52.407  1.00  0.00      gt3- H  
ATOM    918  N   SER b  57      31.897  50.144  49.977  1.00  0.00      gt3- N  
ATOM    919  CA  SER b  57      30.524  49.962  49.519  1.00  0.00      gt3- C  
ATOM    920  C   SER b  57      30.448  49.475  48.155  1.00  0.00      gt3- C  
ATOM    921  O   SER b  57      29.419  48.958  47.740  1.00  0.00      gt3- O  
ATOM    922  CB  SER b  57      29.832  51.359  49.587  1.00  0.00      gt3- C  
ATOM    923  OG  SER b  57      29.772  51.839  50.935  1.00  0.00      gt3- O  
ATOM    924  H   SER b  57      32.193  51.109  49.976  1.00  0.00      gt3- H  
ATOM    925  HA  SER b  57      29.977  49.357  50.242  1.00  0.00      gt3- H  
ATOM    926  HB2 SER b  57      28.834  51.339  49.149  1.00  0.00      gt3- H  
ATOM    927  HB3 SER b  57      30.474  52.070  49.066  1.00  0.00      gt3- H  
ATOM    928  HG  SER b  57      30.591  52.202  51.281  1.00  0.00      gt3- H  
ATOM    929  N   ASN b  58      31.477  49.685  47.336  1.00  0.00      gt3- N  
ATOM    930  CA  ASN b  58      31.449  49.334  45.908  1.00  0.00      gt3- C  
ATOM    931  C   ASN b  58      31.880  47.850  45.682  1.00  0.00      gt3- C  
ATOM    932  O   ASN b  58      31.489  47.246  44.669  1.00  0.00      gt3- O  
ATOM    933  CB  ASN b  58      32.414  50.346  45.283  1.00  0.00      gt3- C  
ATOM    934  CG  ASN b  58      32.630  50.063  43.825  1.00  0.00      gt3- C  
ATOM    935  ND2 ASN b  58      33.742  49.486  43.429  1.00  0.00      gt3- N  
ATOM    936  OD1 ASN b  58      31.729  50.220  43.004  1.00  0.00      gt3- O  
ATOM    937  H   ASN b  58      32.187  50.269  47.753  1.00  0.00      gt3- H  
ATOM    938  HA  ASN b  58      30.460  49.470  45.470  1.00  0.00      gt3- H  
ATOM    939  HB2 ASN b  58      33.375  50.320  45.796  1.00  0.00      gt3- H  
ATOM    940  HB3 ASN b  58      31.951  51.331  45.344  1.00  0.00      gt3- H  
ATOM    941 HD21 ASN b  58      34.582  49.285  43.953  1.00  0.00      gt3- H  
ATOM    942 HD22 ASN b  58      33.788  49.337  42.431  1.00  0.00      gt3- H  
ATOM    943  N   PHE b  59      32.703  47.243  46.518  1.00  0.00      gt3- N  
ATOM    944  CA  PHE b  59      33.146  45.922  46.794  1.00  0.00      gt3- C  
ATOM    945  C   PHE b  59      32.009  45.046  47.400  1.00  0.00      gt3- C  
ATOM    946  O   PHE b  59      31.705  43.917  46.889  1.00  0.00      gt3- O  
ATOM    947  CB  PHE b  59      34.359  45.953  47.727  1.00  0.00      gt3- C  
ATOM    948  CG  PHE b  59      34.783  44.477  48.106  1.00  0.00      gt3- C  
ATOM    949  CD1 PHE b  59      35.411  43.647  47.215  1.00  0.00      gt3- C  
ATOM    950  CD2 PHE b  59      34.764  44.199  49.463  1.00  0.00      gt3- C  
ATOM    951  CE1 PHE b  59      35.817  42.350  47.667  1.00  0.00      gt3- C  
ATOM    952  CE2 PHE b  59      35.290  42.992  49.954  1.00  0.00      gt3- C  
ATOM    953  CZ  PHE b  59      35.770  42.050  49.040  1.00  0.00      gt3- C  
ATOM    954  H   PHE b  59      32.875  47.888  47.276  1.00  0.00      gt3- H  
ATOM    955  HA  PHE b  59      33.433  45.396  45.884  1.00  0.00      gt3- H  
ATOM    956  HB2 PHE b  59      34.106  46.410  48.683  1.00  0.00      gt3- H  
ATOM    957  HB3 PHE b  59      35.120  46.584  47.268  1.00  0.00      gt3- H  
ATOM    958  HD1 PHE b  59      35.500  43.998  46.197  1.00  0.00      gt3- H  
ATOM    959  HD2 PHE b  59      34.368  44.849  50.229  1.00  0.00      gt3- H  
ATOM    960  HE1 PHE b  59      36.149  41.631  46.934  1.00  0.00      gt3- H  
ATOM    961  HE2 PHE b  59      35.411  42.822  51.014  1.00  0.00      gt3- H  
ATOM    962  HZ  PHE b  59      36.179  41.106  49.367  1.00  0.00      gt3- H  
ATOM    963  N   SER b  60      31.278  45.509  48.407  1.00  0.00      gt3- N  
ATOM    964  CA  SER b  60      30.512  44.692  49.336  1.00  0.00      gt3- C  
ATOM    965  C   SER b  60      29.004  44.979  49.356  1.00  0.00      gt3- C  
ATOM    966  O   SER b  60      28.609  46.139  49.513  1.00  0.00      gt3- O  
ATOM    967  CB  SER b  60      31.123  44.637  50.722  1.00  0.00      gt3- C  
ATOM    968  OG  SER b  60      30.388  43.784  51.544  1.00  0.00      gt3- O  
ATOM    969  H   SER b  60      31.578  46.415  48.737  1.00  0.00      gt3- H  
ATOM    970  HA  SER b  60      30.675  43.685  48.952  1.00  0.00      gt3- H  
ATOM    971  HB2 SER b  60      31.289  45.615  51.172  1.00  0.00      gt3- H  
ATOM    972  HB3 SER b  60      32.091  44.172  50.531  1.00  0.00      gt3- H  
ATOM    973  HG  SER b  60      30.920  42.995  51.662  1.00  0.00      gt3- H  
ATOM    974  N   SER b  61      28.200  43.923  49.291  1.00  0.00      gt3- N  
ATOM    975  CA  SER b  61      26.768  43.885  49.633  1.00  0.00      gt3- C  
ATOM    976  C   SER b  61      26.556  43.220  51.009  1.00  0.00      gt3- C  
ATOM    977  O   SER b  61      25.419  43.207  51.405  1.00  0.00      gt3- O  
ATOM    978  CB  SER b  61      26.085  43.102  48.428  1.00  0.00      gt3- C  
ATOM    979  OG  SER b  61      24.715  42.942  48.457  1.00  0.00      gt3- O  
ATOM    980  H   SER b  61      28.682  43.063  49.072  1.00  0.00      gt3- H  
ATOM    981  HA  SER b  61      26.307  44.869  49.716  1.00  0.00      gt3- H  
ATOM    982  HB2 SER b  61      26.483  42.088  48.381  1.00  0.00      gt3- H  
ATOM    983  HB3 SER b  61      26.355  43.649  47.524  1.00  0.00      gt3- H  
ATOM    984  HG  SER b  61      24.400  43.846  48.528  1.00  0.00      gt3- H  
ATOM    985  N   ASN b  62      27.571  42.783  51.794  1.00  0.00      gt3- N  
ATOM    986  CA  ASN b  62      27.332  42.191  53.149  1.00  0.00      gt3- C  
ATOM    987  C   ASN b  62      27.463  43.169  54.319  1.00  0.00      gt3- C  
ATOM    988  O   ASN b  62      27.015  42.885  55.451  1.00  0.00      gt3- O  
ATOM    989  CB  ASN b  62      28.255  40.943  53.335  1.00  0.00      gt3- C  
ATOM    990  CG  ASN b  62      28.116  40.078  52.087  1.00  0.00      gt3- C  
ATOM    991  ND2 ASN b  62      27.038  39.318  51.953  1.00  0.00      gt3- N  
ATOM    992  OD1 ASN b  62      28.841  40.124  51.094  1.00  0.00      gt3- O  
ATOM    993  H   ASN b  62      28.519  42.787  51.445  1.00  0.00      gt3- H  
ATOM    994  HA  ASN b  62      26.316  41.796  53.141  1.00  0.00      gt3- H  
ATOM    995  HB2 ASN b  62      27.824  40.408  54.181  1.00  0.00      gt3- H  
ATOM    996  HB3 ASN b  62      29.325  41.151  53.379  1.00  0.00      gt3- H  
ATOM    997 HD21 ASN b  62      26.322  39.409  52.659  1.00  0.00      gt3- H  
ATOM    998 HD22 ASN b  62      26.952  38.742  51.128  1.00  0.00      gt3- H  
ATOM    999  N   LEU b  63      28.233  44.269  54.128  1.00  0.00      gt3- N  
ATOM   1000  CA  LEU b  63      28.553  45.450  54.938  1.00  0.00      gt3- C  
ATOM   1001  C   LEU b  63      27.660  46.596  54.490  1.00  0.00      gt3- C  
ATOM   1002  O   LEU b  63      27.287  46.717  53.337  1.00  0.00      gt3- O  
ATOM   1003  CB  LEU b  63      30.078  45.854  54.841  1.00  0.00      gt3- C  
ATOM   1004  CG  LEU b  63      30.983  44.993  55.780  1.00  0.00      gt3- C  
ATOM   1005  CD1 LEU b  63      32.417  45.490  55.408  1.00  0.00      gt3- C  
ATOM   1006  CD2 LEU b  63      30.607  45.383  57.232  1.00  0.00      gt3- C  
ATOM   1007  H   LEU b  63      28.640  44.314  53.205  1.00  0.00      gt3- H  
ATOM   1008  HA  LEU b  63      28.331  45.306  55.996  1.00  0.00      gt3- H  
ATOM   1009  HB2 LEU b  63      30.255  46.916  55.015  1.00  0.00      gt3- H  
ATOM   1010  HB3 LEU b  63      30.364  45.764  53.793  1.00  0.00      gt3- H  
ATOM   1011  HG  LEU b  63      30.951  43.915  55.616  1.00  0.00      gt3- H  
ATOM   1012 HD11 LEU b  63      33.122  44.931  56.023  1.00  0.00      gt3- H  
ATOM   1013 HD12 LEU b  63      32.707  45.436  54.358  1.00  0.00      gt3- H  
ATOM   1014 HD13 LEU b  63      32.579  46.525  55.709  1.00  0.00      gt3- H  
ATOM   1015 HD21 LEU b  63      29.886  44.701  57.681  1.00  0.00      gt3- H  
ATOM   1016 HD22 LEU b  63      31.464  45.243  57.891  1.00  0.00      gt3- H  
ATOM   1017 HD23 LEU b  63      30.177  46.382  57.296  1.00  0.00      gt3- H  
ATOM   1018  N   LYS b  64      27.178  47.294  55.456  1.00  0.00      gt3- N  
ATOM   1019  CA  LYS b  64      26.520  48.635  55.372  1.00  0.00      gt3- C  
ATOM   1020  C   LYS b  64      27.319  49.712  56.118  1.00  0.00      gt3- C  
ATOM   1021  O   LYS b  64      28.059  49.398  57.053  1.00  0.00      gt3- O  
ATOM   1022  CB  LYS b  64      25.017  48.496  55.809  1.00  0.00      gt3- C  
ATOM   1023  CG  LYS b  64      24.158  47.630  54.871  1.00  0.00      gt3- C  
ATOM   1024  CD  LYS b  64      23.909  46.164  55.219  1.00  0.00      gt3- C  
ATOM   1025  CE  LYS b  64      23.598  46.118  56.730  1.00  0.00      gt3- C  
ATOM   1026  NZ  LYS b  64      23.154  44.750  57.045  1.00  0.00      gt3- N1+
ATOM   1027  H   LYS b  64      27.560  47.090  56.369  1.00  0.00      gt3- H  
ATOM   1028  HA  LYS b  64      26.532  48.917  54.320  1.00  0.00      gt3- H  
ATOM   1029  HB2 LYS b  64      24.542  49.477  55.824  1.00  0.00      gt3- H  
ATOM   1030  HB3 LYS b  64      25.021  48.188  56.854  1.00  0.00      gt3- H  
ATOM   1031  HG2 LYS b  64      24.460  47.674  53.824  1.00  0.00      gt3- H  
ATOM   1032  HG3 LYS b  64      23.153  48.046  54.800  1.00  0.00      gt3- H  
ATOM   1033  HD2 LYS b  64      24.741  45.503  54.974  1.00  0.00      gt3- H  
ATOM   1034  HD3 LYS b  64      23.018  45.804  54.706  1.00  0.00      gt3- H  
ATOM   1035  HE2 LYS b  64      22.707  46.691  56.990  1.00  0.00      gt3- H  
ATOM   1036  HE3 LYS b  64      24.473  46.340  57.342  1.00  0.00      gt3- H  
ATOM   1037  HZ1 LYS b  64      22.886  44.584  58.005  1.00  0.00      gt3- H  
ATOM   1038  HZ2 LYS b  64      22.336  44.595  56.474  1.00  0.00      gt3- H  
ATOM   1039  HZ3 LYS b  64      23.785  44.007  56.781  1.00  0.00      gt3- H  
ATOM   1040  N   PHE b  65      27.169  51.004  55.728  1.00  0.00      gt3- N  
ATOM   1041  CA  PHE b  65      27.824  52.102  56.315  1.00  0.00      gt3- C  
ATOM   1042  C   PHE b  65      26.790  53.279  56.409  1.00  0.00      gt3- C  
ATOM   1043  O   PHE b  65      26.347  53.788  55.395  1.00  0.00      gt3- O  
ATOM   1044  CB  PHE b  65      29.054  52.476  55.472  1.00  0.00      gt3- C  
ATOM   1045  CG  PHE b  65      29.992  51.351  55.131  1.00  0.00      gt3- C  
ATOM   1046  CD1 PHE b  65      30.986  51.086  56.078  1.00  0.00      gt3- C  
ATOM   1047  CD2 PHE b  65      29.880  50.632  53.943  1.00  0.00      gt3- C  
ATOM   1048  CE1 PHE b  65      31.789  49.969  56.007  1.00  0.00      gt3- C  
ATOM   1049  CE2 PHE b  65      30.852  49.580  53.735  1.00  0.00      gt3- C  
ATOM   1050  CZ  PHE b  65      31.668  49.266  54.806  1.00  0.00      gt3- C  
ATOM   1051  H   PHE b  65      26.427  51.256  55.090  1.00  0.00      gt3- H  
ATOM   1052  HA  PHE b  65      28.234  51.731  57.254  1.00  0.00      gt3- H  
ATOM   1053  HB2 PHE b  65      29.677  53.318  55.772  1.00  0.00      gt3- H  
ATOM   1054  HB3 PHE b  65      28.587  52.713  54.516  1.00  0.00      gt3- H  
ATOM   1055  HD1 PHE b  65      30.858  51.676  56.974  1.00  0.00      gt3- H  
ATOM   1056  HD2 PHE b  65      29.092  50.812  53.227  1.00  0.00      gt3- H  
ATOM   1057  HE1 PHE b  65      32.332  49.835  56.931  1.00  0.00      gt3- H  
ATOM   1058  HE2 PHE b  65      30.863  49.023  52.809  1.00  0.00      gt3- H  
ATOM   1059  HZ  PHE b  65      32.367  48.469  54.600  1.00  0.00      gt3- H  
ATOM   1060  N   ILE b  66      26.568  53.794  57.666  1.00  0.00      gt3- N  
ATOM   1061  CA  ILE b  66      25.702  54.994  57.887  1.00  0.00      gt3- C  
ATOM   1062  C   ILE b  66      26.567  56.039  58.651  1.00  0.00      gt3- C  
ATOM   1063  O   ILE b  66      27.076  55.827  59.715  1.00  0.00      gt3- O  
ATOM   1064  CB  ILE b  66      24.369  54.734  58.726  1.00  0.00      gt3- C  
ATOM   1065  CG1 ILE b  66      23.546  53.634  57.877  1.00  0.00      gt3- C  
ATOM   1066  CG2 ILE b  66      23.432  55.938  58.960  1.00  0.00      gt3- C  
ATOM   1067  CD1 ILE b  66      22.370  53.114  58.578  1.00  0.00      gt3- C  
ATOM   1068  H   ILE b  66      26.998  53.265  58.411  1.00  0.00      gt3- H  
ATOM   1069  HA  ILE b  66      25.453  55.392  56.904  1.00  0.00      gt3- H  
ATOM   1070  HB  ILE b  66      24.583  54.243  59.675  1.00  0.00      gt3- H  
ATOM   1071 HG12 ILE b  66      24.272  52.823  57.821  1.00  0.00      gt3- H  
ATOM   1072 HG13 ILE b  66      23.262  54.006  56.892  1.00  0.00      gt3- H  
ATOM   1073 HG21 ILE b  66      23.958  56.749  59.463  1.00  0.00      gt3- H  
ATOM   1074 HG22 ILE b  66      22.902  56.318  58.087  1.00  0.00      gt3- H  
ATOM   1075 HG23 ILE b  66      22.657  55.620  59.656  1.00  0.00      gt3- H  
ATOM   1076 HD11 ILE b  66      21.888  52.344  57.975  1.00  0.00      gt3- H  
ATOM   1077 HD12 ILE b  66      22.662  52.532  59.453  1.00  0.00      gt3- H  
ATOM   1078 HD13 ILE b  66      21.622  53.863  58.840  1.00  0.00      gt3- H  
ATOM   1079  N   GLN b  67      26.649  57.239  58.015  1.00  0.00      gt3- N  
ATOM   1080  CA  GLN b  67      27.325  58.426  58.572  1.00  0.00      gt3- C  
ATOM   1081  C   GLN b  67      26.394  59.279  59.429  1.00  0.00      gt3- C  
ATOM   1082  O   GLN b  67      25.273  59.580  59.066  1.00  0.00      gt3- O  
ATOM   1083  CB  GLN b  67      28.120  59.138  57.449  1.00  0.00      gt3- C  
ATOM   1084  CG  GLN b  67      28.918  60.314  58.027  1.00  0.00      gt3- C  
ATOM   1085  CD  GLN b  67      30.146  60.670  57.202  1.00  0.00      gt3- C  
ATOM   1086  NE2 GLN b  67      30.081  61.671  56.325  1.00  0.00      gt3- N  
ATOM   1087  OE1 GLN b  67      31.168  60.104  57.291  1.00  0.00      gt3- O  
ATOM   1088  H   GLN b  67      26.157  57.357  57.140  1.00  0.00      gt3- H  
ATOM   1089  HA  GLN b  67      27.992  58.115  59.377  1.00  0.00      gt3- H  
ATOM   1090  HB2 GLN b  67      27.310  59.330  56.744  1.00  0.00      gt3- H  
ATOM   1091  HB3 GLN b  67      28.792  58.368  57.071  1.00  0.00      gt3- H  
ATOM   1092  HG2 GLN b  67      29.313  60.145  59.029  1.00  0.00      gt3- H  
ATOM   1093  HG3 GLN b  67      28.222  61.150  58.101  1.00  0.00      gt3- H  
ATOM   1094 HE21 GLN b  67      30.879  61.913  55.755  1.00  0.00      gt3- H  
ATOM   1095 HE22 GLN b  67      29.228  62.209  56.386  1.00  0.00      gt3- H  
ATOM   1096  N   LEU b  68      26.823  59.557  60.690  1.00  0.00      gt3- N  
ATOM   1097  CA  LEU b  68      26.087  60.346  61.653  1.00  0.00      gt3- C  
ATOM   1098  C   LEU b  68      26.190  61.818  61.347  1.00  0.00      gt3- C  
ATOM   1099  O   LEU b  68      27.279  62.386  61.230  1.00  0.00      gt3- O  
ATOM   1100  CB  LEU b  68      26.641  60.075  63.050  1.00  0.00      gt3- C  
ATOM   1101  CG  LEU b  68      26.518  58.589  63.488  1.00  0.00      gt3- C  
ATOM   1102  CD1 LEU b  68      27.148  58.364  64.872  1.00  0.00      gt3- C  
ATOM   1103  CD2 LEU b  68      25.164  57.968  63.382  1.00  0.00      gt3- C  
ATOM   1104  H   LEU b  68      27.753  59.301  60.990  1.00  0.00      gt3- H  
ATOM   1105  HA  LEU b  68      25.039  60.058  61.576  1.00  0.00      gt3- H  
ATOM   1106  HB2 LEU b  68      26.126  60.679  63.797  1.00  0.00      gt3- H  
ATOM   1107  HB3 LEU b  68      27.669  60.422  62.945  1.00  0.00      gt3- H  
ATOM   1108  HG  LEU b  68      27.206  58.016  62.867  1.00  0.00      gt3- H  
ATOM   1109 HD11 LEU b  68      26.511  58.935  65.548  1.00  0.00      gt3- H  
ATOM   1110 HD12 LEU b  68      27.124  57.306  65.133  1.00  0.00      gt3- H  
ATOM   1111 HD13 LEU b  68      28.179  58.717  64.872  1.00  0.00      gt3- H  
ATOM   1112 HD21 LEU b  68      24.397  58.655  63.740  1.00  0.00      gt3- H  
ATOM   1113 HD22 LEU b  68      25.043  57.815  62.310  1.00  0.00      gt3- H  
ATOM   1114 HD23 LEU b  68      25.086  57.008  63.892  1.00  0.00      gt3- H  
ATOM   1115  N   PRO b  69      25.048  62.608  61.488  1.00  0.00      gt3- N  
ATOM   1116  CA  PRO b  69      25.088  64.090  61.399  1.00  0.00      gt3- C  
ATOM   1117  C   PRO b  69      25.785  64.624  62.662  1.00  0.00      gt3- C  
ATOM   1118  O   PRO b  69      25.693  64.002  63.730  1.00  0.00      gt3- O  
ATOM   1119  CB  PRO b  69      23.671  64.618  61.335  1.00  0.00      gt3- C  
ATOM   1120  CG  PRO b  69      22.836  63.447  60.947  1.00  0.00      gt3- C  
ATOM   1121  CD  PRO b  69      23.650  62.271  61.563  1.00  0.00      gt3- C  
ATOM   1122  HA  PRO b  69      25.673  64.388  60.529  1.00  0.00      gt3- H  
ATOM   1123  HB2 PRO b  69      23.604  65.403  60.582  1.00  0.00      gt3- H  
ATOM   1124  HB3 PRO b  69      23.463  64.997  62.336  1.00  0.00      gt3- H  
ATOM   1125  HG2 PRO b  69      22.890  63.528  59.862  1.00  0.00      gt3- H  
ATOM   1126  HG3 PRO b  69      21.811  63.441  61.319  1.00  0.00      gt3- H  
ATOM   1127  HD2 PRO b  69      23.315  62.293  62.600  1.00  0.00      gt3- H  
ATOM   1128  HD3 PRO b  69      23.425  61.375  60.984  1.00  0.00      gt3- H  
ATOM   1129  N   GLN b  70      26.348  65.813  62.621  1.00  0.00      gt3- N  
ATOM   1130  CA  GLN b  70      26.742  66.612  63.790  1.00  0.00      gt3- C  
ATOM   1131  C   GLN b  70      25.578  67.529  64.318  1.00  0.00      gt3- C  
ATOM   1132  O   GLN b  70      24.689  68.038  63.666  1.00  0.00      gt3- O  
ATOM   1133  CB  GLN b  70      27.865  67.588  63.342  1.00  0.00      gt3- C  
ATOM   1134  CG  GLN b  70      29.023  67.000  62.494  1.00  0.00      gt3- C  
ATOM   1135  CD  GLN b  70      29.876  65.945  63.265  1.00  0.00      gt3- C  
ATOM   1136  NE2 GLN b  70      31.215  65.944  63.022  1.00  0.00      gt3- N  
ATOM   1137  OE1 GLN b  70      29.345  65.118  64.042  1.00  0.00      gt3- O  
ATOM   1138  H   GLN b  70      26.309  66.377  61.784  1.00  0.00      gt3- H  
ATOM   1139  HA  GLN b  70      27.104  65.984  64.604  1.00  0.00      gt3- H  
ATOM   1140  HB2 GLN b  70      28.290  68.108  64.201  1.00  0.00      gt3- H  
ATOM   1141  HB3 GLN b  70      27.344  68.281  62.681  1.00  0.00      gt3- H  
ATOM   1142  HG2 GLN b  70      29.599  67.856  62.142  1.00  0.00      gt3- H  
ATOM   1143  HG3 GLN b  70      28.597  66.487  61.631  1.00  0.00      gt3- H  
ATOM   1144 HE21 GLN b  70      31.613  66.547  62.316  1.00  0.00      gt3- H  
ATOM   1145 HE22 GLN b  70      31.775  65.216  63.442  1.00  0.00      gt3- H  
ATOM   1146  N   ASP b  71      25.867  67.951  65.568  1.00  0.00      gt3- N  
ATOM   1147  CA  ASP b  71      25.299  69.209  66.157  1.00  0.00      gt3- C  
ATOM   1148  C   ASP b  71      26.438  70.114  66.551  1.00  0.00      gt3- C  
ATOM   1149  O   ASP b  71      27.489  69.797  67.152  1.00  0.00      gt3- O  
ATOM   1150  CB  ASP b  71      24.376  68.959  67.266  1.00  0.00      gt3- C  
ATOM   1151  CG  ASP b  71      23.523  70.165  67.590  1.00  0.00      gt3- C  
ATOM   1152  OD1 ASP b  71      24.044  71.046  68.268  1.00  0.00      gt3- O  
ATOM   1153  OD2 ASP b  71      22.329  70.283  67.112  1.00  0.00      gt3- O1-
ATOM   1154  H   ASP b  71      26.589  67.421  66.035  1.00  0.00      gt3- H  
ATOM   1155  HA  ASP b  71      24.713  69.706  65.384  1.00  0.00      gt3- H  
ATOM   1156  HB2 ASP b  71      25.019  68.677  68.099  1.00  0.00      gt3- H  
ATOM   1157  HB3 ASP b  71      23.744  68.079  67.149  1.00  0.00      gt3- H  
ATOM   1158  N   GLU b  72      26.307  71.329  66.152  1.00  0.00      gt3- N  
ATOM   1159  CA  GLU b  72      27.337  72.377  66.251  1.00  0.00      gt3- C  
ATOM   1160  C   GLU b  72      27.705  72.727  67.658  1.00  0.00      gt3- C  
ATOM   1161  O   GLU b  72      28.867  72.849  67.968  1.00  0.00      gt3- O  
ATOM   1162  CB  GLU b  72      26.963  73.688  65.507  1.00  0.00      gt3- C  
ATOM   1163  CG  GLU b  72      25.901  74.680  66.043  1.00  0.00      gt3- C  
ATOM   1164  CD  GLU b  72      24.519  74.294  66.347  1.00  0.00      gt3- C  
ATOM   1165  OE1 GLU b  72      23.776  74.896  67.153  1.00  0.00      gt3- O  
ATOM   1166  OE2 GLU b  72      24.013  73.246  65.849  1.00  0.00      gt3- O1-
ATOM   1167  H   GLU b  72      25.401  71.638  65.829  1.00  0.00      gt3- H  
ATOM   1168  HA  GLU b  72      28.255  72.004  65.797  1.00  0.00      gt3- H  
ATOM   1169  HB2 GLU b  72      26.573  73.268  64.579  1.00  0.00      gt3- H  
ATOM   1170  HB3 GLU b  72      27.899  74.208  65.303  1.00  0.00      gt3- H  
ATOM   1171  HG2 GLU b  72      25.929  75.498  65.324  1.00  0.00      gt3- H  
ATOM   1172  HG3 GLU b  72      26.395  75.068  66.934  1.00  0.00      gt3- H  
ATOM   1173  N   SER b  73      26.796  72.599  68.548  1.00  0.00      gt3- N  
ATOM   1174  CA  SER b  73      26.838  72.712  70.026  1.00  0.00      gt3- C  
ATOM   1175  C   SER b  73      27.635  71.561  70.660  1.00  0.00      gt3- C  
ATOM   1176  O   SER b  73      27.992  71.593  71.845  1.00  0.00      gt3- O  
ATOM   1177  CB  SER b  73      25.469  72.901  70.617  1.00  0.00      gt3- C  
ATOM   1178  OG  SER b  73      24.842  71.646  70.607  1.00  0.00      gt3- O  
ATOM   1179  H   SER b  73      25.924  72.295  68.138  1.00  0.00      gt3- H  
ATOM   1180  HA  SER b  73      27.454  73.567  70.303  1.00  0.00      gt3- H  
ATOM   1181  HB2 SER b  73      24.825  73.424  69.910  1.00  0.00      gt3- H  
ATOM   1182  HB3 SER b  73      25.565  73.366  71.598  1.00  0.00      gt3- H  
ATOM   1183  HG  SER b  73      24.495  71.443  69.735  1.00  0.00      gt3- H  
ATOM   1184  N   VAL b  74      27.989  70.569  69.872  1.00  0.00      gt3- N  
ATOM   1185  CA  VAL b  74      28.802  69.389  70.200  1.00  0.00      gt3- C  
ATOM   1186  C   VAL b  74      30.056  69.259  69.304  1.00  0.00      gt3- C  
ATOM   1187  O   VAL b  74      31.039  68.722  69.787  1.00  0.00      gt3- O  
ATOM   1188  CB  VAL b  74      27.933  68.134  70.112  1.00  0.00      gt3- C  
ATOM   1189  CG1 VAL b  74      28.698  66.808  70.197  1.00  0.00      gt3- C  
ATOM   1190  CG2 VAL b  74      26.941  68.209  71.271  1.00  0.00      gt3- C  
ATOM   1191  H   VAL b  74      27.625  70.478  68.935  1.00  0.00      gt3- H  
ATOM   1192  HA  VAL b  74      29.052  69.407  71.261  1.00  0.00      gt3- H  
ATOM   1193  HB  VAL b  74      27.408  68.112  69.157  1.00  0.00      gt3- H  
ATOM   1194 HG11 VAL b  74      28.077  65.922  70.062  1.00  0.00      gt3- H  
ATOM   1195 HG12 VAL b  74      29.428  66.821  69.388  1.00  0.00      gt3- H  
ATOM   1196 HG13 VAL b  74      29.192  66.486  71.114  1.00  0.00      gt3- H  
ATOM   1197 HG21 VAL b  74      26.213  68.995  71.069  1.00  0.00      gt3- H  
ATOM   1198 HG22 VAL b  74      26.406  67.274  71.440  1.00  0.00      gt3- H  
ATOM   1199 HG23 VAL b  74      27.462  68.484  72.188  1.00  0.00      gt3- H  
ATOM   1200  N   LEU b  75      30.054  69.789  68.106  1.00  0.00      gt3- N  
ATOM   1201  CA  LEU b  75      31.115  70.090  67.143  1.00  0.00      gt3- C  
ATOM   1202  C   LEU b  75      32.188  71.024  67.741  1.00  0.00      gt3- C  
ATOM   1203  O   LEU b  75      33.357  70.842  67.393  1.00  0.00      gt3- O  
ATOM   1204  CB  LEU b  75      30.562  70.675  65.849  1.00  0.00      gt3- C  
ATOM   1205  CG  LEU b  75      31.512  70.408  64.684  1.00  0.00      gt3- C  
ATOM   1206  CD1 LEU b  75      31.857  68.973  64.456  1.00  0.00      gt3- C  
ATOM   1207  CD2 LEU b  75      30.793  71.013  63.398  1.00  0.00      gt3- C  
ATOM   1208  H   LEU b  75      29.178  70.153  67.761  1.00  0.00      gt3- H  
ATOM   1209  HA  LEU b  75      31.620  69.139  66.974  1.00  0.00      gt3- H  
ATOM   1210  HB2 LEU b  75      30.426  71.749  65.978  1.00  0.00      gt3- H  
ATOM   1211  HB3 LEU b  75      29.640  70.132  65.642  1.00  0.00      gt3- H  
ATOM   1212  HG  LEU b  75      32.428  70.948  64.923  1.00  0.00      gt3- H  
ATOM   1213 HD11 LEU b  75      32.550  68.657  65.236  1.00  0.00      gt3- H  
ATOM   1214 HD12 LEU b  75      30.952  68.381  64.596  1.00  0.00      gt3- H  
ATOM   1215 HD13 LEU b  75      32.242  68.794  63.453  1.00  0.00      gt3- H  
ATOM   1216 HD21 LEU b  75      31.510  71.060  62.578  1.00  0.00      gt3- H  
ATOM   1217 HD22 LEU b  75      30.038  70.301  63.065  1.00  0.00      gt3- H  
ATOM   1218 HD23 LEU b  75      30.383  72.011  63.555  1.00  0.00      gt3- H  
ATOM   1219  N   GLN b  76      31.916  71.858  68.740  1.00  0.00      gt3- N  
ATOM   1220  CA  GLN b  76      32.889  72.756  69.346  1.00  0.00      gt3- C  
ATOM   1221  C   GLN b  76      33.661  72.008  70.410  1.00  0.00      gt3- C  
ATOM   1222  O   GLN b  76      34.459  72.629  71.111  1.00  0.00      gt3- O  
ATOM   1223  CB  GLN b  76      32.132  73.885  70.029  1.00  0.00      gt3- C  
ATOM   1224  CG  GLN b  76      31.073  73.406  71.000  1.00  0.00      gt3- C  
ATOM   1225  CD  GLN b  76      30.086  74.510  71.443  1.00  0.00      gt3- C  
ATOM   1226  NE2 GLN b  76      29.555  75.300  70.603  1.00  0.00      gt3- N  
ATOM   1227  OE1 GLN b  76      29.935  74.759  72.615  1.00  0.00      gt3- O  
ATOM   1228  H   GLN b  76      30.954  72.120  68.901  1.00  0.00      gt3- H  
ATOM   1229  HA  GLN b  76      33.615  73.029  68.580  1.00  0.00      gt3- H  
ATOM   1230  HB2 GLN b  76      31.532  74.372  69.260  1.00  0.00      gt3- H  
ATOM   1231  HB3 GLN b  76      32.799  74.638  70.449  1.00  0.00      gt3- H  
ATOM   1232  HG2 GLN b  76      31.456  73.024  71.947  1.00  0.00      gt3- H  
ATOM   1233  HG3 GLN b  76      30.507  72.644  70.465  1.00  0.00      gt3- H  
ATOM   1234 HE21 GLN b  76      28.793  75.894  70.897  1.00  0.00      gt3- H  
ATOM   1235 HE22 GLN b  76      29.865  75.263  69.643  1.00  0.00      gt3- H  
ATOM   1236  N   LEU b  77      33.484  70.699  70.597  1.00  0.00      gt3- N  
ATOM   1237  CA  LEU b  77      34.080  69.930  71.729  1.00  0.00      gt3- C  
ATOM   1238  C   LEU b  77      35.300  69.086  71.363  1.00  0.00      gt3- C  
ATOM   1239  O   LEU b  77      35.838  68.346  72.195  1.00  0.00      gt3- O  
ATOM   1240  CB  LEU b  77      32.953  69.189  72.389  1.00  0.00      gt3- C  
ATOM   1241  CG  LEU b  77      31.641  69.854  72.851  1.00  0.00      gt3- C  
ATOM   1242  CD1 LEU b  77      30.525  68.974  73.396  1.00  0.00      gt3- C  
ATOM   1243  CD2 LEU b  77      31.958  70.890  73.932  1.00  0.00      gt3- C  
ATOM   1244  H   LEU b  77      32.784  70.255  70.019  1.00  0.00      gt3- H  
ATOM   1245  HA  LEU b  77      34.521  70.632  72.436  1.00  0.00      gt3- H  
ATOM   1246  HB2 LEU b  77      33.436  68.781  73.277  1.00  0.00      gt3- H  
ATOM   1247  HB3 LEU b  77      32.851  68.316  71.745  1.00  0.00      gt3- H  
ATOM   1248  HG  LEU b  77      31.154  70.323  71.996  1.00  0.00      gt3- H  
ATOM   1249 HD11 LEU b  77      30.781  68.372  74.268  1.00  0.00      gt3- H  
ATOM   1250 HD12 LEU b  77      29.669  69.595  73.660  1.00  0.00      gt3- H  
ATOM   1251 HD13 LEU b  77      30.346  68.255  72.596  1.00  0.00      gt3- H  
ATOM   1252 HD21 LEU b  77      32.886  71.397  73.667  1.00  0.00      gt3- H  
ATOM   1253 HD22 LEU b  77      31.218  71.684  74.029  1.00  0.00      gt3- H  
ATOM   1254 HD23 LEU b  77      31.996  70.522  74.957  1.00  0.00      gt3- H  
ATOM   1255  N   LEU b  78      35.819  69.233  70.194  1.00  0.00      gt3- N  
ATOM   1256  CA  LEU b  78      36.984  68.459  69.698  1.00  0.00      gt3- C  
ATOM   1257  C   LEU b  78      38.292  68.775  70.381  1.00  0.00      gt3- C  
ATOM   1258  O   LEU b  78      39.249  68.019  70.214  1.00  0.00      gt3- O  
ATOM   1259  CB  LEU b  78      37.116  68.784  68.232  1.00  0.00      gt3- C  
ATOM   1260  CG  LEU b  78      35.976  68.185  67.326  1.00  0.00      gt3- C  
ATOM   1261  CD1 LEU b  78      36.041  69.104  66.032  1.00  0.00      gt3- C  
ATOM   1262  CD2 LEU b  78      36.136  66.658  67.030  1.00  0.00      gt3- C  
ATOM   1263  H   LEU b  78      35.331  69.815  69.528  1.00  0.00      gt3- H  
ATOM   1264  HA  LEU b  78      36.653  67.423  69.775  1.00  0.00      gt3- H  
ATOM   1265  HB2 LEU b  78      38.073  68.360  67.927  1.00  0.00      gt3- H  
ATOM   1266  HB3 LEU b  78      37.280  69.857  68.134  1.00  0.00      gt3- H  
ATOM   1267  HG  LEU b  78      35.025  68.420  67.803  1.00  0.00      gt3- H  
ATOM   1268 HD11 LEU b  78      35.162  68.890  65.423  1.00  0.00      gt3- H  
ATOM   1269 HD12 LEU b  78      36.088  70.181  66.196  1.00  0.00      gt3- H  
ATOM   1270 HD13 LEU b  78      36.860  68.776  65.391  1.00  0.00      gt3- H  
ATOM   1271 HD21 LEU b  78      36.154  66.065  67.945  1.00  0.00      gt3- H  
ATOM   1272 HD22 LEU b  78      35.271  66.329  66.455  1.00  0.00      gt3- H  
ATOM   1273 HD23 LEU b  78      36.933  66.483  66.308  1.00  0.00      gt3- H  
ATOM   1274  N   LYS b  79      38.432  69.926  71.089  1.00  0.00      gt3- N  
ATOM   1275  CA  LYS b  79      39.581  70.356  71.907  1.00  0.00      gt3- C  
ATOM   1276  C   LYS b  79      39.800  69.524  73.170  1.00  0.00      gt3- C  
ATOM   1277  O   LYS b  79      40.937  69.398  73.682  1.00  0.00      gt3- O  
ATOM   1278  CB  LYS b  79      39.525  71.868  72.179  1.00  0.00      gt3- C  
ATOM   1279  CG  LYS b  79      38.230  72.311  72.908  1.00  0.00      gt3- C  
ATOM   1280  CD  LYS b  79      38.183  73.838  73.112  1.00  0.00      gt3- C  
ATOM   1281  CE  LYS b  79      37.926  74.710  71.864  1.00  0.00      gt3- C  
ATOM   1282  NZ  LYS b  79      36.589  74.667  71.207  1.00  0.00      gt3- N1+
ATOM   1283  H   LYS b  79      37.558  70.425  71.161  1.00  0.00      gt3- H  
ATOM   1284  HA  LYS b  79      40.408  70.298  71.200  1.00  0.00      gt3- H  
ATOM   1285  HB2 LYS b  79      39.601  72.397  71.229  1.00  0.00      gt3- H  
ATOM   1286  HB3 LYS b  79      40.400  72.162  72.760  1.00  0.00      gt3- H  
ATOM   1287  HG2 LYS b  79      38.160  71.922  73.924  1.00  0.00      gt3- H  
ATOM   1288  HG3 LYS b  79      37.346  72.032  72.335  1.00  0.00      gt3- H  
ATOM   1289  HD2 LYS b  79      39.117  74.028  73.643  1.00  0.00      gt3- H  
ATOM   1290  HD3 LYS b  79      37.399  74.203  73.775  1.00  0.00      gt3- H  
ATOM   1291  HE2 LYS b  79      38.701  74.410  71.158  1.00  0.00      gt3- H  
ATOM   1292  HE3 LYS b  79      38.200  75.742  72.080  1.00  0.00      gt3- H  
ATOM   1293  HZ1 LYS b  79      36.558  75.240  70.375  1.00  0.00      gt3- H  
ATOM   1294  HZ2 LYS b  79      36.490  73.763  70.767  1.00  0.00      gt3- H  
ATOM   1295  HZ3 LYS b  79      35.801  74.753  71.832  1.00  0.00      gt3- H  
ATOM   1296  N   GLY b  80      38.700  68.912  73.648  1.00  0.00      gt3- N  
ATOM   1297  CA  GLY b  80      38.732  68.001  74.757  1.00  0.00      gt3- C  
ATOM   1298  C   GLY b  80      39.337  66.663  74.286  1.00  0.00      gt3- C  
ATOM   1299  O   GLY b  80      39.790  66.486  73.178  1.00  0.00      gt3- O  
ATOM   1300  H   GLY b  80      37.767  69.143  73.336  1.00  0.00      gt3- H  
ATOM   1301  HA2 GLY b  80      37.734  67.806  75.150  1.00  0.00      gt3- H  
ATOM   1302  HA3 GLY b  80      39.474  68.305  75.496  1.00  0.00      gt3- H  
ATOM   1303  N   ASN b  81      39.325  65.741  75.291  1.00  0.00      gt3- N  
ATOM   1304  CA  ASN b  81      39.874  64.368  75.185  1.00  0.00      gt3- C  
ATOM   1305  C   ASN b  81      39.083  63.400  74.219  1.00  0.00      gt3- C  
ATOM   1306  O   ASN b  81      39.502  62.244  74.106  1.00  0.00      gt3- O  
ATOM   1307  CB  ASN b  81      39.854  63.618  76.564  1.00  0.00      gt3- C  
ATOM   1308  CG  ASN b  81      40.792  64.212  77.689  1.00  0.00      gt3- C  
ATOM   1309  ND2 ASN b  81      40.286  64.414  78.842  1.00  0.00      gt3- N  
ATOM   1310  OD1 ASN b  81      41.982  64.378  77.462  1.00  0.00      gt3- O  
ATOM   1311  H   ASN b  81      38.978  66.040  76.191  1.00  0.00      gt3- H  
ATOM   1312  HA  ASN b  81      40.902  64.474  74.837  1.00  0.00      gt3- H  
ATOM   1313  HB2 ASN b  81      40.161  62.572  76.536  1.00  0.00      gt3- H  
ATOM   1314  HB3 ASN b  81      38.829  63.673  76.930  1.00  0.00      gt3- H  
ATOM   1315 HD21 ASN b  81      39.303  64.216  78.960  1.00  0.00      gt3- H  
ATOM   1316 HD22 ASN b  81      40.845  64.746  79.615  1.00  0.00      gt3- H  
ATOM   1317  N   ILE b  82      37.937  63.772  73.587  1.00  0.00      gt3- N  
ATOM   1318  CA  ILE b  82      37.051  62.991  72.691  1.00  0.00      gt3- C  
ATOM   1319  C   ILE b  82      36.190  61.938  73.349  1.00  0.00      gt3- C  
ATOM   1320  O   ILE b  82      34.962  61.906  73.182  1.00  0.00      gt3- O  
ATOM   1321  CB  ILE b  82      37.822  62.420  71.370  1.00  0.00      gt3- C  
ATOM   1322  CG1 ILE b  82      38.465  63.587  70.595  1.00  0.00      gt3- C  
ATOM   1323  CG2 ILE b  82      37.050  61.315  70.566  1.00  0.00      gt3- C  
ATOM   1324  CD1 ILE b  82      37.469  64.569  69.959  1.00  0.00      gt3- C  
ATOM   1325  H   ILE b  82      37.724  64.735  73.805  1.00  0.00      gt3- H  
ATOM   1326  HA  ILE b  82      36.460  63.849  72.369  1.00  0.00      gt3- H  
ATOM   1327  HB  ILE b  82      38.647  61.882  71.836  1.00  0.00      gt3- H  
ATOM   1328 HG12 ILE b  82      38.975  63.101  69.764  1.00  0.00      gt3- H  
ATOM   1329 HG13 ILE b  82      39.176  64.185  71.167  1.00  0.00      gt3- H  
ATOM   1330 HG21 ILE b  82      37.744  60.711  69.981  1.00  0.00      gt3- H  
ATOM   1331 HG22 ILE b  82      36.540  60.640  71.253  1.00  0.00      gt3- H  
ATOM   1332 HG23 ILE b  82      36.342  61.777  69.877  1.00  0.00      gt3- H  
ATOM   1333 HD11 ILE b  82      38.014  65.082  69.167  1.00  0.00      gt3- H  
ATOM   1334 HD12 ILE b  82      36.605  64.060  69.531  1.00  0.00      gt3- H  
ATOM   1335 HD13 ILE b  82      37.132  65.283  70.710  1.00  0.00      gt3- H  
ATOM   1336  N   PHE b  83      36.760  60.964  74.115  1.00  0.00      gt3- N  
ATOM   1337  CA  PHE b  83      35.932  59.971  74.871  1.00  0.00      gt3- C  
ATOM   1338  C   PHE b  83      35.109  60.585  75.982  1.00  0.00      gt3- C  
ATOM   1339  O   PHE b  83      34.197  59.999  76.490  1.00  0.00      gt3- O  
ATOM   1340  CB  PHE b  83      36.781  58.838  75.381  1.00  0.00      gt3- C  
ATOM   1341  CG  PHE b  83      37.765  59.209  76.450  1.00  0.00      gt3- C  
ATOM   1342  CD1 PHE b  83      39.114  59.259  76.111  1.00  0.00      gt3- C  
ATOM   1343  CD2 PHE b  83      37.430  59.188  77.849  1.00  0.00      gt3- C  
ATOM   1344  CE1 PHE b  83      40.128  59.445  77.080  1.00  0.00      gt3- C  
ATOM   1345  CE2 PHE b  83      38.432  59.244  78.835  1.00  0.00      gt3- C  
ATOM   1346  CZ  PHE b  83      39.815  59.393  78.430  1.00  0.00      gt3- C  
ATOM   1347  H   PHE b  83      37.766  60.914  74.189  1.00  0.00      gt3- H  
ATOM   1348  HA  PHE b  83      35.260  59.496  74.156  1.00  0.00      gt3- H  
ATOM   1349  HB2 PHE b  83      37.235  58.370  74.508  1.00  0.00      gt3- H  
ATOM   1350  HB3 PHE b  83      36.095  58.134  75.854  1.00  0.00      gt3- H  
ATOM   1351  HD1 PHE b  83      39.483  59.176  75.100  1.00  0.00      gt3- H  
ATOM   1352  HD2 PHE b  83      36.424  59.035  78.210  1.00  0.00      gt3- H  
ATOM   1353  HE1 PHE b  83      41.147  59.442  76.722  1.00  0.00      gt3- H  
ATOM   1354  HE2 PHE b  83      38.112  59.295  79.865  1.00  0.00      gt3- H  
ATOM   1355  HZ  PHE b  83      40.562  59.523  79.199  1.00  0.00      gt3- H  
ATOM   1356  N   SER b  84      35.479  61.763  76.502  1.00  0.00      gt3- N  
ATOM   1357  CA  SER b  84      34.911  62.487  77.695  1.00  0.00      gt3- C  
ATOM   1358  C   SER b  84      33.739  63.442  77.440  1.00  0.00      gt3- C  
ATOM   1359  O   SER b  84      33.057  63.766  78.432  1.00  0.00      gt3- O  
ATOM   1360  CB  SER b  84      35.934  63.500  78.135  1.00  0.00      gt3- C  
ATOM   1361  OG  SER b  84      36.386  64.408  77.110  1.00  0.00      gt3- O  
ATOM   1362  H   SER b  84      36.254  62.230  76.054  1.00  0.00      gt3- H  
ATOM   1363  HA  SER b  84      34.717  61.767  78.490  1.00  0.00      gt3- H  
ATOM   1364  HB2 SER b  84      36.796  62.944  78.503  1.00  0.00      gt3- H  
ATOM   1365  HB3 SER b  84      35.542  64.089  78.964  1.00  0.00      gt3- H  
ATOM   1366  HG  SER b  84      36.603  65.265  77.484  1.00  0.00      gt3- H  
ATOM   1367  N   SER b  85      33.470  63.935  76.168  1.00  0.00      gt3- N  
ATOM   1368  CA  SER b  85      32.305  64.776  75.832  1.00  0.00      gt3- C  
ATOM   1369  C   SER b  85      31.785  64.657  74.439  1.00  0.00      gt3- C  
ATOM   1370  O   SER b  85      30.613  64.417  74.180  1.00  0.00      gt3- O  
ATOM   1371  CB  SER b  85      32.655  66.219  76.204  1.00  0.00      gt3- C  
ATOM   1372  OG  SER b  85      33.672  66.759  75.337  1.00  0.00      gt3- O  
ATOM   1373  H   SER b  85      34.177  63.862  75.450  1.00  0.00      gt3- H  
ATOM   1374  HA  SER b  85      31.533  64.611  76.584  1.00  0.00      gt3- H  
ATOM   1375  HB2 SER b  85      32.930  66.129  77.255  1.00  0.00      gt3- H  
ATOM   1376  HB3 SER b  85      31.805  66.902  76.178  1.00  0.00      gt3- H  
ATOM   1377  HG  SER b  85      34.043  67.565  75.704  1.00  0.00      gt3- H  
ATOM   1378  N   PHE b  86      32.694  64.648  73.416  1.00  0.00      gt3- N  
ATOM   1379  CA  PHE b  86      32.385  64.601  71.994  1.00  0.00      gt3- C  
ATOM   1380  C   PHE b  86      31.736  63.277  71.518  1.00  0.00      gt3- C  
ATOM   1381  O   PHE b  86      30.735  63.358  70.848  1.00  0.00      gt3- O  
ATOM   1382  CB  PHE b  86      33.634  64.894  71.139  1.00  0.00      gt3- C  
ATOM   1383  CG  PHE b  86      33.423  64.882  69.664  1.00  0.00      gt3- C  
ATOM   1384  CD1 PHE b  86      32.972  66.064  69.039  1.00  0.00      gt3- C  
ATOM   1385  CD2 PHE b  86      33.489  63.684  69.006  1.00  0.00      gt3- C  
ATOM   1386  CE1 PHE b  86      32.618  66.072  67.649  1.00  0.00      gt3- C  
ATOM   1387  CE2 PHE b  86      33.038  63.625  67.683  1.00  0.00      gt3- C  
ATOM   1388  CZ  PHE b  86      32.615  64.808  67.002  1.00  0.00      gt3- C  
ATOM   1389  H   PHE b  86      33.674  64.829  73.584  1.00  0.00      gt3- H  
ATOM   1390  HA  PHE b  86      31.589  65.280  71.687  1.00  0.00      gt3- H  
ATOM   1391  HB2 PHE b  86      34.406  64.251  71.564  1.00  0.00      gt3- H  
ATOM   1392  HB3 PHE b  86      33.940  65.916  71.363  1.00  0.00      gt3- H  
ATOM   1393  HD1 PHE b  86      32.885  66.948  69.653  1.00  0.00      gt3- H  
ATOM   1394  HD2 PHE b  86      33.903  62.764  69.392  1.00  0.00      gt3- H  
ATOM   1395  HE1 PHE b  86      32.281  66.937  67.098  1.00  0.00      gt3- H  
ATOM   1396  HE2 PHE b  86      32.898  62.676  67.187  1.00  0.00      gt3- H  
ATOM   1397  HZ  PHE b  86      32.252  64.628  66.001  1.00  0.00      gt3- H  
ATOM   1398  N   ILE b  87      32.166  62.088  72.050  1.00  0.00      gt3- N  
ATOM   1399  CA  ILE b  87      31.560  60.860  71.662  1.00  0.00      gt3- C  
ATOM   1400  C   ILE b  87      30.206  60.637  72.331  1.00  0.00      gt3- C  
ATOM   1401  O   ILE b  87      29.196  60.470  71.639  1.00  0.00      gt3- O  
ATOM   1402  CB  ILE b  87      32.465  59.639  71.755  1.00  0.00      gt3- C  
ATOM   1403  CG1 ILE b  87      33.598  59.724  70.755  1.00  0.00      gt3- C  
ATOM   1404  CG2 ILE b  87      31.822  58.326  71.803  1.00  0.00      gt3- C  
ATOM   1405  CD1 ILE b  87      34.616  58.541  70.798  1.00  0.00      gt3- C  
ATOM   1406  H   ILE b  87      33.137  62.045  72.322  1.00  0.00      gt3- H  
ATOM   1407  HA  ILE b  87      31.279  60.946  70.612  1.00  0.00      gt3- H  
ATOM   1408  HB  ILE b  87      32.923  59.785  72.733  1.00  0.00      gt3- H  
ATOM   1409 HG12 ILE b  87      34.035  60.712  70.903  1.00  0.00      gt3- H  
ATOM   1410 HG13 ILE b  87      33.141  59.685  69.766  1.00  0.00      gt3- H  
ATOM   1411 HG21 ILE b  87      31.234  58.291  70.885  1.00  0.00      gt3- H  
ATOM   1412 HG22 ILE b  87      32.475  57.457  71.884  1.00  0.00      gt3- H  
ATOM   1413 HG23 ILE b  87      31.101  58.350  72.620  1.00  0.00      gt3- H  
ATOM   1414 HD11 ILE b  87      34.949  58.354  71.820  1.00  0.00      gt3- H  
ATOM   1415 HD12 ILE b  87      34.153  57.583  70.561  1.00  0.00      gt3- H  
ATOM   1416 HD13 ILE b  87      35.425  58.888  70.155  1.00  0.00      gt3- H  
ATOM   1417  N   PRO b  88      30.041  60.854  73.689  1.00  0.00      gt3- N  
ATOM   1418  CA  PRO b  88      28.673  60.839  74.387  1.00  0.00      gt3- C  
ATOM   1419  C   PRO b  88      27.759  61.910  73.771  1.00  0.00      gt3- C  
ATOM   1420  O   PRO b  88      26.608  61.628  73.617  1.00  0.00      gt3- O  
ATOM   1421  CB  PRO b  88      29.002  61.076  75.883  1.00  0.00      gt3- C  
ATOM   1422  CG  PRO b  88      30.438  60.714  76.078  1.00  0.00      gt3- C  
ATOM   1423  CD  PRO b  88      31.078  60.930  74.720  1.00  0.00      gt3- C  
ATOM   1424  HA  PRO b  88      28.222  59.856  74.250  1.00  0.00      gt3- H  
ATOM   1425  HB2 PRO b  88      28.357  60.406  76.451  1.00  0.00      gt3- H  
ATOM   1426  HB3 PRO b  88      28.876  62.116  76.186  1.00  0.00      gt3- H  
ATOM   1427  HG2 PRO b  88      30.552  59.655  76.311  1.00  0.00      gt3- H  
ATOM   1428  HG3 PRO b  88      30.948  61.316  76.829  1.00  0.00      gt3- H  
ATOM   1429  HD2 PRO b  88      31.593  61.884  74.609  1.00  0.00      gt3- H  
ATOM   1430  HD3 PRO b  88      31.813  60.150  74.522  1.00  0.00      gt3- H  
ATOM   1431  N   GLY b  89      28.309  62.977  73.241  1.00  0.00      gt3- N  
ATOM   1432  CA  GLY b  89      27.517  64.023  72.664  1.00  0.00      gt3- C  
ATOM   1433  C   GLY b  89      26.649  63.599  71.457  1.00  0.00      gt3- C  
ATOM   1434  O   GLY b  89      25.679  64.278  71.105  1.00  0.00      gt3- O  
ATOM   1435  H   GLY b  89      29.283  63.100  73.476  1.00  0.00      gt3- H  
ATOM   1436  HA2 GLY b  89      28.153  64.857  72.367  1.00  0.00      gt3- H  
ATOM   1437  HA3 GLY b  89      26.742  64.328  73.366  1.00  0.00      gt3- H  
ATOM   1438  N   HIP b  90      27.034  62.501  70.767  1.00  0.00      gt3- N  
ATOM   1439  CA  HIP b  90      26.345  61.963  69.598  1.00  0.00      gt3- C  
ATOM   1440  C   HIP b  90      25.258  60.899  70.011  1.00  0.00      gt3- C  
ATOM   1441  O   HIP b  90      24.716  60.317  69.060  1.00  0.00      gt3- O  
ATOM   1442  CB  HIP b  90      27.455  61.571  68.617  1.00  0.00      gt3- C  
ATOM   1443  CG  HIP b  90      28.185  62.637  67.970  1.00  0.00      gt3- C  
ATOM   1444  CD2 HIP b  90      27.923  63.091  66.697  1.00  0.00      gt3- C  
ATOM   1445  ND1 HIP b  90      29.148  63.511  68.541  1.00  0.00      gt3- N1+
ATOM   1446  CE1 HIP b  90      29.404  64.507  67.623  1.00  0.00      gt3- C  
ATOM   1447  NE2 HIP b  90      28.736  64.211  66.487  1.00  0.00      gt3- N  
ATOM   1448  H   HIP b  90      27.950  62.157  71.017  1.00  0.00      gt3- H  
ATOM   1449  HA  HIP b  90      25.860  62.759  69.034  1.00  0.00      gt3- H  
ATOM   1450  HB2 HIP b  90      26.981  60.997  67.821  1.00  0.00      gt3- H  
ATOM   1451  HB3 HIP b  90      28.173  60.935  69.135  1.00  0.00      gt3- H  
ATOM   1452  HD1 HIP b  90      29.369  63.565  69.525  1.00  0.00      gt3- H  
ATOM   1453  HD2 HIP b  90      27.219  62.760  65.948  1.00  0.00      gt3- H  
ATOM   1454  HE1 HIP b  90      30.059  65.348  67.794  1.00  0.00      gt3- H  
ATOM   1455  HE2 HIP b  90      28.735  64.842  65.699  1.00  0.00      gt3- H  
ATOM   1456  N   LYS b  91      25.047  60.530  71.246  1.00  0.00      gt3- N  
ATOM   1457  CA  LYS b  91      24.025  59.450  71.611  1.00  0.00      gt3- C  
ATOM   1458  C   LYS b  91      22.665  59.773  71.010  1.00  0.00      gt3- C  
ATOM   1459  O   LYS b  91      22.145  58.784  70.426  1.00  0.00      gt3- O  
ATOM   1460  CB  LYS b  91      23.828  59.303  73.130  1.00  0.00      gt3- C  
ATOM   1461  CG  LYS b  91      25.037  58.480  73.710  1.00  0.00      gt3- C  
ATOM   1462  CD  LYS b  91      25.002  58.509  75.290  1.00  0.00      gt3- C  
ATOM   1463  CE  LYS b  91      25.407  59.803  76.024  1.00  0.00      gt3- C  
ATOM   1464  NZ  LYS b  91      25.277  59.604  77.544  1.00  0.00      gt3- N1+
ATOM   1465  H   LYS b  91      25.495  61.152  71.903  1.00  0.00      gt3- H  
ATOM   1466  HA  LYS b  91      24.316  58.455  71.275  1.00  0.00      gt3- H  
ATOM   1467  HB2 LYS b  91      22.856  58.844  73.313  1.00  0.00      gt3- H  
ATOM   1468  HB3 LYS b  91      23.816  60.356  73.412  1.00  0.00      gt3- H  
ATOM   1469  HG2 LYS b  91      25.940  59.025  73.436  1.00  0.00      gt3- H  
ATOM   1470  HG3 LYS b  91      25.029  57.426  73.433  1.00  0.00      gt3- H  
ATOM   1471  HD2 LYS b  91      25.748  57.804  75.655  1.00  0.00      gt3- H  
ATOM   1472  HD3 LYS b  91      24.042  58.140  75.649  1.00  0.00      gt3- H  
ATOM   1473  HE2 LYS b  91      24.902  60.675  75.607  1.00  0.00      gt3- H  
ATOM   1474  HE3 LYS b  91      26.473  59.851  75.801  1.00  0.00      gt3- H  
ATOM   1475  HZ1 LYS b  91      25.536  60.402  78.106  1.00  0.00      gt3- H  
ATOM   1476  HZ2 LYS b  91      24.275  59.512  77.629  1.00  0.00      gt3- H  
ATOM   1477  HZ3 LYS b  91      25.795  58.838  77.951  1.00  0.00      gt3- H  
ATOM   1478  N   PRO b  92      22.094  60.988  70.913  1.00  0.00      gt3- N  
ATOM   1479  CA  PRO b  92      20.900  61.236  70.119  1.00  0.00      gt3- C  
ATOM   1480  C   PRO b  92      20.998  60.781  68.665  1.00  0.00      gt3- C  
ATOM   1481  O   PRO b  92      20.188  60.002  68.210  1.00  0.00      gt3- O  
ATOM   1482  CB  PRO b  92      20.586  62.742  70.436  1.00  0.00      gt3- C  
ATOM   1483  CG  PRO b  92      21.301  63.057  71.712  1.00  0.00      gt3- C  
ATOM   1484  CD  PRO b  92      22.529  62.231  71.576  1.00  0.00      gt3- C  
ATOM   1485  HA  PRO b  92      20.096  60.607  70.501  1.00  0.00      gt3- H  
ATOM   1486  HB2 PRO b  92      19.535  63.027  70.390  1.00  0.00      gt3- H  
ATOM   1487  HB3 PRO b  92      21.019  63.357  69.647  1.00  0.00      gt3- H  
ATOM   1488  HG2 PRO b  92      20.658  62.773  72.545  1.00  0.00      gt3- H  
ATOM   1489  HG3 PRO b  92      21.475  64.110  71.934  1.00  0.00      gt3- H  
ATOM   1490  HD2 PRO b  92      23.232  62.833  71.002  1.00  0.00      gt3- H  
ATOM   1491  HD3 PRO b  92      23.034  62.133  72.537  1.00  0.00      gt3- H  
ATOM   1492  N   ALA b  93      21.957  61.209  67.809  1.00  0.00      gt3- N  
ATOM   1493  CA  ALA b  93      22.129  60.833  66.357  1.00  0.00      gt3- C  
ATOM   1494  C   ALA b  93      22.339  59.302  66.180  1.00  0.00      gt3- C  
ATOM   1495  O   ALA b  93      21.805  58.711  65.233  1.00  0.00      gt3- O  
ATOM   1496  CB  ALA b  93      23.407  61.584  65.824  1.00  0.00      gt3- C  
ATOM   1497  H   ALA b  93      22.372  62.042  68.201  1.00  0.00      gt3- H  
ATOM   1498  HA  ALA b  93      21.231  61.244  65.896  1.00  0.00      gt3- H  
ATOM   1499  HB1 ALA b  93      24.238  60.941  66.112  1.00  0.00      gt3- H  
ATOM   1500  HB2 ALA b  93      23.339  61.362  64.759  1.00  0.00      gt3- H  
ATOM   1501  HB3 ALA b  93      23.525  62.656  65.981  1.00  0.00      gt3- H  
ATOM   1502  N   VAL b  94      23.078  58.689  67.098  1.00  0.00      gt3- N  
ATOM   1503  CA  VAL b  94      23.333  57.224  67.091  1.00  0.00      gt3- C  
ATOM   1504  C   VAL b  94      22.000  56.509  67.425  1.00  0.00      gt3- C  
ATOM   1505  O   VAL b  94      21.729  55.563  66.707  1.00  0.00      gt3- O  
ATOM   1506  CB  VAL b  94      24.285  56.909  68.193  1.00  0.00      gt3- C  
ATOM   1507  CG1 VAL b  94      24.346  55.439  68.505  1.00  0.00      gt3- C  
ATOM   1508  CG2 VAL b  94      25.715  57.387  67.752  1.00  0.00      gt3- C  
ATOM   1509  H   VAL b  94      23.515  59.282  67.788  1.00  0.00      gt3- H  
ATOM   1510  HA  VAL b  94      23.574  56.901  66.078  1.00  0.00      gt3- H  
ATOM   1511  HB  VAL b  94      23.998  57.431  69.105  1.00  0.00      gt3- H  
ATOM   1512 HG11 VAL b  94      24.983  55.328  69.383  1.00  0.00      gt3- H  
ATOM   1513 HG12 VAL b  94      23.335  55.076  68.688  1.00  0.00      gt3- H  
ATOM   1514 HG13 VAL b  94      24.769  54.889  67.664  1.00  0.00      gt3- H  
ATOM   1515 HG21 VAL b  94      26.309  57.503  68.658  1.00  0.00      gt3- H  
ATOM   1516 HG22 VAL b  94      25.960  56.699  66.943  1.00  0.00      gt3- H  
ATOM   1517 HG23 VAL b  94      25.567  58.378  67.323  1.00  0.00      gt3- H  
ATOM   1518  N   ARG b  95      21.312  56.933  68.545  1.00  0.00      gt3- N  
ATOM   1519  CA  ARG b  95      20.020  56.456  68.908  1.00  0.00      gt3- C  
ATOM   1520  C   ARG b  95      19.083  56.508  67.626  1.00  0.00      gt3- C  
ATOM   1521  O   ARG b  95      18.590  55.452  67.231  1.00  0.00      gt3- O  
ATOM   1522  CB  ARG b  95      19.453  57.185  70.089  1.00  0.00      gt3- C  
ATOM   1523  CG  ARG b  95      18.095  56.488  70.326  1.00  0.00      gt3- C  
ATOM   1524  CD  ARG b  95      17.483  56.914  71.589  1.00  0.00      gt3- C  
ATOM   1525  NE  ARG b  95      17.067  58.264  71.520  1.00  0.00      gt3- N  
ATOM   1526  CZ  ARG b  95      16.854  59.079  72.498  1.00  0.00      gt3- C  
ATOM   1527  NH1 ARG b  95      16.766  58.778  73.757  1.00  0.00      gt3- N  
ATOM   1528  NH2 ARG b  95      16.549  60.307  72.240  1.00  0.00      gt3- N1+
ATOM   1529  H   ARG b  95      21.745  57.606  69.161  1.00  0.00      gt3- H  
ATOM   1530  HA  ARG b  95      20.064  55.400  69.174  1.00  0.00      gt3- H  
ATOM   1531  HB2 ARG b  95      19.323  58.247  69.880  1.00  0.00      gt3- H  
ATOM   1532  HB3 ARG b  95      20.087  57.213  70.976  1.00  0.00      gt3- H  
ATOM   1533  HG2 ARG b  95      18.217  55.404  70.322  1.00  0.00      gt3- H  
ATOM   1534  HG3 ARG b  95      17.351  56.813  69.600  1.00  0.00      gt3- H  
ATOM   1535  HD2 ARG b  95      18.147  56.878  72.453  1.00  0.00      gt3- H  
ATOM   1536  HD3 ARG b  95      16.596  56.303  71.758  1.00  0.00      gt3- H  
ATOM   1537  HE  ARG b  95      17.017  58.660  70.592  1.00  0.00      gt3- H  
ATOM   1538 HH11 ARG b  95      16.575  59.549  74.381  1.00  0.00      gt3- H  
ATOM   1539 HH12 ARG b  95      16.932  57.834  74.075  1.00  0.00      gt3- H  
ATOM   1540 HH21 ARG b  95      16.349  60.830  73.081  1.00  0.00      gt3- H  
ATOM   1541 HH22 ARG b  95      16.416  60.558  71.271  1.00  0.00      gt3- H  
ATOM   1542  N   ASP b  96      18.984  57.603  66.927  1.00  0.00      gt3- N  
ATOM   1543  CA  ASP b  96      18.230  57.739  65.667  1.00  0.00      gt3- C  
ATOM   1544  C   ASP b  96      18.708  56.731  64.596  1.00  0.00      gt3- C  
ATOM   1545  O   ASP b  96      17.918  56.285  63.847  1.00  0.00      gt3- O  
ATOM   1546  CB  ASP b  96      18.221  59.178  65.083  1.00  0.00      gt3- C  
ATOM   1547  CG  ASP b  96      17.378  60.161  65.975  1.00  0.00      gt3- C  
ATOM   1548  OD1 ASP b  96      16.536  59.723  66.753  1.00  0.00      gt3- O  
ATOM   1549  OD2 ASP b  96      17.524  61.421  65.834  1.00  0.00      gt3- O1-
ATOM   1550  H   ASP b  96      19.363  58.471  67.277  1.00  0.00      gt3- H  
ATOM   1551  HA  ASP b  96      17.214  57.466  65.951  1.00  0.00      gt3- H  
ATOM   1552  HB2 ASP b  96      17.649  59.083  64.160  1.00  0.00      gt3- H  
ATOM   1553  HB3 ASP b  96      19.191  59.578  64.788  1.00  0.00      gt3- H  
ATOM   1554  N   ALA b  97      20.018  56.395  64.530  1.00  0.00      gt3- N  
ATOM   1555  CA  ALA b  97      20.532  55.530  63.413  1.00  0.00      gt3- C  
ATOM   1556  C   ALA b  97      20.126  54.133  63.642  1.00  0.00      gt3- C  
ATOM   1557  O   ALA b  97      19.600  53.398  62.751  1.00  0.00      gt3- O  
ATOM   1558  CB  ALA b  97      22.052  55.696  63.366  1.00  0.00      gt3- C  
ATOM   1559  H   ALA b  97      20.697  56.765  65.179  1.00  0.00      gt3- H  
ATOM   1560  HA  ALA b  97      20.075  55.804  62.462  1.00  0.00      gt3- H  
ATOM   1561  HB1 ALA b  97      22.301  55.403  62.346  1.00  0.00      gt3- H  
ATOM   1562  HB2 ALA b  97      22.324  56.751  63.405  1.00  0.00      gt3- H  
ATOM   1563  HB3 ALA b  97      22.599  55.018  64.022  1.00  0.00      gt3- H  
ATOM   1564  N   VAL b  98      20.286  53.595  64.858  1.00  0.00      gt3- N  
ATOM   1565  CA  VAL b  98      20.015  52.173  65.224  1.00  0.00      gt3- C  
ATOM   1566  C   VAL b  98      18.537  51.943  65.313  1.00  0.00      gt3- C  
ATOM   1567  O   VAL b  98      18.132  50.846  64.878  1.00  0.00      gt3- O  
ATOM   1568  CB  VAL b  98      20.718  51.751  66.551  1.00  0.00      gt3- C  
ATOM   1569  CG1 VAL b  98      20.491  50.213  66.877  1.00  0.00      gt3- C  
ATOM   1570  CG2 VAL b  98      22.197  51.876  66.384  1.00  0.00      gt3- C  
ATOM   1571  H   VAL b  98      20.646  54.177  65.602  1.00  0.00      gt3- H  
ATOM   1572  HA  VAL b  98      20.487  51.526  64.485  1.00  0.00      gt3- H  
ATOM   1573  HB  VAL b  98      20.427  52.288  67.454  1.00  0.00      gt3- H  
ATOM   1574 HG11 VAL b  98      20.915  49.533  66.137  1.00  0.00      gt3- H  
ATOM   1575 HG12 VAL b  98      21.129  49.984  67.731  1.00  0.00      gt3- H  
ATOM   1576 HG13 VAL b  98      19.462  49.993  67.159  1.00  0.00      gt3- H  
ATOM   1577 HG21 VAL b  98      22.511  52.913  66.265  1.00  0.00      gt3- H  
ATOM   1578 HG22 VAL b  98      22.776  51.412  67.183  1.00  0.00      gt3- H  
ATOM   1579 HG23 VAL b  98      22.467  51.364  65.461  1.00  0.00      gt3- H  
ATOM   1580  N   ALA b  99      17.744  52.944  65.751  1.00  0.00      gt3- N  
ATOM   1581  CA  ALA b  99      16.319  52.971  65.515  1.00  0.00      gt3- C  
ATOM   1582  C   ALA b  99      15.912  52.844  64.027  1.00  0.00      gt3- C  
ATOM   1583  O   ALA b  99      14.789  52.343  63.768  1.00  0.00      gt3- O  
ATOM   1584  CB  ALA b  99      15.701  54.272  66.109  1.00  0.00      gt3- C  
ATOM   1585  H   ALA b  99      18.135  53.763  66.196  1.00  0.00      gt3- H  
ATOM   1586  HA  ALA b  99      15.997  52.115  66.108  1.00  0.00      gt3- H  
ATOM   1587  HB1 ALA b  99      16.091  55.110  65.532  1.00  0.00      gt3- H  
ATOM   1588  HB2 ALA b  99      14.620  54.276  65.968  1.00  0.00      gt3- H  
ATOM   1589  HB3 ALA b  99      15.898  54.310  67.180  1.00  0.00      gt3- H  
ATOM   1590  N   GLU b 100      16.714  53.362  63.030  1.00  0.00      gt3- N  
ATOM   1591  CA  GLU b 100      16.556  53.134  61.566  1.00  0.00      gt3- C  
ATOM   1592  C   GLU b 100      16.834  51.677  61.213  1.00  0.00      gt3- C  
ATOM   1593  O   GLU b 100      16.036  51.092  60.395  1.00  0.00      gt3- O  
ATOM   1594  CB  GLU b 100      17.247  54.154  60.676  1.00  0.00      gt3- C  
ATOM   1595  CG  GLU b 100      16.515  54.144  59.296  1.00  0.00      gt3- C  
ATOM   1596  CD  GLU b 100      17.121  55.196  58.290  1.00  0.00      gt3- C  
ATOM   1597  OE1 GLU b 100      18.297  55.502  58.332  1.00  0.00      gt3- O  
ATOM   1598  OE2 GLU b 100      16.332  55.761  57.531  1.00  0.00      gt3- O1-
ATOM   1599  H   GLU b 100      17.327  54.123  63.283  1.00  0.00      gt3- H  
ATOM   1600  HA  GLU b 100      15.477  53.075  61.419  1.00  0.00      gt3- H  
ATOM   1601  HB2 GLU b 100      18.326  54.052  60.563  1.00  0.00      gt3- H  
ATOM   1602  HB3 GLU b 100      17.055  55.173  61.011  1.00  0.00      gt3- H  
ATOM   1603  HG2 GLU b 100      15.450  54.341  59.419  1.00  0.00      gt3- H  
ATOM   1604  HG3 GLU b 100      16.602  53.185  58.786  1.00  0.00      gt3- H  
ATOM   1605  N   ILE b 101      17.860  50.982  61.851  1.00  0.00      gt3- N  
ATOM   1606  CA  ILE b 101      18.082  49.527  61.597  1.00  0.00      gt3- C  
ATOM   1607  C   ILE b 101      16.873  48.682  62.009  1.00  0.00      gt3- C  
ATOM   1608  O   ILE b 101      16.311  47.921  61.237  1.00  0.00      gt3- O  
ATOM   1609  CB  ILE b 101      19.447  49.132  62.174  1.00  0.00      gt3- C  
ATOM   1610  CG1 ILE b 101      20.669  49.877  61.627  1.00  0.00      gt3- C  
ATOM   1611  CG2 ILE b 101      19.679  47.656  62.045  1.00  0.00      gt3- C  
ATOM   1612  CD1 ILE b 101      20.837  49.809  60.107  1.00  0.00      gt3- C  
ATOM   1613  H   ILE b 101      18.395  51.505  62.529  1.00  0.00      gt3- H  
ATOM   1614  HA  ILE b 101      18.263  49.474  60.523  1.00  0.00      gt3- H  
ATOM   1615  HB  ILE b 101      19.499  49.402  63.229  1.00  0.00      gt3- H  
ATOM   1616 HG12 ILE b 101      21.591  49.432  62.002  1.00  0.00      gt3- H  
ATOM   1617 HG13 ILE b 101      20.588  50.962  61.692  1.00  0.00      gt3- H  
ATOM   1618 HG21 ILE b 101      19.700  47.330  61.006  1.00  0.00      gt3- H  
ATOM   1619 HG22 ILE b 101      20.648  47.389  62.467  1.00  0.00      gt3- H  
ATOM   1620 HG23 ILE b 101      18.900  47.027  62.474  1.00  0.00      gt3- H  
ATOM   1621 HD11 ILE b 101      21.501  48.994  59.821  1.00  0.00      gt3- H  
ATOM   1622 HD12 ILE b 101      19.912  49.670  59.547  1.00  0.00      gt3- H  
ATOM   1623 HD13 ILE b 101      21.297  50.737  59.770  1.00  0.00      gt3- H  
ATOM   1624  N   LEU b 102      16.466  48.968  63.227  1.00  0.00      gt3- N  
ATOM   1625  CA  LEU b 102      15.345  48.376  63.926  1.00  0.00      gt3- C  
ATOM   1626  C   LEU b 102      13.961  48.544  63.167  1.00  0.00      gt3- C  
ATOM   1627  O   LEU b 102      13.048  47.739  63.303  1.00  0.00      gt3- O  
ATOM   1628  CB  LEU b 102      15.325  49.150  65.285  1.00  0.00      gt3- C  
ATOM   1629  CG  LEU b 102      14.434  48.639  66.428  1.00  0.00      gt3- C  
ATOM   1630  CD1 LEU b 102      14.827  47.293  66.918  1.00  0.00      gt3- C  
ATOM   1631  CD2 LEU b 102      14.487  49.638  67.564  1.00  0.00      gt3- C  
ATOM   1632  H   LEU b 102      17.099  49.543  63.763  1.00  0.00      gt3- H  
ATOM   1633  HA  LEU b 102      15.529  47.316  64.096  1.00  0.00      gt3- H  
ATOM   1634  HB2 LEU b 102      14.962  50.157  65.081  1.00  0.00      gt3- H  
ATOM   1635  HB3 LEU b 102      16.311  49.511  65.575  1.00  0.00      gt3- H  
ATOM   1636  HG  LEU b 102      13.424  48.711  66.023  1.00  0.00      gt3- H  
ATOM   1637 HD11 LEU b 102      14.848  46.526  66.144  1.00  0.00      gt3- H  
ATOM   1638 HD12 LEU b 102      15.646  47.416  67.626  1.00  0.00      gt3- H  
ATOM   1639 HD13 LEU b 102      14.087  46.926  67.630  1.00  0.00      gt3- H  
ATOM   1640 HD21 LEU b 102      15.500  49.595  67.964  1.00  0.00      gt3- H  
ATOM   1641 HD22 LEU b 102      14.179  50.631  67.238  1.00  0.00      gt3- H  
ATOM   1642 HD23 LEU b 102      13.779  49.362  68.345  1.00  0.00      gt3- H  
ATOM   1643  N   LYS b 103      13.827  49.666  62.513  1.00  0.00      gt3- N  
ATOM   1644  CA  LYS b 103      12.652  49.904  61.509  1.00  0.00      gt3- C  
ATOM   1645  C   LYS b 103      12.858  49.144  60.184  1.00  0.00      gt3- C  
ATOM   1646  O   LYS b 103      11.835  48.584  59.706  1.00  0.00      gt3- O  
ATOM   1647  CB  LYS b 103      12.581  51.417  61.245  1.00  0.00      gt3- C  
ATOM   1648  CG  LYS b 103      11.384  51.920  60.426  1.00  0.00      gt3- C  
ATOM   1649  CD  LYS b 103      11.530  53.446  60.322  1.00  0.00      gt3- C  
ATOM   1650  CE  LYS b 103      10.174  53.939  59.875  1.00  0.00      gt3- C  
ATOM   1651  NZ  LYS b 103      10.178  55.420  59.910  1.00  0.00      gt3- N1+
ATOM   1652  H   LYS b 103      14.680  50.207  62.505  1.00  0.00      gt3- H  
ATOM   1653  HA  LYS b 103      11.748  49.525  61.985  1.00  0.00      gt3- H  
ATOM   1654  HB2 LYS b 103      13.507  51.693  60.740  1.00  0.00      gt3- H  
ATOM   1655  HB3 LYS b 103      12.631  51.849  62.244  1.00  0.00      gt3- H  
ATOM   1656  HG2 LYS b 103      10.559  51.713  61.107  1.00  0.00      gt3- H  
ATOM   1657  HG3 LYS b 103      11.208  51.529  59.424  1.00  0.00      gt3- H  
ATOM   1658  HD2 LYS b 103      12.334  53.735  59.644  1.00  0.00      gt3- H  
ATOM   1659  HD3 LYS b 103      11.795  53.892  61.281  1.00  0.00      gt3- H  
ATOM   1660  HE2 LYS b 103       9.456  53.677  60.653  1.00  0.00      gt3- H  
ATOM   1661  HE3 LYS b 103       9.886  53.638  58.868  1.00  0.00      gt3- H  
ATOM   1662  HZ1 LYS b 103      10.885  55.873  59.347  1.00  0.00      gt3- H  
ATOM   1663  HZ2 LYS b 103       9.292  55.810  59.625  1.00  0.00      gt3- H  
ATOM   1664  HZ3 LYS b 103      10.200  55.792  60.849  1.00  0.00      gt3- H  
ATOM   1665  N   SER b 104      14.072  49.112  59.656  1.00  0.00      gt3- N  
ATOM   1666  CA  SER b 104      14.382  48.536  58.309  1.00  0.00      gt3- C  
ATOM   1667  C   SER b 104      14.318  47.020  58.346  1.00  0.00      gt3- C  
ATOM   1668  O   SER b 104      13.781  46.426  57.463  1.00  0.00      gt3- O  
ATOM   1669  CB  SER b 104      15.724  49.044  57.781  1.00  0.00      gt3- C  
ATOM   1670  OG  SER b 104      15.694  49.052  56.366  1.00  0.00      gt3- O  
ATOM   1671  H   SER b 104      14.774  49.639  60.157  1.00  0.00      gt3- H  
ATOM   1672  HA  SER b 104      13.543  48.809  57.669  1.00  0.00      gt3- H  
ATOM   1673  HB2 SER b 104      16.535  48.375  58.069  1.00  0.00      gt3- H  
ATOM   1674  HB3 SER b 104      16.041  50.049  58.061  1.00  0.00      gt3- H  
ATOM   1675  HG  SER b 104      16.055  48.185  56.166  1.00  0.00      gt3- H  
ATOM   1676  N   GLU b 105      14.920  46.371  59.340  1.00  0.00      gt3- N  
ATOM   1677  CA  GLU b 105      15.051  44.883  59.430  1.00  0.00      gt3- C  
ATOM   1678  C   GLU b 105      13.741  44.180  59.951  1.00  0.00      gt3- C  
ATOM   1679  O   GLU b 105      13.413  44.280  61.127  1.00  0.00      gt3- O  
ATOM   1680  CB  GLU b 105      16.286  44.461  60.287  1.00  0.00      gt3- C  
ATOM   1681  CG  GLU b 105      17.682  44.985  59.675  1.00  0.00      gt3- C  
ATOM   1682  CD  GLU b 105      17.941  44.523  58.241  1.00  0.00      gt3- C  
ATOM   1683  OE1 GLU b 105      18.796  45.028  57.539  1.00  0.00      gt3- O  
ATOM   1684  OE2 GLU b 105      17.232  43.621  57.751  1.00  0.00      gt3- O1-
ATOM   1685  H   GLU b 105      15.417  46.937  60.013  1.00  0.00      gt3- H  
ATOM   1686  HA  GLU b 105      15.230  44.457  58.443  1.00  0.00      gt3- H  
ATOM   1687  HB2 GLU b 105      16.293  43.383  60.446  1.00  0.00      gt3- H  
ATOM   1688  HB3 GLU b 105      16.223  44.922  61.273  1.00  0.00      gt3- H  
ATOM   1689  HG2 GLU b 105      18.477  44.597  60.313  1.00  0.00      gt3- H  
ATOM   1690  HG3 GLU b 105      17.850  46.060  59.740  1.00  0.00      gt3- H  
ATOM   1691  N   SER b 106      12.929  43.548  59.054  1.00  0.00      gt3- N  
ATOM   1692  CA  SER b 106      11.652  42.919  59.290  1.00  0.00      gt3- C  
ATOM   1693  C   SER b 106      11.606  41.479  58.903  1.00  0.00      gt3- C  
ATOM   1694  O   SER b 106      10.625  40.749  59.165  1.00  0.00      gt3- O  
ATOM   1695  CB  SER b 106      10.398  43.519  58.580  1.00  0.00      gt3- C  
ATOM   1696  OG  SER b 106      10.727  43.622  57.234  1.00  0.00      gt3- O  
ATOM   1697  H   SER b 106      13.289  43.578  58.111  1.00  0.00      gt3- H  
ATOM   1698  HA  SER b 106      11.535  42.904  60.374  1.00  0.00      gt3- H  
ATOM   1699  HB2 SER b 106      10.122  44.503  58.960  1.00  0.00      gt3- H  
ATOM   1700  HB3 SER b 106       9.506  42.904  58.698  1.00  0.00      gt3- H  
ATOM   1701  HG  SER b 106      11.262  44.408  57.103  1.00  0.00      gt3- H  
ATOM   1702  N   ASP b 107      12.642  40.958  58.280  1.00  0.00      gt3- N  
ATOM   1703  CA  ASP b 107      12.956  39.517  58.117  1.00  0.00      gt3- C  
ATOM   1704  C   ASP b 107      14.116  39.054  58.930  1.00  0.00      gt3- C  
ATOM   1705  O   ASP b 107      14.143  37.776  59.268  1.00  0.00      gt3- O  
ATOM   1706  CB  ASP b 107      13.175  39.244  56.627  1.00  0.00      gt3- C  
ATOM   1707  CG  ASP b 107      11.968  39.708  55.793  1.00  0.00      gt3- C  
ATOM   1708  OD1 ASP b 107      10.753  39.307  56.052  1.00  0.00      gt3- O  
ATOM   1709  OD2 ASP b 107      12.206  40.463  54.832  1.00  0.00      gt3- O1-
ATOM   1710  H   ASP b 107      13.334  41.579  57.885  1.00  0.00      gt3- H  
ATOM   1711  HA  ASP b 107      12.134  38.853  58.385  1.00  0.00      gt3- H  
ATOM   1712  HB2 ASP b 107      13.147  38.164  56.482  1.00  0.00      gt3- H  
ATOM   1713  HB3 ASP b 107      14.098  39.701  56.270  1.00  0.00      gt3- H  
ATOM   1714  N   ILE b 108      15.079  39.892  59.200  1.00  0.00      gt3- N  
ATOM   1715  CA  ILE b 108      16.298  39.643  59.911  1.00  0.00      gt3- C  
ATOM   1716  C   ILE b 108      16.105  40.105  61.448  1.00  0.00      gt3- C  
ATOM   1717  O   ILE b 108      15.078  40.733  61.705  1.00  0.00      gt3- O  
ATOM   1718  CB  ILE b 108      17.515  40.367  59.117  1.00  0.00      gt3- C  
ATOM   1719  CG1 ILE b 108      17.619  39.712  57.709  1.00  0.00      gt3- C  
ATOM   1720  CG2 ILE b 108      18.805  40.365  59.913  1.00  0.00      gt3- C  
ATOM   1721  CD1 ILE b 108      18.633  40.466  56.833  1.00  0.00      gt3- C  
ATOM   1722  H   ILE b 108      14.959  40.852  58.911  1.00  0.00      gt3- H  
ATOM   1723  HA  ILE b 108      16.514  38.575  59.955  1.00  0.00      gt3- H  
ATOM   1724  HB  ILE b 108      17.243  41.413  58.977  1.00  0.00      gt3- H  
ATOM   1725 HG12 ILE b 108      16.633  39.905  57.285  1.00  0.00      gt3- H  
ATOM   1726 HG13 ILE b 108      17.843  38.646  57.707  1.00  0.00      gt3- H  
ATOM   1727 HG21 ILE b 108      18.967  39.376  60.341  1.00  0.00      gt3- H  
ATOM   1728 HG22 ILE b 108      19.618  40.709  59.274  1.00  0.00      gt3- H  
ATOM   1729 HG23 ILE b 108      18.670  41.114  60.694  1.00  0.00      gt3- H  
ATOM   1730 HD11 ILE b 108      18.537  41.539  56.996  1.00  0.00      gt3- H  
ATOM   1731 HD12 ILE b 108      19.639  40.273  57.205  1.00  0.00      gt3- H  
ATOM   1732 HD13 ILE b 108      18.555  40.266  55.764  1.00  0.00      gt3- H  
ATOM   1733  N   THR b 109      16.981  39.659  62.309  1.00  0.00      gt3- N  
ATOM   1734  CA  THR b 109      16.771  39.848  63.768  1.00  0.00      gt3- C  
ATOM   1735  C   THR b 109      18.092  40.551  64.248  1.00  0.00      gt3- C  
ATOM   1736  O   THR b 109      19.193  40.174  63.927  1.00  0.00      gt3- O  
ATOM   1737  CB  THR b 109      16.487  38.649  64.714  1.00  0.00      gt3- C  
ATOM   1738  CG2 THR b 109      16.482  38.945  66.209  1.00  0.00      gt3- C  
ATOM   1739  OG1 THR b 109      15.248  38.149  64.298  1.00  0.00      gt3- O  
ATOM   1740  H   THR b 109      17.788  39.173  61.945  1.00  0.00      gt3- H  
ATOM   1741  HA  THR b 109      15.987  40.595  63.893  1.00  0.00      gt3- H  
ATOM   1742  HB  THR b 109      17.112  37.781  64.505  1.00  0.00      gt3- H  
ATOM   1743  HG1 THR b 109      15.361  37.751  63.432  1.00  0.00      gt3- H  
ATOM   1744 HG21 THR b 109      15.933  39.864  66.412  1.00  0.00      gt3- H  
ATOM   1745 HG22 THR b 109      16.102  38.125  66.818  1.00  0.00      gt3- H  
ATOM   1746 HG23 THR b 109      17.496  38.992  66.606  1.00  0.00      gt3- H  
ATOM   1747  N   LEU b 110      17.992  41.660  64.921  1.00  0.00      gt3- N  
ATOM   1748  CA  LEU b 110      19.225  42.356  65.395  1.00  0.00      gt3- C  
ATOM   1749  C   LEU b 110      19.812  41.629  66.584  1.00  0.00      gt3- C  
ATOM   1750  O   LEU b 110      19.127  41.405  67.593  1.00  0.00      gt3- O  
ATOM   1751  CB  LEU b 110      18.955  43.803  65.825  1.00  0.00      gt3- C  
ATOM   1752  CG  LEU b 110      18.691  44.817  64.751  1.00  0.00      gt3- C  
ATOM   1753  CD1 LEU b 110      17.434  44.521  63.812  1.00  0.00      gt3- C  
ATOM   1754  CD2 LEU b 110      18.535  46.167  65.374  1.00  0.00      gt3- C  
ATOM   1755  H   LEU b 110      17.106  41.907  65.339  1.00  0.00      gt3- H  
ATOM   1756  HA  LEU b 110      19.972  42.412  64.604  1.00  0.00      gt3- H  
ATOM   1757  HB2 LEU b 110      19.821  44.194  66.359  1.00  0.00      gt3- H  
ATOM   1758  HB3 LEU b 110      18.061  43.825  66.448  1.00  0.00      gt3- H  
ATOM   1759  HG  LEU b 110      19.565  44.873  64.102  1.00  0.00      gt3- H  
ATOM   1760 HD11 LEU b 110      16.642  44.445  64.557  1.00  0.00      gt3- H  
ATOM   1761 HD12 LEU b 110      17.158  45.397  63.226  1.00  0.00      gt3- H  
ATOM   1762 HD13 LEU b 110      17.585  43.641  63.186  1.00  0.00      gt3- H  
ATOM   1763 HD21 LEU b 110      19.468  46.440  65.866  1.00  0.00      gt3- H  
ATOM   1764 HD22 LEU b 110      18.261  46.941  64.657  1.00  0.00      gt3- H  
ATOM   1765 HD23 LEU b 110      17.723  46.175  66.101  1.00  0.00      gt3- H  
ATOM   1766  N   ALA b 111      21.042  41.119  66.512  1.00  0.00      gt3- N  
ATOM   1767  CA  ALA b 111      21.560  40.257  67.599  1.00  0.00      gt3- C  
ATOM   1768  C   ALA b 111      22.372  40.965  68.596  1.00  0.00      gt3- C  
ATOM   1769  O   ALA b 111      22.458  40.413  69.713  1.00  0.00      gt3- O  
ATOM   1770  CB  ALA b 111      22.329  39.100  66.900  1.00  0.00      gt3- C  
ATOM   1771  H   ALA b 111      21.531  41.285  65.644  1.00  0.00      gt3- H  
ATOM   1772  HA  ALA b 111      20.718  39.757  68.076  1.00  0.00      gt3- H  
ATOM   1773  HB1 ALA b 111      22.834  38.573  67.710  1.00  0.00      gt3- H  
ATOM   1774  HB2 ALA b 111      21.657  38.437  66.354  1.00  0.00      gt3- H  
ATOM   1775  HB3 ALA b 111      23.024  39.555  66.195  1.00  0.00      gt3- H  
ATOM   1776  N   GLY b 112      22.990  42.162  68.321  1.00  0.00      gt3- N  
ATOM   1777  CA  GLY b 112      23.986  42.687  69.221  1.00  0.00      gt3- C  
ATOM   1778  C   GLY b 112      24.617  43.966  68.640  1.00  0.00      gt3- C  
ATOM   1779  O   GLY b 112      24.846  44.087  67.447  1.00  0.00      gt3- O  
ATOM   1780  H   GLY b 112      22.971  42.646  67.435  1.00  0.00      gt3- H  
ATOM   1781  HA2 GLY b 112      24.757  41.921  69.315  1.00  0.00      gt3- H  
ATOM   1782  HA3 GLY b 112      23.540  42.814  70.207  1.00  0.00      gt3- H  
ATOM   1783  N   ILE b 113      25.047  44.826  69.561  1.00  0.00      gt3- N  
ATOM   1784  CA  ILE b 113      25.915  46.021  69.250  1.00  0.00      gt3- C  
ATOM   1785  C   ILE b 113      27.336  45.709  69.704  1.00  0.00      gt3- C  
ATOM   1786  O   ILE b 113      27.558  44.917  70.655  1.00  0.00      gt3- O  
ATOM   1787  CB  ILE b 113      25.428  47.281  70.036  1.00  0.00      gt3- C  
ATOM   1788  CG1 ILE b 113      24.091  47.790  69.452  1.00  0.00      gt3- C  
ATOM   1789  CG2 ILE b 113      26.412  48.438  70.198  1.00  0.00      gt3- C  
ATOM   1790  CD1 ILE b 113      23.284  48.710  70.356  1.00  0.00      gt3- C  
ATOM   1791  H   ILE b 113      24.890  44.529  70.513  1.00  0.00      gt3- H  
ATOM   1792  HA  ILE b 113      25.934  46.185  68.173  1.00  0.00      gt3- H  
ATOM   1793  HB  ILE b 113      25.194  46.959  71.051  1.00  0.00      gt3- H  
ATOM   1794 HG12 ILE b 113      23.412  46.958  69.267  1.00  0.00      gt3- H  
ATOM   1795 HG13 ILE b 113      24.320  48.333  68.535  1.00  0.00      gt3- H  
ATOM   1796 HG21 ILE b 113      27.446  48.160  70.401  1.00  0.00      gt3- H  
ATOM   1797 HG22 ILE b 113      26.401  49.122  69.350  1.00  0.00      gt3- H  
ATOM   1798 HG23 ILE b 113      26.066  48.955  71.093  1.00  0.00      gt3- H  
ATOM   1799 HD11 ILE b 113      22.881  48.199  71.231  1.00  0.00      gt3- H  
ATOM   1800 HD12 ILE b 113      23.885  49.563  70.672  1.00  0.00      gt3- H  
ATOM   1801 HD13 ILE b 113      22.446  49.178  69.840  1.00  0.00      gt3- H  
ATOM   1802  N   VAL b 114      28.322  46.229  68.981  1.00  0.00      gt3- N  
ATOM   1803  CA  VAL b 114      29.811  46.010  69.177  1.00  0.00      gt3- C  
ATOM   1804  C   VAL b 114      30.484  47.328  69.205  1.00  0.00      gt3- C  
ATOM   1805  O   VAL b 114      30.445  48.050  68.223  1.00  0.00      gt3- O  
ATOM   1806  CB  VAL b 114      30.412  45.025  68.199  1.00  0.00      gt3- C  
ATOM   1807  CG1 VAL b 114      31.767  44.601  68.725  1.00  0.00      gt3- C  
ATOM   1808  CG2 VAL b 114      29.703  43.676  68.070  1.00  0.00      gt3- C  
ATOM   1809  H   VAL b 114      28.092  46.809  68.187  1.00  0.00      gt3- H  
ATOM   1810  HA  VAL b 114      29.845  45.666  70.211  1.00  0.00      gt3- H  
ATOM   1811  HB  VAL b 114      30.565  45.472  67.217  1.00  0.00      gt3- H  
ATOM   1812 HG11 VAL b 114      32.418  44.035  68.059  1.00  0.00      gt3- H  
ATOM   1813 HG12 VAL b 114      32.335  45.470  69.055  1.00  0.00      gt3- H  
ATOM   1814 HG13 VAL b 114      31.620  43.974  69.605  1.00  0.00      gt3- H  
ATOM   1815 HG21 VAL b 114      29.315  43.361  69.039  1.00  0.00      gt3- H  
ATOM   1816 HG22 VAL b 114      28.857  43.933  67.432  1.00  0.00      gt3- H  
ATOM   1817 HG23 VAL b 114      30.110  42.886  67.438  1.00  0.00      gt3- H  
ATOM   1818  N   ILE b 115      31.141  47.670  70.304  1.00  0.00      gt3- N  
ATOM   1819  CA  ILE b 115      31.784  48.954  70.545  1.00  0.00      gt3- C  
ATOM   1820  C   ILE b 115      33.298  48.904  70.595  1.00  0.00      gt3- C  
ATOM   1821  O   ILE b 115      33.906  47.894  70.875  1.00  0.00      gt3- O  
ATOM   1822  CB  ILE b 115      31.227  49.635  71.821  1.00  0.00      gt3- C  
ATOM   1823  CG1 ILE b 115      31.259  48.749  73.090  1.00  0.00      gt3- C  
ATOM   1824  CG2 ILE b 115      29.812  50.086  71.524  1.00  0.00      gt3- C  
ATOM   1825  CD1 ILE b 115      31.076  49.621  74.290  1.00  0.00      gt3- C  
ATOM   1826  H   ILE b 115      31.199  47.012  71.068  1.00  0.00      gt3- H  
ATOM   1827  HA  ILE b 115      31.639  49.627  69.700  1.00  0.00      gt3- H  
ATOM   1828  HB  ILE b 115      31.827  50.534  71.964  1.00  0.00      gt3- H  
ATOM   1829 HG12 ILE b 115      32.187  48.183  73.175  1.00  0.00      gt3- H  
ATOM   1830 HG13 ILE b 115      30.442  48.030  73.034  1.00  0.00      gt3- H  
ATOM   1831 HG21 ILE b 115      29.825  50.683  70.612  1.00  0.00      gt3- H  
ATOM   1832 HG22 ILE b 115      29.160  49.213  71.514  1.00  0.00      gt3- H  
ATOM   1833 HG23 ILE b 115      29.521  50.798  72.297  1.00  0.00      gt3- H  
ATOM   1834 HD11 ILE b 115      31.997  50.200  74.359  1.00  0.00      gt3- H  
ATOM   1835 HD12 ILE b 115      30.186  50.243  74.373  1.00  0.00      gt3- H  
ATOM   1836 HD13 ILE b 115      31.012  48.958  75.153  1.00  0.00      gt3- H  
ATOM   1837  N   ASP b 116      33.916  50.079  70.330  1.00  0.00      gt3- N  
ATOM   1838  CA  ASP b 116      35.273  50.501  70.790  1.00  0.00      gt3- C  
ATOM   1839  C   ASP b 116      35.339  50.866  72.278  1.00  0.00      gt3- C  
ATOM   1840  O   ASP b 116      34.339  51.457  72.720  1.00  0.00      gt3- O  
ATOM   1841  CB  ASP b 116      35.708  51.667  69.983  1.00  0.00      gt3- C  
ATOM   1842  CG  ASP b 116      37.218  51.932  70.003  1.00  0.00      gt3- C  
ATOM   1843  OD1 ASP b 116      37.876  51.374  69.071  1.00  0.00      gt3- O  
ATOM   1844  OD2 ASP b 116      37.708  52.496  71.050  1.00  0.00      gt3- O1-
ATOM   1845  H   ASP b 116      33.341  50.769  69.869  1.00  0.00      gt3- H  
ATOM   1846  HA  ASP b 116      35.823  49.617  70.466  1.00  0.00      gt3- H  
ATOM   1847  HB2 ASP b 116      35.214  52.596  70.269  1.00  0.00      gt3- H  
ATOM   1848  HB3 ASP b 116      35.459  51.425  68.949  1.00  0.00      gt3- H  
ATOM   1849  N   LEU b 117      36.447  50.707  72.926  1.00  0.00      gt3- N  
ATOM   1850  CA  LEU b 117      36.471  51.149  74.307  1.00  0.00      gt3- C  
ATOM   1851  C   LEU b 117      36.139  52.642  74.449  1.00  0.00      gt3- C  
ATOM   1852  O   LEU b 117      35.338  53.027  75.313  1.00  0.00      gt3- O  
ATOM   1853  CB  LEU b 117      37.914  50.826  74.877  1.00  0.00      gt3- C  
ATOM   1854  CG  LEU b 117      38.368  51.572  76.158  1.00  0.00      gt3- C  
ATOM   1855  CD1 LEU b 117      37.677  50.960  77.386  1.00  0.00      gt3- C  
ATOM   1856  CD2 LEU b 117      39.831  51.389  76.265  1.00  0.00      gt3- C  
ATOM   1857  H   LEU b 117      37.205  50.173  72.525  1.00  0.00      gt3- H  
ATOM   1858  HA  LEU b 117      35.731  50.616  74.903  1.00  0.00      gt3- H  
ATOM   1859  HB2 LEU b 117      38.639  50.983  74.079  1.00  0.00      gt3- H  
ATOM   1860  HB3 LEU b 117      37.948  49.751  75.056  1.00  0.00      gt3- H  
ATOM   1861  HG  LEU b 117      38.216  52.640  76.007  1.00  0.00      gt3- H  
ATOM   1862 HD11 LEU b 117      37.931  51.561  78.259  1.00  0.00      gt3- H  
ATOM   1863 HD12 LEU b 117      36.609  51.106  77.227  1.00  0.00      gt3- H  
ATOM   1864 HD13 LEU b 117      37.914  49.907  77.537  1.00  0.00      gt3- H  
ATOM   1865 HD21 LEU b 117      40.104  50.367  76.527  1.00  0.00      gt3- H  
ATOM   1866 HD22 LEU b 117      40.243  51.765  75.328  1.00  0.00      gt3- H  
ATOM   1867 HD23 LEU b 117      40.306  51.952  77.068  1.00  0.00      gt3- H  
ATOM   1868  N   PHE b 118      36.446  53.553  73.491  1.00  0.00      gt3- N  
ATOM   1869  CA  PHE b 118      36.042  54.890  73.539  1.00  0.00      gt3- C  
ATOM   1870  C   PHE b 118      34.551  55.175  73.376  1.00  0.00      gt3- C  
ATOM   1871  O   PHE b 118      34.061  56.261  73.669  1.00  0.00      gt3- O  
ATOM   1872  CB  PHE b 118      36.959  55.722  72.656  1.00  0.00      gt3- C  
ATOM   1873  CG  PHE b 118      38.478  55.757  72.993  1.00  0.00      gt3- C  
ATOM   1874  CD1 PHE b 118      39.477  55.427  71.974  1.00  0.00      gt3- C  
ATOM   1875  CD2 PHE b 118      38.802  56.058  74.287  1.00  0.00      gt3- C  
ATOM   1876  CE1 PHE b 118      40.812  55.299  72.386  1.00  0.00      gt3- C  
ATOM   1877  CE2 PHE b 118      40.173  55.915  74.682  1.00  0.00      gt3- C  
ATOM   1878  CZ  PHE b 118      41.179  55.533  73.724  1.00  0.00      gt3- C  
ATOM   1879  H   PHE b 118      37.078  53.271  72.756  1.00  0.00      gt3- H  
ATOM   1880  HA  PHE b 118      36.182  55.266  74.553  1.00  0.00      gt3- H  
ATOM   1881  HB2 PHE b 118      36.628  56.755  72.764  1.00  0.00      gt3- H  
ATOM   1882  HB3 PHE b 118      36.784  55.483  71.607  1.00  0.00      gt3- H  
ATOM   1883  HD1 PHE b 118      39.118  55.077  71.017  1.00  0.00      gt3- H  
ATOM   1884  HD2 PHE b 118      38.049  56.345  75.006  1.00  0.00      gt3- H  
ATOM   1885  HE1 PHE b 118      41.623  54.985  71.746  1.00  0.00      gt3- H  
ATOM   1886  HE2 PHE b 118      40.399  56.204  75.697  1.00  0.00      gt3- H  
ATOM   1887  HZ  PHE b 118      42.213  55.314  73.945  1.00  0.00      gt3- H  
ATOM   1888  N   CYS b 119      33.777  54.238  72.900  1.00  0.00      gt3- N  
ATOM   1889  CA  CYS b 119      32.396  54.244  72.544  1.00  0.00      gt3- C  
ATOM   1890  C   CYS b 119      31.569  53.517  73.639  1.00  0.00      gt3- C  
ATOM   1891  O   CYS b 119      30.423  53.187  73.422  1.00  0.00      gt3- O  
ATOM   1892  CB  CYS b 119      32.215  53.636  71.105  1.00  0.00      gt3- C  
ATOM   1893  SG  CYS b 119      32.631  54.775  69.758  1.00  0.00      gt3- S  
ATOM   1894  H   CYS b 119      34.200  53.329  72.775  1.00  0.00      gt3- H  
ATOM   1895  HA  CYS b 119      32.183  55.306  72.672  1.00  0.00      gt3- H  
ATOM   1896  HB2 CYS b 119      31.162  53.402  70.954  1.00  0.00      gt3- H  
ATOM   1897  HB3 CYS b 119      32.765  52.697  71.049  1.00  0.00      gt3- H  
ATOM   1898  HG  CYS b 119      32.315  54.037  68.691  1.00  0.00      gt3- H  
ATOM   1899  N   THR b 120      32.060  53.387  74.969  1.00  0.00      gt3- N  
ATOM   1900  CA  THR b 120      31.277  52.667  76.024  1.00  0.00      gt3- C  
ATOM   1901  C   THR b 120      30.008  53.357  76.524  1.00  0.00      gt3- C  
ATOM   1902  O   THR b 120      29.225  52.681  77.137  1.00  0.00      gt3- O  
ATOM   1903  CB  THR b 120      32.093  52.403  77.279  1.00  0.00      gt3- C  
ATOM   1904  CG2 THR b 120      32.940  51.107  77.218  1.00  0.00      gt3- C  
ATOM   1905  OG1 THR b 120      33.102  53.380  77.411  1.00  0.00      gt3- O  
ATOM   1906  H   THR b 120      32.951  53.795  75.213  1.00  0.00      gt3- H  
ATOM   1907  HA  THR b 120      30.900  51.716  75.648  1.00  0.00      gt3- H  
ATOM   1908  HB  THR b 120      31.587  52.520  78.238  1.00  0.00      gt3- H  
ATOM   1909  HG1 THR b 120      33.795  53.165  76.783  1.00  0.00      gt3- H  
ATOM   1910 HG21 THR b 120      33.683  51.138  76.422  1.00  0.00      gt3- H  
ATOM   1911 HG22 THR b 120      33.504  51.052  78.149  1.00  0.00      gt3- H  
ATOM   1912 HG23 THR b 120      32.367  50.187  77.108  1.00  0.00      gt3- H  
ATOM   1913  N   SER b 121      29.853  54.632  76.296  1.00  0.00      gt3- N  
ATOM   1914  CA  SER b 121      28.543  55.284  76.592  1.00  0.00      gt3- C  
ATOM   1915  C   SER b 121      27.392  54.814  75.645  1.00  0.00      gt3- C  
ATOM   1916  O   SER b 121      26.206  54.847  76.116  1.00  0.00      gt3- O  
ATOM   1917  CB  SER b 121      28.633  56.806  76.364  1.00  0.00      gt3- C  
ATOM   1918  OG  SER b 121      29.335  57.086  75.173  1.00  0.00      gt3- O  
ATOM   1919  H   SER b 121      30.541  55.241  75.876  1.00  0.00      gt3- H  
ATOM   1920  HA  SER b 121      28.230  55.230  77.635  1.00  0.00      gt3- H  
ATOM   1921  HB2 SER b 121      29.186  57.194  77.219  1.00  0.00      gt3- H  
ATOM   1922  HB3 SER b 121      27.632  57.235  76.389  1.00  0.00      gt3- H  
ATOM   1923  HG  SER b 121      30.258  57.051  75.434  1.00  0.00      gt3- H  
ATOM   1924  N   MET b 122      27.791  54.238  74.542  1.00  0.00      gt3- N  
ATOM   1925  CA  MET b 122      26.770  53.622  73.628  1.00  0.00      gt3- C  
ATOM   1926  C   MET b 122      26.017  52.378  74.163  1.00  0.00      gt3- C  
ATOM   1927  O   MET b 122      25.049  51.959  73.632  1.00  0.00      gt3- O  
ATOM   1928  CB  MET b 122      27.304  53.238  72.209  1.00  0.00      gt3- C  
ATOM   1929  CG  MET b 122      28.030  54.413  71.520  1.00  0.00      gt3- C  
ATOM   1930  SD  MET b 122      27.029  55.899  71.185  1.00  0.00      gt3- S  
ATOM   1931  CE  MET b 122      28.276  57.162  71.386  1.00  0.00      gt3- C  
ATOM   1932  H   MET b 122      28.776  54.176  74.325  1.00  0.00      gt3- H  
ATOM   1933  HA  MET b 122      26.028  54.415  73.543  1.00  0.00      gt3- H  
ATOM   1934  HB2 MET b 122      26.487  53.097  71.501  1.00  0.00      gt3- H  
ATOM   1935  HB3 MET b 122      28.006  52.410  72.308  1.00  0.00      gt3- H  
ATOM   1936  HG2 MET b 122      28.374  54.066  70.546  1.00  0.00      gt3- H  
ATOM   1937  HG3 MET b 122      28.908  54.645  72.122  1.00  0.00      gt3- H  
ATOM   1938  HE1 MET b 122      29.097  56.993  70.689  1.00  0.00      gt3- H  
ATOM   1939  HE2 MET b 122      27.827  58.098  71.055  1.00  0.00      gt3- H  
ATOM   1940  HE3 MET b 122      28.753  57.157  72.366  1.00  0.00      gt3- H  
ATOM   1941  N   ILE b 123      26.502  51.759  75.252  1.00  0.00      gt3- N  
ATOM   1942  CA  ILE b 123      25.793  50.860  76.254  1.00  0.00      gt3- C  
ATOM   1943  C   ILE b 123      24.438  51.503  76.834  1.00  0.00      gt3- C  
ATOM   1944  O   ILE b 123      23.404  50.871  76.750  1.00  0.00      gt3- O  
ATOM   1945  CB  ILE b 123      26.738  50.405  77.384  1.00  0.00      gt3- C  
ATOM   1946  CG1 ILE b 123      28.069  49.827  76.790  1.00  0.00      gt3- C  
ATOM   1947  CG2 ILE b 123      26.061  49.371  78.352  1.00  0.00      gt3- C  
ATOM   1948  CD1 ILE b 123      29.058  49.430  77.874  1.00  0.00      gt3- C  
ATOM   1949  H   ILE b 123      27.378  52.089  75.631  1.00  0.00      gt3- H  
ATOM   1950  HA  ILE b 123      25.593  49.884  75.812  1.00  0.00      gt3- H  
ATOM   1951  HB  ILE b 123      27.097  51.304  77.886  1.00  0.00      gt3- H  
ATOM   1952 HG12 ILE b 123      28.563  50.523  76.112  1.00  0.00      gt3- H  
ATOM   1953 HG13 ILE b 123      27.884  48.916  76.221  1.00  0.00      gt3- H  
ATOM   1954 HG21 ILE b 123      26.733  48.984  79.118  1.00  0.00      gt3- H  
ATOM   1955 HG22 ILE b 123      25.242  49.849  78.889  1.00  0.00      gt3- H  
ATOM   1956 HG23 ILE b 123      25.714  48.564  77.705  1.00  0.00      gt3- H  
ATOM   1957 HD11 ILE b 123      28.566  48.635  78.435  1.00  0.00      gt3- H  
ATOM   1958 HD12 ILE b 123      29.989  49.088  77.422  1.00  0.00      gt3- H  
ATOM   1959 HD13 ILE b 123      29.307  50.251  78.547  1.00  0.00      gt3- H  
ATOM   1960  N   ASP b 124      24.472  52.837  77.167  1.00  0.00      gt3- N  
ATOM   1961  CA  ASP b 124      23.204  53.395  77.597  1.00  0.00      gt3- C  
ATOM   1962  C   ASP b 124      22.205  53.453  76.447  1.00  0.00      gt3- C  
ATOM   1963  O   ASP b 124      20.965  53.274  76.700  1.00  0.00      gt3- O  
ATOM   1964  CB  ASP b 124      23.468  54.829  78.090  1.00  0.00      gt3- C  
ATOM   1965  CG  ASP b 124      24.267  54.793  79.375  1.00  0.00      gt3- C  
ATOM   1966  OD1 ASP b 124      25.108  55.661  79.589  1.00  0.00      gt3- O  
ATOM   1967  OD2 ASP b 124      24.001  53.850  80.166  1.00  0.00      gt3- O1-
ATOM   1968  H   ASP b 124      25.269  53.441  77.030  1.00  0.00      gt3- H  
ATOM   1969  HA  ASP b 124      22.830  52.682  78.332  1.00  0.00      gt3- H  
ATOM   1970  HB2 ASP b 124      22.488  55.288  78.223  1.00  0.00      gt3- H  
ATOM   1971  HB3 ASP b 124      24.029  55.452  77.393  1.00  0.00      gt3- H  
ATOM   1972  N   VAL b 125      22.623  53.709  75.187  1.00  0.00      gt3- N  
ATOM   1973  CA  VAL b 125      21.673  53.551  74.036  1.00  0.00      gt3- C  
ATOM   1974  C   VAL b 125      21.341  52.043  73.726  1.00  0.00      gt3- C  
ATOM   1975  O   VAL b 125      20.218  51.668  73.371  1.00  0.00      gt3- O  
ATOM   1976  CB  VAL b 125      22.158  54.254  72.799  1.00  0.00      gt3- C  
ATOM   1977  CG1 VAL b 125      21.349  54.040  71.504  1.00  0.00      gt3- C  
ATOM   1978  CG2 VAL b 125      22.269  55.784  73.048  1.00  0.00      gt3- C  
ATOM   1979  H   VAL b 125      23.602  53.553  74.992  1.00  0.00      gt3- H  
ATOM   1980  HA  VAL b 125      20.693  53.960  74.279  1.00  0.00      gt3- H  
ATOM   1981  HB  VAL b 125      23.148  53.857  72.575  1.00  0.00      gt3- H  
ATOM   1982 HG11 VAL b 125      21.534  53.032  71.134  1.00  0.00      gt3- H  
ATOM   1983 HG12 VAL b 125      20.278  54.123  71.687  1.00  0.00      gt3- H  
ATOM   1984 HG13 VAL b 125      21.595  54.814  70.776  1.00  0.00      gt3- H  
ATOM   1985 HG21 VAL b 125      22.432  56.383  72.153  1.00  0.00      gt3- H  
ATOM   1986 HG22 VAL b 125      21.277  56.104  73.368  1.00  0.00      gt3- H  
ATOM   1987 HG23 VAL b 125      22.993  56.080  73.807  1.00  0.00      gt3- H  
ATOM   1988  N   ALA b 126      22.269  51.149  73.942  1.00  0.00      gt3- N  
ATOM   1989  CA  ALA b 126      22.017  49.712  73.746  1.00  0.00      gt3- C  
ATOM   1990  C   ALA b 126      20.974  49.095  74.724  1.00  0.00      gt3- C  
ATOM   1991  O   ALA b 126      20.062  48.395  74.209  1.00  0.00      gt3- O  
ATOM   1992  CB  ALA b 126      23.348  48.914  73.878  1.00  0.00      gt3- C  
ATOM   1993  H   ALA b 126      23.237  51.399  74.082  1.00  0.00      gt3- H  
ATOM   1994  HA  ALA b 126      21.642  49.599  72.729  1.00  0.00      gt3- H  
ATOM   1995  HB1 ALA b 126      24.102  49.465  73.315  1.00  0.00      gt3- H  
ATOM   1996  HB2 ALA b 126      23.644  48.941  74.927  1.00  0.00      gt3- H  
ATOM   1997  HB3 ALA b 126      23.240  47.896  73.506  1.00  0.00      gt3- H  
ATOM   1998  N   ASN b 127      21.006  49.435  75.979  1.00  0.00      gt3- N  
ATOM   1999  CA  ASN b 127      20.026  49.099  77.034  1.00  0.00      gt3- C  
ATOM   2000  C   ASN b 127      18.618  49.812  76.821  1.00  0.00      gt3- C  
ATOM   2001  O   ASN b 127      17.684  49.284  77.419  1.00  0.00      gt3- O  
ATOM   2002  CB  ASN b 127      20.570  49.419  78.468  1.00  0.00      gt3- C  
ATOM   2003  CG  ASN b 127      21.776  48.632  78.741  1.00  0.00      gt3- C  
ATOM   2004  ND2 ASN b 127      22.717  49.151  79.458  1.00  0.00      gt3- N  
ATOM   2005  OD1 ASN b 127      21.826  47.402  78.454  1.00  0.00      gt3- O  
ATOM   2006  H   ASN b 127      21.782  49.988  76.314  1.00  0.00      gt3- H  
ATOM   2007  HA  ASN b 127      19.962  48.017  76.920  1.00  0.00      gt3- H  
ATOM   2008  HB2 ASN b 127      19.812  49.229  79.228  1.00  0.00      gt3- H  
ATOM   2009  HB3 ASN b 127      20.870  50.466  78.479  1.00  0.00      gt3- H  
ATOM   2010 HD21 ASN b 127      22.628  50.063  79.883  1.00  0.00      gt3- H  
ATOM   2011 HD22 ASN b 127      23.457  48.494  79.659  1.00  0.00      gt3- H  
ATOM   2012  N   GLU b 128      18.512  50.852  76.020  1.00  0.00      gt3- N  
ATOM   2013  CA  GLU b 128      17.173  51.525  75.737  1.00  0.00      gt3- C  
ATOM   2014  C   GLU b 128      16.428  50.924  74.578  1.00  0.00      gt3- C  
ATOM   2015  O   GLU b 128      15.255  50.746  74.752  1.00  0.00      gt3- O  
ATOM   2016  CB  GLU b 128      17.438  53.033  75.458  1.00  0.00      gt3- C  
ATOM   2017  CG  GLU b 128      16.195  53.900  75.092  1.00  0.00      gt3- C  
ATOM   2018  CD  GLU b 128      16.480  55.378  75.198  1.00  0.00      gt3- C  
ATOM   2019  OE1 GLU b 128      16.004  56.086  74.273  1.00  0.00      gt3- O  
ATOM   2020  OE2 GLU b 128      17.177  55.897  76.130  1.00  0.00      gt3- O1-
ATOM   2021  H   GLU b 128      19.354  51.315  75.707  1.00  0.00      gt3- H  
ATOM   2022  HA  GLU b 128      16.610  51.488  76.669  1.00  0.00      gt3- H  
ATOM   2023  HB2 GLU b 128      18.154  53.054  74.637  1.00  0.00      gt3- H  
ATOM   2024  HB3 GLU b 128      17.931  53.371  76.370  1.00  0.00      gt3- H  
ATOM   2025  HG2 GLU b 128      15.389  53.694  75.797  1.00  0.00      gt3- H  
ATOM   2026  HG3 GLU b 128      15.925  53.752  74.047  1.00  0.00      gt3- H  
ATOM   2027  N   LEU b 129      17.247  50.447  73.564  1.00  0.00      gt3- N  
ATOM   2028  CA  LEU b 129      16.874  49.564  72.419  1.00  0.00      gt3- C  
ATOM   2029  C   LEU b 129      17.077  48.044  72.785  1.00  0.00      gt3- C  
ATOM   2030  O   LEU b 129      17.054  47.160  71.949  1.00  0.00      gt3- O  
ATOM   2031  CB  LEU b 129      17.538  50.007  71.131  1.00  0.00      gt3- C  
ATOM   2032  CG  LEU b 129      17.097  51.270  70.537  1.00  0.00      gt3- C  
ATOM   2033  CD1 LEU b 129      17.007  52.513  71.380  1.00  0.00      gt3- C  
ATOM   2034  CD2 LEU b 129      18.014  51.617  69.352  1.00  0.00      gt3- C  
ATOM   2035  H   LEU b 129      18.246  50.578  73.624  1.00  0.00      gt3- H  
ATOM   2036  HA  LEU b 129      15.818  49.682  72.177  1.00  0.00      gt3- H  
ATOM   2037  HB2 LEU b 129      17.470  49.219  70.381  1.00  0.00      gt3- H  
ATOM   2038  HB3 LEU b 129      18.602  50.087  71.356  1.00  0.00      gt3- H  
ATOM   2039  HG  LEU b 129      16.097  51.002  70.196  1.00  0.00      gt3- H  
ATOM   2040 HD11 LEU b 129      18.010  52.696  71.765  1.00  0.00      gt3- H  
ATOM   2041 HD12 LEU b 129      16.742  53.350  70.733  1.00  0.00      gt3- H  
ATOM   2042 HD13 LEU b 129      16.278  52.436  72.187  1.00  0.00      gt3- H  
ATOM   2043 HD21 LEU b 129      19.069  51.578  69.622  1.00  0.00      gt3- H  
ATOM   2044 HD22 LEU b 129      17.738  51.042  68.468  1.00  0.00      gt3- H  
ATOM   2045 HD23 LEU b 129      17.959  52.688  69.155  1.00  0.00      gt3- H  
ATOM   2046  N   GLU b 130      17.259  47.771  74.071  1.00  0.00      gt3- N  
ATOM   2047  CA  GLU b 130      17.270  46.449  74.757  1.00  0.00      gt3- C  
ATOM   2048  C   GLU b 130      18.233  45.275  74.390  1.00  0.00      gt3- C  
ATOM   2049  O   GLU b 130      18.115  44.175  74.835  1.00  0.00      gt3- O  
ATOM   2050  CB  GLU b 130      15.811  45.884  74.719  1.00  0.00      gt3- C  
ATOM   2051  CG  GLU b 130      14.844  46.836  75.454  1.00  0.00      gt3- C  
ATOM   2052  CD  GLU b 130      15.044  47.077  76.990  1.00  0.00      gt3- C  
ATOM   2053  OE1 GLU b 130      15.836  46.360  77.628  1.00  0.00      gt3- O  
ATOM   2054  OE2 GLU b 130      14.332  48.010  77.492  1.00  0.00      gt3- O1-
ATOM   2055  H   GLU b 130      17.533  48.529  74.679  1.00  0.00      gt3- H  
ATOM   2056  HA  GLU b 130      17.478  46.659  75.806  1.00  0.00      gt3- H  
ATOM   2057  HB2 GLU b 130      15.794  44.879  75.143  1.00  0.00      gt3- H  
ATOM   2058  HB3 GLU b 130      15.488  45.865  73.678  1.00  0.00      gt3- H  
ATOM   2059  HG2 GLU b 130      13.801  46.550  75.323  1.00  0.00      gt3- H  
ATOM   2060  HG3 GLU b 130      14.955  47.826  75.014  1.00  0.00      gt3- H  
ATOM   2061  N   LEU b 131      19.248  45.721  73.575  1.00  0.00      gt3- N  
ATOM   2062  CA  LEU b 131      20.222  44.865  72.915  1.00  0.00      gt3- C  
ATOM   2063  C   LEU b 131      21.419  44.649  73.901  1.00  0.00      gt3- C  
ATOM   2064  O   LEU b 131      21.901  45.574  74.501  1.00  0.00      gt3- O  
ATOM   2065  CB  LEU b 131      20.549  45.433  71.554  1.00  0.00      gt3- C  
ATOM   2066  CG  LEU b 131      19.528  45.215  70.373  1.00  0.00      gt3- C  
ATOM   2067  CD1 LEU b 131      20.025  45.725  69.012  1.00  0.00      gt3- C  
ATOM   2068  CD2 LEU b 131      19.402  43.704  70.150  1.00  0.00      gt3- C  
ATOM   2069  H   LEU b 131      19.247  46.721  73.434  1.00  0.00      gt3- H  
ATOM   2070  HA  LEU b 131      19.750  43.882  72.898  1.00  0.00      gt3- H  
ATOM   2071  HB2 LEU b 131      21.549  45.101  71.275  1.00  0.00      gt3- H  
ATOM   2072  HB3 LEU b 131      20.657  46.510  71.682  1.00  0.00      gt3- H  
ATOM   2073  HG  LEU b 131      18.561  45.646  70.632  1.00  0.00      gt3- H  
ATOM   2074 HD11 LEU b 131      19.314  45.356  68.273  1.00  0.00      gt3- H  
ATOM   2075 HD12 LEU b 131      20.238  46.794  69.010  1.00  0.00      gt3- H  
ATOM   2076 HD13 LEU b 131      21.002  45.289  68.805  1.00  0.00      gt3- H  
ATOM   2077 HD21 LEU b 131      18.783  43.413  69.301  1.00  0.00      gt3- H  
ATOM   2078 HD22 LEU b 131      20.429  43.369  70.004  1.00  0.00      gt3- H  
ATOM   2079 HD23 LEU b 131      19.087  43.213  71.071  1.00  0.00      gt3- H  
ATOM   2080  N   PRO b 132      22.020  43.420  73.795  1.00  0.00      gt3- N  
ATOM   2081  CA  PRO b 132      23.261  43.156  74.499  1.00  0.00      gt3- C  
ATOM   2082  C   PRO b 132      24.410  43.841  73.748  1.00  0.00      gt3- C  
ATOM   2083  O   PRO b 132      24.210  44.105  72.549  1.00  0.00      gt3- O  
ATOM   2084  CB  PRO b 132      23.406  41.686  74.505  1.00  0.00      gt3- C  
ATOM   2085  CG  PRO b 132      22.725  41.259  73.201  1.00  0.00      gt3- C  
ATOM   2086  CD  PRO b 132      21.625  42.229  73.060  1.00  0.00      gt3- C  
ATOM   2087  HA  PRO b 132      23.256  43.567  75.509  1.00  0.00      gt3- H  
ATOM   2088  HB2 PRO b 132      22.767  41.203  75.244  1.00  0.00      gt3- H  
ATOM   2089  HB3 PRO b 132      24.416  41.288  74.600  1.00  0.00      gt3- H  
ATOM   2090  HG2 PRO b 132      22.391  40.230  73.330  1.00  0.00      gt3- H  
ATOM   2091  HG3 PRO b 132      23.490  41.242  72.425  1.00  0.00      gt3- H  
ATOM   2092  HD2 PRO b 132      21.450  42.390  71.996  1.00  0.00      gt3- H  
ATOM   2093  HD3 PRO b 132      20.703  41.855  73.505  1.00  0.00      gt3- H  
ATOM   2094  N   THR b 133      25.513  44.169  74.454  1.00  0.00      gt3- N  
ATOM   2095  CA  THR b 133      26.688  44.904  73.884  1.00  0.00      gt3- C  
ATOM   2096  C   THR b 133      27.971  44.149  74.049  1.00  0.00      gt3- C  
ATOM   2097  O   THR b 133      28.110  43.620  75.162  1.00  0.00      gt3- O  
ATOM   2098  CB  THR b 133      26.741  46.274  74.558  1.00  0.00      gt3- C  
ATOM   2099  CG2 THR b 133      27.670  47.183  73.757  1.00  0.00      gt3- C  
ATOM   2100  OG1 THR b 133      25.480  46.949  74.595  1.00  0.00      gt3- O  
ATOM   2101  H   THR b 133      25.460  43.988  75.446  1.00  0.00      gt3- H  
ATOM   2102  HA  THR b 133      26.334  44.934  72.854  1.00  0.00      gt3- H  
ATOM   2103  HB  THR b 133      26.974  46.198  75.621  1.00  0.00      gt3- H  
ATOM   2104  HG1 THR b 133      24.833  46.466  75.115  1.00  0.00      gt3- H  
ATOM   2105 HG21 THR b 133      28.691  46.800  73.761  1.00  0.00      gt3- H  
ATOM   2106 HG22 THR b 133      27.256  47.239  72.750  1.00  0.00      gt3- H  
ATOM   2107 HG23 THR b 133      27.686  48.187  74.181  1.00  0.00      gt3- H  
ATOM   2108  N   TYR b 134      28.870  44.142  73.052  1.00  0.00      gt3- N  
ATOM   2109  CA  TYR b 134      30.243  43.488  72.993  1.00  0.00      gt3- C  
ATOM   2110  C   TYR b 134      31.352  44.519  72.702  1.00  0.00      gt3- C  
ATOM   2111  O   TYR b 134      31.064  45.682  72.331  1.00  0.00      gt3- O  
ATOM   2112  CB  TYR b 134      30.254  42.360  71.972  1.00  0.00      gt3- C  
ATOM   2113  CG  TYR b 134      29.152  41.267  71.996  1.00  0.00      gt3- C  
ATOM   2114  CD1 TYR b 134      29.418  40.077  72.635  1.00  0.00      gt3- C  
ATOM   2115  CD2 TYR b 134      27.879  41.422  71.261  1.00  0.00      gt3- C  
ATOM   2116  CE1 TYR b 134      28.386  39.111  72.668  1.00  0.00      gt3- C  
ATOM   2117  CE2 TYR b 134      26.911  40.443  71.357  1.00  0.00      gt3- C  
ATOM   2118  CZ  TYR b 134      27.172  39.235  72.018  1.00  0.00      gt3- C  
ATOM   2119  OH  TYR b 134      26.246  38.228  72.181  1.00  0.00      gt3- O  
ATOM   2120  H   TYR b 134      28.550  44.517  72.170  1.00  0.00      gt3- H  
ATOM   2121  HA  TYR b 134      30.604  43.113  73.951  1.00  0.00      gt3- H  
ATOM   2122  HB2 TYR b 134      31.191  41.830  72.139  1.00  0.00      gt3- H  
ATOM   2123  HB3 TYR b 134      30.278  42.840  70.993  1.00  0.00      gt3- H  
ATOM   2124  HD1 TYR b 134      30.387  39.855  73.057  1.00  0.00      gt3- H  
ATOM   2125  HD2 TYR b 134      27.735  42.275  70.615  1.00  0.00      gt3- H  
ATOM   2126  HE1 TYR b 134      28.542  38.179  73.191  1.00  0.00      gt3- H  
ATOM   2127  HE2 TYR b 134      25.983  40.551  70.815  1.00  0.00      gt3- H  
ATOM   2128  HH  TYR b 134      25.540  38.442  71.567  1.00  0.00      gt3- H  
ATOM   2129  N   VAL b 135      32.577  44.253  73.140  1.00  0.00      gt3- N  
ATOM   2130  CA  VAL b 135      33.742  45.179  72.897  1.00  0.00      gt3- C  
ATOM   2131  C   VAL b 135      34.775  44.529  71.922  1.00  0.00      gt3- C  
ATOM   2132  O   VAL b 135      34.996  43.344  72.093  1.00  0.00      gt3- O  
ATOM   2133  CB  VAL b 135      34.451  45.747  74.130  1.00  0.00      gt3- C  
ATOM   2134  CG1 VAL b 135      35.716  46.523  73.760  1.00  0.00      gt3- C  
ATOM   2135  CG2 VAL b 135      33.570  46.589  75.022  1.00  0.00      gt3- C  
ATOM   2136  H   VAL b 135      32.753  43.329  73.507  1.00  0.00      gt3- H  
ATOM   2137  HA  VAL b 135      33.326  46.106  72.504  1.00  0.00      gt3- H  
ATOM   2138  HB  VAL b 135      34.782  44.880  74.702  1.00  0.00      gt3- H  
ATOM   2139 HG11 VAL b 135      36.476  45.949  73.230  1.00  0.00      gt3- H  
ATOM   2140 HG12 VAL b 135      35.403  47.326  73.093  1.00  0.00      gt3- H  
ATOM   2141 HG13 VAL b 135      36.224  46.968  74.616  1.00  0.00      gt3- H  
ATOM   2142 HG21 VAL b 135      33.977  46.553  76.032  1.00  0.00      gt3- H  
ATOM   2143 HG22 VAL b 135      33.589  47.627  74.689  1.00  0.00      gt3- H  
ATOM   2144 HG23 VAL b 135      32.626  46.045  75.042  1.00  0.00      gt3- H  
ATOM   2145  N   PHE b 136      35.368  45.359  71.048  1.00  0.00      gt3- N  
ATOM   2146  CA  PHE b 136      36.466  44.973  70.188  1.00  0.00      gt3- C  
ATOM   2147  C   PHE b 136      37.611  45.998  70.403  1.00  0.00      gt3- C  
ATOM   2148  O   PHE b 136      37.558  47.119  69.882  1.00  0.00      gt3- O  
ATOM   2149  CB  PHE b 136      36.067  44.834  68.702  1.00  0.00      gt3- C  
ATOM   2150  CG  PHE b 136      37.078  44.370  67.676  1.00  0.00      gt3- C  
ATOM   2151  CD1 PHE b 136      38.131  43.491  68.077  1.00  0.00      gt3- C  
ATOM   2152  CD2 PHE b 136      36.987  44.796  66.326  1.00  0.00      gt3- C  
ATOM   2153  CE1 PHE b 136      39.089  43.054  67.170  1.00  0.00      gt3- C  
ATOM   2154  CE2 PHE b 136      37.941  44.367  65.420  1.00  0.00      gt3- C  
ATOM   2155  CZ  PHE b 136      39.032  43.562  65.779  1.00  0.00      gt3- C  
ATOM   2156  H   PHE b 136      34.925  46.261  70.953  1.00  0.00      gt3- H  
ATOM   2157  HA  PHE b 136      37.010  44.061  70.432  1.00  0.00      gt3- H  
ATOM   2158  HB2 PHE b 136      35.638  45.754  68.305  1.00  0.00      gt3- H  
ATOM   2159  HB3 PHE b 136      35.239  44.134  68.585  1.00  0.00      gt3- H  
ATOM   2160  HD1 PHE b 136      38.061  43.088  69.076  1.00  0.00      gt3- H  
ATOM   2161  HD2 PHE b 136      36.311  45.542  65.936  1.00  0.00      gt3- H  
ATOM   2162  HE1 PHE b 136      39.869  42.350  67.423  1.00  0.00      gt3- H  
ATOM   2163  HE2 PHE b 136      37.833  44.743  64.413  1.00  0.00      gt3- H  
ATOM   2164  HZ  PHE b 136      39.793  43.296  65.060  1.00  0.00      gt3- H  
ATOM   2165  N   TYR b 137      38.520  45.655  71.360  1.00  0.00      gt3- N  
ATOM   2166  CA  TYR b 137      39.738  46.415  71.659  1.00  0.00      gt3- C  
ATOM   2167  C   TYR b 137      40.762  46.199  70.607  1.00  0.00      gt3- C  
ATOM   2168  O   TYR b 137      41.315  45.122  70.415  1.00  0.00      gt3- O  
ATOM   2169  CB  TYR b 137      40.201  46.007  73.074  1.00  0.00      gt3- C  
ATOM   2170  CG  TYR b 137      41.408  46.771  73.589  1.00  0.00      gt3- C  
ATOM   2171  CD1 TYR b 137      41.225  48.174  73.845  1.00  0.00      gt3- C  
ATOM   2172  CD2 TYR b 137      42.690  46.214  73.603  1.00  0.00      gt3- C  
ATOM   2173  CE1 TYR b 137      42.332  48.977  74.082  1.00  0.00      gt3- C  
ATOM   2174  CE2 TYR b 137      43.772  47.001  74.026  1.00  0.00      gt3- C  
ATOM   2175  CZ  TYR b 137      43.609  48.368  74.323  1.00  0.00      gt3- C  
ATOM   2176  OH  TYR b 137      44.646  49.098  74.890  1.00  0.00      gt3- O  
ATOM   2177  H   TYR b 137      38.428  44.764  71.828  1.00  0.00      gt3- H  
ATOM   2178  HA  TYR b 137      39.391  47.439  71.795  1.00  0.00      gt3- H  
ATOM   2179  HB2 TYR b 137      40.379  44.932  73.101  1.00  0.00      gt3- H  
ATOM   2180  HB3 TYR b 137      39.392  46.187  73.781  1.00  0.00      gt3- H  
ATOM   2181  HD1 TYR b 137      40.284  48.684  73.703  1.00  0.00      gt3- H  
ATOM   2182  HD2 TYR b 137      42.950  45.215  73.285  1.00  0.00      gt3- H  
ATOM   2183  HE1 TYR b 137      42.232  50.012  74.371  1.00  0.00      gt3- H  
ATOM   2184  HE2 TYR b 137      44.742  46.531  74.085  1.00  0.00      gt3- H  
ATOM   2185  HH  TYR b 137      45.504  48.669  74.852  1.00  0.00      gt3- H  
ATOM   2186  N   THR b 138      41.201  47.320  69.936  1.00  0.00      gt3- N  
ATOM   2187  CA  THR b 138      42.058  47.357  68.658  1.00  0.00      gt3- C  
ATOM   2188  C   THR b 138      43.579  47.272  68.825  1.00  0.00      gt3- C  
ATOM   2189  O   THR b 138      44.397  47.710  67.938  1.00  0.00      gt3- O  
ATOM   2190  CB  THR b 138      41.686  48.585  67.830  1.00  0.00      gt3- C  
ATOM   2191  CG2 THR b 138      40.128  48.563  67.474  1.00  0.00      gt3- C  
ATOM   2192  OG1 THR b 138      42.063  49.751  68.415  1.00  0.00      gt3- O  
ATOM   2193  H   THR b 138      40.778  48.205  70.179  1.00  0.00      gt3- H  
ATOM   2194  HA  THR b 138      41.734  46.448  68.152  1.00  0.00      gt3- H  
ATOM   2195  HB  THR b 138      42.262  48.497  66.909  1.00  0.00      gt3- H  
ATOM   2196  HG1 THR b 138      42.475  50.322  67.763  1.00  0.00      gt3- H  
ATOM   2197 HG21 THR b 138      40.066  47.733  66.770  1.00  0.00      gt3- H  
ATOM   2198 HG22 THR b 138      39.556  48.205  68.330  1.00  0.00      gt3- H  
ATOM   2199 HG23 THR b 138      39.762  49.533  67.137  1.00  0.00      gt3- H  
ATOM   2200  N   SER b 139      44.023  46.536  69.841  1.00  0.00      gt3- N  
ATOM   2201  CA  SER b 139      45.417  46.385  70.115  1.00  0.00      gt3- C  
ATOM   2202  C   SER b 139      45.707  45.305  71.144  1.00  0.00      gt3- C  
ATOM   2203  O   SER b 139      44.835  44.703  71.746  1.00  0.00      gt3- O  
ATOM   2204  CB  SER b 139      45.920  47.762  70.685  1.00  0.00      gt3- C  
ATOM   2205  OG  SER b 139      47.326  47.855  70.963  1.00  0.00      gt3- O  
ATOM   2206  H   SER b 139      43.398  45.981  70.407  1.00  0.00      gt3- H  
ATOM   2207  HA  SER b 139      45.998  46.123  69.231  1.00  0.00      gt3- H  
ATOM   2208  HB2 SER b 139      45.399  48.041  71.601  1.00  0.00      gt3- H  
ATOM   2209  HB3 SER b 139      45.775  48.486  69.883  1.00  0.00      gt3- H  
ATOM   2210  HG  SER b 139      47.411  48.810  70.919  1.00  0.00      gt3- H  
ATOM   2211  N   ASN b 140      47.041  45.138  71.484  1.00  0.00      gt3- N  
ATOM   2212  CA  ASN b 140      47.483  44.153  72.450  1.00  0.00      gt3- C  
ATOM   2213  C   ASN b 140      46.751  44.164  73.857  1.00  0.00      gt3- C  
ATOM   2214  O   ASN b 140      46.457  45.143  74.492  1.00  0.00      gt3- O  
ATOM   2215  CB  ASN b 140      49.008  44.229  72.701  1.00  0.00      gt3- C  
ATOM   2216  CG  ASN b 140      49.450  45.639  72.994  1.00  0.00      gt3- C  
ATOM   2217  ND2 ASN b 140      50.005  46.315  71.971  1.00  0.00      gt3- N  
ATOM   2218  OD1 ASN b 140      49.179  46.228  74.071  1.00  0.00      gt3- O  
ATOM   2219  H   ASN b 140      47.656  45.845  71.108  1.00  0.00      gt3- H  
ATOM   2220  HA  ASN b 140      47.147  43.218  72.001  1.00  0.00      gt3- H  
ATOM   2221  HB2 ASN b 140      49.420  43.886  71.752  1.00  0.00      gt3- H  
ATOM   2222  HB3 ASN b 140      49.384  43.743  73.601  1.00  0.00      gt3- H  
ATOM   2223 HD21 ASN b 140      50.302  45.892  71.103  1.00  0.00      gt3- H  
ATOM   2224 HD22 ASN b 140      50.407  47.194  72.264  1.00  0.00      gt3- H  
ATOM   2225  N   ALA b 141      46.413  42.998  74.399  1.00  0.00      gt3- N  
ATOM   2226  CA  ALA b 141      45.843  42.727  75.688  1.00  0.00      gt3- C  
ATOM   2227  C   ALA b 141      46.730  43.205  76.811  1.00  0.00      gt3- C  
ATOM   2228  O   ALA b 141      46.155  43.681  77.863  1.00  0.00      gt3- O  
ATOM   2229  CB  ALA b 141      45.614  41.232  75.792  1.00  0.00      gt3- C  
ATOM   2230  H   ALA b 141      46.704  42.134  73.964  1.00  0.00      gt3- H  
ATOM   2231  HA  ALA b 141      44.898  43.260  75.797  1.00  0.00      gt3- H  
ATOM   2232  HB1 ALA b 141      46.616  40.805  75.744  1.00  0.00      gt3- H  
ATOM   2233  HB2 ALA b 141      45.087  40.948  76.704  1.00  0.00      gt3- H  
ATOM   2234  HB3 ALA b 141      45.118  40.976  74.856  1.00  0.00      gt3- H  
ATOM   2235  N   ALA b 142      48.062  43.375  76.542  1.00  0.00      gt3- N  
ATOM   2236  CA  ALA b 142      48.878  43.877  77.621  1.00  0.00      gt3- C  
ATOM   2237  C   ALA b 142      48.584  45.354  77.963  1.00  0.00      gt3- C  
ATOM   2238  O   ALA b 142      48.591  45.695  79.111  1.00  0.00      gt3- O  
ATOM   2239  CB  ALA b 142      50.292  43.505  77.179  1.00  0.00      gt3- C  
ATOM   2240  H   ALA b 142      48.485  43.105  75.665  1.00  0.00      gt3- H  
ATOM   2241  HA  ALA b 142      48.604  43.359  78.540  1.00  0.00      gt3- H  
ATOM   2242  HB1 ALA b 142      50.290  42.612  76.553  1.00  0.00      gt3- H  
ATOM   2243  HB2 ALA b 142      50.625  44.310  76.524  1.00  0.00      gt3- H  
ATOM   2244  HB3 ALA b 142      51.008  43.457  77.999  1.00  0.00      gt3- H  
ATOM   2245  N   SER b 143      48.267  46.173  76.952  1.00  0.00      gt3- N  
ATOM   2246  CA  SER b 143      47.838  47.653  77.121  1.00  0.00      gt3- C  
ATOM   2247  C   SER b 143      46.477  47.734  77.818  1.00  0.00      gt3- C  
ATOM   2248  O   SER b 143      46.404  48.562  78.707  1.00  0.00      gt3- O  
ATOM   2249  CB  SER b 143      48.003  48.423  75.804  1.00  0.00      gt3- C  
ATOM   2250  OG  SER b 143      47.224  47.809  74.880  1.00  0.00      gt3- O  
ATOM   2251  H   SER b 143      48.266  45.816  76.007  1.00  0.00      gt3- H  
ATOM   2252  HA  SER b 143      48.537  48.149  77.794  1.00  0.00      gt3- H  
ATOM   2253  HB2 SER b 143      49.060  48.400  75.541  1.00  0.00      gt3- H  
ATOM   2254  HB3 SER b 143      47.600  49.414  76.012  1.00  0.00      gt3- H  
ATOM   2255  HG  SER b 143      47.794  47.230  74.369  1.00  0.00      gt3- H  
ATOM   2256  N   LEU b 144      45.502  46.883  77.531  1.00  0.00      gt3- N  
ATOM   2257  CA  LEU b 144      44.260  46.915  78.258  1.00  0.00      gt3- C  
ATOM   2258  C   LEU b 144      44.430  46.306  79.658  1.00  0.00      gt3- C  
ATOM   2259  O   LEU b 144      43.881  46.788  80.672  1.00  0.00      gt3- O  
ATOM   2260  CB  LEU b 144      43.243  46.192  77.362  1.00  0.00      gt3- C  
ATOM   2261  CG  LEU b 144      41.855  45.847  77.887  1.00  0.00      gt3- C  
ATOM   2262  CD1 LEU b 144      40.982  47.090  78.277  1.00  0.00      gt3- C  
ATOM   2263  CD2 LEU b 144      41.059  45.039  76.863  1.00  0.00      gt3- C  
ATOM   2264  H   LEU b 144      45.677  46.209  76.800  1.00  0.00      gt3- H  
ATOM   2265  HA  LEU b 144      43.923  47.930  78.471  1.00  0.00      gt3- H  
ATOM   2266  HB2 LEU b 144      43.725  45.252  77.095  1.00  0.00      gt3- H  
ATOM   2267  HB3 LEU b 144      43.192  46.725  76.413  1.00  0.00      gt3- H  
ATOM   2268  HG  LEU b 144      41.921  45.241  78.791  1.00  0.00      gt3- H  
ATOM   2269 HD11 LEU b 144      41.507  47.596  79.087  1.00  0.00      gt3- H  
ATOM   2270 HD12 LEU b 144      40.964  47.725  77.392  1.00  0.00      gt3- H  
ATOM   2271 HD13 LEU b 144      39.994  46.863  78.680  1.00  0.00      gt3- H  
ATOM   2272 HD21 LEU b 144      39.977  45.077  76.981  1.00  0.00      gt3- H  
ATOM   2273 HD22 LEU b 144      41.240  45.495  75.889  1.00  0.00      gt3- H  
ATOM   2274 HD23 LEU b 144      41.418  44.016  76.745  1.00  0.00      gt3- H  
ATOM   2275  N   GLY b 145      45.240  45.270  79.812  1.00  0.00      gt3- N  
ATOM   2276  CA  GLY b 145      45.655  44.578  81.069  1.00  0.00      gt3- C  
ATOM   2277  C   GLY b 145      46.358  45.469  82.039  1.00  0.00      gt3- C  
ATOM   2278  O   GLY b 145      46.246  45.186  83.235  1.00  0.00      gt3- O  
ATOM   2279  H   GLY b 145      45.630  44.923  78.947  1.00  0.00      gt3- H  
ATOM   2280  HA2 GLY b 145      46.340  43.795  80.745  1.00  0.00      gt3- H  
ATOM   2281  HA3 GLY b 145      44.717  44.247  81.514  1.00  0.00      gt3- H  
ATOM   2282  N   LEU b 146      47.185  46.525  81.601  1.00  0.00      gt3- N  
ATOM   2283  CA  LEU b 146      47.630  47.648  82.445  1.00  0.00      gt3- C  
ATOM   2284  C   LEU b 146      46.393  48.597  82.748  1.00  0.00      gt3- C  
ATOM   2285  O   LEU b 146      46.177  48.787  83.930  1.00  0.00      gt3- O  
ATOM   2286  CB  LEU b 146      48.854  48.431  81.832  1.00  0.00      gt3- C  
ATOM   2287  CG  LEU b 146      49.100  49.857  82.474  1.00  0.00      gt3- C  
ATOM   2288  CD1 LEU b 146      49.697  49.636  83.849  1.00  0.00      gt3- C  
ATOM   2289  CD2 LEU b 146      49.891  50.877  81.621  1.00  0.00      gt3- C  
ATOM   2290  H   LEU b 146      47.528  46.401  80.659  1.00  0.00      gt3- H  
ATOM   2291  HA  LEU b 146      47.967  47.268  83.409  1.00  0.00      gt3- H  
ATOM   2292  HB2 LEU b 146      48.746  48.618  80.763  1.00  0.00      gt3- H  
ATOM   2293  HB3 LEU b 146      49.816  47.920  81.806  1.00  0.00      gt3- H  
ATOM   2294  HG  LEU b 146      48.141  50.360  82.596  1.00  0.00      gt3- H  
ATOM   2295 HD11 LEU b 146      49.880  50.448  84.552  1.00  0.00      gt3- H  
ATOM   2296 HD12 LEU b 146      49.155  48.799  84.290  1.00  0.00      gt3- H  
ATOM   2297 HD13 LEU b 146      50.683  49.201  83.683  1.00  0.00      gt3- H  
ATOM   2298 HD21 LEU b 146      50.012  51.765  82.240  1.00  0.00      gt3- H  
ATOM   2299 HD22 LEU b 146      50.911  50.532  81.449  1.00  0.00      gt3- H  
ATOM   2300 HD23 LEU b 146      49.426  51.022  80.646  1.00  0.00      gt3- H  
ATOM   2301  N   GLN b 147      45.673  49.110  81.800  1.00  0.00      gt3- N  
ATOM   2302  CA  GLN b 147      44.438  49.953  82.083  1.00  0.00      gt3- C  
ATOM   2303  C   GLN b 147      43.519  49.384  83.220  1.00  0.00      gt3- C  
ATOM   2304  O   GLN b 147      43.156  50.093  84.198  1.00  0.00      gt3- O  
ATOM   2305  CB  GLN b 147      43.717  49.984  80.758  1.00  0.00      gt3- C  
ATOM   2306  CG  GLN b 147      42.545  50.908  80.898  1.00  0.00      gt3- C  
ATOM   2307  CD  GLN b 147      42.497  51.985  79.780  1.00  0.00      gt3- C  
ATOM   2308  NE2 GLN b 147      41.342  52.644  79.649  1.00  0.00      gt3- N  
ATOM   2309  OE1 GLN b 147      43.402  52.233  79.027  1.00  0.00      gt3- O  
ATOM   2310  H   GLN b 147      45.896  48.899  80.838  1.00  0.00      gt3- H  
ATOM   2311  HA  GLN b 147      44.630  50.951  82.475  1.00  0.00      gt3- H  
ATOM   2312  HB2 GLN b 147      43.228  49.031  80.555  1.00  0.00      gt3- H  
ATOM   2313  HB3 GLN b 147      44.399  50.252  79.951  1.00  0.00      gt3- H  
ATOM   2314  HG2 GLN b 147      42.551  51.384  81.879  1.00  0.00      gt3- H  
ATOM   2315  HG3 GLN b 147      41.678  50.251  80.847  1.00  0.00      gt3- H  
ATOM   2316 HE21 GLN b 147      40.728  52.411  80.417  1.00  0.00      gt3- H  
ATOM   2317 HE22 GLN b 147      41.302  53.371  78.949  1.00  0.00      gt3- H  
ATOM   2318  N   PHE b 148      43.124  48.101  83.160  1.00  0.00      gt3- N  
ATOM   2319  CA  PHE b 148      42.449  47.419  84.196  1.00  0.00      gt3- C  
ATOM   2320  C   PHE b 148      43.165  47.361  85.594  1.00  0.00      gt3- C  
ATOM   2321  O   PHE b 148      42.618  47.593  86.673  1.00  0.00      gt3- O  
ATOM   2322  CB  PHE b 148      42.166  45.968  83.728  1.00  0.00      gt3- C  
ATOM   2323  CG  PHE b 148      40.769  45.679  83.096  1.00  0.00      gt3- C  
ATOM   2324  CD1 PHE b 148      40.728  45.277  81.735  1.00  0.00      gt3- C  
ATOM   2325  CD2 PHE b 148      39.661  45.656  83.899  1.00  0.00      gt3- C  
ATOM   2326  CE1 PHE b 148      39.553  44.792  81.228  1.00  0.00      gt3- C  
ATOM   2327  CE2 PHE b 148      38.447  45.119  83.400  1.00  0.00      gt3- C  
ATOM   2328  CZ  PHE b 148      38.413  44.664  82.064  1.00  0.00      gt3- C  
ATOM   2329  H   PHE b 148      43.351  47.608  82.308  1.00  0.00      gt3- H  
ATOM   2330  HA  PHE b 148      41.462  47.820  84.426  1.00  0.00      gt3- H  
ATOM   2331  HB2 PHE b 148      42.325  45.174  84.458  1.00  0.00      gt3- H  
ATOM   2332  HB3 PHE b 148      42.972  45.691  83.048  1.00  0.00      gt3- H  
ATOM   2333  HD1 PHE b 148      41.588  45.395  81.093  1.00  0.00      gt3- H  
ATOM   2334  HD2 PHE b 148      39.625  45.923  84.944  1.00  0.00      gt3- H  
ATOM   2335  HE1 PHE b 148      39.569  44.470  80.197  1.00  0.00      gt3- H  
ATOM   2336  HE2 PHE b 148      37.627  44.921  84.074  1.00  0.00      gt3- H  
ATOM   2337  HZ  PHE b 148      37.534  44.161  81.689  1.00  0.00      gt3- H  
ATOM   2338  N   HIE b 149      44.455  47.067  85.590  1.00  0.00      gt3- N  
ATOM   2339  CA  HIE b 149      45.351  47.300  86.795  1.00  0.00      gt3- C  
ATOM   2340  C   HIE b 149      45.295  48.724  87.392  1.00  0.00      gt3- C  
ATOM   2341  O   HIE b 149      45.255  48.975  88.586  1.00  0.00      gt3- O  
ATOM   2342  CB  HIE b 149      46.707  46.830  86.375  1.00  0.00      gt3- C  
ATOM   2343  CG  HIE b 149      47.658  46.711  87.556  1.00  0.00      gt3- C  
ATOM   2344  CD2 HIE b 149      48.463  47.674  88.115  1.00  0.00      gt3- C  
ATOM   2345  ND1 HIE b 149      47.992  45.465  88.103  1.00  0.00      gt3- N  
ATOM   2346  CE1 HIE b 149      48.924  45.669  88.952  1.00  0.00      gt3- C  
ATOM   2347  NE2 HIE b 149      49.233  46.991  89.068  1.00  0.00      gt3- N  
ATOM   2348  H   HIE b 149      44.856  46.940  84.672  1.00  0.00      gt3- H  
ATOM   2349  HA  HIE b 149      44.936  46.650  87.565  1.00  0.00      gt3- H  
ATOM   2350  HB2 HIE b 149      47.179  47.483  85.641  1.00  0.00      gt3- H  
ATOM   2351  HB3 HIE b 149      46.600  45.833  85.948  1.00  0.00      gt3- H  
ATOM   2352  HD2 HIE b 149      48.558  48.720  87.863  1.00  0.00      gt3- H  
ATOM   2353  HE1 HIE b 149      49.242  44.949  89.691  1.00  0.00      gt3- H  
ATOM   2354  HE2 HIE b 149      49.871  47.367  89.754  1.00  0.00      gt3- H  
ATOM   2355  N   MET b 150      45.359  49.725  86.568  1.00  0.00      gt3- N  
ATOM   2356  CA  MET b 150      45.207  51.141  87.006  1.00  0.00      gt3- C  
ATOM   2357  C   MET b 150      43.889  51.218  87.728  1.00  0.00      gt3- C  
ATOM   2358  O   MET b 150      43.792  51.791  88.827  1.00  0.00      gt3- O  
ATOM   2359  CB  MET b 150      45.465  52.153  85.904  1.00  0.00      gt3- C  
ATOM   2360  CG  MET b 150      46.858  51.910  85.305  1.00  0.00      gt3- C  
ATOM   2361  SD  MET b 150      48.226  52.467  86.282  1.00  0.00      gt3- S  
ATOM   2362  CE  MET b 150      48.705  54.081  85.421  1.00  0.00      gt3- C  
ATOM   2363  H   MET b 150      45.470  49.457  85.600  1.00  0.00      gt3- H  
ATOM   2364  HA  MET b 150      45.965  51.417  87.740  1.00  0.00      gt3- H  
ATOM   2365  HB2 MET b 150      45.292  53.213  86.092  1.00  0.00      gt3- H  
ATOM   2366  HB3 MET b 150      44.781  51.923  85.088  1.00  0.00      gt3- H  
ATOM   2367  HG2 MET b 150      46.804  52.478  84.376  1.00  0.00      gt3- H  
ATOM   2368  HG3 MET b 150      47.052  50.872  85.035  1.00  0.00      gt3- H  
ATOM   2369  HE1 MET b 150      49.545  54.590  85.895  1.00  0.00      gt3- H  
ATOM   2370  HE2 MET b 150      48.895  53.764  84.395  1.00  0.00      gt3- H  
ATOM   2371  HE3 MET b 150      47.880  54.792  85.466  1.00  0.00      gt3- H  
ATOM   2372  N   GLN b 151      42.841  50.740  87.043  1.00  0.00      gt3- N  
ATOM   2373  CA  GLN b 151      41.550  50.626  87.700  1.00  0.00      gt3- C  
ATOM   2374  C   GLN b 151      41.533  49.889  89.079  1.00  0.00      gt3- C  
ATOM   2375  O   GLN b 151      41.015  50.349  90.109  1.00  0.00      gt3- O  
ATOM   2376  CB  GLN b 151      40.531  50.102  86.698  1.00  0.00      gt3- C  
ATOM   2377  CG  GLN b 151      39.051  50.017  86.979  1.00  0.00      gt3- C  
ATOM   2378  CD  GLN b 151      38.628  48.779  87.910  1.00  0.00      gt3- C  
ATOM   2379  NE2 GLN b 151      38.001  48.895  89.067  1.00  0.00      gt3- N  
ATOM   2380  OE1 GLN b 151      38.836  47.653  87.526  1.00  0.00      gt3- O  
ATOM   2381  H   GLN b 151      42.936  50.187  86.203  1.00  0.00      gt3- H  
ATOM   2382  HA  GLN b 151      41.223  51.630  87.969  1.00  0.00      gt3- H  
ATOM   2383  HB2 GLN b 151      40.768  49.055  86.511  1.00  0.00      gt3- H  
ATOM   2384  HB3 GLN b 151      40.697  50.672  85.784  1.00  0.00      gt3- H  
ATOM   2385  HG2 GLN b 151      38.439  50.128  86.085  1.00  0.00      gt3- H  
ATOM   2386  HG3 GLN b 151      38.749  50.870  87.586  1.00  0.00      gt3- H  
ATOM   2387 HE21 GLN b 151      37.836  49.788  89.509  1.00  0.00      gt3- H  
ATOM   2388 HE22 GLN b 151      37.888  48.054  89.615  1.00  0.00      gt3- H  
ATOM   2389  N   SER b 152      42.264  48.824  89.168  1.00  0.00      gt3- N  
ATOM   2390  CA  SER b 152      42.416  48.042  90.409  1.00  0.00      gt3- C  
ATOM   2391  C   SER b 152      43.139  48.689  91.539  1.00  0.00      gt3- C  
ATOM   2392  O   SER b 152      42.687  48.705  92.659  1.00  0.00      gt3- O  
ATOM   2393  CB  SER b 152      43.112  46.790  89.929  1.00  0.00      gt3- C  
ATOM   2394  OG  SER b 152      43.403  45.875  91.004  1.00  0.00      gt3- O  
ATOM   2395  H   SER b 152      42.717  48.496  88.328  1.00  0.00      gt3- H  
ATOM   2396  HA  SER b 152      41.434  47.711  90.746  1.00  0.00      gt3- H  
ATOM   2397  HB2 SER b 152      44.113  47.036  89.577  1.00  0.00      gt3- H  
ATOM   2398  HB3 SER b 152      42.594  46.362  89.070  1.00  0.00      gt3- H  
ATOM   2399  HG  SER b 152      44.362  45.867  91.049  1.00  0.00      gt3- H  
ATOM   2400  N   LEU b 153      44.240  49.336  91.219  1.00  0.00      gt3- N  
ATOM   2401  CA  LEU b 153      45.066  50.152  92.125  1.00  0.00      gt3- C  
ATOM   2402  C   LEU b 153      44.142  51.245  92.654  1.00  0.00      gt3- C  
ATOM   2403  O   LEU b 153      44.084  51.507  93.879  1.00  0.00      gt3- O  
ATOM   2404  CB  LEU b 153      46.321  50.675  91.463  1.00  0.00      gt3- C  
ATOM   2405  CG  LEU b 153      47.532  49.724  91.545  1.00  0.00      gt3- C  
ATOM   2406  CD1 LEU b 153      48.658  50.498  90.871  1.00  0.00      gt3- C  
ATOM   2407  CD2 LEU b 153      47.983  49.272  92.941  1.00  0.00      gt3- C  
ATOM   2408  H   LEU b 153      44.596  49.227  90.281  1.00  0.00      gt3- H  
ATOM   2409  HA  LEU b 153      45.343  49.445  92.908  1.00  0.00      gt3- H  
ATOM   2410  HB2 LEU b 153      46.624  51.610  91.935  1.00  0.00      gt3- H  
ATOM   2411  HB3 LEU b 153      46.167  50.902  90.408  1.00  0.00      gt3- H  
ATOM   2412  HG  LEU b 153      47.288  48.854  90.935  1.00  0.00      gt3- H  
ATOM   2413 HD11 LEU b 153      49.501  49.807  90.840  1.00  0.00      gt3- H  
ATOM   2414 HD12 LEU b 153      48.435  50.746  89.833  1.00  0.00      gt3- H  
ATOM   2415 HD13 LEU b 153      48.897  51.410  91.418  1.00  0.00      gt3- H  
ATOM   2416 HD21 LEU b 153      48.191  50.108  93.608  1.00  0.00      gt3- H  
ATOM   2417 HD22 LEU b 153      47.251  48.696  93.508  1.00  0.00      gt3- H  
ATOM   2418 HD23 LEU b 153      48.885  48.662  92.883  1.00  0.00      gt3- H  
ATOM   2419  N   SER b 154      43.316  51.916  91.816  1.00  0.00      gt3- N  
ATOM   2420  CA  SER b 154      42.216  52.879  92.280  1.00  0.00      gt3- C  
ATOM   2421  C   SER b 154      41.151  52.249  93.227  1.00  0.00      gt3- C  
ATOM   2422  O   SER b 154      40.952  52.815  94.325  1.00  0.00      gt3- O  
ATOM   2423  CB  SER b 154      41.607  53.595  91.071  1.00  0.00      gt3- C  
ATOM   2424  OG  SER b 154      40.494  54.352  91.460  1.00  0.00      gt3- O  
ATOM   2425  H   SER b 154      43.522  51.848  90.829  1.00  0.00      gt3- H  
ATOM   2426  HA  SER b 154      42.716  53.681  92.824  1.00  0.00      gt3- H  
ATOM   2427  HB2 SER b 154      41.322  52.831  90.347  1.00  0.00      gt3- H  
ATOM   2428  HB3 SER b 154      42.310  54.291  90.614  1.00  0.00      gt3- H  
ATOM   2429  HG  SER b 154      39.770  53.723  91.434  1.00  0.00      gt3- H  
ATOM   2430  N   ASP b 155      40.530  51.155  92.817  1.00  0.00      gt3- N  
ATOM   2431  CA  ASP b 155      39.176  50.740  93.278  1.00  0.00      gt3- C  
ATOM   2432  C   ASP b 155      39.195  49.497  94.246  1.00  0.00      gt3- C  
ATOM   2433  O   ASP b 155      38.190  49.132  94.873  1.00  0.00      gt3- O  
ATOM   2434  CB  ASP b 155      38.330  50.445  92.024  1.00  0.00      gt3- C  
ATOM   2435  CG  ASP b 155      38.017  51.631  91.131  1.00  0.00      gt3- C  
ATOM   2436  OD1 ASP b 155      37.300  51.433  90.076  1.00  0.00      gt3- O  
ATOM   2437  OD2 ASP b 155      38.431  52.753  91.407  1.00  0.00      gt3- O1-
ATOM   2438  H   ASP b 155      40.797  50.687  91.962  1.00  0.00      gt3- H  
ATOM   2439  HA  ASP b 155      38.680  51.536  93.833  1.00  0.00      gt3- H  
ATOM   2440  HB2 ASP b 155      37.408  49.982  92.376  1.00  0.00      gt3- H  
ATOM   2441  HB3 ASP b 155      38.917  49.721  91.460  1.00  0.00      gt3- H  
ATOM   2442  N   GLU b 156      40.268  48.793  94.259  1.00  0.00      gt3- N  
ATOM   2443  CA  GLU b 156      40.588  47.580  94.996  1.00  0.00      gt3- C  
ATOM   2444  C   GLU b 156      41.771  47.790  96.065  1.00  0.00      gt3- C  
ATOM   2445  O   GLU b 156      41.693  47.241  97.155  1.00  0.00      gt3- O  
ATOM   2446  CB  GLU b 156      40.865  46.333  94.156  1.00  0.00      gt3- C  
ATOM   2447  CG  GLU b 156      39.677  45.978  93.205  1.00  0.00      gt3- C  
ATOM   2448  CD  GLU b 156      38.359  45.613  93.892  1.00  0.00      gt3- C  
ATOM   2449  OE1 GLU b 156      37.343  45.541  93.082  1.00  0.00      gt3- O  
ATOM   2450  OE2 GLU b 156      38.262  45.409  95.070  1.00  0.00      gt3- O1-
ATOM   2451  H   GLU b 156      41.036  49.084  93.671  1.00  0.00      gt3- H  
ATOM   2452  HA  GLU b 156      39.667  47.436  95.561  1.00  0.00      gt3- H  
ATOM   2453  HB2 GLU b 156      40.991  45.460  94.797  1.00  0.00      gt3- H  
ATOM   2454  HB3 GLU b 156      41.788  46.413  93.583  1.00  0.00      gt3- H  
ATOM   2455  HG2 GLU b 156      39.964  45.156  92.549  1.00  0.00      gt3- H  
ATOM   2456  HG3 GLU b 156      39.511  46.736  92.439  1.00  0.00      gt3- H  
ATOM   2457  N   PHE b 157      42.834  48.513  95.613  1.00  0.00      gt3- N  
ATOM   2458  CA  PHE b 157      43.935  48.850  96.561  1.00  0.00      gt3- C  
ATOM   2459  C   PHE b 157      43.788  50.188  97.312  1.00  0.00      gt3- C  
ATOM   2460  O   PHE b 157      44.526  50.471  98.193  1.00  0.00      gt3- O  
ATOM   2461  CB  PHE b 157      45.320  48.853  95.905  1.00  0.00      gt3- C  
ATOM   2462  CG  PHE b 157      45.781  47.494  95.358  1.00  0.00      gt3- C  
ATOM   2463  CD1 PHE b 157      47.077  47.019  95.708  1.00  0.00      gt3- C  
ATOM   2464  CD2 PHE b 157      44.972  46.746  94.429  1.00  0.00      gt3- C  
ATOM   2465  CE1 PHE b 157      47.512  45.746  95.291  1.00  0.00      gt3- C  
ATOM   2466  CE2 PHE b 157      45.378  45.455  93.986  1.00  0.00      gt3- C  
ATOM   2467  CZ  PHE b 157      46.679  45.021  94.353  1.00  0.00      gt3- C  
ATOM   2468  H   PHE b 157      42.905  48.831  94.657  1.00  0.00      gt3- H  
ATOM   2469  HA  PHE b 157      43.908  48.099  97.351  1.00  0.00      gt3- H  
ATOM   2470  HB2 PHE b 157      45.973  49.217  96.699  1.00  0.00      gt3- H  
ATOM   2471  HB3 PHE b 157      45.324  49.563  95.078  1.00  0.00      gt3- H  
ATOM   2472  HD1 PHE b 157      47.776  47.543  96.343  1.00  0.00      gt3- H  
ATOM   2473  HD2 PHE b 157      44.028  47.117  94.059  1.00  0.00      gt3- H  
ATOM   2474  HE1 PHE b 157      48.457  45.399  95.680  1.00  0.00      gt3- H  
ATOM   2475  HE2 PHE b 157      44.731  44.915  93.311  1.00  0.00      gt3- H  
ATOM   2476  HZ  PHE b 157      47.093  44.066  94.066  1.00  0.00      gt3- H  
ATOM   2477  N   ASN b 158      42.988  51.104  96.734  1.00  0.00      gt3- N  
ATOM   2478  CA  ASN b 158      42.936  52.496  97.227  1.00  0.00      gt3- C  
ATOM   2479  C   ASN b 158      44.230  53.364  96.952  1.00  0.00      gt3- C  
ATOM   2480  O   ASN b 158      44.564  54.305  97.690  1.00  0.00      gt3- O  
ATOM   2481  CB  ASN b 158      42.394  52.649  98.692  1.00  0.00      gt3- C  
ATOM   2482  CG  ASN b 158      41.212  51.742  99.091  1.00  0.00      gt3- C  
ATOM   2483  ND2 ASN b 158      41.216  50.978 100.162  1.00  0.00      gt3- N  
ATOM   2484  OD1 ASN b 158      40.204  51.776  98.367  1.00  0.00      gt3- O  
ATOM   2485  H   ASN b 158      42.260  50.897  96.065  1.00  0.00      gt3- H  
ATOM   2486  HA  ASN b 158      42.219  52.973  96.559  1.00  0.00      gt3- H  
ATOM   2487  HB2 ASN b 158      42.139  53.699  98.833  1.00  0.00      gt3- H  
ATOM   2488  HB3 ASN b 158      43.258  52.380  99.300  1.00  0.00      gt3- H  
ATOM   2489 HD21 ASN b 158      40.280  50.640 100.336  1.00  0.00      gt3- H  
ATOM   2490 HD22 ASN b 158      41.924  51.109 100.870  1.00  0.00      gt3- H  
ATOM   2491  N   ILE b 159      45.040  52.988  95.941  1.00  0.00      gt3- N  
ATOM   2492  CA  ILE b 159      46.341  53.570  95.633  1.00  0.00      gt3- C  
ATOM   2493  C   ILE b 159      46.021  54.678  94.681  1.00  0.00      gt3- C  
ATOM   2494  O   ILE b 159      45.362  54.574  93.677  1.00  0.00      gt3- O  
ATOM   2495  CB  ILE b 159      47.333  52.472  95.191  1.00  0.00      gt3- C  
ATOM   2496  CG1 ILE b 159      47.805  51.831  96.532  1.00  0.00      gt3- C  
ATOM   2497  CG2 ILE b 159      48.440  52.997  94.337  1.00  0.00      gt3- C  
ATOM   2498  CD1 ILE b 159      49.033  50.856  96.487  1.00  0.00      gt3- C  
ATOM   2499  H   ILE b 159      44.791  52.193  95.369  1.00  0.00      gt3- H  
ATOM   2500  HA  ILE b 159      46.747  53.988  96.554  1.00  0.00      gt3- H  
ATOM   2501  HB  ILE b 159      46.735  51.715  94.685  1.00  0.00      gt3- H  
ATOM   2502 HG12 ILE b 159      46.913  51.319  96.894  1.00  0.00      gt3- H  
ATOM   2503 HG13 ILE b 159      48.168  52.628  97.181  1.00  0.00      gt3- H  
ATOM   2504 HG21 ILE b 159      48.975  52.142  93.923  1.00  0.00      gt3- H  
ATOM   2505 HG22 ILE b 159      47.980  53.652  93.597  1.00  0.00      gt3- H  
ATOM   2506 HG23 ILE b 159      49.091  53.622  94.949  1.00  0.00      gt3- H  
ATOM   2507 HD11 ILE b 159      49.143  50.539  97.524  1.00  0.00      gt3- H  
ATOM   2508 HD12 ILE b 159      48.623  50.061  95.864  1.00  0.00      gt3- H  
ATOM   2509 HD13 ILE b 159      49.902  51.407  96.125  1.00  0.00      gt3- H  
ATOM   2510  N   ASP b 160      46.586  55.859  94.968  1.00  0.00      gt3- N  
ATOM   2511  CA  ASP b 160      46.736  57.017  94.018  1.00  0.00      gt3- C  
ATOM   2512  C   ASP b 160      47.706  56.616  92.920  1.00  0.00      gt3- C  
ATOM   2513  O   ASP b 160      48.908  56.587  93.154  1.00  0.00      gt3- O  
ATOM   2514  CB  ASP b 160      47.249  58.240  94.779  1.00  0.00      gt3- C  
ATOM   2515  CG  ASP b 160      47.290  59.534  93.958  1.00  0.00      gt3- C  
ATOM   2516  OD1 ASP b 160      47.765  60.561  94.427  1.00  0.00      gt3- O  
ATOM   2517  OD2 ASP b 160      47.024  59.446  92.744  1.00  0.00      gt3- O1-
ATOM   2518  H   ASP b 160      47.277  55.811  95.703  1.00  0.00      gt3- H  
ATOM   2519  HA  ASP b 160      45.751  57.329  93.673  1.00  0.00      gt3- H  
ATOM   2520  HB2 ASP b 160      48.240  58.094  95.210  1.00  0.00      gt3- H  
ATOM   2521  HB3 ASP b 160      46.495  58.426  95.544  1.00  0.00      gt3- H  
ATOM   2522  N   ILE b 161      47.148  56.337  91.748  1.00  0.00      gt3- N  
ATOM   2523  CA  ILE b 161      47.861  55.914  90.561  1.00  0.00      gt3- C  
ATOM   2524  C   ILE b 161      48.858  56.994  90.083  1.00  0.00      gt3- C  
ATOM   2525  O   ILE b 161      49.789  56.602  89.368  1.00  0.00      gt3- O  
ATOM   2526  CB  ILE b 161      46.911  55.510  89.392  1.00  0.00      gt3- C  
ATOM   2527  CG1 ILE b 161      45.701  56.366  89.009  1.00  0.00      gt3- C  
ATOM   2528  CG2 ILE b 161      46.420  54.000  89.692  1.00  0.00      gt3- C  
ATOM   2529  CD1 ILE b 161      44.944  55.906  87.780  1.00  0.00      gt3- C  
ATOM   2530  H   ILE b 161      46.149  56.199  91.696  1.00  0.00      gt3- H  
ATOM   2531  HA  ILE b 161      48.463  55.067  90.892  1.00  0.00      gt3- H  
ATOM   2532  HB  ILE b 161      47.540  55.472  88.502  1.00  0.00      gt3- H  
ATOM   2533 HG12 ILE b 161      46.068  57.383  88.869  1.00  0.00      gt3- H  
ATOM   2534 HG13 ILE b 161      44.924  56.265  89.767  1.00  0.00      gt3- H  
ATOM   2535 HG21 ILE b 161      47.250  53.414  90.086  1.00  0.00      gt3- H  
ATOM   2536 HG22 ILE b 161      45.595  54.024  90.404  1.00  0.00      gt3- H  
ATOM   2537 HG23 ILE b 161      46.132  53.722  88.678  1.00  0.00      gt3- H  
ATOM   2538 HD11 ILE b 161      44.244  56.668  87.438  1.00  0.00      gt3- H  
ATOM   2539 HD12 ILE b 161      45.586  55.837  86.902  1.00  0.00      gt3- H  
ATOM   2540 HD13 ILE b 161      44.439  54.955  87.947  1.00  0.00      gt3- H  
ATOM   2541  N   THR b 162      48.594  58.254  90.273  1.00  0.00      gt3- N  
ATOM   2542  CA  THR b 162      49.354  59.364  89.665  1.00  0.00      gt3- C  
ATOM   2543  C   THR b 162      50.819  59.409  90.156  1.00  0.00      gt3- C  
ATOM   2544  O   THR b 162      51.671  60.065  89.561  1.00  0.00      gt3- O  
ATOM   2545  CB  THR b 162      48.573  60.669  89.809  1.00  0.00      gt3- C  
ATOM   2546  CG2 THR b 162      47.143  60.401  89.283  1.00  0.00      gt3- C  
ATOM   2547  OG1 THR b 162      48.416  61.209  91.154  1.00  0.00      gt3- O  
ATOM   2548  H   THR b 162      47.851  58.482  90.917  1.00  0.00      gt3- H  
ATOM   2549  HA  THR b 162      49.409  59.187  88.591  1.00  0.00      gt3- H  
ATOM   2550  HB  THR b 162      49.124  61.415  89.235  1.00  0.00      gt3- H  
ATOM   2551  HG1 THR b 162      47.865  60.600  91.653  1.00  0.00      gt3- H  
ATOM   2552 HG21 THR b 162      47.095  59.851  88.343  1.00  0.00      gt3- H  
ATOM   2553 HG22 THR b 162      46.459  59.925  89.985  1.00  0.00      gt3- H  
ATOM   2554 HG23 THR b 162      46.755  61.378  88.994  1.00  0.00      gt3- H  
ATOM   2555  N   ASN b 163      51.202  58.793  91.285  1.00  0.00      gt3- N  
ATOM   2556  CA  ASN b 163      52.525  58.903  91.878  1.00  0.00      gt3- C  
ATOM   2557  C   ASN b 163      53.707  58.232  91.008  1.00  0.00      gt3- C  
ATOM   2558  O   ASN b 163      54.942  58.517  91.168  1.00  0.00      gt3- O  
ATOM   2559  CB  ASN b 163      52.646  58.330  93.286  1.00  0.00      gt3- C  
ATOM   2560  CG  ASN b 163      52.018  59.070  94.379  1.00  0.00      gt3- C  
ATOM   2561  ND2 ASN b 163      51.412  58.360  95.210  1.00  0.00      gt3- N  
ATOM   2562  OD1 ASN b 163      52.149  60.266  94.668  1.00  0.00      gt3- O  
ATOM   2563  H   ASN b 163      50.556  58.206  91.793  1.00  0.00      gt3- H  
ATOM   2564  HA  ASN b 163      52.776  59.954  92.022  1.00  0.00      gt3- H  
ATOM   2565  HB2 ASN b 163      53.702  58.199  93.523  1.00  0.00      gt3- H  
ATOM   2566  HB3 ASN b 163      52.273  57.311  93.179  1.00  0.00      gt3- H  
ATOM   2567 HD21 ASN b 163      51.080  58.881  96.009  1.00  0.00      gt3- H  
ATOM   2568 HD22 ASN b 163      51.430  57.353  95.142  1.00  0.00      gt3- H  
ATOM   2569  N   TYR b 164      53.412  57.463  89.951  1.00  0.00      gt3- N  
ATOM   2570  CA  TYR b 164      54.376  56.945  88.968  1.00  0.00      gt3- C  
ATOM   2571  C   TYR b 164      54.942  58.129  88.119  1.00  0.00      gt3- C  
ATOM   2572  O   TYR b 164      55.958  58.010  87.462  1.00  0.00      gt3- O  
ATOM   2573  CB  TYR b 164      53.793  55.791  88.186  1.00  0.00      gt3- C  
ATOM   2574  CG  TYR b 164      53.373  54.469  89.017  1.00  0.00      gt3- C  
ATOM   2575  CD1 TYR b 164      54.305  53.718  89.690  1.00  0.00      gt3- C  
ATOM   2576  CD2 TYR b 164      52.025  54.078  88.951  1.00  0.00      gt3- C  
ATOM   2577  CE1 TYR b 164      53.982  52.583  90.526  1.00  0.00      gt3- C  
ATOM   2578  CE2 TYR b 164      51.640  52.975  89.802  1.00  0.00      gt3- C  
ATOM   2579  CZ  TYR b 164      52.581  52.269  90.623  1.00  0.00      gt3- C  
ATOM   2580  OH  TYR b 164      52.105  51.313  91.449  1.00  0.00      gt3- O  
ATOM   2581  H   TYR b 164      52.489  57.054  89.941  1.00  0.00      gt3- H  
ATOM   2582  HA  TYR b 164      55.168  56.452  89.532  1.00  0.00      gt3- H  
ATOM   2583  HB2 TYR b 164      54.529  55.493  87.440  1.00  0.00      gt3- H  
ATOM   2584  HB3 TYR b 164      52.894  56.025  87.615  1.00  0.00      gt3- H  
ATOM   2585  HD1 TYR b 164      55.339  54.028  89.637  1.00  0.00      gt3- H  
ATOM   2586  HD2 TYR b 164      51.210  54.582  88.453  1.00  0.00      gt3- H  
ATOM   2587  HE1 TYR b 164      54.756  52.113  91.115  1.00  0.00      gt3- H  
ATOM   2588  HE2 TYR b 164      50.594  52.728  89.908  1.00  0.00      gt3- H  
ATOM   2589  HH  TYR b 164      52.834  50.711  91.616  1.00  0.00      gt3- H  
ATOM   2590  N   LYS b 165      54.390  59.341  88.250  1.00  0.00      gt3- N  
ATOM   2591  CA  LYS b 165      55.076  60.619  87.861  1.00  0.00      gt3- C  
ATOM   2592  C   LYS b 165      56.487  60.858  88.533  1.00  0.00      gt3- C  
ATOM   2593  O   LYS b 165      57.477  61.392  87.938  1.00  0.00      gt3- O  
ATOM   2594  CB  LYS b 165      54.133  61.806  88.030  1.00  0.00      gt3- C  
ATOM   2595  CG  LYS b 165      53.068  61.759  86.991  1.00  0.00      gt3- C  
ATOM   2596  CD  LYS b 165      52.218  63.068  86.820  1.00  0.00      gt3- C  
ATOM   2597  CE  LYS b 165      51.279  63.270  88.001  1.00  0.00      gt3- C  
ATOM   2598  NZ  LYS b 165      51.126  64.697  88.360  1.00  0.00      gt3- N1+
ATOM   2599  H   LYS b 165      53.572  59.484  88.824  1.00  0.00      gt3- H  
ATOM   2600  HA  LYS b 165      55.324  60.551  86.802  1.00  0.00      gt3- H  
ATOM   2601  HB2 LYS b 165      54.719  62.700  87.813  1.00  0.00      gt3- H  
ATOM   2602  HB3 LYS b 165      53.767  61.920  89.050  1.00  0.00      gt3- H  
ATOM   2603  HG2 LYS b 165      52.444  60.887  87.186  1.00  0.00      gt3- H  
ATOM   2604  HG3 LYS b 165      53.548  61.479  86.053  1.00  0.00      gt3- H  
ATOM   2605  HD2 LYS b 165      51.670  62.923  85.889  1.00  0.00      gt3- H  
ATOM   2606  HD3 LYS b 165      53.052  63.770  86.839  1.00  0.00      gt3- H  
ATOM   2607  HE2 LYS b 165      51.644  62.896  88.957  1.00  0.00      gt3- H  
ATOM   2608  HE3 LYS b 165      50.383  62.666  87.864  1.00  0.00      gt3- H  
ATOM   2609  HZ1 LYS b 165      52.019  65.137  88.530  1.00  0.00      gt3- H  
ATOM   2610  HZ2 LYS b 165      50.678  65.227  87.627  1.00  0.00      gt3- H  
ATOM   2611  HZ3 LYS b 165      50.557  64.817  89.186  1.00  0.00      gt3- H  
ATOM   2612  N   ASN b 166      56.680  60.460  89.811  1.00  0.00      gt3- N  
ATOM   2613  CA  ASN b 166      57.892  60.625  90.553  1.00  0.00      gt3- C  
ATOM   2614  C   ASN b 166      58.922  59.552  90.010  1.00  0.00      gt3- C  
ATOM   2615  O   ASN b 166      58.572  58.512  89.516  1.00  0.00      gt3- O  
ATOM   2616  CB  ASN b 166      57.773  60.521  92.047  1.00  0.00      gt3- C  
ATOM   2617  CG  ASN b 166      56.735  61.465  92.588  1.00  0.00      gt3- C  
ATOM   2618  ND2 ASN b 166      55.443  61.255  92.530  1.00  0.00      gt3- N  
ATOM   2619  OD1 ASN b 166      57.086  62.519  92.974  1.00  0.00      gt3- O  
ATOM   2620  H   ASN b 166      55.846  60.083  90.238  1.00  0.00      gt3- H  
ATOM   2621  HA  ASN b 166      58.198  61.664  90.427  1.00  0.00      gt3- H  
ATOM   2622  HB2 ASN b 166      58.725  60.667  92.557  1.00  0.00      gt3- H  
ATOM   2623  HB3 ASN b 166      57.351  59.549  92.301  1.00  0.00      gt3- H  
ATOM   2624 HD21 ASN b 166      54.784  61.905  92.935  1.00  0.00      gt3- H  
ATOM   2625 HD22 ASN b 166      55.044  60.391  92.190  1.00  0.00      gt3- H  
ATOM   2626  N   ASN b 167      60.191  59.725  90.210  1.00  0.00      gt3- N  
ATOM   2627  CA  ASN b 167      61.335  58.793  89.878  1.00  0.00      gt3- C  
ATOM   2628  C   ASN b 167      61.287  58.013  88.472  1.00  0.00      gt3- C  
ATOM   2629  O   ASN b 167      61.450  56.765  88.448  1.00  0.00      gt3- O  
ATOM   2630  CB  ASN b 167      61.588  57.940  91.090  1.00  0.00      gt3- C  
ATOM   2631  CG  ASN b 167      62.866  57.127  90.797  1.00  0.00      gt3- C  
ATOM   2632  ND2 ASN b 167      62.912  55.875  91.230  1.00  0.00      gt3- N  
ATOM   2633  OD1 ASN b 167      63.843  57.705  90.350  1.00  0.00      gt3- O  
ATOM   2634  H   ASN b 167      60.455  60.534  90.754  1.00  0.00      gt3- H  
ATOM   2635  HA  ASN b 167      62.120  59.510  89.636  1.00  0.00      gt3- H  
ATOM   2636  HB2 ASN b 167      60.779  57.212  91.144  1.00  0.00      gt3- H  
ATOM   2637  HB3 ASN b 167      61.697  58.635  91.922  1.00  0.00      gt3- H  
ATOM   2638 HD21 ASN b 167      62.176  55.453  91.779  1.00  0.00      gt3- H  
ATOM   2639 HD22 ASN b 167      63.797  55.398  91.130  1.00  0.00      gt3- H  
ATOM   2640  N   PRO b 168      61.034  58.686  87.363  1.00  0.00      gt3- N  
ATOM   2641  CA  PRO b 168      60.764  58.087  86.102  1.00  0.00      gt3- C  
ATOM   2642  C   PRO b 168      61.726  57.028  85.597  1.00  0.00      gt3- C  
ATOM   2643  O   PRO b 168      61.315  56.360  84.667  1.00  0.00      gt3- O  
ATOM   2644  CB  PRO b 168      60.697  59.191  84.994  1.00  0.00      gt3- C  
ATOM   2645  CG  PRO b 168      60.206  60.375  85.849  1.00  0.00      gt3- C  
ATOM   2646  CD  PRO b 168      60.870  60.139  87.200  1.00  0.00      gt3- C  
ATOM   2647  HA  PRO b 168      59.772  57.637  86.155  1.00  0.00      gt3- H  
ATOM   2648  HB2 PRO b 168      59.968  58.850  84.258  1.00  0.00      gt3- H  
ATOM   2649  HB3 PRO b 168      61.704  59.420  84.647  1.00  0.00      gt3- H  
ATOM   2650  HG2 PRO b 168      59.136  60.202  85.969  1.00  0.00      gt3- H  
ATOM   2651  HG3 PRO b 168      60.432  61.364  85.451  1.00  0.00      gt3- H  
ATOM   2652  HD2 PRO b 168      61.895  60.492  87.310  1.00  0.00      gt3- H  
ATOM   2653  HD3 PRO b 168      60.228  60.570  87.968  1.00  0.00      gt3- H  
ATOM   2654  N   GLU b 169      62.954  56.866  86.040  1.00  0.00      gt3- N  
ATOM   2655  CA  GLU b 169      63.936  55.854  85.633  1.00  0.00      gt3- C  
ATOM   2656  C   GLU b 169      63.613  54.415  86.150  1.00  0.00      gt3- C  
ATOM   2657  O   GLU b 169      63.991  53.435  85.566  1.00  0.00      gt3- O  
ATOM   2658  CB  GLU b 169      65.347  56.411  86.000  1.00  0.00      gt3- C  
ATOM   2659  CG  GLU b 169      66.557  55.520  85.682  1.00  0.00      gt3- C  
ATOM   2660  CD  GLU b 169      66.686  55.117  84.269  1.00  0.00      gt3- C  
ATOM   2661  OE1 GLU b 169      66.061  55.712  83.407  1.00  0.00      gt3- O  
ATOM   2662  OE2 GLU b 169      67.509  54.247  83.949  1.00  0.00      gt3- O1-
ATOM   2663  H   GLU b 169      63.224  57.386  86.863  1.00  0.00      gt3- H  
ATOM   2664  HA  GLU b 169      63.888  55.806  84.545  1.00  0.00      gt3- H  
ATOM   2665  HB2 GLU b 169      65.459  56.694  87.046  1.00  0.00      gt3- H  
ATOM   2666  HB3 GLU b 169      65.529  57.311  85.412  1.00  0.00      gt3- H  
ATOM   2667  HG2 GLU b 169      66.483  54.598  86.260  1.00  0.00      gt3- H  
ATOM   2668  HG3 GLU b 169      67.409  56.141  85.958  1.00  0.00      gt3- H  
ATOM   2669  N   ALA b 170      62.919  54.199  87.298  1.00  0.00      gt3- N  
ATOM   2670  CA  ALA b 170      62.548  52.942  87.916  1.00  0.00      gt3- C  
ATOM   2671  C   ALA b 170      61.458  52.080  87.204  1.00  0.00      gt3- C  
ATOM   2672  O   ALA b 170      60.743  52.439  86.253  1.00  0.00      gt3- O  
ATOM   2673  CB  ALA b 170      62.230  53.076  89.419  1.00  0.00      gt3- C  
ATOM   2674  H   ALA b 170      62.484  54.984  87.762  1.00  0.00      gt3- H  
ATOM   2675  HA  ALA b 170      63.478  52.387  87.791  1.00  0.00      gt3- H  
ATOM   2676  HB1 ALA b 170      62.106  52.043  89.743  1.00  0.00      gt3- H  
ATOM   2677  HB2 ALA b 170      63.142  53.505  89.834  1.00  0.00      gt3- H  
ATOM   2678  HB3 ALA b 170      61.354  53.684  89.648  1.00  0.00      gt3- H  
ATOM   2679  N   GLU b 171      61.249  50.809  87.664  1.00  0.00      gt3- N  
ATOM   2680  CA  GLU b 171      60.311  49.906  86.992  1.00  0.00      gt3- C  
ATOM   2681  C   GLU b 171      59.437  49.056  87.987  1.00  0.00      gt3- C  
ATOM   2682  O   GLU b 171      59.747  49.000  89.203  1.00  0.00      gt3- O  
ATOM   2683  CB  GLU b 171      61.170  49.028  86.022  1.00  0.00      gt3- C  
ATOM   2684  CG  GLU b 171      62.245  48.256  86.822  1.00  0.00      gt3- C  
ATOM   2685  CD  GLU b 171      63.391  49.086  87.336  1.00  0.00      gt3- C  
ATOM   2686  OE1 GLU b 171      63.501  49.148  88.543  1.00  0.00      gt3- O  
ATOM   2687  OE2 GLU b 171      64.252  49.595  86.561  1.00  0.00      gt3- O1-
ATOM   2688  H   GLU b 171      61.660  50.580  88.558  1.00  0.00      gt3- H  
ATOM   2689  HA  GLU b 171      59.592  50.333  86.293  1.00  0.00      gt3- H  
ATOM   2690  HB2 GLU b 171      61.673  49.683  85.311  1.00  0.00      gt3- H  
ATOM   2691  HB3 GLU b 171      60.528  48.340  85.472  1.00  0.00      gt3- H  
ATOM   2692  HG2 GLU b 171      62.625  47.423  86.231  1.00  0.00      gt3- H  
ATOM   2693  HG3 GLU b 171      61.721  47.884  87.702  1.00  0.00      gt3- H  
ATOM   2694  N   LEU b 172      58.385  48.403  87.526  1.00  0.00      gt3- N  
ATOM   2695  CA  LEU b 172      57.699  47.347  88.292  1.00  0.00      gt3- C  
ATOM   2696  C   LEU b 172      57.137  46.208  87.411  1.00  0.00      gt3- C  
ATOM   2697  O   LEU b 172      56.736  46.376  86.240  1.00  0.00      gt3- O  
ATOM   2698  CB  LEU b 172      56.558  47.937  89.133  1.00  0.00      gt3- C  
ATOM   2699  CG  LEU b 172      55.140  48.136  88.439  1.00  0.00      gt3- C  
ATOM   2700  CD1 LEU b 172      54.061  48.056  89.483  1.00  0.00      gt3- C  
ATOM   2701  CD2 LEU b 172      55.060  49.473  87.650  1.00  0.00      gt3- C  
ATOM   2702  H   LEU b 172      58.100  48.435  86.558  1.00  0.00      gt3- H  
ATOM   2703  HA  LEU b 172      58.308  46.902  89.078  1.00  0.00      gt3- H  
ATOM   2704  HB2 LEU b 172      56.854  48.933  89.462  1.00  0.00      gt3- H  
ATOM   2705  HB3 LEU b 172      56.474  47.191  89.923  1.00  0.00      gt3- H  
ATOM   2706  HG  LEU b 172      54.998  47.425  87.625  1.00  0.00      gt3- H  
ATOM   2707 HD11 LEU b 172      53.969  47.018  89.802  1.00  0.00      gt3- H  
ATOM   2708 HD12 LEU b 172      54.247  48.713  90.333  1.00  0.00      gt3- H  
ATOM   2709 HD13 LEU b 172      53.121  48.432  89.077  1.00  0.00      gt3- H  
ATOM   2710 HD21 LEU b 172      55.362  50.363  88.202  1.00  0.00      gt3- H  
ATOM   2711 HD22 LEU b 172      55.702  49.403  86.772  1.00  0.00      gt3- H  
ATOM   2712 HD23 LEU b 172      54.074  49.697  87.244  1.00  0.00      gt3- H  
ATOM   2713  N   SER b 173      57.129  44.950  87.981  1.00  0.00      gt3- N  
ATOM   2714  CA  SER b 173      56.684  43.718  87.403  1.00  0.00      gt3- C  
ATOM   2715  C   SER b 173      55.187  43.692  87.280  1.00  0.00      gt3- C  
ATOM   2716  O   SER b 173      54.415  44.153  88.144  1.00  0.00      gt3- O  
ATOM   2717  CB  SER b 173      57.354  42.505  88.112  1.00  0.00      gt3- C  
ATOM   2718  OG  SER b 173      56.929  41.228  87.570  1.00  0.00      gt3- O  
ATOM   2719  H   SER b 173      57.501  44.926  88.920  1.00  0.00      gt3- H  
ATOM   2720  HA  SER b 173      57.079  43.734  86.387  1.00  0.00      gt3- H  
ATOM   2721  HB2 SER b 173      57.113  42.441  89.174  1.00  0.00      gt3- H  
ATOM   2722  HB3 SER b 173      58.418  42.521  87.879  1.00  0.00      gt3- H  
ATOM   2723  HG  SER b 173      57.562  40.984  86.890  1.00  0.00      gt3- H  
ATOM   2724  N   ILE b 174      54.621  43.260  86.149  1.00  0.00      gt3- N  
ATOM   2725  CA  ILE b 174      53.258  43.339  85.739  1.00  0.00      gt3- C  
ATOM   2726  C   ILE b 174      52.927  42.075  84.856  1.00  0.00      gt3- C  
ATOM   2727  O   ILE b 174      53.560  41.884  83.817  1.00  0.00      gt3- O  
ATOM   2728  CB  ILE b 174      52.770  44.635  85.047  1.00  0.00      gt3- C  
ATOM   2729  CG1 ILE b 174      53.328  46.014  85.658  1.00  0.00      gt3- C  
ATOM   2730  CG2 ILE b 174      51.250  44.716  85.135  1.00  0.00      gt3- C  
ATOM   2731  CD1 ILE b 174      52.855  47.351  85.006  1.00  0.00      gt3- C  
ATOM   2732  H   ILE b 174      55.240  42.954  85.412  1.00  0.00      gt3- H  
ATOM   2733  HA  ILE b 174      52.572  43.118  86.557  1.00  0.00      gt3- H  
ATOM   2734  HB  ILE b 174      53.104  44.620  84.010  1.00  0.00      gt3- H  
ATOM   2735 HG12 ILE b 174      54.358  45.921  85.314  1.00  0.00      gt3- H  
ATOM   2736 HG13 ILE b 174      53.242  45.931  86.741  1.00  0.00      gt3- H  
ATOM   2737 HG21 ILE b 174      50.927  44.415  86.131  1.00  0.00      gt3- H  
ATOM   2738 HG22 ILE b 174      50.796  45.676  84.891  1.00  0.00      gt3- H  
ATOM   2739 HG23 ILE b 174      50.802  44.019  84.426  1.00  0.00      gt3- H  
ATOM   2740 HD11 ILE b 174      51.816  47.531  85.279  1.00  0.00      gt3- H  
ATOM   2741 HD12 ILE b 174      53.230  48.276  85.443  1.00  0.00      gt3- H  
ATOM   2742 HD13 ILE b 174      53.089  47.316  83.942  1.00  0.00      gt3- H  
ATOM   2743  N   SER b 175      52.029  41.219  85.259  1.00  0.00      gt3- N  
ATOM   2744  CA  SER b 175      51.687  39.870  84.726  1.00  0.00      gt3- C  
ATOM   2745  C   SER b 175      51.367  39.796  83.240  1.00  0.00      gt3- C  
ATOM   2746  O   SER b 175      51.498  38.806  82.529  1.00  0.00      gt3- O  
ATOM   2747  CB  SER b 175      50.508  39.355  85.535  1.00  0.00      gt3- C  
ATOM   2748  OG  SER b 175      49.350  40.139  85.445  1.00  0.00      gt3- O  
ATOM   2749  H   SER b 175      51.533  41.440  86.111  1.00  0.00      gt3- H  
ATOM   2750  HA  SER b 175      52.581  39.266  84.880  1.00  0.00      gt3- H  
ATOM   2751  HB2 SER b 175      50.733  39.357  86.601  1.00  0.00      gt3- H  
ATOM   2752  HB3 SER b 175      50.274  38.368  85.136  1.00  0.00      gt3- H  
ATOM   2753  HG  SER b 175      48.899  39.778  84.679  1.00  0.00      gt3- H  
ATOM   2754  N   THR b 176      51.066  40.930  82.671  1.00  0.00      gt3- N  
ATOM   2755  CA  THR b 176      50.863  41.272  81.260  1.00  0.00      gt3- C  
ATOM   2756  C   THR b 176      52.223  41.204  80.412  1.00  0.00      gt3- C  
ATOM   2757  O   THR b 176      52.143  40.952  79.223  1.00  0.00      gt3- O  
ATOM   2758  CB  THR b 176      50.141  42.635  81.076  1.00  0.00      gt3- C  
ATOM   2759  CG2 THR b 176      48.764  42.563  81.695  1.00  0.00      gt3- C  
ATOM   2760  OG1 THR b 176      50.791  43.711  81.803  1.00  0.00      gt3- O  
ATOM   2761  H   THR b 176      51.076  41.701  83.323  1.00  0.00      gt3- H  
ATOM   2762  HA  THR b 176      50.316  40.473  80.760  1.00  0.00      gt3- H  
ATOM   2763  HB  THR b 176      50.009  42.887  80.023  1.00  0.00      gt3- H  
ATOM   2764  HG1 THR b 176      51.355  44.177  81.182  1.00  0.00      gt3- H  
ATOM   2765 HG21 THR b 176      48.304  43.548  81.624  1.00  0.00      gt3- H  
ATOM   2766 HG22 THR b 176      48.087  41.878  81.183  1.00  0.00      gt3- H  
ATOM   2767 HG23 THR b 176      48.894  42.275  82.738  1.00  0.00      gt3- H  
ATOM   2768  N   TYR b 177      53.394  41.366  81.010  1.00  0.00      gt3- N  
ATOM   2769  CA  TYR b 177      54.715  41.523  80.378  1.00  0.00      gt3- C  
ATOM   2770  C   TYR b 177      55.664  40.506  81.031  1.00  0.00      gt3- C  
ATOM   2771  O   TYR b 177      55.576  40.270  82.252  1.00  0.00      gt3- O  
ATOM   2772  CB  TYR b 177      55.233  42.903  80.553  1.00  0.00      gt3- C  
ATOM   2773  CG  TYR b 177      54.346  43.909  79.976  1.00  0.00      gt3- C  
ATOM   2774  CD1 TYR b 177      53.525  44.750  80.827  1.00  0.00      gt3- C  
ATOM   2775  CD2 TYR b 177      54.062  43.934  78.560  1.00  0.00      gt3- C  
ATOM   2776  CE1 TYR b 177      52.623  45.711  80.247  1.00  0.00      gt3- C  
ATOM   2777  CE2 TYR b 177      53.206  44.881  78.029  1.00  0.00      gt3- C  
ATOM   2778  CZ  TYR b 177      52.523  45.799  78.831  1.00  0.00      gt3- C  
ATOM   2779  OH  TYR b 177      51.597  46.617  78.351  1.00  0.00      gt3- O  
ATOM   2780  H   TYR b 177      53.352  41.463  82.015  1.00  0.00      gt3- H  
ATOM   2781  HA  TYR b 177      54.641  41.199  79.340  1.00  0.00      gt3- H  
ATOM   2782  HB2 TYR b 177      56.112  42.983  79.914  1.00  0.00      gt3- H  
ATOM   2783  HB3 TYR b 177      55.440  43.141  81.596  1.00  0.00      gt3- H  
ATOM   2784  HD1 TYR b 177      53.635  44.703  81.900  1.00  0.00      gt3- H  
ATOM   2785  HD2 TYR b 177      54.598  43.239  77.931  1.00  0.00      gt3- H  
ATOM   2786  HE1 TYR b 177      51.951  46.399  80.738  1.00  0.00      gt3- H  
ATOM   2787  HE2 TYR b 177      53.121  44.957  76.955  1.00  0.00      gt3- H  
ATOM   2788  HH  TYR b 177      51.699  46.797  77.414  1.00  0.00      gt3- H  
ATOM   2789  N   LEU b 178      56.636  39.993  80.255  1.00  0.00      gt3- N  
ATOM   2790  CA  LEU b 178      57.801  39.218  80.710  1.00  0.00      gt3- C  
ATOM   2791  C   LEU b 178      58.750  40.031  81.600  1.00  0.00      gt3- C  
ATOM   2792  O   LEU b 178      58.915  39.719  82.780  1.00  0.00      gt3- O  
ATOM   2793  CB  LEU b 178      58.576  38.543  79.563  1.00  0.00      gt3- C  
ATOM   2794  CG  LEU b 178      57.675  37.670  78.716  1.00  0.00      gt3- C  
ATOM   2795  CD1 LEU b 178      58.342  37.207  77.393  1.00  0.00      gt3- C  
ATOM   2796  CD2 LEU b 178      57.121  36.511  79.436  1.00  0.00      gt3- C  
ATOM   2797  H   LEU b 178      56.684  40.439  79.350  1.00  0.00      gt3- H  
ATOM   2798  HA  LEU b 178      57.481  38.364  81.307  1.00  0.00      gt3- H  
ATOM   2799  HB2 LEU b 178      59.437  37.985  79.933  1.00  0.00      gt3- H  
ATOM   2800  HB3 LEU b 178      58.958  39.291  78.868  1.00  0.00      gt3- H  
ATOM   2801  HG  LEU b 178      56.796  38.277  78.500  1.00  0.00      gt3- H  
ATOM   2802 HD11 LEU b 178      59.208  36.598  77.652  1.00  0.00      gt3- H  
ATOM   2803 HD12 LEU b 178      57.666  36.602  76.788  1.00  0.00      gt3- H  
ATOM   2804 HD13 LEU b 178      58.673  38.062  76.805  1.00  0.00      gt3- H  
ATOM   2805 HD21 LEU b 178      58.034  35.970  79.682  1.00  0.00      gt3- H  
ATOM   2806 HD22 LEU b 178      56.594  36.786  80.350  1.00  0.00      gt3- H  
ATOM   2807 HD23 LEU b 178      56.500  35.916  78.765  1.00  0.00      gt3- H  
ATOM   2808  N   ASN b 179      59.241  41.102  81.012  1.00  0.00      gt3- N  
ATOM   2809  CA  ASN b 179      60.226  42.007  81.704  1.00  0.00      gt3- C  
ATOM   2810  C   ASN b 179      59.570  42.968  82.677  1.00  0.00      gt3- C  
ATOM   2811  O   ASN b 179      58.408  43.348  82.533  1.00  0.00      gt3- O  
ATOM   2812  CB  ASN b 179      60.861  42.810  80.553  1.00  0.00      gt3- C  
ATOM   2813  CG  ASN b 179      61.796  42.017  79.763  1.00  0.00      gt3- C  
ATOM   2814  ND2 ASN b 179      61.529  41.346  78.690  1.00  0.00      gt3- N  
ATOM   2815  OD1 ASN b 179      63.020  42.014  80.040  1.00  0.00      gt3- O  
ATOM   2816  H   ASN b 179      58.942  41.201  80.053  1.00  0.00      gt3- H  
ATOM   2817  HA  ASN b 179      61.019  41.451  82.204  1.00  0.00      gt3- H  
ATOM   2818  HB2 ASN b 179      61.368  43.630  81.061  1.00  0.00      gt3- H  
ATOM   2819  HB3 ASN b 179      60.076  43.129  79.866  1.00  0.00      gt3- H  
ATOM   2820 HD21 ASN b 179      62.241  40.778  78.254  1.00  0.00      gt3- H  
ATOM   2821 HD22 ASN b 179      60.567  41.415  78.389  1.00  0.00      gt3- H  
ATOM   2822  N   PRO b 180      60.271  43.433  83.704  1.00  0.00      gt3- N  
ATOM   2823  CA  PRO b 180      59.688  44.515  84.555  1.00  0.00      gt3- C  
ATOM   2824  C   PRO b 180      59.373  45.794  83.857  1.00  0.00      gt3- C  
ATOM   2825  O   PRO b 180      60.236  46.304  83.100  1.00  0.00      gt3- O  
ATOM   2826  CB  PRO b 180      60.711  44.702  85.715  1.00  0.00      gt3- C  
ATOM   2827  CG  PRO b 180      62.026  44.125  85.080  1.00  0.00      gt3- C  
ATOM   2828  CD  PRO b 180      61.594  43.075  84.185  1.00  0.00      gt3- C  
ATOM   2829  HA  PRO b 180      58.722  44.192  84.943  1.00  0.00      gt3- H  
ATOM   2830  HB2 PRO b 180      60.537  44.177  86.655  1.00  0.00      gt3- H  
ATOM   2831  HB3 PRO b 180      60.854  45.758  85.942  1.00  0.00      gt3- H  
ATOM   2832  HG2 PRO b 180      62.615  43.677  85.880  1.00  0.00      gt3- H  
ATOM   2833  HG3 PRO b 180      62.621  44.928  84.645  1.00  0.00      gt3- H  
ATOM   2834  HD2 PRO b 180      62.235  43.003  83.306  1.00  0.00      gt3- H  
ATOM   2835  HD3 PRO b 180      61.532  42.084  84.634  1.00  0.00      gt3- H  
ATOM   2836  N   PHE b 181      58.210  46.408  84.039  1.00  0.00      gt3- N  
ATOM   2837  CA  PHE b 181      57.666  47.419  83.170  1.00  0.00      gt3- C  
ATOM   2838  C   PHE b 181      58.120  48.883  83.519  1.00  0.00      gt3- C  
ATOM   2839  O   PHE b 181      58.148  49.259  84.734  1.00  0.00      gt3- O  
ATOM   2840  CB  PHE b 181      56.125  47.376  82.949  1.00  0.00      gt3- C  
ATOM   2841  CG  PHE b 181      55.511  48.291  81.928  1.00  0.00      gt3- C  
ATOM   2842  CD1 PHE b 181      55.348  47.921  80.575  1.00  0.00      gt3- C  
ATOM   2843  CD2 PHE b 181      55.252  49.613  82.325  1.00  0.00      gt3- C  
ATOM   2844  CE1 PHE b 181      54.669  48.766  79.647  1.00  0.00      gt3- C  
ATOM   2845  CE2 PHE b 181      54.670  50.474  81.334  1.00  0.00      gt3- C  
ATOM   2846  CZ  PHE b 181      54.373  50.045  80.044  1.00  0.00      gt3- C  
ATOM   2847  H   PHE b 181      57.655  46.199  84.856  1.00  0.00      gt3- H  
ATOM   2848  HA  PHE b 181      58.132  47.176  82.215  1.00  0.00      gt3- H  
ATOM   2849  HB2 PHE b 181      55.702  47.633  83.920  1.00  0.00      gt3- H  
ATOM   2850  HB3 PHE b 181      55.825  46.361  82.691  1.00  0.00      gt3- H  
ATOM   2851  HD1 PHE b 181      55.880  47.020  80.307  1.00  0.00      gt3- H  
ATOM   2852  HD2 PHE b 181      55.425  49.990  83.321  1.00  0.00      gt3- H  
ATOM   2853  HE1 PHE b 181      54.640  48.416  78.626  1.00  0.00      gt3- H  
ATOM   2854  HE2 PHE b 181      54.554  51.500  81.649  1.00  0.00      gt3- H  
ATOM   2855  HZ  PHE b 181      53.995  50.739  79.308  1.00  0.00      gt3- H  
ATOM   2856  N   PRO b 182      58.675  49.662  82.571  1.00  0.00      gt3- N  
ATOM   2857  CA  PRO b 182      59.212  51.019  82.855  1.00  0.00      gt3- C  
ATOM   2858  C   PRO b 182      58.158  52.034  83.252  1.00  0.00      gt3- C  
ATOM   2859  O   PRO b 182      57.262  52.287  82.462  1.00  0.00      gt3- O  
ATOM   2860  CB  PRO b 182      60.014  51.418  81.597  1.00  0.00      gt3- C  
ATOM   2861  CG  PRO b 182      59.912  50.212  80.705  1.00  0.00      gt3- C  
ATOM   2862  CD  PRO b 182      58.519  49.635  81.085  1.00  0.00      gt3- C  
ATOM   2863  HA  PRO b 182      59.871  50.962  83.721  1.00  0.00      gt3- H  
ATOM   2864  HB2 PRO b 182      61.012  51.546  82.016  1.00  0.00      gt3- H  
ATOM   2865  HB3 PRO b 182      59.673  52.342  81.130  1.00  0.00      gt3- H  
ATOM   2866  HG2 PRO b 182      60.805  49.588  80.729  1.00  0.00      gt3- H  
ATOM   2867  HG3 PRO b 182      59.842  50.465  79.647  1.00  0.00      gt3- H  
ATOM   2868  HD2 PRO b 182      57.754  50.353  80.790  1.00  0.00      gt3- H  
ATOM   2869  HD3 PRO b 182      58.370  48.585  80.835  1.00  0.00      gt3- H  
ATOM   2870  N   ALA b 183      58.282  52.640  84.389  1.00  0.00      gt3- N  
ATOM   2871  CA  ALA b 183      57.436  53.765  84.823  1.00  0.00      gt3- C  
ATOM   2872  C   ALA b 183      57.444  54.964  83.870  1.00  0.00      gt3- C  
ATOM   2873  O   ALA b 183      56.434  55.687  83.869  1.00  0.00      gt3- O  
ATOM   2874  CB  ALA b 183      57.794  54.254  86.215  1.00  0.00      gt3- C  
ATOM   2875  H   ALA b 183      58.961  52.393  85.094  1.00  0.00      gt3- H  
ATOM   2876  HA  ALA b 183      56.395  53.441  84.855  1.00  0.00      gt3- H  
ATOM   2877  HB1 ALA b 183      58.857  54.496  86.249  1.00  0.00      gt3- H  
ATOM   2878  HB2 ALA b 183      57.092  55.026  86.531  1.00  0.00      gt3- H  
ATOM   2879  HB3 ALA b 183      57.616  53.392  86.857  1.00  0.00      gt3- H  
ATOM   2880  N   LYS b 184      58.527  55.183  83.091  1.00  0.00      gt3- N  
ATOM   2881  CA  LYS b 184      58.450  56.160  81.909  1.00  0.00      gt3- C  
ATOM   2882  C   LYS b 184      57.437  55.920  80.837  1.00  0.00      gt3- C  
ATOM   2883  O   LYS b 184      56.927  56.919  80.330  1.00  0.00      gt3- O  
ATOM   2884  CB  LYS b 184      59.840  56.373  81.353  1.00  0.00      gt3- C  
ATOM   2885  CG  LYS b 184      60.448  55.165  80.673  1.00  0.00      gt3- C  
ATOM   2886  CD  LYS b 184      61.971  55.246  80.442  1.00  0.00      gt3- C  
ATOM   2887  CE  LYS b 184      62.814  55.521  81.717  1.00  0.00      gt3- C  
ATOM   2888  NZ  LYS b 184      64.239  55.891  81.385  1.00  0.00      gt3- N1+
ATOM   2889  H   LYS b 184      59.382  54.712  83.350  1.00  0.00      gt3- H  
ATOM   2890  HA  LYS b 184      58.123  57.078  82.398  1.00  0.00      gt3- H  
ATOM   2891  HB2 LYS b 184      60.506  56.769  82.119  1.00  0.00      gt3- H  
ATOM   2892  HB3 LYS b 184      59.896  57.117  80.559  1.00  0.00      gt3- H  
ATOM   2893  HG2 LYS b 184      59.963  54.842  79.751  1.00  0.00      gt3- H  
ATOM   2894  HG3 LYS b 184      60.531  54.337  81.377  1.00  0.00      gt3- H  
ATOM   2895  HD2 LYS b 184      62.223  56.139  79.869  1.00  0.00      gt3- H  
ATOM   2896  HD3 LYS b 184      62.347  54.316  80.017  1.00  0.00      gt3- H  
ATOM   2897  HE2 LYS b 184      62.939  54.602  82.289  1.00  0.00      gt3- H  
ATOM   2898  HE3 LYS b 184      62.442  56.396  82.250  1.00  0.00      gt3- H  
ATOM   2899  HZ1 LYS b 184      64.607  55.256  80.691  1.00  0.00      gt3- H  
ATOM   2900  HZ2 LYS b 184      64.328  56.807  80.969  1.00  0.00      gt3- H  
ATOM   2901  HZ3 LYS b 184      64.818  55.922  82.212  1.00  0.00      gt3- H  
ATOM   2902  N   CYS b 185      57.134  54.671  80.460  1.00  0.00      gt3- N  
ATOM   2903  CA  CYS b 185      56.282  54.200  79.361  1.00  0.00      gt3- C  
ATOM   2904  C   CYS b 185      54.793  54.261  79.629  1.00  0.00      gt3- C  
ATOM   2905  O   CYS b 185      53.994  53.870  78.773  1.00  0.00      gt3- O  
ATOM   2906  CB  CYS b 185      56.744  52.801  78.852  1.00  0.00      gt3- C  
ATOM   2907  SG  CYS b 185      58.517  52.886  78.465  1.00  0.00      gt3- S  
ATOM   2908  H   CYS b 185      57.808  53.972  80.736  1.00  0.00      gt3- H  
ATOM   2909  HA  CYS b 185      56.425  54.930  78.565  1.00  0.00      gt3- H  
ATOM   2910  HB2 CYS b 185      56.237  52.606  77.907  1.00  0.00      gt3- H  
ATOM   2911  HB3 CYS b 185      56.545  52.039  79.606  1.00  0.00      gt3- H  
ATOM   2912  HG  CYS b 185      58.748  51.703  77.889  1.00  0.00      gt3- H  
ATOM   2913  N   LEU b 186      54.402  54.707  80.786  1.00  0.00      gt3- N  
ATOM   2914  CA  LEU b 186      52.988  54.715  81.235  1.00  0.00      gt3- C  
ATOM   2915  C   LEU b 186      52.142  55.705  80.383  1.00  0.00      gt3- C  
ATOM   2916  O   LEU b 186      52.657  56.729  80.016  1.00  0.00      gt3- O  
ATOM   2917  CB  LEU b 186      52.866  55.167  82.702  1.00  0.00      gt3- C  
ATOM   2918  CG  LEU b 186      53.201  54.079  83.770  1.00  0.00      gt3- C  
ATOM   2919  CD1 LEU b 186      53.337  54.716  85.142  1.00  0.00      gt3- C  
ATOM   2920  CD2 LEU b 186      52.113  52.988  83.879  1.00  0.00      gt3- C  
ATOM   2921  H   LEU b 186      55.076  55.147  81.396  1.00  0.00      gt3- H  
ATOM   2922  HA  LEU b 186      52.657  53.707  80.984  1.00  0.00      gt3- H  
ATOM   2923  HB2 LEU b 186      51.858  55.553  82.857  1.00  0.00      gt3- H  
ATOM   2924  HB3 LEU b 186      53.437  56.077  82.886  1.00  0.00      gt3- H  
ATOM   2925  HG  LEU b 186      54.143  53.598  83.507  1.00  0.00      gt3- H  
ATOM   2926 HD11 LEU b 186      54.317  55.192  85.168  1.00  0.00      gt3- H  
ATOM   2927 HD12 LEU b 186      52.552  55.472  85.157  1.00  0.00      gt3- H  
ATOM   2928 HD13 LEU b 186      53.362  53.899  85.864  1.00  0.00      gt3- H  
ATOM   2929 HD21 LEU b 186      51.213  53.243  84.438  1.00  0.00      gt3- H  
ATOM   2930 HD22 LEU b 186      51.842  52.638  82.883  1.00  0.00      gt3- H  
ATOM   2931 HD23 LEU b 186      52.488  52.061  84.313  1.00  0.00      gt3- H  
ATOM   2932  N   PRO b 187      50.857  55.475  79.937  1.00  0.00      gt3- N  
ATOM   2933  CA  PRO b 187      50.081  56.400  79.106  1.00  0.00      gt3- C  
ATOM   2934  C   PRO b 187      49.794  57.701  79.882  1.00  0.00      gt3- C  
ATOM   2935  O   PRO b 187      49.241  57.660  81.022  1.00  0.00      gt3- O  
ATOM   2936  CB  PRO b 187      48.853  55.529  78.665  1.00  0.00      gt3- C  
ATOM   2937  CG  PRO b 187      48.644  54.419  79.699  1.00  0.00      gt3- C  
ATOM   2938  CD  PRO b 187      50.097  54.252  80.209  1.00  0.00      gt3- C  
ATOM   2939  HA  PRO b 187      50.605  56.613  78.174  1.00  0.00      gt3- H  
ATOM   2940  HB2 PRO b 187      49.045  55.098  77.683  1.00  0.00      gt3- H  
ATOM   2941  HB3 PRO b 187      47.952  56.108  78.461  1.00  0.00      gt3- H  
ATOM   2942  HG2 PRO b 187      48.299  53.442  79.363  1.00  0.00      gt3- H  
ATOM   2943  HG3 PRO b 187      47.970  54.778  80.477  1.00  0.00      gt3- H  
ATOM   2944  HD2 PRO b 187      50.194  54.016  81.269  1.00  0.00      gt3- H  
ATOM   2945  HD3 PRO b 187      50.640  53.520  79.612  1.00  0.00      gt3- H  
ATOM   2946  N   SER b 188      50.228  58.857  79.348  1.00  0.00      gt3- N  
ATOM   2947  CA  SER b 188      50.205  60.150  80.105  1.00  0.00      gt3- C  
ATOM   2948  C   SER b 188      48.840  60.522  80.777  1.00  0.00      gt3- C  
ATOM   2949  O   SER b 188      48.844  61.021  81.874  1.00  0.00      gt3- O  
ATOM   2950  CB  SER b 188      50.843  61.335  79.395  1.00  0.00      gt3- C  
ATOM   2951  OG  SER b 188      49.973  61.928  78.532  1.00  0.00      gt3- O  
ATOM   2952  H   SER b 188      50.743  58.762  78.484  1.00  0.00      gt3- H  
ATOM   2953  HA  SER b 188      50.833  59.940  80.971  1.00  0.00      gt3- H  
ATOM   2954  HB2 SER b 188      51.858  61.228  79.014  1.00  0.00      gt3- H  
ATOM   2955  HB3 SER b 188      51.027  62.068  80.180  1.00  0.00      gt3- H  
ATOM   2956  HG  SER b 188      49.388  61.252  78.182  1.00  0.00      gt3- H  
ATOM   2957  N   ILE b 189      47.773  60.208  80.115  1.00  0.00      gt3- N  
ATOM   2958  CA  ILE b 189      46.438  60.548  80.596  1.00  0.00      gt3- C  
ATOM   2959  C   ILE b 189      46.119  59.722  81.925  1.00  0.00      gt3- C  
ATOM   2960  O   ILE b 189      45.288  60.217  82.723  1.00  0.00      gt3- O  
ATOM   2961  CB  ILE b 189      45.425  60.474  79.481  1.00  0.00      gt3- C  
ATOM   2962  CG1 ILE b 189      44.017  60.783  79.976  1.00  0.00      gt3- C  
ATOM   2963  CG2 ILE b 189      45.366  59.148  78.674  1.00  0.00      gt3- C  
ATOM   2964  CD1 ILE b 189      42.927  61.032  78.876  1.00  0.00      gt3- C  
ATOM   2965  H   ILE b 189      47.865  59.793  79.199  1.00  0.00      gt3- H  
ATOM   2966  HA  ILE b 189      46.370  61.585  80.926  1.00  0.00      gt3- H  
ATOM   2967  HB  ILE b 189      45.713  61.303  78.834  1.00  0.00      gt3- H  
ATOM   2968 HG12 ILE b 189      44.068  61.723  80.526  1.00  0.00      gt3- H  
ATOM   2969 HG13 ILE b 189      43.754  59.934  80.607  1.00  0.00      gt3- H  
ATOM   2970 HG21 ILE b 189      46.356  58.691  78.669  1.00  0.00      gt3- H  
ATOM   2971 HG22 ILE b 189      44.635  58.483  79.135  1.00  0.00      gt3- H  
ATOM   2972 HG23 ILE b 189      45.091  59.475  77.672  1.00  0.00      gt3- H  
ATOM   2973 HD11 ILE b 189      42.014  61.383  79.357  1.00  0.00      gt3- H  
ATOM   2974 HD12 ILE b 189      43.300  61.876  78.295  1.00  0.00      gt3- H  
ATOM   2975 HD13 ILE b 189      42.833  60.206  78.172  1.00  0.00      gt3- H  
ATOM   2976  N   ALA b 190      46.725  58.558  82.217  1.00  0.00      gt3- N  
ATOM   2977  CA  ALA b 190      46.399  57.765  83.419  1.00  0.00      gt3- C  
ATOM   2978  C   ALA b 190      47.052  58.425  84.683  1.00  0.00      gt3- C  
ATOM   2979  O   ALA b 190      46.703  58.112  85.784  1.00  0.00      gt3- O  
ATOM   2980  CB  ALA b 190      46.882  56.330  83.206  1.00  0.00      gt3- C  
ATOM   2981  H   ALA b 190      47.430  58.137  81.629  1.00  0.00      gt3- H  
ATOM   2982  HA  ALA b 190      45.310  57.797  83.464  1.00  0.00      gt3- H  
ATOM   2983  HB1 ALA b 190      46.502  55.985  82.245  1.00  0.00      gt3- H  
ATOM   2984  HB2 ALA b 190      47.968  56.365  83.123  1.00  0.00      gt3- H  
ATOM   2985  HB3 ALA b 190      46.630  55.782  84.114  1.00  0.00      gt3- H  
ATOM   2986  N   LEU b 191      47.778  59.524  84.520  1.00  0.00      gt3- N  
ATOM   2987  CA  LEU b 191      48.556  60.142  85.614  1.00  0.00      gt3- C  
ATOM   2988  C   LEU b 191      48.058  61.598  85.786  1.00  0.00      gt3- C  
ATOM   2989  O   LEU b 191      48.603  62.322  86.592  1.00  0.00      gt3- O  
ATOM   2990  CB  LEU b 191      50.027  60.030  85.160  1.00  0.00      gt3- C  
ATOM   2991  CG  LEU b 191      50.578  58.655  84.803  1.00  0.00      gt3- C  
ATOM   2992  CD1 LEU b 191      52.041  58.825  84.313  1.00  0.00      gt3- C  
ATOM   2993  CD2 LEU b 191      50.502  57.715  85.980  1.00  0.00      gt3- C  
ATOM   2994  H   LEU b 191      47.987  59.830  83.581  1.00  0.00      gt3- H  
ATOM   2995  HA  LEU b 191      48.395  59.592  86.541  1.00  0.00      gt3- H  
ATOM   2996  HB2 LEU b 191      50.621  60.374  86.007  1.00  0.00      gt3- H  
ATOM   2997  HB3 LEU b 191      50.214  60.605  84.253  1.00  0.00      gt3- H  
ATOM   2998  HG  LEU b 191      50.140  58.064  83.999  1.00  0.00      gt3- H  
ATOM   2999 HD11 LEU b 191      52.651  59.250  85.110  1.00  0.00      gt3- H  
ATOM   3000 HD12 LEU b 191      52.497  57.877  84.028  1.00  0.00      gt3- H  
ATOM   3001 HD13 LEU b 191      52.170  59.501  83.468  1.00  0.00      gt3- H  
ATOM   3002 HD21 LEU b 191      51.202  57.896  86.796  1.00  0.00      gt3- H  
ATOM   3003 HD22 LEU b 191      49.486  57.702  86.374  1.00  0.00      gt3- H  
ATOM   3004 HD23 LEU b 191      50.790  56.723  85.632  1.00  0.00      gt3- H  
ATOM   3005  N   ASP b 192      47.044  62.098  85.065  1.00  0.00      gt3- N  
ATOM   3006  CA  ASP b 192      46.623  63.548  84.963  1.00  0.00      gt3- C  
ATOM   3007  C   ASP b 192      45.729  63.933  86.118  1.00  0.00      gt3- C  
ATOM   3008  O   ASP b 192      44.501  64.150  85.957  1.00  0.00      gt3- O  
ATOM   3009  CB  ASP b 192      45.973  63.727  83.601  1.00  0.00      gt3- C  
ATOM   3010  CG  ASP b 192      45.537  65.119  83.322  1.00  0.00      gt3- C  
ATOM   3011  OD1 ASP b 192      44.383  65.315  82.836  1.00  0.00      gt3- O  
ATOM   3012  OD2 ASP b 192      46.292  66.101  83.616  1.00  0.00      gt3- O1-
ATOM   3013  H   ASP b 192      46.455  61.444  84.570  1.00  0.00      gt3- H  
ATOM   3014  HA  ASP b 192      47.451  64.255  84.906  1.00  0.00      gt3- H  
ATOM   3015  HB2 ASP b 192      45.114  63.058  83.578  1.00  0.00      gt3- H  
ATOM   3016  HB3 ASP b 192      46.642  63.377  82.815  1.00  0.00      gt3- H  
ATOM   3017  N   LYS b 193      46.301  64.023  87.342  1.00  0.00      gt3- N  
ATOM   3018  CA  LYS b 193      45.597  64.524  88.527  1.00  0.00      gt3- C  
ATOM   3019  C   LYS b 193      44.895  65.929  88.407  1.00  0.00      gt3- C  
ATOM   3020  O   LYS b 193      43.669  66.059  88.528  1.00  0.00      gt3- O  
ATOM   3021  CB  LYS b 193      46.427  64.379  89.837  1.00  0.00      gt3- C  
ATOM   3022  CG  LYS b 193      45.591  64.758  91.107  1.00  0.00      gt3- C  
ATOM   3023  CD  LYS b 193      46.338  64.676  92.436  1.00  0.00      gt3- C  
ATOM   3024  CE  LYS b 193      46.562  63.214  92.960  1.00  0.00      gt3- C  
ATOM   3025  NZ  LYS b 193      47.317  63.404  94.253  1.00  0.00      gt3- N1+
ATOM   3026  H   LYS b 193      47.282  63.791  87.403  1.00  0.00      gt3- H  
ATOM   3027  HA  LYS b 193      44.728  63.879  88.660  1.00  0.00      gt3- H  
ATOM   3028  HB2 LYS b 193      47.280  65.049  89.954  1.00  0.00      gt3- H  
ATOM   3029  HB3 LYS b 193      46.808  63.358  89.826  1.00  0.00      gt3- H  
ATOM   3030  HG2 LYS b 193      44.726  64.096  91.116  1.00  0.00      gt3- H  
ATOM   3031  HG3 LYS b 193      45.162  65.759  91.063  1.00  0.00      gt3- H  
ATOM   3032  HD2 LYS b 193      45.782  65.157  93.241  1.00  0.00      gt3- H  
ATOM   3033  HD3 LYS b 193      47.348  65.073  92.334  1.00  0.00      gt3- H  
ATOM   3034  HE2 LYS b 193      47.196  62.711  92.230  1.00  0.00      gt3- H  
ATOM   3035  HE3 LYS b 193      45.657  62.616  93.061  1.00  0.00      gt3- H  
ATOM   3036  HZ1 LYS b 193      48.111  64.025  94.197  1.00  0.00      gt3- H  
ATOM   3037  HZ2 LYS b 193      46.678  63.844  94.900  1.00  0.00      gt3- H  
ATOM   3038  HZ3 LYS b 193      47.597  62.526  94.667  1.00  0.00      gt3- H  
ATOM   3039  N   GLU b 194      45.692  66.908  88.003  1.00  0.00      gt3- N  
ATOM   3040  CA  GLU b 194      45.240  68.303  87.739  1.00  0.00      gt3- C  
ATOM   3041  C   GLU b 194      44.090  68.507  86.761  1.00  0.00      gt3- C  
ATOM   3042  O   GLU b 194      43.125  69.164  87.150  1.00  0.00      gt3- O  
ATOM   3043  CB  GLU b 194      46.370  69.172  87.145  1.00  0.00      gt3- C  
ATOM   3044  CG  GLU b 194      46.098  70.640  86.812  1.00  0.00      gt3- C  
ATOM   3045  CD  GLU b 194      45.543  71.350  88.015  1.00  0.00      gt3- C  
ATOM   3046  OE1 GLU b 194      45.968  71.116  89.152  1.00  0.00      gt3- O  
ATOM   3047  OE2 GLU b 194      44.777  72.314  87.875  1.00  0.00      gt3- O1-
ATOM   3048  H   GLU b 194      46.669  66.692  87.868  1.00  0.00      gt3- H  
ATOM   3049  HA  GLU b 194      44.882  68.652  88.708  1.00  0.00      gt3- H  
ATOM   3050  HB2 GLU b 194      47.167  69.154  87.888  1.00  0.00      gt3- H  
ATOM   3051  HB3 GLU b 194      46.793  68.751  86.233  1.00  0.00      gt3- H  
ATOM   3052  HG2 GLU b 194      46.959  71.232  86.502  1.00  0.00      gt3- H  
ATOM   3053  HG3 GLU b 194      45.308  70.614  86.060  1.00  0.00      gt3- H  
ATOM   3054  N   GLY b 195      43.993  67.690  85.734  1.00  0.00      gt3- N  
ATOM   3055  CA  GLY b 195      43.001  67.650  84.646  1.00  0.00      gt3- C  
ATOM   3056  C   GLY b 195      41.796  66.811  84.989  1.00  0.00      gt3- C  
ATOM   3057  O   GLY b 195      40.863  66.762  84.241  1.00  0.00      gt3- O  
ATOM   3058  H   GLY b 195      44.792  67.106  85.534  1.00  0.00      gt3- H  
ATOM   3059  HA2 GLY b 195      43.395  67.311  83.688  1.00  0.00      gt3- H  
ATOM   3060  HA3 GLY b 195      42.707  68.691  84.509  1.00  0.00      gt3- H  
ATOM   3061  N   GLY b 196      41.960  65.999  86.046  1.00  0.00      gt3- N  
ATOM   3062  CA  GLY b 196      41.099  64.751  86.325  1.00  0.00      gt3- C  
ATOM   3063  C   GLY b 196      41.115  63.741  85.268  1.00  0.00      gt3- C  
ATOM   3064  O   GLY b 196      40.391  62.783  85.377  1.00  0.00      gt3- O  
ATOM   3065  H   GLY b 196      42.791  66.172  86.594  1.00  0.00      gt3- H  
ATOM   3066  HA2 GLY b 196      40.059  65.075  86.279  1.00  0.00      gt3- H  
ATOM   3067  HA3 GLY b 196      41.363  64.346  87.302  1.00  0.00      gt3- H  
ATOM   3068  N   GLY b 197      41.960  63.809  84.223  1.00  0.00      gt3- N  
ATOM   3069  CA  GLY b 197      42.184  62.675  83.280  1.00  0.00      gt3- C  
ATOM   3070  C   GLY b 197      42.323  61.231  83.789  1.00  0.00      gt3- C  
ATOM   3071  O   GLY b 197      41.880  60.371  83.011  1.00  0.00      gt3- O  
ATOM   3072  H   GLY b 197      42.695  64.493  84.118  1.00  0.00      gt3- H  
ATOM   3073  HA2 GLY b 197      43.177  62.939  82.916  1.00  0.00      gt3- H  
ATOM   3074  HA3 GLY b 197      41.544  62.693  82.398  1.00  0.00      gt3- H  
ATOM   3075  N   SER b 198      42.919  61.059  84.978  1.00  0.00      gt3- N  
ATOM   3076  CA  SER b 198      43.070  59.760  85.597  1.00  0.00      gt3- C  
ATOM   3077  C   SER b 198      41.656  59.212  85.879  1.00  0.00      gt3- C  
ATOM   3078  O   SER b 198      41.318  58.056  85.480  1.00  0.00      gt3- O  
ATOM   3079  CB  SER b 198      43.832  59.962  86.903  1.00  0.00      gt3- C  
ATOM   3080  OG  SER b 198      43.204  60.754  87.870  1.00  0.00      gt3- O  
ATOM   3081  H   SER b 198      43.394  61.840  85.409  1.00  0.00      gt3- H  
ATOM   3082  HA  SER b 198      43.661  59.220  84.858  1.00  0.00      gt3- H  
ATOM   3083  HB2 SER b 198      44.756  60.478  86.639  1.00  0.00      gt3- H  
ATOM   3084  HB3 SER b 198      44.151  59.022  87.353  1.00  0.00      gt3- H  
ATOM   3085  HG  SER b 198      43.176  60.217  88.666  1.00  0.00      gt3- H  
ATOM   3086  N   THR b 199      40.703  60.015  86.435  1.00  0.00      gt3- N  
ATOM   3087  CA  THR b 199      39.338  59.609  86.672  1.00  0.00      gt3- C  
ATOM   3088  C   THR b 199      38.568  59.375  85.372  1.00  0.00      gt3- C  
ATOM   3089  O   THR b 199      37.694  58.522  85.349  1.00  0.00      gt3- O  
ATOM   3090  CB  THR b 199      38.526  60.640  87.565  1.00  0.00      gt3- C  
ATOM   3091  CG2 THR b 199      39.241  60.921  88.894  1.00  0.00      gt3- C  
ATOM   3092  OG1 THR b 199      38.165  61.889  86.947  1.00  0.00      gt3- O  
ATOM   3093  H   THR b 199      41.135  60.896  86.674  1.00  0.00      gt3- H  
ATOM   3094  HA  THR b 199      39.338  58.709  87.286  1.00  0.00      gt3- H  
ATOM   3095  HB  THR b 199      37.667  60.058  87.898  1.00  0.00      gt3- H  
ATOM   3096  HG1 THR b 199      38.888  62.384  86.554  1.00  0.00      gt3- H  
ATOM   3097 HG21 THR b 199      39.424  59.968  89.389  1.00  0.00      gt3- H  
ATOM   3098 HG22 THR b 199      40.119  61.531  88.681  1.00  0.00      gt3- H  
ATOM   3099 HG23 THR b 199      38.532  61.411  89.561  1.00  0.00      gt3- H  
ATOM   3100  N   MET b 200      38.837  60.144  84.336  1.00  0.00      gt3- N  
ATOM   3101  CA  MET b 200      38.313  60.043  82.995  1.00  0.00      gt3- C  
ATOM   3102  C   MET b 200      38.777  58.657  82.457  1.00  0.00      gt3- C  
ATOM   3103  O   MET b 200      37.887  57.871  82.027  1.00  0.00      gt3- O  
ATOM   3104  CB  MET b 200      38.852  61.169  82.054  1.00  0.00      gt3- C  
ATOM   3105  CG  MET b 200      37.680  62.192  81.886  1.00  0.00      gt3- C  
ATOM   3106  SD  MET b 200      38.034  63.822  81.188  1.00  0.00      gt3- S  
ATOM   3107  CE  MET b 200      38.828  64.649  82.596  1.00  0.00      gt3- C  
ATOM   3108  H   MET b 200      39.614  60.773  84.482  1.00  0.00      gt3- H  
ATOM   3109  HA  MET b 200      37.229  60.029  83.105  1.00  0.00      gt3- H  
ATOM   3110  HB2 MET b 200      39.157  60.748  81.096  1.00  0.00      gt3- H  
ATOM   3111  HB3 MET b 200      39.775  61.606  82.435  1.00  0.00      gt3- H  
ATOM   3112  HG2 MET b 200      37.260  62.363  82.877  1.00  0.00      gt3- H  
ATOM   3113  HG3 MET b 200      36.935  61.729  81.239  1.00  0.00      gt3- H  
ATOM   3114  HE1 MET b 200      39.790  64.140  82.656  1.00  0.00      gt3- H  
ATOM   3115  HE2 MET b 200      39.093  65.698  82.462  1.00  0.00      gt3- H  
ATOM   3116  HE3 MET b 200      38.156  64.665  83.454  1.00  0.00      gt3- H  
ATOM   3117  N   TYR b 201      40.065  58.358  82.444  1.00  0.00      gt3- N  
ATOM   3118  CA  TYR b 201      40.625  57.085  82.055  1.00  0.00      gt3- C  
ATOM   3119  C   TYR b 201      39.993  55.874  82.828  1.00  0.00      gt3- C  
ATOM   3120  O   TYR b 201      39.736  54.843  82.281  1.00  0.00      gt3- O  
ATOM   3121  CB  TYR b 201      42.155  57.168  82.104  1.00  0.00      gt3- C  
ATOM   3122  CG  TYR b 201      42.939  55.927  81.735  1.00  0.00      gt3- C  
ATOM   3123  CD1 TYR b 201      43.175  55.008  82.729  1.00  0.00      gt3- C  
ATOM   3124  CD2 TYR b 201      43.590  55.787  80.496  1.00  0.00      gt3- C  
ATOM   3125  CE1 TYR b 201      44.034  53.920  82.538  1.00  0.00      gt3- C  
ATOM   3126  CE2 TYR b 201      44.376  54.615  80.221  1.00  0.00      gt3- C  
ATOM   3127  CZ  TYR b 201      44.742  53.756  81.322  1.00  0.00      gt3- C  
ATOM   3128  OH  TYR b 201      45.684  52.813  81.245  1.00  0.00      gt3- O  
ATOM   3129  H   TYR b 201      40.633  58.928  83.054  1.00  0.00      gt3- H  
ATOM   3130  HA  TYR b 201      40.291  56.944  81.027  1.00  0.00      gt3- H  
ATOM   3131  HB2 TYR b 201      42.443  57.612  83.056  1.00  0.00      gt3- H  
ATOM   3132  HB3 TYR b 201      42.363  57.982  81.410  1.00  0.00      gt3- H  
ATOM   3133  HD1 TYR b 201      42.596  55.102  83.636  1.00  0.00      gt3- H  
ATOM   3134  HD2 TYR b 201      43.322  56.529  79.758  1.00  0.00      gt3- H  
ATOM   3135  HE1 TYR b 201      44.161  53.069  83.190  1.00  0.00      gt3- H  
ATOM   3136  HE2 TYR b 201      45.046  54.632  79.374  1.00  0.00      gt3- H  
ATOM   3137  HH  TYR b 201      46.201  52.729  80.441  1.00  0.00      gt3- H  
ATOM   3138  N   LEU b 202      39.641  56.053  84.098  1.00  0.00      gt3- N  
ATOM   3139  CA  LEU b 202      39.097  55.056  85.058  1.00  0.00      gt3- C  
ATOM   3140  C   LEU b 202      37.611  54.872  84.642  1.00  0.00      gt3- C  
ATOM   3141  O   LEU b 202      37.196  53.736  84.392  1.00  0.00      gt3- O  
ATOM   3142  CB  LEU b 202      39.240  55.601  86.469  1.00  0.00      gt3- C  
ATOM   3143  CG  LEU b 202      40.609  55.293  87.095  1.00  0.00      gt3- C  
ATOM   3144  CD1 LEU b 202      40.860  56.088  88.361  1.00  0.00      gt3- C  
ATOM   3145  CD2 LEU b 202      40.781  53.843  87.498  1.00  0.00      gt3- C  
ATOM   3146  H   LEU b 202      39.900  56.917  84.553  1.00  0.00      gt3- H  
ATOM   3147  HA  LEU b 202      39.693  54.147  84.977  1.00  0.00      gt3- H  
ATOM   3148  HB2 LEU b 202      38.431  55.099  87.001  1.00  0.00      gt3- H  
ATOM   3149  HB3 LEU b 202      39.055  56.674  86.516  1.00  0.00      gt3- H  
ATOM   3150  HG  LEU b 202      41.476  55.519  86.474  1.00  0.00      gt3- H  
ATOM   3151 HD11 LEU b 202      41.884  56.090  88.735  1.00  0.00      gt3- H  
ATOM   3152 HD12 LEU b 202      40.663  57.157  88.278  1.00  0.00      gt3- H  
ATOM   3153 HD13 LEU b 202      40.206  55.830  89.195  1.00  0.00      gt3- H  
ATOM   3154 HD21 LEU b 202      41.827  53.704  87.770  1.00  0.00      gt3- H  
ATOM   3155 HD22 LEU b 202      40.159  53.639  88.370  1.00  0.00      gt3- H  
ATOM   3156 HD23 LEU b 202      40.585  53.169  86.664  1.00  0.00      gt3- H  
ATOM   3157  N   ASP b 203      36.695  55.892  84.664  1.00  0.00      gt3- N  
ATOM   3158  CA  ASP b 203      35.220  55.688  84.343  1.00  0.00      gt3- C  
ATOM   3159  C   ASP b 203      34.988  55.153  82.937  1.00  0.00      gt3- C  
ATOM   3160  O   ASP b 203      34.076  54.351  82.719  1.00  0.00      gt3- O  
ATOM   3161  CB  ASP b 203      34.532  57.053  84.456  1.00  0.00      gt3- C  
ATOM   3162  CG  ASP b 203      34.457  57.661  85.843  1.00  0.00      gt3- C  
ATOM   3163  OD1 ASP b 203      34.265  58.905  85.914  1.00  0.00      gt3- O  
ATOM   3164  OD2 ASP b 203      34.387  56.935  86.844  1.00  0.00      gt3- O1-
ATOM   3165  H   ASP b 203      36.927  56.868  84.554  1.00  0.00      gt3- H  
ATOM   3166  HA  ASP b 203      34.756  55.047  85.093  1.00  0.00      gt3- H  
ATOM   3167  HB2 ASP b 203      33.527  56.785  84.131  1.00  0.00      gt3- H  
ATOM   3168  HB3 ASP b 203      34.964  57.769  83.756  1.00  0.00      gt3- H  
ATOM   3169  N   LEU b 204      35.812  55.534  81.993  1.00  0.00      gt3- N  
ATOM   3170  CA  LEU b 204      35.908  54.827  80.694  1.00  0.00      gt3- C  
ATOM   3171  C   LEU b 204      36.172  53.269  80.863  1.00  0.00      gt3- C  
ATOM   3172  O   LEU b 204      35.492  52.403  80.232  1.00  0.00      gt3- O  
ATOM   3173  CB  LEU b 204      37.086  55.573  79.899  1.00  0.00      gt3- C  
ATOM   3174  CG  LEU b 204      37.518  54.835  78.595  1.00  0.00      gt3- C  
ATOM   3175  CD1 LEU b 204      36.443  54.986  77.475  1.00  0.00      gt3- C  
ATOM   3176  CD2 LEU b 204      38.787  55.499  78.009  1.00  0.00      gt3- C  
ATOM   3177  H   LEU b 204      36.640  56.051  82.251  1.00  0.00      gt3- H  
ATOM   3178  HA  LEU b 204      34.965  54.976  80.166  1.00  0.00      gt3- H  
ATOM   3179  HB2 LEU b 204      37.955  55.503  80.553  1.00  0.00      gt3- H  
ATOM   3180  HB3 LEU b 204      36.862  56.639  79.857  1.00  0.00      gt3- H  
ATOM   3181  HG  LEU b 204      37.675  53.776  78.803  1.00  0.00      gt3- H  
ATOM   3182 HD11 LEU b 204      36.121  56.027  77.511  1.00  0.00      gt3- H  
ATOM   3183 HD12 LEU b 204      36.798  54.579  76.529  1.00  0.00      gt3- H  
ATOM   3184 HD13 LEU b 204      35.613  54.385  77.844  1.00  0.00      gt3- H  
ATOM   3185 HD21 LEU b 204      39.599  55.376  78.726  1.00  0.00      gt3- H  
ATOM   3186 HD22 LEU b 204      39.025  54.968  77.087  1.00  0.00      gt3- H  
ATOM   3187 HD23 LEU b 204      38.749  56.583  77.896  1.00  0.00      gt3- H  
ATOM   3188  N   THR b 205      37.083  52.890  81.744  1.00  0.00      gt3- N  
ATOM   3189  CA  THR b 205      37.562  51.536  82.071  1.00  0.00      gt3- C  
ATOM   3190  C   THR b 205      36.474  50.698  82.891  1.00  0.00      gt3- C  
ATOM   3191  O   THR b 205      36.191  49.482  82.696  1.00  0.00      gt3- O  
ATOM   3192  CB  THR b 205      38.959  51.575  82.833  1.00  0.00      gt3- C  
ATOM   3193  CG2 THR b 205      39.479  50.183  83.107  1.00  0.00      gt3- C  
ATOM   3194  OG1 THR b 205      39.881  52.225  82.022  1.00  0.00      gt3- O  
ATOM   3195  H   THR b 205      37.408  53.699  82.253  1.00  0.00      gt3- H  
ATOM   3196  HA  THR b 205      37.686  50.929  81.173  1.00  0.00      gt3- H  
ATOM   3197  HB  THR b 205      38.875  52.066  83.803  1.00  0.00      gt3- H  
ATOM   3198  HG1 THR b 205      39.697  53.147  82.215  1.00  0.00      gt3- H  
ATOM   3199 HG21 THR b 205      38.823  49.582  83.736  1.00  0.00      gt3- H  
ATOM   3200 HG22 THR b 205      39.485  49.604  82.184  1.00  0.00      gt3- H  
ATOM   3201 HG23 THR b 205      40.478  50.159  83.542  1.00  0.00      gt3- H  
ATOM   3202  N   ARG b 206      35.826  51.350  83.915  1.00  0.00      gt3- N  
ATOM   3203  CA  ARG b 206      34.817  50.818  84.905  1.00  0.00      gt3- C  
ATOM   3204  C   ARG b 206      33.580  50.305  84.179  1.00  0.00      gt3- C  
ATOM   3205  O   ARG b 206      33.016  49.443  84.762  1.00  0.00      gt3- O  
ATOM   3206  CB  ARG b 206      34.427  51.999  85.854  1.00  0.00      gt3- C  
ATOM   3207  CG  ARG b 206      35.594  52.283  86.807  1.00  0.00      gt3- C  
ATOM   3208  CD  ARG b 206      35.213  53.345  87.876  1.00  0.00      gt3- C  
ATOM   3209  NE  ARG b 206      36.371  53.631  88.750  1.00  0.00      gt3- N  
ATOM   3210  CZ  ARG b 206      36.870  54.903  88.954  1.00  0.00      gt3- C  
ATOM   3211  NH1 ARG b 206      36.426  56.005  88.394  1.00  0.00      gt3- N  
ATOM   3212  NH2 ARG b 206      37.749  55.013  89.867  1.00  0.00      gt3- N1+
ATOM   3213  H   ARG b 206      36.210  52.272  84.068  1.00  0.00      gt3- H  
ATOM   3214  HA  ARG b 206      35.232  50.002  85.497  1.00  0.00      gt3- H  
ATOM   3215  HB2 ARG b 206      33.518  51.705  86.380  1.00  0.00      gt3- H  
ATOM   3216  HB3 ARG b 206      34.166  52.877  85.263  1.00  0.00      gt3- H  
ATOM   3217  HG2 ARG b 206      36.488  52.558  86.248  1.00  0.00      gt3- H  
ATOM   3218  HG3 ARG b 206      35.862  51.350  87.303  1.00  0.00      gt3- H  
ATOM   3219  HD2 ARG b 206      34.482  52.952  88.583  1.00  0.00      gt3- H  
ATOM   3220  HD3 ARG b 206      34.879  54.269  87.404  1.00  0.00      gt3- H  
ATOM   3221  HE  ARG b 206      36.678  52.903  89.380  1.00  0.00      gt3- H  
ATOM   3222 HH11 ARG b 206      36.925  56.872  88.538  1.00  0.00      gt3- H  
ATOM   3223 HH12 ARG b 206      35.622  56.026  87.784  1.00  0.00      gt3- H  
ATOM   3224 HH21 ARG b 206      38.110  55.943  90.024  1.00  0.00      gt3- H  
ATOM   3225 HH22 ARG b 206      37.954  54.253  90.501  1.00  0.00      gt3- H  
ATOM   3226  N   ARG b 207      33.231  50.898  83.051  1.00  0.00      gt3- N  
ATOM   3227  CA  ARG b 207      32.049  50.501  82.248  1.00  0.00      gt3- C  
ATOM   3228  C   ARG b 207      32.240  49.226  81.452  1.00  0.00      gt3- C  
ATOM   3229  O   ARG b 207      31.257  48.656  81.090  1.00  0.00      gt3- O  
ATOM   3230  CB  ARG b 207      31.714  51.647  81.223  1.00  0.00      gt3- C  
ATOM   3231  CG  ARG b 207      31.061  52.882  81.941  1.00  0.00      gt3- C  
ATOM   3232  CD  ARG b 207      29.932  53.532  81.151  1.00  0.00      gt3- C  
ATOM   3233  NE  ARG b 207      28.642  52.764  81.177  1.00  0.00      gt3- N  
ATOM   3234  CZ  ARG b 207      27.512  53.136  80.696  1.00  0.00      gt3- C  
ATOM   3235  NH1 ARG b 207      27.411  54.310  80.186  1.00  0.00      gt3- N  
ATOM   3236  NH2 ARG b 207      26.423  52.429  80.698  1.00  0.00      gt3- N1+
ATOM   3237  H   ARG b 207      33.778  51.719  82.835  1.00  0.00      gt3- H  
ATOM   3238  HA  ARG b 207      31.229  50.345  82.949  1.00  0.00      gt3- H  
ATOM   3239  HB2 ARG b 207      30.986  51.169  80.569  1.00  0.00      gt3- H  
ATOM   3240  HB3 ARG b 207      32.574  52.003  80.656  1.00  0.00      gt3- H  
ATOM   3241  HG2 ARG b 207      31.886  53.532  82.232  1.00  0.00      gt3- H  
ATOM   3242  HG3 ARG b 207      30.609  52.444  82.831  1.00  0.00      gt3- H  
ATOM   3243  HD2 ARG b 207      30.247  53.757  80.132  1.00  0.00      gt3- H  
ATOM   3244  HD3 ARG b 207      29.750  54.487  81.645  1.00  0.00      gt3- H  
ATOM   3245  HE  ARG b 207      28.651  51.860  81.627  1.00  0.00      gt3- H  
ATOM   3246 HH11 ARG b 207      28.238  54.888  80.140  1.00  0.00      gt3- H  
ATOM   3247 HH12 ARG b 207      26.508  54.623  79.858  1.00  0.00      gt3- H  
ATOM   3248 HH21 ARG b 207      25.510  52.805  80.486  1.00  0.00      gt3- H  
ATOM   3249 HH22 ARG b 207      26.490  51.459  80.974  1.00  0.00      gt3- H  
ATOM   3250  N   ILE b 208      33.485  48.752  81.178  1.00  0.00      gt3- N  
ATOM   3251  CA  ILE b 208      33.721  47.581  80.293  1.00  0.00      gt3- C  
ATOM   3252  C   ILE b 208      33.006  46.300  80.808  1.00  0.00      gt3- C  
ATOM   3253  O   ILE b 208      32.445  45.553  80.014  1.00  0.00      gt3- O  
ATOM   3254  CB  ILE b 208      35.152  47.389  80.008  1.00  0.00      gt3- C  
ATOM   3255  CG1 ILE b 208      35.758  48.523  79.094  1.00  0.00      gt3- C  
ATOM   3256  CG2 ILE b 208      35.540  45.948  79.519  1.00  0.00      gt3- C  
ATOM   3257  CD1 ILE b 208      35.215  48.549  77.631  1.00  0.00      gt3- C  
ATOM   3258  H   ILE b 208      34.304  49.149  81.616  1.00  0.00      gt3- H  
ATOM   3259  HA  ILE b 208      33.176  47.814  79.379  1.00  0.00      gt3- H  
ATOM   3260  HB  ILE b 208      35.684  47.560  80.944  1.00  0.00      gt3- H  
ATOM   3261 HG12 ILE b 208      36.828  48.326  79.026  1.00  0.00      gt3- H  
ATOM   3262 HG13 ILE b 208      35.607  49.476  79.602  1.00  0.00      gt3- H  
ATOM   3263 HG21 ILE b 208      34.870  45.626  78.721  1.00  0.00      gt3- H  
ATOM   3264 HG22 ILE b 208      36.517  46.008  79.040  1.00  0.00      gt3- H  
ATOM   3265 HG23 ILE b 208      35.561  45.256  80.360  1.00  0.00      gt3- H  
ATOM   3266 HD11 ILE b 208      35.273  49.544  77.191  1.00  0.00      gt3- H  
ATOM   3267 HD12 ILE b 208      35.831  47.869  77.043  1.00  0.00      gt3- H  
ATOM   3268 HD13 ILE b 208      34.164  48.258  77.636  1.00  0.00      gt3- H  
ATOM   3269  N   ARG b 209      32.921  46.190  82.162  1.00  0.00      gt3- N  
ATOM   3270  CA  ARG b 209      32.264  45.121  82.864  1.00  0.00      gt3- C  
ATOM   3271  C   ARG b 209      30.794  44.986  82.501  1.00  0.00      gt3- C  
ATOM   3272  O   ARG b 209      30.174  43.986  82.901  1.00  0.00      gt3- O  
ATOM   3273  CB  ARG b 209      32.392  45.295  84.425  1.00  0.00      gt3- C  
ATOM   3274  CG  ARG b 209      33.718  44.800  85.044  1.00  0.00      gt3- C  
ATOM   3275  CD  ARG b 209      33.835  44.846  86.575  1.00  0.00      gt3- C  
ATOM   3276  NE  ARG b 209      35.189  44.474  87.020  1.00  0.00      gt3- N  
ATOM   3277  CZ  ARG b 209      36.310  45.159  87.139  1.00  0.00      gt3- C  
ATOM   3278  NH1 ARG b 209      36.313  46.403  86.918  1.00  0.00      gt3- N  
ATOM   3279  NH2 ARG b 209      37.429  44.519  87.330  1.00  0.00      gt3- N1+
ATOM   3280  H   ARG b 209      33.578  46.739  82.697  1.00  0.00      gt3- H  
ATOM   3281  HA  ARG b 209      32.731  44.168  82.615  1.00  0.00      gt3- H  
ATOM   3282  HB2 ARG b 209      31.631  44.664  84.885  1.00  0.00      gt3- H  
ATOM   3283  HB3 ARG b 209      32.207  46.290  84.830  1.00  0.00      gt3- H  
ATOM   3284  HG2 ARG b 209      34.427  45.495  84.594  1.00  0.00      gt3- H  
ATOM   3285  HG3 ARG b 209      34.022  43.826  84.660  1.00  0.00      gt3- H  
ATOM   3286  HD2 ARG b 209      33.079  44.164  86.965  1.00  0.00      gt3- H  
ATOM   3287  HD3 ARG b 209      33.584  45.830  86.972  1.00  0.00      gt3- H  
ATOM   3288  HE  ARG b 209      35.360  43.495  87.201  1.00  0.00      gt3- H  
ATOM   3289 HH11 ARG b 209      37.234  46.816  86.969  1.00  0.00      gt3- H  
ATOM   3290 HH12 ARG b 209      35.506  47.010  86.949  1.00  0.00      gt3- H  
ATOM   3291 HH21 ARG b 209      38.307  44.993  87.480  1.00  0.00      gt3- H  
ATOM   3292 HH22 ARG b 209      37.302  43.533  87.512  1.00  0.00      gt3- H  
ATOM   3293  N   GLU b 210      30.134  45.962  81.899  1.00  0.00      gt3- N  
ATOM   3294  CA  GLU b 210      28.680  45.967  81.683  1.00  0.00      gt3- C  
ATOM   3295  C   GLU b 210      28.355  45.317  80.356  1.00  0.00      gt3- C  
ATOM   3296  O   GLU b 210      27.147  45.097  80.028  1.00  0.00      gt3- O  
ATOM   3297  CB  GLU b 210      28.129  47.471  81.676  1.00  0.00      gt3- C  
ATOM   3298  CG  GLU b 210      28.423  48.330  82.880  1.00  0.00      gt3- C  
ATOM   3299  CD  GLU b 210      28.000  49.820  82.705  1.00  0.00      gt3- C  
ATOM   3300  OE1 GLU b 210      26.951  50.164  82.052  1.00  0.00      gt3- O  
ATOM   3301  OE2 GLU b 210      28.646  50.715  83.175  1.00  0.00      gt3- O1-
ATOM   3302  H   GLU b 210      30.721  46.678  81.494  1.00  0.00      gt3- H  
ATOM   3303  HA  GLU b 210      28.239  45.403  82.505  1.00  0.00      gt3- H  
ATOM   3304  HB2 GLU b 210      27.045  47.431  81.564  1.00  0.00      gt3- H  
ATOM   3305  HB3 GLU b 210      28.426  48.033  80.791  1.00  0.00      gt3- H  
ATOM   3306  HG2 GLU b 210      29.490  48.215  83.074  1.00  0.00      gt3- H  
ATOM   3307  HG3 GLU b 210      27.881  47.867  83.703  1.00  0.00      gt3- H  
ATOM   3308  N   THR b 211      29.335  44.912  79.585  1.00  0.00      gt3- N  
ATOM   3309  CA  THR b 211      29.290  44.240  78.286  1.00  0.00      gt3- C  
ATOM   3310  C   THR b 211      29.255  42.738  78.419  1.00  0.00      gt3- C  
ATOM   3311  O   THR b 211      29.483  42.174  79.453  1.00  0.00      gt3- O  
ATOM   3312  CB  THR b 211      30.400  44.576  77.282  1.00  0.00      gt3- C  
ATOM   3313  CG2 THR b 211      30.482  46.050  76.934  1.00  0.00      gt3- C  
ATOM   3314  OG1 THR b 211      31.622  44.098  77.787  1.00  0.00      gt3- O  
ATOM   3315  H   THR b 211      30.246  45.037  80.001  1.00  0.00      gt3- H  
ATOM   3316  HA  THR b 211      28.368  44.618  77.844  1.00  0.00      gt3- H  
ATOM   3317  HB  THR b 211      30.173  44.147  76.305  1.00  0.00      gt3- H  
ATOM   3318  HG1 THR b 211      31.791  44.570  78.606  1.00  0.00      gt3- H  
ATOM   3319 HG21 THR b 211      30.758  46.213  75.892  1.00  0.00      gt3- H  
ATOM   3320 HG22 THR b 211      29.434  46.335  76.843  1.00  0.00      gt3- H  
ATOM   3321 HG23 THR b 211      30.799  46.718  77.735  1.00  0.00      gt3- H  
ATOM   3322  N   LYS b 212      28.737  42.017  77.414  1.00  0.00      gt3- N  
ATOM   3323  CA  LYS b 212      28.580  40.598  77.315  1.00  0.00      gt3- C  
ATOM   3324  C   LYS b 212      29.891  39.949  77.068  1.00  0.00      gt3- C  
ATOM   3325  O   LYS b 212      29.861  38.740  77.212  1.00  0.00      gt3- O  
ATOM   3326  CB  LYS b 212      27.530  40.281  76.194  1.00  0.00      gt3- C  
ATOM   3327  CG  LYS b 212      26.724  38.929  76.396  1.00  0.00      gt3- C  
ATOM   3328  CD  LYS b 212      26.195  38.757  77.865  1.00  0.00      gt3- C  
ATOM   3329  CE  LYS b 212      25.192  37.541  77.907  1.00  0.00      gt3- C  
ATOM   3330  NZ  LYS b 212      24.683  37.179  79.260  1.00  0.00      gt3- N1+
ATOM   3331  H   LYS b 212      28.386  42.564  76.641  1.00  0.00      gt3- H  
ATOM   3332  HA  LYS b 212      28.307  40.274  78.319  1.00  0.00      gt3- H  
ATOM   3333  HB2 LYS b 212      27.981  40.270  75.202  1.00  0.00      gt3- H  
ATOM   3334  HB3 LYS b 212      26.811  41.100  76.198  1.00  0.00      gt3- H  
ATOM   3335  HG2 LYS b 212      27.409  38.093  76.253  1.00  0.00      gt3- H  
ATOM   3336  HG3 LYS b 212      25.971  38.848  75.613  1.00  0.00      gt3- H  
ATOM   3337  HD2 LYS b 212      25.560  39.627  78.030  1.00  0.00      gt3- H  
ATOM   3338  HD3 LYS b 212      26.934  38.695  78.664  1.00  0.00      gt3- H  
ATOM   3339  HE2 LYS b 212      25.731  36.655  77.572  1.00  0.00      gt3- H  
ATOM   3340  HE3 LYS b 212      24.333  37.834  77.304  1.00  0.00      gt3- H  
ATOM   3341  HZ1 LYS b 212      24.048  36.416  79.069  1.00  0.00      gt3- H  
ATOM   3342  HZ2 LYS b 212      25.404  36.863  79.893  1.00  0.00      gt3- H  
ATOM   3343  HZ3 LYS b 212      24.103  37.896  79.670  1.00  0.00      gt3- H  
ATOM   3344  N   GLY b 213      30.981  40.576  76.632  1.00  0.00      gt3- N  
ATOM   3345  CA  GLY b 213      32.269  39.982  76.260  1.00  0.00      gt3- C  
ATOM   3346  C   GLY b 213      33.203  40.898  75.497  1.00  0.00      gt3- C  
ATOM   3347  O   GLY b 213      32.742  41.806  74.804  1.00  0.00      gt3- O  
ATOM   3348  H   GLY b 213      30.844  41.546  76.388  1.00  0.00      gt3- H  
ATOM   3349  HA2 GLY b 213      32.026  39.105  75.659  1.00  0.00      gt3- H  
ATOM   3350  HA3 GLY b 213      32.832  39.779  77.171  1.00  0.00      gt3- H  
ATOM   3351  N   ILE b 214      34.479  40.526  75.492  1.00  0.00      gt3- N  
ATOM   3352  CA  ILE b 214      35.617  41.284  75.047  1.00  0.00      gt3- C  
ATOM   3353  C   ILE b 214      36.434  40.552  73.894  1.00  0.00      gt3- C  
ATOM   3354  O   ILE b 214      37.228  39.700  74.268  1.00  0.00      gt3- O  
ATOM   3355  CB  ILE b 214      36.499  41.593  76.370  1.00  0.00      gt3- C  
ATOM   3356  CG1 ILE b 214      35.774  42.242  77.601  1.00  0.00      gt3- C  
ATOM   3357  CG2 ILE b 214      37.671  42.444  75.937  1.00  0.00      gt3- C  
ATOM   3358  CD1 ILE b 214      36.691  42.776  78.742  1.00  0.00      gt3- C  
ATOM   3359  H   ILE b 214      34.728  39.722  76.050  1.00  0.00      gt3- H  
ATOM   3360  HA  ILE b 214      35.223  42.216  74.642  1.00  0.00      gt3- H  
ATOM   3361  HB  ILE b 214      36.847  40.661  76.817  1.00  0.00      gt3- H  
ATOM   3362 HG12 ILE b 214      35.119  41.445  77.954  1.00  0.00      gt3- H  
ATOM   3363 HG13 ILE b 214      35.145  43.051  77.229  1.00  0.00      gt3- H  
ATOM   3364 HG21 ILE b 214      38.313  42.528  76.815  1.00  0.00      gt3- H  
ATOM   3365 HG22 ILE b 214      38.196  41.964  75.111  1.00  0.00      gt3- H  
ATOM   3366 HG23 ILE b 214      37.427  43.482  75.713  1.00  0.00      gt3- H  
ATOM   3367 HD11 ILE b 214      37.343  41.953  79.035  1.00  0.00      gt3- H  
ATOM   3368 HD12 ILE b 214      37.195  43.685  78.416  1.00  0.00      gt3- H  
ATOM   3369 HD13 ILE b 214      36.045  43.008  79.589  1.00  0.00      gt3- H  
ATOM   3370  N   MET b 215      36.282  41.026  72.628  1.00  0.00      gt3- N  
ATOM   3371  CA  MET b 215      37.321  40.638  71.636  1.00  0.00      gt3- C  
ATOM   3372  C   MET b 215      38.579  41.469  71.918  1.00  0.00      gt3- C  
ATOM   3373  O   MET b 215      38.479  42.632  72.295  1.00  0.00      gt3- O  
ATOM   3374  CB  MET b 215      36.815  40.820  70.235  1.00  0.00      gt3- C  
ATOM   3375  CG  MET b 215      35.806  39.739  69.905  1.00  0.00      gt3- C  
ATOM   3376  SD  MET b 215      35.273  39.768  68.221  1.00  0.00      gt3- S  
ATOM   3377  CE  MET b 215      34.685  41.480  67.923  1.00  0.00      gt3- C  
ATOM   3378  H   MET b 215      35.838  41.920  72.477  1.00  0.00      gt3- H  
ATOM   3379  HA  MET b 215      37.601  39.595  71.784  1.00  0.00      gt3- H  
ATOM   3380  HB2 MET b 215      37.645  40.711  69.536  1.00  0.00      gt3- H  
ATOM   3381  HB3 MET b 215      36.234  41.742  70.246  1.00  0.00      gt3- H  
ATOM   3382  HG2 MET b 215      34.919  39.800  70.536  1.00  0.00      gt3- H  
ATOM   3383  HG3 MET b 215      36.283  38.768  70.037  1.00  0.00      gt3- H  
ATOM   3384  HE1 MET b 215      34.533  41.528  66.845  1.00  0.00      gt3- H  
ATOM   3385  HE2 MET b 215      33.801  41.799  68.476  1.00  0.00      gt3- H  
ATOM   3386  HE3 MET b 215      35.515  42.134  68.190  1.00  0.00      gt3- H  
ATOM   3387  N   ILE b 216      39.744  40.935  71.676  1.00  0.00      gt3- N  
ATOM   3388  CA  ILE b 216      41.007  41.709  71.650  1.00  0.00      gt3- C  
ATOM   3389  C   ILE b 216      41.790  41.313  70.380  1.00  0.00      gt3- C  
ATOM   3390  O   ILE b 216      42.023  40.178  70.094  1.00  0.00      gt3- O  
ATOM   3391  CB  ILE b 216      41.834  41.510  72.975  1.00  0.00      gt3- C  
ATOM   3392  CG1 ILE b 216      41.263  42.146  74.232  1.00  0.00      gt3- C  
ATOM   3393  CG2 ILE b 216      43.247  41.997  72.787  1.00  0.00      gt3- C  
ATOM   3394  CD1 ILE b 216      41.292  41.394  75.486  1.00  0.00      gt3- C  
ATOM   3395  H   ILE b 216      39.860  39.969  71.405  1.00  0.00      gt3- H  
ATOM   3396  HA  ILE b 216      40.684  42.747  71.569  1.00  0.00      gt3- H  
ATOM   3397  HB  ILE b 216      41.930  40.441  73.169  1.00  0.00      gt3- H  
ATOM   3398 HG12 ILE b 216      40.196  42.134  74.011  1.00  0.00      gt3- H  
ATOM   3399 HG13 ILE b 216      41.710  43.119  74.438  1.00  0.00      gt3- H  
ATOM   3400 HG21 ILE b 216      43.698  41.406  71.990  1.00  0.00      gt3- H  
ATOM   3401 HG22 ILE b 216      43.268  43.067  72.581  1.00  0.00      gt3- H  
ATOM   3402 HG23 ILE b 216      43.870  41.996  73.682  1.00  0.00      gt3- H  
ATOM   3403 HD11 ILE b 216      40.847  40.412  75.327  1.00  0.00      gt3- H  
ATOM   3404 HD12 ILE b 216      42.313  41.348  75.866  1.00  0.00      gt3- H  
ATOM   3405 HD13 ILE b 216      40.671  41.802  76.284  1.00  0.00      gt3- H  
ATOM   3406  N   ASN b 217      42.205  42.267  69.596  1.00  0.00      gt3- N  
ATOM   3407  CA  ASN b 217      43.112  41.987  68.398  1.00  0.00      gt3- C  
ATOM   3408  C   ASN b 217      44.505  41.300  68.638  1.00  0.00      gt3- C  
ATOM   3409  O   ASN b 217      45.542  41.935  68.397  1.00  0.00      gt3- O  
ATOM   3410  CB  ASN b 217      43.130  43.219  67.419  1.00  0.00      gt3- C  
ATOM   3411  CG  ASN b 217      43.624  42.858  66.036  1.00  0.00      gt3- C  
ATOM   3412  ND2 ASN b 217      43.848  43.882  65.279  1.00  0.00      gt3- N  
ATOM   3413  OD1 ASN b 217      43.869  41.720  65.621  1.00  0.00      gt3- O  
ATOM   3414  H   ASN b 217      42.133  43.252  69.809  1.00  0.00      gt3- H  
ATOM   3415  HA  ASN b 217      42.491  41.264  67.868  1.00  0.00      gt3- H  
ATOM   3416  HB2 ASN b 217      43.889  43.875  67.845  1.00  0.00      gt3- H  
ATOM   3417  HB3 ASN b 217      42.167  43.723  67.496  1.00  0.00      gt3- H  
ATOM   3418 HD21 ASN b 217      44.302  43.608  64.419  1.00  0.00      gt3- H  
ATOM   3419 HD22 ASN b 217      43.786  44.858  65.532  1.00  0.00      gt3- H  
ATOM   3420  N   THR b 218      44.580  40.110  69.181  1.00  0.00      gt3- N  
ATOM   3421  CA  THR b 218      45.817  39.461  69.542  1.00  0.00      gt3- C  
ATOM   3422  C   THR b 218      45.545  38.013  69.590  1.00  0.00      gt3- C  
ATOM   3423  O   THR b 218      44.382  37.554  69.355  1.00  0.00      gt3- O  
ATOM   3424  CB  THR b 218      46.259  39.944  70.945  1.00  0.00      gt3- C  
ATOM   3425  CG2 THR b 218      45.479  39.250  72.082  1.00  0.00      gt3- C  
ATOM   3426  OG1 THR b 218      47.594  39.629  71.148  1.00  0.00      gt3- O  
ATOM   3427  H   THR b 218      43.681  39.721  69.428  1.00  0.00      gt3- H  
ATOM   3428  HA  THR b 218      46.617  39.729  68.852  1.00  0.00      gt3- H  
ATOM   3429  HB  THR b 218      46.225  41.026  71.071  1.00  0.00      gt3- H  
ATOM   3430  HG1 THR b 218      47.830  40.069  71.968  1.00  0.00      gt3- H  
ATOM   3431 HG21 THR b 218      44.434  39.140  71.791  1.00  0.00      gt3- H  
ATOM   3432 HG22 THR b 218      45.823  38.279  72.436  1.00  0.00      gt3- H  
ATOM   3433 HG23 THR b 218      45.516  39.865  72.982  1.00  0.00      gt3- H  
ATOM   3434  N   PHE b 219      46.604  37.240  69.796  1.00  0.00      gt3- N  
ATOM   3435  CA  PHE b 219      46.705  35.787  69.604  1.00  0.00      gt3- C  
ATOM   3436  C   PHE b 219      47.665  35.228  70.688  1.00  0.00      gt3- C  
ATOM   3437  O   PHE b 219      48.731  35.724  71.019  1.00  0.00      gt3- O  
ATOM   3438  CB  PHE b 219      47.178  35.374  68.152  1.00  0.00      gt3- C  
ATOM   3439  CG  PHE b 219      48.462  36.078  67.658  1.00  0.00      gt3- C  
ATOM   3440  CD1 PHE b 219      48.438  37.478  67.376  1.00  0.00      gt3- C  
ATOM   3441  CD2 PHE b 219      49.645  35.383  67.480  1.00  0.00      gt3- C  
ATOM   3442  CE1 PHE b 219      49.594  38.138  66.877  1.00  0.00      gt3- C  
ATOM   3443  CE2 PHE b 219      50.795  36.050  67.106  1.00  0.00      gt3- C  
ATOM   3444  CZ  PHE b 219      50.760  37.404  66.729  1.00  0.00      gt3- C  
ATOM   3445  H   PHE b 219      47.407  37.792  70.063  1.00  0.00      gt3- H  
ATOM   3446  HA  PHE b 219      45.708  35.374  69.758  1.00  0.00      gt3- H  
ATOM   3447  HB2 PHE b 219      46.369  35.594  67.456  1.00  0.00      gt3- H  
ATOM   3448  HB3 PHE b 219      47.232  34.287  68.211  1.00  0.00      gt3- H  
ATOM   3449  HD1 PHE b 219      47.562  38.092  67.521  1.00  0.00      gt3- H  
ATOM   3450  HD2 PHE b 219      49.801  34.342  67.723  1.00  0.00      gt3- H  
ATOM   3451  HE1 PHE b 219      49.515  39.156  66.525  1.00  0.00      gt3- H  
ATOM   3452  HE2 PHE b 219      51.685  35.496  66.849  1.00  0.00      gt3- H  
ATOM   3453  HZ  PHE b 219      51.641  37.806  66.251  1.00  0.00      gt3- H  
ATOM   3454  N   VAL b 220      47.308  34.007  71.118  1.00  0.00      gt3- N  
ATOM   3455  CA  VAL b 220      47.955  33.383  72.261  1.00  0.00      gt3- C  
ATOM   3456  C   VAL b 220      49.296  32.752  71.911  1.00  0.00      gt3- C  
ATOM   3457  O   VAL b 220      49.947  32.049  72.749  1.00  0.00      gt3- O  
ATOM   3458  CB  VAL b 220      47.004  32.346  73.002  1.00  0.00      gt3- C  
ATOM   3459  CG1 VAL b 220      45.580  32.824  73.228  1.00  0.00      gt3- C  
ATOM   3460  CG2 VAL b 220      46.909  30.996  72.390  1.00  0.00      gt3- C  
ATOM   3461  H   VAL b 220      46.431  33.559  70.893  1.00  0.00      gt3- H  
ATOM   3462  HA  VAL b 220      48.157  34.233  72.912  1.00  0.00      gt3- H  
ATOM   3463  HB  VAL b 220      47.531  32.198  73.945  1.00  0.00      gt3- H  
ATOM   3464 HG11 VAL b 220      45.610  33.861  73.561  1.00  0.00      gt3- H  
ATOM   3465 HG12 VAL b 220      44.943  32.921  72.349  1.00  0.00      gt3- H  
ATOM   3466 HG13 VAL b 220      45.104  32.164  73.953  1.00  0.00      gt3- H  
ATOM   3467 HG21 VAL b 220      45.873  30.659  72.444  1.00  0.00      gt3- H  
ATOM   3468 HG22 VAL b 220      47.126  31.080  71.326  1.00  0.00      gt3- H  
ATOM   3469 HG23 VAL b 220      47.660  30.350  72.845  1.00  0.00      gt3- H  
ATOM   3470  N   GLU b 221      49.845  32.929  70.754  1.00  0.00      gt3- N  
ATOM   3471  CA  GLU b 221      51.281  32.594  70.487  1.00  0.00      gt3- C  
ATOM   3472  C   GLU b 221      52.192  33.680  71.191  1.00  0.00      gt3- C  
ATOM   3473  O   GLU b 221      53.328  33.345  71.603  1.00  0.00      gt3- O  
ATOM   3474  CB  GLU b 221      51.530  32.473  68.996  1.00  0.00      gt3- C  
ATOM   3475  CG  GLU b 221      50.653  31.402  68.223  1.00  0.00      gt3- C  
ATOM   3476  CD  GLU b 221      50.746  29.975  68.721  1.00  0.00      gt3- C  
ATOM   3477  OE1 GLU b 221      49.717  29.300  68.886  1.00  0.00      gt3- O  
ATOM   3478  OE2 GLU b 221      51.875  29.448  68.903  1.00  0.00      gt3- O1-
ATOM   3479  H   GLU b 221      49.399  33.522  70.068  1.00  0.00      gt3- H  
ATOM   3480  HA  GLU b 221      51.477  31.622  70.941  1.00  0.00      gt3- H  
ATOM   3481  HB2 GLU b 221      52.533  32.111  68.771  1.00  0.00      gt3- H  
ATOM   3482  HB3 GLU b 221      51.395  33.462  68.559  1.00  0.00      gt3- H  
ATOM   3483  HG2 GLU b 221      51.031  31.455  67.202  1.00  0.00      gt3- H  
ATOM   3484  HG3 GLU b 221      49.647  31.821  68.258  1.00  0.00      gt3- H  
ATOM   3485  N   ILE b 222      51.734  34.892  71.360  1.00  0.00      gt3- N  
ATOM   3486  CA  ILE b 222      52.413  35.933  72.207  1.00  0.00      gt3- C  
ATOM   3487  C   ILE b 222      51.787  36.330  73.565  1.00  0.00      gt3- C  
ATOM   3488  O   ILE b 222      52.447  36.743  74.529  1.00  0.00      gt3- O  
ATOM   3489  CB  ILE b 222      52.784  37.200  71.398  1.00  0.00      gt3- C  
ATOM   3490  CG1 ILE b 222      51.599  37.640  70.501  1.00  0.00      gt3- C  
ATOM   3491  CG2 ILE b 222      54.031  36.815  70.543  1.00  0.00      gt3- C  
ATOM   3492  CD1 ILE b 222      51.694  39.039  69.903  1.00  0.00      gt3- C  
ATOM   3493  H   ILE b 222      50.832  35.146  70.984  1.00  0.00      gt3- H  
ATOM   3494  HA  ILE b 222      53.366  35.566  72.589  1.00  0.00      gt3- H  
ATOM   3495  HB  ILE b 222      53.104  38.020  72.040  1.00  0.00      gt3- H  
ATOM   3496 HG12 ILE b 222      50.678  37.605  71.085  1.00  0.00      gt3- H  
ATOM   3497 HG13 ILE b 222      51.435  36.936  69.685  1.00  0.00      gt3- H  
ATOM   3498 HG21 ILE b 222      54.434  37.658  69.982  1.00  0.00      gt3- H  
ATOM   3499 HG22 ILE b 222      54.667  36.378  71.313  1.00  0.00      gt3- H  
ATOM   3500 HG23 ILE b 222      53.825  36.044  69.800  1.00  0.00      gt3- H  
ATOM   3501 HD11 ILE b 222      52.660  39.093  69.401  1.00  0.00      gt3- H  
ATOM   3502 HD12 ILE b 222      50.846  39.173  69.231  1.00  0.00      gt3- H  
ATOM   3503 HD13 ILE b 222      51.728  39.708  70.763  1.00  0.00      gt3- H  
ATOM   3504  N   GLU b 223      50.466  36.098  73.685  1.00  0.00      gt3- N  
ATOM   3505  CA  GLU b 223      49.680  36.768  74.753  1.00  0.00      gt3- C  
ATOM   3506  C   GLU b 223      48.720  35.909  75.547  1.00  0.00      gt3- C  
ATOM   3507  O   GLU b 223      47.627  36.332  75.869  1.00  0.00      gt3- O  
ATOM   3508  CB  GLU b 223      48.909  37.932  74.059  1.00  0.00      gt3- C  
ATOM   3509  CG  GLU b 223      49.851  39.031  73.542  1.00  0.00      gt3- C  
ATOM   3510  CD  GLU b 223      49.345  40.462  73.857  1.00  0.00      gt3- C  
ATOM   3511  OE1 GLU b 223      48.237  40.878  73.357  1.00  0.00      gt3- O  
ATOM   3512  OE2 GLU b 223      50.047  41.161  74.651  1.00  0.00      gt3- O1-
ATOM   3513  H   GLU b 223      49.971  35.901  72.828  1.00  0.00      gt3- H  
ATOM   3514  HA  GLU b 223      50.311  37.280  75.480  1.00  0.00      gt3- H  
ATOM   3515  HB2 GLU b 223      48.214  38.412  74.748  1.00  0.00      gt3- H  
ATOM   3516  HB3 GLU b 223      48.338  37.543  73.216  1.00  0.00      gt3- H  
ATOM   3517  HG2 GLU b 223      50.021  39.049  72.465  1.00  0.00      gt3- H  
ATOM   3518  HG3 GLU b 223      50.863  38.885  73.920  1.00  0.00      gt3- H  
ATOM   3519  N   PRO b 224      49.088  34.653  75.969  1.00  0.00      gt3- N  
ATOM   3520  CA  PRO b 224      48.243  33.799  76.807  1.00  0.00      gt3- C  
ATOM   3521  C   PRO b 224      48.113  34.254  78.236  1.00  0.00      gt3- C  
ATOM   3522  O   PRO b 224      47.010  34.274  78.813  1.00  0.00      gt3- O  
ATOM   3523  CB  PRO b 224      48.836  32.393  76.743  1.00  0.00      gt3- C  
ATOM   3524  CG  PRO b 224      50.356  32.666  76.391  1.00  0.00      gt3- C  
ATOM   3525  CD  PRO b 224      50.249  33.942  75.485  1.00  0.00      gt3- C  
ATOM   3526  HA  PRO b 224      47.255  33.745  76.350  1.00  0.00      gt3- H  
ATOM   3527  HB2 PRO b 224      48.329  31.837  75.955  1.00  0.00      gt3- H  
ATOM   3528  HB3 PRO b 224      48.710  31.863  77.688  1.00  0.00      gt3- H  
ATOM   3529  HG2 PRO b 224      50.774  31.861  75.786  1.00  0.00      gt3- H  
ATOM   3530  HG3 PRO b 224      50.933  32.905  77.285  1.00  0.00      gt3- H  
ATOM   3531  HD2 PRO b 224      51.181  34.460  75.712  1.00  0.00      gt3- H  
ATOM   3532  HD3 PRO b 224      50.140  33.745  74.418  1.00  0.00      gt3- H  
ATOM   3533  N   HIE b 225      49.200  34.760  78.809  1.00  0.00      gt3- N  
ATOM   3534  CA  HIE b 225      49.261  35.353  80.168  1.00  0.00      gt3- C  
ATOM   3535  C   HIE b 225      48.450  36.661  80.283  1.00  0.00      gt3- C  
ATOM   3536  O   HIE b 225      47.737  36.976  81.277  1.00  0.00      gt3- O  
ATOM   3537  CB  HIE b 225      50.762  35.609  80.519  1.00  0.00      gt3- C  
ATOM   3538  CG  HIE b 225      51.587  36.069  79.372  1.00  0.00      gt3- C  
ATOM   3539  CD2 HIE b 225      52.100  37.334  79.178  1.00  0.00      gt3- C  
ATOM   3540  ND1 HIE b 225      52.070  35.337  78.276  1.00  0.00      gt3- N  
ATOM   3541  CE1 HIE b 225      52.883  36.115  77.506  1.00  0.00      gt3- C  
ATOM   3542  NE2 HIE b 225      52.945  37.337  78.048  1.00  0.00      gt3- N  
ATOM   3543  H   HIE b 225      50.018  34.897  78.233  1.00  0.00      gt3- H  
ATOM   3544  HA  HIE b 225      48.848  34.733  80.963  1.00  0.00      gt3- H  
ATOM   3545  HB2 HIE b 225      51.239  34.669  80.795  1.00  0.00      gt3- H  
ATOM   3546  HB3 HIE b 225      50.925  36.309  81.340  1.00  0.00      gt3- H  
ATOM   3547  HD2 HIE b 225      51.892  38.194  79.797  1.00  0.00      gt3- H  
ATOM   3548  HE1 HIE b 225      53.357  35.811  76.584  1.00  0.00      gt3- H  
ATOM   3549  HE2 HIE b 225      53.331  38.098  77.506  1.00  0.00      gt3- H  
ATOM   3550  N   ALA b 226      48.586  37.470  79.220  1.00  0.00      gt3- N  
ATOM   3551  CA  ALA b 226      47.950  38.789  79.247  1.00  0.00      gt3- C  
ATOM   3552  C   ALA b 226      46.446  38.595  79.199  1.00  0.00      gt3- C  
ATOM   3553  O   ALA b 226      45.733  39.406  79.721  1.00  0.00      gt3- O  
ATOM   3554  CB  ALA b 226      48.390  39.532  77.985  1.00  0.00      gt3- C  
ATOM   3555  H   ALA b 226      49.324  37.283  78.557  1.00  0.00      gt3- H  
ATOM   3556  HA  ALA b 226      48.175  39.325  80.169  1.00  0.00      gt3- H  
ATOM   3557  HB1 ALA b 226      48.025  39.068  77.069  1.00  0.00      gt3- H  
ATOM   3558  HB2 ALA b 226      47.976  40.535  78.087  1.00  0.00      gt3- H  
ATOM   3559  HB3 ALA b 226      49.434  39.834  78.060  1.00  0.00      gt3- H  
ATOM   3560  N   ILE b 227      45.915  37.541  78.489  1.00  0.00      gt3- N  
ATOM   3561  CA  ILE b 227      44.481  37.151  78.575  1.00  0.00      gt3- C  
ATOM   3562  C   ILE b 227      44.105  36.596  79.971  1.00  0.00      gt3- C  
ATOM   3563  O   ILE b 227      43.103  37.012  80.483  1.00  0.00      gt3- O  
ATOM   3564  CB  ILE b 227      43.994  36.155  77.494  1.00  0.00      gt3- C  
ATOM   3565  CG1 ILE b 227      44.060  36.796  76.054  1.00  0.00      gt3- C  
ATOM   3566  CG2 ILE b 227      42.706  35.396  77.757  1.00  0.00      gt3- C  
ATOM   3567  CD1 ILE b 227      43.024  37.777  75.678  1.00  0.00      gt3- C  
ATOM   3568  H   ILE b 227      46.542  36.853  78.096  1.00  0.00      gt3- H  
ATOM   3569  HA  ILE b 227      43.953  38.081  78.363  1.00  0.00      gt3- H  
ATOM   3570  HB  ILE b 227      44.732  35.356  77.420  1.00  0.00      gt3- H  
ATOM   3571 HG12 ILE b 227      43.812  35.877  75.524  1.00  0.00      gt3- H  
ATOM   3572 HG13 ILE b 227      45.038  37.260  75.927  1.00  0.00      gt3- H  
ATOM   3573 HG21 ILE b 227      41.890  36.105  77.893  1.00  0.00      gt3- H  
ATOM   3574 HG22 ILE b 227      42.372  34.830  76.887  1.00  0.00      gt3- H  
ATOM   3575 HG23 ILE b 227      42.883  34.723  78.596  1.00  0.00      gt3- H  
ATOM   3576 HD11 ILE b 227      43.382  38.276  74.777  1.00  0.00      gt3- H  
ATOM   3577 HD12 ILE b 227      42.097  37.227  75.519  1.00  0.00      gt3- H  
ATOM   3578 HD13 ILE b 227      43.025  38.497  76.496  1.00  0.00      gt3- H  
ATOM   3579  N   ASN b 228      44.891  35.648  80.529  1.00  0.00      gt3- N  
ATOM   3580  CA  ASN b 228      44.675  35.085  81.895  1.00  0.00      gt3- C  
ATOM   3581  C   ASN b 228      44.739  36.149  83.031  1.00  0.00      gt3- C  
ATOM   3582  O   ASN b 228      44.018  36.015  84.054  1.00  0.00      gt3- O  
ATOM   3583  CB  ASN b 228      45.445  33.808  82.135  1.00  0.00      gt3- C  
ATOM   3584  CG  ASN b 228      44.934  32.691  81.218  1.00  0.00      gt3- C  
ATOM   3585  ND2 ASN b 228      45.544  32.369  80.147  1.00  0.00      gt3- N  
ATOM   3586  OD1 ASN b 228      43.930  32.039  81.489  1.00  0.00      gt3- O  
ATOM   3587  H   ASN b 228      45.771  35.429  80.085  1.00  0.00      gt3- H  
ATOM   3588  HA  ASN b 228      43.644  34.738  81.968  1.00  0.00      gt3- H  
ATOM   3589  HB2 ASN b 228      45.406  33.618  83.207  1.00  0.00      gt3- H  
ATOM   3590  HB3 ASN b 228      46.492  33.899  81.845  1.00  0.00      gt3- H  
ATOM   3591 HD21 ASN b 228      45.317  31.552  79.598  1.00  0.00      gt3- H  
ATOM   3592 HD22 ASN b 228      46.369  32.873  79.854  1.00  0.00      gt3- H  
ATOM   3593  N   SER b 229      45.630  37.148  82.888  1.00  0.00      gt3- N  
ATOM   3594  CA  SER b 229      45.575  38.377  83.752  1.00  0.00      gt3- C  
ATOM   3595  C   SER b 229      44.218  39.063  83.813  1.00  0.00      gt3- C  
ATOM   3596  O   SER b 229      43.842  39.573  84.871  1.00  0.00      gt3- O  
ATOM   3597  CB  SER b 229      46.650  39.448  83.411  1.00  0.00      gt3- C  
ATOM   3598  OG  SER b 229      47.926  38.773  83.346  1.00  0.00      gt3- O  
ATOM   3599  H   SER b 229      46.311  37.084  82.145  1.00  0.00      gt3- H  
ATOM   3600  HA  SER b 229      45.758  38.071  84.782  1.00  0.00      gt3- H  
ATOM   3601  HB2 SER b 229      46.592  40.321  84.061  1.00  0.00      gt3- H  
ATOM   3602  HB3 SER b 229      46.498  39.818  82.397  1.00  0.00      gt3- H  
ATOM   3603  HG  SER b 229      47.857  38.208  82.573  1.00  0.00      gt3- H  
ATOM   3604  N   LEU b 230      43.452  39.040  82.737  1.00  0.00      gt3- N  
ATOM   3605  CA  LEU b 230      42.097  39.559  82.670  1.00  0.00      gt3- C  
ATOM   3606  C   LEU b 230      41.126  38.653  83.341  1.00  0.00      gt3- C  
ATOM   3607  O   LEU b 230      40.097  39.132  83.835  1.00  0.00      gt3- O  
ATOM   3608  CB  LEU b 230      41.585  39.857  81.207  1.00  0.00      gt3- C  
ATOM   3609  CG  LEU b 230      42.585  40.712  80.290  1.00  0.00      gt3- C  
ATOM   3610  CD1 LEU b 230      42.048  40.923  78.883  1.00  0.00      gt3- C  
ATOM   3611  CD2 LEU b 230      42.839  42.087  80.829  1.00  0.00      gt3- C  
ATOM   3612  H   LEU b 230      43.805  38.633  81.882  1.00  0.00      gt3- H  
ATOM   3613  HA  LEU b 230      42.028  40.483  83.244  1.00  0.00      gt3- H  
ATOM   3614  HB2 LEU b 230      40.645  40.405  81.264  1.00  0.00      gt3- H  
ATOM   3615  HB3 LEU b 230      41.464  38.892  80.715  1.00  0.00      gt3- H  
ATOM   3616  HG  LEU b 230      43.566  40.239  80.315  1.00  0.00      gt3- H  
ATOM   3617 HD11 LEU b 230      42.103  39.969  78.359  1.00  0.00      gt3- H  
ATOM   3618 HD12 LEU b 230      40.974  41.108  78.853  1.00  0.00      gt3- H  
ATOM   3619 HD13 LEU b 230      42.712  41.623  78.376  1.00  0.00      gt3- H  
ATOM   3620 HD21 LEU b 230      43.392  41.973  81.762  1.00  0.00      gt3- H  
ATOM   3621 HD22 LEU b 230      43.552  42.583  80.171  1.00  0.00      gt3- H  
ATOM   3622 HD23 LEU b 230      41.968  42.734  80.934  1.00  0.00      gt3- H  
ATOM   3623  N   LEU b 231      41.308  37.378  83.392  1.00  0.00      gt3- N  
ATOM   3624  CA  LEU b 231      40.430  36.413  83.868  1.00  0.00      gt3- C  
ATOM   3625  C   LEU b 231      40.673  36.052  85.346  1.00  0.00      gt3- C  
ATOM   3626  O   LEU b 231      40.208  35.018  85.886  1.00  0.00      gt3- O  
ATOM   3627  CB  LEU b 231      40.251  35.265  82.869  1.00  0.00      gt3- C  
ATOM   3628  CG  LEU b 231      39.818  35.685  81.432  1.00  0.00      gt3- C  
ATOM   3629  CD1 LEU b 231      40.457  34.654  80.536  1.00  0.00      gt3- C  
ATOM   3630  CD2 LEU b 231      38.236  35.705  81.348  1.00  0.00      gt3- C  
ATOM   3631  H   LEU b 231      42.206  37.038  83.078  1.00  0.00      gt3- H  
ATOM   3632  HA  LEU b 231      39.415  36.811  83.861  1.00  0.00      gt3- H  
ATOM   3633  HB2 LEU b 231      39.600  34.515  83.320  1.00  0.00      gt3- H  
ATOM   3634  HB3 LEU b 231      41.278  34.900  82.903  1.00  0.00      gt3- H  
ATOM   3635  HG  LEU b 231      40.187  36.661  81.119  1.00  0.00      gt3- H  
ATOM   3636 HD11 LEU b 231      41.511  34.628  80.813  1.00  0.00      gt3- H  
ATOM   3637 HD12 LEU b 231      39.985  33.699  80.765  1.00  0.00      gt3- H  
ATOM   3638 HD13 LEU b 231      40.300  34.909  79.487  1.00  0.00      gt3- H  
ATOM   3639 HD21 LEU b 231      37.870  35.947  80.350  1.00  0.00      gt3- H  
ATOM   3640 HD22 LEU b 231      37.706  34.790  81.608  1.00  0.00      gt3- H  
ATOM   3641 HD23 LEU b 231      37.864  36.339  82.153  1.00  0.00      gt3- H  
ATOM   3642  N   ARG b 232      41.296  36.962  86.128  1.00  0.00      gt3- N  
ATOM   3643  CA  ARG b 232      41.471  36.866  87.673  1.00  0.00      gt3- C  
ATOM   3644  C   ARG b 232      40.068  37.286  88.352  1.00  0.00      gt3- C  
ATOM   3645  O   ARG b 232      39.435  36.412  88.991  1.00  0.00      gt3- O  
ATOM   3646  CB  ARG b 232      42.706  37.599  88.233  1.00  0.00      gt3- C  
ATOM   3647  CG  ARG b 232      44.085  37.219  87.588  1.00  0.00      gt3- C  
ATOM   3648  CD  ARG b 232      45.201  37.781  88.550  1.00  0.00      gt3- C  
ATOM   3649  NE  ARG b 232      45.253  39.252  88.499  1.00  0.00      gt3- N  
ATOM   3650  CZ  ARG b 232      46.133  39.979  87.895  1.00  0.00      gt3- C  
ATOM   3651  NH1 ARG b 232      47.107  39.545  87.179  1.00  0.00      gt3- N  
ATOM   3652  NH2 ARG b 232      46.093  41.273  88.130  1.00  0.00      gt3- N1+
ATOM   3653  H   ARG b 232      41.612  37.802  85.664  1.00  0.00      gt3- H  
ATOM   3654  HA  ARG b 232      41.610  35.800  87.853  1.00  0.00      gt3- H  
ATOM   3655  HB2 ARG b 232      42.803  37.499  89.314  1.00  0.00      gt3- H  
ATOM   3656  HB3 ARG b 232      42.622  38.677  88.096  1.00  0.00      gt3- H  
ATOM   3657  HG2 ARG b 232      44.153  37.630  86.581  1.00  0.00      gt3- H  
ATOM   3658  HG3 ARG b 232      44.053  36.131  87.633  1.00  0.00      gt3- H  
ATOM   3659  HD2 ARG b 232      46.163  37.443  88.164  1.00  0.00      gt3- H  
ATOM   3660  HD3 ARG b 232      45.123  37.423  89.576  1.00  0.00      gt3- H  
ATOM   3661  HE  ARG b 232      44.618  39.770  89.089  1.00  0.00      gt3- H  
ATOM   3662 HH11 ARG b 232      47.782  40.091  86.664  1.00  0.00      gt3- H  
ATOM   3663 HH12 ARG b 232      47.252  38.546  87.189  1.00  0.00      gt3- H  
ATOM   3664 HH21 ARG b 232      46.791  41.841  87.671  1.00  0.00      gt3- H  
ATOM   3665 HH22 ARG b 232      45.381  41.639  88.746  1.00  0.00      gt3- H  
ATOM   3666  N   ASP b 233      39.553  38.503  88.129  1.00  0.00      gt3- N  
ATOM   3667  CA  ASP b 233      38.231  39.006  88.477  1.00  0.00      gt3- C  
ATOM   3668  C   ASP b 233      36.988  38.224  87.983  1.00  0.00      gt3- C  
ATOM   3669  O   ASP b 233      36.767  38.039  86.740  1.00  0.00      gt3- O  
ATOM   3670  CB  ASP b 233      38.116  40.514  88.142  1.00  0.00      gt3- C  
ATOM   3671  CG  ASP b 233      36.771  41.051  88.379  1.00  0.00      gt3- C  
ATOM   3672  OD1 ASP b 233      36.131  40.588  89.351  1.00  0.00      gt3- O  
ATOM   3673  OD2 ASP b 233      36.363  42.106  87.806  1.00  0.00      gt3- O1-
ATOM   3674  H   ASP b 233      40.048  39.158  87.541  1.00  0.00      gt3- H  
ATOM   3675  HA  ASP b 233      38.086  39.015  89.557  1.00  0.00      gt3- H  
ATOM   3676  HB2 ASP b 233      38.409  40.737  87.116  1.00  0.00      gt3- H  
ATOM   3677  HB3 ASP b 233      38.845  40.993  88.796  1.00  0.00      gt3- H  
ATOM   3678  N   LYS b 234      36.212  37.640  88.885  1.00  0.00      gt3- N  
ATOM   3679  CA  LYS b 234      34.942  37.076  88.553  1.00  0.00      gt3- C  
ATOM   3680  C   LYS b 234      33.926  37.969  87.815  1.00  0.00      gt3- C  
ATOM   3681  O   LYS b 234      33.142  37.420  87.028  1.00  0.00      gt3- O  
ATOM   3682  CB  LYS b 234      34.282  36.595  89.860  1.00  0.00      gt3- C  
ATOM   3683  CG  LYS b 234      34.023  37.738  90.842  1.00  0.00      gt3- C  
ATOM   3684  CD  LYS b 234      33.354  37.032  92.123  1.00  0.00      gt3- C  
ATOM   3685  CE  LYS b 234      33.122  38.134  93.119  1.00  0.00      gt3- C  
ATOM   3686  NZ  LYS b 234      31.748  38.808  92.920  1.00  0.00      gt3- N1+
ATOM   3687  H   LYS b 234      36.466  37.727  89.858  1.00  0.00      gt3- H  
ATOM   3688  HA  LYS b 234      35.073  36.221  87.890  1.00  0.00      gt3- H  
ATOM   3689  HB2 LYS b 234      34.784  35.756  90.341  1.00  0.00      gt3- H  
ATOM   3690  HB3 LYS b 234      33.306  36.202  89.572  1.00  0.00      gt3- H  
ATOM   3691  HG2 LYS b 234      33.265  38.432  90.479  1.00  0.00      gt3- H  
ATOM   3692  HG3 LYS b 234      34.941  38.230  91.166  1.00  0.00      gt3- H  
ATOM   3693  HD2 LYS b 234      34.101  36.322  92.479  1.00  0.00      gt3- H  
ATOM   3694  HD3 LYS b 234      32.419  36.547  91.842  1.00  0.00      gt3- H  
ATOM   3695  HE2 LYS b 234      33.911  38.876  92.998  1.00  0.00      gt3- H  
ATOM   3696  HE3 LYS b 234      33.287  37.725  94.116  1.00  0.00      gt3- H  
ATOM   3697  HZ1 LYS b 234      31.069  38.061  92.892  1.00  0.00      gt3- H  
ATOM   3698  HZ2 LYS b 234      31.557  39.468  93.659  1.00  0.00      gt3- H  
ATOM   3699  HZ3 LYS b 234      31.586  39.247  92.025  1.00  0.00      gt3- H  
ATOM   3700  N   ASN b 235      34.035  39.317  87.940  1.00  0.00      gt3- N  
ATOM   3701  CA  ASN b 235      33.129  40.263  87.343  1.00  0.00      gt3- C  
ATOM   3702  C   ASN b 235      33.532  40.782  85.939  1.00  0.00      gt3- C  
ATOM   3703  O   ASN b 235      32.783  41.544  85.323  1.00  0.00      gt3- O  
ATOM   3704  CB  ASN b 235      32.890  41.392  88.313  1.00  0.00      gt3- C  
ATOM   3705  CG  ASN b 235      32.505  40.964  89.751  1.00  0.00      gt3- C  
ATOM   3706  ND2 ASN b 235      33.206  41.400  90.751  1.00  0.00      gt3- N  
ATOM   3707  OD1 ASN b 235      31.485  40.309  89.980  1.00  0.00      gt3- O  
ATOM   3708  H   ASN b 235      34.731  39.736  88.541  1.00  0.00      gt3- H  
ATOM   3709  HA  ASN b 235      32.229  39.678  87.153  1.00  0.00      gt3- H  
ATOM   3710  HB2 ASN b 235      32.088  42.056  87.991  1.00  0.00      gt3- H  
ATOM   3711  HB3 ASN b 235      33.773  42.008  88.486  1.00  0.00      gt3- H  
ATOM   3712 HD21 ASN b 235      33.898  42.088  90.491  1.00  0.00      gt3- H  
ATOM   3713 HD22 ASN b 235      32.830  41.294  91.682  1.00  0.00      gt3- H  
ATOM   3714  N   ILE b 236      34.752  40.326  85.438  1.00  0.00      gt3- N  
ATOM   3715  CA  ILE b 236      35.130  40.645  84.044  1.00  0.00      gt3- C  
ATOM   3716  C   ILE b 236      34.324  39.688  83.118  1.00  0.00      gt3- C  
ATOM   3717  O   ILE b 236      34.381  38.454  83.351  1.00  0.00      gt3- O  
ATOM   3718  CB  ILE b 236      36.640  40.499  83.789  1.00  0.00      gt3- C  
ATOM   3719  CG1 ILE b 236      37.216  41.766  84.351  1.00  0.00      gt3- C  
ATOM   3720  CG2 ILE b 236      37.011  40.200  82.393  1.00  0.00      gt3- C  
ATOM   3721  CD1 ILE b 236      38.713  41.895  84.438  1.00  0.00      gt3- C  
ATOM   3722  H   ILE b 236      35.310  39.716  86.019  1.00  0.00      gt3- H  
ATOM   3723  HA  ILE b 236      34.869  41.684  83.838  1.00  0.00      gt3- H  
ATOM   3724  HB  ILE b 236      37.009  39.618  84.314  1.00  0.00      gt3- H  
ATOM   3725 HG12 ILE b 236      36.836  41.849  85.370  1.00  0.00      gt3- H  
ATOM   3726 HG13 ILE b 236      36.964  42.648  83.762  1.00  0.00      gt3- H  
ATOM   3727 HG21 ILE b 236      38.065  40.403  82.203  1.00  0.00      gt3- H  
ATOM   3728 HG22 ILE b 236      36.838  39.130  82.282  1.00  0.00      gt3- H  
ATOM   3729 HG23 ILE b 236      36.437  40.754  81.650  1.00  0.00      gt3- H  
ATOM   3730 HD11 ILE b 236      39.214  41.923  83.470  1.00  0.00      gt3- H  
ATOM   3731 HD12 ILE b 236      38.887  42.806  85.010  1.00  0.00      gt3- H  
ATOM   3732 HD13 ILE b 236      39.051  41.022  84.996  1.00  0.00      gt3- H  
ATOM   3733  N   PRO b 237      33.538  40.195  82.107  1.00  0.00      gt3- N  
ATOM   3734  CA  PRO b 237      32.916  39.299  81.120  1.00  0.00      gt3- C  
ATOM   3735  C   PRO b 237      33.979  38.588  80.271  1.00  0.00      gt3- C  
ATOM   3736  O   PRO b 237      35.175  38.932  80.180  1.00  0.00      gt3- O  
ATOM   3737  CB  PRO b 237      31.947  40.156  80.353  1.00  0.00      gt3- C  
ATOM   3738  CG  PRO b 237      32.688  41.460  80.215  1.00  0.00      gt3- C  
ATOM   3739  CD  PRO b 237      33.377  41.571  81.608  1.00  0.00      gt3- C  
ATOM   3740  HA  PRO b 237      32.364  38.548  81.686  1.00  0.00      gt3- H  
ATOM   3741  HB2 PRO b 237      30.984  40.201  80.861  1.00  0.00      gt3- H  
ATOM   3742  HB3 PRO b 237      31.805  39.805  79.331  1.00  0.00      gt3- H  
ATOM   3743  HG2 PRO b 237      32.017  42.308  80.073  1.00  0.00      gt3- H  
ATOM   3744  HG3 PRO b 237      33.458  41.480  79.443  1.00  0.00      gt3- H  
ATOM   3745  HD2 PRO b 237      34.354  42.045  81.516  1.00  0.00      gt3- H  
ATOM   3746  HD3 PRO b 237      32.708  42.235  82.157  1.00  0.00      gt3- H  
ATOM   3747  N   PRO b 238      33.513  37.477  79.574  1.00  0.00      gt3- N  
ATOM   3748  CA  PRO b 238      34.261  36.529  78.690  1.00  0.00      gt3- C  
ATOM   3749  C   PRO b 238      35.037  37.184  77.556  1.00  0.00      gt3- C  
ATOM   3750  O   PRO b 238      34.561  38.091  76.846  1.00  0.00      gt3- O  
ATOM   3751  CB  PRO b 238      33.209  35.684  78.090  1.00  0.00      gt3- C  
ATOM   3752  CG  PRO b 238      32.095  35.552  79.144  1.00  0.00      gt3- C  
ATOM   3753  CD  PRO b 238      32.179  36.895  79.807  1.00  0.00      gt3- C  
ATOM   3754  HA  PRO b 238      34.876  36.063  79.460  1.00  0.00      gt3- H  
ATOM   3755  HB2 PRO b 238      33.646  34.717  77.840  1.00  0.00      gt3- H  
ATOM   3756  HB3 PRO b 238      32.805  36.076  77.157  1.00  0.00      gt3- H  
ATOM   3757  HG2 PRO b 238      32.343  34.914  79.993  1.00  0.00      gt3- H  
ATOM   3758  HG3 PRO b 238      31.108  35.385  78.712  1.00  0.00      gt3- H  
ATOM   3759  HD2 PRO b 238      31.374  37.597  79.590  1.00  0.00      gt3- H  
ATOM   3760  HD3 PRO b 238      31.999  36.678  80.860  1.00  0.00      gt3- H  
ATOM   3761  N   VAL b 239      36.229  36.559  77.312  1.00  0.00      gt3- N  
ATOM   3762  CA  VAL b 239      37.414  37.188  76.623  1.00  0.00      gt3- C  
ATOM   3763  C   VAL b 239      37.945  36.338  75.442  1.00  0.00      gt3- C  
ATOM   3764  O   VAL b 239      38.192  35.132  75.642  1.00  0.00      gt3- O  
ATOM   3765  CB  VAL b 239      38.586  37.484  77.552  1.00  0.00      gt3- C  
ATOM   3766  CG1 VAL b 239      39.634  38.360  76.828  1.00  0.00      gt3- C  
ATOM   3767  CG2 VAL b 239      38.168  38.331  78.721  1.00  0.00      gt3- C  
ATOM   3768  H   VAL b 239      36.363  35.649  77.730  1.00  0.00      gt3- H  
ATOM   3769  HA  VAL b 239      36.941  38.101  76.260  1.00  0.00      gt3- H  
ATOM   3770  HB  VAL b 239      39.022  36.533  77.856  1.00  0.00      gt3- H  
ATOM   3771 HG11 VAL b 239      40.046  38.029  75.875  1.00  0.00      gt3- H  
ATOM   3772 HG12 VAL b 239      39.255  39.334  76.517  1.00  0.00      gt3- H  
ATOM   3773 HG13 VAL b 239      40.518  38.382  77.465  1.00  0.00      gt3- H  
ATOM   3774 HG21 VAL b 239      38.019  39.395  78.536  1.00  0.00      gt3- H  
ATOM   3775 HG22 VAL b 239      37.232  37.887  79.059  1.00  0.00      gt3- H  
ATOM   3776 HG23 VAL b 239      38.996  38.364  79.429  1.00  0.00      gt3- H  
ATOM   3777  N   TYR b 240      38.186  36.979  74.292  1.00  0.00      gt3- N  
ATOM   3778  CA  TYR b 240      38.418  36.244  73.075  1.00  0.00      gt3- C  
ATOM   3779  C   TYR b 240      39.614  36.995  72.424  1.00  0.00      gt3- C  
ATOM   3780  O   TYR b 240      39.488  38.167  72.136  1.00  0.00      gt3- O  
ATOM   3781  CB  TYR b 240      37.114  36.169  72.245  1.00  0.00      gt3- C  
ATOM   3782  CG  TYR b 240      35.810  35.668  72.924  1.00  0.00      gt3- C  
ATOM   3783  CD1 TYR b 240      35.043  34.491  72.576  1.00  0.00      gt3- C  
ATOM   3784  CD2 TYR b 240      35.201  36.614  73.770  1.00  0.00      gt3- C  
ATOM   3785  CE1 TYR b 240      33.763  34.232  73.172  1.00  0.00      gt3- C  
ATOM   3786  CE2 TYR b 240      33.893  36.419  74.235  1.00  0.00      gt3- C  
ATOM   3787  CZ  TYR b 240      33.232  35.241  73.992  1.00  0.00      gt3- C  
ATOM   3788  OH  TYR b 240      31.930  35.060  74.439  1.00  0.00      gt3- O  
ATOM   3789  H   TYR b 240      38.149  37.988  74.282  1.00  0.00      gt3- H  
ATOM   3790  HA  TYR b 240      38.642  35.192  73.252  1.00  0.00      gt3- H  
ATOM   3791  HB2 TYR b 240      37.293  35.512  71.394  1.00  0.00      gt3- H  
ATOM   3792  HB3 TYR b 240      36.914  37.201  71.956  1.00  0.00      gt3- H  
ATOM   3793  HD1 TYR b 240      35.431  33.853  71.796  1.00  0.00      gt3- H  
ATOM   3794  HD2 TYR b 240      35.674  37.540  74.061  1.00  0.00      gt3- H  
ATOM   3795  HE1 TYR b 240      33.291  33.268  73.051  1.00  0.00      gt3- H  
ATOM   3796  HE2 TYR b 240      33.423  37.176  74.846  1.00  0.00      gt3- H  
ATOM   3797  HH  TYR b 240      31.581  35.844  74.868  1.00  0.00      gt3- H  
ATOM   3798  N   PRO b 241      40.780  36.293  72.383  1.00  0.00      gt3- N  
ATOM   3799  CA  PRO b 241      41.809  36.702  71.503  1.00  0.00      gt3- C  
ATOM   3800  C   PRO b 241      41.560  36.281  70.036  1.00  0.00      gt3- C  
ATOM   3801  O   PRO b 241      41.902  35.198  69.551  1.00  0.00      gt3- O  
ATOM   3802  CB  PRO b 241      43.045  36.050  72.040  1.00  0.00      gt3- C  
ATOM   3803  CG  PRO b 241      42.562  34.761  72.673  1.00  0.00      gt3- C  
ATOM   3804  CD  PRO b 241      41.222  35.226  73.241  1.00  0.00      gt3- C  
ATOM   3805  HA  PRO b 241      41.852  37.786  71.605  1.00  0.00      gt3- H  
ATOM   3806  HB2 PRO b 241      43.430  36.700  72.825  1.00  0.00      gt3- H  
ATOM   3807  HB3 PRO b 241      43.807  35.940  71.269  1.00  0.00      gt3- H  
ATOM   3808  HG2 PRO b 241      43.240  34.450  73.467  1.00  0.00      gt3- H  
ATOM   3809  HG3 PRO b 241      42.493  34.049  71.850  1.00  0.00      gt3- H  
ATOM   3810  HD2 PRO b 241      40.555  34.368  73.162  1.00  0.00      gt3- H  
ATOM   3811  HD3 PRO b 241      41.407  35.567  74.259  1.00  0.00      gt3- H  
ATOM   3812  N   VAL b 242      41.028  37.268  69.314  1.00  0.00      gt3- N  
ATOM   3813  CA  VAL b 242      40.371  36.929  67.996  1.00  0.00      gt3- C  
ATOM   3814  C   VAL b 242      41.262  37.175  66.816  1.00  0.00      gt3- C  
ATOM   3815  O   VAL b 242      40.893  36.893  65.698  1.00  0.00      gt3- O  
ATOM   3816  CB  VAL b 242      38.997  37.646  67.820  1.00  0.00      gt3- C  
ATOM   3817  CG1 VAL b 242      38.079  37.132  68.950  1.00  0.00      gt3- C  
ATOM   3818  CG2 VAL b 242      39.047  39.157  67.671  1.00  0.00      gt3- C  
ATOM   3819  H   VAL b 242      40.930  38.205  69.677  1.00  0.00      gt3- H  
ATOM   3820  HA  VAL b 242      40.187  35.857  67.926  1.00  0.00      gt3- H  
ATOM   3821  HB  VAL b 242      38.629  37.201  66.895  1.00  0.00      gt3- H  
ATOM   3822 HG11 VAL b 242      38.074  36.046  69.048  1.00  0.00      gt3- H  
ATOM   3823 HG12 VAL b 242      38.274  37.613  69.908  1.00  0.00      gt3- H  
ATOM   3824 HG13 VAL b 242      37.095  37.384  68.557  1.00  0.00      gt3- H  
ATOM   3825 HG21 VAL b 242      39.700  39.502  66.869  1.00  0.00      gt3- H  
ATOM   3826 HG22 VAL b 242      38.008  39.476  67.587  1.00  0.00      gt3- H  
ATOM   3827 HG23 VAL b 242      39.481  39.639  68.547  1.00  0.00      gt3- H  
ATOM   3828  N   GLY b 243      42.397  37.898  67.023  1.00  0.00      gt3- N  
ATOM   3829  CA  GLY b 243      43.354  38.367  66.038  1.00  0.00      gt3- C  
ATOM   3830  C   GLY b 243      44.274  37.314  65.343  1.00  0.00      gt3- C  
ATOM   3831  O   GLY b 243      44.148  36.104  65.586  1.00  0.00      gt3- O  
ATOM   3832  H   GLY b 243      42.667  38.096  67.976  1.00  0.00      gt3- H  
ATOM   3833  HA2 GLY b 243      43.956  39.197  66.407  1.00  0.00      gt3- H  
ATOM   3834  HA3 GLY b 243      42.797  38.904  65.270  1.00  0.00      gt3- H  
ATOM   3835  N   PRO b 244      45.396  37.766  64.677  1.00  0.00      gt3- N  
ATOM   3836  CA  PRO b 244      45.600  39.137  64.118  1.00  0.00      gt3- C  
ATOM   3837  C   PRO b 244      44.549  39.468  63.037  1.00  0.00      gt3- C  
ATOM   3838  O   PRO b 244      44.216  38.743  62.061  1.00  0.00      gt3- O  
ATOM   3839  CB  PRO b 244      46.984  39.145  63.514  1.00  0.00      gt3- C  
ATOM   3840  CG  PRO b 244      47.245  37.689  63.271  1.00  0.00      gt3- C  
ATOM   3841  CD  PRO b 244      46.504  36.889  64.348  1.00  0.00      gt3- C  
ATOM   3842  HA  PRO b 244      45.471  39.861  64.922  1.00  0.00      gt3- H  
ATOM   3843  HB2 PRO b 244      47.715  39.519  64.231  1.00  0.00      gt3- H  
ATOM   3844  HB3 PRO b 244      47.095  39.749  62.614  1.00  0.00      gt3- H  
ATOM   3845  HG2 PRO b 244      48.307  37.503  63.431  1.00  0.00      gt3- H  
ATOM   3846  HG3 PRO b 244      46.945  37.376  62.271  1.00  0.00      gt3- H  
ATOM   3847  HD2 PRO b 244      46.222  35.933  63.908  1.00  0.00      gt3- H  
ATOM   3848  HD3 PRO b 244      47.183  36.635  65.161  1.00  0.00      gt3- H  
ATOM   3849  N   VAL b 245      43.869  40.608  63.098  1.00  0.00      gt3- N  
ATOM   3850  CA  VAL b 245      42.895  41.068  62.077  1.00  0.00      gt3- C  
ATOM   3851  C   VAL b 245      43.635  41.797  60.994  1.00  0.00      gt3- C  
ATOM   3852  O   VAL b 245      44.153  42.887  61.343  1.00  0.00      gt3- O  
ATOM   3853  CB  VAL b 245      41.782  41.812  62.710  1.00  0.00      gt3- C  
ATOM   3854  CG1 VAL b 245      40.890  42.334  61.588  1.00  0.00      gt3- C  
ATOM   3855  CG2 VAL b 245      40.929  40.920  63.643  1.00  0.00      gt3- C  
ATOM   3856  H   VAL b 245      43.924  41.125  63.963  1.00  0.00      gt3- H  
ATOM   3857  HA  VAL b 245      42.449  40.193  61.605  1.00  0.00      gt3- H  
ATOM   3858  HB  VAL b 245      42.214  42.656  63.248  1.00  0.00      gt3- H  
ATOM   3859 HG11 VAL b 245      41.448  43.047  60.981  1.00  0.00      gt3- H  
ATOM   3860 HG12 VAL b 245      40.729  41.457  60.961  1.00  0.00      gt3- H  
ATOM   3861 HG13 VAL b 245      39.943  42.655  62.022  1.00  0.00      gt3- H  
ATOM   3862 HG21 VAL b 245      40.747  39.943  63.194  1.00  0.00      gt3- H  
ATOM   3863 HG22 VAL b 245      41.468  40.754  64.576  1.00  0.00      gt3- H  
ATOM   3864 HG23 VAL b 245      39.977  41.361  63.938  1.00  0.00      gt3- H  
ATOM   3865  N   LEU b 246      43.589  41.275  59.814  1.00  0.00      gt3- N  
ATOM   3866  CA  LEU b 246      44.456  41.795  58.723  1.00  0.00      gt3- C  
ATOM   3867  C   LEU b 246      43.791  42.333  57.443  1.00  0.00      gt3- C  
ATOM   3868  O   LEU b 246      42.981  41.608  56.877  1.00  0.00      gt3- O  
ATOM   3869  CB  LEU b 246      45.483  40.737  58.279  1.00  0.00      gt3- C  
ATOM   3870  CG  LEU b 246      46.433  40.262  59.432  1.00  0.00      gt3- C  
ATOM   3871  CD1 LEU b 246      47.469  39.183  59.106  1.00  0.00      gt3- C  
ATOM   3872  CD2 LEU b 246      47.283  41.401  59.905  1.00  0.00      gt3- C  
ATOM   3873  H   LEU b 246      43.088  40.404  59.708  1.00  0.00      gt3- H  
ATOM   3874  HA  LEU b 246      45.067  42.503  59.282  1.00  0.00      gt3- H  
ATOM   3875  HB2 LEU b 246      46.066  41.185  57.474  1.00  0.00      gt3- H  
ATOM   3876  HB3 LEU b 246      44.966  39.882  57.845  1.00  0.00      gt3- H  
ATOM   3877  HG  LEU b 246      45.758  39.834  60.173  1.00  0.00      gt3- H  
ATOM   3878 HD11 LEU b 246      46.949  38.306  58.720  1.00  0.00      gt3- H  
ATOM   3879 HD12 LEU b 246      48.068  39.538  58.268  1.00  0.00      gt3- H  
ATOM   3880 HD13 LEU b 246      48.093  38.941  59.966  1.00  0.00      gt3- H  
ATOM   3881 HD21 LEU b 246      46.667  42.179  60.356  1.00  0.00      gt3- H  
ATOM   3882 HD22 LEU b 246      48.153  41.131  60.503  1.00  0.00      gt3- H  
ATOM   3883 HD23 LEU b 246      47.713  41.780  58.978  1.00  0.00      gt3- H  
ATOM   3884  N   ASN b 247      44.406  43.371  56.836  1.00  0.00      gt3- N  
ATOM   3885  CA  ASN b 247      44.128  43.904  55.559  1.00  0.00      gt3- C  
ATOM   3886  C   ASN b 247      44.931  43.314  54.489  1.00  0.00      gt3- C  
ATOM   3887  O   ASN b 247      46.089  43.063  54.686  1.00  0.00      gt3- O  
ATOM   3888  CB  ASN b 247      44.269  45.462  55.627  1.00  0.00      gt3- C  
ATOM   3889  CG  ASN b 247      43.839  46.225  54.340  1.00  0.00      gt3- C  
ATOM   3890  ND2 ASN b 247      44.562  47.257  54.005  1.00  0.00      gt3- N  
ATOM   3891  OD1 ASN b 247      42.980  45.661  53.640  1.00  0.00      gt3- O  
ATOM   3892  H   ASN b 247      45.151  43.810  57.358  1.00  0.00      gt3- H  
ATOM   3893  HA  ASN b 247      43.109  43.687  55.237  1.00  0.00      gt3- H  
ATOM   3894  HB2 ASN b 247      45.324  45.666  55.813  1.00  0.00      gt3- H  
ATOM   3895  HB3 ASN b 247      43.540  45.787  56.369  1.00  0.00      gt3- H  
ATOM   3896 HD21 ASN b 247      45.280  47.606  54.623  1.00  0.00      gt3- H  
ATOM   3897 HD22 ASN b 247      44.218  47.703  53.166  1.00  0.00      gt3- H  
ATOM   3898  N   LEU b 248      44.284  43.105  53.328  1.00  0.00      gt3- N  
ATOM   3899  CA  LEU b 248      44.991  42.591  52.148  1.00  0.00      gt3- C  
ATOM   3900  C   LEU b 248      44.893  43.499  50.891  1.00  0.00      gt3- C  
ATOM   3901  O   LEU b 248      45.117  43.090  49.780  1.00  0.00      gt3- O  
ATOM   3902  CB  LEU b 248      44.565  41.027  52.006  1.00  0.00      gt3- C  
ATOM   3903  CG  LEU b 248      45.103  40.119  53.118  1.00  0.00      gt3- C  
ATOM   3904  CD1 LEU b 248      44.382  38.742  53.114  1.00  0.00      gt3- C  
ATOM   3905  CD2 LEU b 248      46.562  39.803  52.908  1.00  0.00      gt3- C  
ATOM   3906  H   LEU b 248      43.312  43.364  53.234  1.00  0.00      gt3- H  
ATOM   3907  HA  LEU b 248      46.043  42.505  52.422  1.00  0.00      gt3- H  
ATOM   3908  HB2 LEU b 248      44.943  40.720  51.031  1.00  0.00      gt3- H  
ATOM   3909  HB3 LEU b 248      43.483  40.940  51.914  1.00  0.00      gt3- H  
ATOM   3910  HG  LEU b 248      45.000  40.632  54.075  1.00  0.00      gt3- H  
ATOM   3911 HD11 LEU b 248      43.333  38.870  53.381  1.00  0.00      gt3- H  
ATOM   3912 HD12 LEU b 248      44.503  38.222  52.163  1.00  0.00      gt3- H  
ATOM   3913 HD13 LEU b 248      44.857  38.180  53.918  1.00  0.00      gt3- H  
ATOM   3914 HD21 LEU b 248      46.875  39.200  53.760  1.00  0.00      gt3- H  
ATOM   3915 HD22 LEU b 248      46.688  39.230  51.989  1.00  0.00      gt3- H  
ATOM   3916 HD23 LEU b 248      47.263  40.636  52.844  1.00  0.00      gt3- H  
ATOM   3917  N   ASN b 249      44.446  44.767  51.085  1.00  0.00      gt3- N  
ATOM   3918  CA  ASN b 249      43.961  45.629  50.074  1.00  0.00      gt3- C  
ATOM   3919  C   ASN b 249      44.190  47.111  50.461  1.00  0.00      gt3- C  
ATOM   3920  O   ASN b 249      43.462  47.656  51.314  1.00  0.00      gt3- O  
ATOM   3921  CB  ASN b 249      42.412  45.342  49.842  1.00  0.00      gt3- C  
ATOM   3922  CG  ASN b 249      42.054  44.025  49.188  1.00  0.00      gt3- C  
ATOM   3923  ND2 ASN b 249      41.484  43.105  49.951  1.00  0.00      gt3- N  
ATOM   3924  OD1 ASN b 249      42.246  43.838  48.017  1.00  0.00      gt3- O  
ATOM   3925  H   ASN b 249      44.115  45.030  52.002  1.00  0.00      gt3- H  
ATOM   3926  HA  ASN b 249      44.480  45.336  49.161  1.00  0.00      gt3- H  
ATOM   3927  HB2 ASN b 249      41.906  46.145  49.306  1.00  0.00      gt3- H  
ATOM   3928  HB3 ASN b 249      41.920  45.265  50.811  1.00  0.00      gt3- H  
ATOM   3929 HD21 ASN b 249      41.312  43.332  50.920  1.00  0.00      gt3- H  
ATOM   3930 HD22 ASN b 249      41.504  42.154  49.613  1.00  0.00      gt3- H  
ATOM   3931  N   ASN b 250      45.195  47.649  49.842  1.00  0.00      gt3- N  
ATOM   3932  CA  ASN b 250      45.856  48.900  50.167  1.00  0.00      gt3- C  
ATOM   3933  C   ASN b 250      44.839  50.038  50.120  1.00  0.00      gt3- C  
ATOM   3934  O   ASN b 250      44.325  50.318  49.026  1.00  0.00      gt3- O  
ATOM   3935  CB  ASN b 250      47.082  49.163  49.259  1.00  0.00      gt3- C  
ATOM   3936  CG  ASN b 250      48.267  48.215  49.484  1.00  0.00      gt3- C  
ATOM   3937  ND2 ASN b 250      48.419  47.047  48.783  1.00  0.00      gt3- N  
ATOM   3938  OD1 ASN b 250      49.247  48.481  50.238  1.00  0.00      gt3- O  
ATOM   3939  H   ASN b 250      45.594  47.085  49.105  1.00  0.00      gt3- H  
ATOM   3940  HA  ASN b 250      46.239  48.881  51.187  1.00  0.00      gt3- H  
ATOM   3941  HB2 ASN b 250      47.528  50.141  49.440  1.00  0.00      gt3- H  
ATOM   3942  HB3 ASN b 250      46.723  49.079  48.233  1.00  0.00      gt3- H  
ATOM   3943 HD21 ASN b 250      47.682  46.703  48.184  1.00  0.00      gt3- H  
ATOM   3944 HD22 ASN b 250      49.225  46.483  49.013  1.00  0.00      gt3- H  
ATOM   3945  N   VAL b 251      44.503  50.677  51.256  1.00  0.00      gt3- N  
ATOM   3946  CA  VAL b 251      43.506  51.682  51.468  1.00  0.00      gt3- C  
ATOM   3947  C   VAL b 251      43.876  52.845  50.540  1.00  0.00      gt3- C  
ATOM   3948  O   VAL b 251      44.805  53.687  50.713  1.00  0.00      gt3- O  
ATOM   3949  CB  VAL b 251      43.576  52.119  52.948  1.00  0.00      gt3- C  
ATOM   3950  CG1 VAL b 251      42.762  53.382  53.225  1.00  0.00      gt3- C  
ATOM   3951  CG2 VAL b 251      43.084  50.937  53.804  1.00  0.00      gt3- C  
ATOM   3952  H   VAL b 251      45.096  50.453  52.043  1.00  0.00      gt3- H  
ATOM   3953  HA  VAL b 251      42.527  51.293  51.187  1.00  0.00      gt3- H  
ATOM   3954  HB  VAL b 251      44.629  52.294  53.168  1.00  0.00      gt3- H  
ATOM   3955 HG11 VAL b 251      41.718  53.173  52.991  1.00  0.00      gt3- H  
ATOM   3956 HG12 VAL b 251      42.945  53.617  54.274  1.00  0.00      gt3- H  
ATOM   3957 HG13 VAL b 251      43.107  54.207  52.602  1.00  0.00      gt3- H  
ATOM   3958 HG21 VAL b 251      42.355  50.277  53.334  1.00  0.00      gt3- H  
ATOM   3959 HG22 VAL b 251      43.957  50.360  54.110  1.00  0.00      gt3- H  
ATOM   3960 HG23 VAL b 251      42.614  51.317  54.711  1.00  0.00      gt3- H  
ATOM   3961  N   GLU b 252      43.066  52.962  49.453  1.00  0.00      gt3- N  
ATOM   3962  CA  GLU b 252      42.996  54.221  48.655  1.00  0.00      gt3- C  
ATOM   3963  C   GLU b 252      44.380  54.623  47.994  1.00  0.00      gt3- C  
ATOM   3964  O   GLU b 252      44.572  55.717  47.527  1.00  0.00      gt3- O  
ATOM   3965  CB  GLU b 252      42.296  55.396  49.427  1.00  0.00      gt3- C  
ATOM   3966  CG  GLU b 252      40.887  54.987  49.797  1.00  0.00      gt3- C  
ATOM   3967  CD  GLU b 252      39.913  55.184  48.679  1.00  0.00      gt3- C  
ATOM   3968  OE1 GLU b 252      39.621  56.333  48.296  1.00  0.00      gt3- O  
ATOM   3969  OE2 GLU b 252      39.560  54.229  47.969  1.00  0.00      gt3- O1-
ATOM   3970  H   GLU b 252      42.352  52.271  49.270  1.00  0.00      gt3- H  
ATOM   3971  HA  GLU b 252      42.388  53.994  47.780  1.00  0.00      gt3- H  
ATOM   3972  HB2 GLU b 252      42.284  56.253  48.753  1.00  0.00      gt3- H  
ATOM   3973  HB3 GLU b 252      42.854  55.640  50.332  1.00  0.00      gt3- H  
ATOM   3974  HG2 GLU b 252      40.620  55.651  50.619  1.00  0.00      gt3- H  
ATOM   3975  HG3 GLU b 252      40.746  54.039  50.316  1.00  0.00      gt3- H  
ATOM   3976  N   SER b 253      45.179  53.563  47.723  1.00  0.00      gt3- N  
ATOM   3977  CA  SER b 253      46.397  53.697  46.982  1.00  0.00      gt3- C  
ATOM   3978  C   SER b 253      46.186  53.757  45.510  1.00  0.00      gt3- C  
ATOM   3979  O   SER b 253      47.185  53.981  44.799  1.00  0.00      gt3- O  
ATOM   3980  CB  SER b 253      47.252  52.457  47.166  1.00  0.00      gt3- C  
ATOM   3981  OG  SER b 253      46.632  51.208  46.559  1.00  0.00      gt3- O  
ATOM   3982  H   SER b 253      44.855  52.713  48.162  1.00  0.00      gt3- H  
ATOM   3983  HA  SER b 253      46.945  54.608  47.223  1.00  0.00      gt3- H  
ATOM   3984  HB2 SER b 253      47.466  52.356  48.230  1.00  0.00      gt3- H  
ATOM   3985  HB3 SER b 253      48.157  52.478  46.560  1.00  0.00      gt3- H  
ATOM   3986  HG  SER b 253      46.844  51.063  45.635  1.00  0.00      gt3- H  
ATOM   3987  N   ASP b 254      44.978  53.622  45.012  1.00  0.00      gt3- N  
ATOM   3988  CA  ASP b 254      44.649  53.769  43.544  1.00  0.00      gt3- C  
ATOM   3989  C   ASP b 254      44.215  55.167  43.081  1.00  0.00      gt3- C  
ATOM   3990  O   ASP b 254      44.272  55.539  41.908  1.00  0.00      gt3- O  
ATOM   3991  CB  ASP b 254      43.633  52.795  43.059  1.00  0.00      gt3- C  
ATOM   3992  CG  ASP b 254      42.162  53.100  43.359  1.00  0.00      gt3- C  
ATOM   3993  OD1 ASP b 254      41.865  53.705  44.425  1.00  0.00      gt3- O  
ATOM   3994  OD2 ASP b 254      41.319  52.692  42.526  1.00  0.00      gt3- O1-
ATOM   3995  H   ASP b 254      44.247  53.579  45.707  1.00  0.00      gt3- H  
ATOM   3996  HA  ASP b 254      45.595  53.539  43.054  1.00  0.00      gt3- H  
ATOM   3997  HB2 ASP b 254      43.803  51.779  43.415  1.00  0.00      gt3- H  
ATOM   3998  HB3 ASP b 254      43.761  52.769  41.976  1.00  0.00      gt3- H  
ATOM   3999  N   LYS b 255      43.903  56.070  44.016  1.00  0.00      gt3- N  
ATOM   4000  CA  LYS b 255      43.417  57.440  43.705  1.00  0.00      gt3- C  
ATOM   4001  C   LYS b 255      44.618  58.331  43.327  1.00  0.00      gt3- C  
ATOM   4002  O   LYS b 255      44.479  59.267  42.613  1.00  0.00      gt3- O  
ATOM   4003  CB  LYS b 255      42.698  58.075  44.950  1.00  0.00      gt3- C  
ATOM   4004  CG  LYS b 255      41.512  57.259  45.392  1.00  0.00      gt3- C  
ATOM   4005  CD  LYS b 255      40.467  57.053  44.218  1.00  0.00      gt3- C  
ATOM   4006  CE  LYS b 255      39.196  56.437  44.764  1.00  0.00      gt3- C  
ATOM   4007  NZ  LYS b 255      39.512  55.098  45.316  1.00  0.00      gt3- N1+
ATOM   4008  H   LYS b 255      43.962  55.707  44.956  1.00  0.00      gt3- H  
ATOM   4009  HA  LYS b 255      42.822  57.403  42.793  1.00  0.00      gt3- H  
ATOM   4010  HB2 LYS b 255      42.454  59.075  44.592  1.00  0.00      gt3- H  
ATOM   4011  HB3 LYS b 255      43.353  58.103  45.821  1.00  0.00      gt3- H  
ATOM   4012  HG2 LYS b 255      41.091  57.764  46.261  1.00  0.00      gt3- H  
ATOM   4013  HG3 LYS b 255      41.879  56.306  45.773  1.00  0.00      gt3- H  
ATOM   4014  HD2 LYS b 255      40.914  56.508  43.387  1.00  0.00      gt3- H  
ATOM   4015  HD3 LYS b 255      40.130  58.048  43.928  1.00  0.00      gt3- H  
ATOM   4016  HE2 LYS b 255      38.494  56.368  43.933  1.00  0.00      gt3- H  
ATOM   4017  HE3 LYS b 255      38.857  57.033  45.612  1.00  0.00      gt3- H  
ATOM   4018  HZ1 LYS b 255      40.344  54.731  44.876  1.00  0.00      gt3- H  
ATOM   4019  HZ2 LYS b 255      39.709  55.100  46.306  1.00  0.00      gt3- H  
ATOM   4020  HZ3 LYS b 255      38.750  54.490  45.052  1.00  0.00      gt3- H  
ATOM   4021  N   LEU b 256      45.826  58.001  43.886  1.00  0.00      gt3- N  
ATOM   4022  CA  LEU b 256      47.100  58.716  43.813  1.00  0.00      gt3- C  
ATOM   4023  C   LEU b 256      47.404  59.249  42.446  1.00  0.00      gt3- C  
ATOM   4024  O   LEU b 256      47.066  58.589  41.407  1.00  0.00      gt3- O  
ATOM   4025  CB  LEU b 256      48.277  57.924  44.418  1.00  0.00      gt3- C  
ATOM   4026  CG  LEU b 256      48.309  57.628  45.950  1.00  0.00      gt3- C  
ATOM   4027  CD1 LEU b 256      49.676  56.987  46.224  1.00  0.00      gt3- C  
ATOM   4028  CD2 LEU b 256      48.208  58.883  46.887  1.00  0.00      gt3- C  
ATOM   4029  H   LEU b 256      45.831  57.158  44.442  1.00  0.00      gt3- H  
ATOM   4030  HA  LEU b 256      46.940  59.660  44.333  1.00  0.00      gt3- H  
ATOM   4031  HB2 LEU b 256      49.176  58.505  44.210  1.00  0.00      gt3- H  
ATOM   4032  HB3 LEU b 256      48.355  56.943  43.950  1.00  0.00      gt3- H  
ATOM   4033  HG  LEU b 256      47.486  56.939  46.139  1.00  0.00      gt3- H  
ATOM   4034 HD11 LEU b 256      49.827  56.113  45.590  1.00  0.00      gt3- H  
ATOM   4035 HD12 LEU b 256      50.535  57.650  46.121  1.00  0.00      gt3- H  
ATOM   4036 HD13 LEU b 256      49.658  56.580  47.235  1.00  0.00      gt3- H  
ATOM   4037 HD21 LEU b 256      47.288  59.372  46.568  1.00  0.00      gt3- H  
ATOM   4038 HD22 LEU b 256      48.212  58.565  47.929  1.00  0.00      gt3- H  
ATOM   4039 HD23 LEU b 256      49.069  59.518  46.678  1.00  0.00      gt3- H  
ATOM   4040  N   SER b 257      48.099  60.421  42.311  1.00  0.00      gt3- N  
ATOM   4041  CA  SER b 257      48.483  61.092  41.022  1.00  0.00      gt3- C  
ATOM   4042  C   SER b 257      49.677  60.331  40.437  1.00  0.00      gt3- C  
ATOM   4043  O   SER b 257      50.405  59.603  41.113  1.00  0.00      gt3- O  
ATOM   4044  CB  SER b 257      48.819  62.591  41.130  1.00  0.00      gt3- C  
ATOM   4045  OG  SER b 257      50.150  62.768  41.467  1.00  0.00      gt3- O  
ATOM   4046  H   SER b 257      48.336  60.910  43.162  1.00  0.00      gt3- H  
ATOM   4047  HA  SER b 257      47.641  60.942  40.347  1.00  0.00      gt3- H  
ATOM   4048  HB2 SER b 257      48.220  63.133  41.862  1.00  0.00      gt3- H  
ATOM   4049  HB3 SER b 257      48.678  63.044  40.149  1.00  0.00      gt3- H  
ATOM   4050  HG  SER b 257      50.386  62.424  42.332  1.00  0.00      gt3- H  
ATOM   4051  N   GLU b 258      49.880  60.446  39.132  1.00  0.00      gt3- N  
ATOM   4052  CA  GLU b 258      50.893  59.614  38.381  1.00  0.00      gt3- C  
ATOM   4053  C   GLU b 258      52.318  59.828  38.784  1.00  0.00      gt3- C  
ATOM   4054  O   GLU b 258      53.068  58.903  39.059  1.00  0.00      gt3- O  
ATOM   4055  CB  GLU b 258      50.692  59.692  36.867  1.00  0.00      gt3- C  
ATOM   4056  CG  GLU b 258      51.448  58.579  36.074  1.00  0.00      gt3- C  
ATOM   4057  CD  GLU b 258      50.752  57.233  36.002  1.00  0.00      gt3- C  
ATOM   4058  OE1 GLU b 258      49.565  57.107  36.445  1.00  0.00      gt3- O  
ATOM   4059  OE2 GLU b 258      51.411  56.335  35.451  1.00  0.00      gt3- O1-
ATOM   4060  H   GLU b 258      49.389  61.167  38.622  1.00  0.00      gt3- H  
ATOM   4061  HA  GLU b 258      50.765  58.609  38.784  1.00  0.00      gt3- H  
ATOM   4062  HB2 GLU b 258      51.007  60.684  36.543  1.00  0.00      gt3- H  
ATOM   4063  HB3 GLU b 258      49.634  59.530  36.665  1.00  0.00      gt3- H  
ATOM   4064  HG2 GLU b 258      52.504  58.445  36.310  1.00  0.00      gt3- H  
ATOM   4065  HG3 GLU b 258      51.696  58.921  35.069  1.00  0.00      gt3- H  
ATOM   4066  N   SER b 259      52.630  61.094  39.221  1.00  0.00      gt3- N  
ATOM   4067  CA  SER b 259      53.873  61.519  39.971  1.00  0.00      gt3- C  
ATOM   4068  C   SER b 259      54.110  60.804  41.255  1.00  0.00      gt3- C  
ATOM   4069  O   SER b 259      55.254  60.346  41.554  1.00  0.00      gt3- O  
ATOM   4070  CB  SER b 259      53.754  63.066  40.219  1.00  0.00      gt3- C  
ATOM   4071  OG  SER b 259      54.844  63.627  40.927  1.00  0.00      gt3- O  
ATOM   4072  H   SER b 259      51.933  61.804  39.050  1.00  0.00      gt3- H  
ATOM   4073  HA  SER b 259      54.720  61.278  39.329  1.00  0.00      gt3- H  
ATOM   4074  HB2 SER b 259      52.833  63.217  40.782  1.00  0.00      gt3- H  
ATOM   4075  HB3 SER b 259      53.622  63.586  39.270  1.00  0.00      gt3- H  
ATOM   4076  HG  SER b 259      54.671  63.672  41.870  1.00  0.00      gt3- H  
ATOM   4077  N   ASP b 260      53.058  60.578  41.989  1.00  0.00      gt3- N  
ATOM   4078  CA  ASP b 260      52.986  59.729  43.239  1.00  0.00      gt3- C  
ATOM   4079  C   ASP b 260      53.101  58.139  43.030  1.00  0.00      gt3- C  
ATOM   4080  O   ASP b 260      53.793  57.463  43.823  1.00  0.00      gt3- O  
ATOM   4081  CB  ASP b 260      51.855  59.990  44.199  1.00  0.00      gt3- C  
ATOM   4082  CG  ASP b 260      51.470  61.424  44.440  1.00  0.00      gt3- C  
ATOM   4083  OD1 ASP b 260      52.300  62.080  45.105  1.00  0.00      gt3- O  
ATOM   4084  OD2 ASP b 260      50.458  61.931  43.876  1.00  0.00      gt3- O1-
ATOM   4085  H   ASP b 260      52.130  60.830  41.680  1.00  0.00      gt3- H  
ATOM   4086  HA  ASP b 260      53.941  59.917  43.729  1.00  0.00      gt3- H  
ATOM   4087  HB2 ASP b 260      52.024  59.579  45.194  1.00  0.00      gt3- H  
ATOM   4088  HB3 ASP b 260      50.990  59.421  43.856  1.00  0.00      gt3- H  
ATOM   4089  N   LYS b 261      52.454  57.605  42.029  1.00  0.00      gt3- N  
ATOM   4090  CA  LYS b 261      52.520  56.129  41.750  1.00  0.00      gt3- C  
ATOM   4091  C   LYS b 261      53.785  55.790  41.074  1.00  0.00      gt3- C  
ATOM   4092  O   LYS b 261      54.165  54.587  41.108  1.00  0.00      gt3- O  
ATOM   4093  CB  LYS b 261      51.338  55.876  40.763  1.00  0.00      gt3- C  
ATOM   4094  CG  LYS b 261      49.923  56.233  41.343  1.00  0.00      gt3- C  
ATOM   4095  CD  LYS b 261      48.797  55.608  40.478  1.00  0.00      gt3- C  
ATOM   4096  CE  LYS b 261      48.628  56.465  39.250  1.00  0.00      gt3- C  
ATOM   4097  NZ  LYS b 261      47.589  55.937  38.333  1.00  0.00      gt3- N1+
ATOM   4098  H   LYS b 261      51.741  58.055  41.473  1.00  0.00      gt3- H  
ATOM   4099  HA  LYS b 261      52.360  55.572  42.672  1.00  0.00      gt3- H  
ATOM   4100  HB2 LYS b 261      51.282  54.848  40.405  1.00  0.00      gt3- H  
ATOM   4101  HB3 LYS b 261      51.531  56.553  39.931  1.00  0.00      gt3- H  
ATOM   4102  HG2 LYS b 261      49.786  57.314  41.314  1.00  0.00      gt3- H  
ATOM   4103  HG3 LYS b 261      49.749  55.876  42.357  1.00  0.00      gt3- H  
ATOM   4104  HD2 LYS b 261      47.904  55.730  41.090  1.00  0.00      gt3- H  
ATOM   4105  HD3 LYS b 261      49.028  54.556  40.306  1.00  0.00      gt3- H  
ATOM   4106  HE2 LYS b 261      49.597  56.648  38.787  1.00  0.00      gt3- H  
ATOM   4107  HE3 LYS b 261      48.328  57.455  39.592  1.00  0.00      gt3- H  
ATOM   4108  HZ1 LYS b 261      47.643  56.304  37.393  1.00  0.00      gt3- H  
ATOM   4109  HZ2 LYS b 261      47.655  54.930  38.344  1.00  0.00      gt3- H  
ATOM   4110  HZ3 LYS b 261      46.708  56.222  38.737  1.00  0.00      gt3- H  
ATOM   4111  N   ASN b 262      54.466  56.734  40.441  1.00  0.00      gt3- N  
ATOM   4112  CA  ASN b 262      55.764  56.504  39.807  1.00  0.00      gt3- C  
ATOM   4113  C   ASN b 262      56.892  56.144  40.870  1.00  0.00      gt3- C  
ATOM   4114  O   ASN b 262      57.955  55.665  40.491  1.00  0.00      gt3- O  
ATOM   4115  CB  ASN b 262      56.237  57.726  38.962  1.00  0.00      gt3- C  
ATOM   4116  CG  ASN b 262      55.560  57.754  37.602  1.00  0.00      gt3- C  
ATOM   4117  ND2 ASN b 262      55.887  58.788  36.928  1.00  0.00      gt3- N  
ATOM   4118  OD1 ASN b 262      54.763  56.916  37.186  1.00  0.00      gt3- O  
ATOM   4119  H   ASN b 262      54.042  57.647  40.359  1.00  0.00      gt3- H  
ATOM   4120  HA  ASN b 262      55.725  55.620  39.172  1.00  0.00      gt3- H  
ATOM   4121  HB2 ASN b 262      57.312  57.771  38.788  1.00  0.00      gt3- H  
ATOM   4122  HB3 ASN b 262      56.142  58.603  39.602  1.00  0.00      gt3- H  
ATOM   4123 HD21 ASN b 262      56.594  59.423  37.272  1.00  0.00      gt3- H  
ATOM   4124 HD22 ASN b 262      55.561  58.899  35.979  1.00  0.00      gt3- H  
ATOM   4125  N   ILE b 263      56.628  56.303  42.132  1.00  0.00      gt3- N  
ATOM   4126  CA  ILE b 263      57.579  55.951  43.198  1.00  0.00      gt3- C  
ATOM   4127  C   ILE b 263      57.498  54.444  43.459  1.00  0.00      gt3- C  
ATOM   4128  O   ILE b 263      58.484  53.805  43.773  1.00  0.00      gt3- O  
ATOM   4129  CB  ILE b 263      57.258  56.669  44.555  1.00  0.00      gt3- C  
ATOM   4130  CG1 ILE b 263      57.254  58.235  44.288  1.00  0.00      gt3- C  
ATOM   4131  CG2 ILE b 263      58.261  56.195  45.625  1.00  0.00      gt3- C  
ATOM   4132  CD1 ILE b 263      57.048  59.120  45.577  1.00  0.00      gt3- C  
ATOM   4133  H   ILE b 263      55.760  56.722  42.436  1.00  0.00      gt3- H  
ATOM   4134  HA  ILE b 263      58.595  56.187  42.881  1.00  0.00      gt3- H  
ATOM   4135  HB  ILE b 263      56.254  56.426  44.903  1.00  0.00      gt3- H  
ATOM   4136 HG12 ILE b 263      56.592  58.398  43.437  1.00  0.00      gt3- H  
ATOM   4137 HG13 ILE b 263      58.204  58.497  43.824  1.00  0.00      gt3- H  
ATOM   4138 HG21 ILE b 263      59.211  56.687  45.417  1.00  0.00      gt3- H  
ATOM   4139 HG22 ILE b 263      57.924  56.454  46.629  1.00  0.00      gt3- H  
ATOM   4140 HG23 ILE b 263      58.336  55.107  45.630  1.00  0.00      gt3- H  
ATOM   4141 HD11 ILE b 263      57.950  59.198  46.183  1.00  0.00      gt3- H  
ATOM   4142 HD12 ILE b 263      56.658  60.054  45.172  1.00  0.00      gt3- H  
ATOM   4143 HD13 ILE b 263      56.190  58.684  46.089  1.00  0.00      gt3- H  
ATOM   4144  N   MET b 264      56.319  53.808  43.241  1.00  0.00      gt3- N  
ATOM   4145  CA  MET b 264      56.253  52.350  43.340  1.00  0.00      gt3- C  
ATOM   4146  C   MET b 264      56.825  51.530  42.145  1.00  0.00      gt3- C  
ATOM   4147  O   MET b 264      57.408  50.406  42.254  1.00  0.00      gt3- O  
ATOM   4148  CB  MET b 264      54.817  51.841  43.459  1.00  0.00      gt3- C  
ATOM   4149  CG  MET b 264      54.181  52.363  44.760  1.00  0.00      gt3- C  
ATOM   4150  SD  MET b 264      54.980  51.624  46.346  1.00  0.00      gt3- S  
ATOM   4151  CE  MET b 264      54.246  49.951  46.293  1.00  0.00      gt3- C  
ATOM   4152  H   MET b 264      55.492  54.347  43.026  1.00  0.00      gt3- H  
ATOM   4153  HA  MET b 264      56.744  52.048  44.265  1.00  0.00      gt3- H  
ATOM   4154  HB2 MET b 264      54.818  50.751  43.442  1.00  0.00      gt3- H  
ATOM   4155  HB3 MET b 264      54.285  52.222  42.588  1.00  0.00      gt3- H  
ATOM   4156  HG2 MET b 264      53.149  52.014  44.746  1.00  0.00      gt3- H  
ATOM   4157  HG3 MET b 264      54.186  53.453  44.749  1.00  0.00      gt3- H  
ATOM   4158  HE1 MET b 264      53.178  50.147  46.392  1.00  0.00      gt3- H  
ATOM   4159  HE2 MET b 264      54.596  49.423  45.406  1.00  0.00      gt3- H  
ATOM   4160  HE3 MET b 264      54.475  49.383  47.194  1.00  0.00      gt3- H  
ATOM   4161  N   LYS b 265      56.893  52.209  40.963  1.00  0.00      gt3- N  
ATOM   4162  CA  LYS b 265      57.761  51.799  39.765  1.00  0.00      gt3- C  
ATOM   4163  C   LYS b 265      59.244  52.032  40.037  1.00  0.00      gt3- C  
ATOM   4164  O   LYS b 265      60.045  51.173  39.664  1.00  0.00      gt3- O  
ATOM   4165  CB  LYS b 265      57.589  52.597  38.477  1.00  0.00      gt3- C  
ATOM   4166  CG  LYS b 265      56.137  52.454  37.942  1.00  0.00      gt3- C  
ATOM   4167  CD  LYS b 265      55.849  53.022  36.591  1.00  0.00      gt3- C  
ATOM   4168  CE  LYS b 265      54.476  52.771  36.196  1.00  0.00      gt3- C  
ATOM   4169  NZ  LYS b 265      54.430  52.904  34.701  1.00  0.00      gt3- N1+
ATOM   4170  H   LYS b 265      56.166  52.894  40.815  1.00  0.00      gt3- H  
ATOM   4171  HA  LYS b 265      57.606  50.728  39.643  1.00  0.00      gt3- H  
ATOM   4172  HB2 LYS b 265      58.266  52.292  37.679  1.00  0.00      gt3- H  
ATOM   4173  HB3 LYS b 265      57.836  53.651  38.604  1.00  0.00      gt3- H  
ATOM   4174  HG2 LYS b 265      55.561  53.076  38.628  1.00  0.00      gt3- H  
ATOM   4175  HG3 LYS b 265      55.872  51.398  37.988  1.00  0.00      gt3- H  
ATOM   4176  HD2 LYS b 265      56.541  52.551  35.893  1.00  0.00      gt3- H  
ATOM   4177  HD3 LYS b 265      56.007  54.101  36.607  1.00  0.00      gt3- H  
ATOM   4178  HE2 LYS b 265      53.714  53.456  36.570  1.00  0.00      gt3- H  
ATOM   4179  HE3 LYS b 265      54.134  51.773  36.468  1.00  0.00      gt3- H  
ATOM   4180  HZ1 LYS b 265      54.730  53.821  34.403  1.00  0.00      gt3- H  
ATOM   4181  HZ2 LYS b 265      54.974  52.214  34.203  1.00  0.00      gt3- H  
ATOM   4182  HZ3 LYS b 265      53.519  52.716  34.309  1.00  0.00      gt3- H  
ATOM   4183  N   TRP b 266      59.600  53.161  40.700  1.00  0.00      gt3- N  
ATOM   4184  CA  TRP b 266      60.975  53.357  41.101  1.00  0.00      gt3- C  
ATOM   4185  C   TRP b 266      61.489  52.311  42.164  1.00  0.00      gt3- C  
ATOM   4186  O   TRP b 266      62.488  51.673  42.011  1.00  0.00      gt3- O  
ATOM   4187  CB  TRP b 266      61.139  54.779  41.676  1.00  0.00      gt3- C  
ATOM   4188  CG  TRP b 266      62.497  55.114  42.250  1.00  0.00      gt3- C  
ATOM   4189  CD1 TRP b 266      63.569  55.567  41.610  1.00  0.00      gt3- C  
ATOM   4190  CD2 TRP b 266      62.912  54.850  43.600  1.00  0.00      gt3- C  
ATOM   4191  CE2 TRP b 266      64.337  55.035  43.691  1.00  0.00      gt3- C  
ATOM   4192  CE3 TRP b 266      62.284  54.367  44.763  1.00  0.00      gt3- C  
ATOM   4193  NE1 TRP b 266      64.671  55.585  42.471  1.00  0.00      gt3- N  
ATOM   4194  CZ2 TRP b 266      65.008  54.769  44.887  1.00  0.00      gt3- C  
ATOM   4195  CZ3 TRP b 266      62.967  54.201  46.030  1.00  0.00      gt3- C  
ATOM   4196  CH2 TRP b 266      64.324  54.310  46.056  1.00  0.00      gt3- C  
ATOM   4197  H   TRP b 266      58.957  53.922  40.866  1.00  0.00      gt3- H  
ATOM   4198  HA  TRP b 266      61.664  53.171  40.277  1.00  0.00      gt3- H  
ATOM   4199  HB2 TRP b 266      60.366  55.016  42.408  1.00  0.00      gt3- H  
ATOM   4200  HB3 TRP b 266      60.993  55.431  40.815  1.00  0.00      gt3- H  
ATOM   4201  HD1 TRP b 266      63.547  55.890  40.579  1.00  0.00      gt3- H  
ATOM   4202  HE1 TRP b 266      65.622  55.872  42.287  1.00  0.00      gt3- H  
ATOM   4203  HE3 TRP b 266      61.215  54.220  44.724  1.00  0.00      gt3- H  
ATOM   4204  HZ2 TRP b 266      66.075  54.939  44.905  1.00  0.00      gt3- H  
ATOM   4205  HZ3 TRP b 266      62.475  53.922  46.949  1.00  0.00      gt3- H  
ATOM   4206  HH2 TRP b 266      64.797  54.181  47.018  1.00  0.00      gt3- H  
ATOM   4207  N   LEU b 267      60.683  51.951  43.098  1.00  0.00      gt3- N  
ATOM   4208  CA  LEU b 267      60.898  50.800  44.029  1.00  0.00      gt3- C  
ATOM   4209  C   LEU b 267      61.184  49.459  43.351  1.00  0.00      gt3- C  
ATOM   4210  O   LEU b 267      61.969  48.624  43.846  1.00  0.00      gt3- O  
ATOM   4211  CB  LEU b 267      59.617  50.683  44.898  1.00  0.00      gt3- C  
ATOM   4212  CG  LEU b 267      59.740  49.854  46.174  1.00  0.00      gt3- C  
ATOM   4213  CD1 LEU b 267      60.884  50.333  47.027  1.00  0.00      gt3- C  
ATOM   4214  CD2 LEU b 267      58.387  49.970  46.943  1.00  0.00      gt3- C  
ATOM   4215  H   LEU b 267      59.965  52.622  43.331  1.00  0.00      gt3- H  
ATOM   4216  HA  LEU b 267      61.741  51.069  44.665  1.00  0.00      gt3- H  
ATOM   4217  HB2 LEU b 267      58.842  50.268  44.255  1.00  0.00      gt3- H  
ATOM   4218  HB3 LEU b 267      59.389  51.720  45.146  1.00  0.00      gt3- H  
ATOM   4219  HG  LEU b 267      59.847  48.793  45.949  1.00  0.00      gt3- H  
ATOM   4220 HD11 LEU b 267      61.883  50.141  46.636  1.00  0.00      gt3- H  
ATOM   4221 HD12 LEU b 267      60.912  51.403  47.234  1.00  0.00      gt3- H  
ATOM   4222 HD13 LEU b 267      60.864  49.867  48.012  1.00  0.00      gt3- H  
ATOM   4223 HD21 LEU b 267      57.564  49.847  46.238  1.00  0.00      gt3- H  
ATOM   4224 HD22 LEU b 267      58.408  49.237  47.749  1.00  0.00      gt3- H  
ATOM   4225 HD23 LEU b 267      58.305  50.976  47.354  1.00  0.00      gt3- H  
ATOM   4226  N   ASP b 268      60.520  49.229  42.134  1.00  0.00      gt3- N  
ATOM   4227  CA  ASP b 268      60.632  47.897  41.528  1.00  0.00      gt3- C  
ATOM   4228  C   ASP b 268      61.952  47.676  40.783  1.00  0.00      gt3- C  
ATOM   4229  O   ASP b 268      62.308  46.570  40.420  1.00  0.00      gt3- O  
ATOM   4230  CB  ASP b 268      59.441  47.745  40.501  1.00  0.00      gt3- C  
ATOM   4231  CG  ASP b 268      58.166  47.113  41.081  1.00  0.00      gt3- C  
ATOM   4232  OD1 ASP b 268      57.064  47.546  40.692  1.00  0.00      gt3- O  
ATOM   4233  OD2 ASP b 268      58.221  46.350  42.034  1.00  0.00      gt3- O1-
ATOM   4234  H   ASP b 268      59.948  49.943  41.706  1.00  0.00      gt3- H  
ATOM   4235  HA  ASP b 268      60.450  47.190  42.337  1.00  0.00      gt3- H  
ATOM   4236  HB2 ASP b 268      59.749  47.209  39.603  1.00  0.00      gt3- H  
ATOM   4237  HB3 ASP b 268      59.131  48.766  40.280  1.00  0.00      gt3- H  
ATOM   4238  N   ASP b 269      62.687  48.766  40.677  1.00  0.00      gt3- N  
ATOM   4239  CA  ASP b 269      64.049  48.865  40.119  1.00  0.00      gt3- C  
ATOM   4240  C   ASP b 269      65.212  48.767  41.144  1.00  0.00      gt3- C  
ATOM   4241  O   ASP b 269      66.350  48.658  40.719  1.00  0.00      gt3- O  
ATOM   4242  CB  ASP b 269      64.265  50.164  39.372  1.00  0.00      gt3- C  
ATOM   4243  CG  ASP b 269      63.402  50.411  38.054  1.00  0.00      gt3- C  
ATOM   4244  OD1 ASP b 269      63.312  51.548  37.587  1.00  0.00      gt3- O  
ATOM   4245  OD2 ASP b 269      62.695  49.468  37.584  1.00  0.00      gt3- O1-
ATOM   4246  H   ASP b 269      62.179  49.616  40.878  1.00  0.00      gt3- H  
ATOM   4247  HA  ASP b 269      64.058  48.126  39.318  1.00  0.00      gt3- H  
ATOM   4248  HB2 ASP b 269      65.291  50.101  39.010  1.00  0.00      gt3- H  
ATOM   4249  HB3 ASP b 269      64.243  51.000  40.071  1.00  0.00      gt3- H  
ATOM   4250  N   GLN b 270      64.902  48.770  42.450  1.00  0.00      gt3- N  
ATOM   4251  CA  GLN b 270      65.964  48.627  43.531  1.00  0.00      gt3- C  
ATOM   4252  C   GLN b 270      66.339  47.187  43.916  1.00  0.00      gt3- C  
ATOM   4253  O   GLN b 270      65.640  46.188  43.619  1.00  0.00      gt3- O  
ATOM   4254  CB  GLN b 270      65.434  49.315  44.795  1.00  0.00      gt3- C  
ATOM   4255  CG  GLN b 270      64.906  50.772  44.496  1.00  0.00      gt3- C  
ATOM   4256  CD  GLN b 270      65.872  51.586  43.680  1.00  0.00      gt3- C  
ATOM   4257  NE2 GLN b 270      65.435  52.254  42.609  1.00  0.00      gt3- N  
ATOM   4258  OE1 GLN b 270      67.060  51.642  43.942  1.00  0.00      gt3- O  
ATOM   4259  H   GLN b 270      63.961  48.901  42.792  1.00  0.00      gt3- H  
ATOM   4260  HA  GLN b 270      66.855  49.180  43.234  1.00  0.00      gt3- H  
ATOM   4261  HB2 GLN b 270      66.192  49.368  45.576  1.00  0.00      gt3- H  
ATOM   4262  HB3 GLN b 270      64.683  48.629  45.187  1.00  0.00      gt3- H  
ATOM   4263  HG2 GLN b 270      64.733  51.391  45.377  1.00  0.00      gt3- H  
ATOM   4264  HG3 GLN b 270      63.986  50.690  43.918  1.00  0.00      gt3- H  
ATOM   4265 HE21 GLN b 270      64.450  52.303  42.394  1.00  0.00      gt3- H  
ATOM   4266 HE22 GLN b 270      66.099  52.918  42.236  1.00  0.00      gt3- H  
ATOM   4267  N   SER b 271      67.460  47.022  44.589  1.00  0.00      gt3- N  
ATOM   4268  CA  SER b 271      67.971  45.739  45.147  1.00  0.00      gt3- C  
ATOM   4269  C   SER b 271      67.460  45.397  46.522  1.00  0.00      gt3- C  
ATOM   4270  O   SER b 271      66.847  46.194  47.183  1.00  0.00      gt3- O  
ATOM   4271  CB  SER b 271      69.485  45.663  45.198  1.00  0.00      gt3- C  
ATOM   4272  OG  SER b 271      69.858  46.766  45.959  1.00  0.00      gt3- O  
ATOM   4273  H   SER b 271      67.802  47.884  44.987  1.00  0.00      gt3- H  
ATOM   4274  HA  SER b 271      67.642  44.947  44.473  1.00  0.00      gt3- H  
ATOM   4275  HB2 SER b 271      69.955  45.568  44.219  1.00  0.00      gt3- H  
ATOM   4276  HB3 SER b 271      69.776  44.815  45.817  1.00  0.00      gt3- H  
ATOM   4277  HG  SER b 271      69.673  47.570  45.468  1.00  0.00      gt3- H  
ATOM   4278  N   PRO b 272      67.581  44.118  46.939  1.00  0.00      gt3- N  
ATOM   4279  CA  PRO b 272      67.043  43.613  48.195  1.00  0.00      gt3- C  
ATOM   4280  C   PRO b 272      67.564  44.330  49.404  1.00  0.00      gt3- C  
ATOM   4281  O   PRO b 272      68.755  44.597  49.502  1.00  0.00      gt3- O  
ATOM   4282  CB  PRO b 272      67.381  42.081  48.253  1.00  0.00      gt3- C  
ATOM   4283  CG  PRO b 272      68.424  41.937  47.238  1.00  0.00      gt3- C  
ATOM   4284  CD  PRO b 272      68.026  42.951  46.173  1.00  0.00      gt3- C  
ATOM   4285  HA  PRO b 272      65.959  43.727  48.216  1.00  0.00      gt3- H  
ATOM   4286  HB2 PRO b 272      66.508  41.480  48.001  1.00  0.00      gt3- H  
ATOM   4287  HB3 PRO b 272      67.760  41.799  49.235  1.00  0.00      gt3- H  
ATOM   4288  HG2 PRO b 272      68.475  40.936  46.809  1.00  0.00      gt3- H  
ATOM   4289  HG3 PRO b 272      69.412  42.222  47.599  1.00  0.00      gt3- H  
ATOM   4290  HD2 PRO b 272      68.967  43.097  45.642  1.00  0.00      gt3- H  
ATOM   4291  HD3 PRO b 272      67.192  42.503  45.634  1.00  0.00      gt3- H  
ATOM   4292  N   ALA b 273      66.725  44.637  50.405  1.00  0.00      gt3- N  
ATOM   4293  CA  ALA b 273      67.022  45.112  51.777  1.00  0.00      gt3- C  
ATOM   4294  C   ALA b 273      67.827  46.397  51.685  1.00  0.00      gt3- C  
ATOM   4295  O   ALA b 273      68.499  46.788  52.709  1.00  0.00      gt3- O  
ATOM   4296  CB  ALA b 273      67.605  44.058  52.672  1.00  0.00      gt3- C  
ATOM   4297  H   ALA b 273      65.783  44.295  50.279  1.00  0.00      gt3- H  
ATOM   4298  HA  ALA b 273      66.060  45.309  52.249  1.00  0.00      gt3- H  
ATOM   4299  HB1 ALA b 273      68.635  43.954  52.330  1.00  0.00      gt3- H  
ATOM   4300  HB2 ALA b 273      67.727  44.367  53.710  1.00  0.00      gt3- H  
ATOM   4301  HB3 ALA b 273      66.955  43.197  52.517  1.00  0.00      gt3- H  
ATOM   4302  N   SER b 274      67.728  47.136  50.583  1.00  0.00      gt3- N  
ATOM   4303  CA  SER b 274      68.358  48.422  50.279  1.00  0.00      gt3- C  
ATOM   4304  C   SER b 274      67.730  49.604  51.061  1.00  0.00      gt3- C  
ATOM   4305  O   SER b 274      68.403  50.494  51.702  1.00  0.00      gt3- O  
ATOM   4306  CB  SER b 274      68.306  48.753  48.769  1.00  0.00      gt3- C  
ATOM   4307  OG  SER b 274      67.017  48.572  48.271  1.00  0.00      gt3- O  
ATOM   4308  H   SER b 274      66.944  46.843  50.017  1.00  0.00      gt3- H  
ATOM   4309  HA  SER b 274      69.435  48.366  50.437  1.00  0.00      gt3- H  
ATOM   4310  HB2 SER b 274      69.027  48.135  48.235  1.00  0.00      gt3- H  
ATOM   4311  HB3 SER b 274      68.575  49.791  48.572  1.00  0.00      gt3- H  
ATOM   4312  HG  SER b 274      67.078  47.682  47.917  1.00  0.00      gt3- H  
ATOM   4313  N   VAL b 275      66.392  49.501  51.141  1.00  0.00      gt3- N  
ATOM   4314  CA  VAL b 275      65.647  50.675  51.567  1.00  0.00      gt3- C  
ATOM   4315  C   VAL b 275      65.121  50.576  53.050  1.00  0.00      gt3- C  
ATOM   4316  O   VAL b 275      64.575  49.525  53.426  1.00  0.00      gt3- O  
ATOM   4317  CB  VAL b 275      64.379  50.848  50.614  1.00  0.00      gt3- C  
ATOM   4318  CG1 VAL b 275      63.296  51.849  51.044  1.00  0.00      gt3- C  
ATOM   4319  CG2 VAL b 275      64.963  51.330  49.255  1.00  0.00      gt3- C  
ATOM   4320  H   VAL b 275      65.972  48.667  50.757  1.00  0.00      gt3- H  
ATOM   4321  HA  VAL b 275      66.170  51.605  51.345  1.00  0.00      gt3- H  
ATOM   4322  HB  VAL b 275      63.854  49.907  50.456  1.00  0.00      gt3- H  
ATOM   4323 HG11 VAL b 275      63.746  52.831  51.193  1.00  0.00      gt3- H  
ATOM   4324 HG12 VAL b 275      62.534  51.896  50.266  1.00  0.00      gt3- H  
ATOM   4325 HG13 VAL b 275      62.698  51.487  51.881  1.00  0.00      gt3- H  
ATOM   4326 HG21 VAL b 275      65.559  52.232  49.399  1.00  0.00      gt3- H  
ATOM   4327 HG22 VAL b 275      65.479  50.519  48.742  1.00  0.00      gt3- H  
ATOM   4328 HG23 VAL b 275      64.192  51.650  48.553  1.00  0.00      gt3- H  
ATOM   4329  N   VAL b 276      65.350  51.619  53.826  1.00  0.00      gt3- N  
ATOM   4330  CA  VAL b 276      64.670  51.824  55.107  1.00  0.00      gt3- C  
ATOM   4331  C   VAL b 276      63.359  52.564  54.809  1.00  0.00      gt3- C  
ATOM   4332  O   VAL b 276      63.210  53.534  54.059  1.00  0.00      gt3- O  
ATOM   4333  CB  VAL b 276      65.558  52.640  56.024  1.00  0.00      gt3- C  
ATOM   4334  CG1 VAL b 276      64.912  52.947  57.407  1.00  0.00      gt3- C  
ATOM   4335  CG2 VAL b 276      66.894  51.885  56.337  1.00  0.00      gt3- C  
ATOM   4336  H   VAL b 276      65.831  52.440  53.485  1.00  0.00      gt3- H  
ATOM   4337  HA  VAL b 276      64.473  50.835  55.520  1.00  0.00      gt3- H  
ATOM   4338  HB  VAL b 276      65.880  53.568  55.552  1.00  0.00      gt3- H  
ATOM   4339 HG11 VAL b 276      63.966  53.432  57.164  1.00  0.00      gt3- H  
ATOM   4340 HG12 VAL b 276      64.662  51.984  57.853  1.00  0.00      gt3- H  
ATOM   4341 HG13 VAL b 276      65.603  53.556  57.991  1.00  0.00      gt3- H  
ATOM   4342 HG21 VAL b 276      66.786  50.861  56.693  1.00  0.00      gt3- H  
ATOM   4343 HG22 VAL b 276      67.424  51.843  55.385  1.00  0.00      gt3- H  
ATOM   4344 HG23 VAL b 276      67.527  52.477  56.997  1.00  0.00      gt3- H  
ATOM   4345  N   PHE b 277      62.288  52.036  55.417  1.00  0.00      gt3- N  
ATOM   4346  CA  PHE b 277      60.974  52.572  55.345  1.00  0.00      gt3- C  
ATOM   4347  C   PHE b 277      60.660  53.445  56.588  1.00  0.00      gt3- C  
ATOM   4348  O   PHE b 277      60.947  53.000  57.684  1.00  0.00      gt3- O  
ATOM   4349  CB  PHE b 277      60.002  51.352  55.424  1.00  0.00      gt3- C  
ATOM   4350  CG  PHE b 277      58.464  51.764  55.306  1.00  0.00      gt3- C  
ATOM   4351  CD1 PHE b 277      58.023  52.830  54.493  1.00  0.00      gt3- C  
ATOM   4352  CD2 PHE b 277      57.508  50.944  55.983  1.00  0.00      gt3- C  
ATOM   4353  CE1 PHE b 277      56.700  53.020  54.344  1.00  0.00      gt3- C  
ATOM   4354  CE2 PHE b 277      56.138  51.187  55.801  1.00  0.00      gt3- C  
ATOM   4355  CZ  PHE b 277      55.702  52.282  54.988  1.00  0.00      gt3- C  
ATOM   4356  H   PHE b 277      62.379  51.145  55.883  1.00  0.00      gt3- H  
ATOM   4357  HA  PHE b 277      60.858  53.178  54.446  1.00  0.00      gt3- H  
ATOM   4358  HB2 PHE b 277      60.199  50.759  56.318  1.00  0.00      gt3- H  
ATOM   4359  HB3 PHE b 277      60.208  50.725  54.556  1.00  0.00      gt3- H  
ATOM   4360  HD1 PHE b 277      58.653  53.581  54.041  1.00  0.00      gt3- H  
ATOM   4361  HD2 PHE b 277      57.804  50.014  56.444  1.00  0.00      gt3- H  
ATOM   4362  HE1 PHE b 277      56.482  53.929  53.803  1.00  0.00      gt3- H  
ATOM   4363  HE2 PHE b 277      55.389  50.529  56.216  1.00  0.00      gt3- H  
ATOM   4364  HZ  PHE b 277      54.658  52.421  54.747  1.00  0.00      gt3- H  
ATOM   4365  N   LEU b 278      60.117  54.629  56.310  1.00  0.00      gt3- N  
ATOM   4366  CA  LEU b 278      59.684  55.542  57.360  1.00  0.00      gt3- C  
ATOM   4367  C   LEU b 278      58.169  55.879  57.312  1.00  0.00      gt3- C  
ATOM   4368  O   LEU b 278      57.746  56.464  56.324  1.00  0.00      gt3- O  
ATOM   4369  CB  LEU b 278      60.653  56.814  57.359  1.00  0.00      gt3- C  
ATOM   4370  CG  LEU b 278      62.157  56.598  57.586  1.00  0.00      gt3- C  
ATOM   4371  CD1 LEU b 278      62.827  56.650  56.181  1.00  0.00      gt3- C  
ATOM   4372  CD2 LEU b 278      62.636  57.689  58.535  1.00  0.00      gt3- C  
ATOM   4373  H   LEU b 278      59.968  54.857  55.337  1.00  0.00      gt3- H  
ATOM   4374  HA  LEU b 278      59.933  55.093  58.321  1.00  0.00      gt3- H  
ATOM   4375  HB2 LEU b 278      60.237  57.458  58.134  1.00  0.00      gt3- H  
ATOM   4376  HB3 LEU b 278      60.483  57.482  56.515  1.00  0.00      gt3- H  
ATOM   4377  HG  LEU b 278      62.341  55.648  58.086  1.00  0.00      gt3- H  
ATOM   4378 HD11 LEU b 278      62.467  55.868  55.513  1.00  0.00      gt3- H  
ATOM   4379 HD12 LEU b 278      62.727  57.625  55.704  1.00  0.00      gt3- H  
ATOM   4380 HD13 LEU b 278      63.893  56.465  56.314  1.00  0.00      gt3- H  
ATOM   4381 HD21 LEU b 278      63.726  57.710  58.531  1.00  0.00      gt3- H  
ATOM   4382 HD22 LEU b 278      62.316  58.609  58.045  1.00  0.00      gt3- H  
ATOM   4383 HD23 LEU b 278      62.109  57.625  59.487  1.00  0.00      gt3- H  
ATOM   4384  N   CYS b 279      57.320  55.513  58.197  1.00  0.00      gt3- N  
ATOM   4385  CA  CYS b 279      55.904  55.938  58.249  1.00  0.00      gt3- C  
ATOM   4386  C   CYS b 279      55.376  55.840  59.665  1.00  0.00      gt3- C  
ATOM   4387  O   CYS b 279      55.644  54.873  60.413  1.00  0.00      gt3- O  
ATOM   4388  CB  CYS b 279      55.153  54.900  57.351  1.00  0.00      gt3- C  
ATOM   4389  SG  CYS b 279      53.545  55.475  56.812  1.00  0.00      gt3- S  
ATOM   4390  H   CYS b 279      57.627  54.857  58.901  1.00  0.00      gt3- H  
ATOM   4391  HA  CYS b 279      55.781  56.951  57.866  1.00  0.00      gt3- H  
ATOM   4392  HB2 CYS b 279      54.986  53.956  57.870  1.00  0.00      gt3- H  
ATOM   4393  HB3 CYS b 279      55.756  54.811  56.447  1.00  0.00      gt3- H  
ATOM   4394  HG  CYS b 279      52.853  54.334  56.867  1.00  0.00      gt3- H  
ATOM   4395  N   PHE b 280      54.391  56.758  59.985  1.00  0.00      gt3- N  
ATOM   4396  CA  PHE b 280      54.015  57.139  61.436  1.00  0.00      gt3- C  
ATOM   4397  C   PHE b 280      52.492  57.092  61.696  1.00  0.00      gt3- C  
ATOM   4398  O   PHE b 280      51.922  57.839  62.499  1.00  0.00      gt3- O  
ATOM   4399  CB  PHE b 280      54.657  58.396  61.863  1.00  0.00      gt3- C  
ATOM   4400  CG  PHE b 280      56.177  58.367  61.794  1.00  0.00      gt3- C  
ATOM   4401  CD1 PHE b 280      56.867  59.359  61.057  1.00  0.00      gt3- C  
ATOM   4402  CD2 PHE b 280      56.947  57.286  62.378  1.00  0.00      gt3- C  
ATOM   4403  CE1 PHE b 280      58.262  59.214  60.811  1.00  0.00      gt3- C  
ATOM   4404  CE2 PHE b 280      58.304  57.134  62.077  1.00  0.00      gt3- C  
ATOM   4405  CZ  PHE b 280      58.950  58.167  61.429  1.00  0.00      gt3- C  
ATOM   4406  H   PHE b 280      54.327  57.556  59.370  1.00  0.00      gt3- H  
ATOM   4407  HA  PHE b 280      54.438  56.394  62.109  1.00  0.00      gt3- H  
ATOM   4408  HB2 PHE b 280      54.394  58.578  62.905  1.00  0.00      gt3- H  
ATOM   4409  HB3 PHE b 280      54.496  59.191  61.136  1.00  0.00      gt3- H  
ATOM   4410  HD1 PHE b 280      56.427  60.273  60.687  1.00  0.00      gt3- H  
ATOM   4411  HD2 PHE b 280      56.561  56.601  63.119  1.00  0.00      gt3- H  
ATOM   4412  HE1 PHE b 280      58.791  59.917  60.185  1.00  0.00      gt3- H  
ATOM   4413  HE2 PHE b 280      58.834  56.227  62.326  1.00  0.00      gt3- H  
ATOM   4414  HZ  PHE b 280      60.011  58.024  61.289  1.00  0.00      gt3- H  
ATOM   4415  N   GLY b 281      51.741  56.192  61.015  1.00  0.00      gt3- N  
ATOM   4416  CA  GLY b 281      50.275  56.092  61.174  1.00  0.00      gt3- C  
ATOM   4417  C   GLY b 281      49.566  57.481  61.188  1.00  0.00      gt3- C  
ATOM   4418  O   GLY b 281      49.836  58.376  60.393  1.00  0.00      gt3- O  
ATOM   4419  H   GLY b 281      52.168  55.446  60.484  1.00  0.00      gt3- H  
ATOM   4420  HA2 GLY b 281      49.980  55.390  61.954  1.00  0.00      gt3- H  
ATOM   4421  HA3 GLY b 281      49.957  55.583  60.265  1.00  0.00      gt3- H  
ATOM   4422  N   SER b 282      48.602  57.615  62.059  1.00  0.00      gt3- N  
ATOM   4423  CA  SER b 282      47.799  58.866  62.158  1.00  0.00      gt3- C  
ATOM   4424  C   SER b 282      48.593  60.053  62.858  1.00  0.00      gt3- C  
ATOM   4425  O   SER b 282      47.990  60.978  63.365  1.00  0.00      gt3- O  
ATOM   4426  CB  SER b 282      46.447  58.744  62.816  1.00  0.00      gt3- C  
ATOM   4427  OG  SER b 282      45.623  57.781  62.144  1.00  0.00      gt3- O  
ATOM   4428  H   SER b 282      48.552  56.784  62.632  1.00  0.00      gt3- H  
ATOM   4429  HA  SER b 282      47.682  59.263  61.150  1.00  0.00      gt3- H  
ATOM   4430  HB2 SER b 282      45.884  59.677  62.770  1.00  0.00      gt3- H  
ATOM   4431  HB3 SER b 282      46.491  58.403  63.850  1.00  0.00      gt3- H  
ATOM   4432  HG  SER b 282      46.061  56.932  62.234  1.00  0.00      gt3- H  
ATOM   4433  N   GLY b 283      49.919  59.977  62.982  1.00  0.00      gt3- N  
ATOM   4434  CA  GLY b 283      50.769  60.913  63.675  1.00  0.00      gt3- C  
ATOM   4435  C   GLY b 283      51.296  62.014  62.741  1.00  0.00      gt3- C  
ATOM   4436  O   GLY b 283      51.541  63.152  63.238  1.00  0.00      gt3- O  
ATOM   4437  H   GLY b 283      50.434  59.167  62.668  1.00  0.00      gt3- H  
ATOM   4438  HA2 GLY b 283      51.630  60.431  64.138  1.00  0.00      gt3- H  
ATOM   4439  HA3 GLY b 283      50.188  61.319  64.503  1.00  0.00      gt3- H  
ATOM   4440  N   GLY b 284      51.377  61.843  61.452  1.00  0.00      gt3- N  
ATOM   4441  CA  GLY b 284      52.056  62.730  60.418  1.00  0.00      gt3- C  
ATOM   4442  C   GLY b 284      53.526  62.951  60.711  1.00  0.00      gt3- C  
ATOM   4443  O   GLY b 284      54.227  62.040  61.244  1.00  0.00      gt3- O  
ATOM   4444  H   GLY b 284      51.018  60.956  61.131  1.00  0.00      gt3- H  
ATOM   4445  HA2 GLY b 284      51.454  63.625  60.577  1.00  0.00      gt3- H  
ATOM   4446  HA3 GLY b 284      51.866  62.489  59.373  1.00  0.00      gt3- H  
ATOM   4447  N   SER b 285      53.949  64.176  60.484  1.00  0.00      gt3- N  
ATOM   4448  CA  SER b 285      55.341  64.582  60.605  1.00  0.00      gt3- C  
ATOM   4449  C   SER b 285      55.781  65.072  61.956  1.00  0.00      gt3- C  
ATOM   4450  O   SER b 285      55.035  65.700  62.682  1.00  0.00      gt3- O  
ATOM   4451  CB  SER b 285      55.715  65.639  59.587  1.00  0.00      gt3- C  
ATOM   4452  OG  SER b 285      57.079  66.006  59.587  1.00  0.00      gt3- O  
ATOM   4453  H   SER b 285      53.407  64.781  59.883  1.00  0.00      gt3- H  
ATOM   4454  HA  SER b 285      55.908  63.676  60.390  1.00  0.00      gt3- H  
ATOM   4455  HB2 SER b 285      55.056  66.504  59.658  1.00  0.00      gt3- H  
ATOM   4456  HB3 SER b 285      55.484  65.235  58.601  1.00  0.00      gt3- H  
ATOM   4457  HG  SER b 285      57.321  66.619  60.285  1.00  0.00      gt3- H  
ATOM   4458  N   PHE b 286      57.029  64.887  62.252  1.00  0.00      gt3- N  
ATOM   4459  CA  PHE b 286      57.794  65.722  63.263  1.00  0.00      gt3- C  
ATOM   4460  C   PHE b 286      57.782  67.219  62.802  1.00  0.00      gt3- C  
ATOM   4461  O   PHE b 286      57.608  67.492  61.632  1.00  0.00      gt3- O  
ATOM   4462  CB  PHE b 286      59.217  65.138  63.466  1.00  0.00      gt3- C  
ATOM   4463  CG  PHE b 286      59.211  63.842  64.134  1.00  0.00      gt3- C  
ATOM   4464  CD1 PHE b 286      59.308  62.630  63.439  1.00  0.00      gt3- C  
ATOM   4465  CD2 PHE b 286      59.163  63.838  65.547  1.00  0.00      gt3- C  
ATOM   4466  CE1 PHE b 286      59.114  61.443  64.143  1.00  0.00      gt3- C  
ATOM   4467  CE2 PHE b 286      58.897  62.610  66.188  1.00  0.00      gt3- C  
ATOM   4468  CZ  PHE b 286      58.935  61.423  65.514  1.00  0.00      gt3- C  
ATOM   4469  H   PHE b 286      57.515  64.257  61.629  1.00  0.00      gt3- H  
ATOM   4470  HA  PHE b 286      57.400  65.578  64.269  1.00  0.00      gt3- H  
ATOM   4471  HB2 PHE b 286      59.687  65.769  64.221  1.00  0.00      gt3- H  
ATOM   4472  HB3 PHE b 286      59.747  65.227  62.518  1.00  0.00      gt3- H  
ATOM   4473  HD1 PHE b 286      59.456  62.572  62.370  1.00  0.00      gt3- H  
ATOM   4474  HD2 PHE b 286      59.144  64.735  66.148  1.00  0.00      gt3- H  
ATOM   4475  HE1 PHE b 286      58.989  60.537  63.569  1.00  0.00      gt3- H  
ATOM   4476  HE2 PHE b 286      58.778  62.670  67.259  1.00  0.00      gt3- H  
ATOM   4477  HZ  PHE b 286      58.748  60.452  65.950  1.00  0.00      gt3- H  
ATOM   4478  N   LYS b 287      58.109  68.164  63.698  1.00  0.00      gt3- N  
ATOM   4479  CA  LYS b 287      58.321  69.593  63.316  1.00  0.00      gt3- C  
ATOM   4480  C   LYS b 287      59.470  69.853  62.274  1.00  0.00      gt3- C  
ATOM   4481  O   LYS b 287      60.427  69.117  62.285  1.00  0.00      gt3- O  
ATOM   4482  CB  LYS b 287      58.396  70.354  64.594  1.00  0.00      gt3- C  
ATOM   4483  CG  LYS b 287      59.784  70.401  65.215  1.00  0.00      gt3- C  
ATOM   4484  CD  LYS b 287      59.986  71.206  66.491  1.00  0.00      gt3- C  
ATOM   4485  CE  LYS b 287      58.945  71.137  67.691  1.00  0.00      gt3- C  
ATOM   4486  NZ  LYS b 287      59.255  72.196  68.750  1.00  0.00      gt3- N1+
ATOM   4487  H   LYS b 287      58.255  67.779  64.620  1.00  0.00      gt3- H  
ATOM   4488  HA  LYS b 287      57.415  69.923  62.808  1.00  0.00      gt3- H  
ATOM   4489  HB2 LYS b 287      57.794  69.852  65.350  1.00  0.00      gt3- H  
ATOM   4490  HB3 LYS b 287      58.003  71.360  64.443  1.00  0.00      gt3- H  
ATOM   4491  HG2 LYS b 287      60.456  70.777  64.444  1.00  0.00      gt3- H  
ATOM   4492  HG3 LYS b 287      60.130  69.376  65.343  1.00  0.00      gt3- H  
ATOM   4493  HD2 LYS b 287      59.994  72.263  66.226  1.00  0.00      gt3- H  
ATOM   4494  HD3 LYS b 287      60.949  70.897  66.899  1.00  0.00      gt3- H  
ATOM   4495  HE2 LYS b 287      58.973  70.111  68.058  1.00  0.00      gt3- H  
ATOM   4496  HE3 LYS b 287      58.022  71.346  67.150  1.00  0.00      gt3- H  
ATOM   4497  HZ1 LYS b 287      59.314  73.078  68.261  1.00  0.00      gt3- H  
ATOM   4498  HZ2 LYS b 287      58.467  72.397  69.349  1.00  0.00      gt3- H  
ATOM   4499  HZ3 LYS b 287      60.169  72.019  69.142  1.00  0.00      gt3- H  
ATOM   4500  N   LYS b 288      59.447  70.966  61.582  1.00  0.00      gt3- N  
ATOM   4501  CA  LYS b 288      60.470  71.240  60.565  1.00  0.00      gt3- C  
ATOM   4502  C   LYS b 288      61.873  71.159  61.189  1.00  0.00      gt3- C  
ATOM   4503  O   LYS b 288      62.714  70.339  60.766  1.00  0.00      gt3- O  
ATOM   4504  CB  LYS b 288      60.177  72.602  59.947  1.00  0.00      gt3- C  
ATOM   4505  CG  LYS b 288      61.232  73.053  58.947  1.00  0.00      gt3- C  
ATOM   4506  CD  LYS b 288      60.979  74.534  58.593  1.00  0.00      gt3- C  
ATOM   4507  CE  LYS b 288      61.912  75.026  57.481  1.00  0.00      gt3- C  
ATOM   4508  NZ  LYS b 288      61.912  76.573  57.376  1.00  0.00      gt3- N1+
ATOM   4509  H   LYS b 288      58.745  71.681  61.713  1.00  0.00      gt3- H  
ATOM   4510  HA  LYS b 288      60.421  70.332  59.964  1.00  0.00      gt3- H  
ATOM   4511  HB2 LYS b 288      60.115  73.310  60.773  1.00  0.00      gt3- H  
ATOM   4512  HB3 LYS b 288      59.233  72.662  59.405  1.00  0.00      gt3- H  
ATOM   4513  HG2 LYS b 288      61.098  72.405  58.081  1.00  0.00      gt3- H  
ATOM   4514  HG3 LYS b 288      62.189  72.979  59.463  1.00  0.00      gt3- H  
ATOM   4515  HD2 LYS b 288      61.272  75.064  59.500  1.00  0.00      gt3- H  
ATOM   4516  HD3 LYS b 288      59.960  74.769  58.286  1.00  0.00      gt3- H  
ATOM   4517  HE2 LYS b 288      61.421  74.662  56.579  1.00  0.00      gt3- H  
ATOM   4518  HE3 LYS b 288      62.939  74.672  57.581  1.00  0.00      gt3- H  
ATOM   4519  HZ1 LYS b 288      62.548  76.760  58.138  1.00  0.00      gt3- H  
ATOM   4520  HZ2 LYS b 288      62.275  76.878  56.485  1.00  0.00      gt3- H  
ATOM   4521  HZ3 LYS b 288      60.994  76.912  57.626  1.00  0.00      gt3- H  
ATOM   4522  N   ASP b 289      62.110  71.798  62.401  1.00  0.00      gt3- N  
ATOM   4523  CA  ASP b 289      63.452  71.709  63.141  1.00  0.00      gt3- C  
ATOM   4524  C   ASP b 289      63.855  70.258  63.558  1.00  0.00      gt3- C  
ATOM   4525  O   ASP b 289      65.040  70.077  63.682  1.00  0.00      gt3- O  
ATOM   4526  CB  ASP b 289      63.477  72.725  64.248  1.00  0.00      gt3- C  
ATOM   4527  CG  ASP b 289      63.334  74.212  63.847  1.00  0.00      gt3- C  
ATOM   4528  OD1 ASP b 289      63.965  74.624  62.852  1.00  0.00      gt3- O  
ATOM   4529  OD2 ASP b 289      62.359  74.856  64.309  1.00  0.00      gt3- O1-
ATOM   4530  H   ASP b 289      61.421  72.393  62.840  1.00  0.00      gt3- H  
ATOM   4531  HA  ASP b 289      64.169  71.957  62.359  1.00  0.00      gt3- H  
ATOM   4532  HB2 ASP b 289      64.396  72.598  64.820  1.00  0.00      gt3- H  
ATOM   4533  HB3 ASP b 289      62.752  72.458  65.017  1.00  0.00      gt3- H  
ATOM   4534  N   GLN b 290      62.877  69.328  63.768  1.00  0.00      gt3- N  
ATOM   4535  CA  GLN b 290      63.175  67.916  63.977  1.00  0.00      gt3- C  
ATOM   4536  C   GLN b 290      63.260  67.077  62.698  1.00  0.00      gt3- C  
ATOM   4537  O   GLN b 290      64.138  66.151  62.685  1.00  0.00      gt3- O  
ATOM   4538  CB  GLN b 290      62.142  67.418  65.010  1.00  0.00      gt3- C  
ATOM   4539  CG  GLN b 290      62.288  65.912  65.408  1.00  0.00      gt3- C  
ATOM   4540  CD  GLN b 290      63.585  65.705  66.201  1.00  0.00      gt3- C  
ATOM   4541  NE2 GLN b 290      64.707  65.386  65.568  1.00  0.00      gt3- N  
ATOM   4542  OE1 GLN b 290      63.545  65.761  67.412  1.00  0.00      gt3- O  
ATOM   4543  H   GLN b 290      61.910  69.603  63.868  1.00  0.00      gt3- H  
ATOM   4544  HA  GLN b 290      64.197  67.849  64.351  1.00  0.00      gt3- H  
ATOM   4545  HB2 GLN b 290      61.115  67.623  64.708  1.00  0.00      gt3- H  
ATOM   4546  HB3 GLN b 290      62.224  67.933  65.967  1.00  0.00      gt3- H  
ATOM   4547  HG2 GLN b 290      62.336  65.270  64.529  1.00  0.00      gt3- H  
ATOM   4548  HG3 GLN b 290      61.440  65.670  66.048  1.00  0.00      gt3- H  
ATOM   4549 HE21 GLN b 290      64.896  65.410  64.576  1.00  0.00      gt3- H  
ATOM   4550 HE22 GLN b 290      65.520  65.289  66.158  1.00  0.00      gt3- H  
ATOM   4551  N   VAL b 291      62.612  67.404  61.616  1.00  0.00      gt3- N  
ATOM   4552  CA  VAL b 291      62.838  66.732  60.371  1.00  0.00      gt3- C  
ATOM   4553  C   VAL b 291      64.236  67.178  59.864  1.00  0.00      gt3- C  
ATOM   4554  O   VAL b 291      64.847  66.337  59.322  1.00  0.00      gt3- O  
ATOM   4555  CB  VAL b 291      61.710  67.147  59.312  1.00  0.00      gt3- C  
ATOM   4556  CG1 VAL b 291      61.973  66.666  57.904  1.00  0.00      gt3- C  
ATOM   4557  CG2 VAL b 291      60.396  66.512  59.663  1.00  0.00      gt3- C  
ATOM   4558  H   VAL b 291      61.863  68.077  61.694  1.00  0.00      gt3- H  
ATOM   4559  HA  VAL b 291      62.836  65.643  60.425  1.00  0.00      gt3- H  
ATOM   4560  HB  VAL b 291      61.544  68.222  59.390  1.00  0.00      gt3- H  
ATOM   4561 HG11 VAL b 291      62.048  65.584  58.012  1.00  0.00      gt3- H  
ATOM   4562 HG12 VAL b 291      61.119  66.889  57.265  1.00  0.00      gt3- H  
ATOM   4563 HG13 VAL b 291      62.868  67.065  57.426  1.00  0.00      gt3- H  
ATOM   4564 HG21 VAL b 291      59.627  66.662  58.905  1.00  0.00      gt3- H  
ATOM   4565 HG22 VAL b 291      60.330  65.446  59.882  1.00  0.00      gt3- H  
ATOM   4566 HG23 VAL b 291      60.024  67.033  60.545  1.00  0.00      gt3- H  
ATOM   4567  N   LYS b 292      64.853  68.336  60.241  1.00  0.00      gt3- N  
ATOM   4568  CA  LYS b 292      66.252  68.658  60.116  1.00  0.00      gt3- C  
ATOM   4569  C   LYS b 292      67.191  67.466  60.424  1.00  0.00      gt3- C  
ATOM   4570  O   LYS b 292      68.060  67.154  59.582  1.00  0.00      gt3- O  
ATOM   4571  CB  LYS b 292      66.615  69.984  60.783  1.00  0.00      gt3- C  
ATOM   4572  CG  LYS b 292      67.897  70.623  60.245  1.00  0.00      gt3- C  
ATOM   4573  CD  LYS b 292      69.119  70.019  60.899  1.00  0.00      gt3- C  
ATOM   4574  CE  LYS b 292      70.320  71.033  61.055  1.00  0.00      gt3- C  
ATOM   4575  NZ  LYS b 292      71.575  70.382  61.538  1.00  0.00      gt3- N1+
ATOM   4576  H   LYS b 292      64.349  69.019  60.790  1.00  0.00      gt3- H  
ATOM   4577  HA  LYS b 292      66.421  68.909  59.069  1.00  0.00      gt3- H  
ATOM   4578  HB2 LYS b 292      66.765  69.790  61.845  1.00  0.00      gt3- H  
ATOM   4579  HB3 LYS b 292      65.727  70.606  60.679  1.00  0.00      gt3- H  
ATOM   4580  HG2 LYS b 292      67.796  71.665  60.549  1.00  0.00      gt3- H  
ATOM   4581  HG3 LYS b 292      67.873  70.541  59.158  1.00  0.00      gt3- H  
ATOM   4582  HD2 LYS b 292      69.441  69.153  60.321  1.00  0.00      gt3- H  
ATOM   4583  HD3 LYS b 292      68.864  69.723  61.917  1.00  0.00      gt3- H  
ATOM   4584  HE2 LYS b 292      69.997  71.806  61.752  1.00  0.00      gt3- H  
ATOM   4585  HE3 LYS b 292      70.303  71.549  60.094  1.00  0.00      gt3- H  
ATOM   4586  HZ1 LYS b 292      71.835  69.840  60.727  1.00  0.00      gt3- H  
ATOM   4587  HZ2 LYS b 292      72.279  71.098  61.652  1.00  0.00      gt3- H  
ATOM   4588  HZ3 LYS b 292      71.481  69.875  62.406  1.00  0.00      gt3- H  
ATOM   4589  N   GLU b 293      67.173  66.923  61.654  1.00  0.00      gt3- N  
ATOM   4590  CA  GLU b 293      67.959  65.891  62.244  1.00  0.00      gt3- C  
ATOM   4591  C   GLU b 293      67.529  64.409  61.929  1.00  0.00      gt3- C  
ATOM   4592  O   GLU b 293      68.286  63.484  62.060  1.00  0.00      gt3- O  
ATOM   4593  CB  GLU b 293      67.917  66.073  63.779  1.00  0.00      gt3- C  
ATOM   4594  CG  GLU b 293      68.631  67.329  64.349  1.00  0.00      gt3- C  
ATOM   4595  CD  GLU b 293      70.126  67.310  64.063  1.00  0.00      gt3- C  
ATOM   4596  OE1 GLU b 293      70.604  68.373  63.641  1.00  0.00      gt3- O  
ATOM   4597  OE2 GLU b 293      70.784  66.292  64.264  1.00  0.00      gt3- O1-
ATOM   4598  H   GLU b 293      66.551  67.428  62.268  1.00  0.00      gt3- H  
ATOM   4599  HA  GLU b 293      69.013  65.963  61.977  1.00  0.00      gt3- H  
ATOM   4600  HB2 GLU b 293      68.352  65.214  64.291  1.00  0.00      gt3- H  
ATOM   4601  HB3 GLU b 293      66.870  66.169  64.067  1.00  0.00      gt3- H  
ATOM   4602  HG2 GLU b 293      68.470  67.454  65.420  1.00  0.00      gt3- H  
ATOM   4603  HG3 GLU b 293      68.155  68.183  63.867  1.00  0.00      gt3- H  
ATOM   4604  N   ILE b 294      66.268  64.192  61.547  1.00  0.00      gt3- N  
ATOM   4605  CA  ILE b 294      65.861  62.915  60.923  1.00  0.00      gt3- C  
ATOM   4606  C   ILE b 294      66.474  62.832  59.524  1.00  0.00      gt3- C  
ATOM   4607  O   ILE b 294      67.125  61.828  59.204  1.00  0.00      gt3- O  
ATOM   4608  CB  ILE b 294      64.301  62.828  60.827  1.00  0.00      gt3- C  
ATOM   4609  CG1 ILE b 294      63.824  62.912  62.318  1.00  0.00      gt3- C  
ATOM   4610  CG2 ILE b 294      63.819  61.540  60.216  1.00  0.00      gt3- C  
ATOM   4611  CD1 ILE b 294      62.294  63.082  62.500  1.00  0.00      gt3- C  
ATOM   4612  H   ILE b 294      65.554  64.887  61.715  1.00  0.00      gt3- H  
ATOM   4613  HA  ILE b 294      66.260  62.087  61.509  1.00  0.00      gt3- H  
ATOM   4614  HB  ILE b 294      63.753  63.623  60.323  1.00  0.00      gt3- H  
ATOM   4615 HG12 ILE b 294      64.341  63.710  62.852  1.00  0.00      gt3- H  
ATOM   4616 HG13 ILE b 294      64.021  61.964  62.818  1.00  0.00      gt3- H  
ATOM   4617 HG21 ILE b 294      62.734  61.578  60.124  1.00  0.00      gt3- H  
ATOM   4618 HG22 ILE b 294      64.057  61.488  59.153  1.00  0.00      gt3- H  
ATOM   4619 HG23 ILE b 294      64.185  60.638  60.708  1.00  0.00      gt3- H  
ATOM   4620 HD11 ILE b 294      62.055  63.034  63.562  1.00  0.00      gt3- H  
ATOM   4621 HD12 ILE b 294      61.982  64.042  62.089  1.00  0.00      gt3- H  
ATOM   4622 HD13 ILE b 294      61.764  62.248  62.040  1.00  0.00      gt3- H  
ATOM   4623  N   ALA b 295      66.404  63.895  58.721  1.00  0.00      gt3- N  
ATOM   4624  CA  ALA b 295      67.168  63.909  57.359  1.00  0.00      gt3- C  
ATOM   4625  C   ALA b 295      68.699  63.842  57.380  1.00  0.00      gt3- C  
ATOM   4626  O   ALA b 295      69.371  63.331  56.467  1.00  0.00      gt3- O  
ATOM   4627  CB  ALA b 295      66.757  65.203  56.688  1.00  0.00      gt3- C  
ATOM   4628  H   ALA b 295      65.867  64.657  59.109  1.00  0.00      gt3- H  
ATOM   4629  HA  ALA b 295      66.815  63.137  56.674  1.00  0.00      gt3- H  
ATOM   4630  HB1 ALA b 295      65.679  65.222  56.523  1.00  0.00      gt3- H  
ATOM   4631  HB2 ALA b 295      66.952  66.013  57.391  1.00  0.00      gt3- H  
ATOM   4632  HB3 ALA b 295      67.298  65.303  55.747  1.00  0.00      gt3- H  
ATOM   4633  N   TYR b 296      69.292  64.431  58.440  1.00  0.00      gt3- N  
ATOM   4634  CA  TYR b 296      70.795  64.392  58.742  1.00  0.00      gt3- C  
ATOM   4635  C   TYR b 296      71.179  63.015  59.160  1.00  0.00      gt3- C  
ATOM   4636  O   TYR b 296      72.265  62.574  58.829  1.00  0.00      gt3- O  
ATOM   4637  CB  TYR b 296      71.148  65.506  59.690  1.00  0.00      gt3- C  
ATOM   4638  CG  TYR b 296      72.637  65.820  59.792  1.00  0.00      gt3- C  
ATOM   4639  CD1 TYR b 296      73.348  66.160  58.641  1.00  0.00      gt3- C  
ATOM   4640  CD2 TYR b 296      73.262  65.647  61.032  1.00  0.00      gt3- C  
ATOM   4641  CE1 TYR b 296      74.739  66.218  58.705  1.00  0.00      gt3- C  
ATOM   4642  CE2 TYR b 296      74.676  65.684  61.087  1.00  0.00      gt3- C  
ATOM   4643  CZ  TYR b 296      75.445  65.998  59.923  1.00  0.00      gt3- C  
ATOM   4644  OH  TYR b 296      76.782  65.810  59.998  1.00  0.00      gt3- O  
ATOM   4645  H   TYR b 296      68.743  64.951  59.110  1.00  0.00      gt3- H  
ATOM   4646  HA  TYR b 296      71.147  64.773  57.783  1.00  0.00      gt3- H  
ATOM   4647  HB2 TYR b 296      70.825  65.199  60.685  1.00  0.00      gt3- H  
ATOM   4648  HB3 TYR b 296      70.647  66.450  59.477  1.00  0.00      gt3- H  
ATOM   4649  HD1 TYR b 296      72.882  66.271  57.673  1.00  0.00      gt3- H  
ATOM   4650  HD2 TYR b 296      72.735  65.308  61.912  1.00  0.00      gt3- H  
ATOM   4651  HE1 TYR b 296      75.294  66.290  57.782  1.00  0.00      gt3- H  
ATOM   4652  HE2 TYR b 296      75.299  65.399  61.922  1.00  0.00      gt3- H  
ATOM   4653  HH  TYR b 296      77.249  66.255  59.288  1.00  0.00      gt3- H  
ATOM   4654  N   ALA b 297      70.340  62.314  59.911  1.00  0.00      gt3- N  
ATOM   4655  CA  ALA b 297      70.621  60.876  60.281  1.00  0.00      gt3- C  
ATOM   4656  C   ALA b 297      70.610  60.015  59.039  1.00  0.00      gt3- C  
ATOM   4657  O   ALA b 297      71.399  59.054  58.983  1.00  0.00      gt3- O  
ATOM   4658  CB  ALA b 297      69.523  60.441  61.308  1.00  0.00      gt3- C  
ATOM   4659  H   ALA b 297      69.460  62.753  60.142  1.00  0.00      gt3- H  
ATOM   4660  HA  ALA b 297      71.560  60.669  60.796  1.00  0.00      gt3- H  
ATOM   4661  HB1 ALA b 297      69.745  59.403  61.555  1.00  0.00      gt3- H  
ATOM   4662  HB2 ALA b 297      69.547  60.988  62.250  1.00  0.00      gt3- H  
ATOM   4663  HB3 ALA b 297      68.482  60.329  61.006  1.00  0.00      gt3- H  
ATOM   4664  N   LEU b 298      69.794  60.437  58.095  1.00  0.00      gt3- N  
ATOM   4665  CA  LEU b 298      69.681  59.724  56.806  1.00  0.00      gt3- C  
ATOM   4666  C   LEU b 298      70.899  59.873  55.909  1.00  0.00      gt3- C  
ATOM   4667  O   LEU b 298      71.401  58.906  55.248  1.00  0.00      gt3- O  
ATOM   4668  CB  LEU b 298      68.284  60.056  56.152  1.00  0.00      gt3- C  
ATOM   4669  CG  LEU b 298      67.110  59.083  56.364  1.00  0.00      gt3- C  
ATOM   4670  CD1 LEU b 298      66.730  58.923  57.855  1.00  0.00      gt3- C  
ATOM   4671  CD2 LEU b 298      65.811  59.595  55.636  1.00  0.00      gt3- C  
ATOM   4672  H   LEU b 298      69.161  61.155  58.416  1.00  0.00      gt3- H  
ATOM   4673  HA  LEU b 298      69.704  58.674  57.100  1.00  0.00      gt3- H  
ATOM   4674  HB2 LEU b 298      68.461  59.986  55.079  1.00  0.00      gt3- H  
ATOM   4675  HB3 LEU b 298      67.965  61.093  56.263  1.00  0.00      gt3- H  
ATOM   4676  HG  LEU b 298      67.425  58.106  55.998  1.00  0.00      gt3- H  
ATOM   4677 HD11 LEU b 298      67.596  58.907  58.518  1.00  0.00      gt3- H  
ATOM   4678 HD12 LEU b 298      66.139  59.802  58.112  1.00  0.00      gt3- H  
ATOM   4679 HD13 LEU b 298      66.081  58.070  58.052  1.00  0.00      gt3- H  
ATOM   4680 HD21 LEU b 298      65.042  58.823  55.671  1.00  0.00      gt3- H  
ATOM   4681 HD22 LEU b 298      65.360  60.416  56.193  1.00  0.00      gt3- H  
ATOM   4682 HD23 LEU b 298      65.989  59.739  54.570  1.00  0.00      gt3- H  
ATOM   4683  N   GLU b 299      71.526  61.047  55.989  1.00  0.00      gt3- N  
ATOM   4684  CA  GLU b 299      72.786  61.248  55.277  1.00  0.00      gt3- C  
ATOM   4685  C   GLU b 299      74.021  60.662  56.047  1.00  0.00      gt3- C  
ATOM   4686  O   GLU b 299      74.839  59.953  55.505  1.00  0.00      gt3- O  
ATOM   4687  CB  GLU b 299      72.965  62.679  54.905  1.00  0.00      gt3- C  
ATOM   4688  CG  GLU b 299      72.094  63.076  53.818  1.00  0.00      gt3- C  
ATOM   4689  CD  GLU b 299      72.522  64.391  53.174  1.00  0.00      gt3- C  
ATOM   4690  OE1 GLU b 299      72.532  65.504  53.814  1.00  0.00      gt3- O  
ATOM   4691  OE2 GLU b 299      72.949  64.388  51.987  1.00  0.00      gt3- O1-
ATOM   4692  H   GLU b 299      70.976  61.855  56.242  1.00  0.00      gt3- H  
ATOM   4693  HA  GLU b 299      72.836  60.681  54.347  1.00  0.00      gt3- H  
ATOM   4694  HB2 GLU b 299      73.971  62.789  54.502  1.00  0.00      gt3- H  
ATOM   4695  HB3 GLU b 299      72.838  63.257  55.821  1.00  0.00      gt3- H  
ATOM   4696  HG2 GLU b 299      71.098  63.160  54.253  1.00  0.00      gt3- H  
ATOM   4697  HG3 GLU b 299      72.075  62.292  53.060  1.00  0.00      gt3- H  
ATOM   4698  N   ASN b 300      73.985  60.772  57.365  1.00  0.00      gt3- N  
ATOM   4699  CA  ASN b 300      74.981  60.120  58.243  1.00  0.00      gt3- C  
ATOM   4700  C   ASN b 300      75.037  58.638  58.009  1.00  0.00      gt3- C  
ATOM   4701  O   ASN b 300      76.121  58.097  57.811  1.00  0.00      gt3- O  
ATOM   4702  CB  ASN b 300      74.713  60.497  59.716  1.00  0.00      gt3- C  
ATOM   4703  CG  ASN b 300      75.511  61.788  59.998  1.00  0.00      gt3- C  
ATOM   4704  ND2 ASN b 300      75.001  62.933  59.600  1.00  0.00      gt3- N  
ATOM   4705  OD1 ASN b 300      76.628  61.857  60.474  1.00  0.00      gt3- O  
ATOM   4706  H   ASN b 300      73.239  61.340  57.740  1.00  0.00      gt3- H  
ATOM   4707  HA  ASN b 300      75.977  60.512  58.037  1.00  0.00      gt3- H  
ATOM   4708  HB2 ASN b 300      75.258  59.840  60.393  1.00  0.00      gt3- H  
ATOM   4709  HB3 ASN b 300      73.638  60.502  59.901  1.00  0.00      gt3- H  
ATOM   4710 HD21 ASN b 300      74.070  63.098  59.243  1.00  0.00      gt3- H  
ATOM   4711 HD22 ASN b 300      75.640  63.634  59.946  1.00  0.00      gt3- H  
ATOM   4712  N   SER b 301      73.872  57.946  57.910  1.00  0.00      gt3- N  
ATOM   4713  CA  SER b 301      73.776  56.543  57.595  1.00  0.00      gt3- C  
ATOM   4714  C   SER b 301      73.996  56.129  56.151  1.00  0.00      gt3- C  
ATOM   4715  O   SER b 301      74.134  54.937  55.876  1.00  0.00      gt3- O  
ATOM   4716  CB  SER b 301      72.391  56.032  58.080  1.00  0.00      gt3- C  
ATOM   4717  OG  SER b 301      72.040  56.392  59.385  1.00  0.00      gt3- O  
ATOM   4718  H   SER b 301      72.991  58.440  57.910  1.00  0.00      gt3- H  
ATOM   4719  HA  SER b 301      74.523  56.056  58.221  1.00  0.00      gt3- H  
ATOM   4720  HB2 SER b 301      72.282  54.948  58.063  1.00  0.00      gt3- H  
ATOM   4721  HB3 SER b 301      71.755  56.576  57.381  1.00  0.00      gt3- H  
ATOM   4722  HG  SER b 301      71.623  57.249  59.269  1.00  0.00      gt3- H  
ATOM   4723  N   GLY b 302      73.974  57.041  55.148  1.00  0.00      gt3- N  
ATOM   4724  CA  GLY b 302      74.251  56.635  53.708  1.00  0.00      gt3- C  
ATOM   4725  C   GLY b 302      73.257  55.627  53.093  1.00  0.00      gt3- C  
ATOM   4726  O   GLY b 302      73.550  55.005  52.076  1.00  0.00      gt3- O  
ATOM   4727  H   GLY b 302      73.966  58.017  55.406  1.00  0.00      gt3- H  
ATOM   4728  HA2 GLY b 302      75.226  56.156  53.620  1.00  0.00      gt3- H  
ATOM   4729  HA3 GLY b 302      74.391  57.526  53.096  1.00  0.00      gt3- H  
ATOM   4730  N   CYS b 303      72.122  55.398  53.715  1.00  0.00      gt3- N  
ATOM   4731  CA  CYS b 303      71.096  54.476  53.248  1.00  0.00      gt3- C  
ATOM   4732  C   CYS b 303      70.256  55.112  52.117  1.00  0.00      gt3- C  
ATOM   4733  O   CYS b 303      70.026  56.326  52.047  1.00  0.00      gt3- O  
ATOM   4734  CB  CYS b 303      70.183  54.034  54.399  1.00  0.00      gt3- C  
ATOM   4735  SG  CYS b 303      71.142  53.227  55.720  1.00  0.00      gt3- S  
ATOM   4736  H   CYS b 303      71.898  55.897  54.564  1.00  0.00      gt3- H  
ATOM   4737  HA  CYS b 303      71.681  53.676  52.793  1.00  0.00      gt3- H  
ATOM   4738  HB2 CYS b 303      69.425  53.378  53.971  1.00  0.00      gt3- H  
ATOM   4739  HB3 CYS b 303      69.624  54.909  54.731  1.00  0.00      gt3- H  
ATOM   4740  HG  CYS b 303      71.965  52.469  54.990  1.00  0.00      gt3- H  
ATOM   4741  N   GLN b 304      69.680  54.190  51.240  1.00  0.00      gt3- N  
ATOM   4742  CA  GLN b 304      68.444  54.469  50.458  1.00  0.00      gt3- C  
ATOM   4743  C   GLN b 304      67.277  54.469  51.449  1.00  0.00      gt3- C  
ATOM   4744  O   GLN b 304      67.308  53.903  52.551  1.00  0.00      gt3- O  
ATOM   4745  CB  GLN b 304      68.237  53.391  49.379  1.00  0.00      gt3- C  
ATOM   4746  CG  GLN b 304      69.535  53.318  48.449  1.00  0.00      gt3- C  
ATOM   4747  CD  GLN b 304      69.202  52.648  47.067  1.00  0.00      gt3- C  
ATOM   4748  NE2 GLN b 304      68.223  53.188  46.380  1.00  0.00      gt3- N  
ATOM   4749  OE1 GLN b 304      69.633  51.589  46.709  1.00  0.00      gt3- O  
ATOM   4750  H   GLN b 304      69.827  53.209  51.428  1.00  0.00      gt3- H  
ATOM   4751  HA  GLN b 304      68.372  55.446  49.981  1.00  0.00      gt3- H  
ATOM   4752  HB2 GLN b 304      67.329  53.677  48.848  1.00  0.00      gt3- H  
ATOM   4753  HB3 GLN b 304      67.965  52.450  49.858  1.00  0.00      gt3- H  
ATOM   4754  HG2 GLN b 304      70.280  52.792  49.046  1.00  0.00      gt3- H  
ATOM   4755  HG3 GLN b 304      69.884  54.346  48.351  1.00  0.00      gt3- H  
ATOM   4756 HE21 GLN b 304      67.989  52.771  45.490  1.00  0.00      gt3- H  
ATOM   4757 HE22 GLN b 304      67.856  54.116  46.537  1.00  0.00      gt3- H  
ATOM   4758  N   PHE b 305      66.172  55.074  51.085  1.00  0.00      gt3- N  
ATOM   4759  CA  PHE b 305      64.993  55.128  51.983  1.00  0.00      gt3- C  
ATOM   4760  C   PHE b 305      63.687  55.488  51.208  1.00  0.00      gt3- C  
ATOM   4761  O   PHE b 305      63.656  55.928  50.058  1.00  0.00      gt3- O  
ATOM   4762  CB  PHE b 305      65.114  56.293  53.024  1.00  0.00      gt3- C  
ATOM   4763  CG  PHE b 305      65.405  57.667  52.484  1.00  0.00      gt3- C  
ATOM   4764  CD1 PHE b 305      64.409  58.598  52.240  1.00  0.00      gt3- C  
ATOM   4765  CD2 PHE b 305      66.771  58.072  52.269  1.00  0.00      gt3- C  
ATOM   4766  CE1 PHE b 305      64.719  59.821  51.719  1.00  0.00      gt3- C  
ATOM   4767  CE2 PHE b 305      67.052  59.277  51.580  1.00  0.00      gt3- C  
ATOM   4768  CZ  PHE b 305      66.024  60.152  51.291  1.00  0.00      gt3- C  
ATOM   4769  H   PHE b 305      66.085  55.594  50.224  1.00  0.00      gt3- H  
ATOM   4770  HA  PHE b 305      64.859  54.226  52.580  1.00  0.00      gt3- H  
ATOM   4771  HB2 PHE b 305      65.898  56.055  53.743  1.00  0.00      gt3- H  
ATOM   4772  HB3 PHE b 305      64.226  56.309  53.656  1.00  0.00      gt3- H  
ATOM   4773  HD1 PHE b 305      63.368  58.348  52.381  1.00  0.00      gt3- H  
ATOM   4774  HD2 PHE b 305      67.566  57.409  52.575  1.00  0.00      gt3- H  
ATOM   4775  HE1 PHE b 305      63.910  60.537  51.719  1.00  0.00      gt3- H  
ATOM   4776  HE2 PHE b 305      68.072  59.568  51.377  1.00  0.00      gt3- H  
ATOM   4777  HZ  PHE b 305      66.237  61.115  50.853  1.00  0.00      gt3- H  
ATOM   4778  N   LEU b 306      62.528  55.205  51.849  1.00  0.00      gt3- N  
ATOM   4779  CA  LEU b 306      61.210  55.490  51.398  1.00  0.00      gt3- C  
ATOM   4780  C   LEU b 306      60.422  56.068  52.530  1.00  0.00      gt3- C  
ATOM   4781  O   LEU b 306      60.230  55.422  53.566  1.00  0.00      gt3- O  
ATOM   4782  CB  LEU b 306      60.646  54.278  50.717  1.00  0.00      gt3- C  
ATOM   4783  CG  LEU b 306      59.221  54.454  50.258  1.00  0.00      gt3- C  
ATOM   4784  CD1 LEU b 306      59.105  55.502  49.186  1.00  0.00      gt3- C  
ATOM   4785  CD2 LEU b 306      58.509  53.185  49.667  1.00  0.00      gt3- C  
ATOM   4786  H   LEU b 306      62.735  54.681  52.687  1.00  0.00      gt3- H  
ATOM   4787  HA  LEU b 306      61.298  56.331  50.710  1.00  0.00      gt3- H  
ATOM   4788  HB2 LEU b 306      60.580  53.455  51.429  1.00  0.00      gt3- H  
ATOM   4789  HB3 LEU b 306      61.208  53.979  49.832  1.00  0.00      gt3- H  
ATOM   4790  HG  LEU b 306      58.573  54.681  51.105  1.00  0.00      gt3- H  
ATOM   4791 HD11 LEU b 306      59.676  55.123  48.339  1.00  0.00      gt3- H  
ATOM   4792 HD12 LEU b 306      58.085  55.793  48.933  1.00  0.00      gt3- H  
ATOM   4793 HD13 LEU b 306      59.673  56.411  49.383  1.00  0.00      gt3- H  
ATOM   4794 HD21 LEU b 306      59.083  52.780  48.833  1.00  0.00      gt3- H  
ATOM   4795 HD22 LEU b 306      58.430  52.392  50.411  1.00  0.00      gt3- H  
ATOM   4796 HD23 LEU b 306      57.492  53.440  49.368  1.00  0.00      gt3- H  
ATOM   4797  N   TRP b 307      59.966  57.330  52.377  1.00  0.00      gt3- N  
ATOM   4798  CA  TRP b 307      59.480  58.105  53.524  1.00  0.00      gt3- C  
ATOM   4799  C   TRP b 307      58.088  58.701  53.217  1.00  0.00      gt3- C  
ATOM   4800  O   TRP b 307      57.954  59.602  52.464  1.00  0.00      gt3- O  
ATOM   4801  CB  TRP b 307      60.516  59.201  53.871  1.00  0.00      gt3- C  
ATOM   4802  CG  TRP b 307      60.266  60.126  55.005  1.00  0.00      gt3- C  
ATOM   4803  CD1 TRP b 307      59.312  59.985  55.910  1.00  0.00      gt3- C  
ATOM   4804  CD2 TRP b 307      61.184  61.175  55.522  1.00  0.00      gt3- C  
ATOM   4805  CE2 TRP b 307      60.633  61.639  56.737  1.00  0.00      gt3- C  
ATOM   4806  CE3 TRP b 307      62.481  61.612  55.199  1.00  0.00      gt3- C  
ATOM   4807  NE1 TRP b 307      59.394  61.030  56.818  1.00  0.00      gt3- N  
ATOM   4808  CZ2 TRP b 307      61.260  62.590  57.524  1.00  0.00      gt3- C  
ATOM   4809  CZ3 TRP b 307      63.188  62.568  55.988  1.00  0.00      gt3- C  
ATOM   4810  CH2 TRP b 307      62.459  63.138  57.134  1.00  0.00      gt3- C  
ATOM   4811  H   TRP b 307      60.136  57.823  51.512  1.00  0.00      gt3- H  
ATOM   4812  HA  TRP b 307      59.334  57.448  54.381  1.00  0.00      gt3- H  
ATOM   4813  HB2 TRP b 307      60.627  59.864  53.012  1.00  0.00      gt3- H  
ATOM   4814  HB3 TRP b 307      61.525  58.794  53.937  1.00  0.00      gt3- H  
ATOM   4815  HD1 TRP b 307      58.576  59.196  55.954  1.00  0.00      gt3- H  
ATOM   4816  HE1 TRP b 307      58.860  61.017  57.675  1.00  0.00      gt3- H  
ATOM   4817  HE3 TRP b 307      62.871  61.373  54.220  1.00  0.00      gt3- H  
ATOM   4818  HZ2 TRP b 307      60.747  63.000  58.382  1.00  0.00      gt3- H  
ATOM   4819  HZ3 TRP b 307      64.072  63.090  55.651  1.00  0.00      gt3- H  
ATOM   4820  HH2 TRP b 307      62.983  63.929  57.650  1.00  0.00      gt3- H  
ATOM   4821  N   SER b 308      57.058  58.202  53.936  1.00  0.00      gt3- N  
ATOM   4822  CA  SER b 308      55.743  58.845  54.020  1.00  0.00      gt3- C  
ATOM   4823  C   SER b 308      55.708  60.120  54.869  1.00  0.00      gt3- C  
ATOM   4824  O   SER b 308      56.071  60.134  56.046  1.00  0.00      gt3- O  
ATOM   4825  CB  SER b 308      54.637  57.865  54.584  1.00  0.00      gt3- C  
ATOM   4826  OG  SER b 308      53.355  58.413  54.666  1.00  0.00      gt3- O  
ATOM   4827  H   SER b 308      57.249  57.553  54.687  1.00  0.00      gt3- H  
ATOM   4828  HA  SER b 308      55.503  59.098  52.987  1.00  0.00      gt3- H  
ATOM   4829  HB2 SER b 308      54.930  57.537  55.581  1.00  0.00      gt3- H  
ATOM   4830  HB3 SER b 308      54.509  56.903  54.086  1.00  0.00      gt3- H  
ATOM   4831  HG  SER b 308      53.218  58.831  53.812  1.00  0.00      gt3- H  
ATOM   4832  N   LEU b 309      55.305  61.188  54.282  1.00  0.00      gt3- N  
ATOM   4833  CA  LEU b 309      55.389  62.557  54.761  1.00  0.00      gt3- C  
ATOM   4834  C   LEU b 309      53.994  63.176  54.561  1.00  0.00      gt3- C  
ATOM   4835  O   LEU b 309      53.520  63.455  53.452  1.00  0.00      gt3- O  
ATOM   4836  CB  LEU b 309      56.595  63.315  54.155  1.00  0.00      gt3- C  
ATOM   4837  CG  LEU b 309      56.913  64.537  54.986  1.00  0.00      gt3- C  
ATOM   4838  CD1 LEU b 309      56.938  64.427  56.473  1.00  0.00      gt3- C  
ATOM   4839  CD2 LEU b 309      58.372  64.791  54.745  1.00  0.00      gt3- C  
ATOM   4840  H   LEU b 309      55.034  61.085  53.315  1.00  0.00      gt3- H  
ATOM   4841  HA  LEU b 309      55.571  62.452  55.830  1.00  0.00      gt3- H  
ATOM   4842  HB2 LEU b 309      56.371  63.717  53.167  1.00  0.00      gt3- H  
ATOM   4843  HB3 LEU b 309      57.436  62.621  54.149  1.00  0.00      gt3- H  
ATOM   4844  HG  LEU b 309      56.307  65.412  54.753  1.00  0.00      gt3- H  
ATOM   4845 HD11 LEU b 309      57.247  65.365  56.934  1.00  0.00      gt3- H  
ATOM   4846 HD12 LEU b 309      56.047  64.030  56.960  1.00  0.00      gt3- H  
ATOM   4847 HD13 LEU b 309      57.682  63.701  56.800  1.00  0.00      gt3- H  
ATOM   4848 HD21 LEU b 309      58.620  64.808  53.684  1.00  0.00      gt3- H  
ATOM   4849 HD22 LEU b 309      58.654  65.755  55.168  1.00  0.00      gt3- H  
ATOM   4850 HD23 LEU b 309      59.067  64.040  55.121  1.00  0.00      gt3- H  
ATOM   4851  N   ARG b 310      53.356  63.681  55.656  1.00  0.00      gt3- N  
ATOM   4852  CA  ARG b 310      52.013  64.391  55.751  1.00  0.00      gt3- C  
ATOM   4853  C   ARG b 310      51.950  65.279  57.003  1.00  0.00      gt3- C  
ATOM   4854  O   ARG b 310      52.665  65.160  57.983  1.00  0.00      gt3- O  
ATOM   4855  CB  ARG b 310      50.826  63.330  55.733  1.00  0.00      gt3- C  
ATOM   4856  CG  ARG b 310      50.615  62.287  54.598  1.00  0.00      gt3- C  
ATOM   4857  CD  ARG b 310      49.448  61.290  54.550  1.00  0.00      gt3- C  
ATOM   4858  NE  ARG b 310      48.105  61.822  54.152  1.00  0.00      gt3- N  
ATOM   4859  CZ  ARG b 310      46.996  61.795  54.918  1.00  0.00      gt3- C  
ATOM   4860  NH1 ARG b 310      46.909  61.018  55.961  1.00  0.00      gt3- N  
ATOM   4861  NH2 ARG b 310      46.030  62.601  54.718  1.00  0.00      gt3- N1+
ATOM   4862  H   ARG b 310      53.826  63.494  56.530  1.00  0.00      gt3- H  
ATOM   4863  HA  ARG b 310      51.963  65.091  54.917  1.00  0.00      gt3- H  
ATOM   4864  HB2 ARG b 310      49.936  63.949  55.620  1.00  0.00      gt3- H  
ATOM   4865  HB3 ARG b 310      50.964  62.739  56.638  1.00  0.00      gt3- H  
ATOM   4866  HG2 ARG b 310      51.528  61.699  54.700  1.00  0.00      gt3- H  
ATOM   4867  HG3 ARG b 310      50.577  62.788  53.631  1.00  0.00      gt3- H  
ATOM   4868  HD2 ARG b 310      49.295  60.965  55.579  1.00  0.00      gt3- H  
ATOM   4869  HD3 ARG b 310      49.673  60.476  53.860  1.00  0.00      gt3- H  
ATOM   4870  HE  ARG b 310      48.066  62.457  53.368  1.00  0.00      gt3- H  
ATOM   4871 HH11 ARG b 310      47.659  60.388  56.207  1.00  0.00      gt3- H  
ATOM   4872 HH12 ARG b 310      46.167  61.066  56.644  1.00  0.00      gt3- H  
ATOM   4873 HH21 ARG b 310      45.262  62.764  55.354  1.00  0.00      gt3- H  
ATOM   4874 HH22 ARG b 310      46.036  63.188  53.897  1.00  0.00      gt3- H  
ATOM   4875  N   GLN b 311      51.114  66.302  56.998  1.00  0.00      gt3- N  
ATOM   4876  CA  GLN b 311      50.903  67.277  58.114  1.00  0.00      gt3- C  
ATOM   4877  C   GLN b 311      50.331  66.535  59.354  1.00  0.00      gt3- C  
ATOM   4878  O   GLN b 311      49.322  65.766  59.236  1.00  0.00      gt3- O  
ATOM   4879  CB  GLN b 311      49.944  68.420  57.770  1.00  0.00      gt3- C  
ATOM   4880  CG  GLN b 311      50.084  68.908  56.324  1.00  0.00      gt3- C  
ATOM   4881  CD  GLN b 311      49.746  70.381  56.144  1.00  0.00      gt3- C  
ATOM   4882  NE2 GLN b 311      49.042  70.782  55.096  1.00  0.00      gt3- N  
ATOM   4883  OE1 GLN b 311      49.953  71.289  56.969  1.00  0.00      gt3- O  
ATOM   4884  H   GLN b 311      50.394  66.270  56.291  1.00  0.00      gt3- H  
ATOM   4885  HA  GLN b 311      51.830  67.786  58.379  1.00  0.00      gt3- H  
ATOM   4886  HB2 GLN b 311      50.255  69.312  58.313  1.00  0.00      gt3- H  
ATOM   4887  HB3 GLN b 311      48.905  68.306  58.077  1.00  0.00      gt3- H  
ATOM   4888  HG2 GLN b 311      49.456  68.334  55.642  1.00  0.00      gt3- H  
ATOM   4889  HG3 GLN b 311      51.129  68.797  56.035  1.00  0.00      gt3- H  
ATOM   4890 HE21 GLN b 311      48.665  71.715  55.180  1.00  0.00      gt3- H  
ATOM   4891 HE22 GLN b 311      48.736  70.146  54.373  1.00  0.00      gt3- H  
ATOM   4892  N   PRO b 312      50.832  66.812  60.600  1.00  0.00      gt3- N  
ATOM   4893  CA  PRO b 312      50.378  66.247  61.850  1.00  0.00      gt3- C  
ATOM   4894  C   PRO b 312      48.925  66.615  62.109  1.00  0.00      gt3- C  
ATOM   4895  O   PRO b 312      48.489  67.697  61.660  1.00  0.00      gt3- O  
ATOM   4896  CB  PRO b 312      51.309  66.738  62.989  1.00  0.00      gt3- C  
ATOM   4897  CG  PRO b 312      51.850  68.037  62.473  1.00  0.00      gt3- C  
ATOM   4898  CD  PRO b 312      51.841  67.914  60.941  1.00  0.00      gt3- C  
ATOM   4899  HA  PRO b 312      50.456  65.162  61.791  1.00  0.00      gt3- H  
ATOM   4900  HB2 PRO b 312      52.167  66.070  63.069  1.00  0.00      gt3- H  
ATOM   4901  HB3 PRO b 312      50.721  66.814  63.903  1.00  0.00      gt3- H  
ATOM   4902  HG2 PRO b 312      52.876  68.272  62.755  1.00  0.00      gt3- H  
ATOM   4903  HG3 PRO b 312      51.181  68.821  62.828  1.00  0.00      gt3- H  
ATOM   4904  HD2 PRO b 312      51.676  68.861  60.428  1.00  0.00      gt3- H  
ATOM   4905  HD3 PRO b 312      52.867  67.731  60.621  1.00  0.00      gt3- H  
ATOM   4906  N   PRO b 313      48.085  65.832  62.835  1.00  0.00      gt3- N  
ATOM   4907  CA  PRO b 313      46.661  66.142  63.100  1.00  0.00      gt3- C  
ATOM   4908  C   PRO b 313      46.464  67.554  63.710  1.00  0.00      gt3- C  
ATOM   4909  O   PRO b 313      47.065  67.886  64.697  1.00  0.00      gt3- O  
ATOM   4910  CB  PRO b 313      46.185  64.948  63.920  1.00  0.00      gt3- C  
ATOM   4911  CG  PRO b 313      47.187  63.793  63.741  1.00  0.00      gt3- C  
ATOM   4912  CD  PRO b 313      48.458  64.530  63.261  1.00  0.00      gt3- C  
ATOM   4913  HA  PRO b 313      46.140  66.057  62.146  1.00  0.00      gt3- H  
ATOM   4914  HB2 PRO b 313      45.215  64.640  63.530  1.00  0.00      gt3- H  
ATOM   4915  HB3 PRO b 313      46.297  65.296  64.947  1.00  0.00      gt3- H  
ATOM   4916  HG2 PRO b 313      46.763  63.045  63.072  1.00  0.00      gt3- H  
ATOM   4917  HG3 PRO b 313      47.406  63.263  64.668  1.00  0.00      gt3- H  
ATOM   4918  HD2 PRO b 313      49.156  64.681  64.085  1.00  0.00      gt3- H  
ATOM   4919  HD3 PRO b 313      49.038  63.932  62.558  1.00  0.00      gt3- H  
ATOM   4920  N   GLU b 314      45.668  68.339  63.046  1.00  0.00      gt3- N  
ATOM   4921  CA  GLU b 314      45.292  69.769  63.453  1.00  0.00      gt3- C  
ATOM   4922  C   GLU b 314      44.751  69.926  64.945  1.00  0.00      gt3- C  
ATOM   4923  O   GLU b 314      44.331  68.949  65.580  1.00  0.00      gt3- O  
ATOM   4924  CB  GLU b 314      44.243  70.314  62.449  1.00  0.00      gt3- C  
ATOM   4925  CG  GLU b 314      43.897  71.848  62.486  1.00  0.00      gt3- C  
ATOM   4926  CD  GLU b 314      45.070  72.794  62.550  1.00  0.00      gt3- C  
ATOM   4927  OE1 GLU b 314      46.098  72.563  61.916  1.00  0.00      gt3- O  
ATOM   4928  OE2 GLU b 314      45.053  73.678  63.456  1.00  0.00      gt3- O1-
ATOM   4929  H   GLU b 314      45.217  68.023  62.200  1.00  0.00      gt3- H  
ATOM   4930  HA  GLU b 314      46.197  70.373  63.389  1.00  0.00      gt3- H  
ATOM   4931  HB2 GLU b 314      43.297  69.774  62.486  1.00  0.00      gt3- H  
ATOM   4932  HB3 GLU b 314      44.719  70.174  61.478  1.00  0.00      gt3- H  
ATOM   4933  HG2 GLU b 314      43.337  72.030  63.403  1.00  0.00      gt3- H  
ATOM   4934  HG3 GLU b 314      43.431  72.023  61.517  1.00  0.00      gt3- H  
ATOM   4935  N   LYS b 315      44.660  71.174  65.489  1.00  0.00      gt3- N  
ATOM   4936  CA  LYS b 315      44.214  71.405  66.846  1.00  0.00      gt3- C  
ATOM   4937  C   LYS b 315      42.909  70.750  67.293  1.00  0.00      gt3- C  
ATOM   4938  O   LYS b 315      42.957  70.235  68.438  1.00  0.00      gt3- O
[truncated: 223,407 more chars]
