# Supplementary material for: Functional and structural dissection of glycosyltransferases underlying the glycodiversity of wolfberry-derived bioactive ingredients lycibarbarspermidines
Source: Nat Commun. 2024 May 30;15:4588. doi: 10.1038/s41467-024-49010-9 (PMC11139883; doi:10.1038/s41467-024-49010-9)
Supplement: Supplementary file 4 — Supplementary Data 1 [file 41467_2024_49010_MOESM4_ESM.zip › Supplementary Data/LbUGT3-sub2-initial.pdb]

CRYST1   87.575   73.108   95.176  90.00  90.00  90.00               1
ATOM      1  N   THR     1      33.847  -0.892  50.035  1.00  0.00           N  
ATOM      2  H1  THR     1      33.735  -1.217  49.085  1.00  0.00           H  
ATOM      3  H2  THR     1      33.068  -1.080  50.649  1.00  0.00           H  
ATOM      4  H3  THR     1      34.574  -1.469  50.435  1.00  0.00           H  
ATOM      5  CA  THR     1      34.145   0.511  50.003  1.00  0.00           C  
ATOM      6  HA  THR     1      33.988   0.907  51.007  1.00  0.00           H  
ATOM      7  CB  THR     1      35.615   0.834  49.631  1.00  0.00           C  
ATOM      8  HB  THR     1      35.836   0.753  48.567  1.00  0.00           H  
ATOM      9  CG2 THR     1      36.118   2.110  50.268  1.00  0.00           C  
ATOM     10 HG21 THR     1      36.990   2.553  49.787  1.00  0.00           H  
ATOM     11 HG22 THR     1      35.431   2.911  49.996  1.00  0.00           H  
ATOM     12 HG23 THR     1      36.362   1.933  51.316  1.00  0.00           H  
ATOM     13  OG1 THR     1      36.422  -0.184  50.234  1.00  0.00           O  
ATOM     14  HG1 THR     1      37.240  -0.124  49.734  1.00  0.00           H  
ATOM     15  C   THR     1      33.159   1.233  49.075  1.00  0.00           C  
ATOM     16  O   THR     1      32.669   0.686  48.137  1.00  0.00           O  
ATOM     17  N   LYS     2      32.808   2.484  49.392  1.00  0.00           N  
ATOM     18  H   LYS     2      33.224   2.872  50.227  1.00  0.00           H  
ATOM     19  CA  LYS     2      32.012   3.431  48.622  1.00  0.00           C  
ATOM     20  HA  LYS     2      31.929   3.104  47.586  1.00  0.00           H  
ATOM     21  CB  LYS     2      30.526   3.410  49.142  1.00  0.00           C  
ATOM     22  HB2 LYS     2      30.049   2.442  48.985  1.00  0.00           H  
ATOM     23  HB3 LYS     2      29.987   4.020  48.418  1.00  0.00           H  
ATOM     24  CG  LYS     2      30.360   3.799  50.591  1.00  0.00           C  
ATOM     25  HG2 LYS     2      30.989   4.639  50.886  1.00  0.00           H  
ATOM     26  HG3 LYS     2      30.776   2.959  51.147  1.00  0.00           H  
ATOM     27  CD  LYS     2      28.878   3.792  51.174  1.00  0.00           C  
ATOM     28  HD2 LYS     2      28.395   2.827  51.024  1.00  0.00           H  
ATOM     29  HD3 LYS     2      28.300   4.519  50.603  1.00  0.00           H  
ATOM     30  CE  LYS     2      29.036   4.021  52.661  1.00  0.00           C  
ATOM     31  HE2 LYS     2      29.713   4.848  52.874  1.00  0.00           H  
ATOM     32  HE3 LYS     2      29.502   3.143  53.108  1.00  0.00           H  
ATOM     33  NZ  LYS     2      27.775   4.415  53.307  1.00  0.00           N  
ATOM     34  HZ1 LYS     2      27.800   4.133  54.277  1.00  0.00           H  
ATOM     35  HZ2 LYS     2      27.491   5.362  53.102  1.00  0.00           H  
ATOM     36  HZ3 LYS     2      27.004   3.893  52.915  1.00  0.00           H  
ATOM     37  C   LYS     2      32.587   4.920  48.636  1.00  0.00           C  
ATOM     38  O   LYS     2      33.438   5.235  49.431  1.00  0.00           O  
ATOM     39  N   ASN     3      31.912   5.733  47.750  1.00  0.00           N  
ATOM     40  H   ASN     3      31.151   5.263  47.281  1.00  0.00           H  
ATOM     41  CA  ASN     3      31.952   7.185  47.659  1.00  0.00           C  
ATOM     42  HA  ASN     3      33.028   7.358  47.631  1.00  0.00           H  
ATOM     43  CB  ASN     3      31.288   7.625  46.335  1.00  0.00           C  
ATOM     44  HB2 ASN     3      30.976   8.668  46.393  1.00  0.00           H  
ATOM     45  HB3 ASN     3      30.338   7.101  46.232  1.00  0.00           H  
ATOM     46  CG  ASN     3      32.305   7.413  45.225  1.00  0.00           C  
ATOM     47  OD1 ASN     3      32.519   6.368  44.729  1.00  0.00           O  
ATOM     48  ND2 ASN     3      32.822   8.538  44.743  1.00  0.00           N  
ATOM     49 HD21 ASN     3      32.679   9.394  45.259  1.00  0.00           H  
ATOM     50 HD22 ASN     3      33.466   8.445  43.971  1.00  0.00           H  
ATOM     51  C   ASN     3      31.328   7.939  48.901  1.00  0.00           C  
ATOM     52  O   ASN     3      30.661   7.443  49.771  1.00  0.00           O  
ATOM     53  N   ILE     4      31.738   9.195  49.049  1.00  0.00           N  
ATOM     54  H   ILE     4      32.431   9.438  48.356  1.00  0.00           H  
ATOM     55  CA  ILE     4      31.421  10.195  50.005  1.00  0.00           C  
ATOM     56  HA  ILE     4      30.510   9.848  50.493  1.00  0.00           H  
ATOM     57  CB  ILE     4      32.468  10.302  51.170  1.00  0.00           C  
ATOM     58  HB  ILE     4      32.040  10.952  51.933  1.00  0.00           H  
ATOM     59  CG2 ILE     4      32.589   8.947  51.908  1.00  0.00           C  
ATOM     60 HG21 ILE     4      32.589   8.156  51.159  1.00  0.00           H  
ATOM     61 HG22 ILE     4      33.507   8.975  52.495  1.00  0.00           H  
ATOM     62 HG23 ILE     4      31.747   8.793  52.583  1.00  0.00           H  
ATOM     63  CG1 ILE     4      33.792  10.819  50.676  1.00  0.00           C  
ATOM     64 HG12 ILE     4      33.536  11.452  49.827  1.00  0.00           H  
ATOM     65 HG13 ILE     4      34.399   9.994  50.302  1.00  0.00           H  
ATOM     66  CD1 ILE     4      34.537  11.634  51.698  1.00  0.00           C  
ATOM     67 HD11 ILE     4      34.410  11.255  52.712  1.00  0.00           H  
ATOM     68 HD12 ILE     4      35.609  11.619  51.498  1.00  0.00           H  
ATOM     69 HD13 ILE     4      34.091  12.628  51.706  1.00  0.00           H  
ATOM     70  C   ILE     4      31.188  11.534  49.306  1.00  0.00           C  
ATOM     71  O   ILE     4      31.348  11.618  48.102  1.00  0.00           O  
ATOM     72  N   GLU     5      30.793  12.570  50.000  1.00  0.00           N  
ATOM     73  H   GLU     5      30.702  12.494  51.003  1.00  0.00           H  
ATOM     74  CA  GLU     5      30.614  13.947  49.424  1.00  0.00           C  
ATOM     75  HA  GLU     5      31.239  13.987  48.532  1.00  0.00           H  
ATOM     76  CB  GLU     5      29.115  14.204  49.205  1.00  0.00           C  
ATOM     77  HB2 GLU     5      28.700  14.281  50.211  1.00  0.00           H  
ATOM     78  HB3 GLU     5      28.599  13.411  48.664  1.00  0.00           H  
ATOM     79  CG  GLU     5      28.681  15.493  48.509  1.00  0.00           C  
ATOM     80  HG2 GLU     5      29.254  16.369  48.812  1.00  0.00           H  
ATOM     81  HG3 GLU     5      27.637  15.632  48.789  1.00  0.00           H  
ATOM     82  CD  GLU     5      28.787  15.474  46.999  1.00  0.00           C  
ATOM     83  OE1 GLU     5      28.206  16.408  46.349  1.00  0.00           O  
ATOM     84  OE2 GLU     5      29.383  14.579  46.349  1.00  0.00           O  
ATOM     85  C   GLU     5      31.135  15.096  50.368  1.00  0.00           C  
ATOM     86  O   GLU     5      30.987  14.995  51.565  1.00  0.00           O  
ATOM     87  N   LEU     6      31.530  16.275  49.825  1.00  0.00           N  
ATOM     88  H   LEU     6      31.644  16.181  48.826  1.00  0.00           H  
ATOM     89  CA  LEU     6      31.764  17.530  50.558  1.00  0.00           C  
ATOM     90  HA  LEU     6      31.501  17.407  51.609  1.00  0.00           H  
ATOM     91  CB  LEU     6      33.246  17.863  50.471  1.00  0.00           C  
ATOM     92  HB2 LEU     6      33.384  18.876  50.850  1.00  0.00           H  
ATOM     93  HB3 LEU     6      33.601  17.703  49.453  1.00  0.00           H  
ATOM     94  CG  LEU     6      34.078  16.963  51.332  1.00  0.00           C  
ATOM     95  HG  LEU     6      33.923  15.979  50.889  1.00  0.00           H  
ATOM     96  CD1 LEU     6      35.572  17.365  51.193  1.00  0.00           C  
ATOM     97 HD11 LEU     6      36.172  16.591  51.670  1.00  0.00           H  
ATOM     98 HD12 LEU     6      35.867  17.258  50.149  1.00  0.00           H  
ATOM     99 HD13 LEU     6      35.711  18.351  51.638  1.00  0.00           H  
ATOM    100  CD2 LEU     6      33.675  16.909  52.801  1.00  0.00           C  
ATOM    101 HD21 LEU     6      33.755  17.906  53.234  1.00  0.00           H  
ATOM    102 HD22 LEU     6      32.703  16.457  52.997  1.00  0.00           H  
ATOM    103 HD23 LEU     6      34.400  16.270  53.306  1.00  0.00           H  
ATOM    104  C   LEU     6      30.947  18.697  49.960  1.00  0.00           C  
ATOM    105  O   LEU     6      30.592  18.744  48.797  1.00  0.00           O  
ATOM    106  N   ILE     7      30.667  19.634  50.797  1.00  0.00           N  
ATOM    107  H   ILE     7      30.995  19.505  51.744  1.00  0.00           H  
ATOM    108  CA  ILE     7      29.900  20.840  50.337  1.00  0.00           C  
ATOM    109  HA  ILE     7      29.811  20.868  49.251  1.00  0.00           H  
ATOM    110  CB  ILE     7      28.508  21.043  50.953  1.00  0.00           C  
ATOM    111  HB  ILE     7      28.533  20.577  51.939  1.00  0.00           H  
ATOM    112  CG2 ILE     7      28.052  22.430  51.131  1.00  0.00           C  
ATOM    113 HG21 ILE     7      28.622  22.859  51.955  1.00  0.00           H  
ATOM    114 HG22 ILE     7      28.132  22.982  50.194  1.00  0.00           H  
ATOM    115 HG23 ILE     7      27.047  22.403  51.553  1.00  0.00           H  
ATOM    116  CG1 ILE     7      27.364  20.215  50.231  1.00  0.00           C  
ATOM    117 HG12 ILE     7      26.491  20.166  50.882  1.00  0.00           H  
ATOM    118 HG13 ILE     7      27.547  19.162  50.014  1.00  0.00           H  
ATOM    119  CD1 ILE     7      27.003  20.895  48.924  1.00  0.00           C  
ATOM    120 HD11 ILE     7      27.855  21.032  48.258  1.00  0.00           H  
ATOM    121 HD12 ILE     7      26.374  20.282  48.278  1.00  0.00           H  
ATOM    122 HD13 ILE     7      26.727  21.939  49.072  1.00  0.00           H  
ATOM    123  C   ILE     7      30.815  21.987  50.586  1.00  0.00           C  
ATOM    124  O   ILE     7      31.448  22.014  51.641  1.00  0.00           O  
ATOM    125  N   PHE     8      30.899  22.984  49.656  1.00  0.00           N  
ATOM    126  H   PHE     8      30.170  22.990  48.957  1.00  0.00           H  
ATOM    127  CA  PHE     8      31.900  24.064  49.594  1.00  0.00           C  
ATOM    128  HA  PHE     8      32.405  24.115  50.559  1.00  0.00           H  
ATOM    129  CB  PHE     8      32.933  23.793  48.534  1.00  0.00           C  
ATOM    130  HB2 PHE     8      33.282  24.744  48.131  1.00  0.00           H  
ATOM    131  HB3 PHE     8      32.427  23.285  47.713  1.00  0.00           H  
ATOM    132  CG  PHE     8      34.172  23.006  49.046  1.00  0.00           C  
ATOM    133  CD1 PHE     8      35.211  23.746  49.527  1.00  0.00           C  
ATOM    134  HD1 PHE     8      35.129  24.790  49.791  1.00  0.00           H  
ATOM    135  CE1 PHE     8      36.316  23.147  50.053  1.00  0.00           C  
ATOM    136  HE1 PHE     8      37.023  23.854  50.460  1.00  0.00           H  
ATOM    137  CZ  PHE     8      36.481  21.751  50.051  1.00  0.00           C  
ATOM    138  HZ  PHE     8      37.376  21.270  50.418  1.00  0.00           H  
ATOM    139  CE2 PHE     8      35.496  20.960  49.406  1.00  0.00           C  
ATOM    140  HE2 PHE     8      35.526  19.881  49.380  1.00  0.00           H  
ATOM    141  CD2 PHE     8      34.327  21.602  48.936  1.00  0.00           C  
ATOM    142  HD2 PHE     8      33.469  21.036  48.605  1.00  0.00           H  
ATOM    143  C   PHE     8      31.184  25.436  49.378  1.00  0.00           C  
ATOM    144  O   PHE     8      30.384  25.543  48.444  1.00  0.00           O  
ATOM    145  N   ILE     9      31.481  26.364  50.202  1.00  0.00           N  
ATOM    146  H   ILE     9      32.193  26.221  50.904  1.00  0.00           H  
ATOM    147  CA  ILE     9      30.873  27.729  50.094  1.00  0.00           C  
ATOM    148  HA  ILE     9      30.322  27.804  49.156  1.00  0.00           H  
ATOM    149  CB  ILE     9      29.845  27.939  51.162  1.00  0.00           C  
ATOM    150  HB  ILE     9      30.413  28.015  52.090  1.00  0.00           H  
ATOM    151  CG2 ILE     9      29.075  29.220  50.787  1.00  0.00           C  
ATOM    152 HG21 ILE     9      28.443  28.973  49.933  1.00  0.00           H  
ATOM    153 HG22 ILE     9      28.440  29.546  51.611  1.00  0.00           H  
ATOM    154 HG23 ILE     9      29.687  30.087  50.539  1.00  0.00           H  
ATOM    155  CG1 ILE     9      28.867  26.759  51.279  1.00  0.00           C  
ATOM    156 HG12 ILE     9      29.397  26.003  51.858  1.00  0.00           H  
ATOM    157 HG13 ILE     9      28.728  26.340  50.282  1.00  0.00           H  
ATOM    158  CD1 ILE     9      27.559  27.073  51.980  1.00  0.00           C  
ATOM    159 HD11 ILE     9      26.951  26.196  52.201  1.00  0.00           H  
ATOM    160 HD12 ILE     9      27.828  27.564  52.916  1.00  0.00           H  
ATOM    161 HD13 ILE     9      27.058  27.625  51.185  1.00  0.00           H  
ATOM    162  C   ILE     9      32.082  28.724  50.166  1.00  0.00           C  
ATOM    163  O   ILE     9      32.458  29.226  51.207  1.00  0.00           O  
ATOM    164  N   PRO    10      32.769  28.988  49.006  1.00  0.00           N  
ATOM    165  CD  PRO    10      32.506  28.390  47.660  1.00  0.00           C  
ATOM    166  HD2 PRO    10      31.458  28.359  47.363  1.00  0.00           H  
ATOM    167  HD3 PRO    10      32.994  27.421  47.553  1.00  0.00           H  
ATOM    168  CG  PRO    10      33.129  29.299  46.596  1.00  0.00           C  
ATOM    169  HG2 PRO    10      33.283  28.807  45.636  1.00  0.00           H  
ATOM    170  HG3 PRO    10      32.471  30.148  46.413  1.00  0.00           H  
ATOM    171  CB  PRO    10      34.317  29.832  47.373  1.00  0.00           C  
ATOM    172  HB2 PRO    10      35.138  29.118  47.438  1.00  0.00           H  
ATOM    173  HB3 PRO    10      34.593  30.824  47.015  1.00  0.00           H  
ATOM    174  CA  PRO    10      33.736  30.016  48.797  1.00  0.00           C  
ATOM    175  HA  PRO    10      34.510  30.020  49.564  1.00  0.00           H  
ATOM    176  C   PRO    10      33.090  31.367  48.949  1.00  0.00           C  
ATOM    177  O   PRO    10      31.893  31.592  48.831  1.00  0.00           O  
ATOM    178  N   CYS    11      33.917  32.331  49.188  1.00  0.00           N  
ATOM    179  H   CYS    11      34.850  32.131  49.517  1.00  0.00           H  
ATOM    180  CA  CYS    11      33.442  33.668  49.088  1.00  0.00           C  
ATOM    181  HA  CYS    11      32.467  33.661  49.576  1.00  0.00           H  
ATOM    182  CB  CYS    11      34.392  34.571  49.857  1.00  0.00           C  
ATOM    183  HB2 CYS    11      35.428  34.636  49.524  1.00  0.00           H  
ATOM    184  HB3 CYS    11      34.478  34.071  50.822  1.00  0.00           H  
ATOM    185  SG  CYS    11      33.721  36.215  50.245  1.00  0.00           S  
ATOM    186  HG  CYS    11      34.134  36.838  49.138  1.00  0.00           H  
ATOM    187  C   CYS    11      33.293  34.027  47.610  1.00  0.00           C  
ATOM    188  O   CYS    11      33.989  33.443  46.764  1.00  0.00           O  
ATOM    189  N   PRO    12      32.529  35.021  47.166  1.00  0.00           N  
ATOM    190  CD  PRO    12      31.247  35.557  47.762  1.00  0.00           C  
ATOM    191  HD2 PRO    12      31.236  35.916  48.791  1.00  0.00           H  
ATOM    192  HD3 PRO    12      30.510  34.775  47.581  1.00  0.00           H  
ATOM    193  CG  PRO    12      31.012  36.744  46.895  1.00  0.00           C  
ATOM    194  HG2 PRO    12      30.027  37.168  47.089  1.00  0.00           H  
ATOM    195  HG3 PRO    12      31.669  37.531  47.266  1.00  0.00           H  
ATOM    196  CB  PRO    12      31.300  36.271  45.454  1.00  0.00           C  
ATOM    197  HB2 PRO    12      30.471  35.720  45.009  1.00  0.00           H  
ATOM    198  HB3 PRO    12      31.524  37.049  44.725  1.00  0.00           H  
ATOM    199  CA  PRO    12      32.480  35.358  45.730  1.00  0.00           C  
ATOM    200  HA  PRO    12      32.444  34.418  45.181  1.00  0.00           H  
ATOM    201  C   PRO    12      33.798  35.972  45.374  1.00  0.00           C  
ATOM    202  O   PRO    12      34.127  37.067  45.798  1.00  0.00           O  
ATOM    203  N   GLY    13      34.420  35.502  44.285  1.00  0.00           N  
ATOM    204  H   GLY    13      34.225  34.536  44.061  1.00  0.00           H  
ATOM    205  CA  GLY    13      35.502  36.039  43.479  1.00  0.00           C  
ATOM    206  HA2 GLY    13      36.084  36.762  44.049  1.00  0.00           H  
ATOM    207  HA3 GLY    13      35.134  36.577  42.605  1.00  0.00           H  
ATOM    208  C   GLY    13      36.623  34.970  43.167  1.00  0.00           C  
ATOM    209  O   GLY    13      36.832  34.098  43.971  1.00  0.00           O  
ATOM    210  N   ILE    14      37.340  35.179  42.052  1.00  0.00           N  
ATOM    211  H   ILE    14      37.156  35.995  41.486  1.00  0.00           H  
ATOM    212  CA  ILE    14      38.479  34.215  41.603  1.00  0.00           C  
ATOM    213  HA  ILE    14      38.043  33.262  41.304  1.00  0.00           H  
ATOM    214  CB  ILE    14      39.070  34.727  40.270  1.00  0.00           C  
ATOM    215  HB  ILE    14      39.464  35.726  40.457  1.00  0.00           H  
ATOM    216  CG2 ILE    14      40.147  33.764  39.896  1.00  0.00           C  
ATOM    217 HG21 ILE    14      40.669  34.274  39.086  1.00  0.00           H  
ATOM    218 HG22 ILE    14      40.815  33.692  40.755  1.00  0.00           H  
ATOM    219 HG23 ILE    14      39.825  32.762  39.612  1.00  0.00           H  
ATOM    220  CG1 ILE    14      38.004  34.944  39.154  1.00  0.00           C  
ATOM    221 HG12 ILE    14      37.333  35.731  39.497  1.00  0.00           H  
ATOM    222 HG13 ILE    14      37.471  33.998  39.058  1.00  0.00           H  
ATOM    223  CD1 ILE    14      38.537  35.381  37.734  1.00  0.00           C  
ATOM    224 HD11 ILE    14      39.138  36.281  37.871  1.00  0.00           H  
ATOM    225 HD12 ILE    14      39.088  34.521  37.354  1.00  0.00           H  
ATOM    226 HD13 ILE    14      37.725  35.531  37.023  1.00  0.00           H  
ATOM    227  C   ILE    14      39.440  33.870  42.657  1.00  0.00           C  
ATOM    228  O   ILE    14      39.798  32.742  42.847  1.00  0.00           O  
ATOM    229  N   GLY    15      39.848  34.922  43.396  1.00  0.00           N  
ATOM    230  H   GLY    15      39.482  35.835  43.165  1.00  0.00           H  
ATOM    231  CA  GLY    15      40.824  34.896  44.520  1.00  0.00           C  
ATOM    232  HA2 GLY    15      40.920  35.879  44.982  1.00  0.00           H  
ATOM    233  HA3 GLY    15      41.812  34.526  44.247  1.00  0.00           H  
ATOM    234  C   GLY    15      40.445  33.839  45.621  1.00  0.00           C  
ATOM    235  O   GLY    15      41.276  33.541  46.470  1.00  0.00           O  
ATOM    236  N   HID    16      39.178  33.339  45.574  1.00  0.00           N  
ATOM    237  H   HID    16      38.681  33.415  44.699  1.00  0.00           H  
ATOM    238  CA  HID    16      38.575  32.450  46.617  1.00  0.00           C  
ATOM    239  HA  HID    16      39.281  32.315  47.437  1.00  0.00           H  
ATOM    240  CB  HID    16      37.305  33.029  47.258  1.00  0.00           C  
ATOM    241  HB2 HID    16      36.598  33.209  46.448  1.00  0.00           H  
ATOM    242  HB3 HID    16      36.863  32.410  48.039  1.00  0.00           H  
ATOM    243  CG  HID    16      37.550  34.374  47.925  1.00  0.00           C  
ATOM    244  ND1 HID    16      37.962  34.570  49.273  1.00  0.00           N  
ATOM    245  HD1 HID    16      37.963  33.796  49.922  1.00  0.00           H  
ATOM    246  CE1 HID    16      38.101  35.858  49.475  1.00  0.00           C  
ATOM    247  HE1 HID    16      38.423  36.342  50.385  1.00  0.00           H  
ATOM    248  NE2 HID    16      37.931  36.497  48.338  1.00  0.00           N  
ATOM    249  CD2 HID    16      37.628  35.592  47.349  1.00  0.00           C  
ATOM    250  HD2 HID    16      37.592  35.761  46.282  1.00  0.00           H  
ATOM    251  C   HID    16      38.331  31.022  46.024  1.00  0.00           C  
ATOM    252  O   HID    16      39.000  30.049  46.453  1.00  0.00           O  
ATOM    253  N   LEU    17      37.597  30.910  44.924  1.00  0.00           N  
ATOM    254  H   LEU    17      37.105  31.711  44.552  1.00  0.00           H  
ATOM    255  CA  LEU    17      37.309  29.741  44.130  1.00  0.00           C  
ATOM    256  HA  LEU    17      36.950  28.952  44.791  1.00  0.00           H  
ATOM    257  CB  LEU    17      36.255  30.129  43.052  1.00  0.00           C  
ATOM    258  HB2 LEU    17      36.811  30.849  42.451  1.00  0.00           H  
ATOM    259  HB3 LEU    17      35.459  30.690  43.541  1.00  0.00           H  
ATOM    260  CG  LEU    17      35.703  28.941  42.174  1.00  0.00           C  
ATOM    261  HG  LEU    17      36.448  28.454  41.545  1.00  0.00           H  
ATOM    262  CD1 LEU    17      34.911  27.970  42.970  1.00  0.00           C  
ATOM    263 HD11 LEU    17      34.363  27.322  42.287  1.00  0.00           H  
ATOM    264 HD12 LEU    17      35.419  27.284  43.646  1.00  0.00           H  
ATOM    265 HD13 LEU    17      34.306  28.613  43.610  1.00  0.00           H  
ATOM    266  CD2 LEU    17      34.858  29.639  41.184  1.00  0.00           C  
ATOM    267 HD21 LEU    17      35.416  30.321  40.542  1.00  0.00           H  
ATOM    268 HD22 LEU    17      34.404  28.969  40.453  1.00  0.00           H  
ATOM    269 HD23 LEU    17      34.084  30.184  41.723  1.00  0.00           H  
ATOM    270  C   LEU    17      38.506  29.115  43.463  1.00  0.00           C  
ATOM    271  O   LEU    17      38.628  27.862  43.470  1.00  0.00           O  
ATOM    272  N   VAL    18      39.485  29.895  43.004  1.00  0.00           N  
ATOM    273  H   VAL    18      39.403  30.897  43.100  1.00  0.00           H  
ATOM    274  CA  VAL    18      40.656  29.293  42.200  1.00  0.00           C  
ATOM    275  HA  VAL    18      40.257  28.669  41.401  1.00  0.00           H  
ATOM    276  CB  VAL    18      41.511  30.420  41.533  1.00  0.00           C  
ATOM    277  HB  VAL    18      40.857  31.165  41.080  1.00  0.00           H  
ATOM    278  CG1 VAL    18      42.502  31.223  42.469  1.00  0.00           C  
ATOM    279 HG11 VAL    18      42.847  32.148  42.007  1.00  0.00           H  
ATOM    280 HG12 VAL    18      41.909  31.601  43.302  1.00  0.00           H  
ATOM    281 HG13 VAL    18      43.161  30.590  43.063  1.00  0.00           H  
ATOM    282  CG2 VAL    18      42.426  29.748  40.494  1.00  0.00           C  
ATOM    283 HG21 VAL    18      43.191  29.119  40.951  1.00  0.00           H  
ATOM    284 HG22 VAL    18      41.866  29.114  39.806  1.00  0.00           H  
ATOM    285 HG23 VAL    18      42.913  30.541  39.926  1.00  0.00           H  
ATOM    286  C   VAL    18      41.532  28.349  43.100  1.00  0.00           C  
ATOM    287  O   VAL    18      41.905  27.251  42.697  1.00  0.00           O  
ATOM    288  N   SER    19      41.688  28.691  44.386  1.00  0.00           N  
ATOM    289  H   SER    19      41.239  29.521  44.746  1.00  0.00           H  
ATOM    290  CA  SER    19      42.480  27.798  45.256  1.00  0.00           C  
ATOM    291  HA  SER    19      43.246  27.237  44.722  1.00  0.00           H  
ATOM    292  CB  SER    19      43.157  28.669  46.274  1.00  0.00           C  
ATOM    293  HB2 SER    19      43.585  29.508  45.725  1.00  0.00           H  
ATOM    294  HB3 SER    19      43.883  28.077  46.832  1.00  0.00           H  
ATOM    295  OG  SER    19      42.320  29.255  47.266  1.00  0.00           O  
ATOM    296  HG  SER    19      42.899  29.931  47.627  1.00  0.00           H  
ATOM    297  C   SER    19      41.547  26.654  45.851  1.00  0.00           C  
ATOM    298  O   SER    19      41.969  25.540  46.024  1.00  0.00           O  
ATOM    299  N   THR    20      40.292  26.919  46.056  1.00  0.00           N  
ATOM    300  H   THR    20      40.032  27.890  46.151  1.00  0.00           H  
ATOM    301  CA  THR    20      39.287  25.851  46.328  1.00  0.00           C  
ATOM    302  HA  THR    20      39.694  25.344  47.204  1.00  0.00           H  
ATOM    303  CB  THR    20      37.844  26.392  46.547  1.00  0.00           C  
ATOM    304  HB  THR    20      37.478  26.878  45.642  1.00  0.00           H  
ATOM    305  CG2 THR    20      36.866  25.340  46.926  1.00  0.00           C  
ATOM    306 HG21 THR    20      35.985  25.710  47.449  1.00  0.00           H  
ATOM    307 HG22 THR    20      36.603  24.835  45.996  1.00  0.00           H  
ATOM    308 HG23 THR    20      37.361  24.634  47.592  1.00  0.00           H  
ATOM    309  OG1 THR    20      37.758  27.396  47.499  1.00  0.00           O  
ATOM    310  HG1 THR    20      38.155  28.184  47.121  1.00  0.00           H  
ATOM    311  C   THR    20      39.215  24.770  45.172  1.00  0.00           C  
ATOM    312  O   THR    20      39.173  23.553  45.489  1.00  0.00           O  
ATOM    313  N   VAL    21      39.146  25.081  43.885  1.00  0.00           N  
ATOM    314  H   VAL    21      39.194  26.075  43.711  1.00  0.00           H  
ATOM    315  CA  VAL    21      39.158  24.199  42.707  1.00  0.00           C  
ATOM    316  HA  VAL    21      38.328  23.500  42.808  1.00  0.00           H  
ATOM    317  CB  VAL    21      38.906  24.993  41.409  1.00  0.00           C  
ATOM    318  HB  VAL    21      39.529  25.887  41.441  1.00  0.00           H  
ATOM    319  CG1 VAL    21      39.245  24.223  40.071  1.00  0.00           C  
ATOM    320 HG11 VAL    21      40.302  23.961  40.029  1.00  0.00           H  
ATOM    321 HG12 VAL    21      38.680  23.297  39.971  1.00  0.00           H  
ATOM    322 HG13 VAL    21      38.953  24.758  39.167  1.00  0.00           H  
ATOM    323  CG2 VAL    21      37.471  25.409  41.438  1.00  0.00           C  
ATOM    324 HG21 VAL    21      37.319  26.075  40.588  1.00  0.00           H  
ATOM    325 HG22 VAL    21      36.919  24.469  41.422  1.00  0.00           H  
ATOM    326 HG23 VAL    21      37.135  25.830  42.385  1.00  0.00           H  
ATOM    327  C   VAL    21      40.449  23.447  42.579  1.00  0.00           C  
ATOM    328  O   VAL    21      40.413  22.304  42.118  1.00  0.00           O  
ATOM    329  N   GLU    22      41.557  24.080  43.040  1.00  0.00           N  
ATOM    330  H   GLU    22      41.465  24.989  43.471  1.00  0.00           H  
ATOM    331  CA  GLU    22      42.858  23.362  42.960  1.00  0.00           C  
ATOM    332  HA  GLU    22      42.842  22.833  42.006  1.00  0.00           H  
ATOM    333  CB  GLU    22      44.075  24.373  43.013  1.00  0.00           C  
ATOM    334  HB2 GLU    22      43.923  24.991  43.899  1.00  0.00           H  
ATOM    335  HB3 GLU    22      44.084  24.983  42.110  1.00  0.00           H  
ATOM    336  CG  GLU    22      45.410  23.591  43.051  1.00  0.00           C  
ATOM    337  HG2 GLU    22      45.593  23.144  44.028  1.00  0.00           H  
ATOM    338  HG3 GLU    22      46.204  24.338  43.024  1.00  0.00           H  
ATOM    339  CD  GLU    22      45.688  22.602  41.884  1.00  0.00           C  
ATOM    340  OE1 GLU    22      46.570  21.729  42.004  1.00  0.00           O  
ATOM    341  OE2 GLU    22      45.132  22.590  40.832  1.00  0.00           O  
ATOM    342  C   GLU    22      42.908  22.363  44.047  1.00  0.00           C  
ATOM    343  O   GLU    22      43.145  21.183  43.814  1.00  0.00           O  
ATOM    344  N   MET    23      42.717  22.785  45.303  1.00  0.00           N  
ATOM    345  H   MET    23      42.705  23.786  45.438  1.00  0.00           H  
ATOM    346  CA  MET    23      42.668  21.918  46.487  1.00  0.00           C  
ATOM    347  HA  MET    23      43.664  21.517  46.671  1.00  0.00           H  
ATOM    348  CB  MET    23      42.315  22.764  47.715  1.00  0.00           C  
ATOM    349  HB2 MET    23      41.325  23.189  47.548  1.00  0.00           H  
ATOM    350  HB3 MET    23      43.058  23.561  47.676  1.00  0.00           H  
ATOM    351  CG  MET    23      42.284  22.036  49.046  1.00  0.00           C  
ATOM    352  HG2 MET    23      43.214  21.516  49.277  1.00  0.00           H  
ATOM    353  HG3 MET    23      41.517  21.262  49.040  1.00  0.00           H  
ATOM    354  SD  MET    23      41.842  23.232  50.348  1.00  0.00           S  
ATOM    355  CE  MET    23      40.176  23.669  49.971  1.00  0.00           C  
ATOM    356  HE1 MET    23      40.033  24.320  49.109  1.00  0.00           H  
ATOM    357  HE2 MET    23      39.596  22.783  49.714  1.00  0.00           H  
ATOM    358  HE3 MET    23      39.751  24.133  50.861  1.00  0.00           H  
ATOM    359  C   MET    23      41.639  20.751  46.375  1.00  0.00           C  
ATOM    360  O   MET    23      41.976  19.695  46.939  1.00  0.00           O  
ATOM    361  N   ALA    24      40.429  20.947  45.808  1.00  0.00           N  
ATOM    362  H   ALA    24      40.173  21.887  45.541  1.00  0.00           H  
ATOM    363  CA  ALA    24      39.394  19.944  45.684  1.00  0.00           C  
ATOM    364  HA  ALA    24      39.198  19.493  46.656  1.00  0.00           H  
ATOM    365  CB  ALA    24      38.077  20.565  45.071  1.00  0.00           C  
ATOM    366  HB1 ALA    24      38.223  21.080  44.122  1.00  0.00           H  
ATOM    367  HB2 ALA    24      37.429  19.701  44.922  1.00  0.00           H  
ATOM    368  HB3 ALA    24      37.727  21.265  45.830  1.00  0.00           H  
ATOM    369  C   ALA    24      39.864  18.815  44.750  1.00  0.00           C  
ATOM    370  O   ALA    24      39.746  17.613  45.053  1.00  0.00           O  
ATOM    371  N   LYS    25      40.601  19.082  43.673  1.00  0.00           N  
ATOM    372  H   LYS    25      40.733  20.050  43.416  1.00  0.00           H  
ATOM    373  CA  LYS    25      41.272  18.190  42.767  1.00  0.00           C  
ATOM    374  HA  LYS    25      40.550  17.388  42.614  1.00  0.00           H  
ATOM    375  CB  LYS    25      41.581  18.830  41.430  1.00  0.00           C  
ATOM    376  HB2 LYS    25      42.069  18.109  40.775  1.00  0.00           H  
ATOM    377  HB3 LYS    25      42.161  19.736  41.605  1.00  0.00           H  
ATOM    378  CG  LYS    25      40.285  19.069  40.604  1.00  0.00           C  
ATOM    379  HG2 LYS    25      39.644  19.741  41.175  1.00  0.00           H  
ATOM    380  HG3 LYS    25      39.753  18.118  40.575  1.00  0.00           H  
ATOM    381  CD  LYS    25      40.511  19.573  39.195  1.00  0.00           C  
ATOM    382  HD2 LYS    25      39.599  19.569  38.599  1.00  0.00           H  
ATOM    383  HD3 LYS    25      41.206  18.993  38.588  1.00  0.00           H  
ATOM    384  CE  LYS    25      41.122  21.010  39.384  1.00  0.00           C  
ATOM    385  HE2 LYS    25      42.038  20.966  39.973  1.00  0.00           H  
ATOM    386  HE3 LYS    25      40.411  21.657  39.897  1.00  0.00           H  
ATOM    387  NZ  LYS    25      41.442  21.697  38.077  1.00  0.00           N  
ATOM    388  HZ1 LYS    25      42.079  22.442  38.321  1.00  0.00           H  
ATOM    389  HZ2 LYS    25      42.011  21.160  37.439  1.00  0.00           H  
ATOM    390  HZ3 LYS    25      40.684  22.122  37.563  1.00  0.00           H  
ATOM    391  C   LYS    25      42.454  17.513  43.410  1.00  0.00           C  
ATOM    392  O   LYS    25      42.649  16.306  43.232  1.00  0.00           O  
ATOM    393  N   LEU    26      43.282  18.240  44.260  1.00  0.00           N  
ATOM    394  H   LEU    26      43.072  19.225  44.343  1.00  0.00           H  
ATOM    395  CA  LEU    26      44.316  17.610  45.090  1.00  0.00           C  
ATOM    396  HA  LEU    26      44.882  17.022  44.367  1.00  0.00           H  
ATOM    397  CB  LEU    26      45.040  18.792  45.707  1.00  0.00           C  
ATOM    398  HB2 LEU    26      44.272  19.310  46.281  1.00  0.00           H  
ATOM    399  HB3 LEU    26      45.371  19.451  44.905  1.00  0.00           H  
ATOM    400  CG  LEU    26      46.192  18.398  46.673  1.00  0.00           C  
ATOM    401  HG  LEU    26      45.923  17.860  47.582  1.00  0.00           H  
ATOM    402  CD1 LEU    26      47.226  17.666  45.938  1.00  0.00           C  
ATOM    403 HD11 LEU    26      48.110  17.436  46.533  1.00  0.00           H  
ATOM    404 HD12 LEU    26      46.742  16.743  45.620  1.00  0.00           H  
ATOM    405 HD13 LEU    26      47.656  18.269  45.138  1.00  0.00           H  
ATOM    406  CD2 LEU    26      46.755  19.754  47.141  1.00  0.00           C  
ATOM    407 HD21 LEU    26      45.904  20.247  47.610  1.00  0.00           H  
ATOM    408 HD22 LEU    26      47.644  19.610  47.756  1.00  0.00           H  
ATOM    409 HD23 LEU    26      47.017  20.434  46.331  1.00  0.00           H  
ATOM    410  C   LEU    26      43.718  16.595  46.078  1.00  0.00           C  
ATOM    411  O   LEU    26      44.262  15.525  46.161  1.00  0.00           O  
ATOM    412  N   LEU    27      42.537  16.873  46.587  1.00  0.00           N  
ATOM    413  H   LEU    27      42.151  17.801  46.495  1.00  0.00           H  
ATOM    414  CA  LEU    27      41.916  15.885  47.507  1.00  0.00           C  
ATOM    415  HA  LEU    27      42.643  15.661  48.287  1.00  0.00           H  
ATOM    416  CB  LEU    27      40.632  16.441  48.132  1.00  0.00           C  
ATOM    417  HB2 LEU    27      40.148  15.573  48.581  1.00  0.00           H  
ATOM    418  HB3 LEU    27      39.988  16.947  47.412  1.00  0.00           H  
ATOM    419  CG  LEU    27      40.898  17.367  49.390  1.00  0.00           C  
ATOM    420  HG  LEU    27      41.754  17.987  49.126  1.00  0.00           H  
ATOM    421  CD1 LEU    27      39.644  18.151  49.861  1.00  0.00           C  
ATOM    422 HD11 LEU    27      38.803  17.526  50.162  1.00  0.00           H  
ATOM    423 HD12 LEU    27      39.890  18.720  50.758  1.00  0.00           H  
ATOM    424 HD13 LEU    27      39.404  18.883  49.090  1.00  0.00           H  
ATOM    425  CD2 LEU    27      41.334  16.430  50.487  1.00  0.00           C  
ATOM    426 HD21 LEU    27      42.084  15.660  50.309  1.00  0.00           H  
ATOM    427 HD22 LEU    27      41.683  17.072  51.296  1.00  0.00           H  
ATOM    428 HD23 LEU    27      40.465  15.879  50.846  1.00  0.00           H  
ATOM    429  C   LEU    27      41.532  14.584  46.789  1.00  0.00           C  
ATOM    430  O   LEU    27      41.926  13.485  47.172  1.00  0.00           O  
ATOM    431  N   ILE    28      40.915  14.753  45.608  1.00  0.00           N  
ATOM    432  H   ILE    28      40.485  15.626  45.337  1.00  0.00           H  
ATOM    433  CA  ILE    28      40.639  13.582  44.727  1.00  0.00           C  
ATOM    434  HA  ILE    28      40.113  12.772  45.233  1.00  0.00           H  
ATOM    435  CB  ILE    28      39.713  14.002  43.566  1.00  0.00           C  
ATOM    436  HB  ILE    28      40.307  14.760  43.055  1.00  0.00           H  
ATOM    437  CG2 ILE    28      39.561  12.873  42.488  1.00  0.00           C  
ATOM    438 HG21 ILE    28      38.846  13.176  41.723  1.00  0.00           H  
ATOM    439 HG22 ILE    28      40.485  12.554  42.004  1.00  0.00           H  
ATOM    440 HG23 ILE    28      39.054  12.057  43.002  1.00  0.00           H  
ATOM    441  CG1 ILE    28      38.381  14.662  44.011  1.00  0.00           C  
ATOM    442 HG12 ILE    28      38.333  15.178  44.970  1.00  0.00           H  
ATOM    443 HG13 ILE    28      37.621  13.882  44.053  1.00  0.00           H  
ATOM    444  CD1 ILE    28      38.060  15.772  43.009  1.00  0.00           C  
ATOM    445 HD11 ILE    28      38.785  16.585  42.994  1.00  0.00           H  
ATOM    446 HD12 ILE    28      38.042  15.409  41.981  1.00  0.00           H  
ATOM    447 HD13 ILE    28      37.033  16.083  43.198  1.00  0.00           H  
ATOM    448  C   ILE    28      41.911  12.866  44.192  1.00  0.00           C  
ATOM    449  O   ILE    28      41.828  11.652  44.025  1.00  0.00           O  
ATOM    450  N   THR    29      42.978  13.598  43.909  1.00  0.00           N  
ATOM    451  H   THR    29      42.902  14.595  44.055  1.00  0.00           H  
ATOM    452  CA  THR    29      44.380  12.996  43.545  1.00  0.00           C  
ATOM    453  HA  THR    29      44.177  12.347  42.693  1.00  0.00           H  
ATOM    454  CB  THR    29      45.275  14.191  43.147  1.00  0.00           C  
ATOM    455  HB  THR    29      45.470  14.878  43.971  1.00  0.00           H  
ATOM    456  CG2 THR    29      46.611  13.583  42.795  1.00  0.00           C  
ATOM    457 HG21 THR    29      46.554  12.700  42.159  1.00  0.00           H  
ATOM    458 HG22 THR    29      47.291  14.278  42.302  1.00  0.00           H  
ATOM    459 HG23 THR    29      47.107  13.334  43.733  1.00  0.00           H  
ATOM    460  OG1 THR    29      44.643  14.895  42.058  1.00  0.00           O  
ATOM    461  HG1 THR    29      43.905  15.291  42.526  1.00  0.00           H  
ATOM    462  C   THR    29      45.032  12.192  44.733  1.00  0.00           C  
ATOM    463  O   THR    29      45.807  11.299  44.386  1.00  0.00           O  
ATOM    464  N   ARG    30      44.698  12.457  45.984  1.00  0.00           N  
ATOM    465  H   ARG    30      44.117  13.261  46.176  1.00  0.00           H  
ATOM    466  CA  ARG    30      45.037  11.560  47.145  1.00  0.00           C  
ATOM    467  HA  ARG    30      45.962  11.034  46.911  1.00  0.00           H  
ATOM    468  CB  ARG    30      45.157  12.324  48.388  1.00  0.00           C  
ATOM    469  HB2 ARG    30      44.961  11.725  49.277  1.00  0.00           H  
ATOM    470  HB3 ARG    30      44.486  13.182  48.355  1.00  0.00           H  
ATOM    471  CG  ARG    30      46.490  13.040  48.477  1.00  0.00           C  
ATOM    472  HG2 ARG    30      46.451  13.999  47.961  1.00  0.00           H  
ATOM    473  HG3 ARG    30      47.205  12.531  47.830  1.00  0.00           H  
ATOM    474  CD  ARG    30      47.161  13.117  49.869  1.00  0.00           C  
ATOM    475  HD2 ARG    30      46.617  13.823  50.497  1.00  0.00           H  
ATOM    476  HD3 ARG    30      48.124  13.625  49.811  1.00  0.00           H  
ATOM    477  NE  ARG    30      47.391  11.785  50.426  1.00  0.00           N  
ATOM    478  HE  ARG    30      46.710  11.093  50.148  1.00  0.00           H  
ATOM    479  CZ  ARG    30      48.093  11.470  51.494  1.00  0.00           C  
ATOM    480  NH1 ARG    30      48.854  12.336  52.197  1.00  0.00           N  
ATOM    481 HH11 ARG    30      49.252  12.108  53.097  1.00  0.00           H  
ATOM    482 HH12 ARG    30      48.999  13.258  51.810  1.00  0.00           H  
ATOM    483  NH2 ARG    30      48.090  10.193  51.828  1.00  0.00           N  
ATOM    484 HH21 ARG    30      48.500   9.855  52.687  1.00  0.00           H  
ATOM    485 HH22 ARG    30      47.583   9.545  51.242  1.00  0.00           H  
ATOM    486  C   ARG    30      43.960  10.438  47.336  1.00  0.00           C  
ATOM    487  O   ARG    30      44.311   9.324  47.631  1.00  0.00           O  
ATOM    488  N   GLU    31      42.737  10.709  47.116  1.00  0.00           N  
ATOM    489  H   GLU    31      42.548  11.612  46.704  1.00  0.00           H  
ATOM    490  CA  GLU    31      41.542   9.916  47.649  1.00  0.00           C  
ATOM    491  HA  GLU    31      41.814   8.876  47.829  1.00  0.00           H  
ATOM    492  CB  GLU    31      40.931  10.575  48.986  1.00  0.00           C  
ATOM    493  HB2 GLU    31      40.674  11.634  48.949  1.00  0.00           H  
ATOM    494  HB3 GLU    31      41.668  10.444  49.779  1.00  0.00           H  
ATOM    495  CG  GLU    31      39.776   9.786  49.459  1.00  0.00           C  
ATOM    496  HG2 GLU    31      38.997   9.814  48.697  1.00  0.00           H  
ATOM    497  HG3 GLU    31      39.412  10.294  50.352  1.00  0.00           H  
ATOM    498  CD  GLU    31      40.078   8.290  49.692  1.00  0.00           C  
ATOM    499  OE1 GLU    31      39.860   7.491  48.756  1.00  0.00           O  
ATOM    500  OE2 GLU    31      40.822   7.939  50.637  1.00  0.00           O  
ATOM    501  C   GLU    31      40.440   9.777  46.567  1.00  0.00           C  
ATOM    502  O   GLU    31      39.663  10.717  46.414  1.00  0.00           O  
ATOM    503  N   LYS    32      40.434   8.576  45.929  1.00  0.00           N  
ATOM    504  H   LYS    32      41.035   7.820  46.225  1.00  0.00           H  
ATOM    505  CA  LYS    32      39.542   8.382  44.727  1.00  0.00           C  
ATOM    506  HA  LYS    32      39.685   9.272  44.114  1.00  0.00           H  
ATOM    507  CB  LYS    32      40.049   7.139  43.921  1.00  0.00           C  
ATOM    508  HB2 LYS    32      41.114   7.220  43.704  1.00  0.00           H  
ATOM    509  HB3 LYS    32      39.576   7.217  42.942  1.00  0.00           H  
ATOM    510  CG  LYS    32      39.579   5.838  44.612  1.00  0.00           C  
ATOM    511  HG2 LYS    32      38.490   5.794  44.638  1.00  0.00           H  
ATOM    512  HG3 LYS    32      39.967   5.926  45.627  1.00  0.00           H  
ATOM    513  CD  LYS    32      40.247   4.640  43.938  1.00  0.00           C  
ATOM    514  HD2 LYS    32      40.196   3.718  44.517  1.00  0.00           H  
ATOM    515  HD3 LYS    32      41.324   4.785  43.861  1.00  0.00           H  
ATOM    516  CE  LYS    32      39.708   4.318  42.518  1.00  0.00           C  
ATOM    517  HE2 LYS    32      40.423   3.571  42.173  1.00  0.00           H  
ATOM    518  HE3 LYS    32      39.857   5.138  41.816  1.00  0.00           H  
ATOM    519  NZ  LYS    32      38.343   3.753  42.449  1.00  0.00           N  
ATOM    520  HZ1 LYS    32      37.633   4.451  42.282  1.00  0.00           H  
ATOM    521  HZ2 LYS    32      38.223   3.041  41.742  1.00  0.00           H  
ATOM    522  HZ3 LYS    32      38.050   3.286  43.296  1.00  0.00           H  
ATOM    523  C   LYS    32      38.044   8.431  45.076  1.00  0.00           C  
ATOM    524  O   LYS    32      37.256   8.452  44.170  1.00  0.00           O  
ATOM    525  N   HID    33      37.639   8.239  46.373  1.00  0.00           N  
ATOM    526  H   HID    33      38.327   8.243  47.112  1.00  0.00           H  
ATOM    527  CA  HID    33      36.246   8.074  46.773  1.00  0.00           C  
ATOM    528  HA  HID    33      35.634   7.582  46.017  1.00  0.00           H  
ATOM    529  CB  HID    33      36.127   7.116  48.003  1.00  0.00           C  
ATOM    530  HB2 HID    33      35.057   7.024  48.193  1.00  0.00           H  
ATOM    531  HB3 HID    33      36.585   7.644  48.839  1.00  0.00           H  
ATOM    532  CG  HID    33      36.763   5.790  47.764  1.00  0.00           C  
ATOM    533  ND1 HID    33      38.063   5.486  47.827  1.00  0.00           N  
ATOM    534  HD1 HID    33      38.790   5.973  48.331  1.00  0.00           H  
ATOM    535  CE1 HID    33      38.158   4.203  47.438  1.00  0.00           C  
ATOM    536  HE1 HID    33      39.002   3.566  47.658  1.00  0.00           H  
ATOM    537  NE2 HID    33      36.982   3.692  47.147  1.00  0.00           N  
ATOM    538  CD2 HID    33      36.069   4.677  47.289  1.00  0.00           C  
ATOM    539  HD2 HID    33      35.017   4.653  47.048  1.00  0.00           H  
ATOM    540  C   HID    33      35.665   9.472  47.139  1.00  0.00           C  
ATOM    541  O   HID    33      34.440   9.598  47.266  1.00  0.00           O  
ATOM    542  N   MET    34      36.475  10.562  47.223  1.00  0.00           N  
ATOM    543  H   MET    34      37.468  10.411  47.120  1.00  0.00           H  
ATOM    544  CA  MET    34      36.062  11.940  47.444  1.00  0.00           C  
ATOM    545  HA  MET    34      35.405  11.996  48.312  1.00  0.00           H  
ATOM    546  CB  MET    34      37.364  12.687  47.711  1.00  0.00           C  
ATOM    547  HB2 MET    34      37.885  12.740  46.755  1.00  0.00           H  
ATOM    548  HB3 MET    34      38.002  12.190  48.442  1.00  0.00           H  
ATOM    549  CG  MET    34      37.264  14.075  48.251  1.00  0.00           C  
ATOM    550  HG2 MET    34      36.749  14.721  47.540  1.00  0.00           H  
ATOM    551  HG3 MET    34      38.284  14.417  48.426  1.00  0.00           H  
ATOM    552  SD  MET    34      36.418  14.314  49.873  1.00  0.00           S  
ATOM    553  CE  MET    34      37.669  13.675  51.004  1.00  0.00           C  
ATOM    554  HE1 MET    34      37.338  13.695  52.043  1.00  0.00           H  
ATOM    555  HE2 MET    34      37.930  12.679  50.646  1.00  0.00           H  
ATOM    556  HE3 MET    34      38.567  14.292  50.996  1.00  0.00           H  
ATOM    557  C   MET    34      35.249  12.562  46.292  1.00  0.00           C  
ATOM    558  O   MET    34      35.656  12.594  45.155  1.00  0.00           O  
ATOM    559  N   SER    35      33.991  13.041  46.618  1.00  0.00           N  
ATOM    560  H   SER    35      33.727  13.029  47.593  1.00  0.00           H  
ATOM    561  CA  SER    35      33.290  13.912  45.721  1.00  0.00           C  
ATOM    562  HA  SER    35      33.980  14.144  44.910  1.00  0.00           H  
ATOM    563  CB  SER    35      32.028  13.272  45.009  1.00  0.00           C  
ATOM    564  HB2 SER    35      31.468  12.764  45.793  1.00  0.00           H  
ATOM    565  HB3 SER    35      32.434  12.555  44.295  1.00  0.00           H  
ATOM    566  OG  SER    35      31.268  14.277  44.306  1.00  0.00           O  
ATOM    567  HG  SER    35      30.518  14.376  44.897  1.00  0.00           H  
ATOM    568  C   SER    35      33.148  15.286  46.390  1.00  0.00           C  
ATOM    569  O   SER    35      33.266  15.456  47.628  1.00  0.00           O  
ATOM    570  N   ILE    36      32.894  16.295  45.584  1.00  0.00           N  
ATOM    571  H   ILE    36      32.873  16.192  44.579  1.00  0.00           H  
ATOM    572  CA  ILE    36      32.659  17.656  46.010  1.00  0.00           C  
ATOM    573  HA  ILE    36      32.352  17.613  47.055  1.00  0.00           H  
ATOM    574  CB  ILE    36      33.965  18.463  45.793  1.00  0.00           C  
ATOM    575  HB  ILE    36      34.157  18.429  44.721  1.00  0.00           H  
ATOM    576  CG2 ILE    36      33.730  20.001  46.012  1.00  0.00           C  
ATOM    577 HG21 ILE    36      33.133  20.386  45.185  1.00  0.00           H  
ATOM    578 HG22 ILE    36      33.105  19.989  46.905  1.00  0.00           H  
ATOM    579 HG23 ILE    36      34.623  20.615  46.127  1.00  0.00           H  
ATOM    580  CG1 ILE    36      35.224  17.980  46.619  1.00  0.00           C  
ATOM    581 HG12 ILE    36      34.961  17.665  47.629  1.00  0.00           H  
ATOM    582 HG13 ILE    36      35.807  18.879  46.819  1.00  0.00           H  
ATOM    583  CD1 ILE    36      36.132  17.089  46.004  1.00  0.00           C  
ATOM    584 HD11 ILE    36      37.059  16.931  46.555  1.00  0.00           H  
ATOM    585 HD12 ILE    36      35.612  16.132  45.957  1.00  0.00           H  
ATOM    586 HD13 ILE    36      36.355  17.412  44.988  1.00  0.00           H  
ATOM    587  C   ILE    36      31.453  18.242  45.287  1.00  0.00           C  
ATOM    588  O   ILE    36      31.347  18.038  44.035  1.00  0.00           O  
ATOM    589  N   THR    37      30.644  19.127  45.909  1.00  0.00           N  
ATOM    590  H   THR    37      30.658  19.245  46.913  1.00  0.00           H  
ATOM    591  CA  THR    37      29.788  20.090  45.287  1.00  0.00           C  
ATOM    592  HA  THR    37      30.071  20.071  44.234  1.00  0.00           H  
ATOM    593  CB  THR    37      28.315  19.708  45.348  1.00  0.00           C  
ATOM    594  HB  THR    37      27.902  19.767  46.355  1.00  0.00           H  
ATOM    595  CG2 THR    37      27.554  20.641  44.514  1.00  0.00           C  
ATOM    596 HG21 THR    37      27.694  21.629  44.953  1.00  0.00           H  
ATOM    597 HG22 THR    37      27.942  20.690  43.496  1.00  0.00           H  
ATOM    598 HG23 THR    37      26.495  20.389  44.558  1.00  0.00           H  
ATOM    599  OG1 THR    37      28.019  18.509  44.757  1.00  0.00           O  
ATOM    600  HG1 THR    37      28.139  17.801  45.394  1.00  0.00           H  
ATOM    601  C   THR    37      29.989  21.511  45.764  1.00  0.00           C  
ATOM    602  O   THR    37      30.013  21.780  46.969  1.00  0.00           O  
ATOM    603  N   VAL    38      30.342  22.452  44.844  1.00  0.00           N  
ATOM    604  H   VAL    38      30.401  22.127  43.889  1.00  0.00           H  
ATOM    605  CA  VAL    38      30.528  23.883  45.251  1.00  0.00           C  
ATOM    606  HA  VAL    38      30.763  23.954  46.314  1.00  0.00           H  
ATOM    607  CB  VAL    38      31.678  24.508  44.442  1.00  0.00           C  
ATOM    608  HB  VAL    38      31.273  24.692  43.448  1.00  0.00           H  
ATOM    609  CG1 VAL    38      32.113  25.783  45.107  1.00  0.00           C  
ATOM    610 HG11 VAL    38      33.018  26.189  44.655  1.00  0.00           H  
ATOM    611 HG12 VAL    38      31.355  26.493  44.776  1.00  0.00           H  
ATOM    612 HG13 VAL    38      32.175  25.763  46.195  1.00  0.00           H  
ATOM    613  CG2 VAL    38      32.959  23.678  44.522  1.00  0.00           C  
ATOM    614 HG21 VAL    38      33.807  24.145  44.021  1.00  0.00           H  
ATOM    615 HG22 VAL    38      33.222  23.424  45.549  1.00  0.00           H  
ATOM    616 HG23 VAL    38      32.746  22.750  43.992  1.00  0.00           H  
ATOM    617  C   VAL    38      29.210  24.660  45.077  1.00  0.00           C  
ATOM    618  O   VAL    38      28.637  24.636  44.037  1.00  0.00           O  
ATOM    619  N   LEU    39      28.838  25.448  46.075  1.00  0.00           N  
ATOM    620  H   LEU    39      29.461  25.424  46.870  1.00  0.00           H  
ATOM    621  CA  LEU    39      27.748  26.412  45.985  1.00  0.00           C  
ATOM    622  HA  LEU    39      27.083  26.159  45.159  1.00  0.00           H  
ATOM    623  CB  LEU    39      26.756  26.359  47.127  1.00  0.00           C  
ATOM    624  HB2 LEU    39      25.886  26.966  46.877  1.00  0.00           H  
ATOM    625  HB3 LEU    39      27.162  26.749  48.061  1.00  0.00           H  
ATOM    626  CG  LEU    39      26.339  24.941  47.577  1.00  0.00           C  
ATOM    627  HG  LEU    39      27.216  24.354  47.849  1.00  0.00           H  
ATOM    628  CD1 LEU    39      25.627  24.811  48.947  1.00  0.00           C  
ATOM    629 HD11 LEU    39      24.796  25.516  48.942  1.00  0.00           H  
ATOM    630 HD12 LEU    39      25.245  23.803  49.110  1.00  0.00           H  
ATOM    631 HD13 LEU    39      26.379  25.077  49.690  1.00  0.00           H  
ATOM    632  CD2 LEU    39      25.449  24.248  46.552  1.00  0.00           C  
ATOM    633 HD21 LEU    39      25.080  23.323  46.995  1.00  0.00           H  
ATOM    634 HD22 LEU    39      24.572  24.889  46.452  1.00  0.00           H  
ATOM    635 HD23 LEU    39      26.002  24.077  45.629  1.00  0.00           H  
ATOM    636  C   LEU    39      28.258  27.875  45.805  1.00  0.00           C  
ATOM    637  O   LEU    39      29.018  28.391  46.634  1.00  0.00           O  
ATOM    638  N   ILE    40      27.892  28.408  44.688  1.00  0.00           N  
ATOM    639  H   ILE    40      27.370  27.886  43.999  1.00  0.00           H  
ATOM    640  CA  ILE    40      28.309  29.787  44.307  1.00  0.00           C  
ATOM    641  HA  ILE    40      29.267  30.119  44.706  1.00  0.00           H  
ATOM    642  CB  ILE    40      28.566  29.900  42.805  1.00  0.00           C  
ATOM    643  HB  ILE    40      27.716  29.526  42.235  1.00  0.00           H  
ATOM    644  CG2 ILE    40      28.739  31.404  42.347  1.00  0.00           C  
ATOM    645 HG21 ILE    40      27.808  31.967  42.282  1.00  0.00           H  
ATOM    646 HG22 ILE    40      29.364  31.914  43.080  1.00  0.00           H  
ATOM    647 HG23 ILE    40      29.286  31.422  41.405  1.00  0.00           H  
ATOM    648  CG1 ILE    40      29.684  28.950  42.364  1.00  0.00           C  
ATOM    649 HG12 ILE    40      29.757  28.916  41.277  1.00  0.00           H  
ATOM    650 HG13 ILE    40      29.427  27.915  42.593  1.00  0.00           H  
ATOM    651  CD1 ILE    40      31.110  29.177  42.911  1.00  0.00           C  
ATOM    652 HD11 ILE    40      31.345  28.783  43.899  1.00  0.00           H  
ATOM    653 HD12 ILE    40      31.582  28.615  42.104  1.00  0.00           H  
ATOM    654 HD13 ILE    40      31.418  30.215  42.781  1.00  0.00           H  
ATOM    655  C   ILE    40      27.230  30.836  44.790  1.00  0.00           C  
ATOM    656  O   ILE    40      26.232  31.016  44.076  1.00  0.00           O  
ATOM    657  N   ILE    41      27.525  31.605  45.835  1.00  0.00           N  
ATOM    658  H   ILE    41      28.394  31.355  46.285  1.00  0.00           H  
ATOM    659  CA  ILE    41      26.803  32.826  46.097  1.00  0.00           C  
ATOM    660  HA  ILE    41      25.731  32.641  46.033  1.00  0.00           H  
ATOM    661  CB  ILE    41      27.050  33.337  47.541  1.00  0.00           C  
ATOM    662  HB  ILE    41      28.095  33.584  47.726  1.00  0.00           H  
ATOM    663  CG2 ILE    41      26.198  34.582  47.661  1.00  0.00           C  
ATOM    664 HG21 ILE    41      25.141  34.369  47.504  1.00  0.00           H  
ATOM    665 HG22 ILE    41      26.438  35.115  48.582  1.00  0.00           H  
ATOM    666 HG23 ILE    41      26.595  35.274  46.918  1.00  0.00           H  
ATOM    667  CG1 ILE    41      26.660  32.351  48.649  1.00  0.00           C  
ATOM    668 HG12 ILE    41      27.231  31.428  48.552  1.00  0.00           H  
ATOM    669 HG13 ILE    41      25.587  32.157  48.628  1.00  0.00           H  
ATOM    670  CD1 ILE    41      26.928  32.880  50.034  1.00  0.00           C  
ATOM    671 HD11 ILE    41      26.559  33.895  50.182  1.00  0.00           H  
ATOM    672 HD12 ILE    41      26.400  32.294  50.786  1.00  0.00           H  
ATOM    673 HD13 ILE    41      28.006  32.968  50.165  1.00  0.00           H  
ATOM    674  C   ILE    41      27.345  33.811  45.031  1.00  0.00           C  
ATOM    675  O   ILE    41      28.535  34.054  44.973  1.00  0.00           O  
ATOM    676  N   GLN    42      26.400  34.404  44.263  1.00  0.00           N  
ATOM    677  H   GLN    42      25.417  34.311  44.476  1.00  0.00           H  
ATOM    678  CA  GLN    42      26.567  35.314  43.162  1.00  0.00           C  
ATOM    679  HA  GLN    42      27.510  35.058  42.678  1.00  0.00           H  
ATOM    680  CB  GLN    42      25.409  35.218  42.141  1.00  0.00           C  
ATOM    681  HB2 GLN    42      25.769  35.700  41.232  1.00  0.00           H  
ATOM    682  HB3 GLN    42      24.484  35.679  42.489  1.00  0.00           H  
ATOM    683  CG  GLN    42      24.997  33.776  41.823  1.00  0.00           C  
ATOM    684  HG2 GLN    42      24.106  33.599  42.425  1.00  0.00           H  
ATOM    685  HG3 GLN    42      25.762  33.057  42.116  1.00  0.00           H  
ATOM    686  CD  GLN    42      24.614  33.600  40.339  1.00  0.00           C  
ATOM    687  OE1 GLN    42      25.198  34.073  39.445  1.00  0.00           O  
ATOM    688  NE2 GLN    42      23.565  32.782  40.084  1.00  0.00           N  
ATOM    689 HE21 GLN    42      23.021  32.414  40.851  1.00  0.00           H  
ATOM    690 HE22 GLN    42      23.206  32.746  39.140  1.00  0.00           H  
ATOM    691  C   GLN    42      26.666  36.793  43.630  1.00  0.00           C  
ATOM    692  O   GLN    42      26.131  37.352  44.620  1.00  0.00           O  
ATOM    693  N   LEU    43      27.485  37.474  42.777  1.00  0.00           N  
ATOM    694  H   LEU    43      27.959  36.968  42.042  1.00  0.00           H  
ATOM    695  CA  LEU    43      27.695  38.947  42.801  1.00  0.00           C  
ATOM    696  HA  LEU    43      26.878  39.387  43.373  1.00  0.00           H  
ATOM    697  CB  LEU    43      29.031  39.331  43.451  1.00  0.00           C  
ATOM    698  HB2 LEU    43      29.271  40.369  43.217  1.00  0.00           H  
ATOM    699  HB3 LEU    43      29.717  38.554  43.113  1.00  0.00           H  
ATOM    700  CG  LEU    43      29.067  39.279  45.008  1.00  0.00           C  
ATOM    701  HG  LEU    43      29.089  38.215  45.243  1.00  0.00           H  
ATOM    702  CD1 LEU    43      30.361  39.817  45.476  1.00  0.00           C  
ATOM    703 HD11 LEU    43      30.657  40.840  45.242  1.00  0.00           H  
ATOM    704 HD12 LEU    43      30.424  39.656  46.552  1.00  0.00           H  
ATOM    705 HD13 LEU    43      31.193  39.177  45.184  1.00  0.00           H  
ATOM    706  CD2 LEU    43      27.968  40.078  45.666  1.00  0.00           C  
ATOM    707 HD21 LEU    43      28.003  41.119  45.342  1.00  0.00           H  
ATOM    708 HD22 LEU    43      26.995  39.622  45.480  1.00  0.00           H  
ATOM    709 HD23 LEU    43      28.079  40.094  46.750  1.00  0.00           H  
ATOM    710  C   LEU    43      27.601  39.472  41.383  1.00  0.00           C  
ATOM    711  O   LEU    43      27.884  38.780  40.441  1.00  0.00           O  
ATOM    712  N   PRO    44      27.256  40.766  41.177  1.00  0.00           N  
ATOM    713  CD  PRO    44      26.773  41.750  42.161  1.00  0.00           C  
ATOM    714  HD2 PRO    44      27.432  41.653  43.024  1.00  0.00           H  
ATOM    715  HD3 PRO    44      25.751  41.461  42.404  1.00  0.00           H  
ATOM    716  CG  PRO    44      26.892  43.091  41.539  1.00  0.00           C  
ATOM    717  HG2 PRO    44      26.182  43.772  42.008  1.00  0.00           H  
ATOM    718  HG3 PRO    44      27.930  43.418  41.584  1.00  0.00           H  
ATOM    719  CB  PRO    44      26.635  42.787  40.066  1.00  0.00           C  
ATOM    720  HB2 PRO    44      25.549  42.710  40.010  1.00  0.00           H  
ATOM    721  HB3 PRO    44      27.057  43.635  39.527  1.00  0.00           H  
ATOM    722  CA  PRO    44      27.245  41.334  39.833  1.00  0.00           C  
ATOM    723  HA  PRO    44      26.647  40.762  39.123  1.00  0.00           H  
ATOM    724  C   PRO    44      28.638  41.557  39.283  1.00  0.00           C  
ATOM    725  O   PRO    44      29.637  41.691  39.981  1.00  0.00           O  
ATOM    726  N   ASN    45      28.654  41.784  37.983  1.00  0.00           N  
ATOM    727  H   ASN    45      27.730  41.840  37.579  1.00  0.00           H  
ATOM    728  CA  ASN    45      29.844  41.811  37.172  1.00  0.00           C  
ATOM    729  HA  ASN    45      29.592  41.655  36.124  1.00  0.00           H  
ATOM    730  CB  ASN    45      30.621  43.208  37.279  1.00  0.00           C  
ATOM    731  HB2 ASN    45      31.506  43.158  36.645  1.00  0.00           H  
ATOM    732  HB3 ASN    45      30.985  43.380  38.292  1.00  0.00           H  
ATOM    733  CG  ASN    45      29.934  44.476  36.875  1.00  0.00           C  
ATOM    734  OD1 ASN    45      28.958  44.447  36.162  1.00  0.00           O  
ATOM    735  ND2 ASN    45      30.236  45.693  37.241  1.00  0.00           N  
ATOM    736 HD21 ASN    45      31.043  45.868  37.821  1.00  0.00           H  
ATOM    737 HD22 ASN    45      29.718  46.489  36.897  1.00  0.00           H  
ATOM    738  C   ASN    45      30.852  40.603  37.497  1.00  0.00           C  
ATOM    739  O   ASN    45      32.037  40.803  37.641  1.00  0.00           O  
ATOM    740  N   ASP    46      30.321  39.400  37.503  1.00  0.00           N  
ATOM    741  H   ASP    46      29.377  39.269  37.170  1.00  0.00           H  
ATOM    742  CA  ASP    46      31.160  38.192  37.528  1.00  0.00           C  
ATOM    743  HA  ASP    46      31.923  38.389  38.281  1.00  0.00           H  
ATOM    744  CB  ASP    46      30.287  37.013  38.083  1.00  0.00           C  
ATOM    745  HB2 ASP    46      30.134  37.252  39.135  1.00  0.00           H  
ATOM    746  HB3 ASP    46      30.865  36.093  38.174  1.00  0.00           H  
ATOM    747  CG  ASP    46      28.904  36.876  37.359  1.00  0.00           C  
ATOM    748  OD1 ASP    46      28.292  35.880  37.655  1.00  0.00           O  
ATOM    749  OD2 ASP    46      28.494  37.735  36.463  1.00  0.00           O  
ATOM    750  C   ASP    46      31.714  37.796  36.088  1.00  0.00           C  
ATOM    751  O   ASP    46      31.924  36.637  35.878  1.00  0.00           O  
ATOM    752  N   ASN    47      31.816  38.680  35.054  1.00  0.00           N  
ATOM    753  H   ASN    47      31.600  39.628  35.327  1.00  0.00           H  
ATOM    754  CA  ASN    47      32.072  38.296  33.672  1.00  0.00           C  
ATOM    755  HA  ASN    47      31.289  37.628  33.314  1.00  0.00           H  
ATOM    756  CB  ASN    47      31.962  39.545  32.760  1.00  0.00           C  
ATOM    757  HB2 ASN    47      32.052  39.352  31.691  1.00  0.00           H  
ATOM    758  HB3 ASN    47      32.778  40.192  33.080  1.00  0.00           H  
ATOM    759  CG  ASN    47      30.644  40.256  32.988  1.00  0.00           C  
ATOM    760  OD1 ASN    47      30.478  40.979  33.970  1.00  0.00           O  
ATOM    761  ND2 ASN    47      29.624  40.323  32.154  1.00  0.00           N  
ATOM    762 HD21 ASN    47      28.835  40.917  32.368  1.00  0.00           H  
ATOM    763 HD22 ASN    47      29.640  39.717  31.346  1.00  0.00           H  
ATOM    764  C   ASN    47      33.380  37.516  33.369  1.00  0.00           C  
ATOM    765  O   ASN    47      33.595  37.073  32.239  1.00  0.00           O  
ATOM    766  N   LYS    48      34.275  37.429  34.317  1.00  0.00           N  
ATOM    767  H   LYS    48      34.030  37.877  35.188  1.00  0.00           H  
ATOM    768  CA  LYS    48      35.418  36.457  34.263  1.00  0.00           C  
ATOM    769  HA  LYS    48      35.520  36.017  33.271  1.00  0.00           H  
ATOM    770  CB  LYS    48      36.652  37.274  34.529  1.00  0.00           C  
ATOM    771  HB2 LYS    48      36.732  37.611  35.563  1.00  0.00           H  
ATOM    772  HB3 LYS    48      36.629  38.209  33.969  1.00  0.00           H  
ATOM    773  CG  LYS    48      37.980  36.554  34.101  1.00  0.00           C  
ATOM    774  HG2 LYS    48      37.945  35.553  34.529  1.00  0.00           H  
ATOM    775  HG3 LYS    48      38.836  37.111  34.482  1.00  0.00           H  
ATOM    776  CD  LYS    48      38.061  36.510  32.551  1.00  0.00           C  
ATOM    777  HD2 LYS    48      37.188  36.027  32.111  1.00  0.00           H  
ATOM    778  HD3 LYS    48      38.845  35.824  32.229  1.00  0.00           H  
ATOM    779  CE  LYS    48      38.371  37.939  31.897  1.00  0.00           C  
ATOM    780  HE2 LYS    48      39.459  37.899  31.955  1.00  0.00           H  
ATOM    781  HE3 LYS    48      37.897  38.781  32.401  1.00  0.00           H  
ATOM    782  NZ  LYS    48      37.984  37.947  30.485  1.00  0.00           N  
ATOM    783  HZ1 LYS    48      36.990  37.960  30.307  1.00  0.00           H  
ATOM    784  HZ2 LYS    48      38.430  38.784  30.136  1.00  0.00           H  
ATOM    785  HZ3 LYS    48      38.365  37.165  29.972  1.00  0.00           H  
ATOM    786  C   LYS    48      35.298  35.303  35.245  1.00  0.00           C  
ATOM    787  O   LYS    48      35.428  34.128  34.802  1.00  0.00           O  
ATOM    788  N   LEU    49      34.807  35.525  36.477  1.00  0.00           N  
ATOM    789  H   LEU    49      34.590  36.469  36.764  1.00  0.00           H  
ATOM    790  CA  LEU    49      34.474  34.537  37.430  1.00  0.00           C  
ATOM    791  HA  LEU    49      35.363  33.964  37.695  1.00  0.00           H  
ATOM    792  CB  LEU    49      34.097  35.205  38.728  1.00  0.00           C  
ATOM    793  HB2 LEU    49      33.443  36.056  38.538  1.00  0.00           H  
ATOM    794  HB3 LEU    49      34.968  35.723  39.129  1.00  0.00           H  
ATOM    795  CG  LEU    49      33.469  34.247  39.795  1.00  0.00           C  
ATOM    796  HG  LEU    49      32.657  33.732  39.282  1.00  0.00           H  
ATOM    797  CD1 LEU    49      34.577  33.278  40.232  1.00  0.00           C  
ATOM    798 HD11 LEU    49      34.309  32.614  41.053  1.00  0.00           H  
ATOM    799 HD12 LEU    49      35.068  32.755  39.412  1.00  0.00           H  
ATOM    800 HD13 LEU    49      35.329  33.875  40.748  1.00  0.00           H  
ATOM    801  CD2 LEU    49      32.851  34.951  41.007  1.00  0.00           C  
ATOM    802 HD21 LEU    49      33.607  35.010  41.790  1.00  0.00           H  
ATOM    803 HD22 LEU    49      32.576  35.999  40.892  1.00  0.00           H  
ATOM    804 HD23 LEU    49      32.025  34.308  41.311  1.00  0.00           H  
ATOM    805  C   LEU    49      33.449  33.484  36.951  1.00  0.00           C  
ATOM    806  O   LEU    49      33.797  32.278  37.001  1.00  0.00           O  
ATOM    807  N   SER    50      32.371  33.921  36.304  1.00  0.00           N  
ATOM    808  H   SER    50      32.101  34.888  36.414  1.00  0.00           H  
ATOM    809  CA  SER    50      31.350  33.006  35.812  1.00  0.00           C  
ATOM    810  HA  SER    50      31.109  32.270  36.578  1.00  0.00           H  
ATOM    811  CB  SER    50      30.101  33.780  35.500  1.00  0.00           C  
ATOM    812  HB2 SER    50      29.745  34.209  36.436  1.00  0.00           H  
ATOM    813  HB3 SER    50      29.277  33.196  35.090  1.00  0.00           H  
ATOM    814  OG  SER    50      30.373  34.754  34.471  1.00  0.00           O  
ATOM    815  HG  SER    50      30.655  35.556  34.915  1.00  0.00           H  
ATOM    816  C   SER    50      31.831  32.279  34.585  1.00  0.00           C  
ATOM    817  O   SER    50      31.453  31.145  34.335  1.00  0.00           O  
ATOM    818  N   SER    51      32.636  32.946  33.690  1.00  0.00           N  
ATOM    819  H   SER    51      32.946  33.884  33.899  1.00  0.00           H  
ATOM    820  CA  SER    51      33.258  32.228  32.599  1.00  0.00           C  
ATOM    821  HA  SER    51      32.460  31.758  32.022  1.00  0.00           H  
ATOM    822  CB  SER    51      34.046  33.128  31.668  1.00  0.00           C  
ATOM    823  HB2 SER    51      34.769  33.686  32.262  1.00  0.00           H  
ATOM    824  HB3 SER    51      33.221  33.719  31.270  1.00  0.00           H  
ATOM    825  OG  SER    51      34.456  32.500  30.538  1.00  0.00           O  
ATOM    826  HG  SER    51      35.322  32.143  30.746  1.00  0.00           H  
ATOM    827  C   SER    51      34.079  31.088  33.257  1.00  0.00           C  
ATOM    828  O   SER    51      33.963  29.964  32.864  1.00  0.00           O  
ATOM    829  N   TYR    52      35.027  31.397  34.164  1.00  0.00           N  
ATOM    830  H   TYR    52      35.017  32.385  34.372  1.00  0.00           H  
ATOM    831  CA  TYR    52      35.808  30.398  34.879  1.00  0.00           C  
ATOM    832  HA  TYR    52      36.405  29.893  34.119  1.00  0.00           H  
ATOM    833  CB  TYR    52      36.727  31.120  35.872  1.00  0.00           C  
ATOM    834  HB2 TYR    52      36.186  31.721  36.603  1.00  0.00           H  
ATOM    835  HB3 TYR    52      37.410  31.779  35.336  1.00  0.00           H  
ATOM    836  CG  TYR    52      37.621  30.108  36.640  1.00  0.00           C  
ATOM    837  CD1 TYR    52      38.485  29.184  35.963  1.00  0.00           C  
ATOM    838  HD1 TYR    52      38.462  29.105  34.886  1.00  0.00           H  
ATOM    839  CE1 TYR    52      39.338  28.383  36.715  1.00  0.00           C  
ATOM    840  HE1 TYR    52      40.054  27.743  36.222  1.00  0.00           H  
ATOM    841  CZ  TYR    52      39.288  28.348  38.127  1.00  0.00           C  
ATOM    842  OH  TYR    52      40.037  27.428  38.872  1.00  0.00           O  
ATOM    843  HH  TYR    52      40.542  26.842  38.304  1.00  0.00           H  
ATOM    844  CE2 TYR    52      38.417  29.196  38.758  1.00  0.00           C  
ATOM    845  HE2 TYR    52      38.407  29.270  39.835  1.00  0.00           H  
ATOM    846  CD2 TYR    52      37.638  30.124  38.042  1.00  0.00           C  
ATOM    847  HD2 TYR    52      37.088  30.850  38.623  1.00  0.00           H  
ATOM    848  C   TYR    52      35.011  29.212  35.526  1.00  0.00           C  
ATOM    849  O   TYR    52      35.302  28.062  35.201  1.00  0.00           O  
ATOM    850  N   ILE    53      33.968  29.503  36.278  1.00  0.00           N  
ATOM    851  H   ILE    53      33.882  30.496  36.444  1.00  0.00           H  
ATOM    852  CA  ILE    53      33.003  28.512  36.740  1.00  0.00           C  
ATOM    853  HA  ILE    53      33.454  27.902  37.523  1.00  0.00           H  
ATOM    854  CB  ILE    53      31.816  29.291  37.481  1.00  0.00           C  
ATOM    855  HB  ILE    53      31.485  30.099  36.830  1.00  0.00           H  
ATOM    856  CG2 ILE    53      30.657  28.360  37.716  1.00  0.00           C  
ATOM    857 HG21 ILE    53      30.943  27.578  38.419  1.00  0.00           H  
ATOM    858 HG22 ILE    53      29.857  28.991  38.102  1.00  0.00           H  
ATOM    859 HG23 ILE    53      30.284  27.900  36.800  1.00  0.00           H  
ATOM    860  CG1 ILE    53      32.296  29.841  38.829  1.00  0.00           C  
ATOM    861 HG12 ILE    53      33.324  30.191  38.731  1.00  0.00           H  
ATOM    862 HG13 ILE    53      32.336  28.988  39.506  1.00  0.00           H  
ATOM    863  CD1 ILE    53      31.445  31.000  39.359  1.00  0.00           C  
ATOM    864 HD11 ILE    53      31.717  31.901  38.809  1.00  0.00           H  
ATOM    865 HD12 ILE    53      30.371  30.842  39.450  1.00  0.00           H  
ATOM    866 HD13 ILE    53      31.783  31.125  40.388  1.00  0.00           H  
ATOM    867  C   ILE    53      32.552  27.592  35.543  1.00  0.00           C  
ATOM    868  O   ILE    53      32.574  26.362  35.664  1.00  0.00           O  
ATOM    869  N   LYS    54      32.149  28.133  34.381  1.00  0.00           N  
ATOM    870  H   LYS    54      32.006  29.127  34.276  1.00  0.00           H  
ATOM    871  CA  LYS    54      31.778  27.398  33.199  1.00  0.00           C  
ATOM    872  HA  LYS    54      30.976  26.680  33.375  1.00  0.00           H  
ATOM    873  CB  LYS    54      31.184  28.237  32.070  1.00  0.00           C  
ATOM    874  HB2 LYS    54      30.993  27.620  31.192  1.00  0.00           H  
ATOM    875  HB3 LYS    54      31.842  29.005  31.662  1.00  0.00           H  
ATOM    876  CG  LYS    54      29.895  29.009  32.406  1.00  0.00           C  
ATOM    877  HG2 LYS    54      29.904  29.499  33.380  1.00  0.00           H  
ATOM    878  HG3 LYS    54      29.210  28.163  32.464  1.00  0.00           H  
ATOM    879  CD  LYS    54      29.463  29.894  31.250  1.00  0.00           C  
ATOM    880  HD2 LYS    54      29.446  29.318  30.324  1.00  0.00           H  
ATOM    881  HD3 LYS    54      30.109  30.771  31.275  1.00  0.00           H  
ATOM    882  CE  LYS    54      28.071  30.410  31.508  1.00  0.00           C  
ATOM    883  HE2 LYS    54      27.961  31.271  30.848  1.00  0.00           H  
ATOM    884  HE3 LYS    54      27.987  30.800  32.523  1.00  0.00           H  
ATOM    885  NZ  LYS    54      27.039  29.347  31.299  1.00  0.00           N  
ATOM    886  HZ1 LYS    54      27.272  28.526  31.839  1.00  0.00           H  
ATOM    887  HZ2 LYS    54      26.180  29.734  31.663  1.00  0.00           H  
ATOM    888  HZ3 LYS    54      27.057  29.033  30.339  1.00  0.00           H  
ATOM    889  C   LYS    54      32.957  26.567  32.627  1.00  0.00           C  
ATOM    890  O   LYS    54      32.747  25.432  32.215  1.00  0.00           O  
ATOM    891  N   SER    55      34.149  27.130  32.501  1.00  0.00           N  
ATOM    892  H   SER    55      34.293  28.076  32.825  1.00  0.00           H  
ATOM    893  CA  SER    55      35.330  26.368  31.987  1.00  0.00           C  
ATOM    894  HA  SER    55      35.140  26.046  30.963  1.00  0.00           H  
ATOM    895  CB  SER    55      36.618  27.162  31.953  1.00  0.00           C  
ATOM    896  HB2 SER    55      37.385  26.490  31.568  1.00  0.00           H  
ATOM    897  HB3 SER    55      36.801  27.529  32.963  1.00  0.00           H  
ATOM    898  OG  SER    55      36.479  28.301  31.087  1.00  0.00           O  
ATOM    899  HG  SER    55      36.792  29.130  31.458  1.00  0.00           H  
ATOM    900  C   SER    55      35.701  25.149  32.837  1.00  0.00           C  
ATOM    901  O   SER    55      36.090  24.059  32.291  1.00  0.00           O  
ATOM    902  N   VAL    56      35.661  25.252  34.178  1.00  0.00           N  
ATOM    903  H   VAL    56      35.256  26.104  34.539  1.00  0.00           H  
ATOM    904  CA  VAL    56      35.788  24.109  35.085  1.00  0.00           C  
ATOM    905  HA  VAL    56      36.617  23.495  34.732  1.00  0.00           H  
ATOM    906  CB  VAL    56      36.180  24.428  36.569  1.00  0.00           C  
ATOM    907  HB  VAL    56      35.305  24.837  37.075  1.00  0.00           H  
ATOM    908  CG1 VAL    56      36.821  23.217  37.322  1.00  0.00           C  
ATOM    909 HG11 VAL    56      37.785  22.958  36.885  1.00  0.00           H  
ATOM    910 HG12 VAL    56      37.085  23.429  38.358  1.00  0.00           H  
ATOM    911 HG13 VAL    56      36.098  22.403  37.273  1.00  0.00           H  
ATOM    912  CG2 VAL    56      37.232  25.566  36.664  1.00  0.00           C  
ATOM    913 HG21 VAL    56      36.908  26.581  36.434  1.00  0.00           H  
ATOM    914 HG22 VAL    56      37.693  25.641  37.649  1.00  0.00           H  
ATOM    915 HG23 VAL    56      38.035  25.274  35.988  1.00  0.00           H  
ATOM    916  C   VAL    56      34.548  23.206  35.052  1.00  0.00           C  
ATOM    917  O   VAL    56      34.684  22.007  35.266  1.00  0.00           O  
ATOM    918  N   SER    57      33.338  23.605  34.711  1.00  0.00           N  
ATOM    919  H   SER    57      33.299  24.583  34.464  1.00  0.00           H  
ATOM    920  CA  SER    57      32.121  22.727  34.766  1.00  0.00           C  
ATOM    921  HA  SER    57      32.133  22.019  35.595  1.00  0.00           H  
ATOM    922  CB  SER    57      30.850  23.625  34.833  1.00  0.00           C  
ATOM    923  HB2 SER    57      29.998  22.951  34.747  1.00  0.00           H  
ATOM    924  HB3 SER    57      30.859  24.423  34.090  1.00  0.00           H  
ATOM    925  OG  SER    57      30.851  24.216  36.148  1.00  0.00           O  
ATOM    926  HG  SER    57      31.635  24.755  36.282  1.00  0.00           H  
ATOM    927  C   SER    57      32.011  21.728  33.612  1.00  0.00           C  
ATOM    928  O   SER    57      31.093  20.975  33.649  1.00  0.00           O  
ATOM    929  N   ASN    58      33.094  21.606  32.852  1.00  0.00           N  
ATOM    930  H   ASN    58      33.748  22.371  32.930  1.00  0.00           H  
ATOM    931  CA  ASN    58      33.420  20.598  31.913  1.00  0.00           C  
ATOM    932  HA  ASN    58      32.515  20.159  31.494  1.00  0.00           H  
ATOM    933  CB  ASN    58      34.069  21.334  30.738  1.00  0.00           C  
ATOM    934  HB2 ASN    58      35.078  21.611  31.044  1.00  0.00           H  
ATOM    935  HB3 ASN    58      33.546  22.245  30.446  1.00  0.00           H  
ATOM    936  CG  ASN    58      34.244  20.482  29.474  1.00  0.00           C  
ATOM    937  OD1 ASN    58      35.196  20.670  28.752  1.00  0.00           O  
ATOM    938  ND2 ASN    58      33.360  19.595  29.133  1.00  0.00           N  
ATOM    939 HD21 ASN    58      32.502  19.512  29.660  1.00  0.00           H  
ATOM    940 HD22 ASN    58      33.485  18.970  28.350  1.00  0.00           H  
ATOM    941  C   ASN    58      34.252  19.381  32.466  1.00  0.00           C  
ATOM    942  O   ASN    58      34.508  18.455  31.709  1.00  0.00           O  
ATOM    943  N   PHE    59      34.822  19.509  33.676  1.00  0.00           N  
ATOM    944  H   PHE    59      34.660  20.384  34.155  1.00  0.00           H  
ATOM    945  CA  PHE    59      35.635  18.554  34.362  1.00  0.00           C  
ATOM    946  HA  PHE    59      36.422  18.216  33.687  1.00  0.00           H  
ATOM    947  CB  PHE    59      36.305  19.441  35.553  1.00  0.00           C  
ATOM    948  HB2 PHE    59      35.497  19.887  36.133  1.00  0.00           H  
ATOM    949  HB3 PHE    59      36.879  20.249  35.099  1.00  0.00           H  
ATOM    950  CG  PHE    59      37.149  18.608  36.459  1.00  0.00           C  
ATOM    951  CD1 PHE    59      38.467  18.196  36.126  1.00  0.00           C  
ATOM    952  HD1 PHE    59      38.875  18.371  35.141  1.00  0.00           H  
ATOM    953  CE1 PHE    59      39.063  17.231  36.969  1.00  0.00           C  
ATOM    954  HE1 PHE    59      40.092  17.030  36.710  1.00  0.00           H  
ATOM    955  CZ  PHE    59      38.524  16.821  38.154  1.00  0.00           C  
ATOM    956  HZ  PHE    59      39.153  16.206  38.782  1.00  0.00           H  
ATOM    957  CE2 PHE    59      37.293  17.286  38.451  1.00  0.00           C  
ATOM    958  HE2 PHE    59      36.804  16.850  39.311  1.00  0.00           H  
ATOM    959  CD2 PHE    59      36.574  18.096  37.607  1.00  0.00           C  
ATOM    960  HD2 PHE    59      35.562  18.315  37.914  1.00  0.00           H  
ATOM    961  C   PHE    59      34.653  17.494  34.885  1.00  0.00           C  
ATOM    962  O   PHE    59      33.454  17.705  35.021  1.00  0.00           O  
ATOM    963  N   SER    60      35.137  16.313  35.264  1.00  0.00           N  
ATOM    964  H   SER    60      36.121  16.173  35.082  1.00  0.00           H  
ATOM    965  CA  SER    60      34.372  15.184  35.904  1.00  0.00           C  
ATOM    966  HA  SER    60      33.676  14.786  35.166  1.00  0.00           H  
ATOM    967  CB  SER    60      35.326  14.096  36.255  1.00  0.00           C  
ATOM    968  HB2 SER    60      34.785  13.233  36.644  1.00  0.00           H  
ATOM    969  HB3 SER    60      35.948  14.467  37.070  1.00  0.00           H  
ATOM    970  OG  SER    60      36.154  13.724  35.104  1.00  0.00           O  
ATOM    971  HG  SER    60      35.874  12.855  34.806  1.00  0.00           H  
ATOM    972  C   SER    60      33.375  15.482  37.119  1.00  0.00           C  
ATOM    973  O   SER    60      33.583  16.453  37.789  1.00  0.00           O  
ATOM    974  N   SER    61      32.329  14.754  37.348  1.00  0.00           N  
ATOM    975  H   SER    61      32.147  14.002  36.698  1.00  0.00           H  
ATOM    976  CA  SER    61      31.376  14.837  38.408  1.00  0.00           C  
ATOM    977  HA  SER    61      31.003  15.861  38.413  1.00  0.00           H  
ATOM    978  CB  SER    61      30.130  14.024  37.950  1.00  0.00           C  
ATOM    979  HB2 SER    61      29.310  14.141  38.659  1.00  0.00           H  
ATOM    980  HB3 SER    61      30.401  12.971  38.022  1.00  0.00           H  
ATOM    981  OG  SER    61      29.640  14.315  36.657  1.00  0.00           O  
ATOM    982  HG  SER    61      29.401  15.244  36.662  1.00  0.00           H  
ATOM    983  C   SER    61      31.844  14.406  39.809  1.00  0.00           C  
ATOM    984  O   SER    61      30.995  14.078  40.672  1.00  0.00           O  
ATOM    985  N   ASN    62      33.123  14.372  40.085  1.00  0.00           N  
ATOM    986  H   ASN    62      33.753  14.408  39.297  1.00  0.00           H  
ATOM    987  CA  ASN    62      33.723  14.423  41.436  1.00  0.00           C  
ATOM    988  HA  ASN    62      33.049  14.005  42.183  1.00  0.00           H  
ATOM    989  CB  ASN    62      35.052  13.655  41.383  1.00  0.00           C  
ATOM    990  HB2 ASN    62      35.860  13.934  42.060  1.00  0.00           H  
ATOM    991  HB3 ASN    62      35.413  13.651  40.355  1.00  0.00           H  
ATOM    992  CG  ASN    62      34.709  12.133  41.536  1.00  0.00           C  
ATOM    993  OD1 ASN    62      34.460  11.500  40.569  1.00  0.00           O  
ATOM    994  ND2 ASN    62      34.865  11.466  42.647  1.00  0.00           N  
ATOM    995 HD21 ASN    62      35.345  11.943  43.396  1.00  0.00           H  
ATOM    996 HD22 ASN    62      34.818  10.469  42.487  1.00  0.00           H  
ATOM    997  C   ASN    62      33.972  15.867  41.880  1.00  0.00           C  
ATOM    998  O   ASN    62      34.284  16.113  43.045  1.00  0.00           O  
ATOM    999  N   LEU    63      33.694  16.874  41.027  1.00  0.00           N  
ATOM   1000  H   LEU    63      33.642  16.663  40.040  1.00  0.00           H  
ATOM   1001  CA  LEU    63      33.628  18.268  41.353  1.00  0.00           C  
ATOM   1002  HA  LEU    63      33.388  18.404  42.407  1.00  0.00           H  
ATOM   1003  CB  LEU    63      35.053  18.815  41.070  1.00  0.00           C  
ATOM   1004  HB2 LEU    63      35.397  18.698  40.042  1.00  0.00           H  
ATOM   1005  HB3 LEU    63      35.674  18.253  41.767  1.00  0.00           H  
ATOM   1006  CG  LEU    63      35.292  20.281  41.364  1.00  0.00           C  
ATOM   1007  HG  LEU    63      34.710  20.850  40.639  1.00  0.00           H  
ATOM   1008  CD1 LEU    63      34.875  20.665  42.747  1.00  0.00           C  
ATOM   1009 HD11 LEU    63      34.965  21.750  42.789  1.00  0.00           H  
ATOM   1010 HD12 LEU    63      33.810  20.558  42.954  1.00  0.00           H  
ATOM   1011 HD13 LEU    63      35.617  20.292  43.453  1.00  0.00           H  
ATOM   1012  CD2 LEU    63      36.751  20.718  41.151  1.00  0.00           C  
ATOM   1013 HD21 LEU    63      37.440  20.165  41.790  1.00  0.00           H  
ATOM   1014 HD22 LEU    63      37.057  20.710  40.105  1.00  0.00           H  
ATOM   1015 HD23 LEU    63      36.749  21.759  41.472  1.00  0.00           H  
ATOM   1016  C   LEU    63      32.524  18.910  40.493  1.00  0.00           C  
ATOM   1017  O   LEU    63      32.701  19.467  39.465  1.00  0.00           O  
ATOM   1018  N   LYS    64      31.375  18.994  41.118  1.00  0.00           N  
ATOM   1019  H   LYS    64      31.471  18.662  42.067  1.00  0.00           H  
ATOM   1020  CA  LYS    64      30.053  19.609  40.763  1.00  0.00           C  
ATOM   1021  HA  LYS    64      30.026  19.636  39.674  1.00  0.00           H  
ATOM   1022  CB  LYS    64      28.907  18.683  41.215  1.00  0.00           C  
ATOM   1023  HB2 LYS    64      27.881  19.018  41.061  1.00  0.00           H  
ATOM   1024  HB3 LYS    64      28.977  18.624  42.301  1.00  0.00           H  
ATOM   1025  CG  LYS    64      28.960  17.273  40.694  1.00  0.00           C  
ATOM   1026  HG2 LYS    64      29.953  16.877  40.482  1.00  0.00           H  
ATOM   1027  HG3 LYS    64      28.463  17.337  39.726  1.00  0.00           H  
ATOM   1028  CD  LYS    64      28.223  16.288  41.594  1.00  0.00           C  
ATOM   1029  HD2 LYS    64      28.272  15.313  41.110  1.00  0.00           H  
ATOM   1030  HD3 LYS    64      27.166  16.550  41.656  1.00  0.00           H  
ATOM   1031  CE  LYS    64      28.781  16.083  43.030  1.00  0.00           C  
ATOM   1032  HE2 LYS    64      28.944  17.063  43.477  1.00  0.00           H  
ATOM   1033  HE3 LYS    64      29.794  15.696  42.926  1.00  0.00           H  
ATOM   1034  NZ  LYS    64      27.885  15.176  43.840  1.00  0.00           N  
ATOM   1035  HZ1 LYS    64      27.966  14.243  43.461  1.00  0.00           H  
ATOM   1036  HZ2 LYS    64      28.160  15.131  44.811  1.00  0.00           H  
ATOM   1037  HZ3 LYS    64      26.933  15.511  43.801  1.00  0.00           H  
ATOM   1038  C   LYS    64      29.921  21.100  41.139  1.00  0.00           C  
ATOM   1039  O   LYS    64      30.402  21.596  42.199  1.00  0.00           O  
ATOM   1040  N   PHE    65      29.294  21.903  40.389  1.00  0.00           N  
ATOM   1041  H   PHE    65      28.815  21.583  39.560  1.00  0.00           H  
ATOM   1042  CA  PHE    65      29.159  23.344  40.695  1.00  0.00           C  
ATOM   1043  HA  PHE    65      29.433  23.516  41.736  1.00  0.00           H  
ATOM   1044  CB  PHE    65      29.879  24.239  39.661  1.00  0.00           C  
ATOM   1045  HB2 PHE    65      29.724  25.287  39.914  1.00  0.00           H  
ATOM   1046  HB3 PHE    65      29.447  24.071  38.675  1.00  0.00           H  
ATOM   1047  CG  PHE    65      31.371  23.936  39.556  1.00  0.00           C  
ATOM   1048  CD1 PHE    65      32.229  25.011  39.955  1.00  0.00           C  
ATOM   1049  HD1 PHE    65      31.795  25.951  40.263  1.00  0.00           H  
ATOM   1050  CE1 PHE    65      33.641  24.837  39.833  1.00  0.00           C  
ATOM   1051  HE1 PHE    65      34.257  25.630  40.231  1.00  0.00           H  
ATOM   1052  CZ  PHE    65      34.165  23.709  39.285  1.00  0.00           C  
ATOM   1053  HZ  PHE    65      35.234  23.567  39.214  1.00  0.00           H  
ATOM   1054  CE2 PHE    65      33.340  22.776  38.749  1.00  0.00           C  
ATOM   1055  HE2 PHE    65      33.813  21.885  38.363  1.00  0.00           H  
ATOM   1056  CD2 PHE    65      31.958  22.855  38.887  1.00  0.00           C  
ATOM   1057  HD2 PHE    65      31.403  22.076  38.386  1.00  0.00           H  
ATOM   1058  C   PHE    65      27.704  23.656  40.559  1.00  0.00           C  
ATOM   1059  O   PHE    65      27.115  23.370  39.526  1.00  0.00           O  
ATOM   1060  N   ILE    66      27.088  24.323  41.566  1.00  0.00           N  
ATOM   1061  H   ILE    66      27.613  24.498  42.411  1.00  0.00           H  
ATOM   1062  CA  ILE    66      25.754  25.008  41.453  1.00  0.00           C  
ATOM   1063  HA  ILE    66      25.430  24.843  40.426  1.00  0.00           H  
ATOM   1064  CB  ILE    66      24.823  24.376  42.492  1.00  0.00           C  
ATOM   1065  HB  ILE    66      25.240  24.515  43.489  1.00  0.00           H  
ATOM   1066  CG2 ILE    66      23.474  25.117  42.463  1.00  0.00           C  
ATOM   1067 HG21 ILE    66      23.018  25.169  41.474  1.00  0.00           H  
ATOM   1068 HG22 ILE    66      22.755  24.574  43.077  1.00  0.00           H  
ATOM   1069 HG23 ILE    66      23.399  26.075  42.978  1.00  0.00           H  
ATOM   1070  CG1 ILE    66      24.534  22.869  42.343  1.00  0.00           C  
ATOM   1071 HG12 ILE    66      25.485  22.373  42.149  1.00  0.00           H  
ATOM   1072 HG13 ILE    66      23.809  22.766  41.536  1.00  0.00           H  
ATOM   1073  CD1 ILE    66      23.884  22.171  43.588  1.00  0.00           C  
ATOM   1074 HD11 ILE    66      23.994  21.095  43.451  1.00  0.00           H  
ATOM   1075 HD12 ILE    66      24.514  22.548  44.394  1.00  0.00           H  
ATOM   1076 HD13 ILE    66      22.868  22.495  43.813  1.00  0.00           H  
ATOM   1077  C   ILE    66      25.823  26.507  41.660  1.00  0.00           C  
ATOM   1078  O   ILE    66      26.740  26.930  42.447  1.00  0.00           O  
ATOM   1079  N   GLN    67      25.110  27.346  40.899  1.00  0.00           N  
ATOM   1080  H   GLN    67      24.388  26.916  40.338  1.00  0.00           H  
ATOM   1081  CA  GLN    67      25.003  28.767  41.044  1.00  0.00           C  
ATOM   1082  HA  GLN    67      25.772  29.171  41.702  1.00  0.00           H  
ATOM   1083  CB  GLN    67      25.226  29.467  39.703  1.00  0.00           C  
ATOM   1084  HB2 GLN    67      25.070  30.546  39.706  1.00  0.00           H  
ATOM   1085  HB3 GLN    67      24.431  29.307  38.975  1.00  0.00           H  
ATOM   1086  CG  GLN    67      26.627  29.211  39.133  1.00  0.00           C  
ATOM   1087  HG2 GLN    67      26.908  28.158  39.143  1.00  0.00           H  
ATOM   1088  HG3 GLN    67      27.368  29.732  39.740  1.00  0.00           H  
ATOM   1089  CD  GLN    67      26.770  29.628  37.666  1.00  0.00           C  
ATOM   1090  OE1 GLN    67      26.296  28.930  36.749  1.00  0.00           O  
ATOM   1091  NE2 GLN    67      27.341  30.769  37.367  1.00  0.00           N  
ATOM   1092 HE21 GLN    67      27.335  31.012  36.387  1.00  0.00           H  
ATOM   1093 HE22 GLN    67      27.494  31.484  38.064  1.00  0.00           H  
ATOM   1094  C   GLN    67      23.645  29.117  41.798  1.00  0.00           C  
ATOM   1095  O   GLN    67      22.490  28.908  41.279  1.00  0.00           O  
ATOM   1096  N   LEU    68      23.799  29.735  42.946  1.00  0.00           N  
ATOM   1097  H   LEU    68      24.694  29.959  43.357  1.00  0.00           H  
ATOM   1098  CA  LEU    68      22.706  30.082  43.879  1.00  0.00           C  
ATOM   1099  HA  LEU    68      22.160  29.140  43.928  1.00  0.00           H  
ATOM   1100  CB  LEU    68      23.153  30.462  45.335  1.00  0.00           C  
ATOM   1101  HB2 LEU    68      22.167  30.630  45.769  1.00  0.00           H  
ATOM   1102  HB3 LEU    68      23.844  31.303  45.273  1.00  0.00           H  
ATOM   1103  CG  LEU    68      23.951  29.297  46.051  1.00  0.00           C  
ATOM   1104  HG  LEU    68      24.666  28.840  45.368  1.00  0.00           H  
ATOM   1105  CD1 LEU    68      24.715  29.599  47.286  1.00  0.00           C  
ATOM   1106 HD11 LEU    68      25.128  28.738  47.810  1.00  0.00           H  
ATOM   1107 HD12 LEU    68      25.518  30.285  47.015  1.00  0.00           H  
ATOM   1108 HD13 LEU    68      24.097  30.145  47.998  1.00  0.00           H  
ATOM   1109  CD2 LEU    68      23.029  28.143  46.514  1.00  0.00           C  
ATOM   1110 HD21 LEU    68      22.416  27.808  45.678  1.00  0.00           H  
ATOM   1111 HD22 LEU    68      23.510  27.244  46.899  1.00  0.00           H  
ATOM   1112 HD23 LEU    68      22.378  28.591  47.265  1.00  0.00           H  
ATOM   1113  C   LEU    68      21.731  31.096  43.238  1.00  0.00           C  
ATOM   1114  O   LEU    68      22.150  32.085  42.612  1.00  0.00           O  
ATOM   1115  N   PRO    69      20.404  30.890  43.411  1.00  0.00           N  
ATOM   1116  CD  PRO    69      19.632  29.740  43.992  1.00  0.00           C  
ATOM   1117  HD2 PRO    69      19.860  29.514  45.034  1.00  0.00           H  
ATOM   1118  HD3 PRO    69      19.715  28.942  43.254  1.00  0.00           H  
ATOM   1119  CG  PRO    69      18.203  30.248  44.109  1.00  0.00           C  
ATOM   1120  HG2 PRO    69      17.514  29.412  43.987  1.00  0.00           H  
ATOM   1121  HG3 PRO    69      17.894  30.850  44.964  1.00  0.00           H  
ATOM   1122  CB  PRO    69      18.072  31.238  42.942  1.00  0.00           C  
ATOM   1123  HB2 PRO    69      17.815  30.642  42.066  1.00  0.00           H  
ATOM   1124  HB3 PRO    69      17.277  31.963  43.118  1.00  0.00           H  
ATOM   1125  CA  PRO    69      19.460  31.885  42.861  1.00  0.00           C  
ATOM   1126  HA  PRO    69      19.659  31.990  41.794  1.00  0.00           H  
ATOM   1127  C   PRO    69      19.514  33.294  43.556  1.00  0.00           C  
ATOM   1128  O   PRO    69      19.727  33.367  44.723  1.00  0.00           O  
ATOM   1129  N   GLN    70      19.444  34.411  42.776  1.00  0.00           N  
ATOM   1130  H   GLN    70      19.523  34.272  41.778  1.00  0.00           H  
ATOM   1131  CA  GLN    70      19.314  35.773  43.279  1.00  0.00           C  
ATOM   1132  HA  GLN    70      18.931  35.678  44.295  1.00  0.00           H  
ATOM   1133  CB  GLN    70      20.664  36.385  43.311  1.00  0.00           C  
ATOM   1134  HB2 GLN    70      20.931  36.644  42.287  1.00  0.00           H  
ATOM   1135  HB3 GLN    70      21.356  35.572  43.526  1.00  0.00           H  
ATOM   1136  CG  GLN    70      20.957  37.660  44.147  1.00  0.00           C  
ATOM   1137  HG2 GLN    70      20.192  37.681  44.922  1.00  0.00           H  
ATOM   1138  HG3 GLN    70      20.895  38.581  43.566  1.00  0.00           H  
ATOM   1139  CD  GLN    70      22.320  37.461  44.820  1.00  0.00           C  
ATOM   1140  OE1 GLN    70      22.438  36.801  45.873  1.00  0.00           O  
ATOM   1141  NE2 GLN    70      23.350  37.777  44.074  1.00  0.00           N  
ATOM   1142 HE21 GLN    70      23.155  38.094  43.135  1.00  0.00           H  
ATOM   1143 HE22 GLN    70      24.311  37.574  44.307  1.00  0.00           H  
ATOM   1144  C   GLN    70      18.440  36.680  42.378  1.00  0.00           C  
ATOM   1145  O   GLN    70      18.447  36.571  41.153  1.00  0.00           O  
ATOM   1146  N   ASP    71      17.732  37.578  43.072  1.00  0.00           N  
ATOM   1147  H   ASP    71      17.918  37.511  44.062  1.00  0.00           H  
ATOM   1148  CA  ASP    71      16.854  38.620  42.515  1.00  0.00           C  
ATOM   1149  HA  ASP    71      16.725  38.348  41.467  1.00  0.00           H  
ATOM   1150  CB  ASP    71      15.412  38.534  42.987  1.00  0.00           C  
ATOM   1151  HB2 ASP    71      15.042  37.522  42.823  1.00  0.00           H  
ATOM   1152  HB3 ASP    71      14.951  39.236  42.291  1.00  0.00           H  
ATOM   1153  CG  ASP    71      15.270  38.950  44.430  1.00  0.00           C  
ATOM   1154  OD1 ASP    71      15.773  38.178  45.336  1.00  0.00           O  
ATOM   1155  OD2 ASP    71      14.641  40.027  44.756  1.00  0.00           O  
ATOM   1156  C   ASP    71      17.473  40.015  42.706  1.00  0.00           C  
ATOM   1157  O   ASP    71      18.550  40.076  43.344  1.00  0.00           O  
ATOM   1158  N   GLU    72      16.862  41.067  42.148  1.00  0.00           N  
ATOM   1159  H   GLU    72      16.048  40.901  41.573  1.00  0.00           H  
ATOM   1160  CA  GLU    72      17.411  42.430  42.298  1.00  0.00           C  
ATOM   1161  HA  GLU    72      18.499  42.428  42.249  1.00  0.00           H  
ATOM   1162  CB  GLU    72      16.987  43.367  41.200  1.00  0.00           C  
ATOM   1163  HB2 GLU    72      17.749  44.146  41.185  1.00  0.00           H  
ATOM   1164  HB3 GLU    72      16.068  43.907  41.429  1.00  0.00           H  
ATOM   1165  CG  GLU    72      16.842  42.830  39.739  1.00  0.00           C  
ATOM   1166  HG2 GLU    72      16.834  43.653  39.024  1.00  0.00           H  
ATOM   1167  HG3 GLU    72      15.824  42.464  39.607  1.00  0.00           H  
ATOM   1168  CD  GLU    72      17.836  41.681  39.397  1.00  0.00           C  
ATOM   1169  OE1 GLU    72      17.484  40.692  38.738  1.00  0.00           O  
ATOM   1170  OE2 GLU    72      19.078  41.826  39.750  1.00  0.00           O  
ATOM   1171  C   GLU    72      17.209  43.083  43.649  1.00  0.00           C  
ATOM   1172  O   GLU    72      18.014  43.960  44.050  1.00  0.00           O  
ATOM   1173  N   SER    73      16.277  42.658  44.462  1.00  0.00           N  
ATOM   1174  H   SER    73      15.706  41.872  44.188  1.00  0.00           H  
ATOM   1175  CA  SER    73      16.020  43.258  45.748  1.00  0.00           C  
ATOM   1176  HA  SER    73      15.749  44.297  45.556  1.00  0.00           H  
ATOM   1177  CB  SER    73      14.795  42.733  46.441  1.00  0.00           C  
ATOM   1178  HB2 SER    73      13.868  42.837  45.878  1.00  0.00           H  
ATOM   1179  HB3 SER    73      14.684  43.385  47.307  1.00  0.00           H  
ATOM   1180  OG  SER    73      14.854  41.370  46.908  1.00  0.00           O  
ATOM   1181  HG  SER    73      14.811  40.671  46.251  1.00  0.00           H  
ATOM   1182  C   SER    73      17.177  43.130  46.716  1.00  0.00           C  
ATOM   1183  O   SER    73      17.362  43.977  47.546  1.00  0.00           O  
ATOM   1184  N   VAL    74      18.024  42.127  46.590  1.00  0.00           N  
ATOM   1185  H   VAL    74      17.772  41.583  45.777  1.00  0.00           H  
ATOM   1186  CA  VAL    74      19.235  41.665  47.288  1.00  0.00           C  
ATOM   1187  HA  VAL    74      18.860  41.677  48.311  1.00  0.00           H  
ATOM   1188  CB  VAL    74      19.669  40.272  46.815  1.00  0.00           C  
ATOM   1189  HB  VAL    74      19.996  40.325  45.777  1.00  0.00           H  
ATOM   1190  CG1 VAL    74      20.675  39.666  47.754  1.00  0.00           C  
ATOM   1191 HG11 VAL    74      21.607  40.121  47.417  1.00  0.00           H  
ATOM   1192 HG12 VAL    74      20.404  39.915  48.780  1.00  0.00           H  
ATOM   1193 HG13 VAL    74      20.795  38.590  47.628  1.00  0.00           H  
ATOM   1194  CG2 VAL    74      18.499  39.270  47.007  1.00  0.00           C  
ATOM   1195 HG21 VAL    74      18.809  38.275  46.687  1.00  0.00           H  
ATOM   1196 HG22 VAL    74      18.141  39.131  48.028  1.00  0.00           H  
ATOM   1197 HG23 VAL    74      17.680  39.559  46.348  1.00  0.00           H  
ATOM   1198  C   VAL    74      20.487  42.605  47.246  1.00  0.00           C  
ATOM   1199  O   VAL    74      21.303  42.685  48.170  1.00  0.00           O  
ATOM   1200  N   LEU    75      20.553  43.407  46.167  1.00  0.00           N  
ATOM   1201  H   LEU    75      19.777  43.388  45.521  1.00  0.00           H  
ATOM   1202  CA  LEU    75      21.693  44.336  45.974  1.00  0.00           C  
ATOM   1203  HA  LEU    75      22.663  43.856  46.111  1.00  0.00           H  
ATOM   1204  CB  LEU    75      21.740  44.918  44.637  1.00  0.00           C  
ATOM   1205  HB2 LEU    75      22.623  45.557  44.597  1.00  0.00           H  
ATOM   1206  HB3 LEU    75      20.817  45.498  44.637  1.00  0.00           H  
ATOM   1207  CG  LEU    75      21.907  43.870  43.511  1.00  0.00           C  
ATOM   1208  HG  LEU    75      21.038  43.214  43.458  1.00  0.00           H  
ATOM   1209  CD1 LEU    75      22.031  44.489  42.138  1.00  0.00           C  
ATOM   1210 HD11 LEU    75      21.772  43.762  41.369  1.00  0.00           H  
ATOM   1211 HD12 LEU    75      21.340  45.331  42.101  1.00  0.00           H  
ATOM   1212 HD13 LEU    75      23.029  44.887  41.954  1.00  0.00           H  
ATOM   1213  CD2 LEU    75      23.192  43.018  43.626  1.00  0.00           C  
ATOM   1214 HD21 LEU    75      23.164  42.277  44.425  1.00  0.00           H  
ATOM   1215 HD22 LEU    75      23.469  42.380  42.786  1.00  0.00           H  
ATOM   1216 HD23 LEU    75      23.990  43.738  43.806  1.00  0.00           H  
ATOM   1217  C   LEU    75      21.662  45.448  47.012  1.00  0.00           C  
ATOM   1218  O   LEU    75      22.609  46.286  47.107  1.00  0.00           O  
ATOM   1219  N   GLN    76      20.504  45.553  47.718  1.00  0.00           N  
ATOM   1220  H   GLN    76      19.760  44.881  47.605  1.00  0.00           H  
ATOM   1221  CA  GLN    76      20.280  46.499  48.827  1.00  0.00           C  
ATOM   1222  HA  GLN    76      20.784  47.430  48.567  1.00  0.00           H  
ATOM   1223  CB  GLN    76      18.797  46.604  49.200  1.00  0.00           C  
ATOM   1224  HB2 GLN    76      18.675  47.341  49.993  1.00  0.00           H  
ATOM   1225  HB3 GLN    76      18.397  45.624  49.460  1.00  0.00           H  
ATOM   1226  CG  GLN    76      17.981  47.112  47.944  1.00  0.00           C  
ATOM   1227  HG2 GLN    76      18.282  46.469  47.116  1.00  0.00           H  
ATOM   1228  HG3 GLN    76      18.355  48.113  47.728  1.00  0.00           H  
ATOM   1229  CD  GLN    76      16.465  46.999  47.952  1.00  0.00           C  
ATOM   1230  OE1 GLN    76      15.909  46.829  49.066  1.00  0.00           O  
ATOM   1231  NE2 GLN    76      15.817  46.936  46.792  1.00  0.00           N  
ATOM   1232 HE21 GLN    76      14.851  46.654  46.868  1.00  0.00           H  
ATOM   1233 HE22 GLN    76      16.267  46.899  45.889  1.00  0.00           H  
ATOM   1234  C   GLN    76      21.211  46.180  50.067  1.00  0.00           C  
ATOM   1235  O   GLN    76      21.612  47.107  50.817  1.00  0.00           O  
ATOM   1236  N   LEU    77      21.541  44.908  50.269  1.00  0.00           N  
ATOM   1237  H   LEU    77      21.236  44.226  49.589  1.00  0.00           H  
ATOM   1238  CA  LEU    77      22.272  44.524  51.486  1.00  0.00           C  
ATOM   1239  HA  LEU    77      21.847  45.055  52.338  1.00  0.00           H  
ATOM   1240  CB  LEU    77      22.210  43.005  51.733  1.00  0.00           C  
ATOM   1241  HB2 LEU    77      22.620  42.704  52.697  1.00  0.00           H  
ATOM   1242  HB3 LEU    77      22.801  42.585  50.919  1.00  0.00           H  
ATOM   1243  CG  LEU    77      20.697  42.516  51.652  1.00  0.00           C  
ATOM   1244  HG  LEU    77      20.267  42.936  50.743  1.00  0.00           H  
ATOM   1245  CD1 LEU    77      20.705  40.942  51.619  1.00  0.00           C  
ATOM   1246 HD11 LEU    77      21.422  40.530  50.908  1.00  0.00           H  
ATOM   1247 HD12 LEU    77      20.786  40.575  52.642  1.00  0.00           H  
ATOM   1248 HD13 LEU    77      19.728  40.517  51.388  1.00  0.00           H  
ATOM   1249  CD2 LEU    77      19.917  42.965  52.826  1.00  0.00           C  
ATOM   1250 HD21 LEU    77      19.846  44.043  52.685  1.00  0.00           H  
ATOM   1251 HD22 LEU    77      18.940  42.481  52.821  1.00  0.00           H  
ATOM   1252 HD23 LEU    77      20.478  42.714  53.726  1.00  0.00           H  
ATOM   1253  C   LEU    77      23.814  44.863  51.355  1.00  0.00           C  
ATOM   1254  O   LEU    77      24.533  44.934  52.326  1.00  0.00           O  
ATOM   1255  N   LEU    78      24.284  45.055  50.073  1.00  0.00           N  
ATOM   1256  H   LEU    78      23.633  44.918  49.313  1.00  0.00           H  
ATOM   1257  CA  LEU    78      25.738  45.303  49.693  1.00  0.00           C  
ATOM   1258  HA  LEU    78      26.362  44.586  50.227  1.00  0.00           H  
ATOM   1259  CB  LEU    78      25.827  45.172  48.174  1.00  0.00           C  
ATOM   1260  HB2 LEU    78      26.812  45.538  47.883  1.00  0.00           H  
ATOM   1261  HB3 LEU    78      25.220  45.941  47.695  1.00  0.00           H  
ATOM   1262  CG  LEU    78      25.733  43.836  47.505  1.00  0.00           C  
ATOM   1263  HG  LEU    78      24.806  43.352  47.813  1.00  0.00           H  
ATOM   1264  CD1 LEU    78      25.725  44.138  45.962  1.00  0.00           C  
ATOM   1265 HD11 LEU    78      25.485  43.265  45.356  1.00  0.00           H  
ATOM   1266 HD12 LEU    78      24.965  44.875  45.701  1.00  0.00           H  
ATOM   1267 HD13 LEU    78      26.726  44.490  45.712  1.00  0.00           H  
ATOM   1268  CD2 LEU    78      26.728  42.844  48.076  1.00  0.00           C  
ATOM   1269 HD21 LEU    78      26.448  42.583  49.096  1.00  0.00           H  
ATOM   1270 HD22 LEU    78      26.690  41.936  47.473  1.00  0.00           H  
ATOM   1271 HD23 LEU    78      27.726  43.281  48.041  1.00  0.00           H  
ATOM   1272  C   LEU    78      26.241  46.709  50.197  1.00  0.00           C  
ATOM   1273  O   LEU    78      27.469  46.815  50.328  1.00  0.00           O  
ATOM   1274  N   LYS    79      25.409  47.671  50.567  1.00  0.00           N  
ATOM   1275  H   LYS    79      24.438  47.574  50.308  1.00  0.00           H  
ATOM   1276  CA  LYS    79      25.881  48.951  51.267  1.00  0.00           C  
ATOM   1277  HA  LYS    79      26.819  49.257  50.804  1.00  0.00           H  
ATOM   1278  CB  LYS    79      24.877  50.142  51.112  1.00  0.00           C  
ATOM   1279  HB2 LYS    79      24.622  50.082  50.054  1.00  0.00           H  
ATOM   1280  HB3 LYS    79      25.364  51.110  51.224  1.00  0.00           H  
ATOM   1281  CG  LYS    79      23.637  50.161  51.970  1.00  0.00           C  
ATOM   1282  HG2 LYS    79      23.917  50.330  53.009  1.00  0.00           H  
ATOM   1283  HG3 LYS    79      23.111  49.207  51.946  1.00  0.00           H  
ATOM   1284  CD  LYS    79      22.534  51.183  51.620  1.00  0.00           C  
ATOM   1285  HD2 LYS    79      22.365  51.057  50.551  1.00  0.00           H  
ATOM   1286  HD3 LYS    79      22.982  52.169  51.739  1.00  0.00           H  
ATOM   1287  CE  LYS    79      21.218  50.896  52.409  1.00  0.00           C  
ATOM   1288  HE2 LYS    79      20.575  51.771  52.315  1.00  0.00           H  
ATOM   1289  HE3 LYS    79      21.544  50.800  53.445  1.00  0.00           H  
ATOM   1290  NZ  LYS    79      20.468  49.684  51.988  1.00  0.00           N  
ATOM   1291  HZ1 LYS    79      20.245  49.701  51.003  1.00  0.00           H  
ATOM   1292  HZ2 LYS    79      21.085  48.891  52.098  1.00  0.00           H  
ATOM   1293  HZ3 LYS    79      19.602  49.459  52.457  1.00  0.00           H  
ATOM   1294  C   LYS    79      26.364  48.649  52.668  1.00  0.00           C  
ATOM   1295  O   LYS    79      26.943  49.536  53.317  1.00  0.00           O  
ATOM   1296  N   GLY    80      26.137  47.465  53.261  1.00  0.00           N  
ATOM   1297  H   GLY    80      25.649  46.810  52.667  1.00  0.00           H  
ATOM   1298  CA  GLY    80      26.613  47.147  54.622  1.00  0.00           C  
ATOM   1299  HA2 GLY    80      25.998  46.345  55.031  1.00  0.00           H  
ATOM   1300  HA3 GLY    80      26.581  48.026  55.266  1.00  0.00           H  
ATOM   1301  C   GLY    80      28.051  46.637  54.515  1.00  0.00           C  
ATOM   1302  O   GLY    80      28.591  46.639  53.380  1.00  0.00           O  
ATOM   1303  N   ASN    81      28.677  46.285  55.653  1.00  0.00           N  
ATOM   1304  H   ASN    81      28.170  46.385  56.520  1.00  0.00           H  
ATOM   1305  CA  ASN    81      29.830  45.385  55.663  1.00  0.00           C  
ATOM   1306  HA  ASN    81      30.565  45.800  54.972  1.00  0.00           H  
ATOM   1307  CB  ASN    81      30.331  45.290  57.135  1.00  0.00           C  
ATOM   1308  HB2 ASN    81      29.491  45.082  57.797  1.00  0.00           H  
ATOM   1309  HB3 ASN    81      30.729  46.252  57.461  1.00  0.00           H  
ATOM   1310  CG  ASN    81      31.366  44.233  57.425  1.00  0.00           C  
ATOM   1311  OD1 ASN    81      32.545  44.411  57.219  1.00  0.00           O  
ATOM   1312  ND2 ASN    81      31.007  43.033  57.816  1.00  0.00           N  
ATOM   1313 HD21 ASN    81      30.054  42.922  58.132  1.00  0.00           H  
ATOM   1314 HD22 ASN    81      31.704  42.311  57.701  1.00  0.00           H  
ATOM   1315  C   ASN    81      29.363  44.004  55.196  1.00  0.00           C  
ATOM   1316  O   ASN    81      28.643  43.368  56.013  1.00  0.00           O  
ATOM   1317  N   ILE    82      29.652  43.708  53.914  1.00  0.00           N  
ATOM   1318  H   ILE    82      30.346  44.294  53.472  1.00  0.00           H  
ATOM   1319  CA  ILE    82      28.952  42.653  53.099  1.00  0.00           C  
ATOM   1320  HA  ILE    82      27.891  42.829  52.920  1.00  0.00           H  
ATOM   1321  CB  ILE    82      29.635  42.614  51.713  1.00  0.00           C  
ATOM   1322  HB  ILE    82      30.709  42.532  51.878  1.00  0.00           H  
ATOM   1323  CG2 ILE    82      29.288  41.231  50.968  1.00  0.00           C  
ATOM   1324 HG21 ILE    82      29.757  41.206  49.985  1.00  0.00           H  
ATOM   1325 HG22 ILE    82      29.770  40.371  51.432  1.00  0.00           H  
ATOM   1326 HG23 ILE    82      28.227  41.149  50.731  1.00  0.00           H  
ATOM   1327  CG1 ILE    82      29.189  43.793  50.870  1.00  0.00           C  
ATOM   1328 HG12 ILE    82      29.011  44.730  51.398  1.00  0.00           H  
ATOM   1329 HG13 ILE    82      28.217  43.508  50.467  1.00  0.00           H  
ATOM   1330  CD1 ILE    82      30.116  43.966  49.694  1.00  0.00           C  
ATOM   1331 HD11 ILE    82      29.954  43.134  49.009  1.00  0.00           H  
ATOM   1332 HD12 ILE    82      29.831  44.859  49.138  1.00  0.00           H  
ATOM   1333 HD13 ILE    82      31.122  44.168  50.064  1.00  0.00           H  
ATOM   1334  C   ILE    82      28.996  41.219  53.732  1.00  0.00           C  
ATOM   1335  O   ILE    82      28.078  40.452  53.515  1.00  0.00           O  
ATOM   1336  N   PHE    83      30.106  40.839  54.538  1.00  0.00           N  
ATOM   1337  H   PHE    83      30.853  41.503  54.685  1.00  0.00           H  
ATOM   1338  CA  PHE    83      30.120  39.552  55.225  1.00  0.00           C  
ATOM   1339  HA  PHE    83      29.709  38.936  54.425  1.00  0.00           H  
ATOM   1340  CB  PHE    83      31.595  39.140  55.587  1.00  0.00           C  
ATOM   1341  HB2 PHE    83      32.208  39.142  54.686  1.00  0.00           H  
ATOM   1342  HB3 PHE    83      31.534  38.117  55.960  1.00  0.00           H  
ATOM   1343  CG  PHE    83      32.327  40.000  56.591  1.00  0.00           C  
ATOM   1344  CD1 PHE    83      33.255  40.948  56.165  1.00  0.00           C  
ATOM   1345  HD1 PHE    83      33.450  41.151  55.123  1.00  0.00           H  
ATOM   1346  CE1 PHE    83      34.020  41.610  57.183  1.00  0.00           C  
ATOM   1347  HE1 PHE    83      34.689  42.429  56.966  1.00  0.00           H  
ATOM   1348  CZ  PHE    83      33.813  41.407  58.602  1.00  0.00           C  
ATOM   1349  HZ  PHE    83      34.402  41.964  59.316  1.00  0.00           H  
ATOM   1350  CE2 PHE    83      32.760  40.482  58.980  1.00  0.00           C  
ATOM   1351  HE2 PHE    83      32.627  40.283  60.033  1.00  0.00           H  
ATOM   1352  CD2 PHE    83      32.076  39.890  57.979  1.00  0.00           C  
ATOM   1353  HD2 PHE    83      31.310  39.215  58.333  1.00  0.00           H  
ATOM   1354  C   PHE    83      29.217  39.448  56.416  1.00  0.00           C  
ATOM   1355  O   PHE    83      28.733  38.339  56.634  1.00  0.00           O  
ATOM   1356  N   SER    84      28.943  40.520  57.162  1.00  0.00           N  
ATOM   1357  H   SER    84      29.353  41.429  57.001  1.00  0.00           H  
ATOM   1358  CA  SER    84      27.908  40.458  58.187  1.00  0.00           C  
ATOM   1359  HA  SER    84      27.746  39.430  58.513  1.00  0.00           H  
ATOM   1360  CB  SER    84      28.353  41.310  59.383  1.00  0.00           C  
ATOM   1361  HB2 SER    84      29.313  40.965  59.765  1.00  0.00           H  
ATOM   1362  HB3 SER    84      27.591  41.239  60.159  1.00  0.00           H  
ATOM   1363  OG  SER    84      28.472  42.675  59.038  1.00  0.00           O  
ATOM   1364  HG  SER    84      27.616  43.106  59.092  1.00  0.00           H  
ATOM   1365  C   SER    84      26.496  40.842  57.667  1.00  0.00           C  
ATOM   1366  O   SER    84      25.460  40.466  58.297  1.00  0.00           O  
ATOM   1367  N   SER    85      26.364  41.583  56.532  1.00  0.00           N  
ATOM   1368  H   SER    85      27.232  41.948  56.166  1.00  0.00           H  
ATOM   1369  CA  SER    85      25.053  42.128  56.092  1.00  0.00           C  
ATOM   1370  HA  SER    85      24.326  42.158  56.904  1.00  0.00           H  
ATOM   1371  CB  SER    85      25.224  43.536  55.669  1.00  0.00           C  
ATOM   1372  HB2 SER    85      25.723  44.038  56.498  1.00  0.00           H  
ATOM   1373  HB3 SER    85      24.205  43.869  55.473  1.00  0.00           H  
ATOM   1374  OG  SER    85      26.017  43.543  54.471  1.00  0.00           O  
ATOM   1375  HG  SER    85      25.559  44.193  53.933  1.00  0.00           H  
ATOM   1376  C   SER    85      24.399  41.374  54.938  1.00  0.00           C  
ATOM   1377  O   SER    85      23.196  41.149  55.033  1.00  0.00           O  
ATOM   1378  N   PHE    86      25.121  40.921  53.968  1.00  0.00           N  
ATOM   1379  H   PHE    86      26.124  40.963  54.079  1.00  0.00           H  
ATOM   1380  CA  PHE    86      24.651  40.292  52.704  1.00  0.00           C  
ATOM   1381  HA  PHE    86      23.603  40.586  52.767  1.00  0.00           H  
ATOM   1382  CB  PHE    86      25.353  41.015  51.533  1.00  0.00           C  
ATOM   1383  HB2 PHE    86      26.271  41.444  51.935  1.00  0.00           H  
ATOM   1384  HB3 PHE    86      24.730  41.878  51.300  1.00  0.00           H  
ATOM   1385  CG  PHE    86      25.523  40.127  50.324  1.00  0.00           C  
ATOM   1386  CD1 PHE    86      24.698  40.343  49.221  1.00  0.00           C  
ATOM   1387  HD1 PHE    86      23.973  41.143  49.258  1.00  0.00           H  
ATOM   1388  CE1 PHE    86      24.802  39.481  48.103  1.00  0.00           C  
ATOM   1389  HE1 PHE    86      24.165  39.682  47.255  1.00  0.00           H  
ATOM   1390  CZ  PHE    86      25.804  38.465  48.042  1.00  0.00           C  
ATOM   1391  HZ  PHE    86      25.859  37.796  47.197  1.00  0.00           H  
ATOM   1392  CE2 PHE    86      26.737  38.369  49.106  1.00  0.00           C  
ATOM   1393  HE2 PHE    86      27.549  37.658  49.148  1.00  0.00           H  
ATOM   1394  CD2 PHE    86      26.561  39.214  50.191  1.00  0.00           C  
ATOM   1395  HD2 PHE    86      27.326  39.224  50.954  1.00  0.00           H  
ATOM   1396  C   PHE    86      24.801  38.709  52.737  1.00  0.00           C  
ATOM   1397  O   PHE    86      23.794  38.052  52.420  1.00  0.00           O  
ATOM   1398  N   ILE    87      25.873  38.198  53.355  1.00  0.00           N  
ATOM   1399  H   ILE    87      26.668  38.772  53.596  1.00  0.00           H  
ATOM   1400  CA  ILE    87      26.125  36.722  53.280  1.00  0.00           C  
ATOM   1401  HA  ILE    87      25.869  36.390  52.274  1.00  0.00           H  
ATOM   1402  CB  ILE    87      27.580  36.365  53.470  1.00  0.00           C  
ATOM   1403  HB  ILE    87      27.913  36.640  54.470  1.00  0.00           H  
ATOM   1404  CG2 ILE    87      27.737  34.843  53.401  1.00  0.00           C  
ATOM   1405 HG21 ILE    87      27.213  34.584  52.481  1.00  0.00           H  
ATOM   1406 HG22 ILE    87      28.779  34.529  53.457  1.00  0.00           H  
ATOM   1407 HG23 ILE    87      27.319  34.383  54.296  1.00  0.00           H  
ATOM   1408  CG1 ILE    87      28.519  37.056  52.428  1.00  0.00           C  
ATOM   1409 HG12 ILE    87      28.511  38.135  52.577  1.00  0.00           H  
ATOM   1410 HG13 ILE    87      28.222  36.907  51.389  1.00  0.00           H  
ATOM   1411  CD1 ILE    87      30.018  36.632  52.392  1.00  0.00           C  
ATOM   1412 HD11 ILE    87      30.265  35.580  52.250  1.00  0.00           H  
ATOM   1413 HD12 ILE    87      30.383  37.088  51.472  1.00  0.00           H  
ATOM   1414 HD13 ILE    87      30.530  36.922  53.310  1.00  0.00           H  
ATOM   1415  C   ILE    87      25.108  35.959  54.123  1.00  0.00           C  
ATOM   1416  O   ILE    87      24.528  35.142  53.495  1.00  0.00           O  
ATOM   1417  N   PRO    88      24.962  36.243  55.437  1.00  0.00           N  
ATOM   1418  CD  PRO    88      25.885  37.007  56.249  1.00  0.00           C  
ATOM   1419  HD2 PRO    88      25.815  38.057  55.963  1.00  0.00           H  
ATOM   1420  HD3 PRO    88      26.899  36.614  56.177  1.00  0.00           H  
ATOM   1421  CG  PRO    88      25.388  36.925  57.721  1.00  0.00           C  
ATOM   1422  HG2 PRO    88      25.771  36.074  58.284  1.00  0.00           H  
ATOM   1423  HG3 PRO    88      25.626  37.873  58.204  1.00  0.00           H  
ATOM   1424  CB  PRO    88      23.872  36.704  57.557  1.00  0.00           C  
ATOM   1425  HB2 PRO    88      23.535  36.143  58.429  1.00  0.00           H  
ATOM   1426  HB3 PRO    88      23.254  37.579  57.359  1.00  0.00           H  
ATOM   1427  CA  PRO    88      23.953  35.771  56.357  1.00  0.00           C  
ATOM   1428  HA  PRO    88      24.323  34.823  56.749  1.00  0.00           H  
ATOM   1429  C   PRO    88      22.539  35.558  55.768  1.00  0.00           C  
ATOM   1430  O   PRO    88      22.065  34.416  55.832  1.00  0.00           O  
ATOM   1431  N   GLY    89      21.915  36.530  55.216  1.00  0.00           N  
ATOM   1432  H   GLY    89      22.361  37.430  55.114  1.00  0.00           H  
ATOM   1433  CA  GLY    89      20.608  36.425  54.712  1.00  0.00           C  
ATOM   1434  HA2 GLY    89      20.199  37.348  54.302  1.00  0.00           H  
ATOM   1435  HA3 GLY    89      20.036  36.209  55.614  1.00  0.00           H  
ATOM   1436  C   GLY    89      20.317  35.354  53.682  1.00  0.00           C  
ATOM   1437  O   GLY    89      19.146  34.983  53.359  1.00  0.00           O  
ATOM   1438  N   HIP    90      21.356  34.806  52.996  1.00  0.00           N  
ATOM   1439  H   HIP    90      22.271  35.136  53.269  1.00  0.00           H  
ATOM   1440  CA  HIP    90      21.232  33.715  52.062  1.00  0.00           C  
ATOM   1441  HA  HIP    90      20.394  33.990  51.421  1.00  0.00           H  
ATOM   1442  CB  HIP    90      22.467  33.644  51.169  1.00  0.00           C  
ATOM   1443  HB2 HIP    90      22.603  32.737  50.579  1.00  0.00           H  
ATOM   1444  HB3 HIP    90      23.402  33.716  51.724  1.00  0.00           H  
ATOM   1445  CG  HIP    90      22.505  34.802  50.185  1.00  0.00           C  
ATOM   1446  ND1 HIP    90      22.918  36.138  50.484  1.00  0.00           N  
ATOM   1447  HD1 HIP    90      23.182  36.528  51.378  1.00  0.00           H  
ATOM   1448  CE1 HIP    90      22.715  36.916  49.361  1.00  0.00           C  
ATOM   1449  HE1 HIP    90      22.728  37.991  49.261  1.00  0.00           H  
ATOM   1450  NE2 HIP    90      22.232  36.098  48.401  1.00  0.00           N  
ATOM   1451  HE2 HIP    90      21.907  36.340  47.476  1.00  0.00           H  
ATOM   1452  CD2 HIP    90      22.074  34.794  48.912  1.00  0.00           C  
ATOM   1453  HD2 HIP    90      21.592  34.023  48.330  1.00  0.00           H  
ATOM   1454  C   HIP    90      20.895  32.388  52.670  1.00  0.00           C  
ATOM   1455  O   HIP    90      20.430  31.512  51.883  1.00  0.00           O  
ATOM   1456  N   LYS    91      21.149  32.117  54.002  1.00  0.00           N  
ATOM   1457  H   LYS    91      21.611  32.848  54.524  1.00  0.00           H  
ATOM   1458  CA  LYS    91      21.062  30.829  54.716  1.00  0.00           C  
ATOM   1459  HA  LYS    91      21.980  30.259  54.578  1.00  0.00           H  
ATOM   1460  CB  LYS    91      20.997  30.972  56.205  1.00  0.00           C  
ATOM   1461  HB2 LYS    91      20.567  30.050  56.598  1.00  0.00           H  
ATOM   1462  HB3 LYS    91      20.293  31.781  56.402  1.00  0.00           H  
ATOM   1463  CG  LYS    91      22.315  31.405  56.958  1.00  0.00           C  
ATOM   1464  HG2 LYS    91      22.998  31.918  56.280  1.00  0.00           H  
ATOM   1465  HG3 LYS    91      22.827  30.472  57.192  1.00  0.00           H  
ATOM   1466  CD  LYS    91      22.080  32.172  58.289  1.00  0.00           C  
ATOM   1467  HD2 LYS    91      21.558  33.084  57.998  1.00  0.00           H  
ATOM   1468  HD3 LYS    91      23.081  32.497  58.572  1.00  0.00           H  
ATOM   1469  CE  LYS    91      21.274  31.567  59.470  1.00  0.00           C  
ATOM   1470  HE2 LYS    91      21.708  30.572  59.567  1.00  0.00           H  
ATOM   1471  HE3 LYS    91      20.224  31.520  59.180  1.00  0.00           H  
ATOM   1472  NZ  LYS    91      21.466  32.344  60.721  1.00  0.00           N  
ATOM   1473  HZ1 LYS    91      20.971  31.906  61.484  1.00  0.00           H  
ATOM   1474  HZ2 LYS    91      22.443  32.387  60.973  1.00  0.00           H  
ATOM   1475  HZ3 LYS    91      21.165  33.299  60.589  1.00  0.00           H  
ATOM   1476  C   LYS    91      19.806  30.023  54.309  1.00  0.00           C  
ATOM   1477  O   LYS    91      19.881  28.825  54.229  1.00  0.00           O  
ATOM   1478  N   PRO    92      18.553  30.522  54.180  1.00  0.00           N  
ATOM   1479  CD  PRO    92      18.055  31.862  54.575  1.00  0.00           C  
ATOM   1480  HD2 PRO    92      18.366  32.632  53.869  1.00  0.00           H  
ATOM   1481  HD3 PRO    92      18.527  32.167  55.509  1.00  0.00           H  
ATOM   1482  CG  PRO    92      16.582  31.785  54.731  1.00  0.00           C  
ATOM   1483  HG2 PRO    92      16.323  31.375  55.707  1.00  0.00           H  
ATOM   1484  HG3 PRO    92      16.073  32.748  54.686  1.00  0.00           H  
ATOM   1485  CB  PRO    92      16.190  30.714  53.686  1.00  0.00           C  
ATOM   1486  HB2 PRO    92      15.214  30.252  53.831  1.00  0.00           H  
ATOM   1487  HB3 PRO    92      16.064  31.219  52.728  1.00  0.00           H  
ATOM   1488  CA  PRO    92      17.349  29.771  53.732  1.00  0.00           C  
ATOM   1489  HA  PRO    92      17.122  28.985  54.454  1.00  0.00           H  
ATOM   1490  C   PRO    92      17.503  29.039  52.375  1.00  0.00           C  
ATOM   1491  O   PRO    92      17.116  27.859  52.330  1.00  0.00           O  
ATOM   1492  N   ALA    93      17.906  29.691  51.289  1.00  0.00           N  
ATOM   1493  H   ALA    93      17.970  30.699  51.265  1.00  0.00           H  
ATOM   1494  CA  ALA    93      18.101  29.094  49.972  1.00  0.00           C  
ATOM   1495  HA  ALA    93      17.200  28.512  49.778  1.00  0.00           H  
ATOM   1496  CB  ALA    93      18.362  30.187  48.875  1.00  0.00           C  
ATOM   1497  HB1 ALA    93      18.715  29.719  47.955  1.00  0.00           H  
ATOM   1498  HB2 ALA    93      17.455  30.638  48.473  1.00  0.00           H  
ATOM   1499  HB3 ALA    93      19.092  30.926  49.206  1.00  0.00           H  
ATOM   1500  C   ALA    93      19.306  28.136  50.082  1.00  0.00           C  
ATOM   1501  O   ALA    93      19.246  27.105  49.419  1.00  0.00           O  
ATOM   1502  N   VAL    94      20.373  28.351  50.860  1.00  0.00           N  
ATOM   1503  H   VAL    94      20.563  29.276  51.218  1.00  0.00           H  
ATOM   1504  CA  VAL    94      21.431  27.331  51.000  1.00  0.00           C  
ATOM   1505  HA  VAL    94      21.820  26.964  50.051  1.00  0.00           H  
ATOM   1506  CB  VAL    94      22.609  28.024  51.740  1.00  0.00           C  
ATOM   1507  HB  VAL    94      22.358  28.442  52.715  1.00  0.00           H  
ATOM   1508  CG1 VAL    94      23.766  27.019  52.032  1.00  0.00           C  
ATOM   1509 HG11 VAL    94      24.747  27.494  51.992  1.00  0.00           H  
ATOM   1510 HG12 VAL    94      23.672  26.539  53.006  1.00  0.00           H  
ATOM   1511 HG13 VAL    94      23.903  26.176  51.355  1.00  0.00           H  
ATOM   1512  CG2 VAL    94      23.195  29.167  50.868  1.00  0.00           C  
ATOM   1513 HG21 VAL    94      23.471  28.596  49.981  1.00  0.00           H  
ATOM   1514 HG22 VAL    94      22.475  29.951  50.638  1.00  0.00           H  
ATOM   1515 HG23 VAL    94      24.080  29.578  51.353  1.00  0.00           H  
ATOM   1516  C   VAL    94      21.037  26.155  51.824  1.00  0.00           C  
ATOM   1517  O   VAL    94      21.444  25.050  51.453  1.00  0.00           O  
ATOM   1518  N   ARG    95      20.069  26.209  52.737  1.00  0.00           N  
ATOM   1519  H   ARG    95      19.866  27.107  53.152  1.00  0.00           H  
ATOM   1520  CA  ARG    95      19.551  24.974  53.446  1.00  0.00           C  
ATOM   1521  HA  ARG    95      20.347  24.340  53.837  1.00  0.00           H  
ATOM   1522  CB  ARG    95      18.801  25.373  54.744  1.00  0.00           C  
ATOM   1523  HB2 ARG    95      17.922  25.950  54.457  1.00  0.00           H  
ATOM   1524  HB3 ARG    95      19.432  25.980  55.394  1.00  0.00           H  
ATOM   1525  CG  ARG    95      18.380  24.170  55.601  1.00  0.00           C  
ATOM   1526  HG2 ARG    95      19.305  23.679  55.905  1.00  0.00           H  
ATOM   1527  HG3 ARG    95      17.824  23.417  55.043  1.00  0.00           H  
ATOM   1528  CD  ARG    95      17.493  24.434  56.874  1.00  0.00           C  
ATOM   1529  HD2 ARG    95      18.076  25.129  57.477  1.00  0.00           H  
ATOM   1530  HD3 ARG    95      17.420  23.462  57.362  1.00  0.00           H  
ATOM   1531  NE  ARG    95      16.203  25.155  56.490  1.00  0.00           N  
ATOM   1532  HE  ARG    95      15.460  24.636  56.045  1.00  0.00           H  
ATOM   1533  CZ  ARG    95      15.992  26.473  56.612  1.00  0.00           C  
ATOM   1534  NH1 ARG    95      16.844  27.221  57.263  1.00  0.00           N  
ATOM   1535 HH11 ARG    95      16.607  28.192  57.412  1.00  0.00           H  
ATOM   1536 HH12 ARG    95      17.631  26.883  57.798  1.00  0.00           H  
ATOM   1537  NH2 ARG    95      14.953  27.074  56.104  1.00  0.00           N  
ATOM   1538 HH21 ARG    95      14.854  28.055  56.326  1.00  0.00           H  
ATOM   1539 HH22 ARG    95      14.158  26.514  55.831  1.00  0.00           H  
ATOM   1540  C   ARG    95      18.698  24.116  52.487  1.00  0.00           C  
ATOM   1541  O   ARG    95      18.747  22.891  52.648  1.00  0.00           O  
ATOM   1542  N   ASP    96      18.055  24.711  51.540  1.00  0.00           N  
ATOM   1543  H   ASP    96      18.219  25.695  51.380  1.00  0.00           H  
ATOM   1544  CA  ASP    96      17.317  23.916  50.528  1.00  0.00           C  
ATOM   1545  HA  ASP    96      16.864  23.016  50.942  1.00  0.00           H  
ATOM   1546  CB  ASP    96      16.250  24.806  49.910  1.00  0.00           C  
ATOM   1547  HB2 ASP    96      15.943  24.402  48.946  1.00  0.00           H  
ATOM   1548  HB3 ASP    96      16.807  25.741  49.849  1.00  0.00           H  
ATOM   1549  CG  ASP    96      14.915  24.860  50.698  1.00  0.00           C  
ATOM   1550  OD1 ASP    96      14.020  25.555  50.225  1.00  0.00           O  
ATOM   1551  OD2 ASP    96      14.669  24.130  51.711  1.00  0.00           O  
ATOM   1552  C   ASP    96      18.285  23.345  49.406  1.00  0.00           C  
ATOM   1553  O   ASP    96      18.137  22.177  48.941  1.00  0.00           O  
ATOM   1554  N   ALA    97      19.348  24.054  49.012  1.00  0.00           N  
ATOM   1555  H   ALA    97      19.343  25.036  49.247  1.00  0.00           H  
ATOM   1556  CA  ALA    97      20.339  23.472  48.121  1.00  0.00           C  
ATOM   1557  HA  ALA    97      19.909  23.210  47.154  1.00  0.00           H  
ATOM   1558  CB  ALA    97      21.357  24.617  47.880  1.00  0.00           C  
ATOM   1559  HB1 ALA    97      22.293  24.254  47.457  1.00  0.00           H  
ATOM   1560  HB2 ALA    97      20.949  25.395  47.234  1.00  0.00           H  
ATOM   1561  HB3 ALA    97      21.696  25.021  48.835  1.00  0.00           H  
ATOM   1562  C   ALA    97      21.039  22.239  48.668  1.00  0.00           C  
ATOM   1563  O   ALA    97      21.175  21.290  47.952  1.00  0.00           O  
ATOM   1564  N   VAL    98      21.393  22.229  49.969  1.00  0.00           N  
ATOM   1565  H   VAL    98      21.214  23.091  50.464  1.00  0.00           H  
ATOM   1566  CA  VAL    98      22.186  21.196  50.601  1.00  0.00           C  
ATOM   1567  HA  VAL    98      23.002  20.779  50.011  1.00  0.00           H  
ATOM   1568  CB  VAL    98      22.957  21.754  51.831  1.00  0.00           C  
ATOM   1569  HB  VAL    98      22.277  22.326  52.462  1.00  0.00           H  
ATOM   1570  CG1 VAL    98      23.522  20.724  52.815  1.00  0.00           C  
ATOM   1571 HG11 VAL    98      23.878  21.179  53.739  1.00  0.00           H  
ATOM   1572 HG12 VAL    98      22.649  20.118  53.059  1.00  0.00           H  
ATOM   1573 HG13 VAL    98      24.238  20.153  52.225  1.00  0.00           H  
ATOM   1574  CG2 VAL    98      24.070  22.682  51.317  1.00  0.00           C  
ATOM   1575 HG21 VAL    98      23.604  23.552  50.853  1.00  0.00           H  
ATOM   1576 HG22 VAL    98      24.687  22.932  52.180  1.00  0.00           H  
ATOM   1577 HG23 VAL    98      24.680  21.983  50.744  1.00  0.00           H  
ATOM   1578  C   VAL    98      21.153  20.083  50.964  1.00  0.00           C  
ATOM   1579  O   VAL    98      21.367  18.908  50.632  1.00  0.00           O  
ATOM   1580  N   ALA    99      20.017  20.488  51.493  1.00  0.00           N  
ATOM   1581  H   ALA    99      19.913  21.473  51.692  1.00  0.00           H  
ATOM   1582  CA  ALA    99      19.000  19.469  51.625  1.00  0.00           C  
ATOM   1583  HA  ALA    99      19.483  18.670  52.187  1.00  0.00           H  
ATOM   1584  CB  ALA    99      17.759  19.982  52.346  1.00  0.00           C  
ATOM   1585  HB1 ALA    99      17.448  20.820  51.721  1.00  0.00           H  
ATOM   1586  HB2 ALA    99      17.012  19.189  52.372  1.00  0.00           H  
ATOM   1587  HB3 ALA    99      18.058  20.135  53.383  1.00  0.00           H  
ATOM   1588  C   ALA    99      18.544  18.727  50.364  1.00  0.00           C  
ATOM   1589  O   ALA    99      18.216  17.530  50.468  1.00  0.00           O  
ATOM   1590  N   GLU   100      18.561  19.276  49.183  1.00  0.00           N  
ATOM   1591  H   GLU   100      18.875  20.236  49.179  1.00  0.00           H  
ATOM   1592  CA  GLU   100      18.292  18.532  47.931  1.00  0.00           C  
ATOM   1593  HA  GLU   100      17.367  17.979  48.096  1.00  0.00           H  
ATOM   1594  CB  GLU   100      18.107  19.462  46.781  1.00  0.00           C  
ATOM   1595  HB2 GLU   100      18.973  20.110  46.642  1.00  0.00           H  
ATOM   1596  HB3 GLU   100      17.255  20.058  47.109  1.00  0.00           H  
ATOM   1597  CG  GLU   100      17.781  18.784  45.424  1.00  0.00           C  
ATOM   1598  HG2 GLU   100      17.155  17.894  45.480  1.00  0.00           H  
ATOM   1599  HG3 GLU   100      18.736  18.461  45.009  1.00  0.00           H  
ATOM   1600  CD  GLU   100      17.233  19.745  44.355  1.00  0.00           C  
ATOM   1601  OE1 GLU   100      17.231  19.496  43.119  1.00  0.00           O  
ATOM   1602  OE2 GLU   100      16.564  20.740  44.717  1.00  0.00           O  
ATOM   1603  C   GLU   100      19.460  17.471  47.724  1.00  0.00           C  
ATOM   1604  O   GLU   100      19.166  16.379  47.350  1.00  0.00           O  
ATOM   1605  N   ILE   101      20.717  17.783  48.076  1.00  0.00           N  
ATOM   1606  H   ILE   101      20.810  18.731  48.412  1.00  0.00           H  
ATOM   1607  CA  ILE   101      21.917  16.961  47.974  1.00  0.00           C  
ATOM   1608  HA  ILE   101      21.904  16.503  46.985  1.00  0.00           H  
ATOM   1609  CB  ILE   101      23.140  17.868  48.119  1.00  0.00           C  
ATOM   1610  HB  ILE   101      23.087  18.569  48.951  1.00  0.00           H  
ATOM   1611  CG2 ILE   101      24.483  17.136  48.372  1.00  0.00           C  
ATOM   1612 HG21 ILE   101      24.634  16.886  49.423  1.00  0.00           H  
ATOM   1613 HG22 ILE   101      24.593  16.255  47.740  1.00  0.00           H  
ATOM   1614 HG23 ILE   101      25.377  17.720  48.150  1.00  0.00           H  
ATOM   1615  CG1 ILE   101      23.197  18.710  46.852  1.00  0.00           C  
ATOM   1616 HG12 ILE   101      22.226  19.086  46.532  1.00  0.00           H  
ATOM   1617 HG13 ILE   101      23.801  18.167  46.125  1.00  0.00           H  
ATOM   1618  CD1 ILE   101      24.010  20.010  47.004  1.00  0.00           C  
ATOM   1619 HD11 ILE   101      25.072  19.774  46.926  1.00  0.00           H  
ATOM   1620 HD12 ILE   101      23.785  20.739  46.226  1.00  0.00           H  
ATOM   1621 HD13 ILE   101      24.056  20.395  48.023  1.00  0.00           H  
ATOM   1622  C   ILE   101      21.923  15.814  49.028  1.00  0.00           C  
ATOM   1623  O   ILE   101      22.156  14.645  48.692  1.00  0.00           O  
ATOM   1624  N   LEU   102      21.494  16.178  50.234  1.00  0.00           N  
ATOM   1625  H   LEU   102      21.085  17.101  50.215  1.00  0.00           H  
ATOM   1626  CA  LEU   102      21.157  15.221  51.287  1.00  0.00           C  
ATOM   1627  HA  LEU   102      22.059  14.641  51.481  1.00  0.00           H  
ATOM   1628  CB  LEU   102      20.722  15.910  52.591  1.00  0.00           C  
ATOM   1629  HB2 LEU   102      20.287  15.128  53.213  1.00  0.00           H  
ATOM   1630  HB3 LEU   102      19.920  16.631  52.434  1.00  0.00           H  
ATOM   1631  CG  LEU   102      21.755  16.723  53.310  1.00  0.00           C  
ATOM   1632  HG  LEU   102      22.176  17.487  52.656  1.00  0.00           H  
ATOM   1633  CD1 LEU   102      21.187  17.370  54.571  1.00  0.00           C  
ATOM   1634 HD11 LEU   102      20.369  18.048  54.326  1.00  0.00           H  
ATOM   1635 HD12 LEU   102      20.899  16.527  55.199  1.00  0.00           H  
ATOM   1636 HD13 LEU   102      21.961  17.906  55.119  1.00  0.00           H  
ATOM   1637  CD2 LEU   102      23.007  15.950  53.647  1.00  0.00           C  
ATOM   1638 HD21 LEU   102      23.585  16.456  54.420  1.00  0.00           H  
ATOM   1639 HD22 LEU   102      22.430  15.062  53.908  1.00  0.00           H  
ATOM   1640 HD23 LEU   102      23.620  15.782  52.762  1.00  0.00           H  
ATOM   1641  C   LEU   102      20.060  14.170  50.841  1.00  0.00           C  
ATOM   1642  O   LEU   102      20.205  12.954  51.005  1.00  0.00           O  
ATOM   1643  N   LYS   103      18.910  14.631  50.314  1.00  0.00           N  
ATOM   1644  H   LYS   103      18.873  15.639  50.253  1.00  0.00           H  
ATOM   1645  CA  LYS   103      17.785  13.842  49.783  1.00  0.00           C  
ATOM   1646  HA  LYS   103      17.565  13.079  50.529  1.00  0.00           H  
ATOM   1647  CB  LYS   103      16.571  14.695  49.417  1.00  0.00           C  
ATOM   1648  HB2 LYS   103      15.958  14.097  48.743  1.00  0.00           H  
ATOM   1649  HB3 LYS   103      17.053  15.540  48.925  1.00  0.00           H  
ATOM   1650  CG  LYS   103      15.889  15.086  50.758  1.00  0.00           C  
ATOM   1651  HG2 LYS   103      16.622  15.552  51.417  1.00  0.00           H  
ATOM   1652  HG3 LYS   103      15.471  14.210  51.252  1.00  0.00           H  
ATOM   1653  CD  LYS   103      14.649  15.996  50.493  1.00  0.00           C  
ATOM   1654  HD2 LYS   103      14.039  16.097  51.390  1.00  0.00           H  
ATOM   1655  HD3 LYS   103      13.952  15.664  49.724  1.00  0.00           H  
ATOM   1656  CE  LYS   103      15.244  17.331  50.097  1.00  0.00           C  
ATOM   1657  HE2 LYS   103      15.664  17.189  49.101  1.00  0.00           H  
ATOM   1658  HE3 LYS   103      15.988  17.629  50.836  1.00  0.00           H  
ATOM   1659  NZ  LYS   103      14.181  18.390  50.065  1.00  0.00           N  
ATOM   1660  HZ1 LYS   103      13.619  18.571  50.885  1.00  0.00           H  
ATOM   1661  HZ2 LYS   103      14.548  19.292  49.797  1.00  0.00           H  
ATOM   1662  HZ3 LYS   103      13.503  18.043  49.401  1.00  0.00           H  
ATOM   1663  C   LYS   103      18.125  13.001  48.589  1.00  0.00           C  
ATOM   1664  O   LYS   103      17.599  11.897  48.375  1.00  0.00           O  
ATOM   1665  N   SER   104      19.006  13.526  47.736  1.00  0.00           N  
ATOM   1666  H   SER   104      19.600  14.286  48.035  1.00  0.00           H  
ATOM   1667  CA  SER   104      19.298  12.922  46.407  1.00  0.00           C  
ATOM   1668  HA  SER   104      18.377  12.535  45.972  1.00  0.00           H  
ATOM   1669  CB  SER   104      19.880  13.898  45.402  1.00  0.00           C  
ATOM   1670  HB2 SER   104      20.387  13.448  44.549  1.00  0.00           H  
ATOM   1671  HB3 SER   104      20.655  14.443  45.941  1.00  0.00           H  
ATOM   1672  OG  SER   104      18.906  14.892  45.085  1.00  0.00           O  
ATOM   1673  HG  SER   104      18.723  15.421  45.865  1.00  0.00           H  
ATOM   1674  C   SER   104      20.240  11.689  46.527  1.00  0.00           C  
ATOM   1675  O   SER   104      20.661  11.164  45.494  1.00  0.00           O  
ATOM   1676  N   GLU   105      20.597  11.235  47.726  1.00  0.00           N  
ATOM   1677  H   GLU   105      20.196  11.749  48.497  1.00  0.00           H  
ATOM   1678  CA  GLU   105      21.358   9.953  47.915  1.00  0.00           C  
ATOM   1679  HA  GLU   105      20.999   9.281  47.135  1.00  0.00           H  
ATOM   1680  CB  GLU   105      22.872  10.225  47.873  1.00  0.00           C  
ATOM   1681  HB2 GLU   105      23.293   9.345  48.361  1.00  0.00           H  
ATOM   1682  HB3 GLU   105      23.095  11.097  48.487  1.00  0.00           H  
ATOM   1683  CG  GLU   105      23.634  10.345  46.595  1.00  0.00           C  
ATOM   1684  HG2 GLU   105      24.677  10.304  46.909  1.00  0.00           H  
ATOM   1685  HG3 GLU   105      23.316  11.298  46.172  1.00  0.00           H  
ATOM   1686  CD  GLU   105      23.529   9.229  45.576  1.00  0.00           C  
ATOM   1687  OE1 GLU   105      23.654   9.553  44.365  1.00  0.00           O  
ATOM   1688  OE2 GLU   105      23.230   8.100  45.934  1.00  0.00           O  
ATOM   1689  C   GLU   105      20.941   9.255  49.226  1.00  0.00           C  
ATOM   1690  O   GLU   105      20.757   9.936  50.204  1.00  0.00           O  
ATOM   1691  N   SER   106      20.768   7.947  49.266  1.00  0.00           N  
ATOM   1692  H   SER   106      21.001   7.328  48.503  1.00  0.00           H  
ATOM   1693  CA  SER   106      20.273   7.258  50.483  1.00  0.00           C  
ATOM   1694  HA  SER   106      19.616   7.976  50.974  1.00  0.00           H  
ATOM   1695  CB  SER   106      19.406   6.102  50.204  1.00  0.00           C  
ATOM   1696  HB2 SER   106      18.674   6.454  49.477  1.00  0.00           H  
ATOM   1697  HB3 SER   106      18.856   5.790  51.093  1.00  0.00           H  
ATOM   1698  OG  SER   106      20.048   4.935  49.715  1.00  0.00           O  
ATOM   1699  HG  SER   106      19.743   4.174  50.216  1.00  0.00           H  
ATOM   1700  C   SER   106      21.445   6.782  51.412  1.00  0.00           C  
ATOM   1701  O   SER   106      21.370   7.017  52.615  1.00  0.00           O  
ATOM   1702  N   ASP   107      22.602   6.267  50.925  1.00  0.00           N  
ATOM   1703  H   ASP   107      22.503   5.917  49.983  1.00  0.00           H  
ATOM   1704  CA  ASP   107      23.689   5.771  51.808  1.00  0.00           C  
ATOM   1705  HA  ASP   107      23.446   5.726  52.870  1.00  0.00           H  
ATOM   1706  CB  ASP   107      23.986   4.337  51.310  1.00  0.00           C  
ATOM   1707  HB2 ASP   107      24.368   4.401  50.292  1.00  0.00           H  
ATOM   1708  HB3 ASP   107      23.089   3.718  51.341  1.00  0.00           H  
ATOM   1709  CG  ASP   107      25.054   3.585  52.139  1.00  0.00           C  
ATOM   1710  OD1 ASP   107      25.099   3.795  53.404  1.00  0.00           O  
ATOM   1711  OD2 ASP   107      25.854   2.847  51.559  1.00  0.00           O  
ATOM   1712  C   ASP   107      24.903   6.655  51.763  1.00  0.00           C  
ATOM   1713  O   ASP   107      25.729   6.603  52.675  1.00  0.00           O  
ATOM   1714  N   ILE   108      25.071   7.421  50.682  1.00  0.00           N  
ATOM   1715  H   ILE   108      24.430   7.428  49.902  1.00  0.00           H  
ATOM   1716  CA  ILE   108      26.294   8.252  50.488  1.00  0.00           C  
ATOM   1717  HA  ILE   108      27.234   7.763  50.744  1.00  0.00           H  
ATOM   1718  CB  ILE   108      26.438   8.613  48.954  1.00  0.00           C  
ATOM   1719  HB  ILE   108      25.504   9.130  48.732  1.00  0.00           H  
ATOM   1720  CG2 ILE   108      27.665   9.556  48.675  1.00  0.00           C  
ATOM   1721 HG21 ILE   108      27.789   9.683  47.600  1.00  0.00           H  
ATOM   1722 HG22 ILE   108      27.573  10.481  49.244  1.00  0.00           H  
ATOM   1723 HG23 ILE   108      28.569   9.028  48.980  1.00  0.00           H  
ATOM   1724  CG1 ILE   108      26.474   7.379  47.968  1.00  0.00           C  
ATOM   1725 HG12 ILE   108      26.540   7.847  46.985  1.00  0.00           H  
ATOM   1726 HG13 ILE   108      25.568   6.780  47.886  1.00  0.00           H  
ATOM   1727  CD1 ILE   108      27.683   6.432  48.112  1.00  0.00           C  
ATOM   1728 HD11 ILE   108      27.397   5.599  47.471  1.00  0.00           H  
ATOM   1729 HD12 ILE   108      28.456   7.034  47.633  1.00  0.00           H  
ATOM   1730 HD13 ILE   108      27.899   6.170  49.148  1.00  0.00           H  
ATOM   1731  C   ILE   108      26.235   9.482  51.359  1.00  0.00           C  
ATOM   1732  O   ILE   108      25.432  10.372  51.195  1.00  0.00           O  
ATOM   1733  N   THR   109      27.135   9.664  52.325  1.00  0.00           N  
ATOM   1734  H   THR   109      27.938   9.052  52.325  1.00  0.00           H  
ATOM   1735  CA  THR   109      27.132  10.655  53.391  1.00  0.00           C  
ATOM   1736  HA  THR   109      26.108  10.939  53.633  1.00  0.00           H  
ATOM   1737  CB  THR   109      27.840  10.109  54.633  1.00  0.00           C  
ATOM   1738  HB  THR   109      28.927  10.131  54.552  1.00  0.00           H  
ATOM   1739  CG2 THR   109      27.396  10.791  55.911  1.00  0.00           C  
ATOM   1740 HG21 THR   109      27.616  11.850  55.779  1.00  0.00           H  
ATOM   1741 HG22 THR   109      26.338  10.637  56.125  1.00  0.00           H  
ATOM   1742 HG23 THR   109      27.986  10.457  56.764  1.00  0.00           H  
ATOM   1743  OG1 THR   109      27.459   8.746  54.771  1.00  0.00           O  
ATOM   1744  HG1 THR   109      27.899   8.273  54.061  1.00  0.00           H  
ATOM   1745  C   THR   109      27.804  11.926  52.991  1.00  0.00           C  
ATOM   1746  O   THR   109      28.998  11.912  52.599  1.00  0.00           O  
ATOM   1747  N   LEU   110      27.153  13.044  53.242  1.00  0.00           N  
ATOM   1748  H   LEU   110      26.249  13.022  53.692  1.00  0.00           H  
ATOM   1749  CA  LEU   110      27.758  14.403  53.144  1.00  0.00           C  
ATOM   1750  HA  LEU   110      28.315  14.420  52.208  1.00  0.00           H  
ATOM   1751  CB  LEU   110      26.693  15.523  53.103  1.00  0.00           C  
ATOM   1752  HB2 LEU   110      26.038  15.373  53.961  1.00  0.00           H  
ATOM   1753  HB3 LEU   110      26.040  15.314  52.256  1.00  0.00           H  
ATOM   1754  CG  LEU   110      27.283  16.981  53.099  1.00  0.00           C  
ATOM   1755  HG  LEU   110      27.738  17.269  54.046  1.00  0.00           H  
ATOM   1756  CD1 LEU   110      28.340  17.076  52.044  1.00  0.00           C  
ATOM   1757 HD11 LEU   110      28.157  16.574  51.094  1.00  0.00           H  
ATOM   1758 HD12 LEU   110      28.587  18.121  51.857  1.00  0.00           H  
ATOM   1759 HD13 LEU   110      29.230  16.609  52.467  1.00  0.00           H  
ATOM   1760  CD2 LEU   110      26.209  17.981  52.808  1.00  0.00           C  
ATOM   1761 HD21 LEU   110      26.583  19.004  52.780  1.00  0.00           H  
ATOM   1762 HD22 LEU   110      25.767  17.646  51.870  1.00  0.00           H  
ATOM   1763 HD23 LEU   110      25.435  18.070  53.571  1.00  0.00           H  
ATOM   1764  C   LEU   110      28.757  14.492  54.255  1.00  0.00           C  
ATOM   1765  O   LEU   110      28.283  14.738  55.389  1.00  0.00           O  
ATOM   1766  N   ALA   111      30.050  14.292  54.077  1.00  0.00           N  
ATOM   1767  H   ALA   111      30.429  13.991  53.190  1.00  0.00           H  
ATOM   1768  CA  ALA   111      31.020  14.148  55.217  1.00  0.00           C  
ATOM   1769  HA  ALA   111      30.487  13.679  56.044  1.00  0.00           H  
ATOM   1770  CB  ALA   111      32.006  13.132  54.616  1.00  0.00           C  
ATOM   1771  HB1 ALA   111      31.553  12.194  54.296  1.00  0.00           H  
ATOM   1772  HB2 ALA   111      32.555  13.576  53.786  1.00  0.00           H  
ATOM   1773  HB3 ALA   111      32.830  12.972  55.312  1.00  0.00           H  
ATOM   1774  C   ALA   111      31.776  15.385  55.704  1.00  0.00           C  
ATOM   1775  O   ALA   111      32.558  15.252  56.679  1.00  0.00           O  
ATOM   1776  N   GLY   112      31.355  16.620  55.203  1.00  0.00           N  
ATOM   1777  H   GLY   112      30.691  16.665  54.443  1.00  0.00           H  
ATOM   1778  CA  GLY   112      31.828  17.946  55.753  1.00  0.00           C  
ATOM   1779  HA2 GLY   112      32.907  18.103  55.775  1.00  0.00           H  
ATOM   1780  HA3 GLY   112      31.378  18.082  56.736  1.00  0.00           H  
ATOM   1781  C   GLY   112      31.237  19.115  55.043  1.00  0.00           C  
ATOM   1782  O   GLY   112      31.367  19.227  53.798  1.00  0.00           O  
ATOM   1783  N   ILE   113      30.712  20.111  55.726  1.00  0.00           N  
ATOM   1784  H   ILE   113      30.684  19.964  56.725  1.00  0.00           H  
ATOM   1785  CA  ILE   113      30.490  21.447  55.256  1.00  0.00           C  
ATOM   1786  HA  ILE   113      30.325  21.391  54.180  1.00  0.00           H  
ATOM   1787  CB  ILE   113      29.291  22.101  55.948  1.00  0.00           C  
ATOM   1788  HB  ILE   113      29.145  21.763  56.974  1.00  0.00           H  
ATOM   1789  CG2 ILE   113      29.408  23.674  56.016  1.00  0.00           C  
ATOM   1790 HG21 ILE   113      28.536  24.188  56.421  1.00  0.00           H  
ATOM   1791 HG22 ILE   113      30.148  24.091  56.700  1.00  0.00           H  
ATOM   1792 HG23 ILE   113      29.450  24.139  55.031  1.00  0.00           H  
ATOM   1793  CG1 ILE   113      28.062  21.644  55.129  1.00  0.00           C  
ATOM   1794 HG12 ILE   113      27.893  20.591  54.904  1.00  0.00           H  
ATOM   1795 HG13 ILE   113      28.127  22.164  54.173  1.00  0.00           H  
ATOM   1796  CD1 ILE   113      26.719  21.998  55.818  1.00  0.00           C  
ATOM   1797 HD11 ILE   113      26.621  21.326  56.671  1.00  0.00           H  
ATOM   1798 HD12 ILE   113      26.683  23.033  56.156  1.00  0.00           H  
ATOM   1799 HD13 ILE   113      25.925  21.716  55.127  1.00  0.00           H  
ATOM   1800  C   ILE   113      31.868  22.258  55.379  1.00  0.00           C  
ATOM   1801  O   ILE   113      32.481  22.354  56.410  1.00  0.00           O  
ATOM   1802  N   VAL   114      32.327  22.778  54.257  1.00  0.00           N  
ATOM   1803  H   VAL   114      31.896  22.575  53.366  1.00  0.00           H  
ATOM   1804  CA  VAL   114      33.499  23.584  54.115  1.00  0.00           C  
ATOM   1805  HA  VAL   114      33.992  23.669  55.083  1.00  0.00           H  
ATOM   1806  CB  VAL   114      34.467  22.913  53.130  1.00  0.00           C  
ATOM   1807  HB  VAL   114      34.064  23.281  52.186  1.00  0.00           H  
ATOM   1808  CG1 VAL   114      35.834  23.491  53.471  1.00  0.00           C  
ATOM   1809 HG11 VAL   114      36.063  23.269  54.514  1.00  0.00           H  
ATOM   1810 HG12 VAL   114      36.626  22.979  52.926  1.00  0.00           H  
ATOM   1811 HG13 VAL   114      35.754  24.576  53.403  1.00  0.00           H  
ATOM   1812  CG2 VAL   114      34.525  21.435  53.177  1.00  0.00           C  
ATOM   1813 HG21 VAL   114      35.112  21.045  54.008  1.00  0.00           H  
ATOM   1814 HG22 VAL   114      33.549  20.949  53.205  1.00  0.00           H  
ATOM   1815 HG23 VAL   114      34.858  21.059  52.209  1.00  0.00           H  
ATOM   1816  C   VAL   114      33.011  24.962  53.675  1.00  0.00           C  
ATOM   1817  O   VAL   114      32.200  25.149  52.775  1.00  0.00           O  
ATOM   1818  N   ILE   115      33.534  26.045  54.278  1.00  0.00           N  
ATOM   1819  H   ILE   115      34.151  25.848  55.053  1.00  0.00           H  
ATOM   1820  CA  ILE   115      33.125  27.479  54.092  1.00  0.00           C  
ATOM   1821  HA  ILE   115      32.501  27.536  53.200  1.00  0.00           H  
ATOM   1822  CB  ILE   115      32.246  27.906  55.267  1.00  0.00           C  
ATOM   1823  HB  ILE   115      32.073  28.981  55.229  1.00  0.00           H  
ATOM   1824  CG2 ILE   115      30.862  27.191  55.215  1.00  0.00           C  
ATOM   1825 HG21 ILE   115      30.204  27.688  55.928  1.00  0.00           H  
ATOM   1826 HG22 ILE   115      30.421  27.331  54.228  1.00  0.00           H  
ATOM   1827 HG23 ILE   115      30.988  26.149  55.506  1.00  0.00           H  
ATOM   1828  CG1 ILE   115      32.918  27.826  56.582  1.00  0.00           C  
ATOM   1829 HG12 ILE   115      33.390  28.769  56.856  1.00  0.00           H  
ATOM   1830 HG13 ILE   115      33.814  27.205  56.610  1.00  0.00           H  
ATOM   1831  CD1 ILE   115      32.109  27.555  57.858  1.00  0.00           C  
ATOM   1832 HD11 ILE   115      32.564  27.966  58.759  1.00  0.00           H  
ATOM   1833 HD12 ILE   115      31.094  27.944  57.786  1.00  0.00           H  
ATOM   1834 HD13 ILE   115      31.912  26.485  57.924  1.00  0.00           H  
ATOM   1835  C   ILE   115      34.346  28.391  54.085  1.00  0.00           C  
ATOM   1836  O   ILE   115      35.294  28.235  54.802  1.00  0.00           O  
ATOM   1837  N   ASP   116      34.410  29.406  53.243  1.00  0.00           N  
ATOM   1838  H   ASP   116      33.708  29.539  52.529  1.00  0.00           H  
ATOM   1839  CA  ASP   116      35.393  30.508  53.381  1.00  0.00           C  
ATOM   1840  HA  ASP   116      36.333  29.959  53.427  1.00  0.00           H  
ATOM   1841  CB  ASP   116      35.428  31.278  52.003  1.00  0.00           C  
ATOM   1842  HB2 ASP   116      34.472  31.800  51.965  1.00  0.00           H  
ATOM   1843  HB3 ASP   116      35.429  30.542  51.200  1.00  0.00           H  
ATOM   1844  CG  ASP   116      36.624  32.257  51.846  1.00  0.00           C  
ATOM   1845  OD1 ASP   116      37.074  32.332  50.654  1.00  0.00           O  
ATOM   1846  OD2 ASP   116      37.029  32.992  52.765  1.00  0.00           O  
ATOM   1847  C   ASP   116      35.013  31.347  54.645  1.00  0.00           C  
ATOM   1848  O   ASP   116      33.893  31.451  55.067  1.00  0.00           O  
ATOM   1849  N   LEU   117      36.051  31.885  55.333  1.00  0.00           N  
ATOM   1850  H   LEU   117      36.986  31.840  54.953  1.00  0.00           H  
ATOM   1851  CA  LEU   117      35.944  32.757  56.510  1.00  0.00           C  
ATOM   1852  HA  LEU   117      35.771  32.034  57.307  1.00  0.00           H  
ATOM   1853  CB  LEU   117      37.346  33.416  56.784  1.00  0.00           C  
ATOM   1854  HB2 LEU   117      37.684  34.000  55.928  1.00  0.00           H  
ATOM   1855  HB3 LEU   117      38.038  32.577  56.863  1.00  0.00           H  
ATOM   1856  CG  LEU   117      37.437  34.158  58.145  1.00  0.00           C  
ATOM   1857  HG  LEU   117      36.458  34.543  58.430  1.00  0.00           H  
ATOM   1858  CD1 LEU   117      37.684  33.228  59.286  1.00  0.00           C  
ATOM   1859 HD11 LEU   117      37.715  33.718  60.259  1.00  0.00           H  
ATOM   1860 HD12 LEU   117      36.872  32.501  59.312  1.00  0.00           H  
ATOM   1861 HD13 LEU   117      38.666  32.776  59.150  1.00  0.00           H  
ATOM   1862  CD2 LEU   117      38.387  35.346  58.168  1.00  0.00           C  
ATOM   1863 HD21 LEU   117      39.382  35.113  57.789  1.00  0.00           H  
ATOM   1864 HD22 LEU   117      38.035  36.163  57.537  1.00  0.00           H  
ATOM   1865 HD23 LEU   117      38.576  35.785  59.148  1.00  0.00           H  
ATOM   1866  C   LEU   117      34.806  33.797  56.452  1.00  0.00           C  
ATOM   1867  O   LEU   117      34.093  33.957  57.480  1.00  0.00           O  
ATOM   1868  N   PHE   118      34.575  34.351  55.270  1.00  0.00           N  
ATOM   1869  H   PHE   118      35.182  34.012  54.537  1.00  0.00           H  
ATOM   1870  CA  PHE   118      33.480  35.286  55.059  1.00  0.00           C  
ATOM   1871  HA  PHE   118      33.323  35.870  55.967  1.00  0.00           H  
ATOM   1872  CB  PHE   118      33.736  36.240  53.910  1.00  0.00           C  
ATOM   1873  HB2 PHE   118      32.922  36.948  53.757  1.00  0.00           H  
ATOM   1874  HB3 PHE   118      33.876  35.555  53.073  1.00  0.00           H  
ATOM   1875  CG  PHE   118      35.074  36.978  54.019  1.00  0.00           C  
ATOM   1876  CD1 PHE   118      36.129  36.506  53.179  1.00  0.00           C  
ATOM   1877  HD1 PHE   118      36.030  35.714  52.451  1.00  0.00           H  
ATOM   1878  CE1 PHE   118      37.317  37.243  53.266  1.00  0.00           C  
ATOM   1879  HE1 PHE   118      38.208  36.998  52.707  1.00  0.00           H  
ATOM   1880  CZ  PHE   118      37.437  38.355  54.093  1.00  0.00           C  
ATOM   1881  HZ  PHE   118      38.318  38.977  54.038  1.00  0.00           H  
ATOM   1882  CE2 PHE   118      36.343  38.822  54.933  1.00  0.00           C  
ATOM   1883  HE2 PHE   118      36.420  39.706  55.549  1.00  0.00           H  
ATOM   1884  CD2 PHE   118      35.176  38.112  54.846  1.00  0.00           C  
ATOM   1885  HD2 PHE   118      34.244  38.420  55.296  1.00  0.00           H  
ATOM   1886  C   PHE   118      32.097  34.662  54.875  1.00  0.00           C  
ATOM   1887  O   PHE   118      31.132  35.384  55.009  1.00  0.00           O  
ATOM   1888  N   CYS   119      32.005  33.335  54.686  1.00  0.00           N  
ATOM   1889  H   CYS   119      32.904  32.878  54.626  1.00  0.00           H  
ATOM   1890  CA  CYS   119      30.844  32.477  54.616  1.00  0.00           C  
ATOM   1891  HA  CYS   119      29.903  33.008  54.468  1.00  0.00           H  
ATOM   1892  CB  CYS   119      30.994  31.580  53.345  1.00  0.00           C  
ATOM   1893  HB2 CYS   119      30.081  31.004  53.193  1.00  0.00           H  
ATOM   1894  HB3 CYS   119      31.785  30.866  53.575  1.00  0.00           H  
ATOM   1895  SG  CYS   119      31.228  32.620  51.921  1.00  0.00           S  
ATOM   1896  HG  CYS   119      31.779  31.713  51.110  1.00  0.00           H  
ATOM   1897  C   CYS   119      30.585  31.655  55.808  1.00  0.00           C  
ATOM   1898  O   CYS   119      29.784  30.720  55.782  1.00  0.00           O  
ATOM   1899  N   THR   120      31.243  31.936  56.979  1.00  0.00           N  
ATOM   1900  H   THR   120      31.924  32.681  56.937  1.00  0.00           H  
ATOM   1901  CA  THR   120      31.132  31.197  58.223  1.00  0.00           C  
ATOM   1902  HA  THR   120      31.450  30.157  58.147  1.00  0.00           H  
ATOM   1903  CB  THR   120      32.025  31.866  59.312  1.00  0.00           C  
ATOM   1904  HB  THR   120      31.684  31.581  60.307  1.00  0.00           H  
ATOM   1905  CG2 THR   120      33.395  31.197  59.213  1.00  0.00           C  
ATOM   1906 HG21 THR   120      33.760  31.096  58.191  1.00  0.00           H  
ATOM   1907 HG22 THR   120      34.170  31.724  59.770  1.00  0.00           H  
ATOM   1908 HG23 THR   120      33.224  30.169  59.533  1.00  0.00           H  
ATOM   1909  OG1 THR   120      32.073  33.244  59.173  1.00  0.00           O  
ATOM   1910  HG1 THR   120      32.907  33.408  58.725  1.00  0.00           H  
ATOM   1911  C   THR   120      29.746  31.371  58.846  1.00  0.00           C  
ATOM   1912  O   THR   120      29.465  30.597  59.776  1.00  0.00           O  
ATOM   1913  N   SER   121      28.870  32.293  58.433  1.00  0.00           N  
ATOM   1914  H   SER   121      29.182  32.931  57.715  1.00  0.00           H  
ATOM   1915  CA  SER   121      27.421  32.272  58.870  1.00  0.00           C  
ATOM   1916  HA  SER   121      27.518  32.407  59.947  1.00  0.00           H  
ATOM   1917  CB  SER   121      26.618  33.393  58.367  1.00  0.00           C  
ATOM   1918  HB2 SER   121      26.968  34.309  58.842  1.00  0.00           H  
ATOM   1919  HB3 SER   121      25.591  33.323  58.725  1.00  0.00           H  
ATOM   1920  OG  SER   121      26.629  33.492  57.007  1.00  0.00           O  
ATOM   1921  HG  SER   121      27.372  34.061  56.796  1.00  0.00           H  
ATOM   1922  C   SER   121      26.644  30.983  58.612  1.00  0.00           C  
ATOM   1923  O   SER   121      25.807  30.583  59.401  1.00  0.00           O  
ATOM   1924  N   MET   122      27.189  30.165  57.676  1.00  0.00           N  
ATOM   1925  H   MET   122      28.010  30.448  57.161  1.00  0.00           H  
ATOM   1926  CA  MET   122      26.531  28.864  57.333  1.00  0.00           C  
ATOM   1927  HA  MET   122      25.448  28.985  57.335  1.00  0.00           H  
ATOM   1928  CB  MET   122      27.020  28.474  55.893  1.00  0.00           C  
ATOM   1929  HB2 MET   122      26.717  27.479  55.567  1.00  0.00           H  
ATOM   1930  HB3 MET   122      28.096  28.340  56.001  1.00  0.00           H  
ATOM   1931  CG  MET   122      26.660  29.526  54.869  1.00  0.00           C  
ATOM   1932  HG2 MET   122      26.876  29.081  53.897  1.00  0.00           H  
ATOM   1933  HG3 MET   122      27.376  30.347  54.908  1.00  0.00           H  
ATOM   1934  SD  MET   122      24.943  30.068  54.729  1.00  0.00           S  
ATOM   1935  CE  MET   122      25.319  31.708  54.111  1.00  0.00           C  
ATOM   1936  HE1 MET   122      24.499  32.185  53.572  1.00  0.00           H  
ATOM   1937  HE2 MET   122      25.655  32.447  54.838  1.00  0.00           H  
ATOM   1938  HE3 MET   122      26.094  31.729  53.345  1.00  0.00           H  
ATOM   1939  C   MET   122      26.856  27.695  58.309  1.00  0.00           C  
ATOM   1940  O   MET   122      26.243  26.660  58.149  1.00  0.00           O  
ATOM   1941  N   ILE   123      27.600  27.963  59.370  1.00  0.00           N  
ATOM   1942  H   ILE   123      28.093  28.842  59.447  1.00  0.00           H  
ATOM   1943  CA  ILE   123      27.697  27.040  60.575  1.00  0.00           C  
ATOM   1944  HA  ILE   123      28.190  26.188  60.107  1.00  0.00           H  
ATOM   1945  CB  ILE   123      28.615  27.740  61.675  1.00  0.00           C  
ATOM   1946  HB  ILE   123      28.375  28.791  61.837  1.00  0.00           H  
ATOM   1947  CG2 ILE   123      28.438  26.996  63.029  1.00  0.00           C  
ATOM   1948 HG21 ILE   123      27.413  27.189  63.346  1.00  0.00           H  
ATOM   1949 HG22 ILE   123      28.654  25.952  62.804  1.00  0.00           H  
ATOM   1950 HG23 ILE   123      29.049  27.458  63.804  1.00  0.00           H  
ATOM   1951  CG1 ILE   123      30.060  27.660  61.263  1.00  0.00           C  
ATOM   1952 HG12 ILE   123      30.090  28.183  60.306  1.00  0.00           H  
ATOM   1953 HG13 ILE   123      30.424  26.633  61.266  1.00  0.00           H  
ATOM   1954  CD1 ILE   123      31.125  28.484  62.017  1.00  0.00           C  
ATOM   1955 HD11 ILE   123      30.940  29.553  61.911  1.00  0.00           H  
ATOM   1956 HD12 ILE   123      31.114  28.190  63.066  1.00  0.00           H  
ATOM   1957 HD13 ILE   123      32.108  28.275  61.594  1.00  0.00           H  
ATOM   1958  C   ILE   123      26.185  26.742  61.082  1.00  0.00           C  
ATOM   1959  O   ILE   123      25.888  25.608  61.442  1.00  0.00           O  
ATOM   1960  N   ASP   124      25.400  27.778  60.999  1.00  0.00           N  
ATOM   1961  H   ASP   124      25.830  28.661  60.764  1.00  0.00           H  
ATOM   1962  CA  ASP   124      23.992  27.808  61.339  1.00  0.00           C  
ATOM   1963  HA  ASP   124      23.950  27.545  62.396  1.00  0.00           H  
ATOM   1964  CB  ASP   124      23.405  29.216  61.255  1.00  0.00           C  
ATOM   1965  HB2 ASP   124      22.363  29.202  61.575  1.00  0.00           H  
ATOM   1966  HB3 ASP   124      23.396  29.505  60.204  1.00  0.00           H  
ATOM   1967  CG  ASP   124      24.039  30.296  62.065  1.00  0.00           C  
ATOM   1968  OD1 ASP   124      24.868  29.973  62.963  1.00  0.00           O  
ATOM   1969  OD2 ASP   124      23.721  31.501  61.877  1.00  0.00           O  
ATOM   1970  C   ASP   124      23.080  26.756  60.570  1.00  0.00           C  
ATOM   1971  O   ASP   124      22.341  25.991  61.184  1.00  0.00           O  
ATOM   1972  N   VAL   125      23.218  26.598  59.281  1.00  0.00           N  
ATOM   1973  H   VAL   125      23.959  27.139  58.857  1.00  0.00           H  
ATOM   1974  CA  VAL   125      22.682  25.590  58.313  1.00  0.00           C  
ATOM   1975  HA  VAL   125      21.605  25.600  58.483  1.00  0.00           H  
ATOM   1976  CB  VAL   125      22.982  25.933  56.799  1.00  0.00           C  
ATOM   1977  HB  VAL   125      24.045  25.947  56.559  1.00  0.00           H  
ATOM   1978  CG1 VAL   125      22.222  24.919  55.838  1.00  0.00           C  
ATOM   1979 HG11 VAL   125      21.178  24.922  56.152  1.00  0.00           H  
ATOM   1980 HG12 VAL   125      22.342  25.231  54.801  1.00  0.00           H  
ATOM   1981 HG13 VAL   125      22.587  23.893  55.812  1.00  0.00           H  
ATOM   1982  CG2 VAL   125      22.503  27.298  56.455  1.00  0.00           C  
ATOM   1983 HG21 VAL   125      23.042  27.942  57.150  1.00  0.00           H  
ATOM   1984 HG22 VAL   125      22.814  27.502  55.431  1.00  0.00           H  
ATOM   1985 HG23 VAL   125      21.420  27.376  56.555  1.00  0.00           H  
ATOM   1986  C   VAL   125      23.094  24.154  58.686  1.00  0.00           C  
ATOM   1987  O   VAL   125      22.291  23.201  58.772  1.00  0.00           O  
ATOM   1988  N   ALA   126      24.395  24.006  59.072  1.00  0.00           N  
ATOM   1989  H   ALA   126      25.007  24.804  58.986  1.00  0.00           H  
ATOM   1990  CA  ALA   126      24.997  22.737  59.510  1.00  0.00           C  
ATOM   1991  HA  ALA   126      24.741  22.018  58.731  1.00  0.00           H  
ATOM   1992  CB  ALA   126      26.485  22.901  59.415  1.00  0.00           C  
ATOM   1993  HB1 ALA   126      26.912  21.936  59.685  1.00  0.00           H  
ATOM   1994  HB2 ALA   126      26.777  23.070  58.379  1.00  0.00           H  
ATOM   1995  HB3 ALA   126      26.923  23.597  60.131  1.00  0.00           H  
ATOM   1996  C   ALA   126      24.468  22.226  60.929  1.00  0.00           C  
ATOM   1997  O   ALA   126      24.615  21.009  61.177  1.00  0.00           O  
ATOM   1998  N   ASN   127      23.903  23.095  61.729  1.00  0.00           N  
ATOM   1999  H   ASN   127      23.868  24.074  61.484  1.00  0.00           H  
ATOM   2000  CA  ASN   127      23.063  22.701  62.917  1.00  0.00           C  
ATOM   2001  HA  ASN   127      23.443  21.788  63.374  1.00  0.00           H  
ATOM   2002  CB  ASN   127      22.772  23.832  63.881  1.00  0.00           C  
ATOM   2003  HB2 ASN   127      22.123  23.437  64.663  1.00  0.00           H  
ATOM   2004  HB3 ASN   127      22.228  24.623  63.365  1.00  0.00           H  
ATOM   2005  CG  ASN   127      24.164  24.190  64.554  1.00  0.00           C  
ATOM   2006  OD1 ASN   127      24.922  23.342  64.947  1.00  0.00           O  
ATOM   2007  ND2 ASN   127      24.551  25.472  64.673  1.00  0.00           N  
ATOM   2008 HD21 ASN   127      23.928  26.135  64.234  1.00  0.00           H  
ATOM   2009 HD22 ASN   127      25.499  25.656  64.968  1.00  0.00           H  
ATOM   2010  C   ASN   127      21.697  22.223  62.385  1.00  0.00           C  
ATOM   2011  O   ASN   127      21.235  21.140  62.780  1.00  0.00           O  
ATOM   2012  N   GLU   128      20.946  23.002  61.588  1.00  0.00           N  
ATOM   2013  H   GLU   128      21.299  23.914  61.334  1.00  0.00           H  
ATOM   2014  CA  GLU   128      19.618  22.678  61.152  1.00  0.00           C  
ATOM   2015  HA  GLU   128      18.994  22.559  62.038  1.00  0.00           H  
ATOM   2016  CB  GLU   128      18.953  23.864  60.374  1.00  0.00           C  
ATOM   2017  HB2 GLU   128      18.023  23.459  59.976  1.00  0.00           H  
ATOM   2018  HB3 GLU   128      19.705  24.053  59.609  1.00  0.00           H  
ATOM   2019  CG  GLU   128      18.707  25.202  61.119  1.00  0.00           C  
ATOM   2020  HG2 GLU   128      19.634  25.645  61.484  1.00  0.00           H  
ATOM   2021  HG3 GLU   128      18.053  25.105  61.986  1.00  0.00           H  
ATOM   2022  CD  GLU   128      18.056  26.169  60.101  1.00  0.00           C  
ATOM   2023  OE1 GLU   128      16.807  26.191  60.116  1.00  0.00           O  
ATOM   2024  OE2 GLU   128      18.721  26.838  59.288  1.00  0.00           O  
ATOM   2025  C   GLU   128      19.510  21.359  60.291  1.00  0.00           C  
ATOM   2026  O   GLU   128      18.376  20.855  60.117  1.00  0.00           O  
ATOM   2027  N   LEU   129      20.598  20.887  59.697  1.00  0.00           N  
ATOM   2028  H   LEU   129      21.272  21.589  59.429  1.00  0.00           H  
ATOM   2029  CA  LEU   129      20.743  19.628  58.939  1.00  0.00           C  
ATOM   2030  HA  LEU   129      19.755  19.212  58.740  1.00  0.00           H  
ATOM   2031  CB  LEU   129      21.167  19.980  57.471  1.00  0.00           C  
ATOM   2032  HB2 LEU   129      21.288  19.092  56.851  1.00  0.00           H  
ATOM   2033  HB3 LEU   129      22.124  20.491  57.581  1.00  0.00           H  
ATOM   2034  CG  LEU   129      20.289  20.989  56.784  1.00  0.00           C  
ATOM   2035  HG  LEU   129      20.203  21.927  57.333  1.00  0.00           H  
ATOM   2036  CD1 LEU   129      21.046  21.298  55.476  1.00  0.00           C  
ATOM   2037 HD11 LEU   129      22.001  21.801  55.625  1.00  0.00           H  
ATOM   2038 HD12 LEU   129      21.110  20.398  54.865  1.00  0.00           H  
ATOM   2039 HD13 LEU   129      20.413  21.955  54.881  1.00  0.00           H  
ATOM   2040  CD2 LEU   129      18.870  20.430  56.416  1.00  0.00           C  
ATOM   2041 HD21 LEU   129      18.400  20.200  57.372  1.00  0.00           H  
ATOM   2042 HD22 LEU   129      18.221  21.157  55.928  1.00  0.00           H  
ATOM   2043 HD23 LEU   129      19.061  19.516  55.853  1.00  0.00           H  
ATOM   2044  C   LEU   129      21.621  18.561  59.635  1.00  0.00           C  
ATOM   2045  O   LEU   129      21.733  17.513  59.020  1.00  0.00           O  
ATOM   2046  N   GLU   130      22.096  18.774  60.864  1.00  0.00           N  
ATOM   2047  H   GLU   130      21.861  19.649  61.310  1.00  0.00           H  
ATOM   2048  CA  GLU   130      22.959  17.909  61.724  1.00  0.00           C  
ATOM   2049  HA  GLU   130      23.342  18.620  62.456  1.00  0.00           H  
ATOM   2050  CB  GLU   130      22.108  16.750  62.282  1.00  0.00           C  
ATOM   2051  HB2 GLU   130      21.635  16.174  61.487  1.00  0.00           H  
ATOM   2052  HB3 GLU   130      21.262  17.183  62.816  1.00  0.00           H  
ATOM   2053  CG  GLU   130      22.755  15.762  63.208  1.00  0.00           C  
ATOM   2054  HG2 GLU   130      23.470  15.147  62.662  1.00  0.00           H  
ATOM   2055  HG3 GLU   130      21.892  15.187  63.542  1.00  0.00           H  
ATOM   2056  CD  GLU   130      23.560  16.446  64.250  1.00  0.00           C  
ATOM   2057  OE1 GLU   130      24.770  16.091  64.369  1.00  0.00           O  
ATOM   2058  OE2 GLU   130      23.167  17.406  64.911  1.00  0.00           O  
ATOM   2059  C   GLU   130      24.232  17.469  60.976  1.00  0.00           C  
ATOM   2060  O   GLU   130      24.430  16.320  60.501  1.00  0.00           O  
ATOM   2061  N   LEU   131      25.242  18.312  60.845  1.00  0.00           N  
ATOM   2062  H   LEU   131      25.036  19.276  61.067  1.00  0.00           H  
ATOM   2063  CA  LEU   131      26.374  18.072  59.932  1.00  0.00           C  
ATOM   2064  HA  LEU   131      26.588  17.010  59.814  1.00  0.00           H  
ATOM   2065  CB  LEU   131      26.144  18.686  58.620  1.00  0.00           C  
ATOM   2066  HB2 LEU   131      27.096  18.852  58.116  1.00  0.00           H  
ATOM   2067  HB3 LEU   131      25.790  19.700  58.804  1.00  0.00           H  
ATOM   2068  CG  LEU   131      25.118  17.956  57.662  1.00  0.00           C  
ATOM   2069  HG  LEU   131      24.151  17.866  58.157  1.00  0.00           H  
ATOM   2070  CD1 LEU   131      25.009  18.662  56.330  1.00  0.00           C  
ATOM   2071 HD11 LEU   131      24.162  18.297  55.749  1.00  0.00           H  
ATOM   2072 HD12 LEU   131      24.886  19.740  56.433  1.00  0.00           H  
ATOM   2073 HD13 LEU   131      25.947  18.488  55.802  1.00  0.00           H  
ATOM   2074  CD2 LEU   131      25.598  16.562  57.232  1.00  0.00           C  
ATOM   2075 HD21 LEU   131      26.643  16.582  56.923  1.00  0.00           H  
ATOM   2076 HD22 LEU   131      25.432  16.025  58.166  1.00  0.00           H  
ATOM   2077 HD23 LEU   131      25.013  16.105  56.434  1.00  0.00           H  
ATOM   2078  C   LEU   131      27.710  18.651  60.483  1.00  0.00           C  
ATOM   2079  O   LEU   131      27.612  19.687  61.179  1.00  0.00           O  
ATOM   2080  N   PRO   132      28.869  18.031  60.230  1.00  0.00           N  
ATOM   2081  CD  PRO   132      29.018  16.713  59.585  1.00  0.00           C  
ATOM   2082  HD2 PRO   132      28.494  16.678  58.630  1.00  0.00           H  
ATOM   2083  HD3 PRO   132      28.627  15.926  60.230  1.00  0.00           H  
ATOM   2084  CG  PRO   132      30.547  16.464  59.510  1.00  0.00           C  
ATOM   2085  HG2 PRO   132      30.795  15.403  59.541  1.00  0.00           H  
ATOM   2086  HG3 PRO   132      30.832  16.736  58.493  1.00  0.00           H  
ATOM   2087  CB  PRO   132      31.154  17.282  60.612  1.00  0.00           C  
ATOM   2088  HB2 PRO   132      31.282  16.715  61.534  1.00  0.00           H  
ATOM   2089  HB3 PRO   132      32.148  17.610  60.306  1.00  0.00           H  
ATOM   2090  CA  PRO   132      30.182  18.464  60.627  1.00  0.00           C  
ATOM   2091  HA  PRO   132      30.072  18.928  61.607  1.00  0.00           H  
ATOM   2092  C   PRO   132      30.676  19.608  59.733  1.00  0.00           C  
ATOM   2093  O   PRO   132      30.253  19.740  58.562  1.00  0.00           O  
ATOM   2094  N   THR   133      31.438  20.522  60.308  1.00  0.00           N  
ATOM   2095  H   THR   133      31.839  20.423  61.230  1.00  0.00           H  
ATOM   2096  CA  THR   133      31.815  21.752  59.720  1.00  0.00           C  
ATOM   2097  HA  THR   133      31.514  21.688  58.674  1.00  0.00           H  
ATOM   2098  CB  THR   133      31.206  23.019  60.396  1.00  0.00           C  
ATOM   2099  HB  THR   133      31.762  23.915  60.121  1.00  0.00           H  
ATOM   2100  CG2 THR   133      29.757  23.297  59.895  1.00  0.00           C  
ATOM   2101 HG21 THR   133      29.106  22.431  60.019  1.00  0.00           H  
ATOM   2102 HG22 THR   133      29.355  24.144  60.451  1.00  0.00           H  
ATOM   2103 HG23 THR   133      29.907  23.486  58.832  1.00  0.00           H  
ATOM   2104  OG1 THR   133      31.226  23.044  61.803  1.00  0.00           O  
ATOM   2105  HG1 THR   133      30.535  22.475  62.151  1.00  0.00           H  
ATOM   2106  C   THR   133      33.309  21.956  59.746  1.00  0.00           C  
ATOM   2107  O   THR   133      33.985  21.569  60.675  1.00  0.00           O  
ATOM   2108  N   TYR   134      33.832  22.607  58.716  1.00  0.00           N  
ATOM   2109  H   TYR   134      33.286  22.745  57.877  1.00  0.00           H  
ATOM   2110  CA  TYR   134      35.209  22.976  58.497  1.00  0.00           C  
ATOM   2111  HA  TYR   134      35.682  22.909  59.476  1.00  0.00           H  
ATOM   2112  CB  TYR   134      35.931  21.949  57.669  1.00  0.00           C  
ATOM   2113  HB2 TYR   134      36.959  22.272  57.509  1.00  0.00           H  
ATOM   2114  HB3 TYR   134      35.498  21.927  56.668  1.00  0.00           H  
ATOM   2115  CG  TYR   134      35.970  20.649  58.342  1.00  0.00           C  
ATOM   2116  CD1 TYR   134      37.131  20.307  59.078  1.00  0.00           C  
ATOM   2117  HD1 TYR   134      37.963  20.986  59.189  1.00  0.00           H  
ATOM   2118  CE1 TYR   134      37.150  19.045  59.749  1.00  0.00           C  
ATOM   2119  HE1 TYR   134      38.055  18.717  60.238  1.00  0.00           H  
ATOM   2120  CZ  TYR   134      36.139  18.073  59.520  1.00  0.00           C  
ATOM   2121  OH  TYR   134      36.216  16.780  59.991  1.00  0.00           O  
ATOM   2122  HH  TYR   134      37.127  16.650  60.265  1.00  0.00           H  
ATOM   2123  CE2 TYR   134      35.090  18.392  58.595  1.00  0.00           C  
ATOM   2124  HE2 TYR   134      34.276  17.708  58.408  1.00  0.00           H  
ATOM   2125  CD2 TYR   134      34.905  19.705  58.134  1.00  0.00           C  
ATOM   2126  HD2 TYR   134      34.078  19.989  57.500  1.00  0.00           H  
ATOM   2127  C   TYR   134      35.369  24.365  57.731  1.00  0.00           C  
ATOM   2128  O   TYR   134      34.539  24.766  56.922  1.00  0.00           O  
ATOM   2129  N   VAL   135      36.526  24.979  57.882  1.00  0.00           N  
ATOM   2130  H   VAL   135      37.330  24.615  58.373  1.00  0.00           H  
ATOM   2131  CA  VAL   135      36.696  26.363  57.402  1.00  0.00           C  
ATOM   2132  HA  VAL   135      35.845  26.612  56.767  1.00  0.00           H  
ATOM   2133  CB  VAL   135      36.858  27.379  58.554  1.00  0.00           C  
ATOM   2134  HB  VAL   135      37.779  27.186  59.105  1.00  0.00           H  
ATOM   2135  CG1 VAL   135      36.844  28.841  58.101  1.00  0.00           C  
ATOM   2136 HG11 VAL   135      35.892  29.071  57.623  1.00  0.00           H  
ATOM   2137 HG12 VAL   135      36.813  29.386  59.044  1.00  0.00           H  
ATOM   2138 HG13 VAL   135      37.749  29.075  57.540  1.00  0.00           H  
ATOM   2139  CG2 VAL   135      35.759  27.189  59.566  1.00  0.00           C  
ATOM   2140 HG21 VAL   135      35.698  26.197  60.012  1.00  0.00           H  
ATOM   2141 HG22 VAL   135      35.904  27.879  60.397  1.00  0.00           H  
ATOM   2142 HG23 VAL   135      34.831  27.342  59.015  1.00  0.00           H  
ATOM   2143  C   VAL   135      37.987  26.464  56.664  1.00  0.00           C  
ATOM   2144  O   VAL   135      38.940  25.687  56.951  1.00  0.00           O  
ATOM   2145  N   PHE   136      38.081  27.393  55.727  1.00  0.00           N  
ATOM   2146  H   PHE   136      37.276  27.962  55.510  1.00  0.00           H  
ATOM   2147  CA  PHE   136      39.224  27.486  54.803  1.00  0.00           C  
ATOM   2148  HA  PHE   136      40.084  27.225  55.421  1.00  0.00           H  
ATOM   2149  CB  PHE   136      39.044  26.533  53.645  1.00  0.00           C  
ATOM   2150  HB2 PHE   136      38.004  26.570  53.318  1.00  0.00           H  
ATOM   2151  HB3 PHE   136      39.349  25.526  53.928  1.00  0.00           H  
ATOM   2152  CG  PHE   136      39.937  26.757  52.460  1.00  0.00           C  
ATOM   2153  CD1 PHE   136      41.350  26.480  52.580  1.00  0.00           C  
ATOM   2154  HD1 PHE   136      41.780  26.058  53.477  1.00  0.00           H  
ATOM   2155  CE1 PHE   136      42.233  26.712  51.491  1.00  0.00           C  
ATOM   2156  HE1 PHE   136      43.294  26.536  51.587  1.00  0.00           H  
ATOM   2157  CZ  PHE   136      41.706  27.078  50.284  1.00  0.00           C  
ATOM   2158  HZ  PHE   136      42.332  27.267  49.425  1.00  0.00           H  
ATOM   2159  CE2 PHE   136      40.331  27.356  50.137  1.00  0.00           C  
ATOM   2160  HE2 PHE   136      39.944  27.620  49.164  1.00  0.00           H  
ATOM   2161  CD2 PHE   136      39.494  27.231  51.220  1.00  0.00           C  
ATOM   2162  HD2 PHE   136      38.447  27.395  51.014  1.00  0.00           H  
ATOM   2163  C   PHE   136      39.468  28.994  54.369  1.00  0.00           C  
ATOM   2164  O   PHE   136      38.626  29.629  53.654  1.00  0.00           O  
ATOM   2165  N   TYR   137      40.681  29.490  54.776  1.00  0.00           N  
ATOM   2166  H   TYR   137      41.193  28.884  55.401  1.00  0.00           H  
ATOM   2167  CA  TYR   137      41.131  30.834  54.656  1.00  0.00           C  
ATOM   2168  HA  TYR   137      40.284  31.481  54.428  1.00  0.00           H  
ATOM   2169  CB  TYR   137      41.656  31.351  56.012  1.00  0.00           C  
ATOM   2170  HB2 TYR   137      42.631  30.935  56.263  1.00  0.00           H  
ATOM   2171  HB3 TYR   137      40.924  31.178  56.801  1.00  0.00           H  
ATOM   2172  CG  TYR   137      41.998  32.833  55.877  1.00  0.00           C  
ATOM   2173  CD1 TYR   137      41.063  33.897  55.613  1.00  0.00           C  
ATOM   2174  HD1 TYR   137      40.113  33.661  55.156  1.00  0.00           H  
ATOM   2175  CE1 TYR   137      41.420  35.263  55.639  1.00  0.00           C  
ATOM   2176  HE1 TYR   137      40.736  36.039  55.330  1.00  0.00           H  
ATOM   2177  CZ  TYR   137      42.704  35.608  56.166  1.00  0.00           C  
ATOM   2178  OH  TYR   137      43.120  36.909  56.114  1.00  0.00           O  
ATOM   2179  HH  TYR   137      44.037  36.933  56.398  1.00  0.00           H  
ATOM   2180  CE2 TYR   137      43.615  34.617  56.459  1.00  0.00           C  
ATOM   2181  HE2 TYR   137      44.663  34.846  56.582  1.00  0.00           H  
ATOM   2182  CD2 TYR   137      43.328  33.265  56.294  1.00  0.00           C  
ATOM   2183  HD2 TYR   137      44.095  32.526  56.472  1.00  0.00           H  
ATOM   2184  C   TYR   137      42.130  30.864  53.462  1.00  0.00           C  
ATOM   2185  O   TYR   137      43.160  30.263  53.472  1.00  0.00           O  
ATOM   2186  N   THR   138      41.756  31.614  52.498  1.00  0.00           N  
ATOM   2187  H   THR   138      40.854  32.053  52.382  1.00  0.00           H  
ATOM   2188  CA  THR   138      42.545  31.673  51.226  1.00  0.00           C  
ATOM   2189  HA  THR   138      43.071  30.748  50.989  1.00  0.00           H  
ATOM   2190  CB  THR   138      41.575  31.974  50.063  1.00  0.00           C  
ATOM   2191  HB  THR   138      42.150  32.148  49.154  1.00  0.00           H  
ATOM   2192  CG2 THR   138      40.574  30.942  49.829  1.00  0.00           C  
ATOM   2193 HG21 THR   138      39.829  31.215  49.081  1.00  0.00           H  
ATOM   2194 HG22 THR   138      41.020  30.131  49.254  1.00  0.00           H  
ATOM   2195 HG23 THR   138      40.118  30.663  50.779  1.00  0.00           H  
ATOM   2196  OG1 THR   138      40.861  33.104  50.431  1.00  0.00           O  
ATOM   2197  HG1 THR   138      41.440  33.799  50.107  1.00  0.00           H  
ATOM   2198  C   THR   138      43.655  32.741  51.206  1.00  0.00           C  
ATOM   2199  O   THR   138      44.048  33.124  50.123  1.00  0.00           O  
ATOM   2200  N   SER   139      44.297  33.052  52.359  1.00  0.00           N  
ATOM   2201  H   SER   139      43.976  32.487  53.133  1.00  0.00           H  
ATOM   2202  CA  SER   139      45.446  33.947  52.504  1.00  0.00           C  
ATOM   2203  HA  SER   139      46.180  33.863  51.702  1.00  0.00           H  
ATOM   2204  CB  SER   139      44.931  35.419  52.533  1.00  0.00           C  
ATOM   2205  HB2 SER   139      44.459  35.651  53.488  1.00  0.00           H  
ATOM   2206  HB3 SER   139      44.202  35.471  51.724  1.00  0.00           H  
ATOM   2207  OG  SER   139      46.030  36.282  52.449  1.00  0.00           O  
ATOM   2208  HG  SER   139      45.670  37.143  52.222  1.00  0.00           H  
ATOM   2209  C   SER   139      46.247  33.613  53.752  1.00  0.00           C  
ATOM   2210  O   SER   139      45.859  32.759  54.531  1.00  0.00           O  
ATOM   2211  N   ASN   140      47.379  34.280  53.960  1.00  0.00           N  
ATOM   2212  H   ASN   140      47.546  34.938  53.212  1.00  0.00           H  
ATOM   2213  CA  ASN   140      48.544  33.919  54.868  1.00  0.00           C  
ATOM   2214  HA  ASN   140      49.075  33.037  54.509  1.00  0.00           H  
ATOM   2215  CB  ASN   140      49.544  35.078  54.996  1.00  0.00           C  
ATOM   2216  HB2 ASN   140      50.304  34.919  54.231  1.00  0.00           H  
ATOM   2217  HB3 ASN   140      50.051  35.069  55.961  1.00  0.00           H  
ATOM   2218  CG  ASN   140      49.000  36.500  54.957  1.00  0.00           C  
ATOM   2219  OD1 ASN   140      48.456  37.010  55.921  1.00  0.00           O  
ATOM   2220  ND2 ASN   140      49.348  37.267  53.906  1.00  0.00           N  
ATOM   2221 HD21 ASN   140      49.912  36.881  53.163  1.00  0.00           H  
ATOM   2222 HD22 ASN   140      48.952  38.195  53.852  1.00  0.00           H  
ATOM   2223  C   ASN   140      48.101  33.641  56.375  1.00  0.00           C  
ATOM   2224  O   ASN   140      47.172  34.284  56.869  1.00  0.00           O  
ATOM   2225  N   ALA   141      48.816  32.807  57.114  1.00  0.00           N  
ATOM   2226  H   ALA   141      49.724  32.535  56.767  1.00  0.00           H  
ATOM   2227  CA  ALA   141      48.693  32.565  58.523  1.00  0.00           C  
ATOM   2228  HA  ALA   141      47.679  32.225  58.735  1.00  0.00           H  
ATOM   2229  CB  ALA   141      49.637  31.488  58.946  1.00  0.00           C  
ATOM   2230  HB1 ALA   141      49.649  31.298  60.019  1.00  0.00           H  
ATOM   2231  HB2 ALA   141      49.214  30.579  58.517  1.00  0.00           H  
ATOM   2232  HB3 ALA   141      50.634  31.706  58.563  1.00  0.00           H  
ATOM   2233  C   ALA   141      48.797  33.872  59.359  1.00  0.00           C  
ATOM   2234  O   ALA   141      48.098  33.987  60.347  1.00  0.00           O  
ATOM   2235  N   ALA   142      49.702  34.815  58.973  1.00  0.00           N  
ATOM   2236  H   ALA   142      50.377  34.582  58.259  1.00  0.00           H  
ATOM   2237  CA  ALA   142      49.987  36.067  59.741  1.00  0.00           C  
ATOM   2238  HA  ALA   142      50.443  35.712  60.666  1.00  0.00           H  
ATOM   2239  CB  ALA   142      51.037  36.794  58.924  1.00  0.00           C  
ATOM   2240  HB1 ALA   142      50.586  36.941  57.943  1.00  0.00           H  
ATOM   2241  HB2 ALA   142      51.203  37.821  59.250  1.00  0.00           H  
ATOM   2242  HB3 ALA   142      51.913  36.146  58.894  1.00  0.00           H  
ATOM   2243  C   ALA   142      48.755  36.922  59.979  1.00  0.00           C  
ATOM   2244  O   ALA   142      48.714  37.583  61.022  1.00  0.00           O  
ATOM   2245  N   SER   143      47.759  36.974  59.025  1.00  0.00           N  
ATOM   2246  H   SER   143      47.952  36.329  58.272  1.00  0.00           H  
ATOM   2247  CA  SER   143      46.548  37.827  59.072  1.00  0.00           C  
ATOM   2248  HA  SER   143      46.784  38.815  59.468  1.00  0.00           H  
ATOM   2249  CB  SER   143      45.950  38.009  57.686  1.00  0.00           C  
ATOM   2250  HB2 SER   143      46.616  38.599  57.056  1.00  0.00           H  
ATOM   2251  HB3 SER   143      44.994  38.528  57.757  1.00  0.00           H  
ATOM   2252  OG  SER   143      45.716  36.778  57.045  1.00  0.00           O  
ATOM   2253  HG  SER   143      46.487  36.497  56.547  1.00  0.00           H  
ATOM   2254  C   SER   143      45.466  37.282  59.969  1.00  0.00           C  
ATOM   2255  O   SER   143      44.861  38.017  60.775  1.00  0.00           O  
ATOM   2256  N   LEU   144      45.160  36.015  59.898  1.00  0.00           N  
ATOM   2257  H   LEU   144      45.781  35.446  59.340  1.00  0.00           H  
ATOM   2258  CA  LEU   144      44.199  35.376  60.747  1.00  0.00           C  
ATOM   2259  HA  LEU   144      43.253  35.916  60.739  1.00  0.00           H  
ATOM   2260  CB  LEU   144      43.937  33.922  60.245  1.00  0.00           C  
ATOM   2261  HB2 LEU   144      44.832  33.325  60.417  1.00  0.00           H  
ATOM   2262  HB3 LEU   144      43.696  34.043  59.189  1.00  0.00           H  
ATOM   2263  CG  LEU   144      42.688  33.181  60.884  1.00  0.00           C  
ATOM   2264  HG  LEU   144      42.882  32.848  61.903  1.00  0.00           H  
ATOM   2265  CD1 LEU   144      41.465  34.077  60.933  1.00  0.00           C  
ATOM   2266 HD11 LEU   144      41.619  34.968  61.541  1.00  0.00           H  
ATOM   2267 HD12 LEU   144      41.177  34.341  59.915  1.00  0.00           H  
ATOM   2268 HD13 LEU   144      40.674  33.536  61.453  1.00  0.00           H  
ATOM   2269  CD2 LEU   144      42.412  31.943  60.022  1.00  0.00           C  
ATOM   2270 HD21 LEU   144      43.030  31.131  60.405  1.00  0.00           H  
ATOM   2271 HD22 LEU   144      41.362  31.648  60.020  1.00  0.00           H  
ATOM   2272 HD23 LEU   144      42.610  32.071  58.958  1.00  0.00           H  
ATOM   2273  C   LEU   144      44.785  35.365  62.166  1.00  0.00           C  
ATOM   2274  O   LEU   144      44.065  35.423  63.104  1.00  0.00           O  
ATOM   2275  N   GLY   145      46.161  35.227  62.252  1.00  0.00           N  
ATOM   2276  H   GLY   145      46.725  35.192  61.416  1.00  0.00           H  
ATOM   2277  CA  GLY   145      46.844  35.276  63.553  1.00  0.00           C  
ATOM   2278  HA2 GLY   145      47.874  34.979  63.353  1.00  0.00           H  
ATOM   2279  HA3 GLY   145      46.458  34.611  64.326  1.00  0.00           H  
ATOM   2280  C   GLY   145      46.919  36.679  64.278  1.00  0.00           C  
ATOM   2281  O   GLY   145      46.802  36.802  65.498  1.00  0.00           O  
ATOM   2282  N   LEU   146      46.965  37.780  63.486  1.00  0.00           N  
ATOM   2283  H   LEU   146      47.117  37.588  62.506  1.00  0.00           H  
ATOM   2284  CA  LEU   146      46.651  39.065  63.958  1.00  0.00           C  
ATOM   2285  HA  LEU   146      47.170  39.247  64.898  1.00  0.00           H  
ATOM   2286  CB  LEU   146      47.168  40.050  62.888  1.00  0.00           C  
ATOM   2287  HB2 LEU   146      46.643  39.903  61.944  1.00  0.00           H  
ATOM   2288  HB3 LEU   146      48.207  39.739  62.774  1.00  0.00           H  
ATOM   2289  CG  LEU   146      47.118  41.581  63.262  1.00  0.00           C  
ATOM   2290  HG  LEU   146      47.414  41.637  64.309  1.00  0.00           H  
ATOM   2291  CD1 LEU   146      48.167  42.347  62.461  1.00  0.00           C  
ATOM   2292 HD11 LEU   146      49.118  41.920  62.777  1.00  0.00           H  
ATOM   2293 HD12 LEU   146      48.145  42.133  61.393  1.00  0.00           H  
ATOM   2294 HD13 LEU   146      48.248  43.409  62.693  1.00  0.00           H  
ATOM   2295  CD2 LEU   146      45.790  42.286  63.014  1.00  0.00           C  
ATOM   2296 HD21 LEU   146      44.944  41.898  63.579  1.00  0.00           H  
ATOM   2297 HD22 LEU   146      45.799  43.264  63.495  1.00  0.00           H  
ATOM   2298 HD23 LEU   146      45.585  42.366  61.946  1.00  0.00           H  
ATOM   2299  C   LEU   146      45.207  39.239  64.317  1.00  0.00           C  
ATOM   2300  O   LEU   146      44.967  39.917  65.292  1.00  0.00           O  
ATOM   2301  N   GLN   147      44.266  38.772  63.503  1.00  0.00           N  
ATOM   2302  H   GLN   147      44.660  38.150  62.812  1.00  0.00           H  
ATOM   2303  CA  GLN   147      42.803  38.803  63.941  1.00  0.00           C  
ATOM   2304  HA  GLN   147      42.607  39.846  64.190  1.00  0.00           H  
ATOM   2305  CB  GLN   147      42.031  38.378  62.737  1.00  0.00           C  
ATOM   2306  HB2 GLN   147      42.469  37.460  62.342  1.00  0.00           H  
ATOM   2307  HB3 GLN   147      42.060  39.140  61.959  1.00  0.00           H  
ATOM   2308  CG  GLN   147      40.561  38.203  63.110  1.00  0.00           C  
ATOM   2309  HG2 GLN   147      40.301  39.033  63.767  1.00  0.00           H  
ATOM   2310  HG3 GLN   147      40.369  37.215  63.528  1.00  0.00           H  
ATOM   2311  CD  GLN   147      39.682  38.354  61.879  1.00  0.00           C  
ATOM   2312  OE1 GLN   147      39.992  37.952  60.785  1.00  0.00           O  
ATOM   2313  NE2 GLN   147      38.428  38.612  61.975  1.00  0.00           N  
ATOM   2314 HE21 GLN   147      38.000  38.781  62.874  1.00  0.00           H  
ATOM   2315 HE22 GLN   147      37.797  38.635  61.186  1.00  0.00           H  
ATOM   2316  C   GLN   147      42.476  38.062  65.209  1.00  0.00           C  
ATOM   2317  O   GLN   147      41.749  38.595  66.008  1.00  0.00           O  
ATOM   2318  N   PHE   148      43.070  36.903  65.474  1.00  0.00           N  
ATOM   2319  H   PHE   148      43.595  36.525  64.698  1.00  0.00           H  
ATOM   2320  CA  PHE   148      42.869  36.241  66.746  1.00  0.00           C  
ATOM   2321  HA  PHE   148      41.810  36.200  67.000  1.00  0.00           H  
ATOM   2322  CB  PHE   148      43.245  34.745  66.766  1.00  0.00           C  
ATOM   2323  HB2 PHE   148      43.673  34.470  67.730  1.00  0.00           H  
ATOM   2324  HB3 PHE   148      43.973  34.485  65.998  1.00  0.00           H  
ATOM   2325  CG  PHE   148      42.026  33.892  66.413  1.00  0.00           C  
ATOM   2326  CD1 PHE   148      41.951  33.373  65.127  1.00  0.00           C  
ATOM   2327  HD1 PHE   148      42.775  33.536  64.448  1.00  0.00           H  
ATOM   2328  CE1 PHE   148      40.857  32.675  64.633  1.00  0.00           C  
ATOM   2329  HE1 PHE   148      40.878  32.388  63.592  1.00  0.00           H  
ATOM   2330  CZ  PHE   148      39.804  32.430  65.564  1.00  0.00           C  
ATOM   2331  HZ  PHE   148      39.042  31.749  65.214  1.00  0.00           H  
ATOM   2332  CE2 PHE   148      39.855  32.915  66.877  1.00  0.00           C  
ATOM   2333  HE2 PHE   148      39.106  32.565  67.571  1.00  0.00           H  
ATOM   2334  CD2 PHE   148      40.985  33.600  67.289  1.00  0.00           C  
ATOM   2335  HD2 PHE   148      41.122  34.086  68.243  1.00  0.00           H  
ATOM   2336  C   PHE   148      43.504  37.013  67.907  1.00  0.00           C  
ATOM   2337  O   PHE   148      42.962  37.060  69.009  1.00  0.00           O  
ATOM   2338  N   HIE   149      44.642  37.622  67.662  1.00  0.00           N  
ATOM   2339  H   HIE   149      45.142  37.540  66.789  1.00  0.00           H  
ATOM   2340  CA  HIE   149      45.171  38.660  68.604  1.00  0.00           C  
ATOM   2341  HA  HIE   149      45.497  38.113  69.489  1.00  0.00           H  
ATOM   2342  CB  HIE   149      46.460  39.442  68.168  1.00  0.00           C  
ATOM   2343  HB2 HIE   149      46.205  40.246  67.477  1.00  0.00           H  
ATOM   2344  HB3 HIE   149      47.142  38.765  67.654  1.00  0.00           H  
ATOM   2345  CG  HIE   149      47.168  40.267  69.215  1.00  0.00           C  
ATOM   2346  ND1 HIE   149      47.676  39.655  70.374  1.00  0.00           N  
ATOM   2347  CE1 HIE   149      48.295  40.684  70.995  1.00  0.00           C  
ATOM   2348  HE1 HIE   149      48.851  40.561  71.913  1.00  0.00           H  
ATOM   2349  NE2 HIE   149      48.043  41.890  70.410  1.00  0.00           N  
ATOM   2350  HE2 HIE   149      48.423  42.776  70.711  1.00  0.00           H  
ATOM   2351  CD2 HIE   149      47.406  41.616  69.232  1.00  0.00           C  
ATOM   2352  HD2 HIE   149      46.936  42.371  68.618  1.00  0.00           H  
ATOM   2353  C   HIE   149      44.106  39.643  69.096  1.00  0.00           C  
ATOM   2354  O   HIE   149      44.101  40.001  70.294  1.00  0.00           O  
ATOM   2355  N   MET   150      43.265  40.088  68.181  1.00  0.00           N  
ATOM   2356  H   MET   150      43.322  39.784  67.220  1.00  0.00           H  
ATOM   2357  CA  MET   150      42.277  41.120  68.461  1.00  0.00           C  
ATOM   2358  HA  MET   150      42.812  41.779  69.145  1.00  0.00           H  
ATOM   2359  CB  MET   150      41.793  41.827  67.181  1.00  0.00           C  
ATOM   2360  HB2 MET   150      41.127  42.650  67.439  1.00  0.00           H  
ATOM   2361  HB3 MET   150      41.163  41.193  66.558  1.00  0.00           H  
ATOM   2362  CG  MET   150      42.914  42.508  66.421  1.00  0.00           C  
ATOM   2363  HG2 MET   150      42.446  43.141  65.667  1.00  0.00           H  
ATOM   2364  HG3 MET   150      43.518  41.748  65.924  1.00  0.00           H  
ATOM   2365  SD  MET   150      44.076  43.421  67.469  1.00  0.00           S  
ATOM   2366  CE  MET   150      45.482  43.893  66.384  1.00  0.00           C  
ATOM   2367  HE1 MET   150      46.159  44.530  66.954  1.00  0.00           H  
ATOM   2368  HE2 MET   150      45.960  42.949  66.120  1.00  0.00           H  
ATOM   2369  HE3 MET   150      45.082  44.303  65.457  1.00  0.00           H  
ATOM   2370  C   MET   150      41.154  40.612  69.311  1.00  0.00           C  
ATOM   2371  O   MET   150      40.708  41.306  70.202  1.00  0.00           O  
ATOM   2372  N   GLN   151      40.626  39.393  69.129  1.00  0.00           N  
ATOM   2373  H   GLN   151      40.939  38.835  68.347  1.00  0.00           H  
ATOM   2374  CA  GLN   151      39.612  38.767  69.987  1.00  0.00           C  
ATOM   2375  HA  GLN   151      38.794  39.457  70.192  1.00  0.00           H  
ATOM   2376  CB  GLN   151      39.106  37.507  69.280  1.00  0.00           C  
ATOM   2377  HB2 GLN   151      39.897  36.935  68.797  1.00  0.00           H  
ATOM   2378  HB3 GLN   151      38.445  37.945  68.532  1.00  0.00           H  
ATOM   2379  CG  GLN   151      38.154  36.636  70.068  1.00  0.00           C  
ATOM   2380  HG2 GLN   151      37.462  36.107  69.413  1.00  0.00           H  
ATOM   2381  HG3 GLN   151      37.412  37.182  70.650  1.00  0.00           H  
ATOM   2382  CD  GLN   151      38.833  35.432  70.764  1.00  0.00           C  
ATOM   2383  OE1 GLN   151      39.948  35.080  70.431  1.00  0.00           O  
ATOM   2384  NE2 GLN   151      38.281  34.958  71.813  1.00  0.00           N  
ATOM   2385 HE21 GLN   151      37.605  35.580  72.233  1.00  0.00           H  
ATOM   2386 HE22 GLN   151      38.682  34.297  72.463  1.00  0.00           H  
ATOM   2387  C   GLN   151      40.338  38.470  71.372  1.00  0.00           C  
ATOM   2388  O   GLN   151      39.679  38.548  72.416  1.00  0.00           O  
ATOM   2389  N   SER   152      41.639  38.204  71.333  1.00  0.00           N  
ATOM   2390  H   SER   152      42.197  38.144  70.493  1.00  0.00           H  
ATOM   2391  CA  SER   152      42.404  37.872  72.570  1.00  0.00           C  
ATOM   2392  HA  SER   152      41.891  37.006  72.987  1.00  0.00           H  
ATOM   2393  CB  SER   152      43.828  37.384  72.269  1.00  0.00           C  
ATOM   2394  HB2 SER   152      44.509  38.087  71.789  1.00  0.00           H  
ATOM   2395  HB3 SER   152      43.794  36.558  71.559  1.00  0.00           H  
ATOM   2396  OG  SER   152      44.443  36.862  73.447  1.00  0.00           O  
ATOM   2397  HG  SER   152      44.983  37.591  73.760  1.00  0.00           H  
ATOM   2398  C   SER   152      42.416  39.140  73.459  1.00  0.00           C  
ATOM   2399  O   SER   152      42.061  39.066  74.577  1.00  0.00           O  
ATOM   2400  N   LEU   153      42.826  40.277  72.853  1.00  0.00           N  
ATOM   2401  H   LEU   153      42.884  40.161  71.852  1.00  0.00           H  
ATOM   2402  CA  LEU   153      42.865  41.597  73.432  1.00  0.00           C  
ATOM   2403  HA  LEU   153      43.565  41.575  74.268  1.00  0.00           H  
ATOM   2404  CB  LEU   153      43.315  42.678  72.434  1.00  0.00           C  
ATOM   2405  HB2 LEU   153      42.828  43.574  72.818  1.00  0.00           H  
ATOM   2406  HB3 LEU   153      43.132  42.321  71.421  1.00  0.00           H  
ATOM   2407  CG  LEU   153      44.805  42.795  72.351  1.00  0.00           C  
ATOM   2408  HG  LEU   153      45.157  41.774  72.206  1.00  0.00           H  
ATOM   2409  CD1 LEU   153      45.151  43.612  71.080  1.00  0.00           C  
ATOM   2410 HD11 LEU   153      44.618  44.562  71.098  1.00  0.00           H  
ATOM   2411 HD12 LEU   153      46.203  43.897  71.097  1.00  0.00           H  
ATOM   2412 HD13 LEU   153      44.939  43.065  70.162  1.00  0.00           H  
ATOM   2413  CD2 LEU   153      45.357  43.396  73.659  1.00  0.00           C  
ATOM   2414 HD21 LEU   153      45.249  42.732  74.517  1.00  0.00           H  
ATOM   2415 HD22 LEU   153      46.408  43.675  73.585  1.00  0.00           H  
ATOM   2416 HD23 LEU   153      44.907  44.355  73.916  1.00  0.00           H  
ATOM   2417  C   LEU   153      41.529  41.859  74.045  1.00  0.00           C  
ATOM   2418  O   LEU   153      41.470  42.339  75.192  1.00  0.00           O  
ATOM   2419  N   SER   154      40.451  41.615  73.282  1.00  0.00           N  
ATOM   2420  H   SER   154      40.608  41.264  72.348  1.00  0.00           H  
ATOM   2421  CA  SER   154      39.026  41.857  73.693  1.00  0.00           C  
ATOM   2422  HA  SER   154      38.953  42.887  74.041  1.00  0.00           H  
ATOM   2423  CB  SER   154      38.224  41.824  72.425  1.00  0.00           C  
ATOM   2424  HB2 SER   154      37.196  42.115  72.640  1.00  0.00           H  
ATOM   2425  HB3 SER   154      38.283  40.810  72.030  1.00  0.00           H  
ATOM   2426  OG  SER   154      38.711  42.686  71.450  1.00  0.00           O  
ATOM   2427  HG  SER   154      39.440  42.284  70.971  1.00  0.00           H  
ATOM   2428  C   SER   154      38.489  40.994  74.803  1.00  0.00           C  
ATOM   2429  O   SER   154      37.790  41.440  75.719  1.00  0.00           O  
ATOM   2430  N   ASP   155      38.758  39.687  74.901  1.00  0.00           N  
ATOM   2431  H   ASP   155      39.391  39.231  74.259  1.00  0.00           H  
ATOM   2432  CA  ASP   155      38.110  38.720  75.815  1.00  0.00           C  
ATOM   2433  HA  ASP   155      37.127  39.101  76.094  1.00  0.00           H  
ATOM   2434  CB  ASP   155      37.872  37.350  75.046  1.00  0.00           C  
ATOM   2435  HB2 ASP   155      37.512  36.565  75.711  1.00  0.00           H  
ATOM   2436  HB3 ASP   155      38.808  37.019  74.598  1.00  0.00           H  
ATOM   2437  CG  ASP   155      36.745  37.496  73.983  1.00  0.00           C  
ATOM   2438  OD1 ASP   155      35.988  38.511  74.001  1.00  0.00           O  
ATOM   2439  OD2 ASP   155      36.550  36.645  73.126  1.00  0.00           O  
ATOM   2440  C   ASP   155      38.980  38.423  77.032  1.00  0.00           C  
ATOM   2441  O   ASP   155      38.541  38.459  78.197  1.00  0.00           O  
ATOM   2442  N   GLU   156      40.239  38.162  76.775  1.00  0.00           N  
ATOM   2443  H   GLU   156      40.698  38.404  75.909  1.00  0.00           H  
ATOM   2444  CA  GLU   156      41.133  37.860  77.902  1.00  0.00           C  
ATOM   2445  HA  GLU   156      40.729  37.109  78.581  1.00  0.00           H  
ATOM   2446  CB  GLU   156      42.426  37.186  77.317  1.00  0.00           C  
ATOM   2447  HB2 GLU   156      42.887  36.707  78.180  1.00  0.00           H  
ATOM   2448  HB3 GLU   156      43.249  37.797  76.945  1.00  0.00           H  
ATOM   2449  CG  GLU   156      42.130  36.165  76.175  1.00  0.00           C  
ATOM   2450  HG2 GLU   156      43.074  35.920  75.687  1.00  0.00           H  
ATOM   2451  HG3 GLU   156      41.511  36.558  75.369  1.00  0.00           H  
ATOM   2452  CD  GLU   156      41.493  34.843  76.622  1.00  0.00           C  
ATOM   2453  OE1 GLU   156      41.354  33.934  75.813  1.00  0.00           O  
ATOM   2454  OE2 GLU   156      41.191  34.648  77.865  1.00  0.00           O  
ATOM   2455  C   GLU   156      41.565  39.117  78.667  1.00  0.00           C  
ATOM   2456  O   GLU   156      41.776  38.940  79.901  1.00  0.00           O  
ATOM   2457  N   PHE   157      41.726  40.363  78.086  1.00  0.00           N  
ATOM   2458  H   PHE   157      41.757  40.377  77.077  1.00  0.00           H  
ATOM   2459  CA  PHE   157      42.271  41.512  78.656  1.00  0.00           C  
ATOM   2460  HA  PHE   157      42.637  41.337  79.668  1.00  0.00           H  
ATOM   2461  CB  PHE   157      43.533  42.010  77.976  1.00  0.00           C  
ATOM   2462  HB2 PHE   157      44.003  42.788  78.577  1.00  0.00           H  
ATOM   2463  HB3 PHE   157      43.376  42.287  76.933  1.00  0.00           H  
ATOM   2464  CG  PHE   157      44.554  40.913  77.857  1.00  0.00           C  
ATOM   2465  CD1 PHE   157      45.509  40.644  78.894  1.00  0.00           C  
ATOM   2466  HD1 PHE   157      45.443  41.199  79.818  1.00  0.00           H  
ATOM   2467  CE1 PHE   157      46.402  39.551  78.678  1.00  0.00           C  
ATOM   2468  HE1 PHE   157      47.170  39.393  79.421  1.00  0.00           H  
ATOM   2469  CZ  PHE   157      46.474  38.904  77.502  1.00  0.00           C  
ATOM   2470  HZ  PHE   157      47.260  38.168  77.416  1.00  0.00           H  
ATOM   2471  CE2 PHE   157      45.561  39.130  76.468  1.00  0.00           C  
ATOM   2472  HE2 PHE   157      45.629  38.631  75.513  1.00  0.00           H  
ATOM   2473  CD2 PHE   157      44.614  40.179  76.621  1.00  0.00           C  
ATOM   2474  HD2 PHE   157      43.854  40.384  75.882  1.00  0.00           H  
ATOM   2475  C   PHE   157      41.294  42.672  78.867  1.00  0.00           C  
ATOM   2476  O   PHE   157      41.480  43.557  79.668  1.00  0.00           O  
ATOM   2477  N   ASN   158      40.175  42.590  78.169  1.00  0.00           N  
ATOM   2478  H   ASN   158      40.058  41.793  77.559  1.00  0.00           H  
ATOM   2479  CA  ASN   158      39.181  43.729  77.997  1.00  0.00           C  
ATOM   2480  HA  ASN   158      38.432  43.450  77.256  1.00  0.00           H  
ATOM   2481  CB  ASN   158      38.392  43.880  79.358  1.00  0.00           C  
ATOM   2482  HB2 ASN   158      38.835  44.647  79.994  1.00  0.00           H  
ATOM   2483  HB3 ASN   158      38.426  42.973  79.961  1.00  0.00           H  
ATOM   2484  CG  ASN   158      36.947  44.368  79.192  1.00  0.00           C  
ATOM   2485  OD1 ASN   158      36.598  45.493  79.358  1.00  0.00           O  
ATOM   2486  ND2 ASN   158      36.067  43.460  78.955  1.00  0.00           N  
ATOM   2487 HD21 ASN   158      35.132  43.777  79.170  1.00  0.00           H  
ATOM   2488 HD22 ASN   158      36.284  42.484  78.810  1.00  0.00           H  
ATOM   2489  C   ASN   158      39.748  45.014  77.383  1.00  0.00           C  
ATOM   2490  O   ASN   158      39.369  46.142  77.701  1.00  0.00           O  
ATOM   2491  N   ILE   159      40.756  44.946  76.512  1.00  0.00           N  
ATOM   2492  H   ILE   159      41.047  44.042  76.167  1.00  0.00           H  
ATOM   2493  CA  ILE   159      41.431  46.129  75.897  1.00  0.00           C  
ATOM   2494  HA  ILE   159      41.376  46.960  76.600  1.00  0.00           H  
ATOM   2495  CB  ILE   159      42.941  45.887  75.502  1.00  0.00           C  
ATOM   2496  HB  ILE   159      43.242  44.856  75.319  1.00  0.00           H  
ATOM   2497  CG2 ILE   159      43.462  46.877  74.426  1.00  0.00           C  
ATOM   2498 HG21 ILE   159      44.528  46.703  74.279  1.00  0.00           H  
ATOM   2499 HG22 ILE   159      43.004  46.700  73.453  1.00  0.00           H  
ATOM   2500 HG23 ILE   159      43.288  47.884  74.803  1.00  0.00           H  
ATOM   2501  CG1 ILE   159      43.653  46.236  76.836  1.00  0.00           C  
ATOM   2502 HG12 ILE   159      43.372  45.533  77.619  1.00  0.00           H  
ATOM   2503 HG13 ILE   159      43.428  47.266  77.112  1.00  0.00           H  
ATOM   2504  CD1 ILE   159      45.189  46.056  76.833  1.00  0.00           C  
ATOM   2505 HD11 ILE   159      45.604  46.169  77.835  1.00  0.00           H  
ATOM   2506 HD12 ILE   159      45.231  45.017  76.506  1.00  0.00           H  
ATOM   2507 HD13 ILE   159      45.682  46.716  76.120  1.00  0.00           H  
ATOM   2508  C   ILE   159      40.608  46.534  74.633  1.00  0.00           C  
ATOM   2509  O   ILE   159      40.207  45.710  73.819  1.00  0.00           O  
ATOM   2510  N   ASP   160      40.398  47.843  74.446  1.00  0.00           N  
ATOM   2511  H   ASP   160      40.826  48.551  75.025  1.00  0.00           H  
ATOM   2512  CA  ASP   160      39.753  48.372  73.267  1.00  0.00           C  
ATOM   2513  HA  ASP   160      38.923  47.688  73.089  1.00  0.00           H  
ATOM   2514  CB  ASP   160      39.172  49.718  73.684  1.00  0.00           C  
ATOM   2515  HB2 ASP   160      39.959  50.394  74.019  1.00  0.00           H  
ATOM   2516  HB3 ASP   160      38.533  49.683  74.566  1.00  0.00           H  
ATOM   2517  CG  ASP   160      38.287  50.451  72.630  1.00  0.00           C  
ATOM   2518  OD1 ASP   160      37.903  51.585  72.921  1.00  0.00           O  
ATOM   2519  OD2 ASP   160      38.275  50.036  71.415  1.00  0.00           O  
ATOM   2520  C   ASP   160      40.591  48.435  72.022  1.00  0.00           C  
ATOM   2521  O   ASP   160      41.678  49.016  71.963  1.00  0.00           O  
ATOM   2522  N   ILE   161      40.243  47.619  71.050  1.00  0.00           N  
ATOM   2523  H   ILE   161      39.408  47.061  71.156  1.00  0.00           H  
ATOM   2524  CA  ILE   161      40.791  47.485  69.651  1.00  0.00           C  
ATOM   2525  HA  ILE   161      41.854  47.242  69.647  1.00  0.00           H  
ATOM   2526  CB  ILE   161      40.189  46.332  68.866  1.00  0.00           C  
ATOM   2527  HB  ILE   161      39.109  46.477  68.907  1.00  0.00           H  
ATOM   2528  CG2 ILE   161      40.554  46.368  67.366  1.00  0.00           C  
ATOM   2529 HG21 ILE   161      40.467  47.404  67.036  1.00  0.00           H  
ATOM   2530 HG22 ILE   161      41.586  46.030  67.274  1.00  0.00           H  
ATOM   2531 HG23 ILE   161      39.984  45.709  66.712  1.00  0.00           H  
ATOM   2532  CG1 ILE   161      40.357  44.930  69.572  1.00  0.00           C  
ATOM   2533 HG12 ILE   161      40.116  44.116  68.888  1.00  0.00           H  
ATOM   2534 HG13 ILE   161      39.690  44.848  70.431  1.00  0.00           H  
ATOM   2535  CD1 ILE   161      41.761  44.629  70.041  1.00  0.00           C  
ATOM   2536 HD11 ILE   161      41.795  43.542  69.974  1.00  0.00           H  
ATOM   2537 HD12 ILE   161      42.559  45.084  69.454  1.00  0.00           H  
ATOM   2538 HD13 ILE   161      41.948  44.861  71.090  1.00  0.00           H  
ATOM   2539  C   ILE   161      40.763  48.887  68.956  1.00  0.00           C  
ATOM   2540  O   ILE   161      41.774  49.280  68.343  1.00  0.00           O  
ATOM   2541  N   THR   162      39.557  49.503  68.916  1.00  0.00           N  
ATOM   2542  H   THR   162      38.836  49.226  69.567  1.00  0.00           H  
ATOM   2543  CA  THR   162      39.362  50.816  68.200  1.00  0.00           C  
ATOM   2544  HA  THR   162      39.692  50.585  67.188  1.00  0.00           H  
ATOM   2545  CB  THR   162      37.968  51.224  68.180  1.00  0.00           C  
ATOM   2546  HB  THR   162      37.803  51.957  67.391  1.00  0.00           H  
ATOM   2547  CG2 THR   162      37.003  50.070  67.890  1.00  0.00           C  
ATOM   2548 HG21 THR   162      37.168  49.707  66.875  1.00  0.00           H  
ATOM   2549 HG22 THR   162      36.945  49.350  68.706  1.00  0.00           H  
ATOM   2550 HG23 THR   162      36.080  50.649  67.933  1.00  0.00           H  
ATOM   2551  OG1 THR   162      37.547  51.750  69.358  1.00  0.00           O  
ATOM   2552  HG1 THR   162      37.836  51.097  70.000  1.00  0.00           H  
ATOM   2553  C   THR   162      40.273  51.953  68.700  1.00  0.00           C  
ATOM   2554  O   THR   162      40.592  52.860  67.926  1.00  0.00           O  
ATOM   2555  N   ASN   163      40.680  51.875  69.931  1.00  0.00           N  
ATOM   2556  H   ASN   163      40.364  51.110  70.509  1.00  0.00           H  
ATOM   2557  CA  ASN   163      41.561  52.957  70.451  1.00  0.00           C  
ATOM   2558  HA  ASN   163      41.047  53.918  70.444  1.00  0.00           H  
ATOM   2559  CB  ASN   163      41.810  52.637  71.913  1.00  0.00           C  
ATOM   2560  HB2 ASN   163      42.478  51.776  71.949  1.00  0.00           H  
ATOM   2561  HB3 ASN   163      40.881  52.323  72.388  1.00  0.00           H  
ATOM   2562  CG  ASN   163      42.433  53.795  72.759  1.00  0.00           C  
ATOM   2563  OD1 ASN   163      41.918  54.929  72.795  1.00  0.00           O  
ATOM   2564  ND2 ASN   163      43.475  53.502  73.530  1.00  0.00           N  
ATOM   2565 HD21 ASN   163      43.940  54.206  74.087  1.00  0.00           H  
ATOM   2566 HD22 ASN   163      43.774  52.541  73.447  1.00  0.00           H  
ATOM   2567  C   ASN   163      42.900  53.093  69.718  1.00  0.00           C  
ATOM   2568  O   ASN   163      43.417  54.197  69.632  1.00  0.00           O  
ATOM   2569  N   TYR   164      43.279  52.091  68.992  1.00  0.00           N  
ATOM   2570  H   TYR   164      42.635  51.314  69.033  1.00  0.00           H  
ATOM   2571  CA  TYR   164      44.411  52.081  68.147  1.00  0.00           C  
ATOM   2572  HA  TYR   164      45.309  52.279  68.733  1.00  0.00           H  
ATOM   2573  CB  TYR   164      44.684  50.614  67.521  1.00  0.00           C  
ATOM   2574  HB2 TYR   164      45.443  50.720  66.745  1.00  0.00           H  
ATOM   2575  HB3 TYR   164      43.736  50.276  67.102  1.00  0.00           H  
ATOM   2576  CG  TYR   164      45.149  49.501  68.444  1.00  0.00           C  
ATOM   2577  CD1 TYR   164      46.053  49.826  69.471  1.00  0.00           C  
ATOM   2578  HD1 TYR   164      46.466  50.820  69.560  1.00  0.00           H  
ATOM   2579  CE1 TYR   164      46.379  48.942  70.493  1.00  0.00           C  
ATOM   2580  HE1 TYR   164      47.030  49.272  71.289  1.00  0.00           H  
ATOM   2581  CZ  TYR   164      45.871  47.650  70.455  1.00  0.00           C  
ATOM   2582  OH  TYR   164      46.103  46.822  71.411  1.00  0.00           O  
ATOM   2583  HH  TYR   164      46.487  47.328  72.130  1.00  0.00           H  
ATOM   2584  CE2 TYR   164      44.930  47.310  69.403  1.00  0.00           C  
ATOM   2585  HE2 TYR   164      44.485  46.327  69.349  1.00  0.00           H  
ATOM   2586  CD2 TYR   164      44.546  48.242  68.452  1.00  0.00           C  
ATOM   2587  HD2 TYR   164      43.717  48.022  67.795  1.00  0.00           H  
ATOM   2588  C   TYR   164      44.362  53.140  67.020  1.00  0.00           C  
ATOM   2589  O   TYR   164      45.428  53.452  66.385  1.00  0.00           O  
ATOM   2590  N   LYS   165      43.209  53.747  66.733  1.00  0.00           N  
ATOM   2591  H   LYS   165      42.399  53.375  67.207  1.00  0.00           H  
ATOM   2592  CA  LYS   165      43.129  54.971  65.893  1.00  0.00           C  
ATOM   2593  HA  LYS   165      43.516  54.589  64.948  1.00  0.00           H  
ATOM   2594  CB  LYS   165      41.660  55.365  65.687  1.00  0.00           C  
ATOM   2595  HB2 LYS   165      41.271  55.885  66.562  1.00  0.00           H  
ATOM   2596  HB3 LYS   165      41.029  54.490  65.531  1.00  0.00           H  
ATOM   2597  CG  LYS   165      41.417  56.348  64.565  1.00  0.00           C  
ATOM   2598  HG2 LYS   165      42.070  56.153  63.715  1.00  0.00           H  
ATOM   2599  HG3 LYS   165      41.704  57.339  64.917  1.00  0.00           H  
ATOM   2600  CD  LYS   165      39.954  56.495  64.112  1.00  0.00           C  
ATOM   2601  HD2 LYS   165      39.410  56.862  64.982  1.00  0.00           H  
ATOM   2602  HD3 LYS   165      39.583  55.497  63.877  1.00  0.00           H  
ATOM   2603  CE  LYS   165      39.773  57.414  62.992  1.00  0.00           C  
ATOM   2604  HE2 LYS   165      40.513  57.238  62.211  1.00  0.00           H  
ATOM   2605  HE3 LYS   165      39.930  58.421  63.380  1.00  0.00           H  
ATOM   2606  NZ  LYS   165      38.363  57.409  62.409  1.00  0.00           N  
ATOM   2607  HZ1 LYS   165      37.692  57.863  63.012  1.00  0.00           H  
ATOM   2608  HZ2 LYS   165      38.310  57.913  61.535  1.00  0.00           H  
ATOM   2609  HZ3 LYS   165      38.051  56.491  62.125  1.00  0.00           H  
ATOM   2610  C   LYS   165      43.968  56.128  66.395  1.00  0.00           C  
ATOM   2611  O   LYS   165      44.020  57.145  65.679  1.00  0.00           O  
ATOM   2612  N   ASN   166      44.522  56.086  67.597  1.00  0.00           N  
ATOM   2613  H   ASN   166      44.270  55.297  68.176  1.00  0.00           H  
ATOM   2614  CA  ASN   166      45.381  57.086  68.260  1.00  0.00           C  
ATOM   2615  HA  ASN   166      44.765  57.875  68.691  1.00  0.00           H  
ATOM   2616  CB  ASN   166      46.253  56.326  69.373  1.00  0.00           C  
ATOM   2617  HB2 ASN   166      46.739  55.463  68.918  1.00  0.00           H  
ATOM   2618  HB3 ASN   166      45.606  55.979  70.179  1.00  0.00           H  
ATOM   2619  CG  ASN   166      47.289  57.207  69.970  1.00  0.00           C  
ATOM   2620  OD1 ASN   166      48.435  57.394  69.541  1.00  0.00           O  
ATOM   2621  ND2 ASN   166      47.032  57.851  71.085  1.00  0.00           N  
ATOM   2622 HD21 ASN   166      47.832  58.325  71.479  1.00  0.00           H  
ATOM   2623 HD22 ASN   166      46.135  57.872  71.549  1.00  0.00           H  
ATOM   2624  C   ASN   166      46.365  57.753  67.263  1.00  0.00           C  
ATOM   2625  O   ASN   166      46.308  58.998  67.216  1.00  0.00           O  
ATOM   2626  N   ASN   167      47.224  57.015  66.515  1.00  0.00           N  
ATOM   2627  H   ASN   167      47.290  56.036  66.756  1.00  0.00           H  
ATOM   2628  CA  ASN   167      48.261  57.491  65.574  1.00  0.00           C  
ATOM   2629  HA  ASN   167      47.812  58.335  65.051  1.00  0.00           H  
ATOM   2630  CB  ASN   167      49.467  57.872  66.465  1.00  0.00           C  
ATOM   2631  HB2 ASN   167      49.456  57.078  67.211  1.00  0.00           H  
ATOM   2632  HB3 ASN   167      49.241  58.733  67.093  1.00  0.00           H  
ATOM   2633  CG  ASN   167      50.838  57.978  65.738  1.00  0.00           C  
ATOM   2634  OD1 ASN   167      50.977  58.353  64.598  1.00  0.00           O  
ATOM   2635  ND2 ASN   167      51.876  57.543  66.374  1.00  0.00           N  
ATOM   2636 HD21 ASN   167      51.853  57.270  67.346  1.00  0.00           H  
ATOM   2637 HD22 ASN   167      52.803  57.770  66.042  1.00  0.00           H  
ATOM   2638  C   ASN   167      48.661  56.421  64.560  1.00  0.00           C  
ATOM   2639  O   ASN   167      48.943  55.276  64.983  1.00  0.00           O  
ATOM   2640  N   PRO   168      48.660  56.609  63.252  1.00  0.00           N  
ATOM   2641  CD  PRO   168      48.338  57.859  62.670  1.00  0.00           C  
ATOM   2642  HD2 PRO   168      48.656  58.756  63.201  1.00  0.00           H  
ATOM   2643  HD3 PRO   168      47.260  57.968  62.544  1.00  0.00           H  
ATOM   2644  CG  PRO   168      49.138  57.760  61.426  1.00  0.00           C  
ATOM   2645  HG2 PRO   168      48.964  58.521  60.666  1.00  0.00           H  
ATOM   2646  HG3 PRO   168      50.193  57.859  61.680  1.00  0.00           H  
ATOM   2647  CB  PRO   168      48.925  56.368  60.976  1.00  0.00           C  
ATOM   2648  HB2 PRO   168      47.981  56.222  60.450  1.00  0.00           H  
ATOM   2649  HB3 PRO   168      49.761  56.154  60.310  1.00  0.00           H  
ATOM   2650  CA  PRO   168      48.971  55.609  62.240  1.00  0.00           C  
ATOM   2651  HA  PRO   168      48.203  54.836  62.257  1.00  0.00           H  
ATOM   2652  C   PRO   168      50.421  55.066  62.450  1.00  0.00           C  
ATOM   2653  O   PRO   168      50.612  53.845  62.275  1.00  0.00           O  
ATOM   2654  N   GLU   169      51.347  55.923  62.769  1.00  0.00           N  
ATOM   2655  H   GLU   169      51.160  56.887  63.004  1.00  0.00           H  
ATOM   2656  CA  GLU   169      52.735  55.636  62.870  1.00  0.00           C  
ATOM   2657  HA  GLU   169      52.959  54.855  62.143  1.00  0.00           H  
ATOM   2658  CB  GLU   169      53.593  56.818  62.462  1.00  0.00           C  
ATOM   2659  HB2 GLU   169      54.651  56.612  62.624  1.00  0.00           H  
ATOM   2660  HB3 GLU   169      53.388  57.535  63.257  1.00  0.00           H  
ATOM   2661  CG  GLU   169      53.478  57.339  61.049  1.00  0.00           C  
ATOM   2662  HG2 GLU   169      53.913  58.331  60.924  1.00  0.00           H  
ATOM   2663  HG3 GLU   169      52.402  57.465  60.932  1.00  0.00           H  
ATOM   2664  CD  GLU   169      53.803  56.328  59.927  1.00  0.00           C  
ATOM   2665  OE1 GLU   169      53.431  56.598  58.749  1.00  0.00           O  
ATOM   2666  OE2 GLU   169      54.484  55.282  60.180  1.00  0.00           O  
ATOM   2667  C   GLU   169      53.153  55.041  64.243  1.00  0.00           C  
ATOM   2668  O   GLU   169      54.354  55.113  64.583  1.00  0.00           O  
ATOM   2669  N   ALA   170      52.231  54.322  64.911  1.00  0.00           N  
ATOM   2670  H   ALA   170      51.342  54.236  64.439  1.00  0.00           H  
ATOM   2671  CA  ALA   170      52.562  53.319  65.907  1.00  0.00           C  
ATOM   2672  HA  ALA   170      53.399  53.563  66.561  1.00  0.00           H  
ATOM   2673  CB  ALA   170      51.357  53.324  66.846  1.00  0.00           C  
ATOM   2674  HB1 ALA   170      51.297  54.327  67.269  1.00  0.00           H  
ATOM   2675  HB2 ALA   170      50.469  53.078  66.265  1.00  0.00           H  
ATOM   2676  HB3 ALA   170      51.470  52.585  67.639  1.00  0.00           H  
ATOM   2677  C   ALA   170      52.894  51.973  65.296  1.00  0.00           C  
ATOM   2678  O   ALA   170      52.587  51.697  64.132  1.00  0.00           O  
ATOM   2679  N   GLU   171      53.455  51.062  66.072  1.00  0.00           N  
ATOM   2680  H   GLU   171      53.766  51.275  67.009  1.00  0.00           H  
ATOM   2681  CA  GLU   171      53.541  49.668  65.737  1.00  0.00           C  
ATOM   2682  HA  GLU   171      52.668  49.301  65.197  1.00  0.00           H  
ATOM   2683  CB  GLU   171      54.723  49.288  64.892  1.00  0.00           C  
ATOM   2684  HB2 GLU   171      54.655  49.757  63.910  1.00  0.00           H  
ATOM   2685  HB3 GLU   171      54.666  48.243  64.586  1.00  0.00           H  
ATOM   2686  CG  GLU   171      56.174  49.647  65.450  1.00  0.00           C  
ATOM   2687  HG2 GLU   171      56.917  49.251  64.759  1.00  0.00           H  
ATOM   2688  HG3 GLU   171      56.325  49.170  66.419  1.00  0.00           H  
ATOM   2689  CD  GLU   171      56.545  51.128  65.329  1.00  0.00           C  
ATOM   2690  OE1 GLU   171      56.744  51.700  66.448  1.00  0.00           O  
ATOM   2691  OE2 GLU   171      56.773  51.643  64.194  1.00  0.00           O  
ATOM   2692  C   GLU   171      53.512  48.786  67.010  1.00  0.00           C  
ATOM   2693  O   GLU   171      53.803  49.363  68.064  1.00  0.00           O  
ATOM   2694  N   LEU   172      52.960  47.573  66.879  1.00  0.00           N  
ATOM   2695  H   LEU   172      52.704  47.181  65.985  1.00  0.00           H  
ATOM   2696  CA  LEU   172      52.645  46.653  67.979  1.00  0.00           C  
ATOM   2697  HA  LEU   172      52.928  47.042  68.958  1.00  0.00           H  
ATOM   2698  CB  LEU   172      51.157  46.220  67.900  1.00  0.00           C  
ATOM   2699  HB2 LEU   172      51.027  45.515  68.721  1.00  0.00           H  
ATOM   2700  HB3 LEU   172      50.893  45.698  66.980  1.00  0.00           H  
ATOM   2701  CG  LEU   172      50.119  47.377  67.893  1.00  0.00           C  
ATOM   2702  HG  LEU   172      50.120  47.899  66.936  1.00  0.00           H  
ATOM   2703  CD1 LEU   172      48.735  46.875  68.106  1.00  0.00           C  
ATOM   2704 HD11 LEU   172      48.434  46.611  69.120  1.00  0.00           H  
ATOM   2705 HD12 LEU   172      48.005  47.486  67.574  1.00  0.00           H  
ATOM   2706 HD13 LEU   172      48.659  45.918  67.590  1.00  0.00           H  
ATOM   2707  CD2 LEU   172      50.529  48.312  69.046  1.00  0.00           C  
ATOM   2708 HD21 LEU   172      49.650  48.954  69.108  1.00  0.00           H  
ATOM   2709 HD22 LEU   172      50.581  47.680  69.933  1.00  0.00           H  
ATOM   2710 HD23 LEU   172      51.381  48.978  68.917  1.00  0.00           H  
ATOM   2711  C   LEU   172      53.492  45.338  67.810  1.00  0.00           C  
ATOM   2712  O   LEU   172      53.502  44.779  66.701  1.00  0.00           O  
ATOM   2713  N   SER   173      54.040  44.807  68.835  1.00  0.00           N  
ATOM   2714  H   SER   173      53.890  45.258  69.726  1.00  0.00           H  
ATOM   2715  CA  SER   173      54.754  43.535  68.915  1.00  0.00           C  
ATOM   2716  HA  SER   173      55.366  43.488  68.014  1.00  0.00           H  
ATOM   2717  CB  SER   173      55.765  43.526  70.059  1.00  0.00           C  
ATOM   2718  HB2 SER   173      56.265  42.561  70.129  1.00  0.00           H  
ATOM   2719  HB3 SER   173      55.413  43.812  71.050  1.00  0.00           H  
ATOM   2720  OG  SER   173      56.757  44.425  69.670  1.00  0.00           O  
ATOM   2721  HG  SER   173      56.517  45.213  70.165  1.00  0.00           H  
ATOM   2722  C   SER   173      53.886  42.244  68.857  1.00  0.00           C  
ATOM   2723  O   SER   173      54.107  41.263  69.609  1.00  0.00           O  
ATOM   2724  N   ILE   174      52.927  42.185  68.025  1.00  0.00           N  
ATOM   2725  H   ILE   174      52.728  43.035  67.516  1.00  0.00           H  
ATOM   2726  CA  ILE   174      52.002  41.104  67.699  1.00  0.00           C  
ATOM   2727  HA  ILE   174      51.373  40.776  68.527  1.00  0.00           H  
ATOM   2728  CB  ILE   174      50.993  41.465  66.525  1.00  0.00           C  
ATOM   2729  HB  ILE   174      51.546  41.477  65.586  1.00  0.00           H  
ATOM   2730  CG2 ILE   174      49.901  40.396  66.428  1.00  0.00           C  
ATOM   2731 HG21 ILE   174      49.186  40.387  67.251  1.00  0.00           H  
ATOM   2732 HG22 ILE   174      49.361  40.620  65.508  1.00  0.00           H  
ATOM   2733 HG23 ILE   174      50.205  39.351  66.378  1.00  0.00           H  
ATOM   2734  CG1 ILE   174      50.371  42.831  66.802  1.00  0.00           C  
ATOM   2735 HG12 ILE   174      51.161  43.576  66.902  1.00  0.00           H  
ATOM   2736 HG13 ILE   174      49.791  42.874  67.724  1.00  0.00           H  
ATOM   2737  CD1 ILE   174      49.529  43.289  65.593  1.00  0.00           C  
ATOM   2738 HD11 ILE   174      50.147  43.043  64.730  1.00  0.00           H  
ATOM   2739 HD12 ILE   174      48.547  42.817  65.569  1.00  0.00           H  
ATOM   2740 HD13 ILE   174      49.439  44.375  65.617  1.00  0.00           H  
ATOM   2741  C   ILE   174      52.772  39.885  67.137  1.00  0.00           C  
ATOM   2742  O   ILE   174      53.483  39.938  66.163  1.00  0.00           O  
ATOM   2743  N   SER   175      52.791  38.762  67.844  1.00  0.00           N  
ATOM   2744  H   SER   175      52.333  38.737  68.744  1.00  0.00           H  
ATOM   2745  CA  SER   175      53.626  37.542  67.599  1.00  0.00           C  
ATOM   2746  HA  SER   175      54.578  37.751  68.086  1.00  0.00           H  
ATOM   2747  CB  SER   175      53.002  36.484  68.466  1.00  0.00           C  
ATOM   2748  HB2 SER   175      53.221  36.693  69.513  1.00  0.00           H  
ATOM   2749  HB3 SER   175      53.532  35.563  68.222  1.00  0.00           H  
ATOM   2750  OG  SER   175      51.609  36.193  68.235  1.00  0.00           O  
ATOM   2751  HG  SER   175      51.043  36.611  68.889  1.00  0.00           H  
ATOM   2752  C   SER   175      53.649  37.016  66.101  1.00  0.00           C  
ATOM   2753  O   SER   175      54.583  36.294  65.810  1.00  0.00           O  
ATOM   2754  N   THR   176      52.647  37.386  65.296  1.00  0.00           N  
ATOM   2755  H   THR   176      51.902  37.860  65.786  1.00  0.00           H  
ATOM   2756  CA  THR   176      52.437  36.883  63.981  1.00  0.00           C  
ATOM   2757  HA  THR   176      52.705  35.829  63.903  1.00  0.00           H  
ATOM   2758  CB  THR   176      50.930  36.966  63.730  1.00  0.00           C  
ATOM   2759  HB  THR   176      50.607  36.675  62.730  1.00  0.00           H  
ATOM   2760  CG2 THR   176      50.224  35.963  64.712  1.00  0.00           C  
ATOM   2761 HG21 THR   176      50.905  35.288  65.229  1.00  0.00           H  
ATOM   2762 HG22 THR   176      49.588  36.499  65.417  1.00  0.00           H  
ATOM   2763 HG23 THR   176      49.594  35.291  64.128  1.00  0.00           H  
ATOM   2764  OG1 THR   176      50.416  38.241  63.969  1.00  0.00           O  
ATOM   2765  HG1 THR   176      49.819  38.531  63.276  1.00  0.00           H  
ATOM   2766  C   THR   176      53.156  37.654  62.869  1.00  0.00           C  
ATOM   2767  O   THR   176      52.954  37.365  61.690  1.00  0.00           O  
ATOM   2768  N   TYR   177      54.066  38.593  63.263  1.00  0.00           N  
ATOM   2769  H   TYR   177      54.203  38.848  64.231  1.00  0.00           H  
ATOM   2770  CA  TYR   177      55.039  39.167  62.390  1.00  0.00           C  
ATOM   2771  HA  TYR   177      55.047  38.604  61.457  1.00  0.00           H  
ATOM   2772  CB  TYR   177      54.666  40.581  62.044  1.00  0.00           C  
ATOM   2773  HB2 TYR   177      55.586  40.957  61.596  1.00  0.00           H  
ATOM   2774  HB3 TYR   177      54.453  41.108  62.974  1.00  0.00           H  
ATOM   2775  CG  TYR   177      53.609  40.657  61.042  1.00  0.00           C  
ATOM   2776  CD1 TYR   177      52.267  40.441  61.416  1.00  0.00           C  
ATOM   2777  HD1 TYR   177      52.058  40.289  62.465  1.00  0.00           H  
ATOM   2778  CE1 TYR   177      51.248  40.321  60.478  1.00  0.00           C  
ATOM   2779  HE1 TYR   177      50.251  40.124  60.846  1.00  0.00           H  
ATOM   2780  CZ  TYR   177      51.476  40.678  59.154  1.00  0.00           C  
ATOM   2781  OH  TYR   177      50.493  40.629  58.208  1.00  0.00           O  
ATOM   2782  HH  TYR   177      50.765  40.163  57.414  1.00  0.00           H  
ATOM   2783  CE2 TYR   177      52.791  41.042  58.773  1.00  0.00           C  
ATOM   2784  HE2 TYR   177      52.971  41.311  57.742  1.00  0.00           H  
ATOM   2785  CD2 TYR   177      53.862  41.029  59.685  1.00  0.00           C  
ATOM   2786  HD2 TYR   177      54.856  41.231  59.314  1.00  0.00           H  
ATOM   2787  C   TYR   177      56.436  39.098  63.116  1.00  0.00           C  
ATOM   2788  O   TYR   177      56.507  39.220  64.310  1.00  0.00           O  
ATOM   2789  N   LEU   178      57.531  38.789  62.389  1.00  0.00           N  
ATOM   2790  H   LEU   178      57.341  38.568  61.422  1.00  0.00           H  
ATOM   2791  CA  LEU   178      58.916  38.786  62.818  1.00  0.00           C  
ATOM   2792  HA  LEU   178      59.044  38.137  63.685  1.00  0.00           H  
ATOM   2793  CB  LEU   178      59.923  38.329  61.698  1.00  0.00           C  
ATOM   2794  HB2 LEU   178      60.959  38.285  62.034  1.00  0.00           H  
ATOM   2795  HB3 LEU   178      59.828  39.036  60.874  1.00  0.00           H  
ATOM   2796  CG  LEU   178      59.607  36.931  61.084  1.00  0.00           C  
ATOM   2797  HG  LEU   178      58.655  37.002  60.558  1.00  0.00           H  
ATOM   2798  CD1 LEU   178      60.623  36.535  59.951  1.00  0.00           C  
ATOM   2799 HD11 LEU   178      61.101  37.427  59.545  1.00  0.00           H  
ATOM   2800 HD12 LEU   178      61.323  35.793  60.336  1.00  0.00           H  
ATOM   2801 HD13 LEU   178      60.115  35.986  59.158  1.00  0.00           H  
ATOM   2802  CD2 LEU   178      59.651  35.928  62.272  1.00  0.00           C  
ATOM   2803 HD21 LEU   178      60.371  36.139  63.064  1.00  0.00           H  
ATOM   2804 HD22 LEU   178      58.686  35.793  62.760  1.00  0.00           H  
ATOM   2805 HD23 LEU   178      59.922  34.924  61.945  1.00  0.00           H  
ATOM   2806  C   LEU   178      59.316  40.119  63.332  1.00  0.00           C  
ATOM   2807  O   LEU   178      60.317  40.221  64.078  1.00  0.00           O  
ATOM   2808  N   ASN   179      58.608  41.151  63.033  1.00  0.00           N  
ATOM   2809  H   ASN   179      57.757  40.946  62.529  1.00  0.00           H  
ATOM   2810  CA  ASN   179      58.810  42.546  63.429  1.00  0.00           C  
ATOM   2811  HA  ASN   179      59.641  42.616  64.130  1.00  0.00           H  
ATOM   2812  CB  ASN   179      59.159  43.470  62.183  1.00  0.00           C  
ATOM   2813  HB2 ASN   179      59.231  44.482  62.579  1.00  0.00           H  
ATOM   2814  HB3 ASN   179      58.352  43.507  61.451  1.00  0.00           H  
ATOM   2815  CG  ASN   179      60.404  42.975  61.474  1.00  0.00           C  
ATOM   2816  OD1 ASN   179      61.512  43.461  61.634  1.00  0.00           O  
ATOM   2817  ND2 ASN   179      60.239  41.920  60.713  1.00  0.00           N  
ATOM   2818 HD21 ASN   179      60.875  41.729  59.951  1.00  0.00           H  
ATOM   2819 HD22 ASN   179      59.303  41.719  60.393  1.00  0.00           H  
ATOM   2820  C   ASN   179      57.529  43.125  63.965  1.00  0.00           C  
ATOM   2821  O   ASN   179      56.472  42.606  63.626  1.00  0.00           O  
ATOM   2822  N   PRO   180      57.599  44.003  64.964  1.00  0.00           N  
ATOM   2823  CD  PRO   180      58.747  44.589  65.536  1.00  0.00           C  
ATOM   2824  HD2 PRO   180      59.493  44.788  64.766  1.00  0.00           H  
ATOM   2825  HD3 PRO   180      59.275  44.121  66.367  1.00  0.00           H  
ATOM   2826  CG  PRO   180      58.336  45.965  66.076  1.00  0.00           C  
ATOM   2827  HG2 PRO   180      58.864  46.279  66.976  1.00  0.00           H  
ATOM   2828  HG3 PRO   180      58.397  46.758  65.331  1.00  0.00           H  
ATOM   2829  CB  PRO   180      56.895  45.765  66.405  1.00  0.00           C  
ATOM   2830  HB2 PRO   180      56.845  45.349  67.411  1.00  0.00           H  
ATOM   2831  HB3 PRO   180      56.263  46.638  66.241  1.00  0.00           H  
ATOM   2832  CA  PRO   180      56.368  44.739  65.385  1.00  0.00           C  
ATOM   2833  HA  PRO   180      55.734  43.979  65.841  1.00  0.00           H  
ATOM   2834  C   PRO   180      55.657  45.405  64.147  1.00  0.00           C  
ATOM   2835  O   PRO   180      56.315  46.061  63.353  1.00  0.00           O  
ATOM   2836  N   PHE   181      54.325  45.168  64.058  1.00  0.00           N  
ATOM   2837  H   PHE   181      53.815  44.588  64.708  1.00  0.00           H  
ATOM   2838  CA  PHE   181      53.504  45.454  62.822  1.00  0.00           C  
ATOM   2839  HA  PHE   181      54.138  45.354  61.941  1.00  0.00           H  
ATOM   2840  CB  PHE   181      52.407  44.381  62.915  1.00  0.00           C  
ATOM   2841  HB2 PHE   181      51.822  44.508  63.826  1.00  0.00           H  
ATOM   2842  HB3 PHE   181      52.886  43.426  63.129  1.00  0.00           H  
ATOM   2843  CG  PHE   181      51.421  44.420  61.713  1.00  0.00           C  
ATOM   2844  CD1 PHE   181      51.733  43.835  60.446  1.00  0.00           C  
ATOM   2845  HD1 PHE   181      52.713  43.446  60.214  1.00  0.00           H  
ATOM   2846  CE1 PHE   181      50.805  43.897  59.396  1.00  0.00           C  
ATOM   2847  HE1 PHE   181      50.982  43.424  58.441  1.00  0.00           H  
ATOM   2848  CZ  PHE   181      49.649  44.697  59.532  1.00  0.00           C  
ATOM   2849  HZ  PHE   181      48.907  44.781  58.751  1.00  0.00           H  
ATOM   2850  CE2 PHE   181      49.350  45.388  60.725  1.00  0.00           C  
ATOM   2851  HE2 PHE   181      48.439  45.940  60.903  1.00  0.00           H  
ATOM   2852  CD2 PHE   181      50.248  45.185  61.814  1.00  0.00           C  
ATOM   2853  HD2 PHE   181      49.973  45.692  62.727  1.00  0.00           H  
ATOM   2854  C   PHE   181      52.882  46.848  62.912  1.00  0.00           C  
ATOM   2855  O   PHE   181      52.447  47.201  63.972  1.00  0.00           O  
ATOM   2856  N   PRO   182      52.798  47.650  61.830  1.00  0.00           N  
ATOM   2857  CD  PRO   182      53.100  47.303  60.434  1.00  0.00           C  
ATOM   2858  HD2 PRO   182      52.272  46.997  59.794  1.00  0.00           H  
ATOM   2859  HD3 PRO   182      53.746  46.434  60.308  1.00  0.00           H  
ATOM   2860  CG  PRO   182      53.725  48.595  59.777  1.00  0.00           C  
ATOM   2861  HG2 PRO   182      54.769  48.765  60.039  1.00  0.00           H  
ATOM   2862  HG3 PRO   182      53.626  48.643  58.693  1.00  0.00           H  
ATOM   2863  CB  PRO   182      52.895  49.699  60.502  1.00  0.00           C  
ATOM   2864  HB2 PRO   182      53.555  50.565  60.549  1.00  0.00           H  
ATOM   2865  HB3 PRO   182      52.007  49.962  59.928  1.00  0.00           H  
ATOM   2866  CA  PRO   182      52.458  49.135  61.858  1.00  0.00           C  
ATOM   2867  HA  PRO   182      53.074  49.725  62.536  1.00  0.00           H  
ATOM   2868  C   PRO   182      50.893  49.359  62.135  1.00  0.00           C  
ATOM   2869  O   PRO   182      50.083  48.763  61.380  1.00  0.00           O  
ATOM   2870  N   ALA   183      50.425  50.281  62.934  1.00  0.00           N  
ATOM   2871  H   ALA   183      51.131  50.804  63.432  1.00  0.00           H  
ATOM   2872  CA  ALA   183      49.038  50.574  63.214  1.00  0.00           C  
ATOM   2873  HA  ALA   183      48.501  49.648  63.425  1.00  0.00           H  
ATOM   2874  CB  ALA   183      48.864  51.373  64.531  1.00  0.00           C  
ATOM   2875  HB1 ALA   183      49.353  50.919  65.393  1.00  0.00           H  
ATOM   2876  HB2 ALA   183      49.392  52.318  64.401  1.00  0.00           H  
ATOM   2877  HB3 ALA   183      47.819  51.578  64.765  1.00  0.00           H  
ATOM   2878  C   ALA   183      48.270  51.195  62.076  1.00  0.00           C  
ATOM   2879  O   ALA   183      47.089  50.832  61.945  1.00  0.00           O  
ATOM   2880  N   LYS   184      48.902  51.900  61.090  1.00  0.00           N  
ATOM   2881  H   LYS   184      49.817  52.237  61.354  1.00  0.00           H  
ATOM   2882  CA  LYS   184      48.278  52.161  59.740  1.00  0.00           C  
ATOM   2883  HA  LYS   184      47.264  52.533  59.889  1.00  0.00           H  
ATOM   2884  CB  LYS   184      49.187  53.200  59.096  1.00  0.00           C  
ATOM   2885  HB2 LYS   184      49.336  54.085  59.714  1.00  0.00           H  
ATOM   2886  HB3 LYS   184      48.858  53.531  58.111  1.00  0.00           H  
ATOM   2887  CG  LYS   184      50.527  52.663  58.825  1.00  0.00           C  
ATOM   2888  HG2 LYS   184      50.454  51.831  58.124  1.00  0.00           H  
ATOM   2889  HG3 LYS   184      50.914  52.180  59.722  1.00  0.00           H  
ATOM   2890  CD  LYS   184      51.461  53.753  58.370  1.00  0.00           C  
ATOM   2891  HD2 LYS   184      51.535  54.484  59.175  1.00  0.00           H  
ATOM   2892  HD3 LYS   184      51.022  54.272  57.518  1.00  0.00           H  
ATOM   2893  CE  LYS   184      52.835  53.160  58.006  1.00  0.00           C  
ATOM   2894  HE2 LYS   184      52.702  52.335  57.307  1.00  0.00           H  
ATOM   2895  HE3 LYS   184      53.329  52.812  58.913  1.00  0.00           H  
ATOM   2896  NZ  LYS   184      53.560  54.201  57.254  1.00  0.00           N  
ATOM   2897  HZ1 LYS   184      52.981  54.347  56.439  1.00  0.00           H  
ATOM   2898  HZ2 LYS   184      53.576  55.064  57.778  1.00  0.00           H  
ATOM   2899  HZ3 LYS   184      54.518  53.941  57.070  1.00  0.00           H  
ATOM   2900  C   LYS   184      48.079  50.915  58.833  1.00  0.00           C  
ATOM   2901  O   LYS   184      47.263  51.095  57.962  1.00  0.00           O  
ATOM   2902  N   CYS   185      48.763  49.783  59.058  1.00  0.00           N  
ATOM   2903  H   CYS   185      49.494  49.730  59.753  1.00  0.00           H  
ATOM   2904  CA  CYS   185      48.583  48.525  58.278  1.00  0.00           C  
ATOM   2905  HA  CYS   185      48.436  48.904  57.266  1.00  0.00           H  
ATOM   2906  CB  CYS   185      49.988  47.893  58.159  1.00  0.00           C  
ATOM   2907  HB2 CYS   185      49.931  46.959  57.601  1.00  0.00           H  
ATOM   2908  HB3 CYS   185      50.417  47.665  59.134  1.00  0.00           H  
ATOM   2909  SG  CYS   185      51.112  48.930  57.289  1.00  0.00           S  
ATOM   2910  HG  CYS   185      51.259  48.157  56.209  1.00  0.00           H  
ATOM   2911  C   CYS   185      47.477  47.658  58.706  1.00  0.00           C  
ATOM   2912  O   CYS   185      47.369  46.632  58.081  1.00  0.00           O  
ATOM   2913  N   LEU   186      46.764  48.025  59.810  1.00  0.00           N  
ATOM   2914  H   LEU   186      47.052  48.919  60.182  1.00  0.00           H  
ATOM   2915  CA  LEU   186      45.527  47.366  60.406  1.00  0.00           C  
ATOM   2916  HA  LEU   186      45.802  46.342  60.659  1.00  0.00           H  
ATOM   2917  CB  LEU   186      45.107  48.033  61.657  1.00  0.00           C  
ATOM   2918  HB2 LEU   186      44.090  47.759  61.939  1.00  0.00           H  
ATOM   2919  HB3 LEU   186      45.040  49.090  61.401  1.00  0.00           H  
ATOM   2920  CG  LEU   186      46.127  47.843  62.796  1.00  0.00           C  
ATOM   2921  HG  LEU   186      47.051  48.193  62.335  1.00  0.00           H  
ATOM   2922  CD1 LEU   186      45.701  48.798  63.898  1.00  0.00           C  
ATOM   2923 HD11 LEU   186      44.769  48.513  64.386  1.00  0.00           H  
ATOM   2924 HD12 LEU   186      46.442  48.785  64.697  1.00  0.00           H  
ATOM   2925 HD13 LEU   186      45.586  49.814  63.521  1.00  0.00           H  
ATOM   2926  CD2 LEU   186      46.141  46.428  63.355  1.00  0.00           C  
ATOM   2927 HD21 LEU   186      46.729  46.325  64.267  1.00  0.00           H  
ATOM   2928 HD22 LEU   186      45.111  46.084  63.447  1.00  0.00           H  
ATOM   2929 HD23 LEU   186      46.594  45.768  62.614  1.00  0.00           H  
ATOM   2930  C   LEU   186      44.438  47.221  59.296  1.00  0.00           C  
ATOM   2931  O   LEU   186      44.293  48.179  58.510  1.00  0.00           O  
ATOM   2932  N   PRO   187      43.600  46.169  59.301  1.00  0.00           N  
ATOM   2933  CD  PRO   187      43.531  44.989  60.113  1.00  0.00           C  
ATOM   2934  HD2 PRO   187      43.821  45.194  61.143  1.00  0.00           H  
ATOM   2935  HD3 PRO   187      44.249  44.251  59.753  1.00  0.00           H  
ATOM   2936  CG  PRO   187      42.169  44.389  59.927  1.00  0.00           C  
ATOM   2937  HG2 PRO   187      42.207  43.302  59.863  1.00  0.00           H  
ATOM   2938  HG3 PRO   187      41.398  44.682  60.639  1.00  0.00           H  
ATOM   2939  CB  PRO   187      41.928  44.828  58.513  1.00  0.00           C  
ATOM   2940  HB2 PRO   187      42.489  44.163  57.856  1.00  0.00           H  
ATOM   2941  HB3 PRO   187      40.879  44.696  58.248  1.00  0.00           H  
ATOM   2942  CA  PRO   187      42.484  46.238  58.416  1.00  0.00           C  
ATOM   2943  HA  PRO   187      42.845  46.465  57.413  1.00  0.00           H  
ATOM   2944  C   PRO   187      41.569  47.398  58.821  1.00  0.00           C  
ATOM   2945  O   PRO   187      41.223  47.470  59.983  1.00  0.00           O  
ATOM   2946  N   SER   188      41.223  48.333  57.952  1.00  0.00           N  
ATOM   2947  H   SER   188      41.499  48.140  56.999  1.00  0.00           H  
ATOM   2948  CA  SER   188      40.565  49.644  58.321  1.00  0.00           C  
ATOM   2949  HA  SER   188      41.187  50.134  59.070  1.00  0.00           H  
ATOM   2950  CB  SER   188      40.354  50.514  57.084  1.00  0.00           C  
ATOM   2951  HB2 SER   188      41.235  50.839  56.531  1.00  0.00           H  
ATOM   2952  HB3 SER   188      39.866  51.406  57.478  1.00  0.00           H  
ATOM   2953  OG  SER   188      39.541  49.893  56.128  1.00  0.00           O  
ATOM   2954  HG  SER   188      39.011  50.522  55.633  1.00  0.00           H  
ATOM   2955  C   SER   188      39.250  49.466  59.063  1.00  0.00           C  
ATOM   2956  O   SER   188      38.870  50.269  59.881  1.00  0.00           O  
ATOM   2957  N   ILE   189      38.538  48.388  58.815  1.00  0.00           N  
ATOM   2958  H   ILE   189      39.128  47.824  58.220  1.00  0.00           H  
ATOM   2959  CA  ILE   189      37.425  47.829  59.565  1.00  0.00           C  
ATOM   2960  HA  ILE   189      36.594  48.506  59.365  1.00  0.00           H  
ATOM   2961  CB  ILE   189      36.918  46.541  58.874  1.00  0.00           C  
ATOM   2962  HB  ILE   189      36.798  46.791  57.820  1.00  0.00           H  
ATOM   2963  CG2 ILE   189      37.965  45.346  58.955  1.00  0.00           C  
ATOM   2964 HG21 ILE   189      37.688  44.512  58.311  1.00  0.00           H  
ATOM   2965 HG22 ILE   189      38.929  45.739  58.631  1.00  0.00           H  
ATOM   2966 HG23 ILE   189      37.970  44.955  59.973  1.00  0.00           H  
ATOM   2967  CG1 ILE   189      35.564  46.002  59.241  1.00  0.00           C  
ATOM   2968 HG12 ILE   189      35.452  45.661  60.270  1.00  0.00           H  
ATOM   2969 HG13 ILE   189      35.428  45.060  58.710  1.00  0.00           H  
ATOM   2970  CD1 ILE   189      34.377  46.925  58.844  1.00  0.00           C  
ATOM   2971 HD11 ILE   189      34.519  47.930  59.241  1.00  0.00           H  
ATOM   2972 HD12 ILE   189      34.328  46.966  57.755  1.00  0.00           H  
ATOM   2973 HD13 ILE   189      33.431  46.539  59.222  1.00  0.00           H  
ATOM   2974  C   ILE   189      37.596  47.608  61.074  1.00  0.00           C  
ATOM   2975  O   ILE   189      36.535  47.618  61.756  1.00  0.00           O  
ATOM   2976  N   ALA   190      38.806  47.544  61.585  1.00  0.00           N  
ATOM   2977  H   ALA   190      39.588  47.513  60.946  1.00  0.00           H  
ATOM   2978  CA  ALA   190      39.138  47.364  62.994  1.00  0.00           C  
ATOM   2979  HA  ALA   190      38.608  46.503  63.400  1.00  0.00           H  
ATOM   2980  CB  ALA   190      40.646  47.070  63.114  1.00  0.00           C  
ATOM   2981  HB1 ALA   190      40.927  46.184  62.545  1.00  0.00           H  
ATOM   2982  HB2 ALA   190      41.119  47.894  62.581  1.00  0.00           H  
ATOM   2983  HB3 ALA   190      41.014  47.144  64.138  1.00  0.00           H  
ATOM   2984  C   ALA   190      38.815  48.674  63.757  1.00  0.00           C  
ATOM   2985  O   ALA   190      38.506  48.725  64.934  1.00  0.00           O  
ATOM   2986  N   LEU   191      39.025  49.792  63.026  1.00  0.00           N  
ATOM   2987  H   LEU   191      39.205  49.668  62.040  1.00  0.00           H  
ATOM   2988  CA  LEU   191      38.833  51.132  63.575  1.00  0.00           C  
ATOM   2989  HA  LEU   191      38.968  51.110  64.657  1.00  0.00           H  
ATOM   2990  CB  LEU   191      39.790  52.072  62.825  1.00  0.00           C  
ATOM   2991  HB2 LEU   191      39.458  53.060  63.143  1.00  0.00           H  
ATOM   2992  HB3 LEU   191      39.745  52.002  61.738  1.00  0.00           H  
ATOM   2993  CG  LEU   191      41.240  51.652  63.217  1.00  0.00           C  
ATOM   2994  HG  LEU   191      41.439  50.701  62.723  1.00  0.00           H  
ATOM   2995  CD1 LEU   191      42.222  52.678  62.656  1.00  0.00           C  
ATOM   2996 HD11 LEU   191      42.071  52.826  61.586  1.00  0.00           H  
ATOM   2997 HD12 LEU   191      42.323  53.626  63.183  1.00  0.00           H  
ATOM   2998 HD13 LEU   191      43.237  52.292  62.745  1.00  0.00           H  
ATOM   2999  CD2 LEU   191      41.630  51.436  64.698  1.00  0.00           C  
ATOM   3000 HD21 LEU   191      41.034  50.602  65.068  1.00  0.00           H  
ATOM   3001 HD22 LEU   191      42.688  51.178  64.747  1.00  0.00           H  
ATOM   3002 HD23 LEU   191      41.386  52.307  65.306  1.00  0.00           H  
ATOM   3003  C   LEU   191      37.344  51.617  63.410  1.00  0.00           C  
ATOM   3004  O   LEU   191      36.967  52.651  64.008  1.00  0.00           O  
ATOM   3005  N   ASP   192      36.451  50.905  62.672  1.00  0.00           N  
ATOM   3006  H   ASP   192      36.680  50.004  62.275  1.00  0.00           H  
ATOM   3007  CA  ASP   192      35.108  51.442  62.420  1.00  0.00           C  
ATOM   3008  HA  ASP   192      35.297  52.450  62.050  1.00  0.00           H  
ATOM   3009  CB  ASP   192      34.559  50.551  61.259  1.00  0.00           C  
ATOM   3010  HB2 ASP   192      34.223  49.562  61.568  1.00  0.00           H  
ATOM   3011  HB3 ASP   192      35.289  50.275  60.498  1.00  0.00           H  
ATOM   3012  CG  ASP   192      33.464  51.205  60.460  1.00  0.00           C  
ATOM   3013  OD1 ASP   192      33.114  52.339  60.872  1.00  0.00           O  
ATOM   3014  OD2 ASP   192      32.845  50.510  59.625  1.00  0.00           O  
ATOM   3015  C   ASP   192      34.187  51.545  63.696  1.00  0.00           C  
ATOM   3016  O   ASP   192      33.464  50.591  64.024  1.00  0.00           O  
ATOM   3017  N   LYS   193      34.117  52.681  64.367  1.00  0.00           N  
ATOM   3018  H   LYS   193      34.772  53.327  63.951  1.00  0.00           H  
ATOM   3019  CA  LYS   193      33.200  53.090  65.441  1.00  0.00           C  
ATOM   3020  HA  LYS   193      33.201  52.230  66.111  1.00  0.00           H  
ATOM   3021  CB  LYS   193      33.673  54.277  66.275  1.00  0.00           C  
ATOM   3022  HB2 LYS   193      32.842  54.496  66.946  1.00  0.00           H  
ATOM   3023  HB3 LYS   193      33.925  55.134  65.650  1.00  0.00           H  
ATOM   3024  CG  LYS   193      34.857  53.948  67.253  1.00  0.00           C  
ATOM   3025  HG2 LYS   193      35.808  53.700  66.781  1.00  0.00           H  
ATOM   3026  HG3 LYS   193      34.689  53.008  67.780  1.00  0.00           H  
ATOM   3027  CD  LYS   193      34.964  55.129  68.183  1.00  0.00           C  
ATOM   3028  HD2 LYS   193      34.019  55.263  68.708  1.00  0.00           H  
ATOM   3029  HD3 LYS   193      35.139  56.001  67.552  1.00  0.00           H  
ATOM   3030  CE  LYS   193      36.070  55.024  69.215  1.00  0.00           C  
ATOM   3031  HE2 LYS   193      36.010  55.928  69.821  1.00  0.00           H  
ATOM   3032  HE3 LYS   193      37.043  54.886  68.743  1.00  0.00           H  
ATOM   3033  NZ  LYS   193      35.883  53.827  70.134  1.00  0.00           N  
ATOM   3034  HZ1 LYS   193      36.679  53.653  70.731  1.00  0.00           H  
ATOM   3035  HZ2 LYS   193      35.072  53.926  70.727  1.00  0.00           H  
ATOM   3036  HZ3 LYS   193      35.800  53.019  69.534  1.00  0.00           H  
ATOM   3037  C   LYS   193      31.734  53.341  64.898  1.00  0.00           C  
ATOM   3038  O   LYS   193      30.814  52.583  65.208  1.00  0.00           O  
ATOM   3039  N   GLU   194      31.651  54.384  64.082  1.00  0.00           N  
ATOM   3040  H   GLU   194      32.481  54.885  63.798  1.00  0.00           H  
ATOM   3041  CA  GLU   194      30.440  54.968  63.606  1.00  0.00           C  
ATOM   3042  HA  GLU   194      29.748  55.047  64.445  1.00  0.00           H  
ATOM   3043  CB  GLU   194      30.685  56.396  63.059  1.00  0.00           C  
ATOM   3044  HB2 GLU   194      30.899  57.157  63.810  1.00  0.00           H  
ATOM   3045  HB3 GLU   194      31.593  56.311  62.462  1.00  0.00           H  
ATOM   3046  CG  GLU   194      29.782  57.072  62.052  1.00  0.00           C  
ATOM   3047  HG2 GLU   194      30.300  57.979  61.741  1.00  0.00           H  
ATOM   3048  HG3 GLU   194      29.614  56.318  61.283  1.00  0.00           H  
ATOM   3049  CD  GLU   194      28.392  57.365  62.599  1.00  0.00           C  
ATOM   3050  OE1 GLU   194      27.433  57.538  61.734  1.00  0.00           O  
ATOM   3051  OE2 GLU   194      28.138  57.479  63.818  1.00  0.00           O  
ATOM   3052  C   GLU   194      29.677  54.068  62.620  1.00  0.00           C  
ATOM   3053  O   GLU   194      28.458  54.242  62.474  1.00  0.00           O  
ATOM   3054  N   GLY   195      30.390  53.220  61.900  1.00  0.00           N  
ATOM   3055  H   GLY   195      31.396  53.313  61.921  1.00  0.00           H  
ATOM   3056  CA  GLY   195      29.871  52.165  61.077  1.00  0.00           C  
ATOM   3057  HA2 GLY   195      30.654  52.129  60.319  1.00  0.00           H  
ATOM   3058  HA3 GLY   195      28.913  52.432  60.629  1.00  0.00           H  
ATOM   3059  C   GLY   195      29.655  50.818  61.694  1.00  0.00           C  
ATOM   3060  O   GLY   195      29.205  49.851  61.094  1.00  0.00           O  
ATOM   3061  N   GLY   196      29.993  50.734  63.017  1.00  0.00           N  
ATOM   3062  H   GLY   196      30.474  51.499  63.468  1.00  0.00           H  
ATOM   3063  CA  GLY   196      29.746  49.492  63.721  1.00  0.00           C  
ATOM   3064  HA2 GLY   196      28.756  49.188  63.380  1.00  0.00           H  
ATOM   3065  HA3 GLY   196      29.834  49.726  64.781  1.00  0.00           H  
ATOM   3066  C   GLY   196      30.735  48.319  63.370  1.00  0.00           C  
ATOM   3067  O   GLY   196      30.701  47.251  64.014  1.00  0.00           O  
ATOM   3068  N   GLY   197      31.521  48.400  62.359  1.00  0.00           N  
ATOM   3069  H   GLY   197      31.529  49.257  61.824  1.00  0.00           H  
ATOM   3070  CA  GLY   197      32.230  47.303  61.640  1.00  0.00           C  
ATOM   3071  HA2 GLY   197      32.636  47.839  60.782  1.00  0.00           H  
ATOM   3072  HA3 GLY   197      31.550  46.573  61.201  1.00  0.00           H  
ATOM   3073  C   GLY   197      33.316  46.634  62.461  1.00  0.00           C  
ATOM   3074  O   GLY   197      33.499  45.410  62.464  1.00  0.00           O  
ATOM   3075  N   SER   198      33.889  47.368  63.389  1.00  0.00           N  
ATOM   3076  H   SER   198      33.705  48.351  63.244  1.00  0.00           H  
ATOM   3077  CA  SER   198      34.797  46.988  64.492  1.00  0.00           C  
ATOM   3078  HA  SER   198      35.753  46.788  64.007  1.00  0.00           H  
ATOM   3079  CB  SER   198      35.100  48.119  65.461  1.00  0.00           C  
ATOM   3080  HB2 SER   198      35.638  48.890  64.911  1.00  0.00           H  
ATOM   3081  HB3 SER   198      35.742  47.759  66.264  1.00  0.00           H  
ATOM   3082  OG  SER   198      33.795  48.643  66.003  1.00  0.00           O  
ATOM   3083  HG  SER   198      33.417  49.248  65.361  1.00  0.00           H  
ATOM   3084  C   SER   198      34.334  45.741  65.189  1.00  0.00           C  
ATOM   3085  O   SER   198      35.062  44.795  65.267  1.00  0.00           O  
ATOM   3086  N   THR   199      33.102  45.736  65.635  1.00  0.00           N  
ATOM   3087  H   THR   199      32.544  46.557  65.453  1.00  0.00           H  
ATOM   3088  CA  THR   199      32.451  44.604  66.283  1.00  0.00           C  
ATOM   3089  HA  THR   199      33.198  44.177  66.953  1.00  0.00           H  
ATOM   3090  CB  THR   199      31.310  45.104  67.122  1.00  0.00           C  
ATOM   3091  HB  THR   199      30.510  45.420  66.453  1.00  0.00           H  
ATOM   3092  CG2 THR   199      30.605  44.108  68.090  1.00  0.00           C  
ATOM   3093 HG21 THR   199      29.877  43.529  67.521  1.00  0.00           H  
ATOM   3094 HG22 THR   199      31.347  43.395  68.447  1.00  0.00           H  
ATOM   3095 HG23 THR   199      30.147  44.571  68.964  1.00  0.00           H  
ATOM   3096  OG1 THR   199      31.703  46.275  67.832  1.00  0.00           O  
ATOM   3097  HG1 THR   199      32.009  45.883  68.653  1.00  0.00           H  
ATOM   3098  C   THR   199      32.006  43.494  65.318  1.00  0.00           C  
ATOM   3099  O   THR   199      32.052  42.352  65.781  1.00  0.00           O  
ATOM   3100  N   MET   200      31.743  43.755  64.017  1.00  0.00           N  
ATOM   3101  H   MET   200      31.944  44.679  63.665  1.00  0.00           H  
ATOM   3102  CA  MET   200      31.463  42.713  63.012  1.00  0.00           C  
ATOM   3103  HA  MET   200      30.689  42.123  63.503  1.00  0.00           H  
ATOM   3104  CB  MET   200      30.940  43.293  61.687  1.00  0.00           C  
ATOM   3105  HB2 MET   200      30.751  42.503  60.960  1.00  0.00           H  
ATOM   3106  HB3 MET   200      31.630  44.012  61.245  1.00  0.00           H  
ATOM   3107  CG  MET   200      29.682  44.052  61.908  1.00  0.00           C  
ATOM   3108  HG2 MET   200      29.356  44.462  60.952  1.00  0.00           H  
ATOM   3109  HG3 MET   200      29.845  44.933  62.529  1.00  0.00           H  
ATOM   3110  SD  MET   200      28.399  43.020  62.699  1.00  0.00           S  
ATOM   3111  CE  MET   200      27.607  44.515  63.290  1.00  0.00           C  
ATOM   3112  HE1 MET   200      28.327  44.908  64.008  1.00  0.00           H  
ATOM   3113  HE2 MET   200      27.411  45.080  62.379  1.00  0.00           H  
ATOM   3114  HE3 MET   200      26.647  44.342  63.777  1.00  0.00           H  
ATOM   3115  C   MET   200      32.678  41.814  62.632  1.00  0.00           C  
ATOM   3116  O   MET   200      32.622  40.579  62.708  1.00  0.00           O  
ATOM   3117  N   TYR   201      33.818  42.466  62.563  1.00  0.00           N  
ATOM   3118  H   TYR   201      33.743  43.462  62.712  1.00  0.00           H  
ATOM   3119  CA  TYR   201      35.163  41.935  62.490  1.00  0.00           C  
ATOM   3120  HA  TYR   201      35.088  41.259  61.638  1.00  0.00           H  
ATOM   3121  CB  TYR   201      36.202  43.138  62.258  1.00  0.00           C  
ATOM   3122  HB2 TYR   201      35.953  43.993  62.887  1.00  0.00           H  
ATOM   3123  HB3 TYR   201      35.994  43.480  61.244  1.00  0.00           H  
ATOM   3124  CG  TYR   201      37.708  42.914  62.302  1.00  0.00           C  
ATOM   3125  CD1 TYR   201      38.284  43.161  63.489  1.00  0.00           C  
ATOM   3126  HD1 TYR   201      37.674  43.570  64.281  1.00  0.00           H  
ATOM   3127  CE1 TYR   201      39.665  42.987  63.636  1.00  0.00           C  
ATOM   3128  HE1 TYR   201      40.226  43.283  64.510  1.00  0.00           H  
ATOM   3129  CZ  TYR   201      40.410  42.496  62.572  1.00  0.00           C  
ATOM   3130  OH  TYR   201      41.766  42.352  62.821  1.00  0.00           O  
ATOM   3131  HH  TYR   201      42.223  41.828  62.159  1.00  0.00           H  
ATOM   3132  CE2 TYR   201      39.799  42.074  61.378  1.00  0.00           C  
ATOM   3133  HE2 TYR   201      40.402  41.566  60.640  1.00  0.00           H  
ATOM   3134  CD2 TYR   201      38.398  42.362  61.168  1.00  0.00           C  
ATOM   3135  HD2 TYR   201      37.980  42.022  60.232  1.00  0.00           H  
ATOM   3136  C   TYR   201      35.523  41.030  63.663  1.00  0.00           C  
ATOM   3137  O   TYR   201      35.790  39.828  63.470  1.00  0.00           O  
ATOM   3138  N   LEU   202      35.450  41.598  64.887  1.00  0.00           N  
ATOM   3139  H   LEU   202      35.313  42.598  64.911  1.00  0.00           H  
ATOM   3140  CA  LEU   202      35.763  40.826  66.064  1.00  0.00           C  
ATOM   3141  HA  LEU   202      36.759  40.386  66.114  1.00  0.00           H  
ATOM   3142  CB  LEU   202      35.636  41.762  67.246  1.00  0.00           C  
ATOM   3143  HB2 LEU   202      35.733  41.283  68.221  1.00  0.00           H  
ATOM   3144  HB3 LEU   202      34.757  42.402  67.169  1.00  0.00           H  
ATOM   3145  CG  LEU   202      36.734  42.869  67.222  1.00  0.00           C  
ATOM   3146  HG  LEU   202      36.881  43.273  66.221  1.00  0.00           H  
ATOM   3147  CD1 LEU   202      36.496  44.095  68.144  1.00  0.00           C  
ATOM   3148 HD11 LEU   202      37.413  44.678  68.237  1.00  0.00           H  
ATOM   3149 HD12 LEU   202      35.567  44.604  67.885  1.00  0.00           H  
ATOM   3150 HD13 LEU   202      36.190  43.745  69.130  1.00  0.00           H  
ATOM   3151  CD2 LEU   202      38.023  42.180  67.591  1.00  0.00           C  
ATOM   3152 HD21 LEU   202      38.389  41.497  66.825  1.00  0.00           H  
ATOM   3153 HD22 LEU   202      38.818  42.907  67.758  1.00  0.00           H  
ATOM   3154 HD23 LEU   202      37.878  41.691  68.555  1.00  0.00           H  
ATOM   3155  C   LEU   202      34.812  39.630  66.283  1.00  0.00           C  
ATOM   3156  O   LEU   202      35.336  38.529  66.451  1.00  0.00           O  
ATOM   3157  N   ASP   203      33.482  39.713  66.188  1.00  0.00           N  
ATOM   3158  H   ASP   203      33.182  40.635  65.908  1.00  0.00           H  
ATOM   3159  CA  ASP   203      32.510  38.507  66.220  1.00  0.00           C  
ATOM   3160  HA  ASP   203      32.637  38.063  67.207  1.00  0.00           H  
ATOM   3161  CB  ASP   203      31.065  39.049  66.255  1.00  0.00           C  
ATOM   3162  HB2 ASP   203      30.416  38.186  66.402  1.00  0.00           H  
ATOM   3163  HB3 ASP   203      30.778  39.632  65.380  1.00  0.00           H  
ATOM   3164  CG  ASP   203      30.660  39.857  67.482  1.00  0.00           C  
ATOM   3165  OD1 ASP   203      29.578  40.444  67.438  1.00  0.00           O  
ATOM   3166  OD2 ASP   203      31.445  39.735  68.503  1.00  0.00           O  
ATOM   3167  C   ASP   203      32.706  37.518  65.129  1.00  0.00           C  
ATOM   3168  O   ASP   203      32.241  36.392  65.295  1.00  0.00           O  
ATOM   3169  N   LEU   204      33.325  37.902  63.992  1.00  0.00           N  
ATOM   3170  H   LEU   204      33.687  38.845  63.986  1.00  0.00           H  
ATOM   3171  CA  LEU   204      33.651  36.960  62.948  1.00  0.00           C  
ATOM   3172  HA  LEU   204      32.762  36.390  62.676  1.00  0.00           H  
ATOM   3173  CB  LEU   204      34.110  37.655  61.661  1.00  0.00           C  
ATOM   3174  HB2 LEU   204      35.010  38.240  61.850  1.00  0.00           H  
ATOM   3175  HB3 LEU   204      33.424  38.470  61.431  1.00  0.00           H  
ATOM   3176  CG  LEU   204      34.454  36.766  60.436  1.00  0.00           C  
ATOM   3177  HG  LEU   204      34.935  35.857  60.798  1.00  0.00           H  
ATOM   3178  CD1 LEU   204      33.171  36.478  59.643  1.00  0.00           C  
ATOM   3179 HD11 LEU   204      33.356  35.901  58.737  1.00  0.00           H  
ATOM   3180 HD12 LEU   204      32.572  35.775  60.222  1.00  0.00           H  
ATOM   3181 HD13 LEU   204      32.538  37.366  59.631  1.00  0.00           H  
ATOM   3182  CD2 LEU   204      35.466  37.525  59.596  1.00  0.00           C  
ATOM   3183 HD21 LEU   204      35.659  37.026  58.647  1.00  0.00           H  
ATOM   3184 HD22 LEU   204      34.998  38.505  59.506  1.00  0.00           H  
ATOM   3185 HD23 LEU   204      36.367  37.635  60.201  1.00  0.00           H  
ATOM   3186  C   LEU   204      34.627  35.913  63.466  1.00  0.00           C  
ATOM   3187  O   LEU   204      34.423  34.682  63.288  1.00  0.00           O  
ATOM   3188  N   THR   205      35.712  36.427  63.975  1.00  0.00           N  
ATOM   3189  H   THR   205      35.633  37.410  64.194  1.00  0.00           H  
ATOM   3190  CA  THR   205      36.768  35.703  64.704  1.00  0.00           C  
ATOM   3191  HA  THR   205      37.333  35.154  63.952  1.00  0.00           H  
ATOM   3192  CB  THR   205      37.782  36.678  65.457  1.00  0.00           C  
ATOM   3193  HB  THR   205      37.253  36.873  66.389  1.00  0.00           H  
ATOM   3194  CG2 THR   205      39.076  36.073  65.781  1.00  0.00           C  
ATOM   3195 HG21 THR   205      38.914  35.267  66.497  1.00  0.00           H  
ATOM   3196 HG22 THR   205      39.521  35.668  64.872  1.00  0.00           H  
ATOM   3197 HG23 THR   205      39.783  36.826  66.130  1.00  0.00           H  
ATOM   3198  OG1 THR   205      37.916  37.855  64.654  1.00  0.00           O  
ATOM   3199  HG1 THR   205      37.251  38.502  64.904  1.00  0.00           H  
ATOM   3200  C   THR   205      36.155  34.753  65.799  1.00  0.00           C  
ATOM   3201  O   THR   205      36.799  33.832  66.232  1.00  0.00           O  
ATOM   3202  N   ARG   206      34.920  35.023  66.269  1.00  0.00           N  
ATOM   3203  H   ARG   206      34.533  35.918  66.005  1.00  0.00           H  
ATOM   3204  CA  ARG   206      34.263  34.376  67.422  1.00  0.00           C  
ATOM   3205  HA  ARG   206      35.068  33.804  67.882  1.00  0.00           H  
ATOM   3206  CB  ARG   206      33.614  35.348  68.379  1.00  0.00           C  
ATOM   3207  HB2 ARG   206      33.222  34.703  69.166  1.00  0.00           H  
ATOM   3208  HB3 ARG   206      32.735  35.819  67.938  1.00  0.00           H  
ATOM   3209  CG  ARG   206      34.597  36.346  69.023  1.00  0.00           C  
ATOM   3210  HG2 ARG   206      34.984  37.074  68.310  1.00  0.00           H  
ATOM   3211  HG3 ARG   206      35.350  35.787  69.578  1.00  0.00           H  
ATOM   3212  CD  ARG   206      33.866  37.138  70.065  1.00  0.00           C  
ATOM   3213  HD2 ARG   206      33.544  36.457  70.853  1.00  0.00           H  
ATOM   3214  HD3 ARG   206      33.022  37.647  69.599  1.00  0.00           H  
ATOM   3215  NE  ARG   206      34.747  38.031  70.828  1.00  0.00           N  
ATOM   3216  HE  ARG   206      35.248  37.599  71.591  1.00  0.00           H  
ATOM   3217  CZ  ARG   206      34.632  39.353  70.925  1.00  0.00           C  
ATOM   3218  NH1 ARG   206      33.825  40.024  70.175  1.00  0.00           N  
ATOM   3219 HH11 ARG   206      34.021  41.014  70.145  1.00  0.00           H  
ATOM   3220 HH12 ARG   206      33.223  39.590  69.489  1.00  0.00           H  
ATOM   3221  NH2 ARG   206      35.274  39.989  71.880  1.00  0.00           N  
ATOM   3222 HH21 ARG   206      34.906  40.899  72.120  1.00  0.00           H  
ATOM   3223 HH22 ARG   206      35.666  39.388  72.591  1.00  0.00           H  
ATOM   3224  C   ARG   206      33.359  33.246  66.943  1.00  0.00           C  
ATOM   3225  O   ARG   206      32.935  32.467  67.835  1.00  0.00           O  
ATOM   3226  N   ARG   207      33.065  33.087  65.617  1.00  0.00           N  
ATOM   3227  H   ARG   207      33.111  33.928  65.059  1.00  0.00           H  
ATOM   3228  CA  ARG   207      32.379  31.887  64.943  1.00  0.00           C  
ATOM   3229  HA  ARG   207      31.596  31.472  65.579  1.00  0.00           H  
ATOM   3230  CB  ARG   207      31.681  32.329  63.697  1.00  0.00           C  
ATOM   3231  HB2 ARG   207      31.285  31.434  63.218  1.00  0.00           H  
ATOM   3232  HB3 ARG   207      32.381  32.746  62.972  1.00  0.00           H  
ATOM   3233  CG  ARG   207      30.439  33.200  63.817  1.00  0.00           C  
ATOM   3234  HG2 ARG   207      29.988  33.242  62.826  1.00  0.00           H  
ATOM   3235  HG3 ARG   207      30.772  34.231  63.939  1.00  0.00           H  
ATOM   3236  CD  ARG   207      29.403  32.924  64.925  1.00  0.00           C  
ATOM   3237  HD2 ARG   207      28.674  33.734  64.920  1.00  0.00           H  
ATOM   3238  HD3 ARG   207      29.935  33.005  65.873  1.00  0.00           H  
ATOM   3239  NE  ARG   207      28.716  31.584  64.759  1.00  0.00           N  
ATOM   3240  HE  ARG   207      28.854  30.911  65.499  1.00  0.00           H  
ATOM   3241  CZ  ARG   207      27.734  31.288  63.988  1.00  0.00           C  
ATOM   3242  NH1 ARG   207      27.191  32.028  63.024  1.00  0.00           N  
ATOM   3243 HH11 ARG   207      27.632  32.899  62.764  1.00  0.00           H  
ATOM   3244 HH12 ARG   207      26.245  31.781  62.772  1.00  0.00           H  
ATOM   3245  NH2 ARG   207      27.161  30.195  64.310  1.00  0.00           N  
ATOM   3246 HH21 ARG   207      26.388  29.767  63.821  1.00  0.00           H  
ATOM   3247 HH22 ARG   207      27.516  29.606  65.050  1.00  0.00           H  
ATOM   3248  C   ARG   207      33.185  30.652  64.728  1.00  0.00           C  
ATOM   3249  O   ARG   207      32.757  29.534  64.532  1.00  0.00           O  
ATOM   3250  N   ILE   208      34.538  30.746  64.717  1.00  0.00           N  
ATOM   3251  H   ILE   208      34.936  31.635  64.982  1.00  0.00           H  
ATOM   3252  CA  ILE   208      35.457  29.755  64.172  1.00  0.00           C  
ATOM   3253  HA  ILE   208      35.013  29.483  63.215  1.00  0.00           H  
ATOM   3254  CB  ILE   208      36.792  30.467  63.798  1.00  0.00           C  
ATOM   3255  HB  ILE   208      37.202  30.851  64.732  1.00  0.00           H  
ATOM   3256  CG2 ILE   208      37.796  29.574  63.130  1.00  0.00           C  
ATOM   3257 HG21 ILE   208      37.266  29.135  62.285  1.00  0.00           H  
ATOM   3258 HG22 ILE   208      38.673  30.206  62.985  1.00  0.00           H  
ATOM   3259 HG23 ILE   208      37.965  28.696  63.752  1.00  0.00           H  
ATOM   3260  CG1 ILE   208      36.565  31.685  62.907  1.00  0.00           C  
ATOM   3261 HG12 ILE   208      37.528  32.151  62.696  1.00  0.00           H  
ATOM   3262 HG13 ILE   208      36.061  32.480  63.456  1.00  0.00           H  
ATOM   3263  CD1 ILE   208      35.858  31.470  61.601  1.00  0.00           C  
ATOM   3264 HD11 ILE   208      35.781  32.475  61.186  1.00  0.00           H  
ATOM   3265 HD12 ILE   208      36.507  30.858  60.975  1.00  0.00           H  
ATOM   3266 HD13 ILE   208      34.838  31.116  61.749  1.00  0.00           H  
ATOM   3267  C   ILE   208      35.619  28.493  65.072  1.00  0.00           C  
ATOM   3268  O   ILE   208      35.588  27.362  64.579  1.00  0.00           O  
ATOM   3269  N   ARG   209      35.537  28.638  66.415  1.00  0.00           N  
ATOM   3270  H   ARG   209      35.653  29.603  66.691  1.00  0.00           H  
ATOM   3271  CA  ARG   209      35.417  27.677  67.512  1.00  0.00           C  
ATOM   3272  HA  ARG   209      36.342  27.122  67.351  1.00  0.00           H  
ATOM   3273  CB  ARG   209      35.418  28.421  68.886  1.00  0.00           C  
ATOM   3274  HB2 ARG   209      36.405  28.871  68.988  1.00  0.00           H  
ATOM   3275  HB3 ARG   209      35.332  27.630  69.631  1.00  0.00           H  
ATOM   3276  CG  ARG   209      34.387  29.520  69.192  1.00  0.00           C  
ATOM   3277  HG2 ARG   209      33.409  29.087  69.401  1.00  0.00           H  
ATOM   3278  HG3 ARG   209      34.270  30.154  68.313  1.00  0.00           H  
ATOM   3279  CD  ARG   209      34.794  30.424  70.363  1.00  0.00           C  
ATOM   3280  HD2 ARG   209      35.876  30.559  70.396  1.00  0.00           H  
ATOM   3281  HD3 ARG   209      34.663  29.789  71.239  1.00  0.00           H  
ATOM   3282  NE  ARG   209      34.035  31.687  70.431  1.00  0.00           N  
ATOM   3283  HE  ARG   209      33.382  31.886  69.686  1.00  0.00           H  
ATOM   3284  CZ  ARG   209      33.906  32.476  71.434  1.00  0.00           C  
ATOM   3285  NH1 ARG   209      34.538  32.446  72.574  1.00  0.00           N  
ATOM   3286 HH11 ARG   209      34.166  32.916  73.387  1.00  0.00           H  
ATOM   3287 HH12 ARG   209      35.113  31.674  72.879  1.00  0.00           H  
ATOM   3288  NH2 ARG   209      33.251  33.572  71.301  1.00  0.00           N  
ATOM   3289 HH21 ARG   209      33.640  34.318  71.858  1.00  0.00           H  
ATOM   3290 HH22 ARG   209      32.700  33.790  70.483  1.00  0.00           H  
ATOM   3291  C   ARG   209      34.305  26.753  67.382  1.00  0.00           C  
ATOM   3292  O   ARG   209      34.364  25.702  68.057  1.00  0.00           O  
ATOM   3293  N   GLU   210      33.266  27.057  66.593  1.00  0.00           N  
ATOM   3294  H   GLU   210      33.346  27.947  66.124  1.00  0.00           H  
ATOM   3295  CA  GLU   210      32.042  26.317  66.409  1.00  0.00           C  
ATOM   3296  HA  GLU   210      31.852  25.741  67.315  1.00  0.00           H  
ATOM   3297  CB  GLU   210      30.815  27.147  66.038  1.00  0.00           C  
ATOM   3298  HB2 GLU   210      29.965  26.485  65.872  1.00  0.00           H  
ATOM   3299  HB3 GLU   210      30.867  27.729  65.118  1.00  0.00           H  
ATOM   3300  CG  GLU   210      30.346  28.002  67.175  1.00  0.00           C  
ATOM   3301  HG2 GLU   210      31.184  28.668  67.381  1.00  0.00           H  
ATOM   3302  HG3 GLU   210      30.187  27.411  68.077  1.00  0.00           H  
ATOM   3303  CD  GLU   210      29.152  28.904  66.784  1.00  0.00           C  
ATOM   3304  OE1 GLU   210      29.167  30.087  67.090  1.00  0.00           O  
ATOM   3305  OE2 GLU   210      28.196  28.391  66.227  1.00  0.00           O  
ATOM   3306  C   GLU   210      32.239  25.214  65.371  1.00  0.00           C  
ATOM   3307  O   GLU   210      31.328  24.319  65.158  1.00  0.00           O  
ATOM   3308  N   THR   211      33.344  25.217  64.599  1.00  0.00           N  
ATOM   3309  H   THR   211      33.942  26.020  64.730  1.00  0.00           H  
ATOM   3310  CA  THR   211      33.930  24.194  63.666  1.00  0.00           C  
ATOM   3311  HA  THR   211      33.127  23.490  63.443  1.00  0.00           H  
ATOM   3312  CB  THR   211      34.442  24.955  62.390  1.00  0.00           C  
ATOM   3313  HB  THR   211      34.542  24.296  61.527  1.00  0.00           H  
ATOM   3314  CG2 THR   211      33.442  26.078  61.963  1.00  0.00           C  
ATOM   3315 HG21 THR   211      32.444  25.643  62.020  1.00  0.00           H  
ATOM   3316 HG22 THR   211      33.436  26.949  62.618  1.00  0.00           H  
ATOM   3317 HG23 THR   211      33.627  26.400  60.938  1.00  0.00           H  
ATOM   3318  OG1 THR   211      35.708  25.556  62.567  1.00  0.00           O  
ATOM   3319  HG1 THR   211      35.613  26.199  63.273  1.00  0.00           H  
ATOM   3320  C   THR   211      35.028  23.258  64.102  1.00  0.00           C  
ATOM   3321  O   THR   211      35.797  23.606  64.958  1.00  0.00           O  
ATOM   3322  N   LYS   212      35.171  22.064  63.483  1.00  0.00           N  
ATOM   3323  H   LYS   212      34.581  21.836  62.695  1.00  0.00           H  
ATOM   3324  CA  LYS   212      36.257  21.062  63.824  1.00  0.00           C  
ATOM   3325  HA  LYS   212      36.508  21.034  64.885  1.00  0.00           H  
ATOM   3326  CB  LYS   212      35.700  19.641  63.541  1.00  0.00           C  
ATOM   3327  HB2 LYS   212      35.845  19.405  62.487  1.00  0.00           H  
ATOM   3328  HB3 LYS   212      34.641  19.714  63.789  1.00  0.00           H  
ATOM   3329  CG  LYS   212      36.323  18.520  64.354  1.00  0.00           C  
ATOM   3330  HG2 LYS   212      35.910  18.616  65.359  1.00  0.00           H  
ATOM   3331  HG3 LYS   212      37.413  18.551  64.333  1.00  0.00           H  
ATOM   3332  CD  LYS   212      35.935  17.063  64.018  1.00  0.00           C  
ATOM   3333  HD2 LYS   212      36.454  16.421  64.730  1.00  0.00           H  
ATOM   3334  HD3 LYS   212      36.253  16.731  63.029  1.00  0.00           H  
ATOM   3335  CE  LYS   212      34.383  16.817  64.134  1.00  0.00           C  
ATOM   3336  HE2 LYS   212      33.853  17.400  63.381  1.00  0.00           H  
ATOM   3337  HE3 LYS   212      34.010  17.280  65.047  1.00  0.00           H  
ATOM   3338  NZ  LYS   212      34.139  15.329  64.074  1.00  0.00           N  
ATOM   3339  HZ1 LYS   212      33.287  15.140  64.581  1.00  0.00           H  
ATOM   3340  HZ2 LYS   212      34.071  15.029  63.112  1.00  0.00           H  
ATOM   3341  HZ3 LYS   212      34.915  14.798  64.444  1.00  0.00           H  
ATOM   3342  C   LYS   212      37.641  21.263  63.190  1.00  0.00           C  
ATOM   3343  O   LYS   212      38.568  20.629  63.694  1.00  0.00           O  
ATOM   3344  N   GLY   213      37.818  22.018  62.115  1.00  0.00           N  
ATOM   3345  H   GLY   213      37.025  22.415  61.632  1.00  0.00           H  
ATOM   3346  CA  GLY   213      39.173  22.299  61.611  1.00  0.00           C  
ATOM   3347  HA2 GLY   213      39.542  21.415  61.090  1.00  0.00           H  
ATOM   3348  HA3 GLY   213      39.832  22.538  62.446  1.00  0.00           H  
ATOM   3349  C   GLY   213      39.236  23.518  60.647  1.00  0.00           C  
ATOM   3350  O   GLY   213      38.379  23.655  59.775  1.00  0.00           O  
ATOM   3351  N   ILE   214      40.212  24.424  60.791  1.00  0.00           N  
ATOM   3352  H   ILE   214      40.862  24.287  61.551  1.00  0.00           H  
ATOM   3353  CA  ILE   214      40.517  25.467  59.852  1.00  0.00           C  
ATOM   3354  HA  ILE   214      39.667  25.519  59.173  1.00  0.00           H  
ATOM   3355  CB  ILE   214      40.574  26.833  60.531  1.00  0.00           C  
ATOM   3356  HB  ILE   214      39.680  26.912  61.151  1.00  0.00           H  
ATOM   3357  CG2 ILE   214      41.823  26.927  61.483  1.00  0.00           C  
ATOM   3358 HG21 ILE   214      42.806  27.013  61.020  1.00  0.00           H  
ATOM   3359 HG22 ILE   214      41.640  27.768  62.152  1.00  0.00           H  
ATOM   3360 HG23 ILE   214      41.804  26.030  62.102  1.00  0.00           H  
ATOM   3361  CG1 ILE   214      40.518  28.096  59.613  1.00  0.00           C  
ATOM   3362 HG12 ILE   214      39.921  27.839  58.739  1.00  0.00           H  
ATOM   3363 HG13 ILE   214      41.476  28.513  59.302  1.00  0.00           H  
ATOM   3364  CD1 ILE   214      39.803  29.272  60.266  1.00  0.00           C  
ATOM   3365 HD11 ILE   214      40.293  29.567  61.194  1.00  0.00           H  
ATOM   3366 HD12 ILE   214      39.787  30.156  59.628  1.00  0.00           H  
ATOM   3367 HD13 ILE   214      38.741  29.030  60.314  1.00  0.00           H  
ATOM   3368  C   ILE   214      41.721  25.108  58.999  1.00  0.00           C  
ATOM   3369  O   ILE   214      42.837  24.988  59.428  1.00  0.00           O  
ATOM   3370  N   MET   215      41.483  25.103  57.714  1.00  0.00           N  
ATOM   3371  H   MET   215      40.532  25.072  57.374  1.00  0.00           H  
ATOM   3372  CA  MET   215      42.599  25.089  56.772  1.00  0.00           C  
ATOM   3373  HA  MET   215      43.397  24.485  57.203  1.00  0.00           H  
ATOM   3374  CB  MET   215      42.118  24.261  55.578  1.00  0.00           C  
ATOM   3375  HB2 MET   215      42.991  24.074  54.953  1.00  0.00           H  
ATOM   3376  HB3 MET   215      41.319  24.775  55.042  1.00  0.00           H  
ATOM   3377  CG  MET   215      41.454  22.976  55.919  1.00  0.00           C  
ATOM   3378  HG2 MET   215      40.386  23.196  55.939  1.00  0.00           H  
ATOM   3379  HG3 MET   215      41.787  22.640  56.900  1.00  0.00           H  
ATOM   3380  SD  MET   215      41.606  21.621  54.728  1.00  0.00           S  
ATOM   3381  CE  MET   215      40.244  22.064  53.621  1.00  0.00           C  
ATOM   3382  HE1 MET   215      39.327  22.386  54.114  1.00  0.00           H  
ATOM   3383  HE2 MET   215      40.499  22.948  53.037  1.00  0.00           H  
ATOM   3384  HE3 MET   215      40.050  21.303  52.865  1.00  0.00           H  
ATOM   3385  C   MET   215      43.084  26.456  56.359  1.00  0.00           C  
ATOM   3386  O   MET   215      42.283  27.431  56.292  1.00  0.00           O  
ATOM   3387  N   ILE   216      44.328  26.542  55.934  1.00  0.00           N  
ATOM   3388  H   ILE   216      44.918  25.751  56.152  1.00  0.00           H  
ATOM   3389  CA  ILE   216      45.017  27.776  55.562  1.00  0.00           C  
ATOM   3390  HA  ILE   216      44.275  28.508  55.244  1.00  0.00           H  
ATOM   3391  CB  ILE   216      45.589  28.459  56.816  1.00  0.00           C  
ATOM   3392  HB  ILE   216      46.449  27.895  57.177  1.00  0.00           H  
ATOM   3393  CG2 ILE   216      46.034  29.884  56.461  1.00  0.00           C  
ATOM   3394 HG21 ILE   216      45.151  30.358  56.035  1.00  0.00           H  
ATOM   3395 HG22 ILE   216      46.230  30.447  57.373  1.00  0.00           H  
ATOM   3396 HG23 ILE   216      46.793  30.020  55.691  1.00  0.00           H  
ATOM   3397  CG1 ILE   216      44.580  28.526  58.042  1.00  0.00           C  
ATOM   3398 HG12 ILE   216      44.461  27.500  58.388  1.00  0.00           H  
ATOM   3399 HG13 ILE   216      43.614  28.940  57.752  1.00  0.00           H  
ATOM   3400  CD1 ILE   216      44.998  29.352  59.311  1.00  0.00           C  
ATOM   3401 HD11 ILE   216      46.010  29.056  59.590  1.00  0.00           H  
ATOM   3402 HD12 ILE   216      45.010  30.422  59.101  1.00  0.00           H  
ATOM   3403 HD13 ILE   216      44.351  29.148  60.163  1.00  0.00           H  
ATOM   3404  C   ILE   216      46.013  27.379  54.500  1.00  0.00           C  
ATOM   3405  O   ILE   216      46.809  26.435  54.610  1.00  0.00           O  
ATOM   3406  N   ASN   217      45.918  28.144  53.370  1.00  0.00           N  
ATOM   3407  H   ASN   217      45.339  28.968  53.305  1.00  0.00           H  
ATOM   3408  CA  ASN   217      46.826  27.920  52.219  1.00  0.00           C  
ATOM   3409  HA  ASN   217      46.985  26.862  52.012  1.00  0.00           H  
ATOM   3410  CB  ASN   217      46.072  28.519  51.028  1.00  0.00           C  
ATOM   3411  HB2 ASN   217      45.886  29.589  51.124  1.00  0.00           H  
ATOM   3412  HB3 ASN   217      45.095  28.073  50.842  1.00  0.00           H  
ATOM   3413  CG  ASN   217      46.799  28.234  49.707  1.00  0.00           C  
ATOM   3414  OD1 ASN   217      47.753  27.496  49.648  1.00  0.00           O  
ATOM   3415  ND2 ASN   217      46.257  28.691  48.621  1.00  0.00           N  
ATOM   3416 HD21 ASN   217      46.848  28.550  47.814  1.00  0.00           H  
ATOM   3417 HD22 ASN   217      45.604  29.461  48.595  1.00  0.00           H  
ATOM   3418  C   ASN   217      48.179  28.555  52.407  1.00  0.00           C  
ATOM   3419  O   ASN   217      48.404  29.646  51.856  1.00  0.00           O  
ATOM   3420  N   THR   218      49.021  27.840  53.151  1.00  0.00           N  
ATOM   3421  H   THR   218      48.763  26.922  53.482  1.00  0.00           H  
ATOM   3422  CA  THR   218      50.400  28.293  53.484  1.00  0.00           C  
ATOM   3423  HA  THR   218      50.906  28.725  52.621  1.00  0.00           H  
ATOM   3424  CB  THR   218      50.309  29.360  54.562  1.00  0.00           C  
ATOM   3425  HB  THR   218      49.537  30.057  54.235  1.00  0.00           H  
ATOM   3426  CG2 THR   218      50.058  28.731  56.011  1.00  0.00           C  
ATOM   3427 HG21 THR   218      50.943  28.229  56.403  1.00  0.00           H  
ATOM   3428 HG22 THR   218      49.843  29.551  56.696  1.00  0.00           H  
ATOM   3429 HG23 THR   218      49.203  28.056  56.042  1.00  0.00           H  
ATOM   3430  OG1 THR   218      51.600  30.010  54.648  1.00  0.00           O  
ATOM   3431  HG1 THR   218      51.403  30.811  55.138  1.00  0.00           H  
ATOM   3432  C   THR   218      51.355  27.077  53.905  1.00  0.00           C  
ATOM   3433  O   THR   218      50.872  25.973  54.025  1.00  0.00           O  
ATOM   3434  N   PHE   219      52.634  27.305  54.226  1.00  0.00           N  
ATOM   3435  H   PHE   219      52.894  28.278  54.300  1.00  0.00           H  
ATOM   3436  CA  PHE   219      53.576  26.243  54.577  1.00  0.00           C  
ATOM   3437  HA  PHE   219      53.075  25.394  55.041  1.00  0.00           H  
ATOM   3438  CB  PHE   219      54.253  25.687  53.294  1.00  0.00           C  
ATOM   3439  HB2 PHE   219      53.488  25.294  52.624  1.00  0.00           H  
ATOM   3440  HB3 PHE   219      54.971  24.928  53.605  1.00  0.00           H  
ATOM   3441  CG  PHE   219      55.052  26.702  52.514  1.00  0.00           C  
ATOM   3442  CD1 PHE   219      54.384  27.420  51.544  1.00  0.00           C  
ATOM   3443  HD1 PHE   219      53.306  27.475  51.558  1.00  0.00           H  
ATOM   3444  CE1 PHE   219      55.158  28.069  50.580  1.00  0.00           C  
ATOM   3445  HE1 PHE   219      54.681  28.669  49.820  1.00  0.00           H  
ATOM   3446  CZ  PHE   219      56.592  28.060  50.653  1.00  0.00           C  
ATOM   3447  HZ  PHE   219      57.140  28.660  49.942  1.00  0.00           H  
ATOM   3448  CE2 PHE   219      57.245  27.268  51.556  1.00  0.00           C  
ATOM   3449  HE2 PHE   219      58.312  27.102  51.586  1.00  0.00           H  
ATOM   3450  CD2 PHE   219      56.460  26.665  52.547  1.00  0.00           C  
ATOM   3451  HD2 PHE   219      56.936  26.097  53.333  1.00  0.00           H  
ATOM   3452  C   PHE   219      54.572  26.714  55.614  1.00  0.00           C  
ATOM   3453  O   PHE   219      55.065  27.799  55.639  1.00  0.00           O  
ATOM   3454  N   VAL   220      55.050  25.809  56.493  1.00  0.00           N  
ATOM   3455  H   VAL   220      54.736  24.864  56.325  1.00  0.00           H  
ATOM   3456  CA  VAL   220      55.670  26.205  57.789  1.00  0.00           C  
ATOM   3457  HA  VAL   220      55.079  27.042  58.162  1.00  0.00           H  
ATOM   3458  CB  VAL   220      55.655  25.180  58.957  1.00  0.00           C  
ATOM   3459  HB  VAL   220      56.073  25.486  59.916  1.00  0.00           H  
ATOM   3460  CG1 VAL   220      54.276  24.676  59.326  1.00  0.00           C  
ATOM   3461 HG11 VAL   220      53.903  25.534  59.886  1.00  0.00           H  
ATOM   3462 HG12 VAL   220      53.655  24.618  58.432  1.00  0.00           H  
ATOM   3463 HG13 VAL   220      54.305  23.725  59.856  1.00  0.00           H  
ATOM   3464  CG2 VAL   220      56.369  23.826  58.577  1.00  0.00           C  
ATOM   3465 HG21 VAL   220      56.312  23.074  59.365  1.00  0.00           H  
ATOM   3466 HG22 VAL   220      55.995  23.364  57.663  1.00  0.00           H  
ATOM   3467 HG23 VAL   220      57.436  24.018  58.469  1.00  0.00           H  
ATOM   3468  C   VAL   220      57.030  26.822  57.735  1.00  0.00           C  
ATOM   3469  O   VAL   220      57.696  27.114  58.712  1.00  0.00           O  
ATOM   3470  N   GLU   221      57.594  26.872  56.575  1.00  0.00           N  
ATOM   3471  H   GLU   221      57.018  26.606  55.789  1.00  0.00           H  
ATOM   3472  CA  GLU   221      58.984  27.289  56.285  1.00  0.00           C  
ATOM   3473  HA  GLU   221      59.525  26.889  57.143  1.00  0.00           H  
ATOM   3474  CB  GLU   221      59.536  26.465  55.107  1.00  0.00           C  
ATOM   3475  HB2 GLU   221      58.912  26.383  54.217  1.00  0.00           H  
ATOM   3476  HB3 GLU   221      59.653  25.420  55.394  1.00  0.00           H  
ATOM   3477  CG  GLU   221      60.965  26.882  54.665  1.00  0.00           C  
ATOM   3478  HG2 GLU   221      60.944  27.875  54.217  1.00  0.00           H  
ATOM   3479  HG3 GLU   221      61.355  26.159  53.948  1.00  0.00           H  
ATOM   3480  CD  GLU   221      62.049  26.904  55.748  1.00  0.00           C  
ATOM   3481  OE1 GLU   221      63.126  27.436  55.402  1.00  0.00           O  
ATOM   3482  OE2 GLU   221      61.856  26.373  56.854  1.00  0.00           O  
ATOM   3483  C   GLU   221      59.016  28.779  55.952  1.00  0.00           C  
ATOM   3484  O   GLU   221      59.956  29.481  56.270  1.00  0.00           O  
ATOM   3485  N   ILE   222      57.876  29.264  55.486  1.00  0.00           N  
ATOM   3486  H   ILE   222      57.211  28.631  55.064  1.00  0.00           H  
ATOM   3487  CA  ILE   222      57.601  30.697  55.377  1.00  0.00           C  
ATOM   3488  HA  ILE   222      58.615  31.096  55.411  1.00  0.00           H  
ATOM   3489  CB  ILE   222      56.898  31.168  54.040  1.00  0.00           C  
ATOM   3490  HB  ILE   222      56.732  32.244  54.101  1.00  0.00           H  
ATOM   3491  CG2 ILE   222      57.866  30.889  52.915  1.00  0.00           C  
ATOM   3492 HG21 ILE   222      58.855  31.325  53.058  1.00  0.00           H  
ATOM   3493 HG22 ILE   222      58.251  29.875  52.803  1.00  0.00           H  
ATOM   3494 HG23 ILE   222      57.502  31.432  52.043  1.00  0.00           H  
ATOM   3495  CG1 ILE   222      55.576  30.450  53.792  1.00  0.00           C  
ATOM   3496 HG12 ILE   222      55.023  30.323  54.723  1.00  0.00           H  
ATOM   3497 HG13 ILE   222      55.770  29.461  53.375  1.00  0.00           H  
ATOM   3498  CD1 ILE   222      54.709  31.228  52.726  1.00  0.00           C  
ATOM   3499 HD11 ILE   222      55.042  32.261  52.631  1.00  0.00           H  
ATOM   3500 HD12 ILE   222      54.862  30.769  51.749  1.00  0.00           H  
ATOM   3501 HD13 ILE   222      53.656  31.279  53.004  1.00  0.00           H  
ATOM   3502  C   ILE   222      56.978  31.258  56.633  1.00  0.00           C  
ATOM   3503  O   ILE   222      57.205  32.411  56.835  1.00  0.00           O  
ATOM   3504  N   GLU   223      56.115  30.546  57.384  1.00  0.00           N  
ATOM   3505  H   GLU   223      55.984  29.581  57.118  1.00  0.00           H  
ATOM   3506  CA  GLU   223      55.301  31.093  58.526  1.00  0.00           C  
ATOM   3507  HA  GLU   223      55.617  32.114  58.738  1.00  0.00           H  
ATOM   3508  CB  GLU   223      53.864  31.295  58.046  1.00  0.00           C  
ATOM   3509  HB2 GLU   223      53.305  31.863  58.789  1.00  0.00           H  
ATOM   3510  HB3 GLU   223      53.372  30.328  57.936  1.00  0.00           H  
ATOM   3511  CG  GLU   223      53.621  32.002  56.693  1.00  0.00           C  
ATOM   3512  HG2 GLU   223      53.697  31.266  55.892  1.00  0.00           H  
ATOM   3513  HG3 GLU   223      54.290  32.861  56.656  1.00  0.00           H  
ATOM   3514  CD  GLU   223      52.273  32.800  56.677  1.00  0.00           C  
ATOM   3515  OE1 GLU   223      51.315  32.422  55.997  1.00  0.00           O  
ATOM   3516  OE2 GLU   223      52.171  33.823  57.451  1.00  0.00           O  
ATOM   3517  C   GLU   223      55.373  30.271  59.892  1.00  0.00           C  
ATOM   3518  O   GLU   223      54.252  30.064  60.406  1.00  0.00           O  
ATOM   3519  N   PRO   224      56.562  29.811  60.389  1.00  0.00           N  
ATOM   3520  CD  PRO   224      57.846  30.351  59.978  1.00  0.00           C  
ATOM   3521  HD2 PRO   224      57.797  31.413  59.738  1.00  0.00           H  
ATOM   3522  HD3 PRO   224      58.219  29.737  59.158  1.00  0.00           H  
ATOM   3523  CG  PRO   224      58.716  30.136  61.202  1.00  0.00           C  
ATOM   3524  HG2 PRO   224      59.724  29.919  60.849  1.00  0.00           H  
ATOM   3525  HG3 PRO   224      58.624  31.035  61.812  1.00  0.00           H  
ATOM   3526  CB  PRO   224      58.140  28.919  61.900  1.00  0.00           C  
ATOM   3527  HB2 PRO   224      58.441  27.963  61.471  1.00  0.00           H  
ATOM   3528  HB3 PRO   224      58.388  28.973  62.960  1.00  0.00           H  
ATOM   3529  CA  PRO   224      56.681  29.148  61.680  1.00  0.00           C  
ATOM   3530  HA  PRO   224      56.146  28.210  61.530  1.00  0.00           H  
ATOM   3531  C   PRO   224      56.024  29.829  62.879  1.00  0.00           C  
ATOM   3532  O   PRO   224      55.230  29.227  63.646  1.00  0.00           O  
ATOM   3533  N   HIE   225      56.257  31.151  63.076  1.00  0.00           N  
ATOM   3534  H   HIE   225      56.587  31.735  62.321  1.00  0.00           H  
ATOM   3535  CA  HIE   225      55.662  31.925  64.200  1.00  0.00           C  
ATOM   3536  HA  HIE   225      55.930  31.376  65.103  1.00  0.00           H  
ATOM   3537  CB  HIE   225      56.373  33.309  64.236  1.00  0.00           C  
ATOM   3538  HB2 HIE   225      57.440  33.096  64.305  1.00  0.00           H  
ATOM   3539  HB3 HIE   225      56.124  33.845  65.152  1.00  0.00           H  
ATOM   3540  CG  HIE   225      56.321  34.097  62.975  1.00  0.00           C  
ATOM   3541  ND1 HIE   225      56.890  33.751  61.726  1.00  0.00           N  
ATOM   3542  CE1 HIE   225      56.483  34.637  60.857  1.00  0.00           C  
ATOM   3543  HE1 HIE   225      56.732  34.707  59.808  1.00  0.00           H  
ATOM   3544  NE2 HIE   225      55.819  35.598  61.498  1.00  0.00           N  
ATOM   3545  HE2 HIE   225      55.316  36.351  61.051  1.00  0.00           H  
ATOM   3546  CD2 HIE   225      55.616  35.248  62.833  1.00  0.00           C  
ATOM   3547  HD2 HIE   225      54.980  35.661  63.602  1.00  0.00           H  
ATOM   3548  C   HIE   225      54.185  32.074  64.091  1.00  0.00           C  
ATOM   3549  O   HIE   225      53.433  31.784  64.996  1.00  0.00           O  
ATOM   3550  N   ALA   226      53.614  32.395  62.920  1.00  0.00           N  
ATOM   3551  H   ALA   226      54.188  32.594  62.113  1.00  0.00           H  
ATOM   3552  CA  ALA   226      52.158  32.605  62.751  1.00  0.00           C  
ATOM   3553  HA  ALA   226      51.914  33.255  63.592  1.00  0.00           H  
ATOM   3554  CB  ALA   226      51.943  33.365  61.447  1.00  0.00           C  
ATOM   3555  HB1 ALA   226      52.073  32.731  60.570  1.00  0.00           H  
ATOM   3556  HB2 ALA   226      50.895  33.663  61.454  1.00  0.00           H  
ATOM   3557  HB3 ALA   226      52.544  34.274  61.454  1.00  0.00           H  
ATOM   3558  C   ALA   226      51.225  31.388  62.953  1.00  0.00           C  
ATOM   3559  O   ALA   226      50.295  31.486  63.716  1.00  0.00           O  
ATOM   3560  N   ILE   227      51.613  30.277  62.355  1.00  0.00           N  
ATOM   3561  H   ILE   227      52.451  30.371  61.799  1.00  0.00           H  
ATOM   3562  CA  ILE   227      51.070  28.923  62.556  1.00  0.00           C  
ATOM   3563  HA  ILE   227      50.023  29.001  62.265  1.00  0.00           H  
ATOM   3564  CB  ILE   227      51.884  27.811  61.794  1.00  0.00           C  
ATOM   3565  HB  ILE   227      52.961  27.977  61.769  1.00  0.00           H  
ATOM   3566  CG2 ILE   227      51.718  26.445  62.379  1.00  0.00           C  
ATOM   3567 HG21 ILE   227      52.147  26.365  63.377  1.00  0.00           H  
ATOM   3568 HG22 ILE   227      50.680  26.112  62.362  1.00  0.00           H  
ATOM   3569 HG23 ILE   227      52.216  25.715  61.741  1.00  0.00           H  
ATOM   3570  CG1 ILE   227      51.562  27.826  60.317  1.00  0.00           C  
ATOM   3571 HG12 ILE   227      52.133  27.035  59.832  1.00  0.00           H  
ATOM   3572 HG13 ILE   227      51.886  28.782  59.905  1.00  0.00           H  
ATOM   3573  CD1 ILE   227      50.056  27.568  59.905  1.00  0.00           C  
ATOM   3574 HD11 ILE   227      49.623  26.747  60.478  1.00  0.00           H  
ATOM   3575 HD12 ILE   227      49.469  28.472  60.067  1.00  0.00           H  
ATOM   3576 HD13 ILE   227      49.911  27.390  58.839  1.00  0.00           H  
ATOM   3577  C   ILE   227      50.972  28.633  64.086  1.00  0.00           C  
ATOM   3578  O   ILE   227      49.987  28.201  64.580  1.00  0.00           O  
ATOM   3579  N   ASN   228      52.091  28.862  64.743  1.00  0.00           N  
ATOM   3580  H   ASN   228      52.949  29.102  64.268  1.00  0.00           H  
ATOM   3581  CA  ASN   228      52.183  28.474  66.145  1.00  0.00           C  
ATOM   3582  HA  ASN   228      51.920  27.418  66.201  1.00  0.00           H  
ATOM   3583  CB  ASN   228      53.686  28.411  66.547  1.00  0.00           C  
ATOM   3584  HB2 ASN   228      53.881  28.563  67.608  1.00  0.00           H  
ATOM   3585  HB3 ASN   228      54.230  29.252  66.117  1.00  0.00           H  
ATOM   3586  CG  ASN   228      54.274  27.041  66.276  1.00  0.00           C  
ATOM   3587  OD1 ASN   228      54.067  26.069  66.980  1.00  0.00           O  
ATOM   3588  ND2 ASN   228      54.833  26.947  65.077  1.00  0.00           N  
ATOM   3589 HD21 ASN   228      55.100  26.042  64.717  1.00  0.00           H  
ATOM   3590 HD22 ASN   228      54.972  27.831  64.609  1.00  0.00           H  
ATOM   3591  C   ASN   228      51.363  29.405  67.071  1.00  0.00           C  
ATOM   3592  O   ASN   228      50.741  28.978  68.062  1.00  0.00           O  
ATOM   3593  N   SER   229      51.294  30.658  66.697  1.00  0.00           N  
ATOM   3594  H   SER   229      51.683  31.018  65.837  1.00  0.00           H  
ATOM   3595  CA  SER   229      50.524  31.620  67.393  1.00  0.00           C  
ATOM   3596  HA  SER   229      50.789  31.777  68.439  1.00  0.00           H  
ATOM   3597  CB  SER   229      50.860  33.014  66.765  1.00  0.00           C  
ATOM   3598  HB2 SER   229      50.242  33.743  67.288  1.00  0.00           H  
ATOM   3599  HB3 SER   229      50.655  33.099  65.698  1.00  0.00           H  
ATOM   3600  OG  SER   229      52.170  33.383  67.052  1.00  0.00           O  
ATOM   3601  HG  SER   229      52.700  32.777  66.529  1.00  0.00           H  
ATOM   3602  C   SER   229      48.969  31.334  67.187  1.00  0.00           C  
ATOM   3603  O   SER   229      48.199  31.616  68.124  1.00  0.00           O  
ATOM   3604  N   LEU   230      48.554  30.757  66.017  1.00  0.00           N  
ATOM   3605  H   LEU   230      49.103  30.995  65.203  1.00  0.00           H  
ATOM   3606  CA  LEU   230      47.266  30.180  65.727  1.00  0.00           C  
ATOM   3607  HA  LEU   230      46.483  30.851  66.081  1.00  0.00           H  
ATOM   3608  CB  LEU   230      47.114  30.094  64.210  1.00  0.00           C  
ATOM   3609  HB2 LEU   230      46.323  29.387  63.960  1.00  0.00           H  
ATOM   3610  HB3 LEU   230      48.001  29.640  63.768  1.00  0.00           H  
ATOM   3611  CG  LEU   230      46.677  31.457  63.556  1.00  0.00           C  
ATOM   3612  HG  LEU   230      47.225  32.276  64.021  1.00  0.00           H  
ATOM   3613  CD1 LEU   230      46.961  31.436  62.073  1.00  0.00           C  
ATOM   3614 HD11 LEU   230      48.018  31.397  61.810  1.00  0.00           H  
ATOM   3615 HD12 LEU   230      46.521  30.550  61.615  1.00  0.00           H  
ATOM   3616 HD13 LEU   230      46.389  32.209  61.560  1.00  0.00           H  
ATOM   3617  CD2 LEU   230      45.178  31.542  63.674  1.00  0.00           C  
ATOM   3618 HD21 LEU   230      44.793  32.431  63.173  1.00  0.00           H  
ATOM   3619 HD22 LEU   230      44.659  30.662  63.293  1.00  0.00           H  
ATOM   3620 HD23 LEU   230      44.959  31.597  64.741  1.00  0.00           H  
ATOM   3621  C   LEU   230      47.030  28.814  66.298  1.00  0.00           C  
ATOM   3622  O   LEU   230      46.038  28.148  66.053  1.00  0.00           O  
ATOM   3623  N   LEU   231      47.973  28.320  67.055  1.00  0.00           N  
ATOM   3624  H   LEU   231      48.817  28.859  67.190  1.00  0.00           H  
ATOM   3625  CA  LEU   231      47.849  27.068  67.909  1.00  0.00           C  
ATOM   3626  HA  LEU   231      46.904  26.580  67.671  1.00  0.00           H  
ATOM   3627  CB  LEU   231      49.060  26.180  67.460  1.00  0.00           C  
ATOM   3628  HB2 LEU   231      49.288  25.428  68.216  1.00  0.00           H  
ATOM   3629  HB3 LEU   231      50.036  26.667  67.445  1.00  0.00           H  
ATOM   3630  CG  LEU   231      48.796  25.409  66.172  1.00  0.00           C  
ATOM   3631  HG  LEU   231      48.343  26.046  65.412  1.00  0.00           H  
ATOM   3632  CD1 LEU   231      50.043  24.572  65.560  1.00  0.00           C  
ATOM   3633 HD11 LEU   231      49.741  23.776  64.880  1.00  0.00           H  
ATOM   3634 HD12 LEU   231      50.562  25.385  65.052  1.00  0.00           H  
ATOM   3635 HD13 LEU   231      50.679  24.067  66.287  1.00  0.00           H  
ATOM   3636  CD2 LEU   231      47.778  24.260  66.552  1.00  0.00           C  
ATOM   3637 HD21 LEU   231      46.788  24.640  66.801  1.00  0.00           H  
ATOM   3638 HD22 LEU   231      47.623  23.608  65.692  1.00  0.00           H  
ATOM   3639 HD23 LEU   231      48.191  23.653  67.357  1.00  0.00           H  
ATOM   3640  C   LEU   231      47.850  27.513  69.439  1.00  0.00           C  
ATOM   3641  O   LEU   231      47.916  26.556  70.290  1.00  0.00           O  
ATOM   3642  N   ARG   232      47.773  28.802  69.844  1.00  0.00           N  
ATOM   3643  H   ARG   232      47.723  29.517  69.132  1.00  0.00           H  
ATOM   3644  CA  ARG   232      47.859  29.164  71.269  1.00  0.00           C  
ATOM   3645  HA  ARG   232      48.476  28.438  71.799  1.00  0.00           H  
ATOM   3646  CB  ARG   232      48.345  30.652  71.358  1.00  0.00           C  
ATOM   3647  HB2 ARG   232      47.786  31.180  70.585  1.00  0.00           H  
ATOM   3648  HB3 ARG   232      49.361  30.687  70.964  1.00  0.00           H  
ATOM   3649  CG  ARG   232      48.039  31.291  72.723  1.00  0.00           C  
ATOM   3650  HG2 ARG   232      48.765  30.932  73.452  1.00  0.00           H  
ATOM   3651  HG3 ARG   232      46.994  31.231  73.026  1.00  0.00           H  
ATOM   3652  CD  ARG   232      48.372  32.817  72.536  1.00  0.00           C  
ATOM   3653  HD2 ARG   232      49.386  32.889  72.142  1.00  0.00           H  
ATOM   3654  HD3 ARG   232      48.368  33.270  73.528  1.00  0.00           H  
ATOM   3655  NE  ARG   232      47.463  33.465  71.598  1.00  0.00           N  
ATOM   3656  HE  ARG   232      47.752  33.466  70.630  1.00  0.00           H  
ATOM   3657  CZ  ARG   232      46.328  34.012  71.950  1.00  0.00           C  
ATOM   3658  NH1 ARG   232      45.939  34.217  73.125  1.00  0.00           N  
ATOM   3659 HH11 ARG   232      45.435  35.083  73.246  1.00  0.00           H  
ATOM   3660 HH12 ARG   232      46.427  33.845  73.927  1.00  0.00           H  
ATOM   3661  NH2 ARG   232      45.489  34.445  71.015  1.00  0.00           N  
ATOM   3662 HH21 ARG   232      44.532  34.604  71.294  1.00  0.00           H  
ATOM   3663 HH22 ARG   232      45.610  34.200  70.042  1.00  0.00           H  
ATOM   3664  C   ARG   232      46.505  28.940  72.005  1.00  0.00           C  
ATOM   3665  O   ARG   232      46.595  28.426  73.104  1.00  0.00           O  
ATOM   3666  N   ASP   233      45.421  29.446  71.421  1.00  0.00           N  
ATOM   3667  H   ASP   233      45.399  29.966  70.556  1.00  0.00           H  
ATOM   3668  CA  ASP   233      44.122  29.398  72.219  1.00  0.00           C  
ATOM   3669  HA  ASP   233      44.257  29.418  73.301  1.00  0.00           H  
ATOM   3670  CB  ASP   233      43.458  30.661  71.839  1.00  0.00           C  
ATOM   3671  HB2 ASP   233      43.361  30.829  70.766  1.00  0.00           H  
ATOM   3672  HB3 ASP   233      44.033  31.518  72.190  1.00  0.00           H  
ATOM   3673  CG  ASP   233      42.114  30.829  72.438  1.00  0.00           C  
ATOM   3674  OD1 ASP   233      41.469  31.836  72.094  1.00  0.00           O  
ATOM   3675  OD2 ASP   233      41.585  29.991  73.253  1.00  0.00           O  
ATOM   3676  C   ASP   233      43.277  28.144  72.004  1.00  0.00           C  
ATOM   3677  O   ASP   233      42.998  27.868  70.858  1.00  0.00           O  
ATOM   3678  N   LYS   234      43.002  27.252  72.959  1.00  0.00           N  
ATOM   3679  H   LYS   234      43.175  27.497  73.923  1.00  0.00           H  
ATOM   3680  CA  LYS   234      42.294  25.952  72.826  1.00  0.00           C  
ATOM   3681  HA  LYS   234      42.992  25.184  72.491  1.00  0.00           H  
ATOM   3682  CB  LYS   234      41.921  25.548  74.281  1.00  0.00           C  
ATOM   3683  HB2 LYS   234      41.466  26.346  74.868  1.00  0.00           H  
ATOM   3684  HB3 LYS   234      42.862  25.321  74.782  1.00  0.00           H  
ATOM   3685  CG  LYS   234      41.090  24.268  74.386  1.00  0.00           C  
ATOM   3686  HG2 LYS   234      40.119  24.303  73.894  1.00  0.00           H  
ATOM   3687  HG3 LYS   234      40.981  24.229  75.470  1.00  0.00           H  
ATOM   3688  CD  LYS   234      41.798  22.977  73.891  1.00  0.00           C  
ATOM   3689  HD2 LYS   234      42.666  22.811  74.529  1.00  0.00           H  
ATOM   3690  HD3 LYS   234      42.166  22.983  72.865  1.00  0.00           H  
ATOM   3691  CE  LYS   234      41.002  21.694  73.959  1.00  0.00           C  
ATOM   3692  HE2 LYS   234      40.155  21.810  73.283  1.00  0.00           H  
ATOM   3693  HE3 LYS   234      40.646  21.560  74.981  1.00  0.00           H  
ATOM   3694  NZ  LYS   234      41.827  20.519  73.562  1.00  0.00           N  
ATOM   3695  HZ1 LYS   234      42.614  20.424  74.188  1.00  0.00           H  
ATOM   3696  HZ2 LYS   234      41.264  19.689  73.445  1.00  0.00           H  
ATOM   3697  HZ3 LYS   234      42.250  20.608  72.649  1.00  0.00           H  
ATOM   3698  C   LYS   234      41.027  26.067  71.899  1.00  0.00           C  
ATOM   3699  O   LYS   234      40.780  25.102  71.140  1.00  0.00           O  
ATOM   3700  N   ASN   235      40.251  27.170  72.038  1.00  0.00           N  
ATOM   3701  H   ASN   235      40.510  27.850  72.738  1.00  0.00           H  
ATOM   3702  CA  ASN   235      39.036  27.418  71.283  1.00  0.00           C  
ATOM   3703  HA  ASN   235      38.333  26.642  71.585  1.00  0.00           H  
ATOM   3704  CB  ASN   235      38.358  28.722  71.744  1.00  0.00           C  
ATOM   3705  HB2 ASN   235      37.419  28.876  71.212  1.00  0.00           H  
ATOM   3706  HB3 ASN   235      38.985  29.556  71.430  1.00  0.00           H  
ATOM   3707  CG  ASN   235      38.127  28.791  73.230  1.00  0.00           C  
ATOM   3708  OD1 ASN   235      37.149  28.311  73.734  1.00  0.00           O  
ATOM   3709  ND2 ASN   235      39.068  29.229  74.048  1.00  0.00           N  
ATOM   3710 HD21 ASN   235      39.901  29.686  73.707  1.00  0.00           H  
ATOM   3711 HD22 ASN   235      38.915  28.946  75.005  1.00  0.00           H  
ATOM   3712  C   ASN   235      39.191  27.368  69.737  1.00  0.00           C  
ATOM   3713  O   ASN   235      38.268  26.888  69.080  1.00  0.00           O  
ATOM   3714  N   ILE   236      40.366  27.733  69.179  1.00  0.00           N  
ATOM   3715  H   ILE   236      41.202  27.855  69.732  1.00  0.00           H  
ATOM   3716  CA  ILE   236      40.574  27.717  67.690  1.00  0.00           C  
ATOM   3717  HA  ILE   236      39.707  28.262  67.318  1.00  0.00           H  
ATOM   3718  CB  ILE   236      41.869  28.566  67.341  1.00  0.00           C  
ATOM   3719  HB  ILE   236      42.640  27.916  67.753  1.00  0.00           H  
ATOM   3720  CG2 ILE   236      42.233  28.542  65.815  1.00  0.00           C  
ATOM   3721 HG21 ILE   236      42.467  27.539  65.459  1.00  0.00           H  
ATOM   3722 HG22 ILE   236      41.445  29.066  65.275  1.00  0.00           H  
ATOM   3723 HG23 ILE   236      43.232  28.961  65.694  1.00  0.00           H  
ATOM   3724  CG1 ILE   236      42.035  29.931  67.971  1.00  0.00           C  
ATOM   3725 HG12 ILE   236      41.873  29.830  69.044  1.00  0.00           H  
ATOM   3726 HG13 ILE   236      41.217  30.546  67.595  1.00  0.00           H  
ATOM   3727  CD1 ILE   236      43.455  30.611  67.934  1.00  0.00           C  
ATOM   3728 HD11 ILE   236      43.431  31.584  68.425  1.00  0.00           H  
ATOM   3729 HD12 ILE   236      44.182  30.020  68.491  1.00  0.00           H  
ATOM   3730 HD13 ILE   236      43.908  30.689  66.945  1.00  0.00           H  
ATOM   3731  C   ILE   236      40.645  26.259  67.156  1.00  0.00           C  
ATOM   3732  O   ILE   236      41.413  25.472  67.732  1.00  0.00           O  
ATOM   3733  N   PRO   237      40.019  25.966  66.026  1.00  0.00           N  
ATOM   3734  CD  PRO   237      39.031  26.715  65.419  1.00  0.00           C  
ATOM   3735  HD2 PRO   237      39.580  27.411  64.784  1.00  0.00           H  
ATOM   3736  HD3 PRO   237      38.396  27.233  66.137  1.00  0.00           H  
ATOM   3737  CG  PRO   237      38.245  25.736  64.557  1.00  0.00           C  
ATOM   3738  HG2 PRO   237      37.527  25.207  65.184  1.00  0.00           H  
ATOM   3739  HG3 PRO   237      37.715  26.200  63.725  1.00  0.00           H  
ATOM   3740  CB  PRO   237      39.260  24.694  64.212  1.00  0.00           C  
ATOM   3741  HB2 PRO   237      38.758  23.733  64.106  1.00  0.00           H  
ATOM   3742  HB3 PRO   237      39.798  24.917  63.290  1.00  0.00           H  
ATOM   3743  CA  PRO   237      40.233  24.669  65.430  1.00  0.00           C  
ATOM   3744  HA  PRO   237      39.872  23.916  66.130  1.00  0.00           H  
ATOM   3745  C   PRO   237      41.609  24.358  64.969  1.00  0.00           C  
ATOM   3746  O   PRO   237      42.419  25.262  64.713  1.00  0.00           O  
ATOM   3747  N   PRO   238      41.931  23.053  64.861  1.00  0.00           N  
ATOM   3748  CD  PRO   238      41.278  21.849  65.322  1.00  0.00           C  
ATOM   3749  HD2 PRO   238      40.193  21.820  65.218  1.00  0.00           H  
ATOM   3750  HD3 PRO   238      41.683  21.723  66.326  1.00  0.00           H  
ATOM   3751  CG  PRO   238      41.847  20.752  64.395  1.00  0.00           C  
ATOM   3752  HG2 PRO   238      41.661  19.813  64.917  1.00  0.00           H  
ATOM   3753  HG3 PRO   238      41.279  20.840  63.469  1.00  0.00           H  
ATOM   3754  CB  PRO   238      43.324  21.207  64.413  1.00  0.00           C  
ATOM   3755  HB2 PRO   238      43.759  21.076  65.404  1.00  0.00           H  
ATOM   3756  HB3 PRO   238      43.898  20.752  63.606  1.00  0.00           H  
ATOM   3757  CA  PRO   238      43.169  22.693  64.371  1.00  0.00           C  
ATOM   3758  HA  PRO   238      43.914  23.124  65.040  1.00  0.00           H  
ATOM   3759  C   PRO   238      43.490  23.248  63.012  1.00  0.00           C  
ATOM   3760  O   PRO   238      42.645  23.059  62.115  1.00  0.00           O  
ATOM   3761  N   VAL   239      44.668  23.949  62.918  1.00  0.00           N  
ATOM   3762  H   VAL   239      45.240  24.131  63.730  1.00  0.00           H  
ATOM   3763  CA  VAL   239      45.299  24.283  61.651  1.00  0.00           C  
ATOM   3764  HA  VAL   239      44.675  25.002  61.120  1.00  0.00           H  
ATOM   3765  CB  VAL   239      46.686  24.997  61.806  1.00  0.00           C  
ATOM   3766  HB  VAL   239      46.978  25.344  60.815  1.00  0.00           H  
ATOM   3767  CG1 VAL   239      46.437  26.232  62.746  1.00  0.00           C  
ATOM   3768 HG11 VAL   239      46.371  25.925  63.790  1.00  0.00           H  
ATOM   3769 HG12 VAL   239      47.279  26.905  62.581  1.00  0.00           H  
ATOM   3770 HG13 VAL   239      45.541  26.708  62.347  1.00  0.00           H  
ATOM   3771  CG2 VAL   239      47.922  24.253  62.407  1.00  0.00           C  
ATOM   3772 HG21 VAL   239      47.778  23.826  63.400  1.00  0.00           H  
ATOM   3773 HG22 VAL   239      48.124  23.457  61.691  1.00  0.00           H  
ATOM   3774 HG23 VAL   239      48.727  24.985  62.334  1.00  0.00           H  
ATOM   3775  C   VAL   239      45.432  23.096  60.712  1.00  0.00           C  
ATOM   3776  O   VAL   239      45.869  22.043  61.140  1.00  0.00           O  
ATOM   3777  N   TYR   240      45.341  23.412  59.461  1.00  0.00           N  
ATOM   3778  H   TYR   240      44.976  24.335  59.270  1.00  0.00           H  
ATOM   3779  CA  TYR   240      45.962  22.618  58.363  1.00  0.00           C  
ATOM   3780  HA  TYR   240      46.539  21.789  58.771  1.00  0.00           H  
ATOM   3781  CB  TYR   240      44.853  21.815  57.647  1.00  0.00           C  
ATOM   3782  HB2 TYR   240      45.288  21.292  56.795  1.00  0.00           H  
ATOM   3783  HB3 TYR   240      44.136  22.537  57.257  1.00  0.00           H  
ATOM   3784  CG  TYR   240      44.108  20.796  58.490  1.00  0.00           C  
ATOM   3785  CD1 TYR   240      44.510  19.389  58.518  1.00  0.00           C  
ATOM   3786  HD1 TYR   240      45.297  19.063  57.854  1.00  0.00           H  
ATOM   3787  CE1 TYR   240      43.856  18.506  59.399  1.00  0.00           C  
ATOM   3788  HE1 TYR   240      44.188  17.491  59.564  1.00  0.00           H  
ATOM   3789  CZ  TYR   240      42.740  18.992  60.170  1.00  0.00           C  
ATOM   3790  OH  TYR   240      42.210  18.137  61.104  1.00  0.00           O  
ATOM   3791  HH  TYR   240      41.372  18.505  61.394  1.00  0.00           H  
ATOM   3792  CE2 TYR   240      42.416  20.357  60.132  1.00  0.00           C  
ATOM   3793  HE2 TYR   240      41.595  20.678  60.755  1.00  0.00           H  
ATOM   3794  CD2 TYR   240      43.105  21.276  59.370  1.00  0.00           C  
ATOM   3795  HD2 TYR   240      42.797  22.310  59.421  1.00  0.00           H  
ATOM   3796  C   TYR   240      46.731  23.515  57.332  1.00  0.00           C  
ATOM   3797  O   TYR   240      46.005  24.042  56.433  1.00  0.00           O  
ATOM   3798  N   PRO   241      48.010  23.829  57.440  1.00  0.00           N  
ATOM   3799  CD  PRO   241      49.013  23.304  58.427  1.00  0.00           C  
ATOM   3800  HD2 PRO   241      48.961  22.220  58.529  1.00  0.00           H  
ATOM   3801  HD3 PRO   241      48.886  23.695  59.436  1.00  0.00           H  
ATOM   3802  CG  PRO   241      50.454  23.546  57.892  1.00  0.00           C  
ATOM   3803  HG2 PRO   241      51.164  23.756  58.691  1.00  0.00           H  
ATOM   3804  HG3 PRO   241      50.693  22.726  57.215  1.00  0.00           H  
ATOM   3805  CB  PRO   241      50.153  24.755  56.980  1.00  0.00           C  
ATOM   3806  HB2 PRO   241      50.052  25.591  57.672  1.00  0.00           H  
ATOM   3807  HB3 PRO   241      50.965  24.893  56.265  1.00  0.00           H  
ATOM   3808  CA  PRO   241      48.740  24.507  56.380  1.00  0.00           C  
ATOM   3809  HA  PRO   241      48.219  25.445  56.193  1.00  0.00           H  
ATOM   3810  C   PRO   241      48.851  23.655  55.083  1.00  0.00           C  
ATOM   3811  O   PRO   241      49.784  22.907  54.846  1.00  0.00           O  
ATOM   3812  N   VAL   242      47.826  23.731  54.230  1.00  0.00           N  
ATOM   3813  H   VAL   242      47.031  24.282  54.520  1.00  0.00           H  
ATOM   3814  CA  VAL   242      47.658  22.835  53.077  1.00  0.00           C  
ATOM   3815  HA  VAL   242      48.064  21.878  53.404  1.00  0.00           H  
ATOM   3816  CB  VAL   242      46.189  22.695  52.655  1.00  0.00           C  
ATOM   3817  HB  VAL   242      46.238  22.074  51.760  1.00  0.00           H  
ATOM   3818  CG1 VAL   242      45.262  21.947  53.686  1.00  0.00           C  
ATOM   3819 HG11 VAL   242      44.424  21.513  53.141  1.00  0.00           H  
ATOM   3820 HG12 VAL   242      45.797  21.119  54.152  1.00  0.00           H  
ATOM   3821 HG13 VAL   242      44.850  22.687  54.372  1.00  0.00           H  
ATOM   3822  CG2 VAL   242      45.497  24.099  52.327  1.00  0.00           C  
ATOM   3823 HG21 VAL   242      45.288  24.653  53.242  1.00  0.00           H  
ATOM   3824 HG22 VAL   242      46.087  24.730  51.662  1.00  0.00           H  
ATOM   3825 HG23 VAL   242      44.566  23.865  51.811  1.00  0.00           H  
ATOM   3826  C   VAL   242      48.536  23.387  51.875  1.00  0.00           C  
ATOM   3827  O   VAL   242      48.524  22.833  50.803  1.00  0.00           O  
ATOM   3828  N   GLY   243      49.162  24.511  52.009  1.00  0.00           N  
ATOM   3829  H   GLY   243      49.322  24.847  52.948  1.00  0.00           H  
ATOM   3830  CA  GLY   243      49.701  25.217  50.872  1.00  0.00           C  
ATOM   3831  HA2 GLY   243      49.590  26.297  50.961  1.00  0.00           H  
ATOM   3832  HA3 GLY   243      48.978  24.999  50.086  1.00  0.00           H  
ATOM   3833  C   GLY   243      51.139  24.928  50.424  1.00  0.00           C  
ATOM   3834  O   GLY   243      51.819  24.212  51.137  1.00  0.00           O  
ATOM   3835  N   PRO   244      51.662  25.530  49.360  1.00  0.00           N  
ATOM   3836  CD  PRO   244      53.141  25.296  49.046  1.00  0.00           C  
ATOM   3837  HD2 PRO   244      53.210  24.267  48.696  1.00  0.00           H  
ATOM   3838  HD3 PRO   244      53.755  25.464  49.931  1.00  0.00           H  
ATOM   3839  CG  PRO   244      53.344  26.223  47.866  1.00  0.00           C  
ATOM   3840  HG2 PRO   244      54.268  26.796  47.940  1.00  0.00           H  
ATOM   3841  HG3 PRO   244      53.381  25.526  47.029  1.00  0.00           H  
ATOM   3842  CB  PRO   244      52.105  27.103  47.686  1.00  0.00           C  
ATOM   3843  HB2 PRO   244      52.259  27.922  48.388  1.00  0.00           H  
ATOM   3844  HB3 PRO   244      52.026  27.343  46.625  1.00  0.00           H  
ATOM   3845  CA  PRO   244      51.011  26.237  48.285  1.00  0.00           C  
ATOM   3846  HA  PRO   244      50.287  26.938  48.703  1.00  0.00           H  
ATOM   3847  C   PRO   244      50.301  25.315  47.287  1.00  0.00           C  
ATOM   3848  O   PRO   244      50.997  24.583  46.605  1.00  0.00           O  
ATOM   3849  N   VAL   245      48.989  25.280  47.149  1.00  0.00           N  
ATOM   3850  H   VAL   245      48.405  25.925  47.663  1.00  0.00           H  
ATOM   3851  CA  VAL   245      48.218  24.305  46.368  1.00  0.00           C  
ATOM   3852  HA  VAL   245      48.576  23.325  46.685  1.00  0.00           H  
ATOM   3853  CB  VAL   245      46.701  24.334  46.570  1.00  0.00           C  
ATOM   3854  HB  VAL   245      46.307  23.438  46.090  1.00  0.00           H  
ATOM   3855  CG1 VAL   245      46.349  24.116  48.077  1.00  0.00           C  
ATOM   3856 HG11 VAL   245      46.493  24.979  48.726  1.00  0.00           H  
ATOM   3857 HG12 VAL   245      45.338  23.713  48.141  1.00  0.00           H  
ATOM   3858 HG13 VAL   245      47.030  23.335  48.415  1.00  0.00           H  
ATOM   3859  CG2 VAL   245      45.930  25.556  46.121  1.00  0.00           C  
ATOM   3860 HG21 VAL   245      44.870  25.380  46.303  1.00  0.00           H  
ATOM   3861 HG22 VAL   245      46.272  26.429  46.677  1.00  0.00           H  
ATOM   3862 HG23 VAL   245      46.180  25.852  45.102  1.00  0.00           H  
ATOM   3863  C   VAL   245      48.582  24.396  44.816  1.00  0.00           C  
ATOM   3864  O   VAL   245      48.571  23.471  44.109  1.00  0.00           O  
ATOM   3865  N   LEU   246      48.819  25.663  44.395  1.00  0.00           N  
ATOM   3866  H   LEU   246      48.835  26.379  45.106  1.00  0.00           H  
ATOM   3867  CA  LEU   246      49.286  26.164  43.108  1.00  0.00           C  
ATOM   3868  HA  LEU   246      49.233  27.251  43.039  1.00  0.00           H  
ATOM   3869  CB  LEU   246      50.764  25.846  42.993  1.00  0.00           C  
ATOM   3870  HB2 LEU   246      51.155  26.118  42.013  1.00  0.00           H  
ATOM   3871  HB3 LEU   246      50.933  24.770  43.027  1.00  0.00           H  
ATOM   3872  CG  LEU   246      51.692  26.654  43.838  1.00  0.00           C  
ATOM   3873  HG  LEU   246      51.217  26.907  44.786  1.00  0.00           H  
ATOM   3874  CD1 LEU   246      52.902  25.842  44.272  1.00  0.00           C  
ATOM   3875 HD11 LEU   246      52.649  25.016  44.937  1.00  0.00           H  
ATOM   3876 HD12 LEU   246      53.422  25.502  43.376  1.00  0.00           H  
ATOM   3877 HD13 LEU   246      53.638  26.451  44.795  1.00  0.00           H  
ATOM   3878  CD2 LEU   246      52.070  27.980  43.290  1.00  0.00           C  
ATOM   3879 HD21 LEU   246      52.606  27.944  42.341  1.00  0.00           H  
ATOM   3880 HD22 LEU   246      51.146  28.540  43.146  1.00  0.00           H  
ATOM   3881 HD23 LEU   246      52.737  28.567  43.921  1.00  0.00           H  
ATOM   3882  C   LEU   246      48.492  25.578  41.858  1.00  0.00           C  
ATOM   3883  O   LEU   246      48.814  24.494  41.421  1.00  0.00           O  
ATOM   3884  N   ASN   247      47.521  26.251  41.266  1.00  0.00           N  
ATOM   3885  H   ASN   247      47.183  27.046  41.791  1.00  0.00           H  
ATOM   3886  CA  ASN   247      46.940  26.007  39.995  1.00  0.00           C  
ATOM   3887  HA  ASN   247      46.593  24.974  39.976  1.00  0.00           H  
ATOM   3888  CB  ASN   247      45.596  26.835  39.838  1.00  0.00           C  
ATOM   3889  HB2 ASN   247      45.661  27.864  40.192  1.00  0.00           H  
ATOM   3890  HB3 ASN   247      44.778  26.379  40.397  1.00  0.00           H  
ATOM   3891  CG  ASN   247      45.135  26.816  38.387  1.00  0.00           C  
ATOM   3892  OD1 ASN   247      45.060  25.834  37.629  1.00  0.00           O  
ATOM   3893  ND2 ASN   247      44.920  27.953  37.797  1.00  0.00           N  
ATOM   3894 HD21 ASN   247      45.068  28.855  38.225  1.00  0.00           H  
ATOM   3895 HD22 ASN   247      44.809  27.751  36.814  1.00  0.00           H  
ATOM   3896  C   ASN   247      47.992  26.121  38.828  1.00  0.00           C  
ATOM   3897  O   ASN   247      48.794  27.060  38.884  1.00  0.00           O  
ATOM   3898  N   LEU   248      48.062  25.283  37.774  1.00  0.00           N  
ATOM   3899  H   LEU   248      47.401  24.525  37.870  1.00  0.00           H  
ATOM   3900  CA  LEU   248      49.106  25.311  36.725  1.00  0.00           C  
ATOM   3901  HA  LEU   248      49.727  26.194  36.873  1.00  0.00           H  
ATOM   3902  CB  LEU   248      49.974  24.002  36.820  1.00  0.00           C  
ATOM   3903  HB2 LEU   248      50.510  23.870  35.880  1.00  0.00           H  
ATOM   3904  HB3 LEU   248      49.306  23.148  36.938  1.00  0.00           H  
ATOM   3905  CG  LEU   248      50.909  24.024  38.059  1.00  0.00           C  
ATOM   3906  HG  LEU   248      50.330  23.779  38.950  1.00  0.00           H  
ATOM   3907  CD1 LEU   248      51.896  22.874  37.830  1.00  0.00           C  
ATOM   3908 HD11 LEU   248      51.484  21.870  37.730  1.00  0.00           H  
ATOM   3909 HD12 LEU   248      52.559  23.036  36.980  1.00  0.00           H  
ATOM   3910 HD13 LEU   248      52.505  22.750  38.725  1.00  0.00           H  
ATOM   3911  CD2 LEU   248      51.822  25.302  38.311  1.00  0.00           C  
ATOM   3912 HD21 LEU   248      52.299  25.675  37.405  1.00  0.00           H  
ATOM   3913 HD22 LEU   248      51.254  26.095  38.797  1.00  0.00           H  
ATOM   3914 HD23 LEU   248      52.566  25.133  39.089  1.00  0.00           H  
ATOM   3915  C   LEU   248      48.626  25.604  35.284  1.00  0.00           C  
ATOM   3916  O   LEU   248      49.463  25.764  34.415  1.00  0.00           O  
ATOM   3917  N   ASN   249      47.305  25.768  35.011  1.00  0.00           N  
ATOM   3918  H   ASN   249      46.643  25.546  35.741  1.00  0.00           H  
ATOM   3919  CA  ASN   249      46.705  26.132  33.788  1.00  0.00           C  
ATOM   3920  HA  ASN   249      47.441  26.107  32.985  1.00  0.00           H  
ATOM   3921  CB  ASN   249      45.517  25.209  33.505  1.00  0.00           C  
ATOM   3922  HB2 ASN   249      45.159  25.447  32.503  1.00  0.00           H  
ATOM   3923  HB3 ASN   249      44.764  25.317  34.286  1.00  0.00           H  
ATOM   3924  CG  ASN   249      45.837  23.727  33.465  1.00  0.00           C  
ATOM   3925  OD1 ASN   249      46.874  23.202  33.041  1.00  0.00           O  
ATOM   3926  ND2 ASN   249      44.935  22.889  33.976  1.00  0.00           N  
ATOM   3927 HD21 ASN   249      44.247  23.188  34.652  1.00  0.00           H  
ATOM   3928 HD22 ASN   249      45.051  21.892  33.863  1.00  0.00           H  
ATOM   3929  C   ASN   249      46.077  27.580  33.904  1.00  0.00           C  
ATOM   3930  O   ASN   249      45.536  27.877  34.965  1.00  0.00           O  
ATOM   3931  N   ASN   250      46.286  28.416  32.877  1.00  0.00           N  
ATOM   3932  H   ASN   250      46.804  28.124  32.060  1.00  0.00           H  
ATOM   3933  CA  ASN   250      45.938  29.819  33.046  1.00  0.00           C  
ATOM   3934  HA  ASN   250      46.235  30.160  34.037  1.00  0.00           H  
ATOM   3935  CB  ASN   250      46.573  30.718  31.927  1.00  0.00           C  
ATOM   3936  HB2 ASN   250      46.210  31.729  32.114  1.00  0.00           H  
ATOM   3937  HB3 ASN   250      46.286  30.453  30.910  1.00  0.00           H  
ATOM   3938  CG  ASN   250      48.103  30.698  32.039  1.00  0.00           C  
ATOM   3939  OD1 ASN   250      48.800  31.296  32.780  1.00  0.00           O  
ATOM   3940  ND2 ASN   250      48.625  29.813  31.266  1.00  0.00           N  
ATOM   3941 HD21 ASN   250      48.107  29.249  30.607  1.00  0.00           H  
ATOM   3942 HD22 ASN   250      49.549  29.523  31.551  1.00  0.00           H  
ATOM   3943  C   ASN   250      44.437  30.007  33.011  1.00  0.00           C  
ATOM   3944  O   ASN   250      43.644  29.338  32.278  1.00  0.00           O  
ATOM   3945  N   VAL   251      43.995  30.885  33.885  1.00  0.00           N  
ATOM   3946  H   VAL   251      44.703  31.452  34.328  1.00  0.00           H  
ATOM   3947  CA  VAL   251      42.566  31.139  33.978  1.00  0.00           C  
ATOM   3948  HA  VAL   251      41.953  30.239  34.019  1.00  0.00           H  
ATOM   3949  CB  VAL   251      42.209  31.831  35.290  1.00  0.00           C  
ATOM   3950  HB  VAL   251      42.952  32.620  35.406  1.00  0.00           H  
ATOM   3951  CG1 VAL   251      40.795  32.389  35.454  1.00  0.00           C  
ATOM   3952 HG11 VAL   251      40.791  32.940  36.394  1.00  0.00           H  
ATOM   3953 HG12 VAL   251      40.640  33.147  34.687  1.00  0.00           H  
ATOM   3954 HG13 VAL   251      40.029  31.613  35.429  1.00  0.00           H  
ATOM   3955  CG2 VAL   251      42.326  30.882  36.536  1.00  0.00           C  
ATOM   3956 HG21 VAL   251      41.538  30.139  36.415  1.00  0.00           H  
ATOM   3957 HG22 VAL   251      43.360  30.541  36.474  1.00  0.00           H  
ATOM   3958 HG23 VAL   251      42.185  31.516  37.411  1.00  0.00           H  
ATOM   3959  C   VAL   251      42.006  32.031  32.866  1.00  0.00           C  
ATOM   3960  O   VAL   251      42.496  33.173  32.660  1.00  0.00           O  
ATOM   3961  N   GLU   252      41.015  31.513  32.075  1.00  0.00           N  
ATOM   3962  H   GLU   252      40.726  30.561  32.248  1.00  0.00           H  
ATOM   3963  CA  GLU   252      40.349  32.180  30.893  1.00  0.00           C  
ATOM   3964  HA  GLU   252      39.781  31.421  30.355  1.00  0.00           H  
ATOM   3965  CB  GLU   252      39.288  33.180  31.379  1.00  0.00           C  
ATOM   3966  HB2 GLU   252      38.870  33.691  30.512  1.00  0.00           H  
ATOM   3967  HB3 GLU   252      39.737  33.940  32.018  1.00  0.00           H  
ATOM   3968  CG  GLU   252      38.183  32.688  32.322  1.00  0.00           C  
ATOM   3969  HG2 GLU   252      37.448  33.487  32.227  1.00  0.00           H  
ATOM   3970  HG3 GLU   252      38.558  32.543  33.335  1.00  0.00           H  
ATOM   3971  CD  GLU   252      37.596  31.284  31.907  1.00  0.00           C  
ATOM   3972  OE1 GLU   252      36.715  31.226  31.040  1.00  0.00           O  
ATOM   3973  OE2 GLU   252      37.927  30.215  32.482  1.00  0.00           O  
ATOM   3974  C   GLU   252      41.265  32.679  29.720  1.00  0.00           C  
ATOM   3975  O   GLU   252      40.852  33.574  28.996  1.00  0.00           O  
ATOM   3976  N   SER   253      42.446  32.127  29.666  1.00  0.00           N  
ATOM   3977  H   SER   253      42.703  31.356  30.266  1.00  0.00           H  
ATOM   3978  CA  SER   253      43.527  32.505  28.598  1.00  0.00           C  
ATOM   3979  HA  SER   253      43.737  33.573  28.659  1.00  0.00           H  
ATOM   3980  CB  SER   253      44.871  31.855  28.773  1.00  0.00           C  
ATOM   3981  HB2 SER   253      45.306  32.319  29.658  1.00  0.00           H  
ATOM   3982  HB3 SER   253      45.475  32.050  27.886  1.00  0.00           H  
ATOM   3983  OG  SER   253      44.612  30.499  28.937  1.00  0.00           O  
ATOM   3984  HG  SER   253      44.882  30.046  28.135  1.00  0.00           H  
ATOM   3985  C   SER   253      42.956  32.312  27.164  1.00  0.00           C  
ATOM   3986  O   SER   253      43.158  33.128  26.242  1.00  0.00           O  
ATOM   3987  N   ASP   254      42.108  31.275  26.993  1.00  0.00           N  
ATOM   3988  H   ASP   254      41.935  30.701  27.806  1.00  0.00           H  
ATOM   3989  CA  ASP   254      41.319  31.021  25.755  1.00  0.00           C  
ATOM   3990  HA  ASP   254      42.017  30.896  24.928  1.00  0.00           H  
ATOM   3991  CB  ASP   254      40.524  29.683  25.946  1.00  0.00           C  
ATOM   3992  HB2 ASP   254      41.212  28.875  26.195  1.00  0.00           H  
ATOM   3993  HB3 ASP   254      40.093  29.454  24.971  1.00  0.00           H  
ATOM   3994  CG  ASP   254      39.325  29.772  26.965  1.00  0.00           C  
ATOM   3995  OD1 ASP   254      39.405  30.492  27.982  1.00  0.00           O  
ATOM   3996  OD2 ASP   254      38.279  28.954  26.908  1.00  0.00           O  
ATOM   3997  C   ASP   254      40.367  32.148  25.336  1.00  0.00           C  
ATOM   3998  O   ASP   254      40.273  32.489  24.171  1.00  0.00           O  
ATOM   3999  N   LYS   255      39.730  32.780  26.374  1.00  0.00           N  
ATOM   4000  H   LYS   255      39.939  32.459  27.308  1.00  0.00           H  
ATOM   4001  CA  LYS   255      38.895  34.022  26.095  1.00  0.00           C  
ATOM   4002  HA  LYS   255      38.186  33.739  25.318  1.00  0.00           H  
ATOM   4003  CB  LYS   255      38.024  34.392  27.323  1.00  0.00           C  
ATOM   4004  HB2 LYS   255      37.224  35.081  27.052  1.00  0.00           H  
ATOM   4005  HB3 LYS   255      38.495  35.035  28.067  1.00  0.00           H  
ATOM   4006  CG  LYS   255      37.316  33.250  28.057  1.00  0.00           C  
ATOM   4007  HG2 LYS   255      36.603  33.712  28.741  1.00  0.00           H  
ATOM   4008  HG3 LYS   255      37.973  32.706  28.736  1.00  0.00           H  
ATOM   4009  CD  LYS   255      36.635  32.248  27.150  1.00  0.00           C  
ATOM   4010  HD2 LYS   255      37.434  31.792  26.565  1.00  0.00           H  
ATOM   4011  HD3 LYS   255      35.973  32.760  26.452  1.00  0.00           H  
ATOM   4012  CE  LYS   255      35.720  31.178  27.800  1.00  0.00           C  
ATOM   4013  HE2 LYS   255      35.217  30.763  26.926  1.00  0.00           H  
ATOM   4014  HE3 LYS   255      35.010  31.773  28.375  1.00  0.00           H  
ATOM   4015  NZ  LYS   255      36.428  30.158  28.560  1.00  0.00           N  
ATOM   4016  HZ1 LYS   255      35.805  29.367  28.638  1.00  0.00           H  
ATOM   4017  HZ2 LYS   255      37.261  29.866  28.069  1.00  0.00           H  
ATOM   4018  HZ3 LYS   255      36.664  30.451  29.497  1.00  0.00           H  
ATOM   4019  C   LYS   255      39.585  35.232  25.577  1.00  0.00           C  
ATOM   4020  O   LYS   255      39.022  36.055  24.864  1.00  0.00           O  
ATOM   4021  N   LEU   256      40.886  35.320  25.855  1.00  0.00           N  
ATOM   4022  H   LEU   256      41.368  34.542  26.282  1.00  0.00           H  
ATOM   4023  CA  LEU   256      41.717  36.353  25.205  1.00  0.00           C  
ATOM   4024  HA  LEU   256      41.264  37.311  25.460  1.00  0.00           H  
ATOM   4025  CB  LEU   256      43.166  36.257  25.728  1.00  0.00           C  
ATOM   4026  HB2 LEU   256      43.770  36.954  25.147  1.00  0.00           H  
ATOM   4027  HB3 LEU   256      43.418  35.294  25.285  1.00  0.00           H  
ATOM   4028  CG  LEU   256      43.589  36.192  27.210  1.00  0.00           C  
ATOM   4029  HG  LEU   256      42.922  35.555  27.791  1.00  0.00           H  
ATOM   4030  CD1 LEU   256      45.082  35.813  27.343  1.00  0.00           C  
ATOM   4031 HD11 LEU   256      45.420  35.348  28.270  1.00  0.00           H  
ATOM   4032 HD12 LEU   256      45.312  35.152  26.508  1.00  0.00           H  
ATOM   4033 HD13 LEU   256      45.736  36.665  27.158  1.00  0.00           H  
ATOM   4034  CD2 LEU   256      43.362  37.608  27.823  1.00  0.00           C  
ATOM   4035 HD21 LEU   256      42.314  37.778  28.071  1.00  0.00           H  
ATOM   4036 HD22 LEU   256      43.908  37.656  28.765  1.00  0.00           H  
ATOM   4037 HD23 LEU   256      43.705  38.400  27.158  1.00  0.00           H  
ATOM   4038  C   LEU   256      41.671  36.448  23.679  1.00  0.00           C  
ATOM   4039  O   LEU   256      41.576  35.414  23.029  1.00  0.00           O  
ATOM   4040  N   SER   257      41.906  37.575  23.044  1.00  0.00           N  
ATOM   4041  H   SER   257      42.227  38.344  23.616  1.00  0.00           H  
ATOM   4042  CA  SER   257      42.009  37.803  21.615  1.00  0.00           C  
ATOM   4043  HA  SER   257      41.200  37.281  21.105  1.00  0.00           H  
ATOM   4044  CB  SER   257      41.609  39.308  21.330  1.00  0.00           C  
ATOM   4045  HB2 SER   257      40.728  39.586  21.907  1.00  0.00           H  
ATOM   4046  HB3 SER   257      41.419  39.510  20.276  1.00  0.00           H  
ATOM   4047  OG  SER   257      42.572  40.103  21.810  1.00  0.00           O  
ATOM   4048  HG  SER   257      42.386  40.343  22.721  1.00  0.00           H  
ATOM   4049  C   SER   257      43.376  37.405  21.078  1.00  0.00           C  
ATOM   4050  O   SER   257      44.314  37.352  21.849  1.00  0.00           O  
ATOM   4051  N   GLU   258      43.458  37.256  19.714  1.00  0.00           N  
ATOM   4052  H   GLU   258      42.603  37.140  19.189  1.00  0.00           H  
ATOM   4053  CA  GLU   258      44.731  37.125  18.961  1.00  0.00           C  
ATOM   4054  HA  GLU   258      45.230  36.301  19.470  1.00  0.00           H  
ATOM   4055  CB  GLU   258      44.372  36.802  17.492  1.00  0.00           C  
ATOM   4056  HB2 GLU   258      44.260  37.767  16.998  1.00  0.00           H  
ATOM   4057  HB3 GLU   258      43.414  36.287  17.415  1.00  0.00           H  
ATOM   4058  CG  GLU   258      45.387  36.047  16.659  1.00  0.00           C  
ATOM   4059  HG2 GLU   258      46.301  36.638  16.606  1.00  0.00           H  
ATOM   4060  HG3 GLU   258      44.913  36.090  15.678  1.00  0.00           H  
ATOM   4061  CD  GLU   258      45.647  34.581  17.223  1.00  0.00           C  
ATOM   4062  OE1 GLU   258      44.874  34.022  18.062  1.00  0.00           O  
ATOM   4063  OE2 GLU   258      46.724  34.094  16.865  1.00  0.00           O  
ATOM   4064  C   GLU   258      45.671  38.348  19.023  1.00  0.00           C  
ATOM   4065  O   GLU   258      46.875  38.267  18.750  1.00  0.00           O  
ATOM   4066  N   SER   259      45.005  39.524  19.392  1.00  0.00           N  
ATOM   4067  H   SER   259      44.015  39.543  19.195  1.00  0.00           H  
ATOM   4068  CA  SER   259      45.738  40.757  19.624  1.00  0.00           C  
ATOM   4069  HA  SER   259      46.440  40.877  18.799  1.00  0.00           H  
ATOM   4070  CB  SER   259      44.702  41.922  19.429  1.00  0.00           C  
ATOM   4071  HB2 SER   259      44.104  41.626  18.567  1.00  0.00           H  
ATOM   4072  HB3 SER   259      45.217  42.856  19.206  1.00  0.00           H  
ATOM   4073  OG  SER   259      43.924  42.166  20.598  1.00  0.00           O  
ATOM   4074  HG  SER   259      43.131  41.625  20.565  1.00  0.00           H  
ATOM   4075  C   SER   259      46.461  40.874  20.974  1.00  0.00           C  
ATOM   4076  O   SER   259      47.617  41.281  21.214  1.00  0.00           O  
ATOM   4077  N   ASP   260      45.838  40.229  22.006  1.00  0.00           N  
ATOM   4078  H   ASP   260      44.912  39.896  21.778  1.00  0.00           H  
ATOM   4079  CA  ASP   260      46.428  39.988  23.363  1.00  0.00           C  
ATOM   4080  HA  ASP   260      46.804  40.975  23.632  1.00  0.00           H  
ATOM   4081  CB  ASP   260      45.260  39.562  24.305  1.00  0.00           C  
ATOM   4082  HB2 ASP   260      45.739  39.555  25.284  1.00  0.00           H  
ATOM   4083  HB3 ASP   260      44.826  38.574  24.149  1.00  0.00           H  
ATOM   4084  CG  ASP   260      44.117  40.603  24.370  1.00  0.00           C  
ATOM   4085  OD1 ASP   260      42.934  40.189  24.365  1.00  0.00           O  
ATOM   4086  OD2 ASP   260      44.386  41.826  24.409  1.00  0.00           O  
ATOM   4087  C   ASP   260      47.593  38.993  23.217  1.00  0.00           C  
ATOM   4088  O   ASP   260      48.581  39.132  23.892  1.00  0.00           O  
ATOM   4089  N   LYS   261      47.496  37.979  22.316  1.00  0.00           N  
ATOM   4090  H   LYS   261      46.637  37.908  21.789  1.00  0.00           H  
ATOM   4091  CA  LYS   261      48.488  36.885  22.077  1.00  0.00           C  
ATOM   4092  HA  LYS   261      48.790  36.361  22.983  1.00  0.00           H  
ATOM   4093  CB  LYS   261      47.757  35.876  21.230  1.00  0.00           C  
ATOM   4094  HB2 LYS   261      47.734  36.149  20.174  1.00  0.00           H  
ATOM   4095  HB3 LYS   261      46.732  35.836  21.598  1.00  0.00           H  
ATOM   4096  CG  LYS   261      48.435  34.527  21.430  1.00  0.00           C  
ATOM   4097  HG2 LYS   261      48.278  34.194  22.456  1.00  0.00           H  
ATOM   4098  HG3 LYS   261      49.473  34.610  21.108  1.00  0.00           H  
ATOM   4099  CD  LYS   261      47.807  33.373  20.681  1.00  0.00           C  
ATOM   4100  HD2 LYS   261      48.377  32.464  20.877  1.00  0.00           H  
ATOM   4101  HD3 LYS   261      47.683  33.681  19.643  1.00  0.00           H  
ATOM   4102  CE  LYS   261      46.423  32.985  21.141  1.00  0.00           C  
ATOM   4103  HE2 LYS   261      45.816  33.887  21.212  1.00  0.00           H  
ATOM   4104  HE3 LYS   261      46.406  32.468  22.100  1.00  0.00           H  
ATOM   4105  NZ  LYS   261      45.809  32.095  20.151  1.00  0.00           N  
ATOM   4106  HZ1 LYS   261      46.408  31.470  19.631  1.00  0.00           H  
ATOM   4107  HZ2 LYS   261      45.138  31.483  20.593  1.00  0.00           H  
ATOM   4108  HZ3 LYS   261      45.270  32.596  19.458  1.00  0.00           H  
ATOM   4109  C   LYS   261      49.782  37.404  21.396  1.00  0.00           C  
ATOM   4110  O   LYS   261      50.822  36.785  21.527  1.00  0.00           O  
ATOM   4111  N   ASN   262      49.649  38.474  20.541  1.00  0.00           N  
ATOM   4112  H   ASN   262      48.735  38.904  20.504  1.00  0.00           H  
ATOM   4113  CA  ASN   262      50.755  39.240  20.012  1.00  0.00           C  
ATOM   4114  HA  ASN   262      51.342  38.449  19.545  1.00  0.00           H  
ATOM   4115  CB  ASN   262      50.293  40.254  18.942  1.00  0.00           C  
ATOM   4116  HB2 ASN   262      50.127  41.203  19.453  1.00  0.00           H  
ATOM   4117  HB3 ASN   262      49.348  39.939  18.498  1.00  0.00           H  
ATOM   4118  CG  ASN   262      51.329  40.472  17.842  1.00  0.00           C  
ATOM   4119  OD1 ASN   262      52.156  41.395  17.907  1.00  0.00           O  
ATOM   4120  ND2 ASN   262      51.396  39.652  16.877  1.00  0.00           N  
ATOM   4121 HD21 ASN   262      50.574  39.102  16.674  1.00  0.00           H  
ATOM   4122 HD22 ASN   262      52.131  39.748  16.191  1.00  0.00           H  
ATOM   4123  C   ASN   262      51.620  39.968  21.105  1.00  0.00           C  
ATOM   4124  O   ASN   262      52.834  40.010  21.040  1.00  0.00           O  
ATOM   4125  N   ILE   263      51.030  40.356  22.200  1.00  0.00           N  
ATOM   4126  H   ILE   263      50.066  40.119  22.389  1.00  0.00           H  
ATOM   4127  CA  ILE   263      51.834  40.845  23.382  1.00  0.00           C  
ATOM   4128  HA  ILE   263      52.493  41.642  23.039  1.00  0.00           H  
ATOM   4129  CB  ILE   263      50.925  41.530  24.387  1.00  0.00           C  
ATOM   4130  HB  ILE   263      50.055  40.878  24.473  1.00  0.00           H  
ATOM   4131  CG2 ILE   263      51.513  41.607  25.787  1.00  0.00           C  
ATOM   4132 HG21 ILE   263      50.961  42.352  26.360  1.00  0.00           H  
ATOM   4133 HG22 ILE   263      51.572  40.637  26.280  1.00  0.00           H  
ATOM   4134 HG23 ILE   263      52.523  42.000  25.672  1.00  0.00           H  
ATOM   4135  CG1 ILE   263      50.424  42.875  23.794  1.00  0.00           C  
ATOM   4136 HG12 ILE   263      50.053  42.908  22.770  1.00  0.00           H  
ATOM   4137 HG13 ILE   263      51.256  43.578  23.830  1.00  0.00           H  
ATOM   4138  CD1 ILE   263      49.193  43.330  24.527  1.00  0.00           C  
ATOM   4139 HD11 ILE   263      48.631  44.011  23.888  1.00  0.00           H  
ATOM   4140 HD12 ILE   263      48.479  42.528  24.718  1.00  0.00           H  
ATOM   4141 HD13 ILE   263      49.429  43.862  25.449  1.00  0.00           H  
ATOM   4142  C   ILE   263      52.634  39.663  23.980  1.00  0.00           C  
ATOM   4143  O   ILE   263      53.774  39.797  24.424  1.00  0.00           O  
ATOM   4144  N   MET   264      52.076  38.438  23.966  1.00  0.00           N  
ATOM   4145  H   MET   264      51.092  38.358  23.753  1.00  0.00           H  
ATOM   4146  CA  MET   264      52.821  37.361  24.454  1.00  0.00           C  
ATOM   4147  HA  MET   264      53.247  37.627  25.421  1.00  0.00           H  
ATOM   4148  CB  MET   264      51.966  36.201  24.740  1.00  0.00           C  
ATOM   4149  HB2 MET   264      52.589  35.333  24.957  1.00  0.00           H  
ATOM   4150  HB3 MET   264      51.388  35.903  23.865  1.00  0.00           H  
ATOM   4151  CG  MET   264      51.033  36.472  25.941  1.00  0.00           C  
ATOM   4152  HG2 MET   264      50.623  35.463  25.979  1.00  0.00           H  
ATOM   4153  HG3 MET   264      50.239  37.165  25.660  1.00  0.00           H  
ATOM   4154  SD  MET   264      51.767  36.931  27.495  1.00  0.00           S  
ATOM   4155  CE  MET   264      52.733  35.364  27.847  1.00  0.00           C  
ATOM   4156  HE1 MET   264      52.050  34.537  28.042  1.00  0.00           H  
ATOM   4157  HE2 MET   264      53.370  35.115  26.998  1.00  0.00           H  
ATOM   4158  HE3 MET   264      53.334  35.381  28.757  1.00  0.00           H  
ATOM   4159  C   MET   264      53.936  36.937  23.548  1.00  0.00           C  
ATOM   4160  O   MET   264      55.035  36.612  23.905  1.00  0.00           O  
ATOM   4161  N   LYS   265      53.634  37.029  22.243  1.00  0.00           N  
ATOM   4162  H   LYS   265      52.696  37.277  21.960  1.00  0.00           H  
ATOM   4163  CA  LYS   265      54.656  36.963  21.088  1.00  0.00           C  
ATOM   4164  HA  LYS   265      55.172  36.011  21.209  1.00  0.00           H  
ATOM   4165  CB  LYS   265      53.924  37.145  19.727  1.00  0.00           C  
ATOM   4166  HB2 LYS   265      53.624  38.183  19.588  1.00  0.00           H  
ATOM   4167  HB3 LYS   265      53.131  36.399  19.781  1.00  0.00           H  
ATOM   4168  CG  LYS   265      54.922  36.790  18.568  1.00  0.00           C  
ATOM   4169  HG2 LYS   265      55.915  37.191  18.769  1.00  0.00           H  
ATOM   4170  HG3 LYS   265      54.631  37.207  17.604  1.00  0.00           H  
ATOM   4171  CD  LYS   265      55.021  35.296  18.444  1.00  0.00           C  
ATOM   4172  HD2 LYS   265      54.084  34.854  18.781  1.00  0.00           H  
ATOM   4173  HD3 LYS   265      55.768  34.897  19.131  1.00  0.00           H  
ATOM   4174  CE  LYS   265      55.456  34.955  17.065  1.00  0.00           C  
ATOM   4175  HE2 LYS   265      56.183  35.645  16.637  1.00  0.00           H  
ATOM   4176  HE3 LYS   265      54.533  35.132  16.512  1.00  0.00           H  
ATOM   4177  NZ  LYS   265      55.776  33.511  16.837  1.00  0.00           N  
ATOM   4178  HZ1 LYS   265      55.849  33.302  15.851  1.00  0.00           H  
ATOM   4179  HZ2 LYS   265      56.625  33.323  17.351  1.00  0.00           H  
ATOM   4180  HZ3 LYS   265      55.031  32.964  17.242  1.00  0.00           H  
ATOM   4181  C   LYS   265      55.803  37.973  21.276  1.00  0.00           C  
ATOM   4182  O   LYS   265      56.949  37.709  20.934  1.00  0.00           O  
ATOM   4183  N   TRP   266      55.565  39.134  21.875  1.00  0.00           N  
ATOM   4184  H   TRP   266      54.613  39.368  22.120  1.00  0.00           H  
ATOM   4185  CA  TRP   266      56.621  40.137  22.021  1.00  0.00           C  
ATOM   4186  HA  TRP   266      57.150  40.181  21.068  1.00  0.00           H  
ATOM   4187  CB  TRP   266      56.023  41.479  22.346  1.00  0.00           C  
ATOM   4188  HB2 TRP   266      55.572  41.349  23.330  1.00  0.00           H  
ATOM   4189  HB3 TRP   266      55.091  41.747  21.849  1.00  0.00           H  
ATOM   4190  CG  TRP   266      56.972  42.632  22.519  1.00  0.00           C  
ATOM   4191  CD1 TRP   266      57.507  43.453  21.568  1.00  0.00           C  
ATOM   4192  HD1 TRP   266      57.161  43.298  20.557  1.00  0.00           H  
ATOM   4193  NE1 TRP   266      58.283  44.421  22.163  1.00  0.00           N  
ATOM   4194  HE1 TRP   266      58.858  45.048  21.619  1.00  0.00           H  
ATOM   4195  CE2 TRP   266      58.312  44.236  23.551  1.00  0.00           C  
ATOM   4196  CZ2 TRP   266      58.964  44.907  24.624  1.00  0.00           C  
ATOM   4197  HZ2 TRP   266      59.619  45.732  24.386  1.00  0.00           H  
ATOM   4198  CH2 TRP   266      58.596  44.657  25.929  1.00  0.00           C  
ATOM   4199  HH2 TRP   266      59.103  45.226  26.695  1.00  0.00           H  
ATOM   4200  CZ3 TRP   266      57.563  43.718  26.181  1.00  0.00           C  
ATOM   4201  HZ3 TRP   266      57.399  43.454  27.215  1.00  0.00           H  
ATOM   4202  CE3 TRP   266      56.986  42.969  25.129  1.00  0.00           C  
ATOM   4203  HE3 TRP   266      56.214  42.233  25.298  1.00  0.00           H  
ATOM   4204  CD2 TRP   266      57.316  43.208  23.780  1.00  0.00           C  
ATOM   4205  C   TRP   266      57.673  39.807  23.140  1.00  0.00           C  
ATOM   4206  O   TRP   266      58.798  40.248  23.064  1.00  0.00           O  
ATOM   4207  N   LEU   267      57.274  39.094  24.135  1.00  0.00           N  
ATOM   4208  H   LEU   267      56.336  38.728  24.210  1.00  0.00           H  
ATOM   4209  CA  LEU   267      58.191  38.499  25.157  1.00  0.00           C  
ATOM   4210  HA  LEU   267      58.642  39.371  25.632  1.00  0.00           H  
ATOM   4211  CB  LEU   267      57.363  37.768  26.273  1.00  0.00           C  
ATOM   4212  HB2 LEU   267      58.049  37.515  27.080  1.00  0.00           H  
ATOM   4213  HB3 LEU   267      56.966  36.803  25.957  1.00  0.00           H  
ATOM   4214  CG  LEU   267      56.210  38.547  26.904  1.00  0.00           C  
ATOM   4215  HG  LEU   267      55.641  38.992  26.088  1.00  0.00           H  
ATOM   4216  CD1 LEU   267      55.381  37.648  27.898  1.00  0.00           C  
ATOM   4217 HD11 LEU   267      55.059  36.844  27.236  1.00  0.00           H  
ATOM   4218 HD12 LEU   267      56.044  37.303  28.691  1.00  0.00           H  
ATOM   4219 HD13 LEU   267      54.533  38.200  28.302  1.00  0.00           H  
ATOM   4220  CD2 LEU   267      56.724  39.751  27.764  1.00  0.00           C  
ATOM   4221 HD21 LEU   267      56.291  39.903  28.752  1.00  0.00           H  
ATOM   4222 HD22 LEU   267      57.780  39.607  27.991  1.00  0.00           H  
ATOM   4223 HD23 LEU   267      56.550  40.617  27.125  1.00  0.00           H  
ATOM   4224  C   LEU   267      59.336  37.602  24.619  1.00  0.00           C  
ATOM   4225  O   LEU   267      60.440  37.597  25.131  1.00  0.00           O  
ATOM   4226  N   ASP   268      59.076  36.992  23.451  1.00  0.00           N  
ATOM   4227  H   ASP   268      58.139  36.953  23.075  1.00  0.00           H  
ATOM   4228  CA  ASP   268      60.089  36.084  22.858  1.00  0.00           C  
ATOM   4229  HA  ASP   268      60.256  35.329  23.626  1.00  0.00           H  
ATOM   4230  CB  ASP   268      59.523  35.241  21.680  1.00  0.00           C  
ATOM   4231  HB2 ASP   268      60.373  34.864  21.111  1.00  0.00           H  
ATOM   4232  HB3 ASP   268      59.021  35.947  21.018  1.00  0.00           H  
ATOM   4233  CG  ASP   268      58.534  34.075  21.904  1.00  0.00           C  
ATOM   4234  OD1 ASP   268      58.361  33.332  20.925  1.00  0.00           O  
ATOM   4235  OD2 ASP   268      57.930  33.950  23.003  1.00  0.00           O  
ATOM   4236  C   ASP   268      61.381  36.758  22.478  1.00  0.00           C  
ATOM   4237  O   ASP   268      62.408  36.116  22.511  1.00  0.00           O  
ATOM   4238  N   ASP   269      61.373  38.021  22.087  1.00  0.00           N  
ATOM   4239  H   ASP   269      60.450  38.422  22.171  1.00  0.00           H  
ATOM   4240  CA  ASP   269      62.409  38.870  21.514  1.00  0.00           C  
ATOM   4241  HA  ASP   269      62.959  38.185  20.869  1.00  0.00           H  
ATOM   4242  CB  ASP   269      61.880  39.991  20.624  1.00  0.00           C  
ATOM   4243  HB2 ASP   269      62.677  40.518  20.100  1.00  0.00           H  
ATOM   4244  HB3 ASP   269      61.300  40.634  21.285  1.00  0.00           H  
ATOM   4245  CG  ASP   269      60.960  39.495  19.483  1.00  0.00           C  
ATOM   4246  OD1 ASP   269      60.025  40.290  19.226  1.00  0.00           O  
ATOM   4247  OD2 ASP   269      61.143  38.443  18.928  1.00  0.00           O  
ATOM   4248  C   ASP   269      63.393  39.548  22.464  1.00  0.00           C  
ATOM   4249  O   ASP   269      64.308  40.205  22.027  1.00  0.00           O  
ATOM   4250  N   GLN   270      63.056  39.564  23.741  1.00  0.00           N  
ATOM   4251  H   GLN   270      62.329  38.919  24.018  1.00  0.00           H  
ATOM   4252  CA  GLN   270      63.514  40.448  24.824  1.00  0.00           C  
ATOM   4253  HA  GLN   270      63.887  41.317  24.282  1.00  0.00           H  
ATOM   4254  CB  GLN   270      62.380  40.659  25.918  1.00  0.00           C  
ATOM   4255  HB2 GLN   270      62.725  41.411  26.628  1.00  0.00           H  
ATOM   4256  HB3 GLN   270      62.155  39.714  26.413  1.00  0.00           H  
ATOM   4257  CG  GLN   270      61.185  41.287  25.334  1.00  0.00           C  
ATOM   4258  HG2 GLN   270      60.523  41.664  26.113  1.00  0.00           H  
ATOM   4259  HG3 GLN   270      60.770  40.403  24.849  1.00  0.00           H  
ATOM   4260  CD  GLN   270      61.537  42.398  24.375  1.00  0.00           C  
ATOM   4261  OE1 GLN   270      62.486  43.173  24.566  1.00  0.00           O  
ATOM   4262  NE2 GLN   270      60.921  42.453  23.240  1.00  0.00           N  
ATOM   4263 HE21 GLN   270      60.166  41.819  23.022  1.00  0.00           H  
ATOM   4264 HE22 GLN   270      61.227  43.202  22.635  1.00  0.00           H  
ATOM   4265  C   GLN   270      64.710  39.832  25.474  1.00  0.00           C  
ATOM   4266  O   GLN   270      64.799  38.567  25.532  1.00  0.00           O  
ATOM   4267  N   SER   271      65.622  40.651  25.970  1.00  0.00           N  
ATOM   4268  H   SER   271      65.472  41.630  25.770  1.00  0.00           H  
ATOM   4269  CA  SER   271      66.766  40.262  26.887  1.00  0.00           C  
ATOM   4270  HA  SER   271      67.429  39.609  26.319  1.00  0.00           H  
ATOM   4271  CB  SER   271      67.622  41.508  27.281  1.00  0.00           C  
ATOM   4272  HB2 SER   271      66.894  42.162  27.762  1.00  0.00           H  
ATOM   4273  HB3 SER   271      67.972  42.039  26.395  1.00  0.00           H  
ATOM   4274  OG  SER   271      68.719  41.163  28.231  1.00  0.00           O  
ATOM   4275  HG  SER   271      69.219  40.492  27.761  1.00  0.00           H  
ATOM   4276  C   SER   271      66.087  39.594  28.083  1.00  0.00           C  
ATOM   4277  O   SER   271      65.021  40.104  28.538  1.00  0.00           O  
ATOM   4278  N   PRO   272      66.577  38.451  28.557  1.00  0.00           N  
ATOM   4279  CD  PRO   272      67.668  37.599  27.913  1.00  0.00           C  
ATOM   4280  HD2 PRO   272      68.666  37.997  28.095  1.00  0.00           H  
ATOM   4281  HD3 PRO   272      67.421  37.333  26.885  1.00  0.00           H  
ATOM   4282  CG  PRO   272      67.580  36.254  28.665  1.00  0.00           C  
ATOM   4283  HG2 PRO   272      66.802  35.599  28.275  1.00  0.00           H  
ATOM   4284  HG3 PRO   272      68.508  35.683  28.634  1.00  0.00           H  
ATOM   4285  CB  PRO   272      67.143  36.667  30.100  1.00  0.00           C  
ATOM   4286  HB2 PRO   272      66.630  35.869  30.638  1.00  0.00           H  
ATOM   4287  HB3 PRO   272      68.037  36.888  30.684  1.00  0.00           H  
ATOM   4288  CA  PRO   272      66.213  37.814  29.809  1.00  0.00           C  
ATOM   4289  HA  PRO   272      65.277  37.269  29.682  1.00  0.00           H  
ATOM   4290  C   PRO   272      66.166  38.782  31.054  1.00  0.00           C  
ATOM   4291  O   PRO   272      67.111  39.535  31.449  1.00  0.00           O  
ATOM   4292  N   ALA   273      65.039  38.651  31.767  1.00  0.00           N  
ATOM   4293  H   ALA   273      64.367  37.984  31.415  1.00  0.00           H  
ATOM   4294  CA  ALA   273      64.750  39.343  33.079  1.00  0.00           C  
ATOM   4295  HA  ALA   273      63.683  39.232  33.272  1.00  0.00           H  
ATOM   4296  CB  ALA   273      65.516  38.655  34.163  1.00  0.00           C  
ATOM   4297  HB1 ALA   273      65.313  37.594  34.022  1.00  0.00           H  
ATOM   4298  HB2 ALA   273      66.586  38.826  34.039  1.00  0.00           H  
ATOM   4299  HB3 ALA   273      65.162  38.987  35.139  1.00  0.00           H  
ATOM   4300  C   ALA   273      64.932  40.859  32.993  1.00  0.00           C  
ATOM   4301  O   ALA   273      65.161  41.459  34.099  1.00  0.00           O  
ATOM   4302  N   SER   274      64.623  41.440  31.804  1.00  0.00           N  
ATOM   4303  H   SER   274      64.643  40.786  31.035  1.00  0.00           H  
ATOM   4304  CA  SER   274      64.499  42.820  31.581  1.00  0.00           C  
ATOM   4305  HA  SER   274      65.246  43.297  32.216  1.00  0.00           H  
ATOM   4306  CB  SER   274      64.895  43.047  30.100  1.00  0.00           C  
ATOM   4307  HB2 SER   274      65.940  42.773  29.955  1.00  0.00           H  
ATOM   4308  HB3 SER   274      64.803  44.115  29.901  1.00  0.00           H  
ATOM   4309  OG  SER   274      64.050  42.276  29.228  1.00  0.00           O  
ATOM   4310  HG  SER   274      64.434  41.431  28.983  1.00  0.00           H  
ATOM   4311  C   SER   274      63.122  43.451  31.928  1.00  0.00           C  
ATOM   4312  O   SER   274      63.058  44.609  32.293  1.00  0.00           O  
ATOM   4313  N   VAL   275      62.048  42.716  31.846  1.00  0.00           N  
ATOM   4314  H   VAL   275      62.255  41.765  31.577  1.00  0.00           H  
ATOM   4315  CA  VAL   275      60.675  43.222  31.880  1.00  0.00           C  
ATOM   4316  HA  VAL   275      60.759  44.202  31.411  1.00  0.00           H  
ATOM   4317  CB  VAL   275      59.684  42.471  30.912  1.00  0.00           C  
ATOM   4318  HB  VAL   275      59.650  41.402  31.124  1.00  0.00           H  
ATOM   4319  CG1 VAL   275      58.215  42.856  30.944  1.00  0.00           C  
ATOM   4320 HG11 VAL   275      57.556  42.687  30.092  1.00  0.00           H  
ATOM   4321 HG12 VAL   275      57.716  42.377  31.787  1.00  0.00           H  
ATOM   4322 HG13 VAL   275      58.104  43.919  31.156  1.00  0.00           H  
ATOM   4323  CG2 VAL   275      60.137  42.709  29.466  1.00  0.00           C  
ATOM   4324 HG21 VAL   275      59.698  43.681  29.244  1.00  0.00           H  
ATOM   4325 HG22 VAL   275      61.212  42.775  29.300  1.00  0.00           H  
ATOM   4326 HG23 VAL   275      59.619  42.067  28.753  1.00  0.00           H  
ATOM   4327  C   VAL   275      60.048  43.306  33.282  1.00  0.00           C  
ATOM   4328  O   VAL   275      60.147  42.326  34.021  1.00  0.00           O  
ATOM   4329  N   VAL   276      59.332  44.454  33.576  1.00  0.00           N  
ATOM   4330  H   VAL   276      59.313  45.177  32.872  1.00  0.00           H  
ATOM   4331  CA  VAL   276      58.574  44.571  34.850  1.00  0.00           C  
ATOM   4332  HA  VAL   276      58.808  43.771  35.552  1.00  0.00           H  
ATOM   4333  CB  VAL   276      58.756  45.929  35.574  1.00  0.00           C  
ATOM   4334  HB  VAL   276      57.983  45.831  36.337  1.00  0.00           H  
ATOM   4335  CG1 VAL   276      60.201  45.983  36.173  1.00  0.00           C  
ATOM   4336 HG11 VAL   276      60.985  45.848  35.429  1.00  0.00           H  
ATOM   4337 HG12 VAL   276      60.270  46.953  36.664  1.00  0.00           H  
ATOM   4338 HG13 VAL   276      60.335  45.142  36.854  1.00  0.00           H  
ATOM   4339  CG2 VAL   276      58.632  47.206  34.771  1.00  0.00           C  
ATOM   4340 HG21 VAL   276      59.364  47.175  33.964  1.00  0.00           H  
ATOM   4341 HG22 VAL   276      57.666  47.353  34.289  1.00  0.00           H  
ATOM   4342 HG23 VAL   276      59.023  48.043  35.349  1.00  0.00           H  
ATOM   4343  C   VAL   276      57.126  44.333  34.465  1.00  0.00           C  
ATOM   4344  O   VAL   276      56.610  45.040  33.528  1.00  0.00           O  
ATOM   4345  N   PHE   277      56.532  43.297  35.071  1.00  0.00           N  
ATOM   4346  H   PHE   277      57.045  42.639  35.640  1.00  0.00           H  
ATOM   4347  CA  PHE   277      55.021  43.140  35.036  1.00  0.00           C  
ATOM   4348  HA  PHE   277      54.714  43.376  34.017  1.00  0.00           H  
ATOM   4349  CB  PHE   277      54.700  41.658  35.312  1.00  0.00           C  
ATOM   4350  HB2 PHE   277      55.070  41.337  36.286  1.00  0.00           H  
ATOM   4351  HB3 PHE   277      55.208  40.996  34.611  1.00  0.00           H  
ATOM   4352  CG  PHE   277      53.272  41.188  35.217  1.00  0.00           C  
ATOM   4353  CD1 PHE   277      52.418  41.543  34.153  1.00  0.00           C  
ATOM   4354  HD1 PHE   277      52.837  42.113  33.337  1.00  0.00           H  
ATOM   4355  CE1 PHE   277      51.081  41.056  34.053  1.00  0.00           C  
ATOM   4356  HE1 PHE   277      50.445  41.362  33.235  1.00  0.00           H  
ATOM   4357  CZ  PHE   277      50.641  40.018  34.885  1.00  0.00           C  
ATOM   4358  HZ  PHE   277      49.661  39.583  34.754  1.00  0.00           H  
ATOM   4359  CE2 PHE   277      51.501  39.617  35.974  1.00  0.00           C  
ATOM   4360  HE2 PHE   277      51.239  38.846  36.684  1.00  0.00           H  
ATOM   4361  CD2 PHE   277      52.800  40.191  36.089  1.00  0.00           C  
ATOM   4362  HD2 PHE   277      53.430  39.855  36.899  1.00  0.00           H  
ATOM   4363  C   PHE   277      54.383  44.145  36.061  1.00  0.00           C  
ATOM   4364  O   PHE   277      54.952  44.295  37.149  1.00  0.00           O  
ATOM   4365  N   LEU   278      53.223  44.696  35.737  1.00  0.00           N  
ATOM   4366  H   LEU   278      52.866  44.534  34.806  1.00  0.00           H  
ATOM   4367  CA  LEU   278      52.441  45.491  36.617  1.00  0.00           C  
ATOM   4368  HA  LEU   278      52.844  45.389  37.624  1.00  0.00           H  
ATOM   4369  CB  LEU   278      52.522  46.996  36.163  1.00  0.00           C  
ATOM   4370  HB2 LEU   278      51.744  47.531  36.707  1.00  0.00           H  
ATOM   4371  HB3 LEU   278      52.317  47.081  35.096  1.00  0.00           H  
ATOM   4372  CG  LEU   278      53.893  47.681  36.390  1.00  0.00           C  
ATOM   4373  HG  LEU   278      54.650  47.080  36.895  1.00  0.00           H  
ATOM   4374  CD1 LEU   278      54.580  47.949  35.047  1.00  0.00           C  
ATOM   4375 HD11 LEU   278      54.129  48.658  34.353  1.00  0.00           H  
ATOM   4376 HD12 LEU   278      55.539  48.371  35.350  1.00  0.00           H  
ATOM   4377 HD13 LEU   278      54.601  46.980  34.549  1.00  0.00           H  
ATOM   4378  CD2 LEU   278      53.699  49.027  37.027  1.00  0.00           C  
ATOM   4379 HD21 LEU   278      53.061  49.610  36.362  1.00  0.00           H  
ATOM   4380 HD22 LEU   278      53.149  48.937  37.964  1.00  0.00           H  
ATOM   4381 HD23 LEU   278      54.658  49.504  37.230  1.00  0.00           H  
ATOM   4382  C   LEU   278      51.061  44.919  36.583  1.00  0.00           C  
ATOM   4383  O   LEU   278      50.434  44.920  35.482  1.00  0.00           O  
ATOM   4384  N   CYS   279      50.592  44.224  37.581  1.00  0.00           N  
ATOM   4385  H   CYS   279      51.186  44.234  38.398  1.00  0.00           H  
ATOM   4386  CA  CYS   279      49.310  43.522  37.720  1.00  0.00           C  
ATOM   4387  HA  CYS   279      48.591  44.090  37.129  1.00  0.00           H  
ATOM   4388  CB  CYS   279      49.318  42.064  37.089  1.00  0.00           C  
ATOM   4389  HB2 CYS   279      50.055  41.479  37.639  1.00  0.00           H  
ATOM   4390  HB3 CYS   279      49.691  42.152  36.068  1.00  0.00           H  
ATOM   4391  SG  CYS   279      47.666  41.374  36.889  1.00  0.00           S  
ATOM   4392  HG  CYS   279      47.772  40.491  37.885  1.00  0.00           H  
ATOM   4393  C   CYS   279      48.725  43.510  39.114  1.00  0.00           C  
ATOM   4394  O   CYS   279      49.483  43.652  40.071  1.00  0.00           O  
ATOM   4395  N   PHE   280      47.436  43.488  39.172  1.00  0.00           N  
ATOM   4396  H   PHE   280      46.885  43.342  38.338  1.00  0.00           H  
ATOM   4397  CA  PHE   280      46.724  44.084  40.298  1.00  0.00           C  
ATOM   4398  HA  PHE   280      47.325  43.986  41.202  1.00  0.00           H  
ATOM   4399  CB  PHE   280      46.385  45.500  40.006  1.00  0.00           C  
ATOM   4400  HB2 PHE   280      45.837  45.918  40.850  1.00  0.00           H  
ATOM   4401  HB3 PHE   280      45.786  45.511  39.095  1.00  0.00           H  
ATOM   4402  CG  PHE   280      47.585  46.364  39.747  1.00  0.00           C  
ATOM   4403  CD1 PHE   280      48.017  46.679  38.422  1.00  0.00           C  
ATOM   4404  HD1 PHE   280      47.518  46.482  37.484  1.00  0.00           H  
ATOM   4405  CE1 PHE   280      49.135  47.483  38.336  1.00  0.00           C  
ATOM   4406  HE1 PHE   280      49.443  47.854  37.370  1.00  0.00           H  
ATOM   4407  CZ  PHE   280      49.921  47.828  39.447  1.00  0.00           C  
ATOM   4408  HZ  PHE   280      50.790  48.441  39.254  1.00  0.00           H  
ATOM   4409  CE2 PHE   280      49.531  47.413  40.731  1.00  0.00           C  
ATOM   4410  HE2 PHE   280      50.198  47.638  41.550  1.00  0.00           H  
ATOM   4411  CD2 PHE   280      48.317  46.710  40.943  1.00  0.00           C  
ATOM   4412  HD2 PHE   280      48.013  46.419  41.938  1.00  0.00           H  
ATOM   4413  C   PHE   280      45.507  43.216  40.669  1.00  0.00           C  
ATOM   4414  O   PHE   280      44.626  43.695  41.435  1.00  0.00           O  
ATOM   4415  N   GLY   281      45.494  41.947  40.176  1.00  0.00           N  
ATOM   4416  H   GLY   281      46.276  41.590  39.648  1.00  0.00           H  
ATOM   4417  CA  GLY   281      44.290  41.088  40.353  1.00  0.00           C  
ATOM   4418  HA2 GLY   281      44.310  40.608  41.331  1.00  0.00           H  
ATOM   4419  HA3 GLY   281      44.082  40.296  39.634  1.00  0.00           H  
ATOM   4420  C   GLY   281      42.958  41.848  40.196  1.00  0.00           C  
ATOM   4421  O   GLY   281      42.720  42.431  39.137  1.00  0.00           O  
ATOM   4422  N   SER   282      42.153  41.919  41.321  1.00  0.00           N  
ATOM   4423  H   SER   282      42.594  41.444  42.096  1.00  0.00           H  
ATOM   4424  CA  SER   282      40.821  42.519  41.343  1.00  0.00           C  
ATOM   4425  HA  SER   282      40.364  42.375  40.364  1.00  0.00           H  
ATOM   4426  CB  SER   282      39.850  41.846  42.315  1.00  0.00           C  
ATOM   4427  HB2 SER   282      38.832  42.150  42.072  1.00  0.00           H  
ATOM   4428  HB3 SER   282      40.161  42.119  43.324  1.00  0.00           H  
ATOM   4429  OG  SER   282      39.865  40.409  42.167  1.00  0.00           O  
ATOM   4430  HG  SER   282      40.739  40.030  42.290  1.00  0.00           H  
ATOM   4431  C   SER   282      40.793  44.060  41.666  1.00  0.00           C  
ATOM   4432  O   SER   282      39.673  44.510  41.967  1.00  0.00           O  
ATOM   4433  N   GLY   283      41.879  44.832  41.649  1.00  0.00           N  
ATOM   4434  H   GLY   283      42.787  44.430  41.463  1.00  0.00           H  
ATOM   4435  CA  GLY   283      41.970  46.155  42.135  1.00  0.00           C  
ATOM   4436  HA2 GLY   283      42.956  46.318  42.569  1.00  0.00           H  
ATOM   4437  HA3 GLY   283      41.270  46.233  42.968  1.00  0.00           H  
ATOM   4438  C   GLY   283      41.782  47.321  41.128  1.00  0.00           C  
ATOM   4439  O   GLY   283      41.389  48.390  41.565  1.00  0.00           O  
ATOM   4440  N   GLY   284      42.074  47.115  39.813  1.00  0.00           N  
ATOM   4441  H   GLY   284      42.343  46.206  39.465  1.00  0.00           H  
ATOM   4442  CA  GLY   284      41.879  48.163  38.779  1.00  0.00           C  
ATOM   4443  HA2 GLY   284      40.958  48.722  38.947  1.00  0.00           H  
ATOM   4444  HA3 GLY   284      41.716  47.674  37.818  1.00  0.00           H  
ATOM   4445  C   GLY   284      43.013  49.196  38.710  1.00  0.00           C  
ATOM   4446  O   GLY   284      44.018  49.105  39.479  1.00  0.00           O  
ATOM   4447  N   SER   285      42.870  50.131  37.791  1.00  0.00           N  
ATOM   4448  H   SER   285      42.027  50.087  37.236  1.00  0.00           H  
ATOM   4449  CA  SER   285      43.857  51.182  37.546  1.00  0.00           C  
ATOM   4450  HA  SER   285      44.857  50.848  37.823  1.00  0.00           H  
ATOM   4451  CB  SER   285      43.808  51.630  36.097  1.00  0.00           C  
ATOM   4452  HB2 SER   285      44.675  52.243  35.851  1.00  0.00           H  
ATOM   4453  HB3 SER   285      42.885  52.187  35.936  1.00  0.00           H  
ATOM   4454  OG  SER   285      43.803  50.541  35.196  1.00  0.00           O  
ATOM   4455  HG  SER   285      43.007  50.033  35.368  1.00  0.00           H  
ATOM   4456  C   SER   285      43.454  52.395  38.459  1.00  0.00           C  
ATOM   4457  O   SER   285      42.286  52.822  38.462  1.00  0.00           O  
ATOM   4458  N   PHE   286      44.467  53.007  38.960  1.00  0.00           N  
ATOM   4459  H   PHE   286      45.331  52.518  38.777  1.00  0.00           H  
ATOM   4460  CA  PHE   286      44.597  54.360  39.508  1.00  0.00           C  
ATOM   4461  HA  PHE   286      43.982  54.506  40.396  1.00  0.00           H  
ATOM   4462  CB  PHE   286      46.015  54.626  39.907  1.00  0.00           C  
ATOM   4463  HB2 PHE   286      46.193  55.642  40.258  1.00  0.00           H  
ATOM   4464  HB3 PHE   286      46.693  54.493  39.065  1.00  0.00           H  
ATOM   4465  CG  PHE   286      46.512  53.719  41.038  1.00  0.00           C  
ATOM   4466  CD1 PHE   286      47.827  53.236  40.982  1.00  0.00           C  
ATOM   4467  HD1 PHE   286      48.403  53.462  40.097  1.00  0.00           H  
ATOM   4468  CE1 PHE   286      48.300  52.245  41.904  1.00  0.00           C  
ATOM   4469  HE1 PHE   286      49.281  51.805  41.794  1.00  0.00           H  
ATOM   4470  CZ  PHE   286      47.482  51.937  42.978  1.00  0.00           C  
ATOM   4471  HZ  PHE   286      47.759  51.133  43.643  1.00  0.00           H  
ATOM   4472  CE2 PHE   286      46.149  52.509  43.108  1.00  0.00           C  
ATOM   4473  HE2 PHE   286      45.494  52.113  43.869  1.00  0.00           H  
ATOM   4474  CD2 PHE   286      45.714  53.341  42.092  1.00  0.00           C  
ATOM   4475  HD2 PHE   286      44.736  53.794  42.158  1.00  0.00           H  
ATOM   4476  C   PHE   286      44.032  55.418  38.517  1.00  0.00           C  
ATOM   4477  O   PHE   286      44.096  55.213  37.320  1.00  0.00           O  
ATOM   4478  N   LYS   287      43.771  56.631  38.932  1.00  0.00           N  
ATOM   4479  H   LYS   287      43.792  56.855  39.916  1.00  0.00           H  
ATOM   4480  CA  LYS   287      43.359  57.721  38.061  1.00  0.00           C  
ATOM   4481  HA  LYS   287      42.592  57.337  37.389  1.00  0.00           H  
ATOM   4482  CB  LYS   287      42.786  58.870  38.936  1.00  0.00           C  
ATOM   4483  HB2 LYS   287      42.261  58.394  39.764  1.00  0.00           H  
ATOM   4484  HB3 LYS   287      42.212  59.492  38.250  1.00  0.00           H  
ATOM   4485  CG  LYS   287      43.795  59.691  39.762  1.00  0.00           C  
ATOM   4486  HG2 LYS   287      44.528  60.145  39.096  1.00  0.00           H  
ATOM   4487  HG3 LYS   287      44.374  58.903  40.243  1.00  0.00           H  
ATOM   4488  CD  LYS   287      43.229  60.641  40.847  1.00  0.00           C  
ATOM   4489  HD2 LYS   287      44.036  61.329  41.099  1.00  0.00           H  
ATOM   4490  HD3 LYS   287      43.019  59.984  41.691  1.00  0.00           H  
ATOM   4491  CE  LYS   287      42.042  61.426  40.317  1.00  0.00           C  
ATOM   4492  HE2 LYS   287      41.185  60.798  40.072  1.00  0.00           H  
ATOM   4493  HE3 LYS   287      42.402  61.810  39.363  1.00  0.00           H  
ATOM   4494  NZ  LYS   287      41.534  62.463  41.230  1.00  0.00           N  
ATOM   4495  HZ1 LYS   287      40.864  62.073  41.877  1.00  0.00           H  
ATOM   4496  HZ2 LYS   287      42.219  62.993  41.752  1.00  0.00           H  
ATOM   4497  HZ3 LYS   287      40.994  63.149  40.723  1.00  0.00           H  
ATOM   4498  C   LYS   287      44.517  58.145  37.135  1.00  0.00           C  
ATOM   4499  O   LYS   287      45.680  58.083  37.580  1.00  0.00           O  
ATOM   4500  N   LYS   288      44.293  58.781  35.980  1.00  0.00           N  
ATOM   4501  H   LYS   288      43.353  58.841  35.614  1.00  0.00           H  
ATOM   4502  CA  LYS   288      45.441  59.193  35.092  1.00  0.00           C  
ATOM   4503  HA  LYS   288      45.839  58.239  34.746  1.00  0.00           H  
ATOM   4504  CB  LYS   288      44.912  59.867  33.833  1.00  0.00           C  
ATOM   4505  HB2 LYS   288      44.240  60.645  34.197  1.00  0.00           H  
ATOM   4506  HB3 LYS   288      44.303  59.147  33.286  1.00  0.00           H  
ATOM   4507  CG  LYS   288      45.905  60.508  32.857  1.00  0.00           C  
ATOM   4508  HG2 LYS   288      46.633  59.720  32.669  1.00  0.00           H  
ATOM   4509  HG3 LYS   288      46.396  61.360  33.327  1.00  0.00           H  
ATOM   4510  CD  LYS   288      45.068  60.944  31.596  1.00  0.00           C  
ATOM   4511  HD2 LYS   288      45.679  61.649  31.032  1.00  0.00           H  
ATOM   4512  HD3 LYS   288      44.230  61.549  31.943  1.00  0.00           H  
ATOM   4513  CE  LYS   288      44.613  59.741  30.763  1.00  0.00           C  
ATOM   4514  HE2 LYS   288      43.857  59.136  31.264  1.00  0.00           H  
ATOM   4515  HE3 LYS   288      45.494  59.123  30.586  1.00  0.00           H  
ATOM   4516  NZ  LYS   288      43.938  60.098  29.432  1.00  0.00           N  
ATOM   4517  HZ1 LYS   288      44.587  60.545  28.801  1.00  0.00           H  
ATOM   4518  HZ2 LYS   288      43.613  59.359  28.825  1.00  0.00           H  
ATOM   4519  HZ3 LYS   288      43.132  60.679  29.609  1.00  0.00           H  
ATOM   4520  C   LYS   288      46.515  59.975  35.684  1.00  0.00           C  
ATOM   4521  O   LYS   288      47.624  59.558  35.553  1.00  0.00           O  
ATOM   4522  N   ASP   289      46.243  60.977  36.486  1.00  0.00           N  
ATOM   4523  H   ASP   289      45.271  61.241  36.562  1.00  0.00           H  
ATOM   4524  CA  ASP   289      47.297  61.790  37.192  1.00  0.00           C  
ATOM   4525  HA  ASP   289      47.930  62.118  36.369  1.00  0.00           H  
ATOM   4526  CB  ASP   289      46.739  63.179  37.760  1.00  0.00           C  
ATOM   4527  HB2 ASP   289      47.343  63.623  38.551  1.00  0.00           H  
ATOM   4528  HB3 ASP   289      45.763  62.939  38.181  1.00  0.00           H  
ATOM   4529  CG  ASP   289      46.429  64.157  36.710  1.00  0.00           C  
ATOM   4530  OD1 ASP   289      47.046  64.092  35.647  1.00  0.00           O  
ATOM   4531  OD2 ASP   289      45.402  64.942  36.831  1.00  0.00           O  
ATOM   4532  C   ASP   289      48.162  60.972  38.131  1.00  0.00           C  
ATOM   4533  O   ASP   289      49.322  61.390  38.202  1.00  0.00           O  
ATOM   4534  N   GLN   290      47.760  59.904  38.799  1.00  0.00           N  
ATOM   4535  H   GLN   290      46.809  59.634  38.595  1.00  0.00           H  
ATOM   4536  CA  GLN   290      48.686  59.045  39.522  1.00  0.00           C  
ATOM   4537  HA  GLN   290      49.522  59.657  39.860  1.00  0.00           H  
ATOM   4538  CB  GLN   290      47.948  58.386  40.669  1.00  0.00           C  
ATOM   4539  HB2 GLN   290      47.121  57.841  40.214  1.00  0.00           H  
ATOM   4540  HB3 GLN   290      47.436  59.114  41.299  1.00  0.00           H  
ATOM   4541  CG  GLN   290      48.805  57.494  41.638  1.00  0.00           C  
ATOM   4542  HG2 GLN   290      49.110  56.627  41.052  1.00  0.00           H  
ATOM   4543  HG3 GLN   290      48.138  57.092  42.400  1.00  0.00           H  
ATOM   4544  CD  GLN   290      50.005  58.210  42.240  1.00  0.00           C  
ATOM   4545  OE1 GLN   290      50.014  58.720  43.363  1.00  0.00           O  
ATOM   4546  NE2 GLN   290      51.151  58.051  41.610  1.00  0.00           N  
ATOM   4547 HE21 GLN   290      51.194  57.711  40.659  1.00  0.00           H  
ATOM   4548 HE22 GLN   290      51.916  58.587  41.993  1.00  0.00           H  
ATOM   4549  C   GLN   290      49.282  58.043  38.580  1.00  0.00           C  
ATOM   4550  O   GLN   290      50.417  57.594  38.817  1.00  0.00           O  
ATOM   4551  N   VAL   291      48.601  57.632  37.519  1.00  0.00           N  
ATOM   4552  H   VAL   291      47.656  57.958  37.375  1.00  0.00           H  
ATOM   4553  CA  VAL   291      49.185  56.761  36.507  1.00  0.00           C  
ATOM   4554  HA  VAL   291      49.684  55.950  37.038  1.00  0.00           H  
ATOM   4555  CB  VAL   291      48.035  56.156  35.656  1.00  0.00           C  
ATOM   4556  HB  VAL   291      47.370  56.876  35.180  1.00  0.00           H  
ATOM   4557  CG1 VAL   291      48.613  55.179  34.550  1.00  0.00           C  
ATOM   4558 HG11 VAL   291      47.864  54.601  34.009  1.00  0.00           H  
ATOM   4559 HG12 VAL   291      49.069  55.861  33.832  1.00  0.00           H  
ATOM   4560 HG13 VAL   291      49.391  54.534  34.958  1.00  0.00           H  
ATOM   4561  CG2 VAL   291      47.283  55.167  36.512  1.00  0.00           C  
ATOM   4562 HG21 VAL   291      46.533  54.588  35.972  1.00  0.00           H  
ATOM   4563 HG22 VAL   291      48.008  54.516  37.001  1.00  0.00           H  
ATOM   4564 HG23 VAL   291      46.643  55.768  37.158  1.00  0.00           H  
ATOM   4565  C   VAL   291      50.205  57.409  35.540  1.00  0.00           C  
ATOM   4566  O   VAL   291      51.172  56.807  35.106  1.00  0.00           O  
ATOM   4567  N   LYS   292      50.212  58.755  35.462  1.00  0.00           N  
ATOM   4568  H   LYS   292      49.355  59.247  35.673  1.00  0.00           H  
ATOM   4569  CA  LYS   292      51.299  59.590  34.866  1.00  0.00           C  
ATOM   4570  HA  LYS   292      51.569  59.242  33.870  1.00  0.00           H  
ATOM   4571  CB  LYS   292      50.825  61.085  34.770  1.00  0.00           C  
ATOM   4572  HB2 LYS   292      51.711  61.709  34.886  1.00  0.00           H  
ATOM   4573  HB3 LYS   292      50.189  61.300  35.629  1.00  0.00           H  
ATOM   4574  CG  LYS   292      49.949  61.293  33.486  1.00  0.00           C  
ATOM   4575  HG2 LYS   292      49.148  60.554  33.529  1.00  0.00           H  
ATOM   4576  HG3 LYS   292      50.577  61.117  32.613  1.00  0.00           H  
ATOM   4577  CD  LYS   292      49.161  62.678  33.379  1.00  0.00           C  
ATOM   4578  HD2 LYS   292      48.220  62.542  33.911  1.00  0.00           H  
ATOM   4579  HD3 LYS   292      48.919  62.785  32.321  1.00  0.00           H  
ATOM   4580  CE  LYS   292      49.876  64.006  33.802  1.00  0.00           C  
ATOM   4581  HE2 LYS   292      50.687  64.237  33.111  1.00  0.00           H  
ATOM   4582  HE3 LYS   292      50.364  63.887  34.770  1.00  0.00           H  
ATOM   4583  NZ  LYS   292      49.025  65.218  33.868  1.00  0.00           N  
ATOM   4584  HZ1 LYS   292      48.457  65.131  34.699  1.00  0.00           H  
ATOM   4585  HZ2 LYS   292      49.520  66.099  33.866  1.00  0.00           H  
ATOM   4586  HZ3 LYS   292      48.350  65.290  33.121  1.00  0.00           H  
ATOM   4587  C   LYS   292      52.650  59.417  35.658  1.00  0.00           C  
ATOM   4588  O   LYS   292      53.642  58.964  35.093  1.00  0.00           O  
ATOM   4589  N   GLU   293      52.651  59.627  36.979  1.00  0.00           N  
ATOM   4590  H   GLU   293      51.802  60.013  37.367  1.00  0.00           H  
ATOM   4591  CA  GLU   293      53.870  59.399  37.823  1.00  0.00           C  
ATOM   4592  HA  GLU   293      54.654  60.122  37.599  1.00  0.00           H  
ATOM   4593  CB  GLU   293      53.498  59.624  39.343  1.00  0.00           C  
ATOM   4594  HB2 GLU   293      54.413  59.437  39.906  1.00  0.00           H  
ATOM   4595  HB3 GLU   293      52.785  58.840  39.596  1.00  0.00           H  
ATOM   4596  CG  GLU   293      52.738  60.910  39.617  1.00  0.00           C  
ATOM   4597  HG2 GLU   293      52.324  60.605  40.578  1.00  0.00           H  
ATOM   4598  HG3 GLU   293      51.900  61.006  38.927  1.00  0.00           H  
ATOM   4599  CD  GLU   293      53.801  62.175  39.664  1.00  0.00           C  
ATOM   4600  OE1 GLU   293      55.037  62.096  39.708  1.00  0.00           O  
ATOM   4601  OE2 GLU   293      53.231  63.265  39.473  1.00  0.00           O  
ATOM   4602  C   GLU   293      54.447  57.978  37.644  1.00  0.00           C  
ATOM   4603  O   GLU   293      55.665  57.806  37.810  1.00  0.00           O  
ATOM   4604  N   ILE   294      53.601  56.935  37.388  1.00  0.00           N  
ATOM   4605  H   ILE   294      52.621  57.047  37.170  1.00  0.00           H  
ATOM   4606  CA  ILE   294      54.192  55.609  37.060  1.00  0.00           C  
ATOM   4607  HA  ILE   294      55.077  55.415  37.665  1.00  0.00           H  
ATOM   4608  CB  ILE   294      53.241  54.448  37.436  1.00  0.00           C  
ATOM   4609  HB  ILE   294      52.401  54.621  36.763  1.00  0.00           H  
ATOM   4610  CG2 ILE   294      53.950  53.076  37.327  1.00  0.00           C  
ATOM   4611 HG21 ILE   294      54.414  52.950  36.349  1.00  0.00           H  
ATOM   4612 HG22 ILE   294      54.720  53.112  38.098  1.00  0.00           H  
ATOM   4613 HG23 ILE   294      53.209  52.285  37.442  1.00  0.00           H  
ATOM   4614  CG1 ILE   294      52.574  54.538  38.796  1.00  0.00           C  
ATOM   4615 HG12 ILE   294      52.359  55.573  39.063  1.00  0.00           H  
ATOM   4616 HG13 ILE   294      53.283  54.133  39.518  1.00  0.00           H  
ATOM   4617  CD1 ILE   294      51.254  53.759  38.937  1.00  0.00           C  
ATOM   4618 HD11 ILE   294      50.525  54.334  38.366  1.00  0.00           H  
ATOM   4619 HD12 ILE   294      51.354  52.714  38.642  1.00  0.00           H  
ATOM   4620 HD13 ILE   294      50.913  53.881  39.965  1.00  0.00           H  
ATOM   4621  C   ILE   294      54.727  55.521  35.588  1.00  0.00           C  
ATOM   4622  O   ILE   294      55.910  55.157  35.363  1.00  0.00           O  
ATOM   4623  N   ALA   295      53.903  55.914  34.586  1.00  0.00           N  
ATOM   4624  H   ALA   295      52.986  56.225  34.871  1.00  0.00           H  
ATOM   4625  CA  ALA   295      54.370  56.143  33.195  1.00  0.00           C  
ATOM   4626  HA  ALA   295      54.551  55.210  32.661  1.00  0.00           H  
ATOM   4627  CB  ALA   295      53.245  56.753  32.371  1.00  0.00           C  
ATOM   4628  HB1 ALA   295      52.455  56.002  32.392  1.00  0.00           H  
ATOM   4629  HB2 ALA   295      52.926  57.742  32.698  1.00  0.00           H  
ATOM   4630  HB3 ALA   295      53.550  56.762  31.325  1.00  0.00           H  
ATOM   4631  C   ALA   295      55.664  56.950  33.058  1.00  0.00           C  
ATOM   4632  O   ALA   295      56.368  56.673  32.142  1.00  0.00           O  
ATOM   4633  N   TYR   296      55.929  57.983  33.879  1.00  0.00           N  
ATOM   4634  H   TYR   296      55.110  58.309  34.372  1.00  0.00           H  
ATOM   4635  CA  TYR   296      57.118  58.878  34.062  1.00  0.00           C  
ATOM   4636  HA  TYR   296      57.489  59.282  33.120  1.00  0.00           H  
ATOM   4637  CB  TYR   296      56.802  60.206  34.839  1.00  0.00           C  
ATOM   4638  HB2 TYR   296      57.691  60.836  34.826  1.00  0.00           H  
ATOM   4639  HB3 TYR   296      56.554  59.904  35.857  1.00  0.00           H  
ATOM   4640  CG  TYR   296      55.714  61.110  34.317  1.00  0.00           C  
ATOM   4641  CD1 TYR   296      55.157  62.117  35.092  1.00  0.00           C  
ATOM   4642  HD1 TYR   296      55.337  62.090  36.157  1.00  0.00           H  
ATOM   4643  CE1 TYR   296      54.200  63.015  34.600  1.00  0.00           C  
ATOM   4644  HE1 TYR   296      53.817  63.839  35.183  1.00  0.00           H  
ATOM   4645  CZ  TYR   296      53.827  62.922  33.237  1.00  0.00           C  
ATOM   4646  OH  TYR   296      52.945  63.837  32.665  1.00  0.00           O  
ATOM   4647  HH  TYR   296      52.749  64.558  33.267  1.00  0.00           H  
ATOM   4648  CE2 TYR   296      54.377  61.932  32.410  1.00  0.00           C  
ATOM   4649  HE2 TYR   296      53.958  61.762  31.430  1.00  0.00           H  
ATOM   4650  CD2 TYR   296      55.346  61.071  32.972  1.00  0.00           C  
ATOM   4651  HD2 TYR   296      55.824  60.364  32.310  1.00  0.00           H  
ATOM   4652  C   TYR   296      58.319  58.053  34.679  1.00  0.00           C  
ATOM   4653  O   TYR   296      59.444  58.223  34.261  1.00  0.00           O  
ATOM   4654  N   ALA   297      58.113  57.059  35.627  1.00  0.00           N  
ATOM   4655  H   ALA   297      57.204  57.024  36.065  1.00  0.00           H  
ATOM   4656  CA  ALA   297      59.162  56.197  36.143  1.00  0.00           C  
ATOM   4657  HA  ALA   297      60.019  56.852  36.297  1.00  0.00           H  
ATOM   4658  CB  ALA   297      58.842  55.567  37.487  1.00  0.00           C  
ATOM   4659  HB1 ALA   297      58.832  56.334  38.262  1.00  0.00           H  
ATOM   4660  HB2 ALA   297      57.880  55.061  37.407  1.00  0.00           H  
ATOM   4661  HB3 ALA   297      59.655  54.881  37.723  1.00  0.00           H  
ATOM   4662  C   ALA   297      59.588  55.240  35.072  1.00  0.00           C  
ATOM   4663  O   ALA   297      60.785  54.903  34.905  1.00  0.00           O  
ATOM   4664  N   LEU   298      58.613  54.649  34.320  1.00  0.00           N  
ATOM   4665  H   LEU   298      57.662  54.816  34.618  1.00  0.00           H  
ATOM   4666  CA  LEU   298      58.892  53.730  33.233  1.00  0.00           C  
ATOM   4667  HA  LEU   298      59.539  52.967  33.665  1.00  0.00           H  
ATOM   4668  CB  LEU   298      57.611  53.008  32.723  1.00  0.00           C  
ATOM   4669  HB2 LEU   298      57.979  52.407  31.891  1.00  0.00           H  
ATOM   4670  HB3 LEU   298      56.909  53.750  32.342  1.00  0.00           H  
ATOM   4671  CG  LEU   298      57.007  52.065  33.762  1.00  0.00           C  
ATOM   4672  HG  LEU   298      56.965  52.506  34.758  1.00  0.00           H  
ATOM   4673  CD1 LEU   298      55.600  51.700  33.211  1.00  0.00           C  
ATOM   4674 HD11 LEU   298      54.933  52.556  33.106  1.00  0.00           H  
ATOM   4675 HD12 LEU   298      55.612  51.283  32.204  1.00  0.00           H  
ATOM   4676 HD13 LEU   298      55.060  51.015  33.864  1.00  0.00           H  
ATOM   4677  CD2 LEU   298      57.878  50.821  33.849  1.00  0.00           C  
ATOM   4678 HD21 LEU   298      57.367  50.031  34.400  1.00  0.00           H  
ATOM   4679 HD22 LEU   298      58.257  50.335  32.951  1.00  0.00           H  
ATOM   4680 HD23 LEU   298      58.782  51.018  34.425  1.00  0.00           H  
ATOM   4681  C   LEU   298      59.748  54.418  32.142  1.00  0.00           C  
ATOM   4682  O   LEU   298      60.526  53.768  31.487  1.00  0.00           O  
ATOM   4683  N   GLU   299      59.663  55.777  31.963  1.00  0.00           N  
ATOM   4684  H   GLU   299      58.947  56.238  32.505  1.00  0.00           H  
ATOM   4685  CA  GLU   299      60.578  56.558  31.091  1.00  0.00           C  
ATOM   4686  HA  GLU   299      60.889  56.028  30.191  1.00  0.00           H  
ATOM   4687  CB  GLU   299      59.791  57.730  30.539  1.00  0.00           C  
ATOM   4688  HB2 GLU   299      59.661  58.449  31.348  1.00  0.00           H  
ATOM   4689  HB3 GLU   299      58.795  57.372  30.279  1.00  0.00           H  
ATOM   4690  CG  GLU   299      60.426  58.286  29.294  1.00  0.00           C  
ATOM   4691  HG2 GLU   299      60.661  57.450  28.635  1.00  0.00           H  
ATOM   4692  HG3 GLU   299      61.383  58.771  29.490  1.00  0.00           H  
ATOM   4693  CD  GLU   299      59.498  59.060  28.417  1.00  0.00           C  
ATOM   4694  OE1 GLU   299      59.741  59.207  27.179  1.00  0.00           O  
ATOM   4695  OE2 GLU   299      58.555  59.698  28.917  1.00  0.00           O  
ATOM   4696  C   GLU   299      61.892  56.980  31.689  1.00  0.00           C  
ATOM   4697  O   GLU   299      62.879  56.896  31.023  1.00  0.00           O  
ATOM   4698  N   ASN   300      61.867  57.465  32.981  1.00  0.00           N  
ATOM   4699  H   ASN   300      60.962  57.457  33.430  1.00  0.00           H  
ATOM   4700  CA  ASN   300      63.028  58.100  33.689  1.00  0.00           C  
ATOM   4701  HA  ASN   300      63.404  58.908  33.061  1.00  0.00           H  
ATOM   4702  CB  ASN   300      62.646  58.881  35.000  1.00  0.00           C  
ATOM   4703  HB2 ASN   300      62.163  58.251  35.747  1.00  0.00           H  
ATOM   4704  HB3 ASN   300      61.877  59.623  34.787  1.00  0.00           H  
ATOM   4705  CG  ASN   300      63.853  59.506  35.669  1.00  0.00           C  
ATOM   4706  OD1 ASN   300      64.249  59.166  36.781  1.00  0.00           O  
ATOM   4707  ND2 ASN   300      64.274  60.621  35.175  1.00  0.00           N  
ATOM   4708 HD21 ASN   300      63.743  61.140  34.489  1.00  0.00           H  
ATOM   4709 HD22 ASN   300      64.899  61.142  35.774  1.00  0.00           H  
ATOM   4710  C   ASN   300      64.067  57.091  33.912  1.00  0.00           C  
ATOM   4711  O   ASN   300      65.291  57.365  33.997  1.00  0.00           O  
ATOM   4712  N   SER   301      63.647  55.848  34.163  1.00  0.00           N  
ATOM   4713  H   SER   301      62.656  55.664  34.098  1.00  0.00           H  
ATOM   4714  CA  SER   301      64.540  54.670  34.173  1.00  0.00           C  
ATOM   4715  HA  SER   301      65.431  54.947  34.737  1.00  0.00           H  
ATOM   4716  CB  SER   301      63.832  53.589  35.015  1.00  0.00           C  
ATOM   4717  HB2 SER   301      63.527  54.050  35.954  1.00  0.00           H  
ATOM   4718  HB3 SER   301      64.527  52.779  35.237  1.00  0.00           H  
ATOM   4719  OG  SER   301      62.692  53.123  34.368  1.00  0.00           O  
ATOM   4720  HG  SER   301      61.966  53.669  34.680  1.00  0.00           H  
ATOM   4721  C   SER   301      64.806  53.979  32.812  1.00  0.00           C  
ATOM   4722  O   SER   301      65.686  53.183  32.804  1.00  0.00           O  
ATOM   4723  N   GLY   302      64.144  54.277  31.630  1.00  0.00           N  
ATOM   4724  H   GLY   302      63.630  55.124  31.436  1.00  0.00           H  
ATOM   4725  CA  GLY   302      64.226  53.496  30.431  1.00  0.00           C  
ATOM   4726  HA2 GLY   302      65.231  53.628  30.031  1.00  0.00           H  
ATOM   4727  HA3 GLY   302      63.683  53.997  29.630  1.00  0.00           H  
ATOM   4728  C   GLY   302      63.896  52.012  30.455  1.00  0.00           C  
ATOM   4729  O   GLY   302      64.401  51.254  29.586  1.00  0.00           O  
ATOM   4730  N   CYS   303      63.042  51.530  31.410  1.00  0.00           N  
ATOM   4731  H   CYS   303      62.673  52.229  32.039  1.00  0.00           H  
ATOM   4732  CA  CYS   303      62.593  50.191  31.576  1.00  0.00           C  
ATOM   4733  HA  CYS   303      63.521  49.621  31.615  1.00  0.00           H  
ATOM   4734  CB  CYS   303      62.068  50.081  32.951  1.00  0.00           C  
ATOM   4735  HB2 CYS   303      61.125  50.614  33.070  1.00  0.00           H  
ATOM   4736  HB3 CYS   303      62.740  50.565  33.659  1.00  0.00           H  
ATOM   4737  SG  CYS   303      61.871  48.332  33.471  1.00  0.00           S  
ATOM   4738  HG  CYS   303      60.885  48.151  32.587  1.00  0.00           H  
ATOM   4739  C   CYS   303      61.769  49.563  30.436  1.00  0.00           C  
ATOM   4740  O   CYS   303      60.800  50.151  29.900  1.00  0.00           O  
ATOM   4741  N   GLN   304      61.999  48.202  30.209  1.00  0.00           N  
ATOM   4742  H   GLN   304      62.740  47.766  30.739  1.00  0.00           H  
ATOM   4743  CA  GLN   304      61.092  47.334  29.397  1.00  0.00           C  
ATOM   4744  HA  GLN   304      60.779  47.985  28.580  1.00  0.00           H  
ATOM   4745  CB  GLN   304      61.784  46.044  28.804  1.00  0.00           C  
ATOM   4746  HB2 GLN   304      61.224  45.753  27.915  1.00  0.00           H  
ATOM   4747  HB3 GLN   304      61.777  45.242  29.542  1.00  0.00           H  
ATOM   4748  CG  GLN   304      63.219  46.407  28.237  1.00  0.00           C  
ATOM   4749  HG2 GLN   304      64.002  46.366  28.995  1.00  0.00           H  
ATOM   4750  HG3 GLN   304      63.151  47.452  27.936  1.00  0.00           H  
ATOM   4751  CD  GLN   304      63.581  45.649  27.032  1.00  0.00           C  
ATOM   4752  OE1 GLN   304      63.895  46.179  25.937  1.00  0.00           O  
ATOM   4753  NE2 GLN   304      63.499  44.313  27.060  1.00  0.00           N  
ATOM   4754 HE21 GLN   304      63.459  43.869  26.154  1.00  0.00           H  
ATOM   4755 HE22 GLN   304      63.250  43.818  27.905  1.00  0.00           H  
ATOM   4756  C   GLN   304      59.829  46.961  30.319  1.00  0.00           C  
ATOM   4757  O   GLN   304      59.914  46.715  31.546  1.00  0.00           O  
ATOM   4758  N   PHE   305      58.653  46.877  29.645  1.00  0.00           N  
ATOM   4759  H   PHE   305      58.510  47.268  28.725  1.00  0.00           H  
ATOM   4760  CA  PHE   305      57.421  46.648  30.536  1.00  0.00           C  
ATOM   4761  HA  PHE   305      57.626  46.083  31.446  1.00  0.00           H  
ATOM   4762  CB  PHE   305      56.929  48.007  31.001  1.00  0.00           C  
ATOM   4763  HB2 PHE   305      57.769  48.425  31.556  1.00  0.00           H  
ATOM   4764  HB3 PHE   305      56.150  47.940  31.761  1.00  0.00           H  
ATOM   4765  CG  PHE   305      56.406  49.018  29.957  1.00  0.00           C  
ATOM   4766  CD1 PHE   305      55.063  49.006  29.581  1.00  0.00           C  
ATOM   4767  HD1 PHE   305      54.347  48.310  29.994  1.00  0.00           H  
ATOM   4768  CE1 PHE   305      54.607  49.866  28.549  1.00  0.00           C  
ATOM   4769  HE1 PHE   305      53.561  49.859  28.278  1.00  0.00           H  
ATOM   4770  CZ  PHE   305      55.509  50.780  27.998  1.00  0.00           C  
ATOM   4771  HZ  PHE   305      55.199  51.531  27.286  1.00  0.00           H  
ATOM   4772  CE2 PHE   305      56.868  50.742  28.427  1.00  0.00           C  
ATOM   4773  HE2 PHE   305      57.634  51.392  28.031  1.00  0.00           H  
ATOM   4774  CD2 PHE   305      57.314  49.951  29.492  1.00  0.00           C  
ATOM   4775  HD2 PHE   305      58.304  50.122  29.889  1.00  0.00           H  
ATOM   4776  C   PHE   305      56.274  45.881  29.912  1.00  0.00           C  
ATOM   4777  O   PHE   305      56.143  45.819  28.705  1.00  0.00           O  
ATOM   4778  N   LEU   306      55.424  45.412  30.843  1.00  0.00           N  
ATOM   4779  H   LEU   306      55.778  45.465  31.787  1.00  0.00           H  
ATOM   4780  CA  LEU   306      54.156  44.770  30.625  1.00  0.00           C  
ATOM   4781  HA  LEU   306      53.703  45.088  29.685  1.00  0.00           H  
ATOM   4782  CB  LEU   306      54.313  43.299  30.544  1.00  0.00           C  
ATOM   4783  HB2 LEU   306      54.890  42.961  31.404  1.00  0.00           H  
ATOM   4784  HB3 LEU   306      54.974  43.225  29.679  1.00  0.00           H  
ATOM   4785  CG  LEU   306      53.094  42.433  30.282  1.00  0.00           C  
ATOM   4786  HG  LEU   306      52.391  42.633  31.091  1.00  0.00           H  
ATOM   4787  CD1 LEU   306      52.505  42.624  28.841  1.00  0.00           C  
ATOM   4788 HD11 LEU   306      51.681  43.337  28.826  1.00  0.00           H  
ATOM   4789 HD12 LEU   306      53.229  42.902  28.075  1.00  0.00           H  
ATOM   4790 HD13 LEU   306      51.984  41.707  28.566  1.00  0.00           H  
ATOM   4791  CD2 LEU   306      53.546  40.910  30.419  1.00  0.00           C  
ATOM   4792 HD21 LEU   306      52.557  40.453  30.460  1.00  0.00           H  
ATOM   4793 HD22 LEU   306      54.249  40.600  29.646  1.00  0.00           H  
ATOM   4794 HD23 LEU   306      54.064  40.872  31.377  1.00  0.00           H  
ATOM   4795  C   LEU   306      53.046  45.152  31.699  1.00  0.00           C  
ATOM   4796  O   LEU   306      52.888  44.600  32.769  1.00  0.00           O  
ATOM   4797  N   TRP   307      52.099  46.000  31.305  1.00  0.00           N  
ATOM   4798  H   TRP   307      52.237  46.203  30.325  1.00  0.00           H  
ATOM   4799  CA  TRP   307      51.105  46.610  32.220  1.00  0.00           C  
ATOM   4800  HA  TRP   307      51.397  46.355  33.239  1.00  0.00           H  
ATOM   4801  CB  TRP   307      51.349  48.094  32.124  1.00  0.00           C  
ATOM   4802  HB2 TRP   307      50.834  48.444  31.229  1.00  0.00           H  
ATOM   4803  HB3 TRP   307      52.379  48.309  31.837  1.00  0.00           H  
ATOM   4804  CG  TRP   307      51.070  49.107  33.212  1.00  0.00           C  
ATOM   4805  CD1 TRP   307      50.401  48.932  34.353  1.00  0.00           C  
ATOM   4806  HD1 TRP   307      50.072  47.984  34.753  1.00  0.00           H  
ATOM   4807  NE1 TRP   307      50.296  50.095  35.088  1.00  0.00           N  
ATOM   4808  HE1 TRP   307      49.762  50.249  35.931  1.00  0.00           H  
ATOM   4809  CE2 TRP   307      50.911  51.074  34.396  1.00  0.00           C  
ATOM   4810  CZ2 TRP   307      51.047  52.451  34.682  1.00  0.00           C  
ATOM   4811  HZ2 TRP   307      50.710  52.923  35.593  1.00  0.00           H  
ATOM   4812  CH2 TRP   307      51.762  53.272  33.734  1.00  0.00           C  
ATOM   4813  HH2 TRP   307      51.747  54.347  33.831  1.00  0.00           H  
ATOM   4814  CZ3 TRP   307      52.403  52.739  32.595  1.00  0.00           C  
ATOM   4815  HZ3 TRP   307      52.850  53.368  31.840  1.00  0.00           H  
ATOM   4816  CE3 TRP   307      52.169  51.333  32.322  1.00  0.00           C  
ATOM   4817  HE3 TRP   307      52.518  50.860  31.416  1.00  0.00           H  
ATOM   4818  CD2 TRP   307      51.444  50.515  33.192  1.00  0.00           C  
ATOM   4819  C   TRP   307      49.621  46.238  32.077  1.00  0.00           C  
ATOM   4820  O   TRP   307      48.984  46.627  31.124  1.00  0.00           O  
ATOM   4821  N   SER   308      49.022  45.652  33.102  1.00  0.00           N  
ATOM   4822  H   SER   308      49.703  45.229  33.716  1.00  0.00           H  
ATOM   4823  CA  SER   308      47.620  45.253  33.119  1.00  0.00           C  
ATOM   4824  HA  SER   308      47.207  45.096  32.122  1.00  0.00           H  
ATOM   4825  CB  SER   308      47.409  43.922  33.809  1.00  0.00           C  
ATOM   4826  HB2 SER   308      47.850  44.018  34.801  1.00  0.00           H  
ATOM   4827  HB3 SER   308      47.890  43.076  33.318  1.00  0.00           H  
ATOM   4828  OG  SER   308      46.074  43.507  33.914  1.00  0.00           O  
ATOM   4829  HG  SER   308      45.791  43.276  33.026  1.00  0.00           H  
ATOM   4830  C   SER   308      46.806  46.372  33.740  1.00  0.00           C  
ATOM   4831  O   SER   308      46.611  46.546  34.938  1.00  0.00           O  
ATOM   4832  N   LEU   309      46.285  47.263  32.848  1.00  0.00           N  
ATOM   4833  H   LEU   309      46.464  47.120  31.864  1.00  0.00           H  
ATOM   4834  CA  LEU   309      45.438  48.315  33.199  1.00  0.00           C  
ATOM   4835  HA  LEU   309      45.572  48.540  34.257  1.00  0.00           H  
ATOM   4836  CB  LEU   309      45.929  49.613  32.454  1.00  0.00           C  
ATOM   4837  HB2 LEU   309      45.110  50.325  32.554  1.00  0.00           H  
ATOM   4838  HB3 LEU   309      46.041  49.312  31.412  1.00  0.00           H  
ATOM   4839  CG  LEU   309      47.185  50.294  33.055  1.00  0.00           C  
ATOM   4840  HG  LEU   309      47.832  49.430  33.210  1.00  0.00           H  
ATOM   4841  CD1 LEU   309      47.812  51.309  32.110  1.00  0.00           C  
ATOM   4842 HD11 LEU   309      48.142  50.824  31.192  1.00  0.00           H  
ATOM   4843 HD12 LEU   309      47.013  51.995  31.828  1.00  0.00           H  
ATOM   4844 HD13 LEU   309      48.722  51.820  32.426  1.00  0.00           H  
ATOM   4845  CD2 LEU   309      46.897  51.140  34.298  1.00  0.00           C  
ATOM   4846 HD21 LEU   309      47.794  51.526  34.782  1.00  0.00           H  
ATOM   4847 HD22 LEU   309      46.165  51.943  34.219  1.00  0.00           H  
ATOM   4848 HD23 LEU   309      46.435  50.465  35.018  1.00  0.00           H  
ATOM   4849  C   LEU   309      44.033  47.780  32.827  1.00  0.00           C  
ATOM   4850  O   LEU   309      43.751  47.485  31.689  1.00  0.00           O  
ATOM   4851  N   ARG   310      43.197  47.681  33.917  1.00  0.00           N  
ATOM   4852  H   ARG   310      43.453  47.917  34.865  1.00  0.00           H  
ATOM   4853  CA  ARG   310      41.720  47.446  33.879  1.00  0.00           C  
ATOM   4854  HA  ARG   310      41.321  47.635  32.882  1.00  0.00           H  
ATOM   4855  CB  ARG   310      41.466  45.922  34.313  1.00  0.00           C  
ATOM   4856  HB2 ARG   310      40.395  45.739  34.394  1.00  0.00           H  
ATOM   4857  HB3 ARG   310      41.904  45.682  35.282  1.00  0.00           H  
ATOM   4858  CG  ARG   310      42.147  44.998  33.332  1.00  0.00           C  
ATOM   4859  HG2 ARG   310      43.229  45.047  33.211  1.00  0.00           H  
ATOM   4860  HG3 ARG   310      41.718  45.160  32.343  1.00  0.00           H  
ATOM   4861  CD  ARG   310      41.789  43.640  33.876  1.00  0.00           C  
ATOM   4862  HD2 ARG   310      41.781  43.582  34.964  1.00  0.00           H  
ATOM   4863  HD3 ARG   310      42.567  42.932  33.589  1.00  0.00           H  
ATOM   4864  NE  ARG   310      40.433  43.166  33.311  1.00  0.00           N  
ATOM   4865  HE  ARG   310      40.070  43.498  32.429  1.00  0.00           H  
ATOM   4866  CZ  ARG   310      39.523  42.447  33.898  1.00  0.00           C  
ATOM   4867  NH1 ARG   310      39.694  41.936  35.054  1.00  0.00           N  
ATOM   4868 HH11 ARG   310      40.614  41.967  35.470  1.00  0.00           H  
ATOM   4869 HH12 ARG   310      38.939  41.479  35.545  1.00  0.00           H  
ATOM   4870  NH2 ARG   310      38.419  42.257  33.282  1.00  0.00           N  
ATOM   4871 HH21 ARG   310      37.777  41.545  33.600  1.00  0.00           H  
ATOM   4872 HH22 ARG   310      38.282  42.631  32.354  1.00  0.00           H  
ATOM   4873  C   ARG   310      40.997  48.424  34.784  1.00  0.00           C  
ATOM   4874  O   ARG   310      41.587  49.112  35.630  1.00  0.00           O  
ATOM   4875  N   GLN   311      39.677  48.590  34.569  1.00  0.00           N  
ATOM   4876  H   GLN   311      39.242  48.032  33.848  1.00  0.00           H  
ATOM   4877  CA  GLN   311      38.866  49.475  35.368  1.00  0.00           C  
ATOM   4878  HA  GLN   311      39.412  50.418  35.336  1.00  0.00           H  
ATOM   4879  CB  GLN   311      37.561  49.551  34.548  1.00  0.00           C  
ATOM   4880  HB2 GLN   311      37.045  50.387  35.020  1.00  0.00           H  
ATOM   4881  HB3 GLN   311      36.948  48.654  34.643  1.00  0.00           H  
ATOM   4882  CG  GLN   311      37.592  49.893  33.018  1.00  0.00           C  
ATOM   4883  HG2 GLN   311      37.485  48.956  32.472  1.00  0.00           H  
ATOM   4884  HG3 GLN   311      38.567  50.275  32.716  1.00  0.00           H  
ATOM   4885  CD  GLN   311      36.434  50.806  32.527  1.00  0.00           C  
ATOM   4886  OE1 GLN   311      36.180  51.954  32.887  1.00  0.00           O  
ATOM   4887  NE2 GLN   311      35.649  50.247  31.629  1.00  0.00           N  
ATOM   4888 HE21 GLN   311      34.904  50.801  31.231  1.00  0.00           H  
ATOM   4889 HE22 GLN   311      35.782  49.266  31.426  1.00  0.00           H  
ATOM   4890  C   GLN   311      38.550  49.041  36.765  1.00  0.00           C  
ATOM   4891  O   GLN   311      38.352  47.858  37.055  1.00  0.00           O  
ATOM   4892  N   PRO   312      38.559  49.893  37.829  1.00  0.00           N  
ATOM   4893  CD  PRO   312      38.988  51.237  37.655  1.00  0.00           C  
ATOM   4894  HD2 PRO   312      38.361  51.813  36.973  1.00  0.00           H  
ATOM   4895  HD3 PRO   312      40.065  51.326  37.514  1.00  0.00           H  
ATOM   4896  CG  PRO   312      38.635  51.970  38.996  1.00  0.00           C  
ATOM   4897  HG2 PRO   312      39.401  52.728  39.159  1.00  0.00           H  
ATOM   4898  HG3 PRO   312      37.601  52.313  38.959  1.00  0.00           H  
ATOM   4899  CB  PRO   312      38.594  50.876  40.007  1.00  0.00           C  
ATOM   4900  HB2 PRO   312      39.645  50.766  40.274  1.00  0.00           H  
ATOM   4901  HB3 PRO   312      37.936  51.125  40.839  1.00  0.00           H  
ATOM   4902  CA  PRO   312      38.201  49.615  39.214  1.00  0.00           C  
ATOM   4903  HA  PRO   312      38.778  48.747  39.533  1.00  0.00           H  
ATOM   4904  C   PRO   312      36.675  49.281  39.296  1.00  0.00           C  
ATOM   4905  O   PRO   312      35.913  49.676  38.469  1.00  0.00           O  
ATOM   4906  N   PRO   313      36.316  48.386  40.195  1.00  0.00           N  
ATOM   4907  CD  PRO   313      37.130  47.735  41.236  1.00  0.00           C  
ATOM   4908  HD2 PRO   313      37.236  48.515  41.991  1.00  0.00           H  
ATOM   4909  HD3 PRO   313      38.092  47.374  40.872  1.00  0.00           H  
ATOM   4910  CG  PRO   313      36.380  46.499  41.643  1.00  0.00           C  
ATOM   4911  HG2 PRO   313      36.672  45.716  40.943  1.00  0.00           H  
ATOM   4912  HG3 PRO   313      36.536  46.271  42.697  1.00  0.00           H  
ATOM   4913  CB  PRO   313      34.888  46.917  41.408  1.00  0.00           C  
ATOM   4914  HB2 PRO   313      34.259  46.035  41.286  1.00  0.00           H  
ATOM   4915  HB3 PRO   313      34.613  47.445  42.321  1.00  0.00           H  
ATOM   4916  CA  PRO   313      34.900  47.953  40.203  1.00  0.00           C  
ATOM   4917  HA  PRO   313      34.646  47.292  39.374  1.00  0.00           H  
ATOM   4918  C   PRO   313      33.790  49.030  40.435  1.00  0.00           C  
ATOM   4919  O   PRO   313      34.124  50.090  40.933  1.00  0.00           O  
ATOM   4920  N   GLU   314      32.591  48.848  39.865  1.00  0.00           N  
ATOM   4921  H   GLU   314      32.579  48.017  39.290  1.00  0.00           H  
ATOM   4922  CA  GLU   314      31.371  49.780  39.938  1.00  0.00           C  
ATOM   4923  HA  GLU   314      31.763  50.785  39.780  1.00  0.00           H  
ATOM   4924  CB  GLU   314      30.399  49.322  38.888  1.00  0.00           C  
ATOM   4925  HB2 GLU   314      29.374  49.689  38.942  1.00  0.00           H  
ATOM   4926  HB3 GLU   314      30.407  48.233  38.837  1.00  0.00           H  
ATOM   4927  CG  GLU   314      30.832  49.757  37.449  1.00  0.00           C  
ATOM   4928  HG2 GLU   314      31.818  49.404  37.146  1.00  0.00           H  
ATOM   4929  HG3 GLU   314      30.818  50.836  37.603  1.00  0.00           H  
ATOM   4930  CD  GLU   314      29.852  49.307  36.328  1.00  0.00           C  
ATOM   4931  OE1 GLU   314      29.915  49.990  35.304  1.00  0.00           O  
ATOM   4932  OE2 GLU   314      29.159  48.273  36.436  1.00  0.00           O  
ATOM   4933  C   GLU   314      30.753  49.858  41.355  1.00  0.00           C  
ATOM   4934  O   GLU   314      30.975  48.999  42.196  1.00  0.00           O  
ATOM   4935  N   LYS   315      29.891  50.847  41.609  1.00  0.00           N  
ATOM   4936  H   LYS   315      29.717  51.369  40.762  1.00  0.00           H  
ATOM   4937  CA  LYS   315      29.308  51.242  42.900  1.00  0.00           C
[truncated: 220,817 more chars]
