# Supplementary material for: Functional and structural dissection of glycosyltransferases underlying the glycodiversity of wolfberry-derived bioactive ingredients lycibarbarspermidines
Source: Nat Commun. 2024 May 30;15:4588. doi: 10.1038/s41467-024-49010-9 (PMC11139883; doi:10.1038/s41467-024-49010-9)
Supplement: Supplementary file 4 — Supplementary Data 1 [file 41467_2024_49010_MOESM4_ESM.zip › Supplementary Data/LbUGT3-sub8-final.pdb]

REMARK  99                                                                      
REMARK  99 MOE v2014.09 (Chemical Computing Group Inc.) Mon Apr 22 17:45:12 2024
HELIX    1   1 ILE     14  ARG     30  1               Generated by MOE   17
HELIX    2   2 ASN     47  VAL     56  1               Generated by MOE   10
HELIX    3   3 SER     73  LEU     77  1               Generated by MOE    5
HELIX    4   4 ILE     82  SER     84  5               Generated by MOE    3
HELIX    5   5 PRO     88  HIP     90  5               Generated by MOE    3
HELIX    6   6 LYS     91  ILE    101  1               Generated by MOE   11
HELIX    7   7 THR    120  MET    122  5               Generated by MOE    3
HELIX    8   8 ILE    123  GLU    128  1               Generated by MOE    6
HELIX    9   9 ALA    141  ASP    155  1               Generated by MOE   15
HELIX   10  10 ILE    161  ASN    166  5               Generated by MOE    6
HELIX   11  11 ALA    183  CYS    185  5               Generated by MOE    3
HELIX   12  12 GLU    194  GLY    196  5               Generated by MOE    3
HELIX   13  13 GLY    197  ARG    207  1               Generated by MOE   11
HELIX   14  14 ILE    208  GLU    210  5               Generated by MOE    3
HELIX   15  15 PRO    224  LEU    231  1               Generated by MOE    8
HELIX   16  16 SER    253  LYS    255  5               Generated by MOE    3
HELIX   17  17 GLU    258  TRP    266  1               Generated by MOE    9
HELIX   18  18 LEU    267  ASP    269  5               Generated by MOE    3
HELIX   19  19 LYS    288  ASN    300  1               Generated by MOE   13
HELIX   20  20 PHE    326  GLU    328  5               Generated by MOE    3
HELIX   21  21 PHE    334  THR    338  1               Generated by MOE    5
HELIX   22  22 GLN    350  ILE    353  1               Generated by MOE    4
HELIX   23  23 TRP    368  TYR    376  1               Generated by MOE    9
HELIX   24  24 GLN    390  VAL    398  1               Generated by MOE    9
HELIX   25  25 PRO    415  VAL    417  5               Generated by MOE    3
HELIX   26  26 ALA    426  LEU    436  1               Generated by MOE   11
HELIX   27  27 ILE    443  ALA    457  1               Generated by MOE   15
HELIX   28  28 SER    463  MET    476  1               Generated by MOE   14
SHEET    1       ILE     4  ILE     9                  Generated by MOE
SHEET    2       ILE    36  ILE    40                  Generated by MOE
SHEET    3       LEU    63  GLN    67                  Generated by MOE
SHEET    4       THR   109  LEU   110                  Generated by MOE
SHEET    5       ALA   111  ALA   111                  Generated by MOE
SHEET    6       GLY   112  ASP   116                  Generated by MOE
SHEET    7       THR   133  TYR   137                  Generated by MOE
SHEET    8       GLU   171  LEU   172                  Generated by MOE
SHEET    9       PHE   181  PRO   182                  Generated by MOE
SHEET   10       ILE   214  ILE   216                  Generated by MOE
SHEET   11       VAL   239  PRO   241                  Generated by MOE
SHEET   12       VAL   275  LEU   278                  Generated by MOE
SHEET   13       GLN   304  SER   308                  Generated by MOE
SHEET   14       LYS   343  MET   345                  Generated by MOE
SHEET   15       VAL   359  VAL   359                  Generated by MOE
SHEET   16       GLY   360  GLY   361                  Generated by MOE
SHEET   17       PHE   362  SER   364                  Generated by MOE
SHEET   18       MET   381  THR   383                  Generated by MOE
SHEET   19       ALA   404  GLU   406                  Generated by MOE
ATOM      1  N   THR     1       9.690  10.338  86.924  1.00  0.00           N1+
ATOM      2  CA  THR     1      10.218  11.375  86.066  1.00  0.00           C  
ATOM      3  CB  THR     1      10.736  12.591  86.878  1.00  0.00           C  
ATOM      4  CG2 THR     1      10.985  13.804  85.923  1.00  0.00           C  
ATOM      5  OG1 THR     1       9.838  12.987  87.792  1.00  0.00           O  
ATOM      6  C   THR     1      11.296  10.787  85.113  1.00  0.00           C  
ATOM      7  O   THR     1      12.444  10.661  85.511  1.00  0.00           O  
ATOM      8  H1  THR     1       8.962  10.780  87.467  1.00  0.00           H  
ATOM      9  H2  THR     1      10.429   9.946  87.490  1.00  0.00           H  
ATOM     10  H3  THR     1       9.262   9.541  86.475  1.00  0.00           H  
ATOM     11  HA  THR     1       9.378  11.665  85.436  1.00  0.00           H  
ATOM     12  HB  THR     1      11.672  12.350  87.383  1.00  0.00           H  
ATOM     13 HG21 THR     1      11.456  13.461  85.002  1.00  0.00           H  
ATOM     14 HG22 THR     1      10.010  14.194  85.631  1.00  0.00           H  
ATOM     15 HG23 THR     1      11.541  14.611  86.400  1.00  0.00           H  
ATOM     16  HG1 THR     1      10.221  13.720  88.279  1.00  0.00           H  
ATOM     17  N   LYS     2      11.029  10.603  83.835  1.00  0.00           N  
ATOM     18  CA  LYS     2      12.096  10.446  82.768  1.00  0.00           C  
ATOM     19  CB  LYS     2      11.466  10.445  81.373  1.00  0.00           C  
ATOM     20  CG  LYS     2      11.181   9.022  80.836  1.00  0.00           C  
ATOM     21  CD  LYS     2      10.524   9.054  79.502  1.00  0.00           C  
ATOM     22  CE  LYS     2      10.581   7.632  78.869  1.00  0.00           C  
ATOM     23  NZ  LYS     2       9.800   7.451  77.649  1.00  0.00           N1+
ATOM     24  C   LYS     2      13.220  11.499  82.758  1.00  0.00           C  
ATOM     25  O   LYS     2      12.881  12.615  82.990  1.00  0.00           O  
ATOM     26  H   LYS     2      10.119  10.883  83.498  1.00  0.00           H  
ATOM     27  HA  LYS     2      12.687   9.533  82.854  1.00  0.00           H  
ATOM     28  HB2 LYS     2      12.013  11.078  80.674  1.00  0.00           H  
ATOM     29  HB3 LYS     2      10.515  10.974  81.428  1.00  0.00           H  
ATOM     30  HG2 LYS     2      10.530   8.455  81.502  1.00  0.00           H  
ATOM     31  HG3 LYS     2      12.168   8.566  80.766  1.00  0.00           H  
ATOM     32  HD2 LYS     2      10.818   9.806  78.770  1.00  0.00           H  
ATOM     33  HD3 LYS     2       9.481   9.361  79.567  1.00  0.00           H  
ATOM     34  HE2 LYS     2      10.131   7.001  79.635  1.00  0.00           H  
ATOM     35  HE3 LYS     2      11.643   7.390  78.823  1.00  0.00           H  
ATOM     36  HZ1 LYS     2      10.268   7.752  76.806  1.00  0.00           H  
ATOM     37  HZ2 LYS     2       9.644   6.457  77.562  1.00  0.00           H  
ATOM     38  HZ3 LYS     2       8.880   7.828  77.825  1.00  0.00           H  
ATOM     39  N   ASN     3      14.424  11.039  82.412  1.00  0.00           N  
ATOM     40  CA  ASN     3      15.497  12.028  82.149  1.00  0.00           C  
ATOM     41  CB  ASN     3      16.884  11.357  82.224  1.00  0.00           C  
ATOM     42  CG  ASN     3      17.037  10.762  83.644  1.00  0.00           C  
ATOM     43  OD1 ASN     3      16.718  11.259  84.736  1.00  0.00           O  
ATOM     44  ND2 ASN     3      17.526   9.548  83.652  1.00  0.00           N  
ATOM     45  C   ASN     3      15.223  12.876  80.956  1.00  0.00           C  
ATOM     46  O   ASN     3      14.956  12.328  79.876  1.00  0.00           O  
ATOM     47  H   ASN     3      14.450  10.085  82.079  1.00  0.00           H  
ATOM     48  HA  ASN     3      15.511  12.740  82.974  1.00  0.00           H  
ATOM     49  HB2 ASN     3      17.736  12.020  82.071  1.00  0.00           H  
ATOM     50  HB3 ASN     3      16.931  10.522  81.525  1.00  0.00           H  
ATOM     51 HD21 ASN     3      17.844   9.060  82.827  1.00  0.00           H  
ATOM     52 HD22 ASN     3      17.712   9.259  84.602  1.00  0.00           H  
ATOM     53  N   ILE     4      15.278  14.185  81.075  1.00  0.00           N  
ATOM     54  CA  ILE     4      15.063  15.089  79.920  1.00  0.00           C  
ATOM     55  CB  ILE     4      14.076  16.158  80.444  1.00  0.00           C  
ATOM     56  CG2 ILE     4      14.305  17.580  79.808  1.00  0.00           C  
ATOM     57  CG1 ILE     4      12.662  15.560  80.361  1.00  0.00           C  
ATOM     58  CD1 ILE     4      11.732  16.224  81.403  1.00  0.00           C  
ATOM     59  C   ILE     4      16.391  15.655  79.357  1.00  0.00           C  
ATOM     60  O   ILE     4      17.311  15.967  80.075  1.00  0.00           O  
ATOM     61  H   ILE     4      15.534  14.628  81.946  1.00  0.00           H  
ATOM     62  HA  ILE     4      14.625  14.577  79.064  1.00  0.00           H  
ATOM     63  HB  ILE     4      14.247  16.329  81.507  1.00  0.00           H  
ATOM     64 HG12 ILE     4      12.624  14.481  80.510  1.00  0.00           H  
ATOM     65 HG13 ILE     4      12.308  15.664  79.336  1.00  0.00           H  
ATOM     66 HG21 ILE     4      13.688  18.304  80.340  1.00  0.00           H  
ATOM     67 HG22 ILE     4      15.330  17.921  79.952  1.00  0.00           H  
ATOM     68 HG23 ILE     4      13.940  17.540  78.782  1.00  0.00           H  
ATOM     69 HD11 ILE     4      11.950  17.270  81.621  1.00  0.00           H  
ATOM     70 HD12 ILE     4      10.711  16.275  81.026  1.00  0.00           H  
ATOM     71 HD13 ILE     4      11.897  15.694  82.341  1.00  0.00           H  
ATOM     72  N   GLU     5      16.362  15.913  78.061  1.00  0.00           N  
ATOM     73  CA  GLU     5      17.316  16.741  77.352  1.00  0.00           C  
ATOM     74  CB  GLU     5      18.127  15.817  76.393  1.00  0.00           C  
ATOM     75  CG  GLU     5      19.213  16.724  75.701  1.00  0.00           C  
ATOM     76  CD  GLU     5      20.400  17.069  76.578  1.00  0.00           C  
ATOM     77  OE1 GLU     5      21.044  16.120  77.246  1.00  0.00           O  
ATOM     78  OE2 GLU     5      20.734  18.247  76.719  1.00  0.00           O1-
ATOM     79  C   GLU     5      16.461  17.781  76.572  1.00  0.00           C  
ATOM     80  O   GLU     5      15.582  17.444  75.840  1.00  0.00           O  
ATOM     81  H   GLU     5      15.519  15.679  77.556  1.00  0.00           H  
ATOM     82  HA  GLU     5      17.974  17.288  78.027  1.00  0.00           H  
ATOM     83  HB2 GLU     5      17.480  15.398  75.622  1.00  0.00           H  
ATOM     84  HB3 GLU     5      18.518  15.003  77.002  1.00  0.00           H  
ATOM     85  HG2 GLU     5      18.746  17.602  75.255  1.00  0.00           H  
ATOM     86  HG3 GLU     5      19.596  16.067  74.920  1.00  0.00           H  
ATOM     87  N   LEU     6      16.670  19.064  76.844  1.00  0.00           N  
ATOM     88  CA  LEU     6      16.026  20.206  76.247  1.00  0.00           C  
ATOM     89  CB  LEU     6      15.394  20.997  77.407  1.00  0.00           C  
ATOM     90  CG  LEU     6      14.744  22.299  76.980  1.00  0.00           C  
ATOM     91  CD1 LEU     6      13.641  22.163  75.918  1.00  0.00           C  
ATOM     92  CD2 LEU     6      14.223  22.930  78.179  1.00  0.00           C  
ATOM     93  C   LEU     6      17.008  21.057  75.357  1.00  0.00           C  
ATOM     94  O   LEU     6      17.978  21.641  75.924  1.00  0.00           O  
ATOM     95  H   LEU     6      17.211  19.251  77.677  1.00  0.00           H  
ATOM     96  HA  LEU     6      15.322  19.918  75.466  1.00  0.00           H  
ATOM     97  HB2 LEU     6      16.106  21.126  78.223  1.00  0.00           H  
ATOM     98  HB3 LEU     6      14.699  20.285  77.851  1.00  0.00           H  
ATOM     99  HG  LEU     6      15.520  22.943  76.566  1.00  0.00           H  
ATOM    100 HD11 LEU     6      13.089  21.234  76.063  1.00  0.00           H  
ATOM    101 HD12 LEU     6      13.009  23.047  75.827  1.00  0.00           H  
ATOM    102 HD13 LEU     6      14.201  21.968  75.004  1.00  0.00           H  
ATOM    103 HD21 LEU     6      13.517  22.309  78.730  1.00  0.00           H  
ATOM    104 HD22 LEU     6      15.061  23.023  78.870  1.00  0.00           H  
ATOM    105 HD23 LEU     6      13.762  23.908  78.038  1.00  0.00           H  
ATOM    106  N   ILE     7      16.731  21.143  74.072  1.00  0.00           N  
ATOM    107  CA  ILE     7      17.563  21.900  73.129  1.00  0.00           C  
ATOM    108  CB  ILE     7      17.300  21.363  71.717  1.00  0.00           C  
ATOM    109  CG2 ILE     7      18.184  22.146  70.677  1.00  0.00           C  
ATOM    110  CG1 ILE     7      17.532  19.822  71.607  1.00  0.00           C  
ATOM    111  CD1 ILE     7      18.766  19.193  72.227  1.00  0.00           C  
ATOM    112  C   ILE     7      17.179  23.439  73.198  1.00  0.00           C  
ATOM    113  O   ILE     7      16.013  23.797  73.386  1.00  0.00           O  
ATOM    114  H   ILE     7      15.865  20.793  73.688  1.00  0.00           H  
ATOM    115  HA  ILE     7      18.611  21.754  73.390  1.00  0.00           H  
ATOM    116  HB  ILE     7      16.249  21.568  71.514  1.00  0.00           H  
ATOM    117 HG12 ILE     7      17.485  19.505  70.565  1.00  0.00           H  
ATOM    118 HG13 ILE     7      16.658  19.372  72.077  1.00  0.00           H  
ATOM    119 HG21 ILE     7      18.015  21.672  69.710  1.00  0.00           H  
ATOM    120 HG22 ILE     7      17.816  23.171  70.631  1.00  0.00           H  
ATOM    121 HG23 ILE     7      19.219  22.221  71.012  1.00  0.00           H  
ATOM    122 HD11 ILE     7      18.534  18.130  72.155  1.00  0.00           H  
ATOM    123 HD12 ILE     7      19.687  19.525  71.747  1.00  0.00           H  
ATOM    124 HD13 ILE     7      18.791  19.439  73.288  1.00  0.00           H  
ATOM    125  N   PHE     8      18.159  24.314  73.081  1.00  0.00           N  
ATOM    126  CA  PHE     8      18.098  25.784  73.192  1.00  0.00           C  
ATOM    127  CB  PHE     8      18.815  26.249  74.441  1.00  0.00           C  
ATOM    128  CG  PHE     8      17.829  26.454  75.624  1.00  0.00           C  
ATOM    129  CD1 PHE     8      17.429  27.779  75.884  1.00  0.00           C  
ATOM    130  CE1 PHE     8      16.534  27.999  76.886  1.00  0.00           C  
ATOM    131  CZ  PHE     8      16.045  26.935  77.747  1.00  0.00           C  
ATOM    132  CE2 PHE     8      16.519  25.618  77.490  1.00  0.00           C  
ATOM    133  CD2 PHE     8      17.372  25.383  76.420  1.00  0.00           C  
ATOM    134  C   PHE     8      18.803  26.356  71.923  1.00  0.00           C  
ATOM    135  O   PHE     8      19.992  25.890  71.796  1.00  0.00           O  
ATOM    136  H   PHE     8      19.124  24.042  72.959  1.00  0.00           H  
ATOM    137  HA  PHE     8      17.056  26.102  73.233  1.00  0.00           H  
ATOM    138  HB2 PHE     8      19.339  27.200  74.354  1.00  0.00           H  
ATOM    139  HB3 PHE     8      19.597  25.570  74.782  1.00  0.00           H  
ATOM    140  HD1 PHE     8      17.775  28.617  75.297  1.00  0.00           H  
ATOM    141  HD2 PHE     8      17.664  24.393  76.104  1.00  0.00           H  
ATOM    142  HE1 PHE     8      16.219  29.012  77.091  1.00  0.00           H  
ATOM    143  HE2 PHE     8      16.145  24.739  77.994  1.00  0.00           H  
ATOM    144  HZ  PHE     8      15.405  27.166  78.586  1.00  0.00           H  
ATOM    145  N   ILE     9      18.101  27.187  71.176  1.00  0.00           N  
ATOM    146  CA  ILE     9      18.667  27.827  69.960  1.00  0.00           C  
ATOM    147  CB  ILE     9      17.999  27.448  68.621  1.00  0.00           C  
ATOM    148  CG2 ILE     9      18.816  28.032  67.393  1.00  0.00           C  
ATOM    149  CG1 ILE     9      17.718  25.939  68.403  1.00  0.00           C  
ATOM    150  CD1 ILE     9      18.903  25.050  68.672  1.00  0.00           C  
ATOM    151  C   ILE     9      18.556  29.388  70.124  1.00  0.00           C  
ATOM    152  O   ILE     9      17.629  30.017  69.528  1.00  0.00           O  
ATOM    153  H   ILE     9      17.110  27.228  71.364  1.00  0.00           H  
ATOM    154  HA  ILE     9      19.713  27.533  69.875  1.00  0.00           H  
ATOM    155  HB  ILE     9      17.047  27.976  68.568  1.00  0.00           H  
ATOM    156 HG12 ILE     9      17.305  25.716  67.419  1.00  0.00           H  
ATOM    157 HG13 ILE     9      16.860  25.757  69.050  1.00  0.00           H  
ATOM    158 HG21 ILE     9      19.844  27.671  67.403  1.00  0.00           H  
ATOM    159 HG22 ILE     9      18.257  27.762  66.497  1.00  0.00           H  
ATOM    160 HG23 ILE     9      18.879  29.117  67.483  1.00  0.00           H  
ATOM    161 HD11 ILE     9      19.067  24.899  69.739  1.00  0.00           H  
ATOM    162 HD12 ILE     9      18.726  24.102  68.165  1.00  0.00           H  
ATOM    163 HD13 ILE     9      19.740  25.478  68.120  1.00  0.00           H  
ATOM    164  N   PRO    10      19.524  30.074  70.852  1.00  0.00           N  
ATOM    165  CD  PRO    10      20.550  29.487  71.773  1.00  0.00           C  
ATOM    166  CG  PRO    10      21.373  30.704  72.295  1.00  0.00           C  
ATOM    167  CB  PRO    10      20.315  31.820  72.175  1.00  0.00           C  
ATOM    168  CA  PRO    10      19.568  31.511  70.888  1.00  0.00           C  
ATOM    169  C   PRO    10      20.247  32.191  69.682  1.00  0.00           C  
ATOM    170  O   PRO    10      20.851  31.527  68.834  1.00  0.00           O  
ATOM    171  HA  PRO    10      18.550  31.902  70.896  1.00  0.00           H  
ATOM    172  HB2 PRO    10      19.620  31.753  73.012  1.00  0.00           H  
ATOM    173  HB3 PRO    10      20.843  32.773  72.200  1.00  0.00           H  
ATOM    174  HG2 PRO    10      21.643  30.544  73.339  1.00  0.00           H  
ATOM    175  HG3 PRO    10      22.230  30.880  71.645  1.00  0.00           H  
ATOM    176  HD2 PRO    10      21.268  28.829  71.284  1.00  0.00           H  
ATOM    177  HD3 PRO    10      20.150  28.980  72.651  1.00  0.00           H  
ATOM    178  N   CYS    11      20.256  33.536  69.604  1.00  0.00           N  
ATOM    179  CA  CYS    11      21.203  34.261  68.737  1.00  0.00           C  
ATOM    180  CB  CYS    11      20.511  35.592  68.526  1.00  0.00           C  
ATOM    181  SG  CYS    11      21.618  36.819  67.679  1.00  0.00           S  
ATOM    182  C   CYS    11      22.556  34.382  69.391  1.00  0.00           C  
ATOM    183  O   CYS    11      22.661  34.467  70.575  1.00  0.00           O  
ATOM    184  H   CYS    11      19.522  33.979  70.138  1.00  0.00           H  
ATOM    185  HA  CYS    11      21.313  33.837  67.739  1.00  0.00           H  
ATOM    186  HB2 CYS    11      20.433  35.957  69.550  1.00  0.00           H  
ATOM    187  HB3 CYS    11      19.538  35.524  68.039  1.00  0.00           H  
ATOM    188  HG  CYS    11      20.698  37.759  67.445  1.00  0.00           H  
ATOM    189  N   PRO    12      23.624  34.432  68.485  1.00  0.00           N  
ATOM    190  CD  PRO    12      23.671  34.321  66.995  1.00  0.00           C  
ATOM    191  CG  PRO    12      25.190  34.369  66.647  1.00  0.00           C  
ATOM    192  CB  PRO    12      25.806  33.841  67.895  1.00  0.00           C  
ATOM    193  CA  PRO    12      24.962  34.518  68.955  1.00  0.00           C  
ATOM    194  C   PRO    12      25.469  35.943  69.359  1.00  0.00           C  
ATOM    195  O   PRO    12      26.572  36.340  69.050  1.00  0.00           O  
ATOM    196  HA  PRO    12      25.036  33.958  69.887  1.00  0.00           H  
ATOM    197  HB2 PRO    12      25.598  32.771  67.917  1.00  0.00           H  
ATOM    198  HB3 PRO    12      26.879  34.014  67.820  1.00  0.00           H  
ATOM    199  HG2 PRO    12      25.485  33.708  65.832  1.00  0.00           H  
ATOM    200  HG3 PRO    12      25.418  35.381  66.313  1.00  0.00           H  
ATOM    201  HD2 PRO    12      23.101  35.144  66.564  1.00  0.00           H  
ATOM    202  HD3 PRO    12      23.385  33.373  66.540  1.00  0.00           H  
ATOM    203  N   GLY    13      24.581  36.731  69.977  1.00  0.00           N  
ATOM    204  CA  GLY    13      24.897  38.000  70.629  1.00  0.00           C  
ATOM    205  C   GLY    13      24.789  37.905  72.172  1.00  0.00           C  
ATOM    206  O   GLY    13      23.970  37.137  72.669  1.00  0.00           O  
ATOM    207  H   GLY    13      23.674  36.288  69.937  1.00  0.00           H  
ATOM    208  HA2 GLY    13      24.114  38.717  70.381  1.00  0.00           H  
ATOM    209  HA3 GLY    13      25.894  38.309  70.314  1.00  0.00           H  
ATOM    210  N   ILE    14      25.610  38.652  72.851  1.00  0.00           N  
ATOM    211  CA  ILE    14      25.856  38.472  74.307  1.00  0.00           C  
ATOM    212  CB  ILE    14      26.861  39.477  74.806  1.00  0.00           C  
ATOM    213  CG2 ILE    14      27.129  39.394  76.426  1.00  0.00           C  
ATOM    214  CG1 ILE    14      28.204  39.430  74.046  1.00  0.00           C  
ATOM    215  CD1 ILE    14      29.032  38.146  74.232  1.00  0.00           C  
ATOM    216  C   ILE    14      24.502  38.570  75.055  1.00  0.00           C  
ATOM    217  O   ILE    14      24.221  37.688  75.811  1.00  0.00           O  
ATOM    218  H   ILE    14      26.130  39.400  72.414  1.00  0.00           H  
ATOM    219  HA  ILE    14      26.198  37.461  74.530  1.00  0.00           H  
ATOM    220  HB  ILE    14      26.417  40.454  74.614  1.00  0.00           H  
ATOM    221 HG12 ILE    14      28.902  40.225  74.309  1.00  0.00           H  
ATOM    222 HG13 ILE    14      28.102  39.521  72.965  1.00  0.00           H  
ATOM    223 HG21 ILE    14      26.234  39.517  77.035  1.00  0.00           H  
ATOM    224 HG22 ILE    14      27.543  38.412  76.655  1.00  0.00           H  
ATOM    225 HG23 ILE    14      27.795  40.203  76.726  1.00  0.00           H  
ATOM    226 HD11 ILE    14      29.689  38.030  73.370  1.00  0.00           H  
ATOM    227 HD12 ILE    14      29.521  37.978  75.192  1.00  0.00           H  
ATOM    228 HD13 ILE    14      28.342  37.303  74.181  1.00  0.00           H  
ATOM    229  N   GLY    15      23.650  39.600  74.906  1.00  0.00           N  
ATOM    230  CA  GLY    15      22.420  39.662  75.669  1.00  0.00           C  
ATOM    231  C   GLY    15      21.490  38.436  75.498  1.00  0.00           C  
ATOM    232  O   GLY    15      20.683  38.133  76.337  1.00  0.00           O  
ATOM    233  H   GLY    15      23.865  40.316  74.227  1.00  0.00           H  
ATOM    234  HA2 GLY    15      21.765  40.506  75.453  1.00  0.00           H  
ATOM    235  HA3 GLY    15      22.676  39.556  76.724  1.00  0.00           H  
ATOM    236  N   HID    16      21.455  37.790  74.338  1.00  0.00           N  
ATOM    237  CA  HID    16      20.634  36.606  74.107  1.00  0.00           C  
ATOM    238  CB  HID    16      20.607  36.409  72.519  1.00  0.00           C  
ATOM    239  CG  HID    16      19.770  37.422  71.804  1.00  0.00           C  
ATOM    240  ND1 HID    16      18.654  37.185  71.143  1.00  0.00           N  
ATOM    241  CE1 HID    16      18.398  38.299  70.430  1.00  0.00           C  
ATOM    242  NE2 HID    16      19.258  39.327  70.610  1.00  0.00           N  
ATOM    243  CD2 HID    16      20.190  38.727  71.515  1.00  0.00           C  
ATOM    244  C   HID    16      21.178  35.341  74.838  1.00  0.00           C  
ATOM    245  O   HID    16      20.380  34.538  75.472  1.00  0.00           O  
ATOM    246  H   HID    16      22.120  38.103  73.645  1.00  0.00           H  
ATOM    247  HA  HID    16      19.626  36.760  74.492  1.00  0.00           H  
ATOM    248  HB2 HID    16      21.588  36.472  72.048  1.00  0.00           H  
ATOM    249  HB3 HID    16      20.186  35.424  72.317  1.00  0.00           H  
ATOM    250  HD1 HID    16      18.218  36.309  70.894  1.00  0.00           H  
ATOM    251  HD2 HID    16      21.096  39.203  71.859  1.00  0.00           H  
ATOM    252  HE1 HID    16      17.492  38.417  69.855  1.00  0.00           H  
ATOM    253  N   LEU    17      22.489  35.107  74.763  1.00  0.00           N  
ATOM    254  CA  LEU    17      23.110  33.973  75.460  1.00  0.00           C  
ATOM    255  CB  LEU    17      24.533  33.748  74.904  1.00  0.00           C  
ATOM    256  CG  LEU    17      25.281  32.512  75.390  1.00  0.00           C  
ATOM    257  CD1 LEU    17      24.611  31.214  74.989  1.00  0.00           C  
ATOM    258  CD2 LEU    17      26.699  32.411  74.833  1.00  0.00           C  
ATOM    259  C   LEU    17      23.195  34.073  76.970  1.00  0.00           C  
ATOM    260  O   LEU    17      23.065  33.062  77.647  1.00  0.00           O  
ATOM    261  H   LEU    17      23.123  35.695  74.242  1.00  0.00           H  
ATOM    262  HA  LEU    17      22.587  33.052  75.201  1.00  0.00           H  
ATOM    263  HB2 LEU    17      25.110  34.639  75.151  1.00  0.00           H  
ATOM    264  HB3 LEU    17      24.479  33.689  73.816  1.00  0.00           H  
ATOM    265  HG  LEU    17      25.478  32.615  76.458  1.00  0.00           H  
ATOM    266 HD11 LEU    17      23.701  31.080  75.574  1.00  0.00           H  
ATOM    267 HD12 LEU    17      24.358  31.310  73.933  1.00  0.00           H  
ATOM    268 HD13 LEU    17      25.273  30.361  75.139  1.00  0.00           H  
ATOM    269 HD21 LEU    17      27.400  31.672  75.221  1.00  0.00           H  
ATOM    270 HD22 LEU    17      26.616  32.097  73.793  1.00  0.00           H  
ATOM    271 HD23 LEU    17      27.137  33.403  74.940  1.00  0.00           H  
ATOM    272  N   VAL    18      23.447  35.263  77.545  1.00  0.00           N  
ATOM    273  CA  VAL    18      23.570  35.469  79.062  1.00  0.00           C  
ATOM    274  CB  VAL    18      24.178  36.863  79.434  1.00  0.00           C  
ATOM    275  CG1 VAL    18      24.075  37.258  80.962  1.00  0.00           C  
ATOM    276  CG2 VAL    18      25.655  37.048  78.968  1.00  0.00           C  
ATOM    277  C   VAL    18      22.226  35.249  79.667  1.00  0.00           C  
ATOM    278  O   VAL    18      22.104  34.405  80.565  1.00  0.00           O  
ATOM    279  H   VAL    18      23.670  35.997  76.889  1.00  0.00           H  
ATOM    280  HA  VAL    18      24.129  34.642  79.499  1.00  0.00           H  
ATOM    281  HB  VAL    18      23.651  37.626  78.861  1.00  0.00           H  
ATOM    282 HG11 VAL    18      24.730  36.542  81.460  1.00  0.00           H  
ATOM    283 HG12 VAL    18      24.414  38.284  81.107  1.00  0.00           H  
ATOM    284 HG13 VAL    18      23.029  37.155  81.249  1.00  0.00           H  
ATOM    285 HG21 VAL    18      26.007  38.057  79.182  1.00  0.00           H  
ATOM    286 HG22 VAL    18      26.359  36.327  79.385  1.00  0.00           H  
ATOM    287 HG23 VAL    18      25.725  36.976  77.883  1.00  0.00           H  
ATOM    288  N   SER    19      21.197  35.816  79.082  1.00  0.00           N  
ATOM    289  CA  SER    19      19.780  35.480  79.382  1.00  0.00           C  
ATOM    290  CB  SER    19      18.835  36.307  78.436  1.00  0.00           C  
ATOM    291  OG  SER    19      17.466  36.425  78.817  1.00  0.00           O  
ATOM    292  C   SER    19      19.495  33.969  79.297  1.00  0.00           C  
ATOM    293  O   SER    19      18.884  33.434  80.208  1.00  0.00           O  
ATOM    294  H   SER    19      21.326  36.423  78.285  1.00  0.00           H  
ATOM    295  HA  SER    19      19.668  35.868  80.395  1.00  0.00           H  
ATOM    296  HB2 SER    19      18.900  35.970  77.401  1.00  0.00           H  
ATOM    297  HB3 SER    19      19.216  37.323  78.337  1.00  0.00           H  
ATOM    298  HG  SER    19      17.488  37.058  79.539  1.00  0.00           H  
ATOM    299  N   THR    20      19.934  33.273  78.231  1.00  0.00           N  
ATOM    300  CA  THR    20      19.709  31.833  78.036  1.00  0.00           C  
ATOM    301  CB  THR    20      20.157  31.438  76.569  1.00  0.00           C  
ATOM    302  CG2 THR    20      20.291  29.923  76.241  1.00  0.00           C  
ATOM    303  OG1 THR    20      19.254  32.089  75.757  1.00  0.00           O  
ATOM    304  C   THR    20      20.395  31.033  79.148  1.00  0.00           C  
ATOM    305  O   THR    20      19.887  30.154  79.824  1.00  0.00           O  
ATOM    306  H   THR    20      20.309  33.859  77.499  1.00  0.00           H  
ATOM    307  HA  THR    20      18.646  31.648  78.188  1.00  0.00           H  
ATOM    308  HB  THR    20      21.131  31.880  76.358  1.00  0.00           H  
ATOM    309 HG21 THR    20      19.477  29.311  76.629  1.00  0.00           H  
ATOM    310 HG22 THR    20      20.238  29.908  75.152  1.00  0.00           H  
ATOM    311 HG23 THR    20      21.210  29.503  76.650  1.00  0.00           H  
ATOM    312  HG1 THR    20      19.461  33.022  75.843  1.00  0.00           H  
ATOM    313  N   VAL    21      21.614  31.468  79.511  1.00  0.00           N  
ATOM    314  CA  VAL    21      22.517  30.606  80.324  1.00  0.00           C  
ATOM    315  CB  VAL    21      24.025  30.920  79.978  1.00  0.00           C  
ATOM    316  CG1 VAL    21      25.058  30.408  81.069  1.00  0.00           C  
ATOM    317  CG2 VAL    21      24.554  30.338  78.671  1.00  0.00           C  
ATOM    318  C   VAL    21      22.174  30.785  81.813  1.00  0.00           C  
ATOM    319  O   VAL    21      22.234  29.812  82.590  1.00  0.00           O  
ATOM    320  H   VAL    21      22.089  32.206  79.011  1.00  0.00           H  
ATOM    321  HA  VAL    21      22.339  29.556  80.092  1.00  0.00           H  
ATOM    322  HB  VAL    21      24.258  31.984  79.987  1.00  0.00           H  
ATOM    323 HG11 VAL    21      24.847  30.735  82.087  1.00  0.00           H  
ATOM    324 HG12 VAL    21      25.010  29.320  81.097  1.00  0.00           H  
ATOM    325 HG13 VAL    21      26.066  30.737  80.817  1.00  0.00           H  
ATOM    326 HG21 VAL    21      25.398  30.974  78.404  1.00  0.00           H  
ATOM    327 HG22 VAL    21      24.863  29.293  78.634  1.00  0.00           H  
ATOM    328 HG23 VAL    21      23.758  30.576  77.965  1.00  0.00           H  
ATOM    329  N   GLU    22      21.460  31.873  82.224  1.00  0.00           N  
ATOM    330  CA  GLU    22      20.794  32.067  83.517  1.00  0.00           C  
ATOM    331  CB  GLU    22      20.699  33.619  83.756  1.00  0.00           C  
ATOM    332  CG  GLU    22      22.059  34.205  84.243  1.00  0.00           C  
ATOM    333  CD  GLU    22      22.749  33.324  85.288  1.00  0.00           C  
ATOM    334  OE1 GLU    22      23.971  33.074  85.130  1.00  0.00           O  
ATOM    335  OE2 GLU    22      22.094  32.813  86.224  1.00  0.00           O1-
ATOM    336  C   GLU    22      19.435  31.386  83.559  1.00  0.00           C  
ATOM    337  O   GLU    22      19.044  30.836  84.582  1.00  0.00           O  
ATOM    338  H   GLU    22      21.273  32.582  81.530  1.00  0.00           H  
ATOM    339  HA  GLU    22      21.409  31.552  84.255  1.00  0.00           H  
ATOM    340  HB2 GLU    22      19.818  33.710  84.392  1.00  0.00           H  
ATOM    341  HB3 GLU    22      20.321  34.105  82.856  1.00  0.00           H  
ATOM    342  HG2 GLU    22      21.879  35.210  84.626  1.00  0.00           H  
ATOM    343  HG3 GLU    22      22.738  34.432  83.421  1.00  0.00           H  
ATOM    344  N   MET    23      18.640  31.437  82.474  1.00  0.00           N  
ATOM    345  CA  MET    23      17.378  30.669  82.370  1.00  0.00           C  
ATOM    346  CB  MET    23      16.667  30.949  80.976  1.00  0.00           C  
ATOM    347  CG  MET    23      15.200  30.465  80.790  1.00  0.00           C  
ATOM    348  SD  MET    23      13.926  31.477  81.717  1.00  0.00           S  
ATOM    349  CE  MET    23      13.723  30.630  83.296  1.00  0.00           C  
ATOM    350  C   MET    23      17.654  29.123  82.463  1.00  0.00           C  
ATOM    351  O   MET    23      16.778  28.410  82.967  1.00  0.00           O  
ATOM    352  H   MET    23      19.007  32.030  81.743  1.00  0.00           H  
ATOM    353  HA  MET    23      16.697  31.026  83.142  1.00  0.00           H  
ATOM    354  HB2 MET    23      17.242  30.406  80.226  1.00  0.00           H  
ATOM    355  HB3 MET    23      16.667  31.997  80.676  1.00  0.00           H  
ATOM    356  HG2 MET    23      15.112  29.422  81.093  1.00  0.00           H  
ATOM    357  HG3 MET    23      14.922  30.473  79.736  1.00  0.00           H  
ATOM    358  HE1 MET    23      14.388  31.015  84.069  1.00  0.00           H  
ATOM    359  HE2 MET    23      12.698  30.720  83.656  1.00  0.00           H  
ATOM    360  HE3 MET    23      13.842  29.554  83.166  1.00  0.00           H  
ATOM    361  N   ALA    24      18.800  28.682  81.945  1.00  0.00           N  
ATOM    362  CA  ALA    24      19.187  27.287  81.878  1.00  0.00           C  
ATOM    363  CB  ALA    24      19.974  27.172  80.571  1.00  0.00           C  
ATOM    364  C   ALA    24      19.787  26.754  83.137  1.00  0.00           C  
ATOM    365  O   ALA    24      19.332  25.704  83.612  1.00  0.00           O  
ATOM    366  H   ALA    24      19.377  29.289  81.381  1.00  0.00           H  
ATOM    367  HA  ALA    24      18.219  26.798  81.771  1.00  0.00           H  
ATOM    368  HB1 ALA    24      19.370  27.525  79.736  1.00  0.00           H  
ATOM    369  HB2 ALA    24      20.882  27.775  80.594  1.00  0.00           H  
ATOM    370  HB3 ALA    24      20.275  26.158  80.310  1.00  0.00           H  
ATOM    371  N   LYS    25      20.621  27.615  83.765  1.00  0.00           N  
ATOM    372  CA  LYS    25      21.254  27.413  85.026  1.00  0.00           C  
ATOM    373  CB  LYS    25      21.992  28.681  85.554  1.00  0.00           C  
ATOM    374  CG  LYS    25      22.592  28.542  86.913  1.00  0.00           C  
ATOM    375  CD  LYS    25      23.342  29.832  87.327  1.00  0.00           C  
ATOM    376  CE  LYS    25      24.254  29.480  88.521  1.00  0.00           C  
ATOM    377  NZ  LYS    25      24.709  30.764  89.137  1.00  0.00           N1+
ATOM    378  C   LYS    25      20.124  27.218  86.041  1.00  0.00           C  
ATOM    379  O   LYS    25      20.235  26.360  86.955  1.00  0.00           O  
ATOM    380  H   LYS    25      20.796  28.502  83.314  1.00  0.00           H  
ATOM    381  HA  LYS    25      21.917  26.549  84.973  1.00  0.00           H  
ATOM    382  HB2 LYS    25      21.346  29.552  85.663  1.00  0.00           H  
ATOM    383  HB3 LYS    25      22.738  28.983  84.819  1.00  0.00           H  
ATOM    384  HG2 LYS    25      23.231  27.663  86.822  1.00  0.00           H  
ATOM    385  HG3 LYS    25      21.789  28.396  87.635  1.00  0.00           H  
ATOM    386  HD2 LYS    25      22.577  30.568  87.573  1.00  0.00           H  
ATOM    387  HD3 LYS    25      23.924  30.234  86.498  1.00  0.00           H  
ATOM    388  HE2 LYS    25      25.082  28.867  88.167  1.00  0.00           H  
ATOM    389  HE3 LYS    25      23.714  28.831  89.210  1.00  0.00           H  
ATOM    390  HZ1 LYS    25      23.930  31.362  89.373  1.00  0.00           H  
ATOM    391  HZ2 LYS    25      25.247  30.591  89.974  1.00  0.00           H  
ATOM    392  HZ3 LYS    25      25.285  31.341  88.541  1.00  0.00           H  
ATOM    393  N   LEU    26      19.111  28.153  86.009  1.00  0.00           N  
ATOM    394  CA  LEU    26      17.952  28.055  86.881  1.00  0.00           C  
ATOM    395  CB  LEU    26      17.113  29.392  86.886  1.00  0.00           C  
ATOM    396  CG  LEU    26      15.910  29.367  87.789  1.00  0.00           C  
ATOM    397  CD1 LEU    26      15.604  30.743  88.417  1.00  0.00           C  
ATOM    398  CD2 LEU    26      14.683  29.055  86.949  1.00  0.00           C  
ATOM    399  C   LEU    26      17.060  26.882  86.544  1.00  0.00           C  
ATOM    400  O   LEU    26      16.597  26.316  87.494  1.00  0.00           O  
ATOM    401  H   LEU    26      19.295  29.030  85.543  1.00  0.00           H  
ATOM    402  HA  LEU    26      18.264  27.901  87.914  1.00  0.00           H  
ATOM    403  HB2 LEU    26      16.725  29.606  85.890  1.00  0.00           H  
ATOM    404  HB3 LEU    26      17.848  30.103  87.262  1.00  0.00           H  
ATOM    405  HG  LEU    26      16.000  28.531  88.483  1.00  0.00           H  
ATOM    406 HD11 LEU    26      14.593  30.764  88.824  1.00  0.00           H  
ATOM    407 HD12 LEU    26      16.254  30.828  89.288  1.00  0.00           H  
ATOM    408 HD13 LEU    26      15.858  31.520  87.695  1.00  0.00           H  
ATOM    409 HD21 LEU    26      14.786  28.165  86.327  1.00  0.00           H  
ATOM    410 HD22 LEU    26      13.846  28.870  87.622  1.00  0.00           H  
ATOM    411 HD23 LEU    26      14.329  29.935  86.412  1.00  0.00           H  
ATOM    412  N   LEU    27      16.768  26.475  85.325  1.00  0.00           N  
ATOM    413  CA  LEU    27      16.005  25.182  84.947  1.00  0.00           C  
ATOM    414  CB  LEU    27      15.865  25.029  83.415  1.00  0.00           C  
ATOM    415  CG  LEU    27      14.487  25.599  82.908  1.00  0.00           C  
ATOM    416  CD1 LEU    27      14.632  25.897  81.374  1.00  0.00           C  
ATOM    417  CD2 LEU    27      13.363  24.602  83.117  1.00  0.00           C  
ATOM    418  C   LEU    27      16.627  23.952  85.500  1.00  0.00           C  
ATOM    419  O   LEU    27      15.871  23.122  86.017  1.00  0.00           O  
ATOM    420  H   LEU    27      17.257  27.056  84.659  1.00  0.00           H  
ATOM    421  HA  LEU    27      14.958  25.227  85.247  1.00  0.00           H  
ATOM    422  HB2 LEU    27      15.989  23.993  83.099  1.00  0.00           H  
ATOM    423  HB3 LEU    27      16.695  25.561  82.950  1.00  0.00           H  
ATOM    424  HG  LEU    27      14.269  26.595  83.294  1.00  0.00           H  
ATOM    425 HD11 LEU    27      13.630  26.111  81.000  1.00  0.00           H  
ATOM    426 HD12 LEU    27      15.371  26.685  81.229  1.00  0.00           H  
ATOM    427 HD13 LEU    27      14.892  25.007  80.801  1.00  0.00           H  
ATOM    428 HD21 LEU    27      13.507  23.724  82.487  1.00  0.00           H  
ATOM    429 HD22 LEU    27      13.384  24.266  84.153  1.00  0.00           H  
ATOM    430 HD23 LEU    27      12.396  25.078  82.955  1.00  0.00           H  
ATOM    431  N   ILE    28      17.956  23.726  85.322  1.00  0.00           N  
ATOM    432  CA  ILE    28      18.782  22.692  85.937  1.00  0.00           C  
ATOM    433  CB  ILE    28      20.188  22.936  85.354  1.00  0.00           C  
ATOM    434  CG2 ILE    28      21.283  22.227  86.133  1.00  0.00           C  
ATOM    435  CG1 ILE    28      20.169  22.438  83.837  1.00  0.00           C  
ATOM    436  CD1 ILE    28      21.369  23.014  83.032  1.00  0.00           C  
ATOM    437  C   ILE    28      18.812  22.693  87.484  1.00  0.00           C  
ATOM    438  O   ILE    28      19.036  21.629  88.064  1.00  0.00           O  
ATOM    439  H   ILE    28      18.397  24.412  84.726  1.00  0.00           H  
ATOM    440  HA  ILE    28      18.537  21.680  85.613  1.00  0.00           H  
ATOM    441  HB  ILE    28      20.437  23.971  85.585  1.00  0.00           H  
ATOM    442 HG12 ILE    28      19.255  22.686  83.297  1.00  0.00           H  
ATOM    443 HG13 ILE    28      20.282  21.354  83.868  1.00  0.00           H  
ATOM    444 HG21 ILE    28      21.281  22.418  87.206  1.00  0.00           H  
ATOM    445 HG22 ILE    28      21.151  21.146  86.154  1.00  0.00           H  
ATOM    446 HG23 ILE    28      22.255  22.508  85.728  1.00  0.00           H  
ATOM    447 HD11 ILE    28      21.483  24.074  83.257  1.00  0.00           H  
ATOM    448 HD12 ILE    28      22.170  22.294  83.205  1.00  0.00           H  
ATOM    449 HD13 ILE    28      21.065  23.041  81.985  1.00  0.00           H  
ATOM    450  N   THR    29      18.513  23.807  88.173  1.00  0.00           N  
ATOM    451  CA  THR    29      18.608  23.943  89.616  1.00  0.00           C  
ATOM    452  CB  THR    29      19.327  25.249  90.024  1.00  0.00           C  
ATOM    453  CG2 THR    29      19.552  25.457  91.518  1.00  0.00           C  
ATOM    454  OG1 THR    29      20.691  25.209  89.547  1.00  0.00           O  
ATOM    455  C   THR    29      17.218  23.778  90.277  1.00  0.00           C  
ATOM    456  O   THR    29      17.108  23.418  91.432  1.00  0.00           O  
ATOM    457  H   THR    29      18.250  24.570  87.566  1.00  0.00           H  
ATOM    458  HA  THR    29      19.295  23.213  90.042  1.00  0.00           H  
ATOM    459  HB  THR    29      18.808  26.074  89.536  1.00  0.00           H  
ATOM    460 HG21 THR    29      20.547  25.861  91.704  1.00  0.00           H  
ATOM    461 HG22 THR    29      18.762  26.069  91.952  1.00  0.00           H  
ATOM    462 HG23 THR    29      19.456  24.519  92.064  1.00  0.00           H  
ATOM    463  HG1 THR    29      20.554  25.376  88.612  1.00  0.00           H  
ATOM    464  N   ARG    30      16.104  23.946  89.509  1.00  0.00           N  
ATOM    465  CA  ARG    30      14.705  23.614  89.913  1.00  0.00           C  
ATOM    466  CB  ARG    30      13.738  24.605  89.180  1.00  0.00           C  
ATOM    467  CG  ARG    30      12.228  24.564  89.385  1.00  0.00           C  
ATOM    468  CD  ARG    30      11.798  24.884  90.784  1.00  0.00           C  
ATOM    469  NE  ARG    30      10.308  24.792  91.003  1.00  0.00           N  
ATOM    470  CZ  ARG    30       9.425  25.721  90.707  1.00  0.00           C  
ATOM    471  NH1 ARG    30       9.687  26.888  90.229  1.00  0.00           N  
ATOM    472  NH2 ARG    30       8.196  25.496  90.991  1.00  0.00           N1+
ATOM    473  C   ARG    30      14.262  22.143  89.582  1.00  0.00           C  
ATOM    474  O   ARG    30      13.234  21.732  90.091  1.00  0.00           O  
ATOM    475  H   ARG    30      16.135  24.302  88.564  1.00  0.00           H  
ATOM    476  HA  ARG    30      14.504  23.757  90.974  1.00  0.00           H  
ATOM    477  HB2 ARG    30      13.945  24.505  88.115  1.00  0.00           H  
ATOM    478  HB3 ARG    30      14.090  25.620  89.364  1.00  0.00           H  
ATOM    479  HG2 ARG    30      11.796  23.598  89.124  1.00  0.00           H  
ATOM    480  HG3 ARG    30      11.846  25.225  88.607  1.00  0.00           H  
ATOM    481  HD2 ARG    30      12.197  25.849  91.099  1.00  0.00           H  
ATOM    482  HD3 ARG    30      12.317  24.196  91.450  1.00  0.00           H  
ATOM    483  HE  ARG    30       9.908  23.910  91.291  1.00  0.00           H  
ATOM    484 HH11 ARG    30       9.010  27.599  90.469  1.00  0.00           H  
ATOM    485 HH12 ARG    30      10.650  27.163  90.102  1.00  0.00           H  
ATOM    486 HH21 ARG    30       7.509  26.233  90.921  1.00  0.00           H  
ATOM    487 HH22 ARG    30       8.012  24.587  91.390  1.00  0.00           H  
ATOM    488  N   GLU    31      15.062  21.320  88.874  1.00  0.00           N  
ATOM    489  CA  GLU    31      14.678  19.915  88.608  1.00  0.00           C  
ATOM    490  CB  GLU    31      13.747  19.850  87.391  1.00  0.00           C  
ATOM    491  CG  GLU    31      12.973  18.489  87.241  1.00  0.00           C  
ATOM    492  CD  GLU    31      12.801  17.814  88.586  1.00  0.00           C  
ATOM    493  OE1 GLU    31      13.524  16.864  88.927  1.00  0.00           O  
ATOM    494  OE2 GLU    31      11.906  18.239  89.320  1.00  0.00           O1-
ATOM    495  C   GLU    31      15.949  19.042  88.452  1.00  0.00           C  
ATOM    496  O   GLU    31      16.603  19.256  87.438  1.00  0.00           O  
ATOM    497  H   GLU    31      15.826  21.717  88.346  1.00  0.00           H  
ATOM    498  HA  GLU    31      14.064  19.688  89.480  1.00  0.00           H  
ATOM    499  HB2 GLU    31      14.415  20.059  86.554  1.00  0.00           H  
ATOM    500  HB3 GLU    31      13.074  20.700  87.499  1.00  0.00           H  
ATOM    501  HG2 GLU    31      13.391  17.818  86.491  1.00  0.00           H  
ATOM    502  HG3 GLU    31      12.020  18.763  86.790  1.00  0.00           H  
ATOM    503  N   LYS    32      16.170  18.060  89.312  1.00  0.00           N  
ATOM    504  CA  LYS    32      17.205  17.064  89.244  1.00  0.00           C  
ATOM    505  CB  LYS    32      17.268  16.199  90.464  1.00  0.00           C  
ATOM    506  CG  LYS    32      16.065  15.318  90.817  1.00  0.00           C  
ATOM    507  CD  LYS    32      16.386  14.431  92.084  1.00  0.00           C  
ATOM    508  CE  LYS    32      15.242  13.386  92.271  1.00  0.00           C  
ATOM    509  NZ  LYS    32      15.016  13.019  93.735  1.00  0.00           N1+
ATOM    510  C   LYS    32      17.172  16.170  87.958  1.00  0.00           C  
ATOM    511  O   LYS    32      18.087  15.458  87.611  1.00  0.00           O  
ATOM    512  H   LYS    32      15.495  18.121  90.061  1.00  0.00           H  
ATOM    513  HA  LYS    32      18.141  17.619  89.182  1.00  0.00           H  
ATOM    514  HB2 LYS    32      17.452  16.910  91.269  1.00  0.00           H  
ATOM    515  HB3 LYS    32      18.152  15.587  90.286  1.00  0.00           H  
ATOM    516  HG2 LYS    32      15.854  14.690  89.952  1.00  0.00           H  
ATOM    517  HG3 LYS    32      15.154  15.911  90.902  1.00  0.00           H  
ATOM    518  HD2 LYS    32      16.486  14.996  93.011  1.00  0.00           H  
ATOM    519  HD3 LYS    32      17.349  13.946  91.927  1.00  0.00           H  
ATOM    520  HE2 LYS    32      15.448  12.416  91.820  1.00  0.00           H  
ATOM    521  HE3 LYS    32      14.325  13.836  91.889  1.00  0.00           H  
ATOM    522  HZ1 LYS    32      15.893  13.101  94.228  1.00  0.00           H  
ATOM    523  HZ2 LYS    32      14.467  13.674  94.273  1.00  0.00           H  
ATOM    524  HZ3 LYS    32      14.583  12.113  93.845  1.00  0.00           H  
ATOM    525  N   HID    33      16.009  16.204  87.244  1.00  0.00           N  
ATOM    526  CA  HID    33      15.833  15.416  86.028  1.00  0.00           C  
ATOM    527  CB  HID    33      14.429  14.689  85.935  1.00  0.00           C  
ATOM    528  CG  HID    33      14.198  13.738  87.132  1.00  0.00           C  
ATOM    529  ND1 HID    33      13.772  14.104  88.371  1.00  0.00           N  
ATOM    530  CE1 HID    33      13.672  13.010  89.160  1.00  0.00           C  
ATOM    531  NE2 HID    33      14.055  11.933  88.411  1.00  0.00           N  
ATOM    532  CD2 HID    33      14.331  12.356  87.155  1.00  0.00           C  
ATOM    533  C   HID    33      16.034  16.271  84.679  1.00  0.00           C  
ATOM    534  O   HID    33      16.193  15.708  83.579  1.00  0.00           O  
ATOM    535  H   HID    33      15.245  16.738  87.632  1.00  0.00           H  
ATOM    536  HA  HID    33      16.663  14.711  85.973  1.00  0.00           H  
ATOM    537  HB2 HID    33      14.206  14.072  85.065  1.00  0.00           H  
ATOM    538  HB3 HID    33      13.640  15.440  85.978  1.00  0.00           H  
ATOM    539  HD1 HID    33      13.714  15.026  88.778  1.00  0.00           H  
ATOM    540  HD2 HID    33      14.527  11.760  86.277  1.00  0.00           H  
ATOM    541  HE1 HID    33      13.262  12.893  90.153  1.00  0.00           H  
ATOM    542  N   MET    34      16.230  17.552  84.858  1.00  0.00           N  
ATOM    543  CA  MET    34      16.471  18.426  83.698  1.00  0.00           C  
ATOM    544  CB  MET    34      15.964  19.821  84.119  1.00  0.00           C  
ATOM    545  CG  MET    34      16.249  20.861  83.068  1.00  0.00           C  
ATOM    546  SD  MET    34      15.371  20.903  81.399  1.00  0.00           S  
ATOM    547  CE  MET    34      13.533  20.854  81.987  1.00  0.00           C  
ATOM    548  C   MET    34      17.887  18.484  83.217  1.00  0.00           C  
ATOM    549  O   MET    34      18.764  18.316  84.051  1.00  0.00           O  
ATOM    550  H   MET    34      16.266  17.960  85.781  1.00  0.00           H  
ATOM    551  HA  MET    34      15.940  18.094  82.806  1.00  0.00           H  
ATOM    552  HB2 MET    34      16.373  20.170  85.067  1.00  0.00           H  
ATOM    553  HB3 MET    34      14.880  19.734  84.192  1.00  0.00           H  
ATOM    554  HG2 MET    34      17.333  20.837  82.953  1.00  0.00           H  
ATOM    555  HG3 MET    34      16.030  21.792  83.590  1.00  0.00           H  
ATOM    556  HE1 MET    34      12.764  21.023  81.233  1.00  0.00           H  
ATOM    557  HE2 MET    34      13.399  19.870  82.437  1.00  0.00           H  
ATOM    558  HE3 MET    34      13.461  21.599  82.780  1.00  0.00           H  
ATOM    559  N   SER    35      18.106  18.693  81.983  1.00  0.00           N  
ATOM    560  CA  SER    35      19.405  18.919  81.328  1.00  0.00           C  
ATOM    561  CB  SER    35      20.132  17.635  81.217  1.00  0.00           C  
ATOM    562  OG  SER    35      21.491  17.789  80.789  1.00  0.00           O  
ATOM    563  C   SER    35      19.236  19.700  80.043  1.00  0.00           C  
ATOM    564  O   SER    35      18.122  19.637  79.504  1.00  0.00           O  
ATOM    565  H   SER    35      17.386  18.647  81.276  1.00  0.00           H  
ATOM    566  HA  SER    35      20.063  19.542  81.935  1.00  0.00           H  
ATOM    567  HB2 SER    35      19.557  16.997  80.546  1.00  0.00           H  
ATOM    568  HB3 SER    35      20.081  17.040  82.129  1.00  0.00           H  
ATOM    569  HG  SER    35      22.073  17.092  81.101  1.00  0.00           H  
ATOM    570  N   ILE    36      20.262  20.468  79.555  1.00  0.00           N  
ATOM    571  CA  ILE    36      20.114  21.381  78.378  1.00  0.00           C  
ATOM    572  CB  ILE    36      19.946  22.817  78.862  1.00  0.00           C  
ATOM    573  CG2 ILE    36      19.921  23.720  77.647  1.00  0.00           C  
ATOM    574  CG1 ILE    36      18.505  22.951  79.590  1.00  0.00           C  
ATOM    575  CD1 ILE    36      18.491  24.187  80.416  1.00  0.00           C  
ATOM    576  C   ILE    36      21.320  21.102  77.446  1.00  0.00           C  
ATOM    577  O   ILE    36      22.494  21.076  77.822  1.00  0.00           O  
ATOM    578  H   ILE    36      21.071  20.567  80.152  1.00  0.00           H  
ATOM    579  HA  ILE    36      19.239  21.128  77.779  1.00  0.00           H  
ATOM    580  HB  ILE    36      20.749  23.105  79.540  1.00  0.00           H  
ATOM    581 HG12 ILE    36      18.491  22.135  80.313  1.00  0.00           H  
ATOM    582 HG13 ILE    36      17.649  22.881  78.918  1.00  0.00           H  
ATOM    583 HG21 ILE    36      19.300  23.236  76.893  1.00  0.00           H  
ATOM    584 HG22 ILE    36      19.457  24.685  77.853  1.00  0.00           H  
ATOM    585 HG23 ILE    36      20.925  23.992  77.323  1.00  0.00           H  
ATOM    586 HD11 ILE    36      17.559  24.294  80.969  1.00  0.00           H  
ATOM    587 HD12 ILE    36      19.345  24.124  81.090  1.00  0.00           H  
ATOM    588 HD13 ILE    36      18.413  25.087  79.806  1.00  0.00           H  
ATOM    589  N   THR    37      21.051  21.262  76.136  1.00  0.00           N  
ATOM    590  CA  THR    37      22.041  21.463  74.986  1.00  0.00           C  
ATOM    591  CB  THR    37      22.135  20.196  74.103  1.00  0.00           C  
ATOM    592  CG2 THR    37      23.290  20.348  73.081  1.00  0.00           C  
ATOM    593  OG1 THR    37      22.368  19.035  74.838  1.00  0.00           O  
ATOM    594  C   THR    37      21.792  22.781  74.182  1.00  0.00           C  
ATOM    595  O   THR    37      20.762  22.972  73.507  1.00  0.00           O  
ATOM    596  H   THR    37      20.062  21.166  75.958  1.00  0.00           H  
ATOM    597  HA  THR    37      23.047  21.542  75.397  1.00  0.00           H  
ATOM    598  HB  THR    37      21.218  20.013  73.544  1.00  0.00           H  
ATOM    599 HG21 THR    37      23.237  19.473  72.434  1.00  0.00           H  
ATOM    600 HG22 THR    37      23.091  21.171  72.395  1.00  0.00           H  
ATOM    601 HG23 THR    37      24.280  20.484  73.517  1.00  0.00           H  
ATOM    602  HG1 THR    37      21.650  18.802  75.432  1.00  0.00           H  
ATOM    603  N   VAL    38      22.705  23.703  74.293  1.00  0.00           N  
ATOM    604  CA  VAL    38      22.654  25.019  73.628  1.00  0.00           C  
ATOM    605  CB  VAL    38      23.136  26.142  74.572  1.00  0.00           C  
ATOM    606  CG1 VAL    38      22.722  27.493  74.067  1.00  0.00           C  
ATOM    607  CG2 VAL    38      22.637  26.119  76.005  1.00  0.00           C  
ATOM    608  C   VAL    38      23.585  24.955  72.375  1.00  0.00           C  
ATOM    609  O   VAL    38      24.676  24.349  72.401  1.00  0.00           O  
ATOM    610  H   VAL    38      23.500  23.459  74.866  1.00  0.00           H  
ATOM    611  HA  VAL    38      21.640  25.203  73.273  1.00  0.00           H  
ATOM    612  HB  VAL    38      24.215  26.056  74.698  1.00  0.00           H  
ATOM    613 HG11 VAL    38      22.972  27.667  73.020  1.00  0.00           H  
ATOM    614 HG12 VAL    38      21.643  27.644  74.087  1.00  0.00           H  
ATOM    615 HG13 VAL    38      23.279  28.266  74.598  1.00  0.00           H  
ATOM    616 HG21 VAL    38      21.550  26.139  76.081  1.00  0.00           H  
ATOM    617 HG22 VAL    38      22.938  25.188  76.486  1.00  0.00           H  
ATOM    618 HG23 VAL    38      23.126  26.974  76.473  1.00  0.00           H  
ATOM    619  N   LEU    39      23.020  25.399  71.300  1.00  0.00           N  
ATOM    620  CA  LEU    39      23.753  25.352  69.988  1.00  0.00           C  
ATOM    621  CB  LEU    39      22.855  24.610  68.968  1.00  0.00           C  
ATOM    622  CG  LEU    39      22.643  23.164  68.965  1.00  0.00           C  
ATOM    623  CD1 LEU    39      22.002  22.633  70.249  1.00  0.00           C  
ATOM    624  CD2 LEU    39      21.655  22.715  67.870  1.00  0.00           C  
ATOM    625  C   LEU    39      24.104  26.765  69.501  1.00  0.00           C  
ATOM    626  O   LEU    39      23.208  27.572  69.299  1.00  0.00           O  
ATOM    627  H   LEU    39      22.045  25.652  71.371  1.00  0.00           H  
ATOM    628  HA  LEU    39      24.675  24.776  70.070  1.00  0.00           H  
ATOM    629  HB2 LEU    39      23.214  24.923  67.988  1.00  0.00           H  
ATOM    630  HB3 LEU    39      21.911  25.123  69.154  1.00  0.00           H  
ATOM    631  HG  LEU    39      23.638  22.727  68.871  1.00  0.00           H  
ATOM    632 HD11 LEU    39      21.195  23.235  70.668  1.00  0.00           H  
ATOM    633 HD12 LEU    39      21.707  21.597  70.082  1.00  0.00           H  
ATOM    634 HD13 LEU    39      22.864  22.697  70.913  1.00  0.00           H  
ATOM    635 HD21 LEU    39      21.855  23.310  66.980  1.00  0.00           H  
ATOM    636 HD22 LEU    39      21.829  21.642  67.778  1.00  0.00           H  
ATOM    637 HD23 LEU    39      20.647  22.946  68.213  1.00  0.00           H  
ATOM    638  N   ILE    40      25.415  26.969  69.311  1.00  0.00           N  
ATOM    639  CA  ILE    40      26.035  28.296  69.039  1.00  0.00           C  
ATOM    640  CB  ILE    40      27.388  28.457  69.800  1.00  0.00           C  
ATOM    641  CG2 ILE    40      27.913  29.895  69.552  1.00  0.00           C  
ATOM    642  CG1 ILE    40      27.333  28.142  71.309  1.00  0.00           C  
ATOM    643  CD1 ILE    40      26.147  28.843  72.032  1.00  0.00           C  
ATOM    644  C   ILE    40      26.278  28.412  67.548  1.00  0.00           C  
ATOM    645  O   ILE    40      26.929  27.598  66.893  1.00  0.00           O  
ATOM    646  H   ILE    40      26.105  26.232  69.352  1.00  0.00           H  
ATOM    647  HA  ILE    40      25.263  29.042  69.229  1.00  0.00           H  
ATOM    648  HB  ILE    40      28.084  27.679  69.486  1.00  0.00           H  
ATOM    649 HG12 ILE    40      28.282  28.404  71.779  1.00  0.00           H  
ATOM    650 HG13 ILE    40      27.181  27.064  71.344  1.00  0.00           H  
ATOM    651 HG21 ILE    40      27.185  30.513  70.077  1.00  0.00           H  
ATOM    652 HG22 ILE    40      28.917  30.008  69.960  1.00  0.00           H  
ATOM    653 HG23 ILE    40      27.939  30.120  68.486  1.00  0.00           H  
ATOM    654 HD11 ILE    40      26.068  28.352  73.002  1.00  0.00           H  
ATOM    655 HD12 ILE    40      26.291  29.920  71.947  1.00  0.00           H  
ATOM    656 HD13 ILE    40      25.185  28.559  71.606  1.00  0.00           H  
ATOM    657  N   ILE    41      25.681  29.375  66.872  1.00  0.00           N  
ATOM    658  CA  ILE    41      26.007  29.757  65.507  1.00  0.00           C  
ATOM    659  CB  ILE    41      24.764  30.495  64.772  1.00  0.00           C  
ATOM    660  CG2 ILE    41      25.206  31.193  63.515  1.00  0.00           C  
ATOM    661  CG1 ILE    41      23.653  29.429  64.593  1.00  0.00           C  
ATOM    662  CD1 ILE    41      22.242  29.975  64.106  1.00  0.00           C  
ATOM    663  C   ILE    41      27.315  30.619  65.444  1.00  0.00           C  
ATOM    664  O   ILE    41      27.513  31.596  66.152  1.00  0.00           O  
ATOM    665  H   ILE    41      25.219  30.072  67.438  1.00  0.00           H  
ATOM    666  HA  ILE    41      26.267  28.819  65.017  1.00  0.00           H  
ATOM    667  HB  ILE    41      24.376  31.298  65.397  1.00  0.00           H  
ATOM    668 HG12 ILE    41      23.452  28.855  65.498  1.00  0.00           H  
ATOM    669 HG13 ILE    41      23.995  28.646  63.916  1.00  0.00           H  
ATOM    670 HG21 ILE    41      25.982  31.932  63.715  1.00  0.00           H  
ATOM    671 HG22 ILE    41      25.784  30.407  63.030  1.00  0.00           H  
ATOM    672 HG23 ILE    41      24.466  31.621  62.838  1.00  0.00           H  
ATOM    673 HD11 ILE    41      21.428  29.280  64.314  1.00  0.00           H  
ATOM    674 HD12 ILE    41      21.948  30.904  64.594  1.00  0.00           H  
ATOM    675 HD13 ILE    41      22.391  30.167  63.044  1.00  0.00           H  
ATOM    676  N   GLN    42      28.188  30.147  64.614  1.00  0.00           N  
ATOM    677  CA  GLN    42      29.510  30.668  64.352  1.00  0.00           C  
ATOM    678  CB  GLN    42      30.292  29.586  63.638  1.00  0.00           C  
ATOM    679  CG  GLN    42      30.286  28.320  64.449  1.00  0.00           C  
ATOM    680  CD  GLN    42      30.601  28.370  65.913  1.00  0.00           C  
ATOM    681  OE1 GLN    42      31.607  28.905  66.325  1.00  0.00           O  
ATOM    682  NE2 GLN    42      29.808  27.917  66.807  1.00  0.00           N  
ATOM    683  C   GLN    42      29.514  32.060  63.691  1.00  0.00           C  
ATOM    684  O   GLN    42      29.074  32.289  62.534  1.00  0.00           O  
ATOM    685  H   GLN    42      27.873  29.393  64.021  1.00  0.00           H  
ATOM    686  HA  GLN    42      30.123  30.833  65.238  1.00  0.00           H  
ATOM    687  HB2 GLN    42      31.337  29.883  63.556  1.00  0.00           H  
ATOM    688  HB3 GLN    42      29.846  29.308  62.683  1.00  0.00           H  
ATOM    689  HG2 GLN    42      30.998  27.688  63.920  1.00  0.00           H  
ATOM    690  HG3 GLN    42      29.310  27.837  64.405  1.00  0.00           H  
ATOM    691 HE21 GLN    42      28.933  27.477  66.559  1.00  0.00           H  
ATOM    692 HE22 GLN    42      30.007  28.248  67.740  1.00  0.00           H  
ATOM    693  N   LEU    43      30.083  33.107  64.333  1.00  0.00           N  
ATOM    694  CA  LEU    43      30.400  34.385  63.717  1.00  0.00           C  
ATOM    695  CB  LEU    43      29.427  35.495  64.060  1.00  0.00           C  
ATOM    696  CG  LEU    43      28.153  35.565  63.218  1.00  0.00           C  
ATOM    697  CD1 LEU    43      27.247  36.691  63.879  1.00  0.00           C  
ATOM    698  CD2 LEU    43      28.347  35.999  61.764  1.00  0.00           C  
ATOM    699  C   LEU    43      31.891  34.744  64.151  1.00  0.00           C  
ATOM    700  O   LEU    43      32.335  34.190  65.159  1.00  0.00           O  
ATOM    701  H   LEU    43      30.275  32.988  65.317  1.00  0.00           H  
ATOM    702  HA  LEU    43      30.309  34.220  62.644  1.00  0.00           H  
ATOM    703  HB2 LEU    43      29.958  36.442  63.962  1.00  0.00           H  
ATOM    704  HB3 LEU    43      29.123  35.403  65.102  1.00  0.00           H  
ATOM    705  HG  LEU    43      27.578  34.639  63.233  1.00  0.00           H  
ATOM    706 HD11 LEU    43      26.341  36.768  63.277  1.00  0.00           H  
ATOM    707 HD12 LEU    43      27.001  36.494  64.923  1.00  0.00           H  
ATOM    708 HD13 LEU    43      27.757  37.654  63.859  1.00  0.00           H  
ATOM    709 HD21 LEU    43      28.973  36.870  61.574  1.00  0.00           H  
ATOM    710 HD22 LEU    43      28.659  35.196  61.096  1.00  0.00           H  
ATOM    711 HD23 LEU    43      27.381  36.062  61.263  1.00  0.00           H  
ATOM    712  N   PRO    44      32.675  35.598  63.477  1.00  0.00           N  
ATOM    713  CD  PRO    44      32.400  36.248  62.185  1.00  0.00           C  
ATOM    714  CG  PRO    44      33.573  37.104  61.886  1.00  0.00           C  
ATOM    715  CB  PRO    44      34.761  36.475  62.643  1.00  0.00           C  
ATOM    716  CA  PRO    44      34.009  35.868  63.849  1.00  0.00           C  
ATOM    717  C   PRO    44      34.010  36.854  65.095  1.00  0.00           C  
ATOM    718  O   PRO    44      33.014  37.492  65.416  1.00  0.00           O  
ATOM    719  HA  PRO    44      34.532  34.932  64.044  1.00  0.00           H  
ATOM    720  HB2 PRO    44      35.265  35.707  62.056  1.00  0.00           H  
ATOM    721  HB3 PRO    44      35.405  37.291  62.970  1.00  0.00           H  
ATOM    722  HG2 PRO    44      33.650  37.145  60.799  1.00  0.00           H  
ATOM    723  HG3 PRO    44      33.569  38.164  62.141  1.00  0.00           H  
ATOM    724  HD2 PRO    44      31.436  36.749  62.280  1.00  0.00           H  
ATOM    725  HD3 PRO    44      32.334  35.431  61.466  1.00  0.00           H  
ATOM    726  N   ASN    45      35.108  36.942  65.788  1.00  0.00           N  
ATOM    727  CA  ASN    45      35.387  37.716  67.004  1.00  0.00           C  
ATOM    728  CB  ASN    45      35.338  39.231  66.736  1.00  0.00           C  
ATOM    729  CG  ASN    45      36.170  39.824  65.568  1.00  0.00           C  
ATOM    730  OD1 ASN    45      36.784  39.191  64.724  1.00  0.00           O  
ATOM    731  ND2 ASN    45      36.037  41.109  65.322  1.00  0.00           N  
ATOM    732  C   ASN    45      34.608  37.308  68.260  1.00  0.00           C  
ATOM    733  O   ASN    45      34.235  38.157  69.106  1.00  0.00           O  
ATOM    734  H   ASN    45      35.855  36.402  65.375  1.00  0.00           H  
ATOM    735  HA  ASN    45      36.444  37.506  67.168  1.00  0.00           H  
ATOM    736  HB2 ASN    45      35.640  39.892  67.548  1.00  0.00           H  
ATOM    737  HB3 ASN    45      34.280  39.430  66.568  1.00  0.00           H  
ATOM    738 HD21 ASN    45      35.587  41.753  65.956  1.00  0.00           H  
ATOM    739 HD22 ASN    45      36.625  41.428  64.565  1.00  0.00           H  
ATOM    740  N   ASP    46      34.280  35.997  68.360  1.00  0.00           N  
ATOM    741  CA  ASP    46      33.365  35.368  69.346  1.00  0.00           C  
ATOM    742  CB  ASP    46      32.970  34.040  68.866  1.00  0.00           C  
ATOM    743  CG  ASP    46      34.066  33.030  68.904  1.00  0.00           C  
ATOM    744  OD1 ASP    46      35.123  33.271  68.324  1.00  0.00           O  
ATOM    745  OD2 ASP    46      33.792  31.911  69.328  1.00  0.00           O1-
ATOM    746  C   ASP    46      34.111  35.267  70.699  1.00  0.00           C  
ATOM    747  O   ASP    46      33.904  34.332  71.489  1.00  0.00           O  
ATOM    748  H   ASP    46      34.796  35.409  67.721  1.00  0.00           H  
ATOM    749  HA  ASP    46      32.443  35.938  69.461  1.00  0.00           H  
ATOM    750  HB2 ASP    46      32.546  34.130  67.866  1.00  0.00           H  
ATOM    751  HB3 ASP    46      32.171  33.744  69.546  1.00  0.00           H  
ATOM    752  N   ASN    47      35.007  36.175  71.105  1.00  0.00           N  
ATOM    753  CA  ASN    47      35.905  36.064  72.290  1.00  0.00           C  
ATOM    754  CB  ASN    47      36.994  37.135  72.176  1.00  0.00           C  
ATOM    755  CG  ASN    47      37.636  37.308  70.811  1.00  0.00           C  
ATOM    756  OD1 ASN    47      37.219  36.903  69.760  1.00  0.00           O  
ATOM    757  ND2 ASN    47      38.742  38.128  70.699  1.00  0.00           N  
ATOM    758  C   ASN    47      35.214  36.144  73.606  1.00  0.00           C  
ATOM    759  O   ASN    47      35.393  35.270  74.458  1.00  0.00           O  
ATOM    760  H   ASN    47      35.005  36.957  70.466  1.00  0.00           H  
ATOM    761  HA  ASN    47      36.411  35.106  72.173  1.00  0.00           H  
ATOM    762  HB2 ASN    47      37.817  36.951  72.867  1.00  0.00           H  
ATOM    763  HB3 ASN    47      36.554  38.080  72.493  1.00  0.00           H  
ATOM    764 HD21 ASN    47      39.254  38.329  69.852  1.00  0.00           H  
ATOM    765 HD22 ASN    47      39.077  38.615  71.518  1.00  0.00           H  
ATOM    766  N   LYS    48      34.394  37.150  73.838  1.00  0.00           N  
ATOM    767  CA  LYS    48      33.561  37.188  75.083  1.00  0.00           C  
ATOM    768  CB  LYS    48      32.922  38.546  75.199  1.00  0.00           C  
ATOM    769  CG  LYS    48      33.870  39.762  75.207  1.00  0.00           C  
ATOM    770  CD  LYS    48      35.020  39.683  76.189  1.00  0.00           C  
ATOM    771  CE  LYS    48      36.026  40.806  75.975  1.00  0.00           C  
ATOM    772  NZ  LYS    48      37.191  40.559  76.914  1.00  0.00           N1+
ATOM    773  C   LYS    48      32.489  36.114  75.160  1.00  0.00           C  
ATOM    774  O   LYS    48      32.325  35.468  76.216  1.00  0.00           O  
ATOM    775  H   LYS    48      34.051  37.811  73.156  1.00  0.00           H  
ATOM    776  HA  LYS    48      34.139  37.017  75.991  1.00  0.00           H  
ATOM    777  HB2 LYS    48      32.378  38.525  76.143  1.00  0.00           H  
ATOM    778  HB3 LYS    48      32.274  38.746  74.346  1.00  0.00           H  
ATOM    779  HG2 LYS    48      33.265  40.611  75.526  1.00  0.00           H  
ATOM    780  HG3 LYS    48      34.350  39.911  74.240  1.00  0.00           H  
ATOM    781  HD2 LYS    48      35.578  38.788  75.914  1.00  0.00           H  
ATOM    782  HD3 LYS    48      34.633  39.551  77.199  1.00  0.00           H  
ATOM    783  HE2 LYS    48      35.429  41.717  76.034  1.00  0.00           H  
ATOM    784  HE3 LYS    48      36.532  40.817  75.010  1.00  0.00           H  
ATOM    785  HZ1 LYS    48      37.929  41.187  76.629  1.00  0.00           H  
ATOM    786  HZ2 LYS    48      36.963  40.725  77.884  1.00  0.00           H  
ATOM    787  HZ3 LYS    48      37.490  39.628  76.661  1.00  0.00           H  
ATOM    788  N   LEU    49      31.762  36.004  74.071  1.00  0.00           N  
ATOM    789  CA  LEU    49      30.772  34.959  73.864  1.00  0.00           C  
ATOM    790  CB  LEU    49      30.253  34.932  72.453  1.00  0.00           C  
ATOM    791  CG  LEU    49      29.103  33.961  72.055  1.00  0.00           C  
ATOM    792  CD1 LEU    49      27.787  34.688  72.156  1.00  0.00           C  
ATOM    793  CD2 LEU    49      29.349  33.502  70.634  1.00  0.00           C  
ATOM    794  C   LEU    49      31.300  33.633  74.391  1.00  0.00           C  
ATOM    795  O   LEU    49      30.789  33.128  75.403  1.00  0.00           O  
ATOM    796  H   LEU    49      31.969  36.599  73.282  1.00  0.00           H  
ATOM    797  HA  LEU    49      29.887  35.241  74.434  1.00  0.00           H  
ATOM    798  HB2 LEU    49      31.088  34.743  71.779  1.00  0.00           H  
ATOM    799  HB3 LEU    49      30.057  35.936  72.076  1.00  0.00           H  
ATOM    800  HG  LEU    49      29.105  33.083  72.702  1.00  0.00           H  
ATOM    801 HD11 LEU    49      26.921  34.061  71.942  1.00  0.00           H  
ATOM    802 HD12 LEU    49      27.727  35.151  73.141  1.00  0.00           H  
ATOM    803 HD13 LEU    49      27.707  35.588  71.547  1.00  0.00           H  
ATOM    804 HD21 LEU    49      30.180  32.797  70.599  1.00  0.00           H  
ATOM    805 HD22 LEU    49      28.425  33.075  70.246  1.00  0.00           H  
ATOM    806 HD23 LEU    49      29.581  34.339  69.976  1.00  0.00           H  
ATOM    807  N   SER    50      32.337  33.074  73.726  1.00  0.00           N  
ATOM    808  CA  SER    50      32.938  31.805  74.222  1.00  0.00           C  
ATOM    809  CB  SER    50      33.934  31.437  73.076  1.00  0.00           C  
ATOM    810  OG  SER    50      33.245  31.137  71.894  1.00  0.00           O  
ATOM    811  C   SER    50      33.583  31.821  75.608  1.00  0.00           C  
ATOM    812  O   SER    50      33.882  30.823  76.235  1.00  0.00           O  
ATOM    813  H   SER    50      32.871  33.627  73.070  1.00  0.00           H  
ATOM    814  HA  SER    50      32.162  31.043  74.290  1.00  0.00           H  
ATOM    815  HB2 SER    50      34.652  30.663  73.345  1.00  0.00           H  
ATOM    816  HB3 SER    50      34.550  32.322  72.918  1.00  0.00           H  
ATOM    817  HG  SER    50      33.601  31.537  71.097  1.00  0.00           H  
ATOM    818  N   SER    51      33.826  33.027  76.157  1.00  0.00           N  
ATOM    819  CA  SER    51      34.359  33.197  77.523  1.00  0.00           C  
ATOM    820  CB  SER    51      35.098  34.462  77.686  1.00  0.00           C  
ATOM    821  OG  SER    51      36.217  34.478  76.821  1.00  0.00           O  
ATOM    822  C   SER    51      33.281  33.097  78.627  1.00  0.00           C  
ATOM    823  O   SER    51      33.520  32.692  79.785  1.00  0.00           O  
ATOM    824  H   SER    51      33.813  33.801  75.508  1.00  0.00           H  
ATOM    825  HA  SER    51      35.096  32.413  77.695  1.00  0.00           H  
ATOM    826  HB2 SER    51      35.539  34.453  78.682  1.00  0.00           H  
ATOM    827  HB3 SER    51      34.485  35.363  77.664  1.00  0.00           H  
ATOM    828  HG  SER    51      35.840  34.867  76.029  1.00  0.00           H  
ATOM    829  N   TYR    52      32.006  33.247  78.244  1.00  0.00           N  
ATOM    830  CA  TYR    52      30.948  32.726  79.203  1.00  0.00           C  
ATOM    831  CB  TYR    52      29.598  33.187  78.710  1.00  0.00           C  
ATOM    832  CG  TYR    52      29.389  34.734  78.852  1.00  0.00           C  
ATOM    833  CD1 TYR    52      28.839  35.283  80.061  1.00  0.00           C  
ATOM    834  CE1 TYR    52      28.815  36.679  80.245  1.00  0.00           C  
ATOM    835  CZ  TYR    52      29.128  37.548  79.224  1.00  0.00           C  
ATOM    836  OH  TYR    52      28.945  38.869  79.374  1.00  0.00           O  
ATOM    837  CE2 TYR    52      29.572  36.983  78.038  1.00  0.00           C  
ATOM    838  CD2 TYR    52      29.613  35.615  77.810  1.00  0.00           C  
ATOM    839  C   TYR    52      30.934  31.212  79.270  1.00  0.00           C  
ATOM    840  O   TYR    52      30.972  30.603  80.346  1.00  0.00           O  
ATOM    841  H   TYR    52      31.740  33.688  77.375  1.00  0.00           H  
ATOM    842  HA  TYR    52      31.092  33.119  80.209  1.00  0.00           H  
ATOM    843  HB2 TYR    52      28.893  32.678  79.367  1.00  0.00           H  
ATOM    844  HB3 TYR    52      29.364  32.897  77.685  1.00  0.00           H  
ATOM    845  HD1 TYR    52      28.584  34.740  80.958  1.00  0.00           H  
ATOM    846  HD2 TYR    52      29.881  35.275  76.821  1.00  0.00           H  
ATOM    847  HE1 TYR    52      28.434  37.111  81.158  1.00  0.00           H  
ATOM    848  HE2 TYR    52      29.838  37.678  77.255  1.00  0.00           H  
ATOM    849  HH  TYR    52      28.427  39.126  80.140  1.00  0.00           H  
ATOM    850  N   ILE    53      31.075  30.617  78.049  1.00  0.00           N  
ATOM    851  CA  ILE    53      30.983  29.128  77.882  1.00  0.00           C  
ATOM    852  CB  ILE    53      30.985  28.648  76.402  1.00  0.00           C  
ATOM    853  CG2 ILE    53      31.198  27.220  76.149  1.00  0.00           C  
ATOM    854  CG1 ILE    53      29.755  29.217  75.705  1.00  0.00           C  
ATOM    855  CD1 ILE    53      29.632  28.843  74.188  1.00  0.00           C  
ATOM    856  C   ILE    53      32.105  28.600  78.797  1.00  0.00           C  
ATOM    857  O   ILE    53      31.858  27.742  79.637  1.00  0.00           O  
ATOM    858  H   ILE    53      31.067  31.171  77.205  1.00  0.00           H  
ATOM    859  HA  ILE    53      30.070  28.778  78.364  1.00  0.00           H  
ATOM    860  HB  ILE    53      31.823  29.064  75.842  1.00  0.00           H  
ATOM    861 HG12 ILE    53      29.693  30.299  75.824  1.00  0.00           H  
ATOM    862 HG13 ILE    53      28.969  28.795  76.331  1.00  0.00           H  
ATOM    863 HG21 ILE    53      31.795  26.848  76.981  1.00  0.00           H  
ATOM    864 HG22 ILE    53      30.240  26.702  76.107  1.00  0.00           H  
ATOM    865 HG23 ILE    53      31.763  27.027  75.237  1.00  0.00           H  
ATOM    866 HD11 ILE    53      30.425  29.324  73.615  1.00  0.00           H  
ATOM    867 HD12 ILE    53      29.696  27.765  74.039  1.00  0.00           H  
ATOM    868 HD13 ILE    53      28.636  29.122  73.845  1.00  0.00           H  
ATOM    869  N   LYS    54      33.338  29.150  78.667  1.00  0.00           N  
ATOM    870  CA  LYS    54      34.547  28.702  79.434  1.00  0.00           C  
ATOM    871  CB  LYS    54      35.727  29.621  78.952  1.00  0.00           C  
ATOM    872  CG  LYS    54      37.113  29.163  79.602  1.00  0.00           C  
ATOM    873  CD  LYS    54      38.270  29.855  78.949  1.00  0.00           C  
ATOM    874  CE  LYS    54      38.147  31.344  79.198  1.00  0.00           C  
ATOM    875  NZ  LYS    54      39.293  32.076  78.640  1.00  0.00           N1+
ATOM    876  C   LYS    54      34.444  28.878  80.931  1.00  0.00           C  
ATOM    877  O   LYS    54      34.796  27.894  81.612  1.00  0.00           O  
ATOM    878  H   LYS    54      33.511  29.898  78.010  1.00  0.00           H  
ATOM    879  HA  LYS    54      34.788  27.688  79.117  1.00  0.00           H  
ATOM    880  HB2 LYS    54      35.454  30.633  79.252  1.00  0.00           H  
ATOM    881  HB3 LYS    54      35.794  29.532  77.867  1.00  0.00           H  
ATOM    882  HG2 LYS    54      37.221  28.097  79.405  1.00  0.00           H  
ATOM    883  HG3 LYS    54      37.113  29.421  80.661  1.00  0.00           H  
ATOM    884  HD2 LYS    54      38.217  29.653  77.879  1.00  0.00           H  
ATOM    885  HD3 LYS    54      39.142  29.413  79.430  1.00  0.00           H  
ATOM    886  HE2 LYS    54      38.176  31.587  80.261  1.00  0.00           H  
ATOM    887  HE3 LYS    54      37.223  31.780  78.817  1.00  0.00           H  
ATOM    888  HZ1 LYS    54      40.186  31.774  79.003  1.00  0.00           H  
ATOM    889  HZ2 LYS    54      39.360  32.002  77.635  1.00  0.00           H  
ATOM    890  HZ3 LYS    54      39.189  33.036  78.934  1.00  0.00           H  
ATOM    891  N   SER    55      33.717  29.952  81.358  1.00  0.00           N  
ATOM    892  CA  SER    55      33.530  30.059  82.782  1.00  0.00           C  
ATOM    893  CB  SER    55      33.079  31.571  82.997  1.00  0.00           C  
ATOM    894  OG  SER    55      33.125  31.866  84.395  1.00  0.00           O  
ATOM    895  C   SER    55      32.435  29.134  83.324  1.00  0.00           C  
ATOM    896  O   SER    55      32.553  28.450  84.341  1.00  0.00           O  
ATOM    897  H   SER    55      33.287  30.684  80.811  1.00  0.00           H  
ATOM    898  HA  SER    55      34.479  29.926  83.301  1.00  0.00           H  
ATOM    899  HB2 SER    55      32.089  31.736  82.571  1.00  0.00           H  
ATOM    900  HB3 SER    55      33.772  32.282  82.546  1.00  0.00           H  
ATOM    901  HG  SER    55      33.955  32.223  84.720  1.00  0.00           H  
ATOM    902  N   VAL    56      31.402  28.851  82.513  1.00  0.00           N  
ATOM    903  CA  VAL    56      30.139  28.312  83.020  1.00  0.00           C  
ATOM    904  CB  VAL    56      28.982  28.718  82.144  1.00  0.00           C  
ATOM    905  CG1 VAL    56      27.753  27.798  82.433  1.00  0.00           C  
ATOM    906  CG2 VAL    56      28.683  30.211  82.473  1.00  0.00           C  
ATOM    907  C   VAL    56      30.283  26.761  83.115  1.00  0.00           C  
ATOM    908  O   VAL    56      30.069  26.077  84.121  1.00  0.00           O  
ATOM    909  H   VAL    56      31.260  29.445  81.708  1.00  0.00           H  
ATOM    910  HA  VAL    56      29.997  28.671  84.039  1.00  0.00           H  
ATOM    911  HB  VAL    56      29.306  28.645  81.106  1.00  0.00           H  
ATOM    912 HG11 VAL    56      26.877  28.177  81.907  1.00  0.00           H  
ATOM    913 HG12 VAL    56      27.901  26.774  82.092  1.00  0.00           H  
ATOM    914 HG13 VAL    56      27.679  27.827  83.520  1.00  0.00           H  
ATOM    915 HG21 VAL    56      29.499  30.935  82.473  1.00  0.00           H  
ATOM    916 HG22 VAL    56      27.995  30.591  81.718  1.00  0.00           H  
ATOM    917 HG23 VAL    56      28.159  30.151  83.426  1.00  0.00           H  
ATOM    918  N   SER    57      30.959  26.262  82.060  1.00  0.00           N  
ATOM    919  CA  SER    57      31.485  24.863  81.981  1.00  0.00           C  
ATOM    920  CB  SER    57      32.141  24.643  80.536  1.00  0.00           C  
ATOM    921  OG  SER    57      33.180  25.483  80.373  1.00  0.00           O  
ATOM    922  C   SER    57      32.299  24.358  83.130  1.00  0.00           C  
ATOM    923  O   SER    57      32.515  23.217  83.287  1.00  0.00           O  
ATOM    924  H   SER    57      31.147  26.871  81.277  1.00  0.00           H  
ATOM    925  HA  SER    57      30.565  24.279  81.952  1.00  0.00           H  
ATOM    926  HB2 SER    57      31.435  24.899  79.746  1.00  0.00           H  
ATOM    927  HB3 SER    57      32.511  23.629  80.383  1.00  0.00           H  
ATOM    928  HG  SER    57      32.842  26.381  80.321  1.00  0.00           H  
ATOM    929  N   ASN    58      32.902  25.267  83.967  1.00  0.00           N  
ATOM    930  CA  ASN    58      33.713  24.997  85.216  1.00  0.00           C  
ATOM    931  CB  ASN    58      34.528  26.192  85.685  1.00  0.00           C  
ATOM    932  CG  ASN    58      35.720  26.539  84.813  1.00  0.00           C  
ATOM    933  OD1 ASN    58      36.385  25.775  84.125  1.00  0.00           O  
ATOM    934  ND2 ASN    58      36.145  27.802  84.872  1.00  0.00           N  
ATOM    935  C   ASN    58      32.836  24.598  86.390  1.00  0.00           C  
ATOM    936  O   ASN    58      33.311  23.993  87.344  1.00  0.00           O  
ATOM    937  H   ASN    58      32.670  26.234  83.790  1.00  0.00           H  
ATOM    938  HA  ASN    58      34.429  24.197  85.032  1.00  0.00           H  
ATOM    939  HB2 ASN    58      34.900  25.971  86.685  1.00  0.00           H  
ATOM    940  HB3 ASN    58      33.921  27.087  85.817  1.00  0.00           H  
ATOM    941 HD21 ASN    58      35.695  28.371  85.575  1.00  0.00           H  
ATOM    942 HD22 ASN    58      36.919  28.203  84.362  1.00  0.00           H  
ATOM    943  N   PHE    59      31.595  25.025  86.372  1.00  0.00           N  
ATOM    944  CA  PHE    59      30.663  24.782  87.492  1.00  0.00           C  
ATOM    945  CB  PHE    59      30.176  26.120  88.073  1.00  0.00           C  
ATOM    946  CG  PHE    59      29.167  26.992  87.332  1.00  0.00           C  
ATOM    947  CD1 PHE    59      27.847  26.622  87.206  1.00  0.00           C  
ATOM    948  CE1 PHE    59      26.849  27.457  86.643  1.00  0.00           C  
ATOM    949  CZ  PHE    59      27.274  28.671  86.077  1.00  0.00           C  
ATOM    950  CE2 PHE    59      28.594  29.172  86.316  1.00  0.00           C  
ATOM    951  CD2 PHE    59      29.566  28.316  86.903  1.00  0.00           C  
ATOM    952  C   PHE    59      29.469  23.884  87.083  1.00  0.00           C  
ATOM    953  O   PHE    59      28.728  23.336  87.985  1.00  0.00           O  
ATOM    954  H   PHE    59      31.226  25.622  85.646  1.00  0.00           H  
ATOM    955  HA  PHE    59      31.113  24.243  88.326  1.00  0.00           H  
ATOM    956  HB2 PHE    59      31.089  26.697  88.218  1.00  0.00           H  
ATOM    957  HB3 PHE    59      29.764  25.846  89.044  1.00  0.00           H  
ATOM    958  HD1 PHE    59      27.493  25.674  87.586  1.00  0.00           H  
ATOM    959  HD2 PHE    59      30.551  28.704  87.117  1.00  0.00           H  
ATOM    960  HE1 PHE    59      25.838  27.156  86.413  1.00  0.00           H  
ATOM    961  HE2 PHE    59      28.880  30.125  85.897  1.00  0.00           H  
ATOM    962  HZ  PHE    59      26.546  29.328  85.624  1.00  0.00           H  
ATOM    963  N   SER    60      29.177  23.645  85.784  1.00  0.00           N  
ATOM    964  CA  SER    60      28.032  22.796  85.336  1.00  0.00           C  
ATOM    965  CB  SER    60      26.763  23.579  85.001  1.00  0.00           C  
ATOM    966  OG  SER    60      25.610  22.684  84.795  1.00  0.00           O  
ATOM    967  C   SER    60      28.310  21.802  84.205  1.00  0.00           C  
ATOM    968  O   SER    60      29.046  22.149  83.293  1.00  0.00           O  
ATOM    969  H   SER    60      29.716  24.093  85.057  1.00  0.00           H  
ATOM    970  HA  SER    60      27.823  22.074  86.125  1.00  0.00           H  
ATOM    971  HB2 SER    60      26.881  24.090  84.046  1.00  0.00           H  
ATOM    972  HB3 SER    60      26.500  24.220  85.843  1.00  0.00           H  
ATOM    973  HG  SER    60      25.146  22.712  85.635  1.00  0.00           H  
ATOM    974  N   SER    61      27.802  20.588  84.276  1.00  0.00           N  
ATOM    975  CA  SER    61      27.861  19.536  83.265  1.00  0.00           C  
ATOM    976  CB  SER    61      28.536  18.320  83.969  1.00  0.00           C  
ATOM    977  OG  SER    61      27.647  17.863  84.922  1.00  0.00           O  
ATOM    978  C   SER    61      26.521  19.094  82.680  1.00  0.00           C  
ATOM    979  O   SER    61      26.458  18.485  81.585  1.00  0.00           O  
ATOM    980  H   SER    61      27.305  20.309  85.110  1.00  0.00           H  
ATOM    981  HA  SER    61      28.445  19.826  82.391  1.00  0.00           H  
ATOM    982  HB2 SER    61      29.399  18.680  84.529  1.00  0.00           H  
ATOM    983  HB3 SER    61      28.836  17.612  83.197  1.00  0.00           H  
ATOM    984  HG  SER    61      28.053  17.904  85.792  1.00  0.00           H  
ATOM    985  N   ASN    62      25.411  19.546  83.303  1.00  0.00           N  
ATOM    986  CA  ASN    62      24.070  19.478  82.647  1.00  0.00           C  
ATOM    987  CB  ASN    62      22.897  19.419  83.593  1.00  0.00           C  
ATOM    988  CG  ASN    62      22.812  18.182  84.455  1.00  0.00           C  
ATOM    989  OD1 ASN    62      23.807  17.567  84.834  1.00  0.00           O  
ATOM    990  ND2 ASN    62      21.630  17.653  84.595  1.00  0.00           N  
ATOM    991  C   ASN    62      23.874  20.601  81.618  1.00  0.00           C  
ATOM    992  O   ASN    62      23.200  20.445  80.572  1.00  0.00           O  
ATOM    993  H   ASN    62      25.428  19.873  84.258  1.00  0.00           H  
ATOM    994  HA  ASN    62      24.074  18.530  82.108  1.00  0.00           H  
ATOM    995  HB2 ASN    62      21.984  19.591  83.024  1.00  0.00           H  
ATOM    996  HB3 ASN    62      22.933  20.281  84.259  1.00  0.00           H  
ATOM    997 HD21 ASN    62      20.917  17.969  83.953  1.00  0.00           H  
ATOM    998 HD22 ASN    62      21.489  16.872  85.219  1.00  0.00           H  
ATOM    999  N   LEU    63      24.565  21.729  81.753  1.00  0.00           N  
ATOM   1000  CA  LEU    63      24.489  22.874  80.857  1.00  0.00           C  
ATOM   1001  CB  LEU    63      24.543  24.210  81.639  1.00  0.00           C  
ATOM   1002  CG  LEU    63      23.662  25.370  81.119  1.00  0.00           C  
ATOM   1003  CD1 LEU    63      23.609  26.594  82.007  1.00  0.00           C  
ATOM   1004  CD2 LEU    63      24.162  25.974  79.763  1.00  0.00           C  
ATOM   1005  C   LEU    63      25.498  22.785  79.781  1.00  0.00           C  
ATOM   1006  O   LEU    63      26.624  23.229  79.899  1.00  0.00           O  
ATOM   1007  H   LEU    63      25.258  21.683  82.486  1.00  0.00           H  
ATOM   1008  HA  LEU    63      23.505  22.775  80.397  1.00  0.00           H  
ATOM   1009  HB2 LEU    63      25.535  24.652  81.735  1.00  0.00           H  
ATOM   1010  HB3 LEU    63      24.301  23.915  82.660  1.00  0.00           H  
ATOM   1011  HG  LEU    63      22.651  25.044  80.877  1.00  0.00           H  
ATOM   1012 HD11 LEU    63      22.686  27.124  81.774  1.00  0.00           H  
ATOM   1013 HD12 LEU    63      23.578  26.393  83.077  1.00  0.00           H  
ATOM   1014 HD13 LEU    63      24.389  27.289  81.694  1.00  0.00           H  
ATOM   1015 HD21 LEU    63      24.193  25.301  78.906  1.00  0.00           H  
ATOM   1016 HD22 LEU    63      23.625  26.869  79.450  1.00  0.00           H  
ATOM   1017 HD23 LEU    63      25.218  26.154  79.965  1.00  0.00           H  
ATOM   1018  N   LYS    64      25.153  22.147  78.624  1.00  0.00           N  
ATOM   1019  CA  LYS    64      26.065  21.758  77.571  1.00  0.00           C  
ATOM   1020  CB  LYS    64      25.729  20.328  77.113  1.00  0.00           C  
ATOM   1021  CG  LYS    64      25.838  19.217  78.199  1.00  0.00           C  
ATOM   1022  CD  LYS    64      25.207  17.921  77.614  1.00  0.00           C  
ATOM   1023  CE  LYS    64      23.991  17.498  78.500  1.00  0.00           C  
ATOM   1024  NZ  LYS    64      22.788  18.338  78.482  1.00  0.00           N1+
ATOM   1025  C   LYS    64      26.019  22.733  76.373  1.00  0.00           C  
ATOM   1026  O   LYS    64      24.955  23.199  76.010  1.00  0.00           O  
ATOM   1027  H   LYS    64      24.198  21.875  78.439  1.00  0.00           H  
ATOM   1028  HA  LYS    64      27.081  21.876  77.949  1.00  0.00           H  
ATOM   1029  HB2 LYS    64      26.476  20.109  76.350  1.00  0.00           H  
ATOM   1030  HB3 LYS    64      24.763  20.403  76.613  1.00  0.00           H  
ATOM   1031  HG2 LYS    64      25.233  19.476  79.067  1.00  0.00           H  
ATOM   1032  HG3 LYS    64      26.880  19.086  78.490  1.00  0.00           H  
ATOM   1033  HD2 LYS    64      25.907  17.087  77.567  1.00  0.00           H  
ATOM   1034  HD3 LYS    64      24.756  18.045  76.630  1.00  0.00           H  
ATOM   1035  HE2 LYS    64      24.357  17.502  79.527  1.00  0.00           H  
ATOM   1036  HE3 LYS    64      23.634  16.486  78.304  1.00  0.00           H  
ATOM   1037  HZ1 LYS    64      22.195  17.995  77.740  1.00  0.00           H  
ATOM   1038  HZ2 LYS    64      22.250  18.095  79.302  1.00  0.00           H  
ATOM   1039  HZ3 LYS    64      22.995  19.324  78.415  1.00  0.00           H  
ATOM   1040  N   PHE    65      27.169  22.963  75.687  1.00  0.00           N  
ATOM   1041  CA  PHE    65      27.247  23.782  74.492  1.00  0.00           C  
ATOM   1042  CB  PHE    65      28.109  24.975  74.780  1.00  0.00           C  
ATOM   1043  CG  PHE    65      27.699  25.674  76.116  1.00  0.00           C  
ATOM   1044  CD1 PHE    65      28.242  25.344  77.393  1.00  0.00           C  
ATOM   1045  CE1 PHE    65      27.850  26.121  78.476  1.00  0.00           C  
ATOM   1046  CZ  PHE    65      27.070  27.283  78.359  1.00  0.00           C  
ATOM   1047  CE2 PHE    65      26.516  27.593  77.110  1.00  0.00           C  
ATOM   1048  CD2 PHE    65      26.800  26.750  75.978  1.00  0.00           C  
ATOM   1049  C   PHE    65      27.686  23.018  73.302  1.00  0.00           C  
ATOM   1050  O   PHE    65      28.452  22.092  73.397  1.00  0.00           O  
ATOM   1051  H   PHE    65      28.064  22.640  76.027  1.00  0.00           H  
ATOM   1052  HA  PHE    65      26.248  24.175  74.307  1.00  0.00           H  
ATOM   1053  HB2 PHE    65      27.975  25.654  73.937  1.00  0.00           H  
ATOM   1054  HB3 PHE    65      29.166  24.728  74.873  1.00  0.00           H  
ATOM   1055  HD1 PHE    65      28.946  24.531  77.494  1.00  0.00           H  
ATOM   1056  HD2 PHE    65      26.516  27.078  74.989  1.00  0.00           H  
ATOM   1057  HE1 PHE    65      28.219  25.774  79.429  1.00  0.00           H  
ATOM   1058  HE2 PHE    65      26.018  28.539  76.957  1.00  0.00           H  
ATOM   1059  HZ  PHE    65      26.743  27.863  79.209  1.00  0.00           H  
ATOM   1060  N   ILE    66      27.191  23.350  72.125  1.00  0.00           N  
ATOM   1061  CA  ILE    66      27.585  22.779  70.804  1.00  0.00           C  
ATOM   1062  CB  ILE    66      26.268  22.022  70.399  1.00  0.00           C  
ATOM   1063  CG2 ILE    66      26.363  21.622  68.946  1.00  0.00           C  
ATOM   1064  CG1 ILE    66      26.061  20.686  71.243  1.00  0.00           C  
ATOM   1065  CD1 ILE    66      27.030  19.524  70.944  1.00  0.00           C  
ATOM   1066  C   ILE    66      28.062  24.011  69.849  1.00  0.00           C  
ATOM   1067  O   ILE    66      27.341  24.929  69.600  1.00  0.00           O  
ATOM   1068  H   ILE    66      26.485  24.063  72.012  1.00  0.00           H  
ATOM   1069  HA  ILE    66      28.393  22.091  71.049  1.00  0.00           H  
ATOM   1070  HB  ILE    66      25.403  22.676  70.509  1.00  0.00           H  
ATOM   1071 HG12 ILE    66      25.036  20.391  71.019  1.00  0.00           H  
ATOM   1072 HG13 ILE    66      26.071  20.928  72.306  1.00  0.00           H  
ATOM   1073 HG21 ILE    66      27.323  21.138  68.767  1.00  0.00           H  
ATOM   1074 HG22 ILE    66      25.601  20.846  68.875  1.00  0.00           H  
ATOM   1075 HG23 ILE    66      26.160  22.578  68.461  1.00  0.00           H  
ATOM   1076 HD11 ILE    66      26.736  18.755  71.659  1.00  0.00           H  
ATOM   1077 HD12 ILE    66      26.699  19.025  70.033  1.00  0.00           H  
ATOM   1078 HD13 ILE    66      28.091  19.715  71.104  1.00  0.00           H  
ATOM   1079  N   GLN    67      29.342  23.946  69.393  1.00  0.00           N  
ATOM   1080  CA  GLN    67      30.006  24.812  68.437  1.00  0.00           C  
ATOM   1081  CB  GLN    67      31.483  25.088  68.840  1.00  0.00           C  
ATOM   1082  CG  GLN    67      31.477  25.797  70.213  1.00  0.00           C  
ATOM   1083  CD  GLN    67      31.550  27.311  70.305  1.00  0.00           C  
ATOM   1084  OE1 GLN    67      30.991  28.065  69.503  1.00  0.00           O  
ATOM   1085  NE2 GLN    67      32.257  27.839  71.266  1.00  0.00           N  
ATOM   1086  C   GLN    67      29.826  24.241  66.997  1.00  0.00           C  
ATOM   1087  O   GLN    67      30.753  23.519  66.605  1.00  0.00           O  
ATOM   1088  H   GLN    67      29.935  23.188  69.700  1.00  0.00           H  
ATOM   1089  HA  GLN    67      29.422  25.732  68.429  1.00  0.00           H  
ATOM   1090  HB2 GLN    67      32.069  25.575  68.061  1.00  0.00           H  
ATOM   1091  HB3 GLN    67      32.018  24.154  69.010  1.00  0.00           H  
ATOM   1092  HG2 GLN    67      32.390  25.468  70.710  1.00  0.00           H  
ATOM   1093  HG3 GLN    67      30.641  25.461  70.827  1.00  0.00           H  
ATOM   1094 HE21 GLN    67      32.198  28.847  71.245  1.00  0.00           H  
ATOM   1095 HE22 GLN    67      32.741  27.253  71.932  1.00  0.00           H  
ATOM   1096  N   LEU    68      28.714  24.606  66.324  1.00  0.00           N  
ATOM   1097  CA  LEU    68      28.379  24.123  64.966  1.00  0.00           C  
ATOM   1098  CB  LEU    68      27.087  24.940  64.517  1.00  0.00           C  
ATOM   1099  CG  LEU    68      25.907  24.889  65.491  1.00  0.00           C  
ATOM   1100  CD1 LEU    68      24.884  25.816  64.908  1.00  0.00           C  
ATOM   1101  CD2 LEU    68      25.279  23.517  65.602  1.00  0.00           C  
ATOM   1102  C   LEU    68      29.431  24.232  63.927  1.00  0.00           C  
ATOM   1103  O   LEU    68      30.383  25.068  64.065  1.00  0.00           O  
ATOM   1104  H   LEU    68      28.139  25.276  66.814  1.00  0.00           H  
ATOM   1105  HA  LEU    68      28.031  23.094  65.059  1.00  0.00           H  
ATOM   1106  HB2 LEU    68      26.742  24.604  63.539  1.00  0.00           H  
ATOM   1107  HB3 LEU    68      27.356  25.991  64.409  1.00  0.00           H  
ATOM   1108  HG  LEU    68      26.235  25.171  66.492  1.00  0.00           H  
ATOM   1109 HD11 LEU    68      23.960  25.631  65.457  1.00  0.00           H  
ATOM   1110 HD12 LEU    68      25.083  26.885  64.976  1.00  0.00           H  
ATOM   1111 HD13 LEU    68      24.677  25.660  63.849  1.00  0.00           H  
ATOM   1112 HD21 LEU    68      26.020  22.803  65.961  1.00  0.00           H  
ATOM   1113 HD22 LEU    68      24.437  23.444  66.291  1.00  0.00           H  
ATOM   1114 HD23 LEU    68      24.825  23.368  64.623  1.00  0.00           H  
ATOM   1115  N   PRO    69      29.345  23.452  62.806  1.00  0.00           N  
ATOM   1116  CD  PRO    69      28.345  22.402  62.528  1.00  0.00           C  
ATOM   1117  CG  PRO    69      28.223  22.338  61.045  1.00  0.00           C  
ATOM   1118  CB  PRO    69      29.656  22.523  60.566  1.00  0.00           C  
ATOM   1119  CA  PRO    69      30.058  23.653  61.537  1.00  0.00           C  
ATOM   1120  C   PRO    69      29.766  25.044  60.959  1.00  0.00           C  
ATOM   1121  O   PRO    69      28.759  25.720  61.079  1.00  0.00           O  
ATOM   1122  HA  PRO    69      31.119  23.498  61.732  1.00  0.00           H  
ATOM   1123  HB2 PRO    69      30.248  21.616  60.686  1.00  0.00           H  
ATOM   1124  HB3 PRO    69      29.702  22.867  59.532  1.00  0.00           H  
ATOM   1125  HG2 PRO    69      27.784  21.362  60.840  1.00  0.00           H  
ATOM   1126  HG3 PRO    69      27.690  23.214  60.675  1.00  0.00           H  
ATOM   1127  HD2 PRO    69      27.369  22.635  62.954  1.00  0.00           H  
ATOM   1128  HD3 PRO    69      28.505  21.416  62.965  1.00  0.00           H  
ATOM   1129  N   GLN    70      30.820  25.539  60.244  1.00  0.00           N  
ATOM   1130  CA  GLN    70      30.821  26.799  59.482  1.00  0.00           C  
ATOM   1131  CB  GLN    70      31.199  27.936  60.470  1.00  0.00           C  
ATOM   1132  CG  GLN    70      30.925  29.346  59.869  1.00  0.00           C  
ATOM   1133  CD  GLN    70      29.559  29.388  59.165  1.00  0.00           C  
ATOM   1134  OE1 GLN    70      28.556  29.394  59.820  1.00  0.00           O  
ATOM   1135  NE2 GLN    70      29.559  29.553  57.837  1.00  0.00           N  
ATOM   1136  C   GLN    70      31.787  26.782  58.376  1.00  0.00           C  
ATOM   1137  O   GLN    70      32.958  26.526  58.466  1.00  0.00           O  
ATOM   1138  H   GLN    70      31.626  24.970  60.030  1.00  0.00           H  
ATOM   1139  HA  GLN    70      29.803  26.905  59.106  1.00  0.00           H  
ATOM   1140  HB2 GLN    70      32.223  27.811  60.820  1.00  0.00           H  
ATOM   1141  HB3 GLN    70      30.646  27.787  61.398  1.00  0.00           H  
ATOM   1142  HG2 GLN    70      31.656  29.557  59.089  1.00  0.00           H  
ATOM   1143  HG3 GLN    70      30.819  30.039  60.705  1.00  0.00           H  
ATOM   1144 HE21 GLN    70      30.334  29.797  57.237  1.00  0.00           H  
ATOM   1145 HE22 GLN    70      28.714  29.311  57.338  1.00  0.00           H  
ATOM   1146  N   ASP    71      31.322  27.237  57.205  1.00  0.00           N  
ATOM   1147  CA  ASP    71      32.199  27.493  56.053  1.00  0.00           C  
ATOM   1148  CB  ASP    71      31.366  27.421  54.760  1.00  0.00           C  
ATOM   1149  CG  ASP    71      32.198  27.571  53.461  1.00  0.00           C  
ATOM   1150  OD1 ASP    71      31.609  27.281  52.384  1.00  0.00           O  
ATOM   1151  OD2 ASP    71      33.362  28.045  53.459  1.00  0.00           O1-
ATOM   1152  C   ASP    71      32.686  28.952  56.293  1.00  0.00           C  
ATOM   1153  O   ASP    71      31.896  29.907  56.174  1.00  0.00           O  
ATOM   1154  H   ASP    71      30.334  27.428  57.128  1.00  0.00           H  
ATOM   1155  HA  ASP    71      33.110  26.899  55.993  1.00  0.00           H  
ATOM   1156  HB2 ASP    71      30.593  28.187  54.804  1.00  0.00           H  
ATOM   1157  HB3 ASP    71      30.837  26.471  54.687  1.00  0.00           H  
ATOM   1158  N   GLU    72      33.978  29.062  56.686  1.00  0.00           N  
ATOM   1159  CA  GLU    72      34.494  30.371  57.202  1.00  0.00           C  
ATOM   1160  CB  GLU    72      35.881  30.172  57.772  1.00  0.00           C  
ATOM   1161  CG  GLU    72      35.993  29.093  58.879  1.00  0.00           C  
ATOM   1162  CD  GLU    72      36.333  27.703  58.379  1.00  0.00           C  
ATOM   1163  OE1 GLU    72      36.831  26.966  59.198  1.00  0.00           O  
ATOM   1164  OE2 GLU    72      36.071  27.228  57.217  1.00  0.00           O1-
ATOM   1165  C   GLU    72      34.479  31.475  56.107  1.00  0.00           C  
ATOM   1166  O   GLU    72      34.353  32.619  56.420  1.00  0.00           O  
ATOM   1167  H   GLU    72      34.459  28.177  56.753  1.00  0.00           H  
ATOM   1168  HA  GLU    72      33.666  30.615  57.867  1.00  0.00           H  
ATOM   1169  HB2 GLU    72      36.022  31.155  58.222  1.00  0.00           H  
ATOM   1170  HB3 GLU    72      36.682  30.102  57.036  1.00  0.00           H  
ATOM   1171  HG2 GLU    72      35.069  28.986  59.448  1.00  0.00           H  
ATOM   1172  HG3 GLU    72      36.804  29.494  59.487  1.00  0.00           H  
ATOM   1173  N   SER    73      34.320  31.088  54.853  1.00  0.00           N  
ATOM   1174  CA  SER    73      34.213  31.990  53.663  1.00  0.00           C  
ATOM   1175  CB  SER    73      34.408  31.238  52.313  1.00  0.00           C  
ATOM   1176  OG  SER    73      33.350  30.426  51.904  1.00  0.00           O  
ATOM   1177  C   SER    73      32.908  32.818  53.633  1.00  0.00           C  
ATOM   1178  O   SER    73      32.897  33.989  53.310  1.00  0.00           O  
ATOM   1179  H   SER    73      34.285  30.089  54.710  1.00  0.00           H  
ATOM   1180  HA  SER    73      35.161  32.528  53.645  1.00  0.00           H  
ATOM   1181  HB2 SER    73      35.366  30.723  52.399  1.00  0.00           H  
ATOM   1182  HB3 SER    73      34.497  31.947  51.490  1.00  0.00           H  
ATOM   1183  HG  SER    73      33.445  29.606  52.395  1.00  0.00           H  
ATOM   1184  N   VAL    74      31.851  32.267  54.159  1.00  0.00           N  
ATOM   1185  CA  VAL    74      30.521  32.876  54.302  1.00  0.00           C  
ATOM   1186  CB  VAL    74      29.530  31.780  54.623  1.00  0.00           C  
ATOM   1187  CG1 VAL    74      28.122  32.297  54.799  1.00  0.00           C  
ATOM   1188  CG2 VAL    74      29.526  30.719  53.525  1.00  0.00           C  
ATOM   1189  C   VAL    74      30.489  34.088  55.233  1.00  0.00           C  
ATOM   1190  O   VAL    74      29.653  34.924  54.985  1.00  0.00           O  
ATOM   1191  H   VAL    74      31.914  31.278  54.357  1.00  0.00           H  
ATOM   1192  HA  VAL    74      30.222  33.277  53.333  1.00  0.00           H  
ATOM   1193  HB  VAL    74      29.745  31.320  55.587  1.00  0.00           H  
ATOM   1194 HG11 VAL    74      27.382  31.497  54.802  1.00  0.00           H  
ATOM   1195 HG12 VAL    74      27.970  32.931  55.673  1.00  0.00           H  
ATOM   1196 HG13 VAL    74      27.938  32.943  53.940  1.00  0.00           H  
ATOM   1197 HG21 VAL    74      30.408  30.089  53.413  1.00  0.00           H  
ATOM   1198 HG22 VAL    74      28.710  30.014  53.683  1.00  0.00           H  
ATOM   1199 HG23 VAL    74      29.331  31.155  52.545  1.00  0.00           H  
ATOM   1200  N   LEU    75      31.441  34.186  56.156  1.00  0.00           N  
ATOM   1201  CA  LEU    75      31.615  35.389  56.999  1.00  0.00           C  
ATOM   1202  CB  LEU    75      32.479  35.075  58.252  1.00  0.00           C  
ATOM   1203  CG  LEU    75      32.383  33.603  58.861  1.00  0.00           C  
ATOM   1204  CD1 LEU    75      33.670  33.287  59.629  1.00  0.00           C  
ATOM   1205  CD2 LEU    75      31.154  33.431  59.754  1.00  0.00           C  
ATOM   1206  C   LEU    75      32.180  36.579  56.246  1.00  0.00           C  
ATOM   1207  O   LEU    75      31.681  37.715  56.499  1.00  0.00           O  
ATOM   1208  H   LEU    75      32.018  33.380  56.350  1.00  0.00           H  
ATOM   1209  HA  LEU    75      30.629  35.679  57.361  1.00  0.00           H  
ATOM   1210  HB2 LEU    75      32.228  35.872  58.952  1.00  0.00           H  
ATOM   1211  HB3 LEU    75      33.541  35.161  58.025  1.00  0.00           H  
ATOM   1212  HG  LEU    75      32.388  32.766  58.163  1.00  0.00           H  
ATOM   1213 HD11 LEU    75      33.638  32.334  60.157  1.00  0.00           H  
ATOM   1214 HD12 LEU    75      34.547  33.137  59.000  1.00  0.00           H  
ATOM   1215 HD13 LEU    75      33.912  34.127  60.282  1.00  0.00           H  
ATOM   1216 HD21 LEU    75      30.266  33.456  59.122  1.00  0.00           H  
ATOM   1217 HD22 LEU    75      31.038  32.480  60.274  1.00  0.00           H  
ATOM   1218 HD23 LEU    75      31.173  34.334  60.363  1.00  0.00           H  
ATOM   1219  N   GLN    76      33.095  36.379  55.277  1.00  0.00           N  
ATOM   1220  CA  GLN    76      33.387  37.438  54.315  1.00  0.00           C  
ATOM   1221  CB  GLN    76      34.631  37.101  53.536  1.00  0.00           C  
ATOM   1222  CG  GLN    76      35.837  36.891  54.450  1.00  0.00           C  
ATOM   1223  CD  GLN    76      37.015  36.604  53.521  1.00  0.00           C  
ATOM   1224  OE1 GLN    76      37.437  37.285  52.528  1.00  0.00           O  
ATOM   1225  NE2 GLN    76      37.686  35.517  53.786  1.00  0.00           N  
ATOM   1226  C   GLN    76      32.212  37.693  53.362  1.00  0.00           C  
ATOM   1227  O   GLN    76      31.858  38.858  53.110  1.00  0.00           O  
ATOM   1228  H   GLN    76      33.331  35.420  55.066  1.00  0.00           H  
ATOM   1229  HA  GLN    76      33.586  38.360  54.861  1.00  0.00           H  
ATOM   1230  HB2 GLN    76      34.943  37.892  52.854  1.00  0.00           H  
ATOM   1231  HB3 GLN    76      34.419  36.211  52.944  1.00  0.00           H  
ATOM   1232  HG2 GLN    76      35.688  35.975  55.022  1.00  0.00           H  
ATOM   1233  HG3 GLN    76      36.092  37.667  55.171  1.00  0.00           H  
ATOM   1234 HE21 GLN    76      38.585  35.380  53.347  1.00  0.00           H  
ATOM   1235 HE22 GLN    76      37.456  34.877  54.533  1.00  0.00           H  
ATOM   1236  N   LEU    77      31.518  36.737  52.806  1.00  0.00           N  
ATOM   1237  CA  LEU    77      30.329  36.965  52.022  1.00  0.00           C  
ATOM   1238  CB  LEU    77      29.937  35.713  51.259  1.00  0.00           C  
ATOM   1239  CG  LEU    77      31.123  35.149  50.468  1.00  0.00           C  
ATOM   1240  CD1 LEU    77      30.554  33.971  49.660  1.00  0.00           C  
ATOM   1241  CD2 LEU    77      31.842  36.092  49.577  1.00  0.00           C  
ATOM   1242  C   LEU    77      29.099  37.516  52.658  1.00  0.00           C  
ATOM   1243  O   LEU    77      28.237  38.110  52.089  1.00  0.00           O  
ATOM   1244  H   LEU    77      31.814  35.778  52.921  1.00  0.00           H  
ATOM   1245  HA  LEU    77      30.575  37.766  51.324  1.00  0.00           H  
ATOM   1246  HB2 LEU    77      29.159  35.906  50.520  1.00  0.00           H  
ATOM   1247  HB3 LEU    77      29.609  34.923  51.934  1.00  0.00           H  
ATOM   1248  HG  LEU    77      31.916  34.794  51.126  1.00  0.00           H  
ATOM   1249 HD11 LEU    77      29.861  34.259  48.869  1.00  0.00           H  
ATOM   1250 HD12 LEU    77      31.317  33.284  49.294  1.00  0.00           H  
ATOM   1251 HD13 LEU    77      29.983  33.419  50.408  1.00  0.00           H  
ATOM   1252 HD21 LEU    77      32.374  35.530  48.809  1.00  0.00           H  
ATOM   1253 HD22 LEU    77      31.151  36.683  48.975  1.00  0.00           H  
ATOM   1254 HD23 LEU    77      32.596  36.674  50.108  1.00  0.00           H  
ATOM   1255  N   LEU    78      28.958  37.443  54.003  1.00  0.00           N  
ATOM   1256  CA  LEU    78      27.763  37.963  54.799  1.00  0.00           C  
ATOM   1257  CB  LEU    78      28.108  37.519  56.240  1.00  0.00           C  
ATOM   1258  CG  LEU    78      27.146  38.201  57.305  1.00  0.00           C  
ATOM   1259  CD1 LEU    78      25.692  38.027  57.018  1.00  0.00           C  
ATOM   1260  CD2 LEU    78      27.581  37.665  58.709  1.00  0.00           C  
ATOM   1261  C   LEU    78      27.679  39.520  54.676  1.00  0.00           C  
ATOM   1262  O   LEU    78      28.544  40.230  55.107  1.00  0.00           O  
ATOM   1263  H   LEU    78      29.647  36.933  54.538  1.00  0.00           H  
ATOM   1264  HA  LEU    78      26.873  37.426  54.471  1.00  0.00           H  
ATOM   1265  HB2 LEU    78      29.154  37.661  56.513  1.00  0.00           H  
ATOM   1266  HB3 LEU    78      27.836  36.464  56.277  1.00  0.00           H  
ATOM   1267  HG  LEU    78      27.309  39.271  57.184  1.00  0.00           H  
ATOM   1268 HD11 LEU    78      25.487  36.957  57.052  1.00  0.00           H  
ATOM   1269 HD12 LEU    78      25.207  38.566  57.832  1.00  0.00           H  
ATOM   1270 HD13 LEU    78      25.309  38.483  56.105  1.00  0.00           H  
ATOM   1271 HD21 LEU    78      26.965  38.208  59.425  1.00  0.00           H  
ATOM   1272 HD22 LEU    78      27.287  36.616  58.741  1.00  0.00           H  
ATOM   1273 HD23 LEU    78      28.652  37.713  58.910  1.00  0.00           H  
ATOM   1274  N   LYS    79      26.663  39.942  53.987  1.00  0.00           N  
ATOM   1275  CA  LYS    79      26.204  41.263  53.765  1.00  0.00           C  
ATOM   1276  CB  LYS    79      26.185  41.459  52.214  1.00  0.00           C  
ATOM   1277  CG  LYS    79      27.555  41.412  51.521  1.00  0.00           C  
ATOM   1278  CD  LYS    79      27.466  41.624  50.041  1.00  0.00           C  
ATOM   1279  CE  LYS    79      26.743  40.486  49.214  1.00  0.00           C  
ATOM   1280  NZ  LYS    79      27.331  39.127  49.431  1.00  0.00           N1+
ATOM   1281  C   LYS    79      24.794  41.373  54.305  1.00  0.00           C  
ATOM   1282  O   LYS    79      24.133  40.351  54.581  1.00  0.00           O  
ATOM   1283  H   LYS    79      26.066  39.169  53.729  1.00  0.00           H  
ATOM   1284  HA  LYS    79      26.795  42.030  54.266  1.00  0.00           H  
ATOM   1285  HB2 LYS    79      25.743  42.415  51.931  1.00  0.00           H  
ATOM   1286  HB3 LYS    79      25.538  40.679  51.814  1.00  0.00           H  
ATOM   1287  HG2 LYS    79      28.039  40.465  51.763  1.00  0.00           H  
ATOM   1288  HG3 LYS    79      28.130  42.254  51.905  1.00  0.00           H  
ATOM   1289  HD2 LYS    79      28.459  41.845  49.651  1.00  0.00           H  
ATOM   1290  HD3 LYS    79      26.973  42.580  49.866  1.00  0.00           H  
ATOM   1291  HE2 LYS    79      26.771  40.761  48.160  1.00  0.00           H  
ATOM   1292  HE3 LYS    79      25.716  40.416  49.573  1.00  0.00           H  
ATOM   1293  HZ1 LYS    79      26.698  38.343  49.354  1.00  0.00           H  
ATOM   1294  HZ2 LYS    79      28.045  38.896  48.755  1.00  0.00           H  
ATOM   1295  HZ3 LYS    79      27.763  39.116  50.344  1.00  0.00           H  
ATOM   1296  N   GLY    80      24.317  42.566  54.479  1.00  0.00           N  
ATOM   1297  CA  GLY    80      22.942  42.931  55.000  1.00  0.00           C  
ATOM   1298  C   GLY    80      22.710  42.684  56.531  1.00  0.00           C  
ATOM   1299  O   GLY    80      23.635  42.344  57.278  1.00  0.00           O  
ATOM   1300  H   GLY    80      24.927  43.353  54.309  1.00  0.00           H  
ATOM   1301  HA2 GLY    80      22.162  42.389  54.465  1.00  0.00           H  
ATOM   1302  HA3 GLY    80      22.723  43.979  54.795  1.00  0.00           H  
ATOM   1303  N   ASN    81      21.462  42.749  56.964  1.00  0.00           N  
ATOM   1304  CA  ASN    81      21.038  42.282  58.207  1.00  0.00           C  
ATOM   1305  CB  ASN    81      19.519  42.635  58.361  1.00  0.00           C  
ATOM   1306  CG  ASN    81      19.002  42.602  59.781  1.00  0.00           C  
ATOM   1307  OD1 ASN    81      19.517  41.813  60.570  1.00  0.00           O  
ATOM   1308  ND2 ASN    81      18.084  43.457  60.120  1.00  0.00           N  
ATOM   1309  C   ASN    81      21.227  40.787  58.293  1.00  0.00           C  
ATOM   1310  O   ASN    81      20.760  40.044  57.467  1.00  0.00           O  
ATOM   1311  H   ASN    81      20.731  42.815  56.270  1.00  0.00           H  
ATOM   1312  HA  ASN    81      21.639  42.718  59.005  1.00  0.00           H  
ATOM   1313  HB2 ASN    81      18.894  41.986  57.747  1.00  0.00           H  
ATOM   1314  HB3 ASN    81      19.275  43.601  57.917  1.00  0.00           H  
ATOM   1315 HD21 ASN    81      17.825  44.243  59.540  1.00  0.00           H  
ATOM   1316 HD22 ASN    81      17.835  43.458  61.099  1.00  0.00           H  
ATOM   1317  N   ILE    82      21.833  40.373  59.379  1.00  0.00           N  
ATOM   1318  CA  ILE    82      22.025  38.923  59.753  1.00  0.00           C  
ATOM   1319  CB  ILE    82      22.828  38.610  61.045  1.00  0.00           C  
ATOM   1320  CG2 ILE    82      22.587  37.314  61.725  1.00  0.00           C  
ATOM   1321  CG1 ILE    82      24.395  38.759  60.856  1.00  0.00           C  
ATOM   1322  CD1 ILE    82      24.946  40.066  60.340  1.00  0.00           C  
ATOM   1323  C   ILE    82      20.730  38.168  59.853  1.00  0.00           C  
ATOM   1324  O   ILE    82      20.588  37.065  59.388  1.00  0.00           O  
ATOM   1325  H   ILE    82      22.270  41.059  59.978  1.00  0.00           H  
ATOM   1326  HA  ILE    82      22.427  38.434  58.865  1.00  0.00           H  
ATOM   1327  HB  ILE    82      22.513  39.385  61.743  1.00  0.00           H  
ATOM   1328 HG12 ILE    82      24.621  37.967  60.141  1.00  0.00           H  
ATOM   1329 HG13 ILE    82      24.895  38.528  61.796  1.00  0.00           H  
ATOM   1330 HG21 ILE    82      23.207  37.119  62.600  1.00  0.00           H  
ATOM   1331 HG22 ILE    82      21.553  37.265  62.067  1.00  0.00           H  
ATOM   1332 HG23 ILE    82      22.806  36.489  61.047  1.00  0.00           H  
ATOM   1333 HD11 ILE    82      24.649  40.806  61.083  1.00  0.00           H  
ATOM   1334 HD12 ILE    82      26.022  40.135  60.179  1.00  0.00           H  
ATOM   1335 HD13 ILE    82      24.465  40.339  59.400  1.00  0.00           H  
ATOM   1336  N   PHE    83      19.694  38.786  60.419  1.00  0.00           N  
ATOM   1337  CA  PHE    83      18.336  38.311  60.429  1.00  0.00           C  
ATOM   1338  CB  PHE    83      17.530  39.261  61.270  1.00  0.00           C  
ATOM   1339  CG  PHE    83      16.070  38.784  61.558  1.00  0.00           C  
ATOM   1340  CD1 PHE    83      15.001  39.138  60.728  1.00  0.00           C  
ATOM   1341  CE1 PHE    83      13.710  38.824  61.134  1.00  0.00           C  
ATOM   1342  CZ  PHE    83      13.451  38.200  62.336  1.00  0.00           C  
ATOM   1343  CE2 PHE    83      14.575  37.727  63.137  1.00  0.00           C  
ATOM   1344  CD2 PHE    83      15.844  38.060  62.738  1.00  0.00           C  
ATOM   1345  C   PHE    83      17.619  38.001  59.048  1.00  0.00           C  
ATOM   1346  O   PHE    83      16.744  37.158  59.022  1.00  0.00           O  
ATOM   1347  H   PHE    83      19.848  39.739  60.717  1.00  0.00           H  
ATOM   1348  HA  PHE    83      18.229  37.345  60.922  1.00  0.00           H  
ATOM   1349  HB2 PHE    83      17.429  40.220  60.762  1.00  0.00           H  
ATOM   1350  HB3 PHE    83      17.976  39.385  62.257  1.00  0.00           H  
ATOM   1351  HD1 PHE    83      15.175  39.606  59.770  1.00  0.00           H  
ATOM   1352  HD2 PHE    83      16.675  38.043  63.427  1.00  0.00           H  
ATOM   1353  HE1 PHE    83      12.889  39.138  60.508  1.00  0.00           H  
ATOM   1354  HE2 PHE    83      14.487  37.282  64.117  1.00  0.00           H  
ATOM   1355  HZ  PHE    83      12.453  38.062  62.726  1.00  0.00           H  
ATOM   1356  N   SER    84      17.978  38.722  58.003  1.00  0.00           N  
ATOM   1357  CA  SER    84      17.094  38.607  56.780  1.00  0.00           C  
ATOM   1358  CB  SER    84      16.949  39.950  56.137  1.00  0.00           C  
ATOM   1359  OG  SER    84      16.241  40.851  56.963  1.00  0.00           O  
ATOM   1360  C   SER    84      17.681  37.700  55.732  1.00  0.00           C  
ATOM   1361  O   SER    84      17.148  37.513  54.681  1.00  0.00           O  
ATOM   1362  H   SER    84      18.718  39.405  58.075  1.00  0.00           H  
ATOM   1363  HA  SER    84      16.092  38.243  57.007  1.00  0.00           H  
ATOM   1364  HB2 SER    84      16.372  39.846  55.219  1.00  0.00           H  
ATOM   1365  HB3 SER    84      17.923  40.357  55.866  1.00  0.00           H  
ATOM   1366  HG  SER    84      16.350  41.728  56.587  1.00  0.00           H  
ATOM   1367  N   SER    85      18.851  37.058  55.994  1.00  0.00           N  
ATOM   1368  CA  SER    85      19.465  36.006  55.137  1.00  0.00           C  
ATOM   1369  CB  SER    85      20.109  36.722  53.923  1.00  0.00           C  
ATOM   1370  OG  SER    85      20.643  35.841  52.926  1.00  0.00           O  
ATOM   1371  C   SER    85      20.415  35.020  55.737  1.00  0.00           C  
ATOM   1372  O   SER    85      20.460  33.851  55.375  1.00  0.00           O  
ATOM   1373  H   SER    85      19.308  37.170  56.887  1.00  0.00           H  
ATOM   1374  HA  SER    85      18.595  35.419  54.844  1.00  0.00           H  
ATOM   1375  HB2 SER    85      20.932  37.405  54.136  1.00  0.00           H  
ATOM   1376  HB3 SER    85      19.420  37.381  53.395  1.00  0.00           H  
ATOM   1377  HG  SER    85      19.814  35.510  52.573  1.00  0.00           H  
ATOM   1378  N   PHE    86      21.209  35.405  56.812  1.00  0.00           N  
ATOM   1379  CA  PHE    86      22.182  34.582  57.407  1.00  0.00           C  
ATOM   1380  CB  PHE    86      23.210  35.336  58.194  1.00  0.00           C  
ATOM   1381  CG  PHE    86      24.472  34.671  58.685  1.00  0.00           C  
ATOM   1382  CD1 PHE    86      25.576  34.405  57.873  1.00  0.00           C  
ATOM   1383  CE1 PHE    86      26.775  33.857  58.275  1.00  0.00           C  
ATOM   1384  CZ  PHE    86      26.853  33.503  59.665  1.00  0.00           C  
ATOM   1385  CE2 PHE    86      25.753  33.735  60.543  1.00  0.00           C  
ATOM   1386  CD2 PHE    86      24.568  34.233  60.046  1.00  0.00           C  
ATOM   1387  C   PHE    86      21.577  33.510  58.261  1.00  0.00           C  
ATOM   1388  O   PHE    86      22.045  32.351  58.140  1.00  0.00           O  
ATOM   1389  H   PHE    86      21.142  36.370  57.104  1.00  0.00           H  
ATOM   1390  HA  PHE    86      22.673  34.012  56.617  1.00  0.00           H  
ATOM   1391  HB2 PHE    86      22.758  35.805  59.067  1.00  0.00           H  
ATOM   1392  HB3 PHE    86      23.509  36.166  57.554  1.00  0.00           H  
ATOM   1393  HD1 PHE    86      25.614  34.767  56.856  1.00  0.00           H  
ATOM   1394  HD2 PHE    86      23.796  34.445  60.771  1.00  0.00           H  
ATOM   1395  HE1 PHE    86      27.626  33.864  57.611  1.00  0.00           H  
ATOM   1396  HE2 PHE    86      25.687  33.535  61.603  1.00  0.00           H  
ATOM   1397  HZ  PHE    86      27.776  33.179  60.123  1.00  0.00           H  
ATOM   1398  N   ILE    87      20.748  33.917  59.252  1.00  0.00           N  
ATOM   1399  CA  ILE    87      20.023  33.058  60.181  1.00  0.00           C  
ATOM   1400  CB  ILE    87      19.229  33.951  61.267  1.00  0.00           C  
ATOM   1401  CG2 ILE    87      18.121  33.178  62.078  1.00  0.00           C  
ATOM   1402  CG1 ILE    87      20.156  34.387  62.443  1.00  0.00           C  
ATOM   1403  CD1 ILE    87      20.925  33.394  63.248  1.00  0.00           C  
ATOM   1404  C   ILE    87      19.168  31.992  59.433  1.00  0.00           C  
ATOM   1405  O   ILE    87      19.393  30.788  59.740  1.00  0.00           O  
ATOM   1406  H   ILE    87      20.449  34.881  59.290  1.00  0.00           H  
ATOM   1407  HA  ILE    87      20.694  32.398  60.730  1.00  0.00           H  
ATOM   1408  HB  ILE    87      18.797  34.848  60.823  1.00  0.00           H  
ATOM   1409 HG12 ILE    87      19.446  34.983  63.017  1.00  0.00           H  
ATOM   1410 HG13 ILE    87      20.932  34.952  61.927  1.00  0.00           H  
ATOM   1411 HG21 ILE    87      17.179  33.126  61.532  1.00  0.00           H  
ATOM   1412 HG22 ILE    87      18.357  32.116  62.155  1.00  0.00           H  
ATOM   1413 HG23 ILE    87      17.880  33.635  63.038  1.00  0.00           H  
ATOM   1414 HD11 ILE    87      21.655  32.856  62.643  1.00  0.00           H  
ATOM   1415 HD12 ILE    87      21.586  33.874  63.969  1.00  0.00           H  
ATOM   1416 HD13 ILE    87      20.166  32.827  63.789  1.00  0.00           H  
ATOM   1417  N   PRO    88      18.254  32.342  58.433  1.00  0.00           N  
ATOM   1418  CD  PRO    88      17.647  33.607  58.281  1.00  0.00           C  
ATOM   1419  CG  PRO    88      16.468  33.549  57.284  1.00  0.00           C  
ATOM   1420  CB  PRO    88      16.852  32.355  56.459  1.00  0.00           C  
ATOM   1421  CA  PRO    88      17.542  31.426  57.453  1.00  0.00           C  
ATOM   1422  C   PRO    88      18.490  30.456  56.721  1.00  0.00           C  
ATOM   1423  O   PRO    88      18.107  29.285  56.599  1.00  0.00           O  
ATOM   1424  HA  PRO    88      16.937  30.792  58.101  1.00  0.00           H  
ATOM   1425  HB2 PRO    88      15.980  31.876  56.012  1.00  0.00           H  
ATOM   1426  HB3 PRO    88      17.568  32.649  55.692  1.00  0.00           H  
ATOM   1427  HG2 PRO    88      15.530  33.480  57.835  1.00  0.00           H  
ATOM   1428  HG3 PRO    88      16.514  34.503  56.759  1.00  0.00           H  
ATOM   1429  HD2 PRO    88      18.398  34.256  57.828  1.00  0.00           H  
ATOM   1430  HD3 PRO    88      17.328  33.989  59.251  1.00  0.00           H  
ATOM   1431  N   GLY    89      19.791  30.751  56.522  1.00  0.00           N  
ATOM   1432  CA  GLY    89      20.676  29.986  55.708  1.00  0.00           C  
ATOM   1433  C   GLY    89      21.382  28.897  56.557  1.00  0.00           C  
ATOM   1434  O   GLY    89      21.953  28.002  56.005  1.00  0.00           O  
ATOM   1435  H   GLY    89      19.987  31.703  56.795  1.00  0.00           H  
ATOM   1436  HA2 GLY    89      21.404  30.694  55.311  1.00  0.00           H  
ATOM   1437  HA3 GLY    89      20.120  29.545  54.880  1.00  0.00           H  
ATOM   1438  N   HIP    90      21.287  28.962  57.892  1.00  0.00           N  
ATOM   1439  CA  HIP    90      21.925  28.028  58.834  1.00  0.00           C  
ATOM   1440  CB  HIP    90      22.487  28.826  60.055  1.00  0.00           C  
ATOM   1441  CG  HIP    90      23.773  29.500  59.731  1.00  0.00           C  
ATOM   1442  ND1 HIP    90      23.959  30.541  58.833  1.00  0.00           N1+
ATOM   1443  CE1 HIP    90      25.289  30.847  58.859  1.00  0.00           C  
ATOM   1444  NE2 HIP    90      25.953  29.995  59.650  1.00  0.00           N  
ATOM   1445  CD2 HIP    90      24.976  29.203  60.315  1.00  0.00           C  
ATOM   1446  C   HIP    90      21.072  26.842  59.285  1.00  0.00           C  
ATOM   1447  O   HIP    90      21.363  26.063  60.195  1.00  0.00           O  
ATOM   1448  H   HIP    90      20.720  29.751  58.167  1.00  0.00           H  
ATOM   1449  HA  HIP    90      22.773  27.580  58.316  1.00  0.00           H  
ATOM   1450  HB2 HIP    90      22.775  28.257  60.939  1.00  0.00           H  
ATOM   1451  HB3 HIP    90      21.809  29.631  60.341  1.00  0.00           H  
ATOM   1452  HD1 HIP    90      23.236  31.075  58.372  1.00  0.00           H  
ATOM   1453  HD2 HIP    90      25.198  28.432  61.038  1.00  0.00           H  
ATOM   1454  HE2 HIP    90      26.955  29.971  59.774  1.00  0.00           H  
ATOM   1455  HE1 HIP    90      25.743  31.458  58.093  1.00  0.00           H  
ATOM   1456  N   LYS    91      19.936  26.680  58.660  1.00  0.00           N  
ATOM   1457  CA  LYS    91      18.948  25.636  58.908  1.00  0.00           C  
ATOM   1458  CB  LYS    91      17.655  25.783  58.114  1.00  0.00           C  
ATOM   1459  CG  LYS    91      16.818  26.885  58.682  1.00  0.00           C  
ATOM   1460  CD  LYS    91      15.460  27.122  57.983  1.00  0.00           C  
ATOM   1461  CE  LYS    91      15.050  28.603  58.147  1.00  0.00           C  
ATOM   1462  NZ  LYS    91      14.052  28.993  57.155  1.00  0.00           N1+
ATOM   1463  C   LYS    91      19.579  24.256  58.886  1.00  0.00           C  
ATOM   1464  O   LYS    91      19.585  23.531  59.902  1.00  0.00           O  
ATOM   1465  H   LYS    91      19.758  27.383  57.957  1.00  0.00           H  
ATOM   1466  HA  LYS    91      18.673  25.768  59.955  1.00  0.00           H  
ATOM   1467  HB2 LYS    91      17.097  24.850  58.190  1.00  0.00           H  
ATOM   1468  HB3 LYS    91      17.741  25.927  57.037  1.00  0.00           H  
ATOM   1469  HG2 LYS    91      17.431  27.778  58.562  1.00  0.00           H  
ATOM   1470  HG3 LYS    91      16.582  26.732  59.736  1.00  0.00           H  
ATOM   1471  HD2 LYS    91      14.685  26.503  58.434  1.00  0.00           H  
ATOM   1472  HD3 LYS    91      15.643  26.917  56.928  1.00  0.00           H  
ATOM   1473  HE2 LYS    91      16.003  29.104  57.975  1.00  0.00           H  
ATOM   1474  HE3 LYS    91      14.596  28.799  59.119  1.00  0.00           H  
ATOM   1475  HZ1 LYS    91      13.748  29.941  57.329  1.00  0.00           H  
ATOM   1476  HZ2 LYS    91      14.466  28.968  56.234  1.00  0.00           H  
ATOM   1477  HZ3 LYS    91      13.302  28.317  57.188  1.00  0.00           H  
ATOM   1478  N   PRO    92      20.255  23.835  57.786  1.00  0.00           N  
ATOM   1479  CD  PRO    92      20.360  24.510  56.461  1.00  0.00           C  
ATOM   1480  CG  PRO    92      20.641  23.342  55.528  1.00  0.00           C  
ATOM   1481  CB  PRO    92      21.449  22.314  56.291  1.00  0.00           C  
ATOM   1482  CA  PRO    92      20.847  22.444  57.653  1.00  0.00           C  
ATOM   1483  C   PRO    92      21.810  22.096  58.724  1.00  0.00           C  
ATOM   1484  O   PRO    92      21.861  20.962  59.164  1.00  0.00           O  
ATOM   1485  HA  PRO    92      19.989  21.780  57.765  1.00  0.00           H  
ATOM   1486  HB2 PRO    92      21.400  21.304  55.884  1.00  0.00           H  
ATOM   1487  HB3 PRO    92      22.490  22.636  56.293  1.00  0.00           H  
ATOM   1488  HG2 PRO    92      19.668  22.913  55.289  1.00  0.00           H  
ATOM   1489  HG3 PRO    92      21.223  23.663  54.664  1.00  0.00           H  
ATOM   1490  HD2 PRO    92      21.208  25.169  56.272  1.00  0.00           H  
ATOM   1491  HD3 PRO    92      19.402  24.915  56.137  1.00  0.00           H  
ATOM   1492  N   ALA    93      22.567  23.032  59.210  1.00  0.00           N  
ATOM   1493  CA  ALA    93      23.457  22.800  60.366  1.00  0.00           C  
ATOM   1494  CB  ALA    93      24.396  24.039  60.653  1.00  0.00           C  
ATOM   1495  C   ALA    93      22.706  22.509  61.731  1.00  0.00           C  
ATOM   1496  O   ALA    93      23.075  21.631  62.469  1.00  0.00           O  
ATOM   1497  H   ALA    93      22.641  23.908  58.713  1.00  0.00           H  
ATOM   1498  HA  ALA    93      24.174  22.021  60.108  1.00  0.00           H  
ATOM   1499  HB1 ALA    93      25.218  23.690  61.278  1.00  0.00           H  
ATOM   1500  HB2 ALA    93      24.851  24.322  59.703  1.00  0.00           H  
ATOM   1501  HB3 ALA    93      23.905  24.907  61.094  1.00  0.00           H  
ATOM   1502  N   VAL    94      21.708  23.325  62.070  1.00  0.00           N  
ATOM   1503  CA  VAL    94      20.947  23.147  63.325  1.00  0.00           C  
ATOM   1504  CB  VAL    94      20.046  24.421  63.551  1.00  0.00           C  
ATOM   1505  CG1 VAL    94      19.087  24.308  64.683  1.00  0.00           C  
ATOM   1506  CG2 VAL    94      20.898  25.651  63.886  1.00  0.00           C  
ATOM   1507  C   VAL    94      20.025  21.934  63.258  1.00  0.00           C  
ATOM   1508  O   VAL    94      19.874  21.207  64.227  1.00  0.00           O  
ATOM   1509  H   VAL    94      21.617  24.122  61.456  1.00  0.00           H  
ATOM   1510  HA  VAL    94      21.651  23.094  64.156  1.00  0.00           H  
ATOM   1511  HB  VAL    94      19.415  24.534  62.669  1.00  0.00           H  
ATOM   1512 HG11 VAL    94      19.591  24.022  65.606  1.00  0.00           H  
ATOM   1513 HG12 VAL    94      18.623  25.262  64.934  1.00  0.00           H  
ATOM   1514 HG13 VAL    94      18.282  23.580  64.583  1.00  0.00           H  
ATOM   1515 HG21 VAL    94      21.140  25.654  64.949  1.00  0.00           H  
ATOM   1516 HG22 VAL    94      21.770  25.794  63.249  1.00  0.00           H  
ATOM   1517 HG23 VAL    94      20.275  26.538  63.764  1.00  0.00           H  
ATOM   1518  N   ARG    95      19.669  21.622  61.999  1.00  0.00           N  
ATOM   1519  CA  ARG    95      19.055  20.345  61.692  1.00  0.00           C  
ATOM   1520  CB  ARG    95      18.541  20.393  60.247  1.00  0.00           C  
ATOM   1521  CG  ARG    95      17.810  19.074  59.828  1.00  0.00           C  
ATOM   1522  CD  ARG    95      17.638  18.856  58.285  1.00  0.00           C  
ATOM   1523  NE  ARG    95      18.900  18.427  57.644  1.00  0.00           N  
ATOM   1524  CZ  ARG    95      19.182  18.300  56.376  1.00  0.00           C  
ATOM   1525  NH1 ARG    95      18.313  18.417  55.393  1.00  0.00           N  
ATOM   1526  NH2 ARG    95      20.426  18.135  56.099  1.00  0.00           N1+
ATOM   1527  C   ARG    95      20.021  19.177  61.956  1.00  0.00           C  
ATOM   1528  O   ARG    95      19.805  18.292  62.762  1.00  0.00           O  
ATOM   1529  H   ARG    95      19.744  22.332  61.284  1.00  0.00           H  
ATOM   1530  HA  ARG    95      18.187  20.294  62.349  1.00  0.00           H  
ATOM   1531  HB2 ARG    95      19.416  20.434  59.599  1.00  0.00           H  
ATOM   1532  HB3 ARG    95      17.835  21.214  60.124  1.00  0.00           H  
ATOM   1533  HG2 ARG    95      16.823  18.988  60.284  1.00  0.00           H  
ATOM   1534  HG3 ARG    95      18.333  18.201  60.219  1.00  0.00           H  
ATOM   1535  HD2 ARG    95      17.225  19.729  57.780  1.00  0.00           H  
ATOM   1536  HD3 ARG    95      16.855  18.101  58.212  1.00  0.00           H  
ATOM   1537  HE  ARG    95      19.737  18.175  58.149  1.00  0.00           H  
ATOM   1538 HH11 ARG    95      18.763  18.446  54.489  1.00  0.00           H  
ATOM   1539 HH12 ARG    95      17.390  18.823  55.436  1.00  0.00           H  
ATOM   1540 HH21 ARG    95      20.744  18.397  55.177  1.00  0.00           H  
ATOM   1541 HH22 ARG    95      21.032  17.994  56.894  1.00  0.00           H  
ATOM   1542  N   ASP    96      21.191  19.120  61.276  1.00  0.00           N  
ATOM   1543  CA  ASP    96      22.072  18.056  61.438  1.00  0.00           C  
ATOM   1544  CB  ASP    96      23.156  18.192  60.404  1.00  0.00           C  
ATOM   1545  CG  ASP    96      22.678  18.024  58.946  1.00  0.00           C  
ATOM   1546  OD1 ASP    96      21.453  17.673  58.584  1.00  0.00           O  
ATOM   1547  OD2 ASP    96      23.543  18.125  58.055  1.00  0.00           O1-
ATOM   1548  C   ASP    96      22.670  17.872  62.811  1.00  0.00           C  
ATOM   1549  O   ASP    96      22.718  16.749  63.341  1.00  0.00           O  
ATOM   1550  H   ASP    96      21.329  19.797  60.539  1.00  0.00           H  
ATOM   1551  HA  ASP    96      21.580  17.095  61.282  1.00  0.00           H  
ATOM   1552  HB2 ASP    96      24.013  17.546  60.597  1.00  0.00           H  
ATOM   1553  HB3 ASP    96      23.360  19.261  60.461  1.00  0.00           H  
ATOM   1554  N   ALA    97      22.816  18.939  63.578  1.00  0.00           N  
ATOM   1555  CA  ALA    97      23.307  18.941  64.983  1.00  0.00           C  
ATOM   1556  CB  ALA    97      23.740  20.346  65.435  1.00  0.00           C  
ATOM   1557  C   ALA    97      22.201  18.307  65.884  1.00  0.00           C  
ATOM   1558  O   ALA    97      22.536  17.534  66.771  1.00  0.00           O  
ATOM   1559  H   ALA    97      22.635  19.867  63.224  1.00  0.00           H  
ATOM   1560  HA  ALA    97      24.205  18.343  65.137  1.00  0.00           H  
ATOM   1561  HB1 ALA    97      22.989  21.114  65.248  1.00  0.00           H  
ATOM   1562  HB2 ALA    97      23.986  20.260  66.493  1.00  0.00           H  
ATOM   1563  HB3 ALA    97      24.522  20.718  64.772  1.00  0.00           H  
ATOM   1564  N   VAL    98      20.918  18.544  65.657  1.00  0.00           N  
ATOM   1565  CA  VAL    98      19.825  17.926  66.480  1.00  0.00           C  
ATOM   1566  CB  VAL    98      18.632  18.849  66.578  1.00  0.00           C  
ATOM   1567  CG1 VAL    98      17.490  18.245  67.360  1.00  0.00           C  
ATOM   1568  CG2 VAL    98      19.039  20.073  67.412  1.00  0.00           C  
ATOM   1569  C   VAL    98      19.437  16.481  66.063  1.00  0.00           C  
ATOM   1570  O   VAL    98      19.224  15.628  66.857  1.00  0.00           O  
ATOM   1571  H   VAL    98      20.659  19.236  64.969  1.00  0.00           H  
ATOM   1572  HA  VAL    98      20.217  17.827  67.492  1.00  0.00           H  
ATOM   1573  HB  VAL    98      18.205  19.118  65.612  1.00  0.00           H  
ATOM   1574 HG11 VAL    98      17.046  17.409  66.820  1.00  0.00           H  
ATOM   1575 HG12 VAL    98      17.771  17.949  68.371  1.00  0.00           H  
ATOM   1576 HG13 VAL    98      16.718  18.999  67.511  1.00  0.00           H  
ATOM   1577 HG21 VAL    98      19.874  20.638  66.999  1.00  0.00           H  
ATOM   1578 HG22 VAL    98      18.358  20.875  67.128  1.00  0.00           H  
ATOM   1579 HG23 VAL    98      19.058  19.945  68.494  1.00  0.00           H  
ATOM   1580  N   ALA    99      19.525  16.180  64.767  1.00  0.00           N  
ATOM   1581  CA  ALA    99      19.427  14.863  64.060  1.00  0.00           C  
ATOM   1582  CB  ALA    99      19.412  15.194  62.579  1.00  0.00           C  
ATOM   1583  C   ALA    99      20.485  13.881  64.398  1.00  0.00           C  
ATOM   1584  O   ALA    99      20.270  12.718  64.163  1.00  0.00           O  
ATOM   1585  H   ALA    99      19.708  16.889  64.071  1.00  0.00           H  
ATOM   1586  HA  ALA    99      18.517  14.333  64.341  1.00  0.00           H  
ATOM   1587  HB1 ALA    99      20.392  15.571  62.285  1.00  0.00           H  
ATOM   1588  HB2 ALA    99      19.190  14.285  62.021  1.00  0.00           H  
ATOM   1589  HB3 ALA    99      18.602  15.882  62.334  1.00  0.00           H  
ATOM   1590  N   GLU   100      21.608  14.259  65.016  1.00  0.00           N  
ATOM   1591  CA  GLU   100      22.676  13.444  65.655  1.00  0.00           C  
ATOM   1592  CB  GLU   100      23.992  14.196  65.679  1.00  0.00           C  
ATOM   1593  CG  GLU   100      25.192  13.420  66.401  1.00  0.00           C  
ATOM   1594  CD  GLU   100      25.597  12.221  65.567  1.00  0.00           C  
ATOM   1595  OE1 GLU   100      25.358  12.180  64.315  1.00  0.00           O  
ATOM   1596  OE2 GLU   100      26.243  11.247  66.068  1.00  0.00           O1-
ATOM   1597  C   GLU   100      22.248  12.949  67.053  1.00  0.00           C  
ATOM   1598  O   GLU   100      22.535  11.813  67.469  1.00  0.00           O  
ATOM   1599  H   GLU   100      21.802  15.250  65.019  1.00  0.00           H  
ATOM   1600  HA  GLU   100      22.828  12.586  65.000  1.00  0.00           H  
ATOM   1601  HB2 GLU   100      23.898  15.116  66.256  1.00  0.00           H  
ATOM   1602  HB3 GLU   100      24.237  14.444  64.647  1.00  0.00           H  
ATOM   1603  HG2 GLU   100      25.045  13.158  67.449  1.00  0.00           H  
ATOM   1604  HG3 GLU   100      26.058  14.081  66.430  1.00  0.00           H  
ATOM   1605  N   ILE   101      21.507  13.801  67.827  1.00  0.00           N  
ATOM   1606  CA  ILE   101      21.223  13.534  69.259  1.00  0.00           C  
ATOM   1607  CB  ILE   101      20.870  14.818  70.084  1.00  0.00           C  
ATOM   1608  CG2 ILE   101      21.000  14.432  71.564  1.00  0.00           C  
ATOM   1609  CG1 ILE   101      21.669  16.076  69.628  1.00  0.00           C  
ATOM   1610  CD1 ILE   101      21.371  17.325  70.470  1.00  0.00           C  
ATOM   1611  C   ILE   101      20.037  12.498  69.239  1.00  0.00           C  
ATOM   1612  O   ILE   101      20.169  11.515  69.945  1.00  0.00           O  
ATOM   1613  H   ILE   101      21.230  14.702  67.464  1.00  0.00           H  
ATOM   1614  HA  ILE   101      22.122  13.147  69.739  1.00  0.00           H  
ATOM   1615  HB  ILE   101      19.863  15.083  69.764  1.00  0.00           H  
ATOM   1616 HG12 ILE   101      21.409  16.257  68.585  1.00  0.00           H  
ATOM   1617 HG13 ILE   101      22.727  15.879  69.800  1.00  0.00           H  
ATOM   1618 HG21 ILE   101      20.767  15.306  72.172  1.00  0.00           H  
ATOM   1619 HG22 ILE   101      20.298  13.624  71.771  1.00  0.00           H  
ATOM   1620 HG23 ILE   101      22.032  14.112  71.710  1.00  0.00           H  
ATOM   1621 HD11 ILE   101      20.344  17.554  70.756  1.00  0.00           H  
ATOM   1622 HD12 ILE   101      21.972  17.182  71.368  1.00  0.00           H  
ATOM   1623 HD13 ILE   101      21.877  18.109  69.907  1.00  0.00           H  
ATOM   1624  N   LEU   102      18.972  12.652  68.397  1.00  0.00           N  
ATOM   1625  CA  LEU   102      17.928  11.759  67.967  1.00  0.00           C  
ATOM   1626  CB  LEU   102      17.061  12.462  66.777  1.00  0.00           C  
ATOM   1627  CG  LEU   102      16.205  13.641  67.214  1.00  0.00           C  
ATOM   1628  CD1 LEU   102      15.596  14.339  65.991  1.00  0.00           C  
ATOM   1629  CD2 LEU   102      15.068  13.178  68.070  1.00  0.00           C  
ATOM   1630  C   LEU   102      18.427  10.377  67.514  1.00  0.00           C  
ATOM   1631  O   LEU   102      17.715   9.361  67.562  1.00  0.00           O  
ATOM   1632  H   LEU   102      18.938  13.540  67.916  1.00  0.00           H  
ATOM   1633  HA  LEU   102      17.187  11.610  68.752  1.00  0.00           H  
ATOM   1634  HB2 LEU   102      16.326  11.781  66.348  1.00  0.00           H  
ATOM   1635  HB3 LEU   102      17.840  12.829  66.108  1.00  0.00           H  
ATOM   1636  HG  LEU   102      16.740  14.406  67.776  1.00  0.00           H  
ATOM   1637 HD11 LEU   102      16.316  15.019  65.536  1.00  0.00           H  
ATOM   1638 HD12 LEU   102      15.272  13.504  65.370  1.00  0.00           H  
ATOM   1639 HD13 LEU   102      14.663  14.769  66.353  1.00  0.00           H  
ATOM   1640 HD21 LEU   102      15.358  12.715  69.013  1.00  0.00           H  
ATOM   1641 HD22 LEU   102      14.430  14.030  68.309  1.00  0.00           H  
ATOM   1642 HD23 LEU   102      14.518  12.389  67.557  1.00  0.00           H  
ATOM   1643  N   LYS   103      19.657  10.222  67.048  1.00  0.00           N  
ATOM   1644  CA  LYS   103      20.225   8.972  66.519  1.00  0.00           C  
ATOM   1645  CB  LYS   103      21.272   9.294  65.447  1.00  0.00           C  
ATOM   1646  CG  LYS   103      21.997   8.058  64.764  1.00  0.00           C  
ATOM   1647  CD  LYS   103      22.703   8.533  63.409  1.00  0.00           C  
ATOM   1648  CE  LYS   103      23.034   7.345  62.469  1.00  0.00           C  
ATOM   1649  NZ  LYS   103      23.765   7.936  61.267  1.00  0.00           N1+
ATOM   1650  C   LYS   103      21.034   8.083  67.608  1.00  0.00           C  
ATOM   1651  O   LYS   103      21.296   6.916  67.437  1.00  0.00           O  
ATOM   1652  H   LYS   103      20.190  11.054  66.837  1.00  0.00           H  
ATOM   1653  HA  LYS   103      19.412   8.455  66.008  1.00  0.00           H  
ATOM   1654  HB2 LYS   103      22.029   9.940  65.892  1.00  0.00           H  
ATOM   1655  HB3 LYS   103      20.707   9.903  64.741  1.00  0.00           H  
ATOM   1656  HG2 LYS   103      21.290   7.273  64.495  1.00  0.00           H  
ATOM   1657  HG3 LYS   103      22.726   7.653  65.465  1.00  0.00           H  
ATOM   1658  HD2 LYS   103      23.602   9.091  63.670  1.00  0.00           H  
ATOM   1659  HD3 LYS   103      21.999   9.210  62.926  1.00  0.00           H  
ATOM   1660  HE2 LYS   103      22.145   6.758  62.235  1.00  0.00           H  
ATOM   1661  HE3 LYS   103      23.665   6.759  63.137  1.00  0.00           H  
ATOM   1662  HZ1 LYS   103      24.508   8.579  61.505  1.00  0.00           H  
ATOM   1663  HZ2 LYS   103      24.227   7.160  60.815  1.00  0.00           H  
ATOM   1664  HZ3 LYS   103      23.112   8.440  60.685  1.00  0.00           H  
ATOM   1665  N   SER   104      21.356   8.751  68.717  1.00  0.00           N  
ATOM   1666  CA  SER   104      22.110   8.193  69.863  1.00  0.00           C  
ATOM   1667  CB  SER   104      22.197   9.303  70.975  1.00  0.00           C  
ATOM   1668  OG  SER   104      22.988   9.029  72.134  1.00  0.00           O  
ATOM   1669  C   SER   104      21.423   6.935  70.467  1.00  0.00           C  
ATOM   1670  O   SER   104      20.180   6.963  70.504  1.00  0.00           O  
ATOM   1671  H   SER   104      21.202   9.749  68.706  1.00  0.00           H  
ATOM   1672  HA  SER   104      23.106   7.934  69.503  1.00  0.00           H  
ATOM   1673  HB2 SER   104      21.211   9.576  71.351  1.00  0.00           H  
ATOM   1674  HB3 SER   104      22.595  10.187  70.476  1.00  0.00           H  
ATOM   1675  HG  SER   104      23.855   9.372  71.906  1.00  0.00           H  
ATOM   1676  N   GLU   105      22.220   6.030  71.032  1.00  0.00           N  
ATOM   1677  CA  GLU   105      21.829   4.878  71.872  1.00  0.00           C  
ATOM   1678  CB  GLU   105      23.005   3.887  72.116  1.00  0.00           C  
ATOM   1679  CG  GLU   105      23.277   2.642  71.280  1.00  0.00           C  
ATOM   1680  CD  GLU   105      23.054   2.785  69.794  1.00  0.00           C  
ATOM   1681  OE1 GLU   105      22.557   1.793  69.290  1.00  0.00           O  
ATOM   1682  OE2 GLU   105      23.368   3.855  69.236  1.00  0.00           O1-
ATOM   1683  C   GLU   105      21.126   5.325  73.183  1.00  0.00           C  
ATOM   1684  O   GLU   105      20.458   4.531  73.856  1.00  0.00           O  
ATOM   1685  H   GLU   105      23.197   6.258  70.916  1.00  0.00           H  
ATOM   1686  HA  GLU   105      21.021   4.391  71.327  1.00  0.00           H  
ATOM   1687  HB2 GLU   105      22.884   3.410  73.089  1.00  0.00           H  
ATOM   1688  HB3 GLU   105      23.918   4.434  72.351  1.00  0.00           H  
ATOM   1689  HG2 GLU   105      22.612   1.870  71.665  1.00  0.00           H  
ATOM   1690  HG3 GLU   105      24.314   2.343  71.430  1.00  0.00           H  
ATOM   1691  N   SER   106      21.331   6.601  73.562  1.00  0.00           N  
ATOM   1692  CA  SER   106      20.885   7.064  74.914  1.00  0.00           C  
ATOM   1693  CB  SER   106      21.074   8.603  74.924  1.00  0.00           C  
ATOM   1694  OG  SER   106      21.106   9.079  76.249  1.00  0.00           O  
ATOM   1695  C   SER   106      19.377   6.865  75.219  1.00  0.00           C  
ATOM   1696  O   SER   106      18.628   7.162  74.354  1.00  0.00           O  
ATOM   1697  H   SER   106      22.016   7.130  73.041  1.00  0.00           H  
ATOM   1698  HA  SER   106      21.467   6.573  75.694  1.00  0.00           H  
ATOM   1699  HB2 SER   106      20.318   9.096  74.312  1.00  0.00           H  
ATOM   1700  HB3 SER   106      22.096   8.718  74.564  1.00  0.00           H  
ATOM   1701  HG  SER   106      21.925   9.513  76.500  1.00  0.00           H  
ATOM   1702  N   ASP   107      19.026   6.447  76.448  1.00  0.00           N  
ATOM   1703  CA  ASP   107      17.663   6.223  76.956  1.00  0.00           C  
ATOM   1704  CB  ASP   107      17.567   5.277  78.156  1.00  0.00           C  
ATOM   1705  CG  ASP   107      17.903   3.909  77.668  1.00  0.00           C  
ATOM   1706  OD1 ASP   107      19.005   3.403  77.904  1.00  0.00           O  
ATOM   1707  OD2 ASP   107      17.020   3.247  77.032  1.00  0.00           O1-
ATOM   1708  C   ASP   107      17.037   7.525  77.461  1.00  0.00           C  
ATOM   1709  O   ASP   107      15.827   7.565  77.796  1.00  0.00           O  
ATOM   1710  H   ASP   107      19.809   6.391  77.083  1.00  0.00           H  
ATOM   1711  HA  ASP   107      16.990   5.790  76.215  1.00  0.00           H  
ATOM   1712  HB2 ASP   107      16.581   5.248  78.620  1.00  0.00           H  
ATOM   1713  HB3 ASP   107      18.273   5.572  78.933  1.00  0.00           H  
ATOM   1714  N   ILE   108      17.778   8.699  77.430  1.00  0.00           N  
ATOM   1715  CA  ILE   108      17.393   9.998  77.904  1.00  0.00           C  
ATOM   1716  CB  ILE   108      18.572  10.926  78.121  1.00  0.00           C  
ATOM   1717  CG2 ILE   108      18.150  12.234  78.719  1.00  0.00           C  
ATOM   1718  CG1 ILE   108      19.602  10.244  79.036  1.00  0.00           C  
ATOM   1719  CD1 ILE   108      20.840  10.987  79.349  1.00  0.00           C  
ATOM   1720  C   ILE   108      16.403  10.598  76.786  1.00  0.00           C  
ATOM   1721  O   ILE   108      16.731  10.511  75.567  1.00  0.00           O  
ATOM   1722  H   ILE   108      18.745   8.581  77.164  1.00  0.00           H  
ATOM   1723  HA  ILE   108      17.000   9.952  78.920  1.00  0.00           H  
ATOM   1724  HB  ILE   108      19.074  11.025  77.158  1.00  0.00           H  
ATOM   1725 HG12 ILE   108      19.904   9.259  78.679  1.00  0.00           H  
ATOM   1726 HG13 ILE   108      19.117  10.191  80.011  1.00  0.00           H  
ATOM   1727 HG21 ILE   108      17.221  12.604  78.285  1.00  0.00           H  
ATOM   1728 HG22 ILE   108      18.016  12.131  79.795  1.00  0.00           H  
ATOM   1729 HG23 ILE   108      18.888  12.984  78.434  1.00  0.00           H  
ATOM   1730 HD11 ILE   108      21.337  11.353  78.451  1.00  0.00           H  
ATOM   1731 HD12 ILE   108      20.521  11.752  80.056  1.00  0.00           H  
ATOM   1732 HD13 ILE   108      21.470  10.306  79.921  1.00  0.00           H  
ATOM   1733  N   THR   109      15.209  11.117  77.136  1.00  0.00           N  
ATOM   1734  CA  THR   109      14.282  11.672  76.173  1.00  0.00           C  
ATOM   1735  CB  THR   109      12.791  11.507  76.519  1.00  0.00           C  
ATOM   1736  CG2 THR   109      11.757  11.949  75.517  1.00  0.00           C  
ATOM   1737  OG1 THR   109      12.628  10.193  76.851  1.00  0.00           O  
ATOM   1738  C   THR   109      14.589  13.064  75.721  1.00  0.00           C  
ATOM   1739  O   THR   109      14.506  13.969  76.566  1.00  0.00           O  
ATOM   1740  H   THR   109      15.011  11.203  78.123  1.00  0.00           H  
ATOM   1741  HA  THR   109      14.398  11.143  75.227  1.00  0.00           H  
ATOM   1742  HB  THR   109      12.622  12.014  77.469  1.00  0.00           H  
ATOM   1743 HG21 THR   109      11.506  11.227  74.740  1.00  0.00           H  
ATOM   1744 HG22 THR   109      10.857  12.161  76.094  1.00  0.00           H  
ATOM   1745 HG23 THR   109      12.145  12.900  75.153  1.00  0.00           H  
ATOM   1746  HG1 THR   109      13.217   9.989  77.582  1.00  0.00           H  
ATOM   1747  N   LEU   110      14.967  13.351  74.454  1.00  0.00           N  
ATOM   1748  CA  LEU   110      15.092  14.699  73.842  1.00  0.00           C  
ATOM   1749  CB  LEU   110      15.798  14.600  72.462  1.00  0.00           C  
ATOM   1750  CG  LEU   110      16.210  15.889  71.840  1.00  0.00           C  
ATOM   1751  CD1 LEU   110      17.011  15.518  70.530  1.00  0.00           C  
ATOM   1752  CD2 LEU   110      15.116  16.888  71.506  1.00  0.00           C  
ATOM   1753  C   LEU   110      13.607  15.191  73.762  1.00  0.00           C  
ATOM   1754  O   LEU   110      12.774  14.955  72.868  1.00  0.00           O  
ATOM   1755  H   LEU   110      15.151  12.602  73.802  1.00  0.00           H  
ATOM   1756  HA  LEU   110      15.732  15.216  74.557  1.00  0.00           H  
ATOM   1757  HB2 LEU   110      15.143  14.161  71.709  1.00  0.00           H  
ATOM   1758  HB3 LEU   110      16.697  14.008  72.631  1.00  0.00           H  
ATOM   1759  HG  LEU   110      17.025  16.274  72.454  1.00  0.00           H  
ATOM   1760 HD11 LEU   110      17.876  14.870  70.672  1.00  0.00           H  
ATOM   1761 HD12 LEU   110      16.386  14.834  69.956  1.00  0.00           H  
ATOM   1762 HD13 LEU   110      17.334  16.412  69.996  1.00  0.00           H  
ATOM   1763 HD21 LEU   110      15.550  17.515  70.727  1.00  0.00           H  
ATOM   1764 HD22 LEU   110      14.294  16.297  71.103  1.00  0.00           H  
ATOM   1765 HD23 LEU   110      14.733  17.590  72.247  1.00  0.00           H  
ATOM   1766  N   ALA   111      13.229  15.872  74.806  1.00  0.00           N  
ATOM   1767  CA  ALA   111      11.824  16.226  75.137  1.00  0.00           C  
ATOM   1768  CB  ALA   111      11.838  16.557  76.589  1.00  0.00           C  
ATOM   1769  C   ALA   111      11.145  17.391  74.366  1.00  0.00           C  
ATOM   1770  O   ALA   111       9.926  17.669  74.541  1.00  0.00           O  
ATOM   1771  H   ALA   111      13.986  16.237  75.366  1.00  0.00           H  
ATOM   1772  HA  ALA   111      11.195  15.337  75.088  1.00  0.00           H  
ATOM   1773  HB1 ALA   111      12.021  15.587  77.050  1.00  0.00           H  
ATOM   1774  HB2 ALA   111      12.559  17.366  76.708  1.00  0.00           H  
ATOM   1775  HB3 ALA   111      10.858  16.893  76.929  1.00  0.00           H  
ATOM   1776  N   GLY   112      11.973  18.133  73.549  1.00  0.00           N  
ATOM   1777  CA  GLY   112      11.560  19.315  72.802  1.00  0.00           C  
ATOM   1778  C   GLY   112      12.618  20.433  72.761  1.00  0.00           C  
ATOM   1779  O   GLY   112      13.775  20.261  73.139  1.00  0.00           O  
ATOM   1780  H   GLY   112      12.961  17.926  73.517  1.00  0.00           H  
ATOM   1781  HA2 GLY   112      10.636  19.642  73.279  1.00  0.00           H  
ATOM   1782  HA3 GLY   112      11.386  19.040  71.762  1.00  0.00           H  
ATOM   1783  N   ILE   113      12.221  21.572  72.301  1.00  0.00           N  
ATOM   1784  CA  ILE   113      13.138  22.611  71.815  1.00  0.00           C  
ATOM   1785  CB  ILE   113      13.542  22.365  70.311  1.00  0.00           C  
ATOM   1786  CG2 ILE   113      12.373  22.339  69.400  1.00  0.00           C  
ATOM   1787  CG1 ILE   113      14.514  23.447  69.795  1.00  0.00           C  
ATOM   1788  CD1 ILE   113      15.227  23.101  68.442  1.00  0.00           C  
ATOM   1789  C   ILE   113      12.682  24.081  72.023  1.00  0.00           C  
ATOM   1790  O   ILE   113      11.552  24.376  71.603  1.00  0.00           O  
ATOM   1791  H   ILE   113      11.231  21.642  72.110  1.00  0.00           H  
ATOM   1792  HA  ILE   113      14.000  22.599  72.482  1.00  0.00           H  
ATOM   1793  HB  ILE   113      14.107  21.434  70.332  1.00  0.00           H  
ATOM   1794 HG12 ILE   113      15.211  23.657  70.607  1.00  0.00           H  
ATOM   1795 HG13 ILE   113      13.971  24.354  69.529  1.00  0.00           H  
ATOM   1796 HG21 ILE   113      12.680  21.934  68.436  1.00  0.00           H  
ATOM   1797 HG22 ILE   113      11.596  21.709  69.833  1.00  0.00           H  
ATOM   1798 HG23 ILE   113      11.993  23.354  69.285  1.00  0.00           H  
ATOM   1799 HD11 ILE   113      15.793  22.169  68.466  1.00  0.00           H  
ATOM   1800 HD12 ILE   113      14.467  22.971  67.671  1.00  0.00           H  
ATOM   1801 HD13 ILE   113      15.942  23.845  68.092  1.00  0.00           H  
ATOM   1802  N   VAL   114      13.578  24.902  72.595  1.00  0.00           N  
ATOM   1803  CA  VAL   114      13.437  26.354  72.768  1.00  0.00           C  
ATOM   1804  CB  VAL   114      13.819  26.814  74.158  1.00  0.00           C  
ATOM   1805  CG1 VAL   114      13.761  28.315  74.304  1.00  0.00           C  
ATOM   1806  CG2 VAL   114      12.938  26.195  75.259  1.00  0.00           C  
ATOM   1807  C   VAL   114      14.259  27.173  71.754  1.00  0.00           C  
ATOM   1808  O   VAL   114      15.476  26.934  71.644  1.00  0.00           O  
ATOM   1809  H   VAL   114      14.515  24.564  72.759  1.00  0.00           H  
ATOM   1810  HA  VAL   114      12.392  26.615  72.598  1.00  0.00           H  
ATOM   1811  HB  VAL   114      14.853  26.537  74.365  1.00  0.00           H  
ATOM   1812 HG11 VAL   114      14.363  28.836  73.560  1.00  0.00           H  
ATOM   1813 HG12 VAL   114      12.719  28.620  74.205  1.00  0.00           H  
ATOM   1814 HG13 VAL   114      14.095  28.545  75.315  1.00  0.00           H  
ATOM   1815 HG21 VAL   114      13.245  26.474  76.267  1.00  0.00           H  
ATOM   1816 HG22 VAL   114      11.879  26.386  75.088  1.00  0.00           H  
ATOM   1817 HG23 VAL   114      13.261  25.155  75.302  1.00  0.00           H  
ATOM   1818  N   ILE   115      13.592  28.072  71.026  1.00  0.00           N  
ATOM   1819  CA  ILE   115      14.052  28.964  69.990  1.00  0.00           C  
ATOM   1820  CB  ILE   115      13.350  28.639  68.656  1.00  0.00           C  
ATOM   1821  CG2 ILE   115      13.662  29.641  67.528  1.00  0.00           C  
ATOM   1822  CG1 ILE   115      13.699  27.144  68.282  1.00  0.00           C  
ATOM   1823  CD1 ILE   115      12.917  26.624  67.018  1.00  0.00           C  
ATOM   1824  C   ILE   115      13.779  30.398  70.332  1.00  0.00           C  
ATOM   1825  O   ILE   115      12.725  30.657  70.876  1.00  0.00           O  
ATOM   1826  H   ILE   115      12.602  28.111  71.226  1.00  0.00           H  
ATOM   1827  HA  ILE   115      15.130  28.818  69.927  1.00  0.00           H  
ATOM   1828  HB  ILE   115      12.286  28.758  68.861  1.00  0.00           H  
ATOM   1829 HG12 ILE   115      13.734  26.476  69.142  1.00  0.00           H  
ATOM   1830 HG13 ILE   115      14.739  27.154  67.957  1.00  0.00           H  
ATOM   1831 HG21 ILE   115      13.316  29.315  66.547  1.00  0.00           H  
ATOM   1832 HG22 ILE   115      13.154  30.603  67.609  1.00  0.00           H  
ATOM   1833 HG23 ILE   115      14.738  29.812  67.499  1.00  0.00           H  
ATOM   1834 HD11 ILE   115      12.941  25.542  67.146  1.00  0.00           H  
ATOM   1835 HD12 ILE   115      11.856  26.873  67.029  1.00  0.00           H  
ATOM   1836 HD13 ILE   115      13.409  27.019  66.129  1.00  0.00           H  
ATOM   1837  N   ASP   116      14.697  31.338  70.266  1.00  0.00           N  
ATOM   1838  CA  ASP   116      14.527  32.621  70.881  1.00  0.00           C  
ATOM   1839  CB  ASP   116      15.931  33.235  71.329  1.00  0.00           C  
ATOM   1840  CG  ASP   116      16.747  33.865  70.219  1.00  0.00           C  
ATOM   1841  OD1 ASP   116      16.383  33.711  69.081  1.00  0.00           O  
ATOM   1842  OD2 ASP   116      17.702  34.652  70.497  1.00  0.00           O1-
ATOM   1843  C   ASP   116      13.710  33.570  70.029  1.00  0.00           C  
ATOM   1844  O   ASP   116      13.214  33.174  68.983  1.00  0.00           O  
ATOM   1845  H   ASP   116      15.571  31.117  69.811  1.00  0.00           H  
ATOM   1846  HA  ASP   116      13.957  32.506  71.803  1.00  0.00           H  
ATOM   1847  HB2 ASP   116      16.581  32.442  71.699  1.00  0.00           H  
ATOM   1848  HB3 ASP   116      15.647  33.921  72.127  1.00  0.00           H  
ATOM   1849  N   LEU   117      13.587  34.844  70.425  1.00  0.00           N  
ATOM   1850  CA  LEU   117      12.902  35.965  69.672  1.00  0.00           C  
ATOM   1851  CB  LEU   117      12.769  37.248  70.525  1.00  0.00           C  
ATOM   1852  CG  LEU   117      13.980  38.123  70.871  1.00  0.00           C  
ATOM   1853  CD1 LEU   117      13.695  39.147  71.976  1.00  0.00           C  
ATOM   1854  CD2 LEU   117      15.113  37.293  71.435  1.00  0.00           C  
ATOM   1855  C   LEU   117      13.491  36.244  68.273  1.00  0.00           C  
ATOM   1856  O   LEU   117      12.894  36.984  67.516  1.00  0.00           O  
ATOM   1857  H   LEU   117      13.999  35.018  71.331  1.00  0.00           H  
ATOM   1858  HA  LEU   117      11.861  35.664  69.558  1.00  0.00           H  
ATOM   1859  HB2 LEU   117      12.320  36.977  71.480  1.00  0.00           H  
ATOM   1860  HB3 LEU   117      12.032  37.886  70.036  1.00  0.00           H  
ATOM   1861  HG  LEU   117      14.394  38.629  69.999  1.00  0.00           H  
ATOM   1862 HD11 LEU   117      14.554  39.741  72.286  1.00  0.00           H  
ATOM   1863 HD12 LEU   117      12.980  39.886  71.613  1.00  0.00           H  
ATOM   1864 HD13 LEU   117      13.285  38.718  72.890  1.00  0.00           H  
ATOM   1865 HD21 LEU   117      14.848  36.664  72.284  1.00  0.00           H  
ATOM   1866 HD22 LEU   117      15.524  36.567  70.733  1.00  0.00           H  
ATOM   1867 HD23 LEU   117      15.940  37.984  71.599  1.00  0.00           H  
ATOM   1868  N   PHE   118      14.650  35.701  67.930  1.00  0.00           N  
ATOM   1869  CA  PHE   118      15.459  36.119  66.741  1.00  0.00           C  
ATOM   1870  CB  PHE   118      16.803  36.666  67.258  1.00  0.00           C  
ATOM   1871  CG  PHE   118      17.695  37.408  66.298  1.00  0.00           C  
ATOM   1872  CD1 PHE   118      18.715  36.724  65.609  1.00  0.00           C  
ATOM   1873  CE1 PHE   118      19.715  37.396  64.997  1.00  0.00           C  
ATOM   1874  CZ  PHE   118      19.643  38.825  64.915  1.00  0.00           C  
ATOM   1875  CE2 PHE   118      18.592  39.542  65.443  1.00  0.00           C  
ATOM   1876  CD2 PHE   118      17.713  38.815  66.246  1.00  0.00           C  
ATOM   1877  C   PHE   118      15.722  34.898  65.753  1.00  0.00           C  
ATOM   1878  O   PHE   118      15.736  35.103  64.542  1.00  0.00           O  
ATOM   1879  H   PHE   118      15.089  35.061  68.577  1.00  0.00           H  
ATOM   1880  HA  PHE   118      14.974  36.942  66.217  1.00  0.00           H  
ATOM   1881  HB2 PHE   118      17.354  35.816  67.660  1.00  0.00           H  
ATOM   1882  HB3 PHE   118      16.594  37.423  68.014  1.00  0.00           H  
ATOM   1883  HD1 PHE   118      18.860  35.654  65.644  1.00  0.00           H  
ATOM   1884  HD2 PHE   118      16.963  39.349  66.809  1.00  0.00           H  
ATOM   1885  HE1 PHE   118      20.604  36.958  64.568  1.00  0.00           H  
ATOM   1886  HE2 PHE   118      18.572  40.618  65.347  1.00  0.00           H  
ATOM   1887  HZ  PHE   118      20.434  39.338  64.388  1.00  0.00           H  
ATOM   1888  N   CYS   119      15.893  33.667  66.320  1.00  0.00           N  
ATOM   1889  CA  CYS   119      16.077  32.386  65.596  1.00  0.00           C  
ATOM   1890  CB  CYS   119      16.959  31.562  66.487  1.00  0.00           C  
ATOM   1891  SG  CYS   119      18.643  32.340  66.648  1.00  0.00           S  
ATOM   1892  C   CYS   119      14.723  31.810  65.153  1.00  0.00           C  
ATOM   1893  O   CYS   119      14.701  30.612  64.819  1.00  0.00           O  
ATOM   1894  H   CYS   119      15.907  33.703  67.329  1.00  0.00           H  
ATOM   1895  HA  CYS   119      16.630  32.533  64.668  1.00  0.00           H  
ATOM   1896  HB2 CYS   119      17.113  30.548  66.117  1.00  0.00           H  
ATOM   1897  HB3 CYS   119      16.512  31.401  67.468  1.00  0.00           H  
ATOM   1898  HG  CYS   119      18.289  33.390  67.394  1.00  0.00           H  
ATOM   1899  N   THR   120      13.592  32.558  65.163  1.00  0.00           N  
ATOM   1900  CA  THR   120      12.298  32.112  64.888  1.00  0.00           C  
ATOM   1901  CB  THR   120      11.237  33.249  64.967  1.00  0.00           C  
ATOM   1902  CG2 THR   120       9.840  32.694  64.893  1.00  0.00           C  
ATOM   1903  OG1 THR   120      11.377  33.804  66.196  1.00  0.00           O  
ATOM   1904  C   THR   120      12.089  31.409  63.508  1.00  0.00           C  
ATOM   1905  O   THR   120      11.402  30.394  63.516  1.00  0.00           O  
ATOM   1906  H   THR   120      13.732  33.504  65.490  1.00  0.00           H  
ATOM   1907  HA  THR   120      12.010  31.412  65.672  1.00  0.00           H  
ATOM   1908  HB  THR   120      11.348  33.955  64.144  1.00  0.00           H  
ATOM   1909 HG21 THR   120       9.144  33.532  64.934  1.00  0.00           H  
ATOM   1910 HG22 THR   120       9.695  32.181  63.943  1.00  0.00           H  
ATOM   1911 HG23 THR   120       9.569  31.968  65.660  1.00  0.00           H  
ATOM   1912  HG1 THR   120      11.161  33.157  66.872  1.00  0.00           H  
ATOM   1913  N   SER   121      12.969  31.608  62.566  1.00  0.00           N  
ATOM   1914  CA  SER   121      12.866  30.811  61.307  1.00  0.00           C  
ATOM   1915  CB  SER   121      13.756  31.421  60.168  1.00  0.00           C  
ATOM   1916  OG  SER   121      15.123  31.597  60.478  1.00  0.00           O  
ATOM   1917  C   SER   121      13.223  29.339  61.464  1.00  0.00           C  
ATOM   1918  O   SER   121      12.820  28.477  60.725  1.00  0.00           O  
ATOM   1919  H   SER   121      13.487  32.470  62.468  1.00  0.00           H  
ATOM   1920  HA  SER   121      11.834  30.832  60.957  1.00  0.00           H  
ATOM   1921  HB2 SER   121      13.298  32.343  59.810  1.00  0.00           H  
ATOM   1922  HB3 SER   121      13.594  30.761  59.316  1.00  0.00           H  
ATOM   1923  HG  SER   121      15.170  32.424  60.964  1.00  0.00           H  
ATOM   1924  N   MET   122      13.892  28.973  62.521  1.00  0.00           N  
ATOM   1925  CA  MET   122      14.287  27.597  62.835  1.00  0.00           C  
ATOM   1926  CB  MET   122      15.350  27.652  63.916  1.00  0.00           C  
ATOM   1927  CG  MET   122      16.637  28.425  63.524  1.00  0.00           C  
ATOM   1928  SD  MET   122      17.857  27.401  62.599  1.00  0.00           S  
ATOM   1929  CE  MET   122      19.148  28.771  62.553  1.00  0.00           C  
ATOM   1930  C   MET   122      13.065  26.733  63.288  1.00  0.00           C  
ATOM   1931  O   MET   122      13.140  25.500  63.463  1.00  0.00           O  
ATOM   1932  H   MET   122      14.400  29.743  62.931  1.00  0.00           H  
ATOM   1933  HA  MET   122      14.823  27.167  61.988  1.00  0.00           H  
ATOM   1934  HB2 MET   122      15.592  26.609  64.118  1.00  0.00           H  
ATOM   1935  HB3 MET   122      14.901  28.200  64.744  1.00  0.00           H  
ATOM   1936  HG2 MET   122      17.050  28.751  64.479  1.00  0.00           H  
ATOM   1937  HG3 MET   122      16.355  29.304  62.944  1.00  0.00           H  
ATOM   1938  HE1 MET   122      19.371  29.082  63.574  1.00  0.00           H  
ATOM   1939  HE2 MET   122      20.014  28.352  62.041  1.00  0.00           H  
ATOM   1940  HE3 MET   122      18.736  29.623  62.012  1.00  0.00           H  
ATOM   1941  N   ILE   123      11.829  27.352  63.351  1.00  0.00           N  
ATOM   1942  CA  ILE   123      10.622  26.488  63.511  1.00  0.00           C  
ATOM   1943  CB  ILE   123       9.298  27.281  63.762  1.00  0.00           C  
ATOM   1944  CG2 ILE   123       8.108  26.367  63.794  1.00  0.00           C  
ATOM   1945  CG1 ILE   123       9.464  28.088  65.102  1.00  0.00           C  
ATOM   1946  CD1 ILE   123       8.419  29.264  65.112  1.00  0.00           C  
ATOM   1947  C   ILE   123      10.418  25.589  62.263  1.00  0.00           C  
ATOM   1948  O   ILE   123       9.898  24.498  62.365  1.00  0.00           O  
ATOM   1949  H   ILE   123      11.681  28.256  62.927  1.00  0.00           H  
ATOM   1950  HA  ILE   123      10.741  25.829  64.372  1.00  0.00           H  
ATOM   1951  HB  ILE   123       9.140  28.014  62.971  1.00  0.00           H  
ATOM   1952 HG12 ILE   123      10.468  28.511  65.060  1.00  0.00           H  
ATOM   1953 HG13 ILE   123       9.207  27.407  65.914  1.00  0.00           H  
ATOM   1954 HG21 ILE   123       7.288  26.868  64.308  1.00  0.00           H  
ATOM   1955 HG22 ILE   123       7.833  26.200  62.752  1.00  0.00           H  
ATOM   1956 HG23 ILE   123       8.345  25.448  64.330  1.00  0.00           H  
ATOM   1957 HD11 ILE   123       8.415  29.875  64.209  1.00  0.00           H  
ATOM   1958 HD12 ILE   123       7.431  28.892  65.382  1.00  0.00           H  
ATOM   1959 HD13 ILE   123       8.575  29.874  66.003  1.00  0.00           H  
ATOM   1960  N   ASP   124      10.926  26.009  61.131  1.00  0.00           N  
ATOM   1961  CA  ASP   124      11.136  25.169  59.956  1.00  0.00           C  
ATOM   1962  CB  ASP   124      11.493  26.036  58.749  1.00  0.00           C  
ATOM   1963  CG  ASP   124      10.638  27.267  58.622  1.00  0.00           C  
ATOM   1964  OD1 ASP   124      10.971  28.120  57.753  1.00  0.00           O  
ATOM   1965  OD2 ASP   124       9.537  27.394  59.139  1.00  0.00           O1-
ATOM   1966  C   ASP   124      12.171  23.969  60.059  1.00  0.00           C  
ATOM   1967  O   ASP   124      12.043  23.020  59.297  1.00  0.00           O  
ATOM   1968  H   ASP   124      11.226  26.973  61.150  1.00  0.00           H  
ATOM   1969  HA  ASP   124      10.164  24.754  59.691  1.00  0.00           H  
ATOM   1970  HB2 ASP   124      11.364  25.451  57.838  1.00  0.00           H  
ATOM   1971  HB3 ASP   124      12.545  26.313  58.693  1.00  0.00           H  
ATOM   1972  N   VAL   125      13.085  23.982  61.100  1.00  0.00           N  
ATOM   1973  CA  VAL   125      13.871  22.836  61.543  1.00  0.00           C  
ATOM   1974  CB  VAL   125      15.302  23.282  62.069  1.00  0.00           C  
ATOM   1975  CG1 VAL   125      15.966  22.185  62.897  1.00  0.00           C  
ATOM   1976  CG2 VAL   125      16.268  23.704  60.921  1.00  0.00           C  
ATOM   1977  C   VAL   125      13.184  22.029  62.594  1.00  0.00           C  
ATOM   1978  O   VAL   125      13.183  20.808  62.489  1.00  0.00           O  
ATOM   1979  H   VAL   125      13.242  24.868  61.559  1.00  0.00           H  
ATOM   1980  HA  VAL   125      14.036  22.195  60.677  1.00  0.00           H  
ATOM   1981  HB  VAL   125      15.181  24.220  62.611  1.00  0.00           H  
ATOM   1982 HG11 VAL   125      15.276  21.776  63.634  1.00  0.00           H  
ATOM   1983 HG12 VAL   125      16.159  21.320  62.262  1.00  0.00           H  
ATOM   1984 HG13 VAL   125      16.878  22.642  63.282  1.00  0.00           H  
ATOM   1985 HG21 VAL   125      16.500  22.898  60.224  1.00  0.00           H  
ATOM   1986 HG22 VAL   125      15.759  24.400  60.255  1.00  0.00           H  
ATOM   1987 HG23 VAL   125      17.215  24.136  61.245  1.00  0.00           H  
ATOM   1988  N   ALA   126      12.451  22.654  63.526  1.00  0.00           N  
ATOM   1989  CA  ALA   126      11.739  21.932  64.580  1.00  0.00           C  
ATOM   1990  CB  ALA   126      11.247  22.892  65.707  1.00  0.00           C  
ATOM   1991  C   ALA   126      10.567  21.069  63.999  1.00  0.00           C  
ATOM   1992  O   ALA   126      10.342  19.937  64.510  1.00  0.00           O  
ATOM   1993  H   ALA   126      12.529  23.661  63.520  1.00  0.00           H  
ATOM   1994  HA  ALA   126      12.446  21.249  65.050  1.00  0.00           H  
ATOM   1995  HB1 ALA   126      12.128  23.390  66.112  1.00  0.00           H  
ATOM   1996  HB2 ALA   126      10.379  23.459  65.372  1.00  0.00           H  
ATOM   1997  HB3 ALA   126      10.862  22.318  66.550  1.00  0.00           H  
ATOM   1998  N   ASN   127       9.917  21.575  62.881  1.00  0.00           N  
ATOM   1999  CA  ASN   127       8.843  20.824  62.077  1.00  0.00           C  
ATOM   2000  CB  ASN   127       8.034  21.886  61.322  1.00  0.00           C  
ATOM   2001  CG  ASN   127       7.358  22.957  62.099  1.00  0.00           C  
ATOM   2002  OD1 ASN   127       6.656  23.797  61.574  1.00  0.00           O  
ATOM   2003  ND2 ASN   127       7.289  22.868  63.408  1.00  0.00           N  
ATOM   2004  C   ASN   127       9.352  19.677  61.156  1.00  0.00           C  
ATOM   2005  O   ASN   127       8.934  18.539  61.303  1.00  0.00           O  
ATOM   2006  H   ASN   127      10.089  22.536  62.623  1.00  0.00           H  
ATOM   2007  HA  ASN   127       8.178  20.310  62.771  1.00  0.00           H  
ATOM   2008  HB2 ASN   127       7.237  21.400  60.759  1.00  0.00           H  
ATOM   2009  HB3 ASN   127       8.716  22.371  60.624  1.00  0.00           H  
ATOM   2010 HD21 ASN   127       7.649  22.021  63.826  1.00  0.00           H  
ATOM   2011 HD22 ASN   127       6.886  23.641  63.917  1.00  0.00           H  
ATOM   2012  N   GLU   128      10.433  20.030  60.438  1.00  0.00           N  
ATOM   2013  CA  GLU   128      11.295  18.972  59.766  1.00  0.00           C  
ATOM   2014  CB  GLU   128      12.599  19.592  59.117  1.00  0.00           C  
ATOM   2015  CG  GLU   128      13.508  18.622  58.416  1.00  0.00           C  
ATOM   2016  CD  GLU   128      12.970  17.972  57.142  1.00  0.00           C  
ATOM   2017  OE1 GLU   128      13.736  17.624  56.198  1.00  0.00           O  
ATOM   2018  OE2 GLU   128      11.709  17.882  57.024  1.00  0.00           O1-
ATOM   2019  C   GLU   128      11.702  17.890  60.841  1.00  0.00           C  
ATOM   2020  O   GLU   128      11.749  16.740  60.505  1.00  0.00           O  
ATOM   2021  H   GLU   128      10.728  20.996  60.436  1.00  0.00           H  
ATOM   2022  HA  GLU   128      10.717  18.455  59.000  1.00  0.00           H  
ATOM   2023  HB2 GLU   128      13.127  20.028  59.964  1.00  0.00           H  
ATOM   2024  HB3 GLU   128      12.326  20.512  58.599  1.00  0.00           H  
ATOM   2025  HG2 GLU   128      13.728  17.883  59.187  1.00  0.00           H  
ATOM   2026  HG3 GLU   128      14.444  19.125  58.173  1.00  0.00           H  
ATOM   2027  N   LEU   129      11.985  18.267  62.095  1.00  0.00           N  
ATOM   2028  CA  LEU   129      12.420  17.236  63.062  1.00  0.00           C  
ATOM   2029  CB  LEU   129      13.650  17.822  63.797  1.00  0.00           C  
ATOM   2030  CG  LEU   129      15.032  17.789  63.078  1.00  0.00           C  
ATOM   2031  CD1 LEU   129      16.261  17.722  63.986  1.00  0.00           C  
ATOM   2032  CD2 LEU   129      15.201  16.583  62.209  1.00  0.00           C  
ATOM   2033  C   LEU   129      11.282  16.619  63.985  1.00  0.00           C  
ATOM   2034  O   LEU   129      11.561  15.796  64.880  1.00  0.00           O  
ATOM   2035  H   LEU   129      11.982  19.225  62.415  1.00  0.00           H  
ATOM   2036  HA  LEU   129      12.743  16.399  62.442  1.00  0.00           H  
ATOM   2037  HB2 LEU   129      13.821  17.221  64.690  1.00  0.00           H  
ATOM   2038  HB3 LEU   129      13.485  18.816  64.211  1.00  0.00           H  
ATOM   2039  HG  LEU   129      15.067  18.608  62.360  1.00  0.00           H  
ATOM   2040 HD11 LEU   129      16.043  18.376  64.830  1.00  0.00           H  
ATOM   2041 HD12 LEU   129      16.450  16.702  64.321  1.00  0.00           H  
ATOM   2042 HD13 LEU   129      17.084  18.106  63.383  1.00  0.00           H  
ATOM   2043 HD21 LEU   129      14.550  16.608  61.335  1.00  0.00           H  
ATOM   2044 HD22 LEU   129      16.215  16.583  61.811  1.00  0.00           H  
ATOM   2045 HD23 LEU   129      15.049  15.678  62.797  1.00  0.00           H  
ATOM   2046  N   GLU   130      10.046  16.979  63.751  1.00  0.00           N  
ATOM   2047  CA  GLU   130       8.865  16.573  64.502  1.00  0.00           C  
ATOM   2048  CB  GLU   130       8.546  15.101  64.140  1.00  0.00           C  
ATOM   2049  CG  GLU   130       7.369  14.281  64.631  1.00  0.00           C  
ATOM   2050  CD  GLU   130       5.991  15.062  64.752  1.00  0.00           C  
ATOM   2051  OE1 GLU   130       5.523  15.648  63.774  1.00  0.00           O  
ATOM   2052  OE2 GLU   130       5.273  14.955  65.764  1.00  0.00           O1-
ATOM   2053  C   GLU   130       8.881  16.863  66.023  1.00  0.00           C  
ATOM   2054  O   GLU   130       8.190  16.181  66.750  1.00  0.00           O  
ATOM   2055  H   GLU   130       9.871  17.554  62.938  1.00  0.00           H  
ATOM   2056  HA  GLU   130       8.070  17.187  64.081  1.00  0.00           H  
ATOM   2057  HB2 GLU   130       9.415  14.462  64.299  1.00  0.00           H  
ATOM   2058  HB3 GLU   130       8.404  15.165  63.061  1.00  0.00           H  
ATOM   2059  HG2 GLU   130       7.691  13.866  65.586  1.00  0.00           H  
ATOM   2060  HG3 GLU   130       7.263  13.444  63.940  1.00  0.00           H  
ATOM   2061  N   LEU   131       9.630  17.877  66.389  1.00  0.00           N  
ATOM   2062  CA  LEU   131       9.858  18.047  67.831  1.00  0.00           C  
ATOM   2063  CB  LEU   131      11.177  18.837  68.022  1.00  0.00           C  
ATOM   2064  CG  LEU   131      12.410  18.047  67.576  1.00  0.00           C  
ATOM   2065  CD1 LEU   131      13.548  19.002  67.296  1.00  0.00           C  
ATOM   2066  CD2 LEU   131      12.943  17.195  68.708  1.00  0.00           C  
ATOM   2067  C   LEU   131       8.664  18.878  68.429  1.00  0.00           C  
ATOM   2068  O   LEU   131       8.109  19.840  67.856  1.00  0.00           O  
ATOM   2069  H   LEU   131      10.117  18.475  65.736  1.00  0.00           H  
ATOM   2070  HA  LEU   131       9.932  17.125  68.408  1.00  0.00           H  
ATOM   2071  HB2 LEU   131      11.192  18.893  69.111  1.00  0.00           H  
ATOM   2072  HB3 LEU   131      11.111  19.829  67.575  1.00  0.00           H  
ATOM   2073  HG  LEU   131      12.232  17.392  66.723  1.00  0.00           H  
ATOM   2074 HD11 LEU   131      14.515  18.521  67.151  1.00  0.00           H  
ATOM   2075 HD12 LEU   131      13.263  19.669  66.482  1.00  0.00           H  
ATOM   2076 HD13 LEU   131      13.718  19.546  68.225  1.00  0.00           H  
ATOM   2077 HD21 LEU   131      13.116  17.837  69.571  1.00  0.00           H  
ATOM   2078 HD22 LEU   131      12.164  16.527  69.077  1.00  0.00           H  
ATOM   2079 HD23 LEU   131      13.846  16.640  68.455  1.00  0.00           H  
ATOM   2080  N   PRO   132       8.250  18.578  69.740  1.00  0.00           N  
ATOM   2081  CD  PRO   132       8.427  17.333  70.448  1.00  0.00           C  
ATOM   2082  CG  PRO   132       7.365  17.467  71.565  1.00  0.00           C  
ATOM   2083  CB  PRO   132       7.479  18.952  71.935  1.00  0.00           C  
ATOM   2084  CA  PRO   132       7.586  19.597  70.574  1.00  0.00           C  
ATOM   2085  C   PRO   132       8.366  20.999  70.648  1.00  0.00           C  
ATOM   2086  O   PRO   132       9.545  21.033  71.060  1.00  0.00           O  
ATOM   2087  HA  PRO   132       6.579  19.721  70.178  1.00  0.00           H  
ATOM   2088  HB2 PRO   132       6.663  19.424  72.483  1.00  0.00           H  
ATOM   2089  HB3 PRO   132       8.417  19.104  72.468  1.00  0.00           H  
ATOM   2090  HG2 PRO   132       6.459  17.219  71.012  1.00  0.00           H  
ATOM   2091  HG3 PRO   132       7.475  16.812  72.429  1.00  0.00           H  
ATOM   2092  HD2 PRO   132       9.432  17.307  70.867  1.00  0.00           H  
ATOM   2093  HD3 PRO   132       8.213  16.452  69.844  1.00  0.00           H  
ATOM   2094  N   THR   133       7.702  22.022  70.181  1.00  0.00           N  
ATOM   2095  CA  THR   133       8.292  23.328  69.832  1.00  0.00           C  
ATOM   2096  CB  THR   133       7.878  23.707  68.410  1.00  0.00           C  
ATOM   2097  CG2 THR   133       8.433  25.019  67.848  1.00  0.00           C  
ATOM   2098  OG1 THR   133       8.198  22.650  67.522  1.00  0.00           O  
ATOM   2099  C   THR   133       7.929  24.477  70.792  1.00  0.00           C  
ATOM   2100  O   THR   133       6.749  24.788  70.978  1.00  0.00           O  
ATOM   2101  H   THR   133       6.840  21.770  69.719  1.00  0.00           H  
ATOM   2102  HA  THR   133       9.382  23.335  69.819  1.00  0.00           H  
ATOM   2103  HB  THR   133       6.813  23.938  68.428  1.00  0.00           H  
ATOM   2104 HG21 THR   133       8.153  25.069  66.796  1.00  0.00           H  
ATOM   2105 HG22 THR   133       7.960  25.812  68.427  1.00  0.00           H  
ATOM   2106 HG23 THR   133       9.512  24.884  67.927  1.00  0.00           H  
ATOM   2107  HG1 THR   133       7.931  21.783  67.836  1.00  0.00           H  
ATOM   2108  N   TYR   134       8.897  25.159  71.364  1.00  0.00           N  
ATOM   2109  CA  TYR   134       8.833  26.289  72.302  1.00  0.00           C  
ATOM   2110  CB  TYR   134       9.219  25.798  73.754  1.00  0.00           C  
ATOM   2111  CG  TYR   134       8.401  24.597  74.218  1.00  0.00           C  
ATOM   2112  CD1 TYR   134       7.239  24.820  75.001  1.00  0.00           C  
ATOM   2113  CE1 TYR   134       6.397  23.740  75.266  1.00  0.00           C  
ATOM   2114  CZ  TYR   134       6.530  22.477  74.727  1.00  0.00           C  
ATOM   2115  OH  TYR   134       5.668  21.499  75.047  1.00  0.00           O  
ATOM   2116  CE2 TYR   134       7.766  22.231  73.944  1.00  0.00           C  
ATOM   2117  CD2 TYR   134       8.707  23.272  73.737  1.00  0.00           C  
ATOM   2118  C   TYR   134       9.634  27.500  71.905  1.00  0.00           C  
ATOM   2119  O   TYR   134      10.495  27.503  71.034  1.00  0.00           O  
ATOM   2120  H   TYR   134       9.871  24.906  71.275  1.00  0.00           H  
ATOM   2121  HA  TYR   134       7.792  26.612  72.310  1.00  0.00           H  
ATOM   2122  HB2 TYR   134       9.201  26.633  74.455  1.00  0.00           H  
ATOM   2123  HB3 TYR   134      10.267  25.501  73.765  1.00  0.00           H  
ATOM   2124  HD1 TYR   134       6.984  25.744  75.498  1.00  0.00           H  
ATOM   2125  HD2 TYR   134       9.615  23.121  73.172  1.00  0.00           H  
ATOM   2126  HE1 TYR   134       5.511  23.962  75.842  1.00  0.00           H  
ATOM   2127  HE2 TYR   134       8.097  21.248  73.644  1.00  0.00           H  
ATOM   2128  HH  TYR   134       4.879  21.611  75.582  1.00  0.00           H  
ATOM   2129  N   VAL   135       9.420  28.530  72.641  1.00  0.00           N  
ATOM   2130  CA  VAL   135       9.897  29.817  72.440  1.00  0.00           C  
ATOM   2131  CB  VAL   135       8.876  30.600  71.573  1.00  0.00           C  
ATOM   2132  CG1 VAL   135       9.449  31.989  71.236  1.00  0.00           C  
ATOM   2133  CG2 VAL   135       8.458  29.948  70.200  1.00  0.00           C  
ATOM   2134  C   VAL   135      10.278  30.592  73.727  1.00  0.00           C  
ATOM   2135  O   VAL   135       9.654  30.399  74.788  1.00  0.00           O  
ATOM   2136  H   VAL   135       8.715  28.523  73.363  1.00  0.00           H  
ATOM   2137  HA  VAL   135      10.846  29.798  71.904  1.00  0.00           H  
ATOM   2138  HB  VAL   135       7.897  30.601  72.053  1.00  0.00           H  
ATOM   2139 HG11 VAL   135       9.366  32.648  72.099  1.00  0.00           H  
ATOM   2140 HG12 VAL   135      10.527  31.939  71.079  1.00  0.00           H  
ATOM   2141 HG13 VAL   135       8.952  32.453  70.384  1.00  0.00           H  
ATOM   2142 HG21 VAL   135       7.984  28.976  70.337  1.00  0.00           H  
ATOM   2143 HG22 VAL   135       7.766  30.550  69.612  1.00  0.00           H  
ATOM   2144 HG23 VAL   135       9.303  29.832  69.521  1.00  0.00           H  
ATOM   2145  N   PHE   136      11.339  31.378  73.708  1.00  0.00           N  
ATOM   2146  CA  PHE   136      11.770  32.273  74.814  1.00  0.00           C  
ATOM   2147  CB  PHE   136      13.047  31.646  75.398  1.00  0.00           C  
ATOM   2148  CG  PHE   136      13.793  32.539  76.335  1.00  0.00           C  
ATOM   2149  CD1 PHE   136      15.177  32.590  76.249  1.00  0.00           C  
ATOM   2150  CE1 PHE   136      15.931  33.344  77.197  1.00  0.00           C  
ATOM   2151  CZ  PHE   136      15.285  33.950  78.278  1.00  0.00           C  
ATOM   2152  CE2 PHE   136      13.889  33.892  78.376  1.00  0.00           C  
ATOM   2153  CD2 PHE   136      13.127  33.194  77.412  1.00  0.00           C  
ATOM   2154  C   PHE   136      12.012  33.686  74.238  1.00  0.00           C  
ATOM   2155  O   PHE   136      12.938  33.961  73.423  1.00  0.00           O  
ATOM   2156  H   PHE   136      11.860  31.424  72.844  1.00  0.00           H  
ATOM   2157  HA  PHE   136      10.905  32.286  75.477  1.00  0.00           H  
ATOM   2158  HB2 PHE   136      13.686  31.523  74.524  1.00  0.00           H  
ATOM   2159  HB3 PHE   136      12.835  30.677  75.850  1.00  0.00           H  
ATOM   2160  HD1 PHE   136      15.618  31.946  75.503  1.00  0.00           H  
ATOM   2161  HD2 PHE   136      12.051  33.240  77.494  1.00  0.00           H  
ATOM   2162  HE1 PHE   136      16.999  33.425  77.060  1.00  0.00           H  
ATOM   2163  HE2 PHE   136      13.405  34.517  79.111  1.00  0.00           H  
ATOM   2164  HZ  PHE   136      15.767  34.450  79.105  1.00  0.00           H  
ATOM   2165  N   TYR   137      11.258  34.670  74.753  1.00  0.00           N  
ATOM   2166  CA  TYR   137      11.427  36.084  74.594  1.00  0.00           C  
ATOM   2167  CB  TYR   137      10.066  36.746  74.638  1.00  0.00           C  
ATOM   2168  CG  TYR   137      10.069  38.067  73.989  1.00  0.00           C  
ATOM   2169  CD1 TYR   137      10.054  38.138  72.534  1.00  0.00           C  
ATOM   2170  CE1 TYR   137      10.333  39.344  71.898  1.00  0.00           C  
ATOM   2171  CZ  TYR   137      10.461  40.509  72.692  1.00  0.00           C  
ATOM   2172  OH  TYR   137      10.642  41.692  72.072  1.00  0.00           O  
ATOM   2173  CE2 TYR   137      10.288  40.481  74.096  1.00  0.00           C  
ATOM   2174  CD2 TYR   137      10.174  39.268  74.754  1.00  0.00           C  
ATOM   2175  C   TYR   137      12.272  36.633  75.743  1.00  0.00           C  
ATOM   2176  O   TYR   137      11.874  36.778  76.900  1.00  0.00           O  
ATOM   2177  H   TYR   137      10.609  34.320  75.444  1.00  0.00           H  
ATOM   2178  HA  TYR   137      11.920  36.283  73.643  1.00  0.00           H  
ATOM   2179  HB2 TYR   137       9.686  36.778  75.659  1.00  0.00           H  
ATOM   2180  HB3 TYR   137       9.422  36.148  73.993  1.00  0.00           H  
ATOM   2181  HD1 TYR   137      10.054  37.199  72.000  1.00  0.00           H  
ATOM   2182  HD2 TYR   137      10.085  39.243  75.830  1.00  0.00           H  
ATOM   2183  HE1 TYR   137      10.588  39.424  70.852  1.00  0.00           H  
ATOM   2184  HE2 TYR   137      10.379  41.416  74.628  1.00  0.00           H  
ATOM   2185  HH  TYR   137      10.492  42.387  72.718  1.00  0.00           H  
ATOM   2186  N   THR   138      13.452  37.078  75.444  1.00  0.00           N  
ATOM   2187  CA  THR   138      14.490  37.416  76.408  1.00  0.00           C  
ATOM   2188  CB  THR   138      15.850  37.578  75.587  1.00  0.00           C  
ATOM   2189  CG2 THR   138      16.320  36.243  75.001  1.00  0.00           C  
ATOM   2190  OG1 THR   138      15.631  38.343  74.412  1.00  0.00           O  
ATOM   2191  C   THR   138      14.302  38.731  77.007  1.00  0.00           C  
ATOM   2192  O   THR   138      15.106  39.177  77.818  1.00  0.00           O  
ATOM   2193  H   THR   138      13.756  37.062  74.481  1.00  0.00           H  
ATOM   2194  HA  THR   138      14.620  36.719  77.235  1.00  0.00           H  
ATOM   2195  HB  THR   138      16.660  37.860  76.260  1.00  0.00           H  
ATOM   2196 HG21 THR   138      16.639  35.639  75.850  1.00  0.00           H  
ATOM   2197 HG22 THR   138      15.550  35.806  74.365  1.00  0.00           H  
ATOM   2198 HG23 THR   138      17.197  36.546  74.429  1.00  0.00           H  
ATOM   2199  HG1 THR   138      16.401  38.900  74.281  1.00  0.00           H  
ATOM   2200  N   SER   139      13.237  39.410  76.687  1.00  0.00           N  
ATOM   2201  CA  SER   139      12.933  40.789  77.130  1.00  0.00           C  
ATOM   2202  CB  SER   139      13.433  41.656  75.984  1.00  0.00           C  
ATOM   2203  OG  SER   139      13.271  43.009  76.052  1.00  0.00           O  
ATOM   2204  C   SER   139      11.422  40.998  77.529  1.00  0.00           C  
ATOM   2205  O   SER   139      10.793  40.079  78.014  1.00  0.00           O  
ATOM   2206  H   SER   139      12.565  38.894  76.136  1.00  0.00           H  
ATOM   2207  HA  SER   139      13.513  41.005  78.027  1.00  0.00           H  
ATOM   2208  HB2 SER   139      13.101  41.361  74.989  1.00  0.00           H  
ATOM   2209  HB3 SER   139      14.513  41.527  75.912  1.00  0.00           H  
ATOM   2210  HG  SER   139      13.768  43.405  75.333  1.00  0.00           H  
ATOM   2211  N   ASN   140      10.839  42.188  77.317  1.00  0.00           N  
ATOM   2212  CA  ASN   140       9.552  42.582  78.039  1.00  0.00           C  
ATOM   2213  CB  ASN   140       9.591  44.049  78.385  1.00  0.00           C  
ATOM   2214  CG  ASN   140       9.832  44.909  77.117  1.00  0.00           C  
ATOM   2215  OD1 ASN   140       8.950  45.115  76.278  1.00  0.00           O  
ATOM   2216  ND2 ASN   140      11.045  45.362  76.926  1.00  0.00           N  
ATOM   2217  C   ASN   140       8.318  42.177  77.244  1.00  0.00           C  
ATOM   2218  O   ASN   140       8.346  42.112  76.003  1.00  0.00           O  
ATOM   2219  H   ASN   140      11.277  42.930  76.790  1.00  0.00           H  
ATOM   2220  HA  ASN   140       9.488  41.975  78.942  1.00  0.00           H  
ATOM   2221  HB2 ASN   140      10.413  44.263  79.068  1.00  0.00           H  
ATOM   2222  HB3 ASN   140       8.578  44.230  78.743  1.00  0.00           H  
ATOM   2223 HD21 ASN   140      11.709  45.089  77.636  1.00  0.00           H  
ATOM   2224 HD22 ASN   140      11.290  45.842  76.072  1.00  0.00           H  
ATOM   2225  N   ALA   141       7.190  42.021  77.920  1.00  0.00           N  
ATOM   2226  CA  ALA   141       5.986  41.582  77.206  1.00  0.00           C  
ATOM   2227  CB  ALA   141       4.908  41.201  78.282  1.00  0.00           C  
ATOM   2228  C   ALA   141       5.497  42.619  76.188  1.00  0.00           C  
ATOM   2229  O   ALA   141       5.011  42.224  75.174  1.00  0.00           O  
ATOM   2230  H   ALA   141       7.214  42.101  78.927  1.00  0.00           H  
ATOM   2231  HA  ALA   141       6.270  40.681  76.661  1.00  0.00           H  
ATOM   2232  HB1 ALA   141       5.272  40.600  79.115  1.00  0.00           H  
ATOM   2233  HB2 ALA   141       4.372  42.073  78.656  1.00  0.00           H  
ATOM   2234  HB3 ALA   141       4.167  40.524  77.857  1.00  0.00           H  
ATOM   2235  N   ALA   142       5.809  43.916  76.440  1.00  0.00           N  
ATOM   2236  CA  ALA   142       5.333  45.069  75.633  1.00  0.00           C  
ATOM   2237  CB  ALA   142       5.470  46.426  76.309  1.00  0.00           C  
ATOM   2238  C   ALA   142       5.866  45.023  74.136  1.00  0.00           C  
ATOM   2239  O   ALA   142       5.025  45.043  73.225  1.00  0.00           O  
ATOM   2240  H   ALA   142       6.285  44.081  77.315  1.00  0.00           H  
ATOM   2241  HA  ALA   142       4.257  45.032  75.465  1.00  0.00           H  
ATOM   2242  HB1 ALA   142       5.220  47.206  75.590  1.00  0.00           H  
ATOM   2243  HB2 ALA   142       4.705  46.505  77.081  1.00  0.00           H  
ATOM   2244  HB3 ALA   142       6.471  46.554  76.718  1.00  0.00           H  
ATOM   2245  N   SER   143       7.180  44.937  73.891  1.00  0.00           N  
ATOM   2246  CA  SER   143       7.788  44.896  72.595  1.00  0.00           C  
ATOM   2247  CB  SER   143       9.353  44.872  72.751  1.00  0.00           C  
ATOM   2248  OG  SER   143       9.822  43.755  73.551  1.00  0.00           O  
ATOM   2249  C   SER   143       7.280  43.646  71.818  1.00  0.00           C  
ATOM   2250  O   SER   143       7.090  43.732  70.627  1.00  0.00           O  
ATOM   2251  H   SER   143       7.832  44.961  74.662  1.00  0.00           H  
ATOM   2252  HA  SER   143       7.537  45.778  72.006  1.00  0.00           H  
ATOM   2253  HB2 SER   143       9.728  45.780  73.224  1.00  0.00           H  
ATOM   2254  HB3 SER   143       9.823  44.961  71.772  1.00  0.00           H  
ATOM   2255  HG  SER   143       9.698  44.069  74.449  1.00  0.00           H  
ATOM   2256  N   LEU   144       6.906  42.519  72.509  1.00  0.00           N  
ATOM   2257  CA  LEU   144       6.276  41.343  71.939  1.00  0.00           C  
ATOM   2258  CB  LEU   144       6.429  40.217  72.981  1.00  0.00           C  
ATOM   2259  CG  LEU   144       5.931  38.850  72.484  1.00  0.00           C  
ATOM   2260  CD1 LEU   144       6.437  38.497  71.081  1.00  0.00           C  
ATOM   2261  CD2 LEU   144       6.333  37.789  73.458  1.00  0.00           C  
ATOM   2262  C   LEU   144       4.765  41.543  71.597  1.00  0.00           C  
ATOM   2263  O   LEU   144       4.366  41.216  70.464  1.00  0.00           O  
ATOM   2264  H   LEU   144       6.912  42.561  73.518  1.00  0.00           H  
ATOM   2265  HA  LEU   144       6.851  41.144  71.035  1.00  0.00           H  
ATOM   2266  HB2 LEU   144       5.862  40.467  73.877  1.00  0.00           H  
ATOM   2267  HB3 LEU   144       7.511  40.127  73.080  1.00  0.00           H  
ATOM   2268  HG  LEU   144       4.841  38.816  72.464  1.00  0.00           H  
ATOM   2269 HD11 LEU   144       7.517  38.510  71.228  1.00  0.00           H  
ATOM   2270 HD12 LEU   144       6.083  37.488  70.870  1.00  0.00           H  
ATOM   2271 HD13 LEU   144       6.180  39.246  70.332  1.00  0.00           H  
ATOM   2272 HD21 LEU   144       5.524  37.081  73.277  1.00  0.00           H  
ATOM   2273 HD22 LEU   144       7.282  37.299  73.240  1.00  0.00           H  
ATOM   2274 HD23 LEU   144       6.241  38.041  74.514  1.00  0.00           H  
ATOM   2275  N   GLY   145       4.052  42.228  72.510  1.00  0.00           N  
ATOM   2276  CA  GLY   145       2.586  42.601  72.218  1.00  0.00           C  
ATOM   2277  C   GLY   145       2.507  43.588  71.058  1.00  0.00           C  
ATOM   2278  O   GLY   145       1.608  43.512  70.250  1.00  0.00           O  
ATOM   2279  H   GLY   145       4.475  42.427  73.405  1.00  0.00           H  
ATOM   2280  HA2 GLY   145       2.122  43.071  73.085  1.00  0.00           H  
ATOM   2281  HA3 GLY   145       2.060  41.681  71.964  1.00  0.00           H  
ATOM   2282  N   LEU   146       3.477  44.535  71.027  1.00  0.00           N  
ATOM   2283  CA  LEU   146       3.740  45.427  69.881  1.00  0.00           C  
ATOM   2284  CB  LEU   146       4.835  46.408  70.267  1.00  0.00           C  
ATOM   2285  CG  LEU   146       5.544  47.218  69.138  1.00  0.00           C  
ATOM   2286  CD1 LEU   146       4.643  48.159  68.461  1.00  0.00           C  
ATOM   2287  CD2 LEU   146       6.688  47.907  69.782  1.00  0.00           C  
ATOM   2288  C   LEU   146       4.050  44.713  68.558  1.00  0.00           C  
ATOM   2289  O   LEU   146       3.435  45.090  67.559  1.00  0.00           O  
ATOM   2290  H   LEU   146       3.965  44.702  71.895  1.00  0.00           H  
ATOM   2291  HA  LEU   146       2.823  46.006  69.773  1.00  0.00           H  
ATOM   2292  HB2 LEU   146       5.618  45.798  70.718  1.00  0.00           H  
ATOM   2293  HB3 LEU   146       4.536  46.991  71.138  1.00  0.00           H  
ATOM   2294  HG  LEU   146       6.040  46.457  68.535  1.00  0.00           H  
ATOM   2295 HD11 LEU   146       5.201  48.532  67.602  1.00  0.00           H  
ATOM   2296 HD12 LEU   146       3.862  47.571  67.978  1.00  0.00           H  
ATOM   2297 HD13 LEU   146       4.388  48.940  69.178  1.00  0.00           H  
ATOM   2298 HD21 LEU   146       7.319  48.424  69.058  1.00  0.00           H  
ATOM   2299 HD22 LEU   146       6.452  48.683  70.510  1.00  0.00           H  
ATOM   2300 HD23 LEU   146       7.260  47.095  70.231  1.00  0.00           H  
ATOM   2301  N   GLN   147       4.906  43.681  68.530  1.00  0.00           N  
ATOM   2302  CA  GLN   147       5.227  42.860  67.309  1.00  0.00           C  
ATOM   2303  CB  GLN   147       6.375  41.902  67.631  1.00  0.00           C  
ATOM   2304  CG  GLN   147       6.792  40.921  66.570  1.00  0.00           C  
ATOM   2305  CD  GLN   147       7.914  40.008  66.952  1.00  0.00           C  
ATOM   2306  OE1 GLN   147       8.541  40.055  67.995  1.00  0.00           O  
ATOM   2307  NE2 GLN   147       8.217  39.083  66.118  1.00  0.00           N  
ATOM   2308  C   GLN   147       3.957  42.043  66.848  1.00  0.00           C  
ATOM   2309  O   GLN   147       3.551  42.152  65.669  1.00  0.00           O  
ATOM   2310  H   GLN   147       5.273  43.354  69.413  1.00  0.00           H  
ATOM   2311  HA  GLN   147       5.309  43.531  66.454  1.00  0.00           H  
ATOM   2312  HB2 GLN   147       6.037  41.270  68.452  1.00  0.00           H  
ATOM   2313  HB3 GLN   147       7.222  42.495  67.975  1.00  0.00           H  
ATOM   2314  HG2 GLN   147       6.962  41.479  65.649  1.00  0.00           H  
ATOM   2315  HG3 GLN   147       5.942  40.250  66.443  1.00  0.00           H  
ATOM   2316 HE21 GLN   147       7.592  38.884  65.350  1.00  0.00           H  
ATOM   2317 HE22 GLN   147       8.914  38.385  66.334  1.00  0.00           H  
ATOM   2318  N   PHE   148       3.222  41.382  67.735  1.00  0.00           N  
ATOM   2319  CA  PHE   148       1.906  40.768  67.463  1.00  0.00           C  
ATOM   2320  CB  PHE   148       1.446  39.902  68.686  1.00  0.00           C  
ATOM   2321  CG  PHE   148       2.053  38.478  68.671  1.00  0.00           C  
ATOM   2322  CD1 PHE   148       1.762  37.606  67.609  1.00  0.00           C  
ATOM   2323  CE1 PHE   148       2.310  36.300  67.604  1.00  0.00           C  
ATOM   2324  CZ  PHE   148       3.130  35.860  68.627  1.00  0.00           C  
ATOM   2325  CE2 PHE   148       3.310  36.724  69.750  1.00  0.00           C  
ATOM   2326  CD2 PHE   148       2.825  38.007  69.758  1.00  0.00           C  
ATOM   2327  C   PHE   148       0.847  41.820  67.001  1.00  0.00           C  
ATOM   2328  O   PHE   148      -0.009  41.423  66.186  1.00  0.00           O  
ATOM   2329  H   PHE   148       3.445  41.441  68.719  1.00  0.00           H  
ATOM   2330  HA  PHE   148       2.081  40.066  66.649  1.00  0.00           H  
ATOM   2331  HB2 PHE   148       0.361  39.794  68.693  1.00  0.00           H  
ATOM   2332  HB3 PHE   148       1.699  40.412  69.615  1.00  0.00           H  
ATOM   2333  HD1 PHE   148       1.135  37.963  66.805  1.00  0.00           H  
ATOM   2334  HD2 PHE   148       3.098  38.654  70.579  1.00  0.00           H  
ATOM   2335  HE1 PHE   148       2.120  35.601  66.803  1.00  0.00           H  
ATOM   2336  HE2 PHE   148       4.054  36.376  70.451  1.00  0.00           H  
ATOM   2337  HZ  PHE   148       3.653  34.915  68.636  1.00  0.00           H  
ATOM   2338  N   HIE   149       0.887  43.077  67.501  1.00  0.00           N  
ATOM   2339  CA  HIE   149      -0.064  44.151  67.080  1.00  0.00           C  
ATOM   2340  CB  HIE   149      -0.177  45.256  68.150  1.00  0.00           C  
ATOM   2341  CG  HIE   149      -1.240  46.264  67.808  1.00  0.00           C  
ATOM   2342  ND1 HIE   149      -2.606  45.903  67.753  1.00  0.00           N  
ATOM   2343  CE1 HIE   149      -3.213  47.004  67.276  1.00  0.00           C  
ATOM   2344  NE2 HIE   149      -2.369  48.007  67.084  1.00  0.00           N  
ATOM   2345  CD2 HIE   149      -1.111  47.568  67.363  1.00  0.00           C  
ATOM   2346  C   HIE   149       0.330  44.594  65.611  1.00  0.00           C  
ATOM   2347  O   HIE   149      -0.551  44.729  64.743  1.00  0.00           O  
ATOM   2348  H   HIE   149       1.460  43.251  68.314  1.00  0.00           H  
ATOM   2349  HA  HIE   149      -1.099  43.816  67.024  1.00  0.00           H  
ATOM   2350  HB2 HIE   149       0.720  45.764  68.503  1.00  0.00           H  
ATOM   2351  HB3 HIE   149      -0.634  44.761  69.007  1.00  0.00           H  
ATOM   2352  HD2 HIE   149      -0.206  48.143  67.229  1.00  0.00           H  
ATOM   2353  HE2 HIE   149      -2.680  48.957  66.941  1.00  0.00           H  
ATOM   2354  HE1 HIE   149      -4.230  46.943  66.916  1.00  0.00           H  
ATOM   2355  N   MET   150       1.602  44.795  65.315  1.00  0.00           N  
ATOM   2356  CA  MET   150       2.177  44.945  63.953  1.00  0.00           C  
ATOM   2357  CB  MET   150       3.694  45.141  63.950  1.00  0.00           C  
ATOM   2358  CG  MET   150       4.010  46.474  64.525  1.00  0.00           C  
ATOM   2359  SD  MET   150       5.701  47.187  64.283  1.00  0.00           S  
ATOM   2360  CE  MET   150       6.736  46.012  65.231  1.00  0.00           C  
ATOM   2361  C   MET   150       1.737  43.926  62.970  1.00  0.00           C  
ATOM   2362  O   MET   150       1.289  44.265  61.909  1.00  0.00           O  
ATOM   2363  H   MET   150       2.261  44.624  66.061  1.00  0.00           H  
ATOM   2364  HA  MET   150       1.702  45.890  63.688  1.00  0.00           H  
ATOM   2365  HB2 MET   150       4.085  45.068  62.935  1.00  0.00           H  
ATOM   2366  HB3 MET   150       4.154  44.360  64.556  1.00  0.00           H  
ATOM   2367  HG2 MET   150       3.756  46.428  65.584  1.00  0.00           H  
ATOM   2368  HG3 MET   150       3.310  47.237  64.183  1.00  0.00           H  
ATOM   2369  HE1 MET   150       6.413  45.899  66.266  1.00  0.00           H  
ATOM   2370  HE2 MET   150       6.652  45.060  64.707  1.00  0.00           H  
ATOM   2371  HE3 MET   150       7.805  46.204  65.142  1.00  0.00           H  
ATOM   2372  N   GLN   151       1.703  42.610  63.266  1.00  0.00           N  
ATOM   2373  CA  GLN   151       1.209  41.555  62.350  1.00  0.00           C  
ATOM   2374  CB  GLN   151       1.511  40.216  62.978  1.00  0.00           C  
ATOM   2375  CG  GLN   151       1.206  38.984  62.120  1.00  0.00           C  
ATOM   2376  CD  GLN   151       0.229  38.028  62.691  1.00  0.00           C  
ATOM   2377  OE1 GLN   151       0.172  37.686  63.882  1.00  0.00           O  
ATOM   2378  NE2 GLN   151      -0.701  37.558  61.876  1.00  0.00           N  
ATOM   2379  C   GLN   151      -0.281  41.704  62.191  1.00  0.00           C  
ATOM   2380  O   GLN   151      -0.829  41.650  61.109  1.00  0.00           O  
ATOM   2381  H   GLN   151       1.945  42.443  64.232  1.00  0.00           H  
ATOM   2382  HA  GLN   151       1.648  41.593  61.353  1.00  0.00           H  
ATOM   2383  HB2 GLN   151       0.958  40.235  63.917  1.00  0.00           H  
ATOM   2384  HB3 GLN   151       2.575  40.273  63.207  1.00  0.00           H  
ATOM   2385  HG2 GLN   151       2.136  38.480  61.856  1.00  0.00           H  
ATOM   2386  HG3 GLN   151       0.758  39.292  61.175  1.00  0.00           H  
ATOM   2387 HE21 GLN   151      -0.648  37.839  60.907  1.00  0.00           H  
ATOM   2388 HE22 GLN   151      -1.430  37.017  62.318  1.00  0.00           H  
ATOM   2389  N   SER   152      -1.038  42.053  63.284  1.00  0.00           N  
ATOM   2390  CA  SER   152      -2.454  42.242  63.277  1.00  0.00           C  
ATOM   2391  CB  SER   152      -3.105  42.517  64.720  1.00  0.00           C  
ATOM   2392  OG  SER   152      -2.751  41.672  65.786  1.00  0.00           O  
ATOM   2393  C   SER   152      -2.898  43.386  62.370  1.00  0.00           C  
ATOM   2394  O   SER   152      -3.783  43.257  61.553  1.00  0.00           O  
ATOM   2395  H   SER   152      -0.499  42.090  64.138  1.00  0.00           H  
ATOM   2396  HA  SER   152      -2.845  41.292  62.913  1.00  0.00           H  
ATOM   2397  HB2 SER   152      -4.189  42.514  64.609  1.00  0.00           H  
ATOM   2398  HB3 SER   152      -2.933  43.552  65.016  1.00  0.00           H  
ATOM   2399  HG  SER   152      -1.795  41.602  65.833  1.00  0.00           H  
ATOM   2400  N   LEU   153      -2.158  44.498  62.339  1.00  0.00           N  
ATOM   2401  CA  LEU   153      -2.432  45.665  61.521  1.00  0.00           C  
ATOM   2402  CB  LEU   153      -1.694  46.867  62.057  1.00  0.00           C  
ATOM   2403  CG  LEU   153      -2.327  47.509  63.307  1.00  0.00           C  
ATOM   2404  CD1 LEU   153      -1.229  48.384  63.799  1.00  0.00           C  
ATOM   2405  CD2 LEU   153      -3.558  48.390  62.926  1.00  0.00           C  
ATOM   2406  C   LEU   153      -2.059  45.464  60.057  1.00  0.00           C  
ATOM   2407  O   LEU   153      -2.711  46.029  59.157  1.00  0.00           O  
ATOM   2408  H   LEU   153      -1.514  44.725  63.083  1.00  0.00           H  
ATOM   2409  HA  LEU   153      -3.514  45.790  61.487  1.00  0.00           H  
ATOM   2410  HB2 LEU   153      -1.593  47.624  61.279  1.00  0.00           H  
ATOM   2411  HB3 LEU   153      -0.671  46.588  62.307  1.00  0.00           H  
ATOM   2412  HG  LEU   153      -2.469  46.720  64.045  1.00  0.00           H  
ATOM   2413 HD11 LEU   153      -0.841  48.924  62.936  1.00  0.00           H  
ATOM   2414 HD12 LEU   153      -1.533  49.021  64.629  1.00  0.00           H  
ATOM   2415 HD13 LEU   153      -0.411  47.796  64.215  1.00  0.00           H  
ATOM   2416 HD21 LEU   153      -3.306  49.058  62.103  1.00  0.00           H  
ATOM   2417 HD22 LEU   153      -4.296  47.699  62.519  1.00  0.00           H  
ATOM   2418 HD23 LEU   153      -4.031  49.009  63.688  1.00  0.00           H  
ATOM   2419  N   SER   154      -1.124  44.584  59.802  1.00  0.00           N  
ATOM   2420  CA  SER   154      -0.825  44.163  58.387  1.00  0.00           C  
ATOM   2421  CB  SER   154       0.581  43.587  58.198  1.00  0.00           C  
ATOM   2422  OG  SER   154       0.778  43.550  56.777  1.00  0.00           O  
ATOM   2423  C   SER   154      -1.859  43.117  57.889  1.00  0.00           C  
ATOM   2424  O   SER   154      -2.266  43.175  56.769  1.00  0.00           O  
ATOM   2425  H   SER   154      -0.611  44.269  60.612  1.00  0.00           H  
ATOM   2426  HA  SER   154      -0.905  44.966  57.654  1.00  0.00           H  
ATOM   2427  HB2 SER   154       0.696  42.629  58.705  1.00  0.00           H  
ATOM   2428  HB3 SER   154       1.294  44.304  58.606  1.00  0.00           H  
ATOM   2429  HG  SER   154       0.163  43.039  56.246  1.00  0.00           H  
ATOM   2430  N   ASP   155      -2.158  42.157  58.756  1.00  0.00           N  
ATOM   2431  CA  ASP   155      -2.851  40.990  58.278  1.00  0.00           C  
ATOM   2432  CB  ASP   155      -2.365  39.795  58.988  1.00  0.00           C  
ATOM   2433  CG  ASP   155      -1.032  39.268  58.579  1.00  0.00           C  
ATOM   2434  OD1 ASP   155      -0.306  39.815  57.744  1.00  0.00           O  
ATOM   2435  OD2 ASP   155      -0.793  38.086  59.038  1.00  0.00           O1-
ATOM   2436  C   ASP   155      -4.388  41.095  58.353  1.00  0.00           C  
ATOM   2437  O   ASP   155      -5.106  40.410  57.639  1.00  0.00           O  
ATOM   2438  H   ASP   155      -1.919  42.260  59.732  1.00  0.00           H  
ATOM   2439  HA  ASP   155      -2.719  40.820  57.209  1.00  0.00           H  
ATOM   2440  HB2 ASP   155      -2.967  38.929  58.713  1.00  0.00           H  
ATOM   2441  HB3 ASP   155      -2.463  39.991  60.056  1.00  0.00           H  
ATOM   2442  N   GLU   156      -5.011  41.916  59.211  1.00  0.00           N  
ATOM   2443  CA  GLU   156      -6.432  42.142  59.439  1.00  0.00           C  
ATOM   2444  CB  GLU   156      -6.791  41.785  60.903  1.00  0.00           C  
ATOM   2445  CG  GLU   156      -8.289  41.946  61.052  1.00  0.00           C  
ATOM   2446  CD  GLU   156      -9.106  40.833  60.460  1.00  0.00           C  
ATOM   2447  OE1 GLU   156     -10.333  40.840  60.582  1.00  0.00           O  
ATOM   2448  OE2 GLU   156      -8.545  39.894  59.830  1.00  0.00           O1-
ATOM   2449  C   GLU   156      -6.799  43.569  59.052  1.00  0.00           C  
ATOM   2450  O   GLU   156      -7.728  43.854  58.328  1.00  0.00           O  
ATOM   2451  H   GLU   156      -4.407  42.472  59.800  1.00  0.00           H  
ATOM   2452  HA  GLU   156      -7.126  41.609  58.789  1.00  0.00           H  
ATOM   2453  HB2 GLU   156      -6.257  42.412  61.617  1.00  0.00           H  
ATOM   2454  HB3 GLU   156      -6.527  40.757  61.153  1.00  0.00           H  
ATOM   2455  HG2 GLU   156      -8.694  42.823  60.548  1.00  0.00           H  
ATOM   2456  HG3 GLU   156      -8.533  41.992  62.113  1.00  0.00           H  
ATOM   2457  N   PHE   157      -5.977  44.626  59.362  1.00  0.00           N  
ATOM   2458  CA  PHE   157      -6.206  46.000  58.891  1.00  0.00           C  
ATOM   2459  CB  PHE   157      -5.935  46.939  60.060  1.00  0.00           C  
ATOM   2460  CG  PHE   157      -6.969  46.827  61.190  1.00  0.00           C  
ATOM   2461  CD1 PHE   157      -6.732  45.918  62.303  1.00  0.00           C  
ATOM   2462  CE1 PHE   157      -7.753  45.726  63.276  1.00  0.00           C  
ATOM   2463  CZ  PHE   157      -8.942  46.409  63.108  1.00  0.00           C  
ATOM   2464  CE2 PHE   157      -9.211  47.273  62.002  1.00  0.00           C  
ATOM   2465  CD2 PHE   157      -8.216  47.509  61.028  1.00  0.00           C  
ATOM   2466  C   PHE   157      -5.558  46.434  57.586  1.00  0.00           C  
ATOM   2467  O   PHE   157      -5.772  47.608  57.211  1.00  0.00           O  
ATOM   2468  H   PHE   157      -5.190  44.502  59.983  1.00  0.00           H  
ATOM   2469  HA  PHE   157      -7.257  46.139  58.639  1.00  0.00           H  
ATOM   2470  HB2 PHE   157      -5.959  47.977  59.727  1.00  0.00           H  
ATOM   2471  HB3 PHE   157      -4.919  46.769  60.416  1.00  0.00           H  
ATOM   2472  HD1 PHE   157      -5.813  45.354  62.355  1.00  0.00           H  
ATOM   2473  HD2 PHE   157      -8.399  47.984  60.075  1.00  0.00           H  
ATOM   2474  HE1 PHE   157      -7.635  45.165  64.191  1.00  0.00           H  
ATOM   2475  HE2 PHE   157     -10.254  47.541  61.933  1.00  0.00           H  
ATOM   2476  HZ  PHE   157      -9.779  46.233  63.768  1.00  0.00           H  
ATOM   2477  N   ASN   158      -4.815  45.594  56.895  1.00  0.00           N  
ATOM   2478  CA  ASN   158      -4.090  45.819  55.618  1.00  0.00           C  
ATOM   2479  CB  ASN   158      -5.131  45.785  54.436  1.00  0.00           C  
ATOM   2480  CG  ASN   158      -6.040  44.559  54.511  1.00  0.00           C  
ATOM   2481  OD1 ASN   158      -7.246  44.638  54.650  1.00  0.00           O  
ATOM   2482  ND2 ASN   158      -5.462  43.403  54.429  1.00  0.00           N  
ATOM   2483  C   ASN   158      -3.274  47.103  55.565  1.00  0.00           C  
ATOM   2484  O   ASN   158      -3.205  47.702  54.472  1.00  0.00           O  
ATOM   2485  H   ASN   158      -4.804  44.664  57.288  1.00  0.00           H  
ATOM   2486  HA  ASN   158      -3.328  45.054  55.468  1.00  0.00           H  
ATOM   2487  HB2 ASN   158      -4.659  45.808  53.454  1.00  0.00           H  
ATOM   2488  HB3 ASN   158      -5.860  46.593  54.367  1.00  0.00           H  
ATOM   2489 HD21 ASN   158      -6.047  42.584  54.508  1.00  0.00           H  
ATOM   2490 HD22 ASN   158      -4.520  43.411  54.067  1.00  0.00           H  
ATOM   2491  N   ILE   159      -2.674  47.535  56.662  1.00  0.00           N  
ATOM   2492  CA  ILE   159      -1.729  48.701  56.785  1.00  0.00           C  
ATOM   2493  CB  ILE   159      -1.798  49.231  58.223  1.00  0.00           C  
ATOM   2494  CG2 ILE   159      -0.824  50.380  58.438  1.00  0.00           C  
ATOM   2495  CG1 ILE   159      -3.220  49.721  58.685  1.00  0.00           C  
ATOM   2496  CD1 ILE   159      -4.018  50.527  57.618  1.00  0.00           C  
ATOM   2497  C   ILE   159      -0.281  48.292  56.412  1.00  0.00           C  
ATOM   2498  O   ILE   159       0.302  47.418  57.062  1.00  0.00           O  
ATOM   2499  H   ILE   159      -2.697  46.918  57.460  1.00  0.00           H  
ATOM   2500  HA  ILE   159      -2.017  49.463  56.061  1.00  0.00           H  
ATOM   2501  HB  ILE   159      -1.474  48.476  58.939  1.00  0.00           H  
ATOM   2502 HG12 ILE   159      -3.194  50.187  59.669  1.00  0.00           H  
ATOM   2503 HG13 ILE   159      -3.786  48.797  58.807  1.00  0.00           H  
ATOM   2504 HG21 ILE   159      -0.738  50.645  59.492  1.00  0.00           H  
ATOM   2505 HG22 ILE   159       0.210  50.117  58.214  1.00  0.00           H  
ATOM   2506 HG23 ILE   159      -1.065  51.231  57.802  1.00  0.00           H  
ATOM   2507 HD11 ILE   159      -3.610  51.538  57.625  1.00  0.00           H  
ATOM   2508 HD12 ILE   159      -3.966  50.086  56.623  1.00  0.00           H  
ATOM   2509 HD13 ILE   159      -5.086  50.503  57.834  1.00  0.00           H  
ATOM   2510  N   ASP   160       0.334  49.073  55.546  1.00  0.00           N  
ATOM   2511  CA  ASP   160       1.799  48.991  55.267  1.00  0.00           C  
ATOM   2512  CB  ASP   160       2.189  49.758  53.987  1.00  0.00           C  
ATOM   2513  CG  ASP   160       3.659  49.410  53.520  1.00  0.00           C  
ATOM   2514  OD1 ASP   160       4.435  48.871  54.350  1.00  0.00           O  
ATOM   2515  OD2 ASP   160       4.010  49.645  52.350  1.00  0.00           O1-
ATOM   2516  C   ASP   160       2.682  49.409  56.550  1.00  0.00           C  
ATOM   2517  O   ASP   160       2.798  50.599  56.912  1.00  0.00           O  
ATOM   2518  H   ASP   160      -0.195  49.746  55.009  1.00  0.00           H  
ATOM   2519  HA  ASP   160       2.032  47.937  55.118  1.00  0.00           H  
ATOM   2520  HB2 ASP   160       2.201  50.834  54.164  1.00  0.00           H  
ATOM   2521  HB3 ASP   160       1.467  49.335  53.289  1.00  0.00           H  
ATOM   2522  N   ILE   161       3.194  48.445  57.306  1.00  0.00           N  
ATOM   2523  CA  ILE   161       4.080  48.783  58.484  1.00  0.00           C  
ATOM   2524  CB  ILE   161       4.394  47.493  59.363  1.00  0.00           C  
ATOM   2525  CG2 ILE   161       5.458  47.840  60.502  1.00  0.00           C  
ATOM   2526  CG1 ILE   161       3.118  46.817  59.983  1.00  0.00           C  
ATOM   2527  CD1 ILE   161       2.225  47.627  60.759  1.00  0.00           C  
ATOM   2528  C   ILE   161       5.374  49.516  57.920  1.00  0.00           C  
ATOM   2529  O   ILE   161       5.905  50.435  58.566  1.00  0.00           O  
ATOM   2530  H   ILE   161       3.179  47.490  56.979  1.00  0.00           H  
ATOM   2531  HA  ILE   161       3.504  49.443  59.132  1.00  0.00           H  
ATOM   2532  HB  ILE   161       4.742  46.725  58.672  1.00  0.00           H  
ATOM   2533 HG12 ILE   161       3.489  45.977  60.571  1.00  0.00           H  
ATOM   2534 HG13 ILE   161       2.503  46.555  59.121  1.00  0.00           H  
ATOM   2535 HG21 ILE   161       6.085  46.996  60.792  1.00  0.00           H  
ATOM   2536 HG22 ILE   161       6.161  48.599  60.159  1.00  0.00           H  
ATOM   2537 HG23 ILE   161       4.829  48.294  61.267  1.00  0.00           H  
ATOM   2538 HD11 ILE   161       1.365  47.036  61.074  1.00  0.00           H  
ATOM   2539 HD12 ILE   161       2.752  47.853  61.685  1.00  0.00           H  
ATOM   2540 HD13 ILE   161       1.849  48.447  60.147  1.00  0.00           H  
ATOM   2541  N   THR   162       5.858  49.228  56.716  1.00  0.00           N  
ATOM   2542  CA  THR   162       7.028  49.911  56.122  1.00  0.00           C  
ATOM   2543  CB  THR   162       7.725  49.247  54.882  1.00  0.00           C  
ATOM   2544  CG2 THR   162       8.193  47.812  55.328  1.00  0.00           C  
ATOM   2545  OG1 THR   162       6.937  49.336  53.640  1.00  0.00           O  
ATOM   2546  C   THR   162       6.736  51.430  55.896  1.00  0.00           C  
ATOM   2547  O   THR   162       7.630  52.216  55.849  1.00  0.00           O  
ATOM   2548  H   THR   162       5.379  48.544  56.148  1.00  0.00           H  
ATOM   2549  HA  THR   162       7.744  49.971  56.942  1.00  0.00           H  
ATOM   2550  HB  THR   162       8.676  49.744  54.689  1.00  0.00           H  
ATOM   2551 HG21 THR   162       7.331  47.146  55.282  1.00  0.00           H  
ATOM   2552 HG22 THR   162       8.930  47.393  54.641  1.00  0.00           H  
ATOM   2553 HG23 THR   162       8.484  47.922  56.372  1.00  0.00           H  
ATOM   2554  HG1 THR   162       6.028  49.120  53.858  1.00  0.00           H  
ATOM   2555  N   ASN   163       5.448  51.797  55.577  1.00  0.00           N  
ATOM   2556  CA  ASN   163       4.957  53.192  55.306  1.00  0.00           C  
ATOM   2557  CB  ASN   163       3.553  53.133  54.759  1.00  0.00           C  
ATOM   2558  CG  ASN   163       2.732  54.443  54.756  1.00  0.00           C  
ATOM   2559  OD1 ASN   163       2.814  55.312  53.883  1.00  0.00           O  
ATOM   2560  ND2 ASN   163       1.766  54.647  55.649  1.00  0.00           N  
ATOM   2561  C   ASN   163       5.106  54.072  56.542  1.00  0.00           C  
ATOM   2562  O   ASN   163       5.126  55.274  56.377  1.00  0.00           O  
ATOM   2563  H   ASN   163       4.699  51.128  55.684  1.00  0.00           H  
ATOM   2564  HA  ASN   163       5.651  53.605  54.574  1.00  0.00           H  
ATOM   2565  HB2 ASN   163       2.976  52.479  55.413  1.00  0.00           H  
ATOM   2566  HB3 ASN   163       3.606  52.791  53.726  1.00  0.00           H  
ATOM   2567 HD21 ASN   163       1.394  55.586  55.677  1.00  0.00           H  
ATOM   2568 HD22 ASN   163       1.541  53.966  56.360  1.00  0.00           H  
ATOM   2569  N   TYR   164       5.133  53.516  57.770  1.00  0.00           N  
ATOM   2570  CA  TYR   164       5.412  54.297  58.967  1.00  0.00           C  
ATOM   2571  CB  TYR   164       5.093  53.462  60.246  1.00  0.00           C  
ATOM   2572  CG  TYR   164       3.575  53.366  60.538  1.00  0.00           C  
ATOM   2573  CD1 TYR   164       2.801  54.470  60.649  1.00  0.00           C  
ATOM   2574  CE1 TYR   164       1.435  54.398  61.043  1.00  0.00           C  
ATOM   2575  CZ  TYR   164       0.823  53.182  61.334  1.00  0.00           C  
ATOM   2576  OH  TYR   164      -0.543  53.106  61.668  1.00  0.00           O  
ATOM   2577  CE2 TYR   164       1.646  52.061  61.249  1.00  0.00           C  
ATOM   2578  CD2 TYR   164       3.033  52.119  60.879  1.00  0.00           C  
ATOM   2579  C   TYR   164       6.810  54.917  59.029  1.00  0.00           C  
ATOM   2580  O   TYR   164       6.910  56.003  59.482  1.00  0.00           O  
ATOM   2581  H   TYR   164       5.036  52.514  57.852  1.00  0.00           H  
ATOM   2582  HA  TYR   164       4.690  55.100  59.112  1.00  0.00           H  
ATOM   2583  HB2 TYR   164       5.623  53.903  61.090  1.00  0.00           H  
ATOM   2584  HB3 TYR   164       5.457  52.436  60.203  1.00  0.00           H  
ATOM   2585  HD1 TYR   164       3.174  55.481  60.577  1.00  0.00           H  
ATOM   2586  HD2 TYR   164       3.624  51.226  60.736  1.00  0.00           H  
ATOM   2587  HE1 TYR   164       0.906  55.324  61.213  1.00  0.00           H  
ATOM   2588  HE2 TYR   164       1.150  51.102  61.263  1.00  0.00           H  
ATOM   2589  HH  TYR   164      -0.792  54.032  61.714  1.00  0.00           H  
ATOM   2590  N   LYS   165       7.786  54.473  58.252  1.00  0.00           N  
ATOM   2591  CA  LYS   165       9.024  55.207  58.017  1.00  0.00           C  
ATOM   2592  CB  LYS   165       9.845  54.391  57.023  1.00  0.00           C  
ATOM   2593  CG  LYS   165      11.318  54.739  57.176  1.00  0.00           C  
ATOM   2594  CD  LYS   165      12.266  53.881  56.382  1.00  0.00           C  
ATOM   2595  CE  LYS   165      12.149  53.972  54.867  1.00  0.00           C  
ATOM   2596  NZ  LYS   165      13.401  53.401  54.343  1.00  0.00           N1+
ATOM   2597  C   LYS   165       8.886  56.612  57.426  1.00  0.00           C  
ATOM   2598  O   LYS   165       9.474  57.576  57.872  1.00  0.00           O  
ATOM   2599  H   LYS   165       7.619  53.537  57.912  1.00  0.00           H  
ATOM   2600  HA  LYS   165       9.576  55.296  58.953  1.00  0.00           H  
ATOM   2601  HB2 LYS   165       9.541  54.656  56.010  1.00  0.00           H  
ATOM   2602  HB3 LYS   165       9.658  53.351  57.290  1.00  0.00           H  
ATOM   2603  HG2 LYS   165      11.510  54.718  58.248  1.00  0.00           H  
ATOM   2604  HG3 LYS   165      11.423  55.752  56.787  1.00  0.00           H  
ATOM   2605  HD2 LYS   165      12.207  52.838  56.695  1.00  0.00           H  
ATOM   2606  HD3 LYS   165      13.290  54.109  56.676  1.00  0.00           H  
ATOM   2607  HE2 LYS   165      11.965  55.016  54.613  1.00  0.00           H  
ATOM   2608  HE3 LYS   165      11.301  53.439  54.435  1.00  0.00           H  
ATOM   2609  HZ1 LYS   165      13.520  53.455  53.341  1.00  0.00           H  
ATOM   2610  HZ2 LYS   165      14.207  53.828  54.776  1.00  0.00           H  
ATOM   2611  HZ3 LYS   165      13.490  52.461  54.702  1.00  0.00           H  
ATOM   2612  N   ASN   166       7.998  56.774  56.444  1.00  0.00           N  
ATOM   2613  CA  ASN   166       7.581  58.011  55.822  1.00  0.00           C  
ATOM   2614  CB  ASN   166       7.116  57.724  54.405  1.00  0.00           C  
ATOM   2615  CG  ASN   166       8.097  56.802  53.752  1.00  0.00           C  
ATOM   2616  OD1 ASN   166       7.936  55.651  53.474  1.00  0.00           O  
ATOM   2617  ND2 ASN   166       9.305  57.277  53.517  1.00  0.00           N  
ATOM   2618  C   ASN   166       6.425  58.744  56.497  1.00  0.00           C  
ATOM   2619  O   ASN   166       5.972  59.799  56.054  1.00  0.00           O  
ATOM   2620  H   ASN   166       7.627  55.906  56.085  1.00  0.00           H  
ATOM   2621  HA  ASN   166       8.420  58.702  55.741  1.00  0.00           H  
ATOM   2622  HB2 ASN   166       7.111  58.710  53.939  1.00  0.00           H  
ATOM   2623  HB3 ASN   166       6.094  57.346  54.387  1.00  0.00           H  
ATOM   2624 HD21 ASN   166       9.944  56.653  53.045  1.00  0.00           H  
ATOM   2625 HD22 ASN   166       9.624  58.164  53.879  1.00  0.00           H  
ATOM   2626  N   ASN   167       5.837  58.170  57.565  1.00  0.00           N  
ATOM   2627  CA  ASN   167       4.773  58.660  58.393  1.00  0.00           C  
ATOM   2628  CB  ASN   167       3.451  58.009  58.046  1.00  0.00           C  
ATOM   2629  CG  ASN   167       2.929  58.458  56.647  1.00  0.00           C  
ATOM   2630  OD1 ASN   167       2.255  59.512  56.569  1.00  0.00           O  
ATOM   2631  ND2 ASN   167       3.151  57.658  55.639  1.00  0.00           N  
ATOM   2632  C   ASN   167       5.050  58.600  59.915  1.00  0.00           C  
ATOM   2633  O   ASN   167       4.381  57.857  60.632  1.00  0.00           O  
ATOM   2634  H   ASN   167       6.112  57.255  57.891  1.00  0.00           H  
ATOM   2635  HA  ASN   167       4.692  59.730  58.200  1.00  0.00           H  
ATOM   2636  HB2 ASN   167       2.729  58.107  58.856  1.00  0.00           H  
ATOM   2637  HB3 ASN   167       3.524  56.922  58.091  1.00  0.00           H  
ATOM   2638 HD21 ASN   167       3.781  56.875  55.746  1.00  0.00           H  
ATOM   2639 HD22 ASN   167       2.847  57.900  54.707  1.00  0.00           H  
ATOM   2640  N   PRO   168       6.132  59.214  60.414  1.00  0.00           N  
ATOM   2641  CD  PRO   168       6.941  60.166  59.771  1.00  0.00           C  
ATOM   2642  CG  PRO   168       8.168  60.320  60.624  1.00  0.00           C  
ATOM   2643  CB  PRO   168       8.178  58.991  61.468  1.00  0.00           C  
ATOM   2644  CA  PRO   168       6.679  58.783  61.696  1.00  0.00           C  
ATOM   2645  C   PRO   168       6.336  59.691  62.905  1.00  0.00           C  
ATOM   2646  O   PRO   168       6.523  59.401  64.072  1.00  0.00           O  
ATOM   2647  HA  PRO   168       6.458  57.746  61.949  1.00  0.00           H  
ATOM   2648  HB2 PRO   168       8.649  58.260  60.811  1.00  0.00           H  
ATOM   2649  HB3 PRO   168       8.769  59.073  62.380  1.00  0.00           H  
ATOM   2650  HG2 PRO   168       9.021  60.229  59.951  1.00  0.00           H  
ATOM   2651  HG3 PRO   168       8.156  61.150  61.330  1.00  0.00           H  
ATOM   2652  HD2 PRO   168       6.462  61.125  59.574  1.00  0.00           H  
ATOM   2653  HD3 PRO   168       7.206  59.726  58.810  1.00  0.00           H  
ATOM   2654  N   GLU   169       5.662  60.834  62.601  1.00  0.00           N  
ATOM   2655  CA  GLU   169       5.136  61.766  63.598  1.00  0.00           C  
ATOM   2656  CB  GLU   169       5.029  63.253  63.075  1.00  0.00           C  
ATOM   2657  CG  GLU   169       6.355  63.876  62.600  1.00  0.00           C  
ATOM   2658  CD  GLU   169       7.520  63.764  63.601  1.00  0.00           C  
ATOM   2659  OE1 GLU   169       7.168  63.997  64.796  1.00  0.00           O  
ATOM   2660  OE2 GLU   169       8.725  63.516  63.272  1.00  0.00           O1-
ATOM   2661  C   GLU   169       3.760  61.192  64.166  1.00  0.00           C  
ATOM   2662  O   GLU   169       3.362  61.663  65.251  1.00  0.00           O  
ATOM   2663  H   GLU   169       5.366  60.993  61.649  1.00  0.00           H  
ATOM   2664  HA  GLU   169       5.800  61.808  64.461  1.00  0.00           H  
ATOM   2665  HB2 GLU   169       4.612  63.874  63.867  1.00  0.00           H  
ATOM   2666  HB3 GLU   169       4.286  63.183  62.281  1.00  0.00           H  
ATOM   2667  HG2 GLU   169       6.202  64.922  62.333  1.00  0.00           H  
ATOM   2668  HG3 GLU   169       6.739  63.400  61.698  1.00  0.00           H  
ATOM   2669  N   ALA   170       3.136  60.171  63.568  1.00  0.00           N  
ATOM   2670  CA  ALA   170       1.916  59.583  64.050  1.00  0.00           C  
ATOM   2671  CB  ALA   170       1.271  58.579  63.037  1.00  0.00           C  
ATOM   2672  C   ALA   170       2.019  58.852  65.442  1.00  0.00           C  
ATOM   2673  O   ALA   170       3.111  58.309  65.846  1.00  0.00           O  
ATOM   2674  H   ALA   170       3.583  59.724  62.781  1.00  0.00           H  
ATOM   2675  HA  ALA   170       1.046  60.236  64.110  1.00  0.00           H  
ATOM   2676  HB1 ALA   170       0.265  58.380  63.406  1.00  0.00           H  
ATOM   2677  HB2 ALA   170       1.203  59.154  62.114  1.00  0.00           H  
ATOM   2678  HB3 ALA   170       1.926  57.732  62.831  1.00  0.00           H  
ATOM   2679  N   GLU   171       0.871  58.535  65.963  1.00  0.00           N  
ATOM   2680  CA  GLU   171       0.797  57.624  67.120  1.00  0.00           C  
ATOM   2681  CB  GLU   171       0.370  58.564  68.264  1.00  0.00           C  
ATOM   2682  CG  GLU   171       1.564  59.206  68.915  1.00  0.00           C  
ATOM   2683  CD  GLU   171       1.134  60.203  70.019  1.00  0.00           C  
ATOM   2684  OE1 GLU   171       2.005  60.873  70.621  1.00  0.00           O  
ATOM   2685  OE2 GLU   171      -0.081  60.386  70.253  1.00  0.00           O1-
ATOM   2686  C   GLU   171      -0.190  56.514  67.000  1.00  0.00           C  
ATOM   2687  O   GLU   171      -1.259  56.854  66.440  1.00  0.00           O  
ATOM   2688  H   GLU   171       0.025  58.940  65.590  1.00  0.00           H  
ATOM   2689  HA  GLU   171       1.733  57.134  67.385  1.00  0.00           H  
ATOM   2690  HB2 GLU   171      -0.151  57.885  68.940  1.00  0.00           H  
ATOM   2691  HB3 GLU   171      -0.240  59.424  67.989  1.00  0.00           H  
ATOM   2692  HG2 GLU   171       2.181  59.625  68.120  1.00  0.00           H  
ATOM   2693  HG3 GLU   171       2.272  58.539  69.408  1.00  0.00           H  
ATOM   2694  N   LEU   172       0.121  55.417  67.650  1.00  0.00           N  
ATOM   2695  CA  LEU   172      -0.688  54.238  67.631  1.00  0.00           C  
ATOM   2696  CB  LEU   172       0.092  52.962  67.223  1.00  0.00           C  
ATOM   2697  CG  LEU   172       0.777  52.909  65.816  1.00  0.00           C  
ATOM   2698  CD1 LEU   172       2.205  53.572  65.891  1.00  0.00           C  
ATOM   2699  CD2 LEU   172       0.845  51.478  65.411  1.00  0.00           C  
ATOM   2700  C   LEU   172      -1.374  54.028  69.033  1.00  0.00           C  
ATOM   2701  O   LEU   172      -0.642  53.767  70.029  1.00  0.00           O  
ATOM   2702  H   LEU   172       1.054  55.353  68.029  1.00  0.00           H  
ATOM   2703  HA  LEU   172      -1.559  54.354  66.986  1.00  0.00           H  
ATOM   2704  HB2 LEU   172      -0.743  52.282  67.061  1.00  0.00           H  
ATOM   2705  HB3 LEU   172       0.717  52.645  68.058  1.00  0.00           H  
ATOM   2706  HG  LEU   172       0.201  53.499  65.104  1.00  0.00           H  
ATOM   2707 HD11 LEU   172       2.731  53.445  64.945  1.00  0.00           H  
ATOM   2708 HD12 LEU   172       2.159  54.660  65.924  1.00  0.00           H  
ATOM   2709 HD13 LEU   172       2.770  53.310  66.786  1.00  0.00           H  
ATOM   2710 HD21 LEU   172       1.446  51.265  64.527  1.00  0.00           H  
ATOM   2711 HD22 LEU   172       1.160  50.842  66.238  1.00  0.00           H  
ATOM   2712 HD23 LEU   172      -0.179  51.151  65.230  1.00  0.00           H  
ATOM   2713  N   SER   173      -2.734  54.015  69.106  1.00  0.00           N  
ATOM   2714  CA  SER   173      -3.524  53.716  70.331  1.00  0.00           C  
ATOM   2715  CB  SER   173      -4.971  54.080  69.995  1.00  0.00           C  
ATOM   2716  OG  SER   173      -5.831  53.704  71.075  1.00  0.00           O  
ATOM   2717  C   SER   173      -3.410  52.200  70.638  1.00  0.00           C  
ATOM   2718  O   SER   173      -4.049  51.347  70.055  1.00  0.00           O  
ATOM   2719  H   SER   173      -3.298  54.170  68.283  1.00  0.00           H  
ATOM   2720  HA  SER   173      -3.049  54.267  71.143  1.00  0.00           H  
ATOM   2721  HB2 SER   173      -5.345  53.619  69.081  1.00  0.00           H  
ATOM   2722  HB3 SER   173      -4.882  55.164  69.910  1.00  0.00           H  
ATOM   2723  HG  SER   173      -6.502  53.207  70.600  1.00  0.00           H  
ATOM   2724  N   ILE   174      -2.592  51.840  71.601  1.00  0.00           N  
ATOM   2725  CA  ILE   174      -2.105  50.446  71.813  1.00  0.00           C  
ATOM   2726  CB  ILE   174      -0.671  50.349  71.154  1.00  0.00           C  
ATOM   2727  CG2 ILE   174       0.251  51.056  72.163  1.00  0.00           C  
ATOM   2728  CG1 ILE   174      -0.195  48.899  70.971  1.00  0.00           C  
ATOM   2729  CD1 ILE   174       1.035  48.815  70.007  1.00  0.00           C  
ATOM   2730  C   ILE   174      -2.177  50.000  73.254  1.00  0.00           C  
ATOM   2731  O   ILE   174      -1.786  50.688  74.197  1.00  0.00           O  
ATOM   2732  H   ILE   174      -1.995  52.558  71.985  1.00  0.00           H  
ATOM   2733  HA  ILE   174      -2.590  49.729  71.151  1.00  0.00           H  
ATOM   2734  HB  ILE   174      -0.663  50.809  70.166  1.00  0.00           H  
ATOM   2735 HG12 ILE   174      -1.000  48.276  70.583  1.00  0.00           H  
ATOM   2736 HG13 ILE   174       0.063  48.503  71.953  1.00  0.00           H  
ATOM   2737 HG21 ILE   174       1.113  51.203  71.513  1.00  0.00           H  
ATOM   2738 HG22 ILE   174      -0.013  52.067  72.471  1.00  0.00           H  
ATOM   2739 HG23 ILE   174       0.466  50.424  73.026  1.00  0.00           H  
ATOM   2740 HD11 ILE   174       1.204  47.792  69.671  1.00  0.00           H  
ATOM   2741 HD12 ILE   174       0.891  49.546  69.211  1.00  0.00           H  
ATOM   2742 HD13 ILE   174       1.922  49.120  70.561  1.00  0.00           H  
ATOM   2743  N   SER   175      -2.631  48.764  73.502  1.00  0.00           N  
ATOM   2744  CA  SER   175      -3.041  48.383  74.825  1.00  0.00           C  
ATOM   2745  CB  SER   175      -3.958  47.092  74.607  1.00  0.00           C  
ATOM   2746  OG  SER   175      -3.220  46.038  73.982  1.00  0.00           O  
ATOM   2747  C   SER   175      -1.951  48.089  75.808  1.00  0.00           C  
ATOM   2748  O   SER   175      -2.199  48.008  77.026  1.00  0.00           O  
ATOM   2749  H   SER   175      -3.015  48.163  72.786  1.00  0.00           H  
ATOM   2750  HA  SER   175      -3.677  49.123  75.310  1.00  0.00           H  
ATOM   2751  HB2 SER   175      -4.845  47.400  74.053  1.00  0.00           H  
ATOM   2752  HB3 SER   175      -4.370  46.840  75.584  1.00  0.00           H  
ATOM   2753  HG  SER   175      -2.793  45.596  74.720  1.00  0.00           H  
ATOM   2754  N   THR   176      -0.782  48.042  75.271  1.00  0.00           N  
ATOM   2755  CA  THR   176       0.461  47.554  75.921  1.00  0.00           C  
ATOM   2756  CB  THR   176       1.397  46.821  74.875  1.00  0.00           C  
ATOM   2757  CG2 THR   176       0.674  45.716  74.060  1.00  0.00           C  
ATOM   2758  OG1 THR   176       1.950  47.807  73.954  1.00  0.00           O  
ATOM   2759  C   THR   176       1.328  48.703  76.608  1.00  0.00           C  
ATOM   2760  O   THR   176       2.364  48.397  77.157  1.00  0.00           O  
ATOM   2761  H   THR   176      -0.750  48.080  74.262  1.00  0.00           H  
ATOM   2762  HA  THR   176       0.199  46.806  76.671  1.00  0.00           H  
ATOM   2763  HB  THR   176       2.187  46.513  75.561  1.00  0.00           H  
ATOM   2764 HG21 THR   176       1.482  45.332  73.438  1.00  0.00           H  
ATOM   2765 HG22 THR   176       0.243  44.904  74.645  1.00  0.00           H  
ATOM   2766 HG23 THR   176      -0.073  46.075  73.352  1.00  0.00           H  
ATOM   2767  HG1 THR   176       2.794  48.108  74.301  1.00  0.00           H  
ATOM   2768  N   TYR   177       0.906  49.945  76.434  1.00  0.00           N  
ATOM   2769  CA  TYR   177       1.530  51.102  76.976  1.00  0.00           C  
ATOM   2770  CB  TYR   177       2.394  51.732  75.824  1.00  0.00           C  
ATOM   2771  CG  TYR   177       3.462  50.847  75.254  1.00  0.00           C  
ATOM   2772  CD1 TYR   177       3.479  50.477  73.893  1.00  0.00           C  
ATOM   2773  CE1 TYR   177       4.597  49.808  73.322  1.00  0.00           C  
ATOM   2774  CZ  TYR   177       5.777  49.576  74.122  1.00  0.00           C  
ATOM   2775  OH  TYR   177       6.882  49.157  73.565  1.00  0.00           O  
ATOM   2776  CE2 TYR   177       5.823  50.102  75.428  1.00  0.00           C  
ATOM   2777  CD2 TYR   177       4.674  50.684  75.983  1.00  0.00           C  
ATOM   2778  C   TYR   177       0.535  52.052  77.640  1.00  0.00           C  
ATOM   2779  O   TYR   177      -0.682  52.069  77.368  1.00  0.00           O  
ATOM   2780  H   TYR   177       0.032  50.085  75.948  1.00  0.00           H  
ATOM   2781  HA  TYR   177       2.160  50.878  77.837  1.00  0.00           H  
ATOM   2782  HB2 TYR   177       2.986  52.557  76.221  1.00  0.00           H  
ATOM   2783  HB3 TYR   177       1.732  52.156  75.070  1.00  0.00           H  
ATOM   2784  HD1 TYR   177       2.592  50.646  73.301  1.00  0.00           H  
ATOM   2785  HD2 TYR   177       4.666  51.081  76.987  1.00  0.00           H  
ATOM   2786  HE1 TYR   177       4.586  49.458  72.301  1.00  0.00           H  
ATOM   2787  HE2 TYR   177       6.736  50.022  76.001  1.00  0.00           H  
ATOM   2788  HH  TYR   177       7.499  48.859  74.238  1.00  0.00           H  
ATOM   2789  N   LEU   178       1.159  52.854  78.510  1.00  0.00           N  
ATOM   2790  CA  LEU   178       0.357  53.941  79.153  1.00  0.00           C  
ATOM   2791  CB  LEU   178       0.990  54.208  80.545  1.00  0.00           C  
ATOM   2792  CG  LEU   178       0.893  53.056  81.637  1.00  0.00           C  
ATOM   2793  CD1 LEU   178       1.226  53.622  83.019  1.00  0.00           C  
ATOM   2794  CD2 LEU   178      -0.485  52.463  81.755  1.00  0.00           C  
ATOM   2795  C   LEU   178       0.248  55.297  78.369  1.00  0.00           C  
ATOM   2796  O   LEU   178      -0.489  56.180  78.733  1.00  0.00           O  
ATOM   2797  H   LEU   178       2.163  52.848  78.622  1.00  0.00           H  
ATOM   2798  HA  LEU   178      -0.698  53.709  79.300  1.00  0.00           H  
ATOM   2799  HB2 LEU   178       0.444  55.087  80.889  1.00  0.00           H  
ATOM   2800  HB3 LEU   178       2.029  54.466  80.344  1.00  0.00           H  
ATOM   2801  HG  LEU   178       1.570  52.240  81.384  1.00  0.00           H  
ATOM   2802 HD11 LEU   178       2.268  53.939  83.076  1.00  0.00           H  
ATOM   2803 HD12 LEU   178       0.768  54.600  83.166  1.00  0.00           H  
ATOM   2804 HD13 LEU   178       0.950  53.027  83.889  1.00  0.00           H  
ATOM   2805 HD21 LEU   178      -0.715  51.925  80.835  1.00  0.00           H  
ATOM   2806 HD22 LEU   178      -0.657  51.880  82.659  1.00  0.00           H  
ATOM   2807 HD23 LEU   178      -1.083  53.363  81.898  1.00  0.00           H  
ATOM   2808  N   ASN   179       0.853  55.312  77.185  1.00  0.00           N  
ATOM   2809  CA  ASN   179       0.762  56.495  76.223  1.00  0.00           C  
ATOM   2810  CB  ASN   179       1.904  57.551  76.427  1.00  0.00           C  
ATOM   2811  CG  ASN   179       2.171  58.105  77.738  1.00  0.00           C  
ATOM   2812  OD1 ASN   179       1.756  59.181  78.224  1.00  0.00           O  
ATOM   2813  ND2 ASN   179       2.884  57.322  78.530  1.00  0.00           N  
ATOM   2814  C   ASN   179       0.796  55.957  74.765  1.00  0.00           C  
ATOM   2815  O   ASN   179       1.180  54.830  74.478  1.00  0.00           O  
ATOM   2816  H   ASN   179       1.287  54.501  76.768  1.00  0.00           H  
ATOM   2817  HA  ASN   179      -0.197  56.994  76.366  1.00  0.00           H  
ATOM   2818  HB2 ASN   179       1.678  58.377  75.751  1.00  0.00           H  
ATOM   2819  HB3 ASN   179       2.868  57.119  76.156  1.00  0.00           H  
ATOM   2820 HD21 ASN   179       3.021  57.557  79.502  1.00  0.00           H  
ATOM   2821 HD22 ASN   179       3.200  56.465  78.100  1.00  0.00           H  
ATOM   2822  N   PRO   180       0.309  56.697  73.738  1.00  0.00           N  
ATOM   2823  CD  PRO   180      -0.379  57.991  73.901  1.00  0.00           C  
ATOM   2824  CG  PRO   180      -1.328  57.979  72.680  1.00  0.00           C  
ATOM   2825  CB  PRO   180      -0.610  57.208  71.602  1.00  0.00           C  
ATOM   2826  CA  PRO   180       0.224  56.181  72.380  1.00  0.00           C  
ATOM   2827  C   PRO   180       1.577  56.100  71.715  1.00  0.00           C  
ATOM   2828  O   PRO   180       2.363  57.068  71.616  1.00  0.00           O  
ATOM   2829  HA  PRO   180      -0.332  55.258  72.215  1.00  0.00           H  
ATOM   2830  HB2 PRO   180      -1.313  56.773  70.893  1.00  0.00           H  
ATOM   2831  HB3 PRO   180       0.040  57.938  71.118  1.00  0.00           H  
ATOM   2832  HG2 PRO   180      -2.252  57.428  72.858  1.00  0.00           H  
ATOM   2833  HG3 PRO   180      -1.659  58.947  72.303  1.00  0.00           H  
ATOM   2834  HD2 PRO   180       0.383  58.770  73.918  1.00  0.00           H  
ATOM   2835  HD3 PRO   180      -0.955  58.050  74.825  1.00  0.00           H  
ATOM   2836  N   PHE   181       1.902  54.852  71.310  1.00  0.00           N  
ATOM   2837  CA  PHE   181       3.285  54.464  70.886  1.00  0.00           C  
ATOM   2838  CB  PHE   181       3.420  52.984  70.618  1.00  0.00           C  
ATOM   2839  CG  PHE   181       4.878  52.510  70.547  1.00  0.00           C  
ATOM   2840  CD1 PHE   181       5.575  52.259  71.722  1.00  0.00           C  
ATOM   2841  CE1 PHE   181       6.864  51.759  71.636  1.00  0.00           C  
ATOM   2842  CZ  PHE   181       7.557  51.666  70.396  1.00  0.00           C  
ATOM   2843  CE2 PHE   181       6.838  52.000  69.190  1.00  0.00           C  
ATOM   2844  CD2 PHE   181       5.511  52.483  69.276  1.00  0.00           C  
ATOM   2845  C   PHE   181       3.621  55.341  69.619  1.00  0.00           C  
ATOM   2846  O   PHE   181       2.793  55.449  68.708  1.00  0.00           O  
ATOM   2847  H   PHE   181       1.189  54.152  71.457  1.00  0.00           H  
ATOM   2848  HA  PHE   181       3.857  54.795  71.753  1.00  0.00           H  
ATOM   2849  HB2 PHE   181       2.983  52.764  69.645  1.00  0.00           H  
ATOM   2850  HB3 PHE   181       2.949  52.350  71.369  1.00  0.00           H  
ATOM   2851  HD1 PHE   181       5.107  52.253  72.696  1.00  0.00           H  
ATOM   2852  HD2 PHE   181       5.070  52.815  68.348  1.00  0.00           H  
ATOM   2853  HE1 PHE   181       7.355  51.474  72.555  1.00  0.00           H  
ATOM   2854  HE2 PHE   181       7.257  51.833  68.208  1.00  0.00           H  
ATOM   2855  HZ  PHE   181       8.521  51.189  70.294  1.00  0.00           H  
ATOM   2856  N   PRO   182       4.790  56.056  69.524  1.00  0.00           N  
ATOM   2857  CD  PRO   182       5.787  56.209  70.618  1.00  0.00           C  
ATOM   2858  CG  PRO   182       6.484  57.536  70.399  1.00  0.00           C  
ATOM   2859  CB  PRO   182       6.423  57.673  68.826  1.00  0.00           C  
ATOM   2860  CA  PRO   182       5.175  56.881  68.342  1.00  0.00           C  
ATOM   2861  C   PRO   182       5.676  56.045  67.115  1.00  0.00           C  
ATOM   2862  O   PRO   182       6.498  55.148  67.298  1.00  0.00           O  
ATOM   2863  HA  PRO   182       4.393  57.582  68.050  1.00  0.00           H  
ATOM   2864  HB2 PRO   182       6.452  58.700  68.461  1.00  0.00           H  
ATOM   2865  HB3 PRO   182       7.315  57.241  68.371  1.00  0.00           H  
ATOM   2866  HG2 PRO   182       5.804  58.322  70.727  1.00  0.00           H  
ATOM   2867  HG3 PRO   182       7.480  57.537  70.841  1.00  0.00           H  
ATOM   2868  HD2 PRO   182       6.445  55.341  70.569  1.00  0.00           H  
ATOM   2869  HD3 PRO   182       5.283  56.247  71.584  1.00  0.00           H  
ATOM   2870  N   ALA   183       5.159  56.399  65.947  1.00  0.00           N  
ATOM   2871  CA  ALA   183       5.479  55.758  64.687  1.00  0.00           C  
ATOM   2872  CB  ALA   183       4.437  56.247  63.582  1.00  0.00           C  
ATOM   2873  C   ALA   183       6.966  55.765  64.405  1.00  0.00           C  
ATOM   2874  O   ALA   183       7.529  54.726  64.039  1.00  0.00           O  
ATOM   2875  H   ALA   183       4.336  56.982  65.897  1.00  0.00           H  
ATOM   2876  HA  ALA   183       5.286  54.710  64.915  1.00  0.00           H  
ATOM   2877  HB1 ALA   183       3.443  56.230  64.027  1.00  0.00           H  
ATOM   2878  HB2 ALA   183       4.720  57.262  63.304  1.00  0.00           H  
ATOM   2879  HB3 ALA   183       4.488  55.620  62.691  1.00  0.00           H  
ATOM   2880  N   LYS   184       7.711  56.917  64.655  1.00  0.00           N  
ATOM   2881  CA  LYS   184       9.187  56.983  64.742  1.00  0.00           C  
ATOM   2882  CB  LYS   184       9.552  58.361  65.249  1.00  0.00           C  
ATOM   2883  CG  LYS   184       9.074  58.726  66.681  1.00  0.00           C  
ATOM   2884  CD  LYS   184       9.448  60.233  66.998  1.00  0.00           C  
ATOM   2885  CE  LYS   184       8.846  61.178  65.944  1.00  0.00           C  
ATOM   2886  NZ  LYS   184       9.314  62.566  66.031  1.00  0.00           N1+
ATOM   2887  C   LYS   184       9.864  55.883  65.526  1.00  0.00           C  
ATOM   2888  O   LYS   184      11.034  55.697  65.189  1.00  0.00           O  
ATOM   2889  H   LYS   184       7.171  57.743  64.871  1.00  0.00           H  
ATOM   2890  HA  LYS   184       9.573  56.858  63.730  1.00  0.00           H  
ATOM   2891  HB2 LYS   184       9.113  58.993  64.477  1.00  0.00           H  
ATOM   2892  HB3 LYS   184      10.636  58.265  65.309  1.00  0.00           H  
ATOM   2893  HG2 LYS   184       9.549  58.148  67.474  1.00  0.00           H  
ATOM   2894  HG3 LYS   184       7.990  58.629  66.621  1.00  0.00           H  
ATOM   2895  HD2 LYS   184      10.534  60.262  66.913  1.00  0.00           H  
ATOM   2896  HD3 LYS   184       9.080  60.481  67.994  1.00  0.00           H  
ATOM   2897  HE2 LYS   184       7.794  61.252  66.222  1.00  0.00           H  
ATOM   2898  HE3 LYS   184       8.922  60.900  64.893  1.00  0.00           H  
ATOM   2899  HZ1 LYS   184       8.985  62.976  66.893  1.00  0.00           H  
ATOM   2900  HZ2 LYS   184      10.311  62.670  65.907  1.00  0.00           H  
ATOM   2901  HZ3 LYS   184       8.949  63.194  65.329  1.00  0.00           H  
ATOM   2902  N   CYS   185       9.292  55.393  66.572  1.00  0.00           N  
ATOM   2903  CA  CYS   185       9.872  54.395  67.451  1.00  0.00           C  
ATOM   2904  CB  CYS   185       9.328  54.686  68.887  1.00  0.00           C  
ATOM   2905  SG  CYS   185      10.203  56.072  69.758  1.00  0.00           S  
ATOM   2906  C   CYS   185       9.712  52.877  67.104  1.00  0.00           C  
ATOM   2907  O   CYS   185      10.340  52.057  67.789  1.00  0.00           O  
ATOM   2908  H   CYS   185       8.282  55.372  66.574  1.00  0.00           H  
ATOM   2909  HA  CYS   185      10.956  54.511  67.464  1.00  0.00           H  
ATOM   2910  HB2 CYS   185       9.456  53.880  69.609  1.00  0.00           H  
ATOM   2911  HB3 CYS   185       8.259  54.884  68.805  1.00  0.00           H  
ATOM   2912  HG  CYS   185      10.714  55.327  70.742  1.00  0.00           H  
ATOM   2913  N   LEU   186       8.902  52.507  66.055  1.00  0.00           N  
ATOM   2914  CA  LEU   186       8.727  51.111  65.587  1.00  0.00           C  
ATOM   2915  CB  LEU   186       7.676  50.997  64.453  1.00  0.00           C  
ATOM   2916  CG  LEU   186       6.335  51.678  64.662  1.00  0.00           C  
ATOM   2917  CD1 LEU   186       5.784  51.915  63.264  1.00  0.00           C  
ATOM   2918  CD2 LEU   186       5.436  50.815  65.516  1.00  0.00           C  
ATOM   2919  C   LEU   186      10.098  50.375  65.213  1.00  0.00           C  
ATOM   2920  O   LEU   186      10.955  51.045  64.646  1.00  0.00           O  
ATOM   2921  H   LEU   186       8.419  53.242  65.558  1.00  0.00           H  
ATOM   2922  HA  LEU   186       8.267  50.593  66.429  1.00  0.00           H  
ATOM   2923  HB2 LEU   186       7.493  49.965  64.155  1.00  0.00           H  
ATOM   2924  HB3 LEU   186       8.117  51.427  63.554  1.00  0.00           H  
ATOM   2925  HG  LEU   186       6.497  52.685  65.045  1.00  0.00           H  
ATOM   2926 HD11 LEU   186       4.733  52.199  63.312  1.00  0.00           H  
ATOM   2927 HD12 LEU   186       6.428  52.662  62.800  1.00  0.00           H  
ATOM   2928 HD13 LEU   186       5.700  50.978  62.713  1.00  0.00           H  
ATOM   2929 HD21 LEU   186       4.531  51.400  65.677  1.00  0.00           H  
ATOM   2930 HD22 LEU   186       5.214  49.816  65.139  1.00  0.00           H  
ATOM   2931 HD23 LEU   186       5.794  50.663  66.534  1.00  0.00           H  
ATOM   2932  N   PRO   187      10.370  49.131  65.553  1.00  0.00           N  
ATOM   2933  CD  PRO   187       9.404  48.088  65.960  1.00  0.00           C  
ATOM   2934  CG  PRO   187      10.155  46.983  66.619  1.00  0.00           C  
ATOM   2935  CB  PRO   187      11.429  47.006  65.798  1.00  0.00           C  
ATOM   2936  CA  PRO   187      11.639  48.471  65.328  1.00  0.00           C  
ATOM   2937  C   PRO   187      12.187  48.585  63.905  1.00  0.00           C  
ATOM   2938  O   PRO   187      11.505  48.619  62.938  1.00  0.00           O  
ATOM   2939  HA  PRO   187      12.469  48.930  65.863  1.00  0.00           H  
ATOM   2940  HB2 PRO   187      12.288  46.637  66.359  1.00  0.00           H  
ATOM   2941  HB3 PRO   187      11.396  46.375  64.910  1.00  0.00           H  
ATOM   2942  HG2 PRO   187      10.352  47.296  67.645  1.00  0.00           H  
ATOM   2943  HG3 PRO   187       9.666  46.009  66.601  1.00  0.00           H  
ATOM   2944  HD2 PRO   187       8.885  47.892  65.021  1.00  0.00           H  
ATOM   2945  HD3 PRO   187       8.642  48.519  66.610  1.00  0.00           H  
ATOM   2946  N   SER   188      13.541  48.626  63.737  1.00  0.00           N  
ATOM   2947  CA  SER   188      14.263  49.063  62.538  1.00  0.00           C  
ATOM   2948  CB  SER   188      15.729  49.301  62.764  1.00  0.00           C  
ATOM   2949  OG  SER   188      15.945  50.079  63.838  1.00  0.00           O  
ATOM   2950  C   SER   188      14.028  48.038  61.399  1.00  0.00           C  
ATOM   2951  O   SER   188      13.799  48.485  60.271  1.00  0.00           O  
ATOM   2952  H   SER   188      14.138  48.410  64.522  1.00  0.00           H  
ATOM   2953  HA  SER   188      13.769  49.955  62.151  1.00  0.00           H  
ATOM   2954  HB2 SER   188      15.909  49.918  61.883  1.00  0.00           H  
ATOM   2955  HB3 SER   188      16.235  48.336  62.731  1.00  0.00           H  
ATOM   2956  HG  SER   188      15.974  49.459  64.571  1.00  0.00           H  
ATOM   2957  N   ILE   189      13.947  46.741  61.832  1.00  0.00           N  
ATOM   2958  CA  ILE   189      13.558  45.672  60.935  1.00  0.00           C  
ATOM   2959  CB  ILE   189      14.136  44.316  61.400  1.00  0.00           C  
ATOM   2960  CG2 ILE   189      13.386  43.805  62.660  1.00  0.00           C  
ATOM   2961  CG1 ILE   189      13.993  43.134  60.436  1.00  0.00           C  
ATOM   2962  CD1 ILE   189      14.636  43.382  59.072  1.00  0.00           C  
ATOM   2963  C   ILE   189      12.047  45.632  60.560  1.00  0.00           C  
ATOM   2964  O   ILE   189      11.716  45.219  59.463  1.00  0.00           O  
ATOM   2965  H   ILE   189      14.090  46.634  62.826  1.00  0.00           H  
ATOM   2966  HA  ILE   189      14.114  45.942  60.038  1.00  0.00           H  
ATOM   2967  HB  ILE   189      15.167  44.538  61.676  1.00  0.00           H  
ATOM   2968 HG12 ILE   189      12.926  42.924  60.361  1.00  0.00           H  
ATOM   2969 HG13 ILE   189      14.498  42.363  61.017  1.00  0.00           H  
ATOM   2970 HG21 ILE   189      12.353  43.606  62.374  1.00  0.00           H  
ATOM   2971 HG22 ILE   189      13.783  42.858  63.024  1.00  0.00           H  
ATOM   2972 HG23 ILE   189      13.411  44.493  63.505  1.00  0.00           H  
ATOM   2973 HD11 ILE   189      14.193  44.255  58.593  1.00  0.00           H  
ATOM   2974 HD12 ILE   189      15.717  43.488  59.169  1.00  0.00           H  
ATOM   2975 HD13 ILE   189      14.391  42.496  58.487  1.00  0.00           H  
ATOM   2976  N   ALA   190      11.135  46.058  61.428  1.00  0.00           N  
ATOM   2977  CA  ALA   190       9.736  46.145  61.051  1.00  0.00           C  
ATOM   2978  CB  ALA   190       8.967  46.559  62.376  1.00  0.00           C  
ATOM   2979  C   ALA   190       9.474  47.159  59.893  1.00  0.00           C  
ATOM   2980  O   ALA   190       8.586  46.988  59.039  1.00  0.00           O  
ATOM   2981  H   ALA   190      11.276  46.754  62.146  1.00  0.00           H  
ATOM   2982  HA  ALA   190       9.332  45.163  60.805  1.00  0.00           H  
ATOM   2983  HB1 ALA   190       9.242  47.594  62.578  1.00  0.00           H  
ATOM   2984  HB2 ALA   190       7.882  46.532  62.271  1.00  0.00           H  
ATOM   2985  HB3 ALA   190       9.283  45.828  63.120  1.00  0.00           H  
ATOM   2986  N   LEU   191      10.289  48.209  59.888  1.00  0.00           N  
ATOM   2987  CA  LEU   191      10.223  49.275  58.845  1.00  0.00           C  
ATOM   2988  CB  LEU   191      10.867  50.564  59.466  1.00  0.00           C  
ATOM   2989  CG  LEU   191      10.296  51.212  60.779  1.00  0.00           C  
ATOM   2990  CD1 LEU   191      11.302  52.053  61.499  1.00  0.00           C  
ATOM   2991  CD2 LEU   191       9.020  51.881  60.258  1.00  0.00           C  
ATOM   2992  C   LEU   191      10.916  48.854  57.554  1.00  0.00           C  
ATOM   2993  O   LEU   191      10.634  49.535  56.605  1.00  0.00           O  
ATOM   2994  H   LEU   191      11.066  48.372  60.512  1.00  0.00           H  
ATOM   2995  HA  LEU   191       9.206  49.589  58.608  1.00  0.00           H  
ATOM   2996  HB2 LEU   191      10.890  51.357  58.719  1.00  0.00           H  
ATOM   2997  HB3 LEU   191      11.922  50.424  59.703  1.00  0.00           H  
ATOM   2998  HG  LEU   191       9.999  50.469  61.519  1.00  0.00           H  
ATOM   2999 HD11 LEU   191      11.938  51.346  62.032  1.00  0.00           H  
ATOM   3000 HD12 LEU   191      11.937  52.534  60.755  1.00  0.00           H  
ATOM   3001 HD13 LEU   191      10.815  52.724  62.206  1.00  0.00           H  
ATOM   3002 HD21 LEU   191       9.239  52.659  59.527  1.00  0.00           H  
ATOM   3003 HD22 LEU   191       8.341  51.158  59.807  1.00  0.00           H  
ATOM   3004 HD23 LEU   191       8.448  52.301  61.086  1.00  0.00           H  
ATOM   3005  N   ASP   192      11.742  47.801  57.505  1.00  0.00           N  
ATOM   3006  CA  ASP   192      12.742  47.672  56.465  1.00  0.00           C  
ATOM   3007  CB  ASP   192      13.911  46.779  56.965  1.00  0.00           C  
ATOM   3008  CG  ASP   192      15.110  46.851  56.005  1.00  0.00           C  
ATOM   3009  OD1 ASP   192      16.151  46.201  56.340  1.00  0.00           O  
ATOM   3010  OD2 ASP   192      15.107  47.632  55.018  1.00  0.00           O1-
ATOM   3011  C   ASP   192      12.266  47.121  55.058  1.00  0.00           C  
ATOM   3012  O   ASP   192      11.982  45.933  54.971  1.00  0.00           O  
ATOM   3013  H   ASP   192      11.867  47.219  58.320  1.00  0.00           H  
ATOM   3014  HA  ASP   192      13.145  48.661  56.247  1.00  0.00           H  
ATOM   3015  HB2 ASP   192      13.593  45.737  56.938  1.00  0.00           H  
ATOM   3016  HB3 ASP   192      14.208  47.125  57.955  1.00  0.00           H  
ATOM   3017  N   LYS   193      12.216  47.963  53.997  1.00  0.00           N  
ATOM   3018  CA  LYS   193      12.000  47.515  52.672  1.00  0.00           C  
ATOM   3019  CB  LYS   193      11.835  48.796  51.739  1.00  0.00           C  
ATOM   3020  CG  LYS   193      10.422  49.321  51.757  1.00  0.00           C  
ATOM   3021  CD  LYS   193      10.400  50.465  50.870  1.00  0.00           C  
ATOM   3022  CE  LYS   193       9.226  51.427  51.133  1.00  0.00           C  
ATOM   3023  NZ  LYS   193       7.879  50.869  50.919  1.00  0.00           N1+
ATOM   3024  C   LYS   193      13.095  46.633  52.036  1.00  0.00           C  
ATOM   3025  O   LYS   193      12.814  45.936  51.107  1.00  0.00           O  
ATOM   3026  H   LYS   193      12.413  48.943  54.141  1.00  0.00           H  
ATOM   3027  HA  LYS   193      11.037  47.007  52.632  1.00  0.00           H  
ATOM   3028  HB2 LYS   193      12.062  48.499  50.716  1.00  0.00           H  
ATOM   3029  HB3 LYS   193      12.548  49.580  51.996  1.00  0.00           H  
ATOM   3030  HG2 LYS   193      10.159  49.652  52.762  1.00  0.00           H  
ATOM   3031  HG3 LYS   193       9.726  48.546  51.436  1.00  0.00           H  
ATOM   3032  HD2 LYS   193      10.281  50.095  49.851  1.00  0.00           H  
ATOM   3033  HD3 LYS   193      11.320  51.047  50.918  1.00  0.00           H  
ATOM   3034  HE2 LYS   193       9.299  52.155  50.326  1.00  0.00           H  
ATOM   3035  HE3 LYS   193       9.245  51.785  52.163  1.00  0.00           H  
ATOM   3036  HZ1 LYS   193       7.654  50.258  51.691  1.00  0.00           H  
ATOM   3037  HZ2 LYS   193       7.160  51.573  51.005  1.00  0.00           H  
ATOM   3038  HZ3 LYS   193       7.900  50.429  50.010  1.00  0.00           H  
ATOM   3039  N   GLU   194      14.279  46.539  52.568  1.00  0.00           N  
ATOM   3040  CA  GLU   194      15.456  45.917  51.972  1.00  0.00           C  
ATOM   3041  CB  GLU   194      16.761  46.472  52.660  1.00  0.00           C  
ATOM   3042  CG  GLU   194      17.938  45.734  52.118  1.00  0.00           C  
ATOM   3043  CD  GLU   194      18.215  45.773  50.617  1.00  0.00           C  
ATOM   3044  OE1 GLU   194      19.026  44.864  50.177  1.00  0.00           O  
ATOM   3045  OE2 GLU   194      17.705  46.630  49.869  1.00  0.00           O1-
ATOM   3046  C   GLU   194      15.365  44.382  52.012  1.00  0.00           C  
ATOM   3047  O   GLU   194      15.418  43.797  53.081  1.00  0.00           O  
ATOM   3048  H   GLU   194      14.504  47.149  53.341  1.00  0.00           H  
ATOM   3049  HA  GLU   194      15.540  46.238  50.934  1.00  0.00           H  
ATOM   3050  HB2 GLU   194      16.864  47.527  52.403  1.00  0.00           H  
ATOM   3051  HB3 GLU   194      16.760  46.336  53.742  1.00  0.00           H  
ATOM   3052  HG2 GLU   194      18.786  46.035  52.733  1.00  0.00           H  
ATOM   3053  HG3 GLU   194      17.875  44.671  52.353  1.00  0.00           H  
ATOM   3054  N   GLY   195      15.281  43.820  50.850  1.00  0.00           N  
ATOM   3055  CA  GLY   195      15.595  42.424  50.776  1.00  0.00           C  
ATOM   3056  C   GLY   195      14.611  41.472  51.290  1.00  0.00           C  
ATOM   3057  O   GLY   195      14.837  40.247  51.445  1.00  0.00           O  
ATOM   3058  H   GLY   195      15.349  44.434  50.051  1.00  0.00           H  
ATOM   3059  HA2 GLY   195      16.597  42.238  51.162  1.00  0.00           H  
ATOM   3060  HA3 GLY   195      15.713  42.161  49.724  1.00  0.00           H  
ATOM   3061  N   GLY   196      13.475  42.003  51.738  1.00  0.00           N  
ATOM   3062  CA  GLY   196      12.361  41.217  52.368  1.00  0.00           C  
ATOM   3063  C   GLY   196      12.230  41.230  53.889  1.00  0.00           C  
ATOM   3064  O   GLY   196      11.531  40.389  54.406  1.00  0.00           O  
ATOM   3065  H   GLY   196      13.344  42.990  51.573  1.00  0.00           H  
ATOM   3066  HA2 GLY   196      12.240  40.230  51.922  1.00  0.00           H  
ATOM   3067  HA3 GLY   196      11.428  41.649  52.007  1.00  0.00           H  
ATOM   3068  N   GLY   197      13.103  42.006  54.506  1.00  0.00           N  
ATOM   3069  CA  GLY   197      13.115  41.909  56.017  1.00  0.00           C  
ATOM   3070  C   GLY   197      11.826  42.229  56.738  1.00  0.00           C  
ATOM   3071  O   GLY   197      11.336  41.390  57.433  1.00  0.00           O  
ATOM   3072  H   GLY   197      13.816  42.605  54.115  1.00  0.00           H  
ATOM   3073  HA2 GLY   197      13.852  42.641  56.348  1.00  0.00           H  
ATOM   3074  HA3 GLY   197      13.419  40.900  56.294  1.00  0.00           H  
ATOM   3075  N   SER   198      11.152  43.398  56.528  1.00  0.00           N  
ATOM   3076  CA  SER   198       9.810  43.602  57.154  1.00  0.00           C  
ATOM   3077  CB  SER   198       9.253  44.939  56.788  1.00  0.00           C  
ATOM   3078  OG  SER   198       7.894  45.138  57.306  1.00  0.00           O  
ATOM   3079  C   SER   198       8.786  42.512  56.785  1.00  0.00           C  
ATOM   3080  O   SER   198       8.133  41.941  57.694  1.00  0.00           O  
ATOM   3081  H   SER   198      11.536  44.117  55.931  1.00  0.00           H  
ATOM   3082  HA  SER   198       9.953  43.492  58.229  1.00  0.00           H  
ATOM   3083  HB2 SER   198       9.155  45.068  55.710  1.00  0.00           H  
ATOM   3084  HB3 SER   198       9.879  45.766  57.123  1.00  0.00           H  
ATOM   3085  HG  SER   198       7.956  45.705  58.078  1.00  0.00           H  
ATOM   3086  N   THR   199       8.693  42.150  55.483  1.00  0.00           N  
ATOM   3087  CA  THR   199       7.819  41.170  54.946  1.00  0.00           C  
ATOM   3088  CB  THR   199       8.146  40.932  53.436  1.00  0.00           C  
ATOM   3089  CG2 THR   199       7.376  39.895  52.727  1.00  0.00           C  
ATOM   3090  OG1 THR   199       7.917  42.130  52.698  1.00  0.00           O  
ATOM   3091  C   THR   199       8.014  39.804  55.706  1.00  0.00           C  
ATOM   3092  O   THR   199       7.005  39.170  56.081  1.00  0.00           O  
ATOM   3093  H   THR   199       9.220  42.715  54.832  1.00  0.00           H  
ATOM   3094  HA  THR   199       6.880  41.708  55.076  1.00  0.00           H  
ATOM   3095  HB  THR   199       9.183  40.643  53.265  1.00  0.00           H  
ATOM   3096 HG21 THR   199       7.554  39.875  51.652  1.00  0.00           H  
ATOM   3097 HG22 THR   199       7.669  38.909  53.087  1.00  0.00           H  
ATOM   3098 HG23 THR   199       6.317  39.973  52.973  1.00  0.00           H  
ATOM   3099  HG1 THR   199       7.129  42.563  53.034  1.00  0.00           H  
ATOM   3100  N   MET   200       9.299  39.427  55.965  1.00  0.00           N  
ATOM   3101  CA  MET   200       9.709  38.246  56.709  1.00  0.00           C  
ATOM   3102  CB  MET   200      11.165  38.009  56.260  1.00  0.00           C  
ATOM   3103  CG  MET   200      11.775  36.813  57.091  1.00  0.00           C  
ATOM   3104  SD  MET   200      13.474  36.328  56.982  1.00  0.00           S  
ATOM   3105  CE  MET   200      13.743  36.423  55.197  1.00  0.00           C  
ATOM   3106  C   MET   200       9.504  38.400  58.225  1.00  0.00           C  
ATOM   3107  O   MET   200       9.141  37.422  58.827  1.00  0.00           O  
ATOM   3108  H   MET   200      10.013  39.983  55.515  1.00  0.00           H  
ATOM   3109  HA  MET   200       9.141  37.387  56.352  1.00  0.00           H  
ATOM   3110  HB2 MET   200      11.813  38.862  56.464  1.00  0.00           H  
ATOM   3111  HB3 MET   200      11.146  37.816  55.187  1.00  0.00           H  
ATOM   3112  HG2 MET   200      11.223  35.912  56.824  1.00  0.00           H  
ATOM   3113  HG3 MET   200      11.455  36.911  58.129  1.00  0.00           H  
ATOM   3114  HE1 MET   200      14.603  35.835  54.879  1.00  0.00           H  
ATOM   3115  HE2 MET   200      12.838  36.003  54.758  1.00  0.00           H  
ATOM   3116  HE3 MET   200      14.080  37.431  54.954  1.00  0.00           H  
ATOM   3117  N   TYR   201       9.715  39.612  58.880  1.00  0.00           N  
ATOM   3118  CA  TYR   201       9.392  39.846  60.308  1.00  0.00           C  
ATOM   3119  CB  TYR   201       9.996  41.282  60.665  1.00  0.00           C  
ATOM   3120  CG  TYR   201       9.788  41.795  62.059  1.00  0.00           C  
ATOM   3121  CD1 TYR   201       8.517  42.305  62.438  1.00  0.00           C  
ATOM   3122  CE1 TYR   201       8.247  42.843  63.683  1.00  0.00           C  
ATOM   3123  CZ  TYR   201       9.336  42.904  64.569  1.00  0.00           C  
ATOM   3124  OH  TYR   201       9.193  43.530  65.784  1.00  0.00           O  
ATOM   3125  CE2 TYR   201      10.555  42.378  64.280  1.00  0.00           C  
ATOM   3126  CD2 TYR   201      10.836  41.788  63.012  1.00  0.00           C  
ATOM   3127  C   TYR   201       7.926  39.713  60.669  1.00  0.00           C  
ATOM   3128  O   TYR   201       7.592  39.034  61.658  1.00  0.00           O  
ATOM   3129  H   TYR   201      10.013  40.454  58.410  1.00  0.00           H  
ATOM   3130  HA  TYR   201       9.850  39.053  60.897  1.00  0.00           H  
ATOM   3131  HB2 TYR   201       9.580  42.009  59.967  1.00  0.00           H  
ATOM   3132  HB3 TYR   201      11.043  41.247  60.362  1.00  0.00           H  
ATOM   3133  HD1 TYR   201       7.714  42.340  61.716  1.00  0.00           H  
ATOM   3134  HD2 TYR   201      11.736  41.228  62.805  1.00  0.00           H  
ATOM   3135  HE1 TYR   201       7.263  43.220  63.918  1.00  0.00           H  
ATOM   3136  HE2 TYR   201      11.376  42.457  64.977  1.00  0.00           H  
ATOM   3137  HH  TYR   201      10.079  43.618  66.143  1.00  0.00           H  
ATOM   3138  N   LEU   202       7.135  40.184  59.731  1.00  0.00           N  
ATOM   3139  CA  LEU   202       5.674  39.825  59.866  1.00  0.00           C  
ATOM   3140  CB  LEU   202       4.827  40.782  59.072  1.00  0.00           C  
ATOM   3141  CG  LEU   202       4.984  42.296  59.060  1.00  0.00           C  
ATOM   3142  CD1 LEU   202       4.369  43.084  57.943  1.00  0.00           C  
ATOM   3143  CD2 LEU   202       4.429  42.872  60.401  1.00  0.00           C  
ATOM   3144  C   LEU   202       5.276  38.315  59.602  1.00  0.00           C  
ATOM   3145  O   LEU   202       4.531  37.674  60.314  1.00  0.00           O  
ATOM   3146  H   LEU   202       7.570  40.614  58.927  1.00  0.00           H  
ATOM   3147  HA  LEU   202       5.443  40.002  60.916  1.00  0.00           H  
ATOM   3148  HB2 LEU   202       3.801  40.563  59.370  1.00  0.00           H  
ATOM   3149  HB3 LEU   202       4.915  40.526  58.017  1.00  0.00           H  
ATOM   3150  HG  LEU   202       6.041  42.561  59.056  1.00  0.00           H  
ATOM   3151 HD11 LEU   202       3.300  42.927  57.795  1.00  0.00           H  
ATOM   3152 HD12 LEU   202       4.680  44.126  58.010  1.00  0.00           H  
ATOM   3153 HD13 LEU   202       4.896  42.639  57.100  1.00  0.00           H  
ATOM   3154 HD21 LEU   202       3.366  43.099  60.313  1.00  0.00           H  
ATOM   3155 HD22 LEU   202       4.553  42.158  61.215  1.00  0.00           H  
ATOM   3156 HD23 LEU   202       4.862  43.849  60.618  1.00  0.00           H  
ATOM   3157  N   ASP   203       5.886  37.749  58.553  1.00  0.00           N  
ATOM   3158  CA  ASP   203       5.628  36.352  58.281  1.00  0.00           C  
ATOM   3159  CB  ASP   203       6.358  36.086  56.952  1.00  0.00           C  
ATOM   3160  CG  ASP   203       5.850  34.855  56.233  1.00  0.00           C  
ATOM   3161  OD1 ASP   203       4.896  34.189  56.746  1.00  0.00           O  
ATOM   3162  OD2 ASP   203       6.473  34.487  55.248  1.00  0.00           O1-
ATOM   3163  C   ASP   203       6.058  35.444  59.464  1.00  0.00           C  
ATOM   3164  O   ASP   203       5.334  34.538  59.847  1.00  0.00           O  
ATOM   3165  H   ASP   203       6.287  38.392  57.885  1.00  0.00           H  
ATOM   3166  HA  ASP   203       4.545  36.305  58.169  1.00  0.00           H  
ATOM   3167  HB2 ASP   203       7.404  35.912  57.204  1.00  0.00           H  
ATOM   3168  HB3 ASP   203       6.321  36.951  56.289  1.00  0.00           H  
ATOM   3169  N   LEU   204       7.214  35.784  60.072  1.00  0.00           N  
ATOM   3170  CA  LEU   204       7.689  35.013  61.215  1.00  0.00           C  
ATOM   3171  CB  LEU   204       9.098  35.398  61.614  1.00  0.00           C  
ATOM   3172  CG  LEU   204      10.201  34.927  60.624  1.00  0.00           C  
ATOM   3173  CD1 LEU   204      11.550  35.585  60.840  1.00  0.00           C  
ATOM   3174  CD2 LEU   204      10.328  33.441  60.695  1.00  0.00           C  
ATOM   3175  C   LEU   204       6.790  35.145  62.497  1.00  0.00           C  
ATOM   3176  O   LEU   204       6.582  34.162  63.184  1.00  0.00           O  
ATOM   3177  H   LEU   204       7.749  36.583  59.762  1.00  0.00           H  
ATOM   3178  HA  LEU   204       7.707  33.947  60.990  1.00  0.00           H  
ATOM   3179  HB2 LEU   204       9.306  34.987  62.602  1.00  0.00           H  
ATOM   3180  HB3 LEU   204       9.123  36.484  61.707  1.00  0.00           H  
ATOM   3181  HG  LEU   204       9.890  35.205  59.617  1.00  0.00           H  
ATOM   3182 HD11 LEU   204      11.730  35.538  61.914  1.00  0.00           H  
ATOM   3183 HD12 LEU   204      12.396  35.182  60.284  1.00  0.00           H  
ATOM   3184 HD13 LEU   204      11.399  36.632  60.579  1.00  0.00           H  
ATOM   3185 HD21 LEU   204       9.505  32.946  60.180  1.00  0.00           H  
ATOM   3186 HD22 LEU   204      11.258  33.222  60.170  1.00  0.00           H  
ATOM   3187 HD23 LEU   204      10.379  33.051  61.711  1.00  0.00           H  
ATOM   3188  N   THR   205       6.360  36.393  62.666  1.00  0.00           N  
ATOM   3189  CA  THR   205       5.280  36.718  63.631  1.00  0.00           C  
ATOM   3190  CB  THR   205       4.947  38.259  63.622  1.00  0.00           C  
ATOM   3191  CG2 THR   205       4.135  38.725  64.757  1.00  0.00           C  
ATOM   3192  OG1 THR   205       6.236  38.896  63.869  1.00  0.00           O  
ATOM   3193  C   THR   205       4.030  35.954  63.330  1.00  0.00           C  
ATOM   3194  O   THR   205       3.277  35.711  64.279  1.00  0.00           O  
ATOM   3195  H   THR   205       6.644  37.049  61.953  1.00  0.00           H  
ATOM   3196  HA  THR   205       5.571  36.346  64.613  1.00  0.00           H  
ATOM   3197  HB  THR   205       4.499  38.605  62.690  1.00  0.00           H  
ATOM   3198 HG21 THR   205       4.458  38.284  65.700  1.00  0.00           H  
ATOM   3199 HG22 THR   205       4.235  39.810  64.777  1.00  0.00           H  
ATOM   3200 HG23 THR   205       3.054  38.626  64.658  1.00  0.00           H  
ATOM   3201  HG1 THR   205       6.679  39.037  63.029  1.00  0.00           H  
ATOM   3202  N   ARG   206       3.701  35.430  62.114  1.00  0.00           N  
ATOM   3203  CA  ARG   206       2.555  34.496  61.917  1.00  0.00           C  
ATOM   3204  CB  ARG   206       2.134  34.391  60.404  1.00  0.00           C  
ATOM   3205  CG  ARG   206       1.643  35.702  59.819  1.00  0.00           C  
ATOM   3206  CD  ARG   206       1.546  35.574  58.284  1.00  0.00           C  
ATOM   3207  NE  ARG   206       1.381  36.882  57.675  1.00  0.00           N  
ATOM   3208  CZ  ARG   206       2.038  37.423  56.719  1.00  0.00           C  
ATOM   3209  NH1 ARG   206       3.024  36.815  56.058  1.00  0.00           N  
ATOM   3210  NH2 ARG   206       1.740  38.672  56.460  1.00  0.00           N1+
ATOM   3211  C   ARG   206       2.991  33.112  62.458  1.00  0.00           C  
ATOM   3212  O   ARG   206       2.251  32.418  63.097  1.00  0.00           O  
ATOM   3213  H   ARG   206       4.375  35.517  61.366  1.00  0.00           H  
ATOM   3214  HA  ARG   206       1.724  34.918  62.483  1.00  0.00           H  
ATOM   3215  HB2 ARG   206       1.369  33.619  60.330  1.00  0.00           H  
ATOM   3216  HB3 ARG   206       2.925  33.967  59.786  1.00  0.00           H  
ATOM   3217  HG2 ARG   206       2.249  36.558  60.116  1.00  0.00           H  
ATOM   3218  HG3 ARG   206       0.683  35.942  60.278  1.00  0.00           H  
ATOM   3219  HD2 ARG   206       0.726  34.899  58.037  1.00  0.00           H  
ATOM   3220  HD3 ARG   206       2.484  35.097  58.002  1.00  0.00           H  
ATOM   3221  HE  ARG   206       0.830  37.528  58.222  1.00  0.00           H  
ATOM   3222 HH11 ARG   206       3.378  37.278  55.233  1.00  0.00           H  
ATOM   3223 HH12 ARG   206       3.138  35.843  56.306  1.00  0.00           H  
ATOM   3224 HH21 ARG   206       2.146  39.188  55.693  1.00  0.00           H  
ATOM   3225 HH22 ARG   206       1.014  39.161  56.964  1.00  0.00           H  
ATOM   3226  N   ARG   207       4.203  32.711  62.126  1.00  0.00           N  
ATOM   3227  CA  ARG   207       4.759  31.334  62.378  1.00  0.00           C  
ATOM   3228  CB  ARG   207       6.098  31.156  61.735  1.00  0.00           C  
ATOM   3229  CG  ARG   207       6.583  29.732  61.657  1.00  0.00           C  
ATOM   3230  CD  ARG   207       5.925  28.956  60.536  1.00  0.00           C  
ATOM   3231  NE  ARG   207       6.822  27.890  59.980  1.00  0.00           N  
ATOM   3232  CZ  ARG   207       6.515  26.601  59.764  1.00  0.00           C  
ATOM   3233  NH1 ARG   207       5.366  26.070  60.103  1.00  0.00           N  
ATOM   3234  NH2 ARG   207       7.399  25.808  59.307  1.00  0.00           N1+
ATOM   3235  C   ARG   207       4.765  31.114  63.866  1.00  0.00           C  
ATOM   3236  O   ARG   207       4.490  30.041  64.278  1.00  0.00           O  
ATOM   3237  H   ARG   207       4.762  33.301  61.527  1.00  0.00           H  
ATOM   3238  HA  ARG   207       3.983  30.667  62.001  1.00  0.00           H  
ATOM   3239  HB2 ARG   207       6.823  31.795  62.238  1.00  0.00           H  
ATOM   3240  HB3 ARG   207       5.960  31.457  60.696  1.00  0.00           H  
ATOM   3241  HG2 ARG   207       6.340  29.119  62.524  1.00  0.00           H  
ATOM   3242  HG3 ARG   207       7.655  29.805  61.468  1.00  0.00           H  
ATOM   3243  HD2 ARG   207       5.683  29.603  59.693  1.00  0.00           H  
ATOM   3244  HD3 ARG   207       4.961  28.592  60.892  1.00  0.00           H  
ATOM   3245  HE  ARG   207       7.782  28.106  59.751  1.00  0.00           H  
ATOM   3246 HH11 ARG   207       4.706  26.717  60.511  1.00  0.00           H  
ATOM   3247 HH12 ARG   207       5.126  25.096  59.982  1.00  0.00           H  
ATOM   3248 HH21 ARG   207       7.109  24.851  59.448  1.00  0.00           H  
ATOM   3249 HH22 ARG   207       8.321  26.163  59.097  1.00  0.00           H  
ATOM   3250  N   ILE   208       4.920  32.153  64.782  1.00  0.00           N  
ATOM   3251  CA  ILE   208       5.004  31.914  66.227  1.00  0.00           C  
ATOM   3252  CB  ILE   208       5.405  33.170  67.098  1.00  0.00           C  
ATOM   3253  CG2 ILE   208       5.345  32.837  68.656  1.00  0.00           C  
ATOM   3254  CG1 ILE   208       6.791  33.706  66.735  1.00  0.00           C  
ATOM   3255  CD1 ILE   208       7.077  35.193  67.202  1.00  0.00           C  
ATOM   3256  C   ILE   208       3.704  31.332  66.747  1.00  0.00           C  
ATOM   3257  O   ILE   208       3.738  30.533  67.659  1.00  0.00           O  
ATOM   3258  H   ILE   208       5.111  33.077  64.421  1.00  0.00           H  
ATOM   3259  HA  ILE   208       5.741  31.145  66.455  1.00  0.00           H  
ATOM   3260  HB  ILE   208       4.764  34.009  66.828  1.00  0.00           H  
ATOM   3261 HG12 ILE   208       6.837  33.705  65.646  1.00  0.00           H  
ATOM   3262 HG13 ILE   208       7.558  33.001  67.056  1.00  0.00           H  
ATOM   3263 HG21 ILE   208       5.922  31.921  68.781  1.00  0.00           H  
ATOM   3264 HG22 ILE   208       5.873  33.609  69.215  1.00  0.00           H  
ATOM   3265 HG23 ILE   208       4.298  32.759  68.950  1.00  0.00           H  
ATOM   3266 HD11 ILE   208       6.354  35.953  66.906  1.00  0.00           H  
ATOM   3267 HD12 ILE   208       7.334  35.105  68.257  1.00  0.00           H  
ATOM   3268 HD13 ILE   208       8.033  35.340  66.700  1.00  0.00           H  
ATOM   3269  N   ARG   209       2.593  31.816  66.139  1.00  0.00           N  
ATOM   3270  CA  ARG   209       1.213  31.341  66.613  1.00  0.00           C  
ATOM   3271  CB  ARG   209       0.201  32.065  65.760  1.00  0.00           C  
ATOM   3272  CG  ARG   209       0.260  33.604  65.832  1.00  0.00           C  
ATOM   3273  CD  ARG   209      -1.040  34.232  65.289  1.00  0.00           C  
ATOM   3274  NE  ARG   209      -1.130  35.681  65.545  1.00  0.00           N  
ATOM   3275  CZ  ARG   209      -1.893  36.520  66.293  1.00  0.00           C  
ATOM   3276  NH1 ARG   209      -2.488  36.038  67.305  1.00  0.00           N  
ATOM   3277  NH2 ARG   209      -2.004  37.775  66.078  1.00  0.00           N1+
ATOM   3278  C   ARG   209       1.068  29.842  66.491  1.00  0.00           C  
ATOM   3279  O   ARG   209       0.203  29.308  67.165  1.00  0.00           O  
ATOM   3280  H   ARG   209       2.638  32.562  65.459  1.00  0.00           H  
ATOM   3281  HA  ARG   209       1.041  31.708  67.625  1.00  0.00           H  
ATOM   3282  HB2 ARG   209      -0.714  31.726  66.245  1.00  0.00           H  
ATOM   3283  HB3 ARG   209       0.305  31.790  64.711  1.00  0.00           H  
ATOM   3284  HG2 ARG   209       1.174  33.982  65.373  1.00  0.00           H  
ATOM   3285  HG3 ARG   209       0.364  33.894  66.878  1.00  0.00           H  
ATOM   3286  HD2 ARG   209      -1.884  33.747  65.781  1.00  0.00           H  
ATOM   3287  HD3 ARG   209      -1.018  33.984  64.228  1.00  0.00           H  
ATOM   3288  HE  ARG   209      -0.594  36.211  64.874  1.00  0.00           H  
ATOM   3289 HH11 ARG   209      -3.131  36.574  67.869  1.00  0.00           H  
ATOM   3290 HH12 ARG   209      -2.454  35.067  67.581  1.00  0.00           H  
ATOM   3291 HH21 ARG   209      -2.506  38.388  66.703  1.00  0.00           H  
ATOM   3292 HH22 ARG   209      -1.952  38.061  65.111  1.00  0.00           H  
ATOM   3293  N   GLU   210       1.900  29.134  65.700  1.00  0.00           N  
ATOM   3294  CA  GLU   210       1.886  27.702  65.603  1.00  0.00           C  
ATOM   3295  CB  GLU   210       2.429  27.218  64.235  1.00  0.00           C  
ATOM   3296  CG  GLU   210       1.838  28.017  63.114  1.00  0.00           C  
ATOM   3297  CD  GLU   210       2.599  27.846  61.790  1.00  0.00           C  
ATOM   3298  OE1 GLU   210       2.587  28.802  60.994  1.00  0.00           O  
ATOM   3299  OE2 GLU   210       3.111  26.730  61.501  1.00  0.00           O1-
ATOM   3300  C   GLU   210       2.625  26.923  66.774  1.00  0.00           C  
ATOM   3301  O   GLU   210       2.283  25.759  67.074  1.00  0.00           O  
ATOM   3302  H   GLU   210       2.561  29.589  65.087  1.00  0.00           H  
ATOM   3303  HA  GLU   210       0.819  27.480  65.629  1.00  0.00           H  
ATOM   3304  HB2 GLU   210       2.343  26.145  64.062  1.00  0.00           H  
ATOM   3305  HB3 GLU   210       3.502  27.406  64.248  1.00  0.00           H  
ATOM   3306  HG2 GLU   210       1.932  29.087  63.299  1.00  0.00           H  
ATOM   3307  HG3 GLU   210       0.770  27.802  63.097  1.00  0.00           H  
ATOM   3308  N   THR   211       3.565  27.539  67.490  1.00  0.00           N  
ATOM   3309  CA  THR   211       4.352  26.955  68.626  1.00  0.00           C  
ATOM   3310  CB  THR   211       5.603  27.753  68.971  1.00  0.00           C  
ATOM   3311  CG2 THR   211       6.366  28.144  67.676  1.00  0.00           C  
ATOM   3312  OG1 THR   211       5.221  28.880  69.670  1.00  0.00           O  
ATOM   3313  C   THR   211       3.464  26.531  69.802  1.00  0.00           C  
ATOM   3314  O   THR   211       2.336  27.038  69.888  1.00  0.00           O  
ATOM   3315  H   THR   211       3.798  28.503  67.302  1.00  0.00           H  
ATOM   3316  HA  THR   211       4.743  25.984  68.322  1.00  0.00           H  
ATOM   3317  HB  THR   211       6.321  27.117  69.488  1.00  0.00           H  
ATOM   3318 HG21 THR   211       6.160  29.192  67.462  1.00  0.00           H  
ATOM   3319 HG22 THR   211       7.419  28.003  67.919  1.00  0.00           H  
ATOM   3320 HG23 THR   211       6.037  27.507  66.855  1.00  0.00           H  
ATOM   3321  HG1 THR   211       4.583  29.398  69.174  1.00  0.00           H  
ATOM   3322  N   LYS   212       3.961  25.710  70.716  1.00  0.00           N  
ATOM   3323  CA  LYS   212       3.203  25.268  71.927  1.00  0.00           C  
ATOM   3324  CB  LYS   212       3.758  23.951  72.434  1.00  0.00           C  
ATOM   3325  CG  LYS   212       3.472  22.799  71.437  1.00  0.00           C  
ATOM   3326  CD  LYS   212       4.030  21.492  72.089  1.00  0.00           C  
ATOM   3327  CE  LYS   212       3.229  20.961  73.296  1.00  0.00           C  
ATOM   3328  NZ  LYS   212       1.945  20.319  72.895  1.00  0.00           N1+
ATOM   3329  C   LYS   212       3.244  26.355  72.986  1.00  0.00           C  
ATOM   3330  O   LYS   212       2.354  26.286  73.852  1.00  0.00           O  
ATOM   3331  H   LYS   212       4.842  25.266  70.501  1.00  0.00           H  
ATOM   3332  HA  LYS   212       2.209  25.121  71.503  1.00  0.00           H  
ATOM   3333  HB2 LYS   212       3.166  23.690  73.311  1.00  0.00           H  
ATOM   3334  HB3 LYS   212       4.818  24.099  72.644  1.00  0.00           H  
ATOM   3335  HG2 LYS   212       3.911  22.864  70.442  1.00  0.00           H  
ATOM   3336  HG3 LYS   212       2.391  22.707  71.335  1.00  0.00           H  
ATOM   3337  HD2 LYS   212       5.071  21.583  72.397  1.00  0.00           H  
ATOM   3338  HD3 LYS   212       4.094  20.697  71.346  1.00  0.00           H  
ATOM   3339  HE2 LYS   212       3.066  21.844  73.914  1.00  0.00           H  
ATOM   3340  HE3 LYS   212       3.868  20.274  73.852  1.00  0.00           H  
ATOM   3341  HZ1 LYS   212       2.130  19.412  72.491  1.00  0.00           H  
ATOM   3342  HZ2 LYS   212       1.354  20.266  73.712  1.00  0.00           H  
ATOM   3343  HZ3 LYS   212       1.481  20.918  72.228  1.00  0.00           H  
ATOM   3344  N   GLY   213       4.176  27.403  73.039  1.00  0.00           N  
ATOM   3345  CA  GLY   213       4.304  28.231  74.219  1.00  0.00           C  
ATOM   3346  C   GLY   213       5.505  29.144  74.309  1.00  0.00           C  
ATOM   3347  O   GLY   213       6.614  28.819  73.793  1.00  0.00           O  
ATOM   3348  H   GLY   213       4.826  27.462  72.268  1.00  0.00           H  
ATOM   3349  HA2 GLY   213       4.464  27.533  75.041  1.00  0.00           H  
ATOM   3350  HA3 GLY   213       3.325  28.693  74.346  1.00  0.00           H  
ATOM   3351  N   ILE   214       5.383  30.299  75.002  1.00  0.00           N  
ATOM   3352  CA  ILE   214       6.372  31.429  74.961  1.00  0.00           C  
ATOM   3353  CB  ILE   214       5.732  32.698  74.308  1.00  0.00           C  
ATOM   3354  CG2 ILE   214       6.594  33.991  74.439  1.00  0.00           C  
ATOM   3355  CG1 ILE   214       5.426  32.486  72.768  1.00  0.00           C  
ATOM   3356  CD1 ILE   214       4.096  33.126  72.371  1.00  0.00           C  
ATOM   3357  C   ILE   214       6.736  31.776  76.449  1.00  0.00           C  
ATOM   3358  O   ILE   214       5.889  32.305  77.126  1.00  0.00           O  
ATOM   3359  H   ILE   214       4.486  30.542  75.395  1.00  0.00           H  
ATOM   3360  HA  ILE   214       7.244  31.291  74.321  1.00  0.00           H  
ATOM   3361  HB  ILE   214       4.835  32.873  74.901  1.00  0.00           H  
ATOM   3362 HG12 ILE   214       5.229  31.432  72.572  1.00  0.00           H  
ATOM   3363 HG13 ILE   214       6.293  32.805  72.190  1.00  0.00           H  
ATOM   3364 HG21 ILE   214       7.621  33.897  74.086  1.00  0.00           H  
ATOM   3365 HG22 ILE   214       6.169  34.817  73.869  1.00  0.00           H  
ATOM   3366 HG23 ILE   214       6.610  34.247  75.499  1.00  0.00           H  
ATOM   3367 HD11 ILE   214       3.787  32.865  71.359  1.00  0.00           H  
ATOM   3368 HD12 ILE   214       3.309  32.732  73.015  1.00  0.00           H  
ATOM   3369 HD13 ILE   214       4.060  34.215  72.323  1.00  0.00           H  
ATOM   3370  N   MET   215       7.999  31.575  76.813  1.00  0.00           N  
ATOM   3371  CA  MET   215       8.571  32.134  78.018  1.00  0.00           C  
ATOM   3372  CB  MET   215       9.860  31.426  78.402  1.00  0.00           C  
ATOM   3373  CG  MET   215       9.476  30.043  78.796  1.00  0.00           C  
ATOM   3374  SD  MET   215      10.557  29.317  80.031  1.00  0.00           S  
ATOM   3375  CE  MET   215      11.958  28.797  78.934  1.00  0.00           C  
ATOM   3376  C   MET   215       8.902  33.617  77.788  1.00  0.00           C  
ATOM   3377  O   MET   215       9.319  33.904  76.638  1.00  0.00           O  
ATOM   3378  H   MET   215       8.606  31.130  76.140  1.00  0.00           H  
ATOM   3379  HA  MET   215       7.843  32.114  78.830  1.00  0.00           H  
ATOM   3380  HB2 MET   215      10.313  31.990  79.218  1.00  0.00           H  
ATOM   3381  HB3 MET   215      10.567  31.412  77.572  1.00  0.00           H  
ATOM   3382  HG2 MET   215       9.617  29.448  77.894  1.00  0.00           H  
ATOM   3383  HG3 MET   215       8.465  29.976  79.199  1.00  0.00           H  
ATOM   3384  HE1 MET   215      11.687  27.879  78.414  1.00  0.00           H  
ATOM   3385  HE2 MET   215      12.263  29.585  78.245  1.00  0.00           H  
ATOM   3386  HE3 MET   215      12.854  28.542  79.499  1.00  0.00           H  
ATOM   3387  N   ILE   216       8.731  34.496  78.756  1.00  0.00           N  
ATOM   3388  CA  ILE   216       8.953  35.945  78.673  1.00  0.00           C  
ATOM   3389  CB  ILE   216       7.636  36.715  78.520  1.00  0.00           C  
ATOM   3390  CG2 ILE   216       7.778  38.278  78.399  1.00  0.00           C  
ATOM   3391  CG1 ILE   216       6.708  36.128  77.439  1.00  0.00           C  
ATOM   3392  CD1 ILE   216       5.340  36.815  77.114  1.00  0.00           C  
ATOM   3393  C   ILE   216       9.670  36.381  79.945  1.00  0.00           C  
ATOM   3394  O   ILE   216       9.193  36.049  81.044  1.00  0.00           O  
ATOM   3395  H   ILE   216       8.462  34.212  79.687  1.00  0.00           H  
ATOM   3396  HA  ILE   216       9.477  36.245  77.765  1.00  0.00           H  
ATOM   3397  HB  ILE   216       7.053  36.498  79.415  1.00  0.00           H  
ATOM   3398 HG12 ILE   216       6.589  35.045  77.478  1.00  0.00           H  
ATOM   3399 HG13 ILE   216       7.206  36.337  76.492  1.00  0.00           H  
ATOM   3400 HG21 ILE   216       7.822  38.701  77.396  1.00  0.00           H  
ATOM   3401 HG22 ILE   216       6.857  38.758  78.731  1.00  0.00           H  
ATOM   3402 HG23 ILE   216       8.702  38.593  78.885  1.00  0.00           H  
ATOM   3403 HD11 ILE   216       5.592  37.863  76.951  1.00  0.00           H  
ATOM   3404 HD12 ILE   216       4.874  36.290  76.279  1.00  0.00           H  
ATOM   3405 HD13 ILE   216       4.648  36.849  77.955  1.00  0.00           H  
ATOM   3406  N   ASN   217      10.881  37.010  79.836  1.00  0.00           N  
ATOM   3407  CA  ASN   217      11.682  37.488  80.988  1.00  0.00           C  
ATOM   3408  CB  ASN   217      13.093  37.685  80.366  1.00  0.00           C  
ATOM   3409  CG  ASN   217      14.244  38.013  81.343  1.00  0.00           C  
ATOM   3410  OD1 ASN   217      14.144  37.852  82.532  1.00  0.00           O  
ATOM   3411  ND2 ASN   217      15.322  38.435  80.801  1.00  0.00           N  
ATOM   3412  C   ASN   217      11.035  38.757  81.586  1.00  0.00           C  
ATOM   3413  O   ASN   217      11.540  39.884  81.646  1.00  0.00           O  
ATOM   3414  H   ASN   217      11.246  37.215  78.917  1.00  0.00           H  
ATOM   3415  HA  ASN   217      11.691  36.689  81.730  1.00  0.00           H  
ATOM   3416  HB2 ASN   217      13.067  38.482  79.623  1.00  0.00           H  
ATOM   3417  HB3 ASN   217      13.382  36.785  79.823  1.00  0.00           H  
ATOM   3418 HD21 ASN   217      16.065  38.853  81.341  1.00  0.00           H  
ATOM   3419 HD22 ASN   217      15.335  38.612  79.807  1.00  0.00           H  
ATOM   3420  N   THR   218       9.862  38.562  82.189  1.00  0.00           N  
ATOM   3421  CA  THR   218       9.029  39.542  82.892  1.00  0.00           C  
ATOM   3422  CB  THR   218       8.067  40.288  81.909  1.00  0.00           C  
ATOM   3423  CG2 THR   218       6.839  39.391  81.533  1.00  0.00           C  
ATOM   3424  OG1 THR   218       7.578  41.463  82.461  1.00  0.00           O  
ATOM   3425  C   THR   218       8.193  38.907  84.002  1.00  0.00           C  
ATOM   3426  O   THR   218       8.040  37.695  84.102  1.00  0.00           O  
ATOM   3427  H   THR   218       9.485  37.625  82.184  1.00  0.00           H  
ATOM   3428  HA  THR   218       9.681  40.314  83.301  1.00  0.00           H  
ATOM   3429  HB  THR   218       8.581  40.471  80.965  1.00  0.00           H  
ATOM   3430 HG21 THR   218       6.228  39.837  80.749  1.00  0.00           H  
ATOM   3431 HG22 THR   218       7.199  38.389  81.302  1.00  0.00           H  
ATOM   3432 HG23 THR   218       6.177  39.252  82.388  1.00  0.00           H  
ATOM   3433  HG1 THR   218       7.208  42.078  81.823  1.00  0.00           H  
ATOM   3434  N   PHE   219       7.715  39.768  84.903  1.00  0.00           N  
ATOM   3435  CA  PHE   219       6.835  39.424  86.053  1.00  0.00           C  
ATOM   3436  CB  PHE   219       7.586  39.807  87.253  1.00  0.00           C  
ATOM   3437  CG  PHE   219       6.869  39.872  88.565  1.00  0.00           C  
ATOM   3438  CD1 PHE   219       6.955  41.047  89.332  1.00  0.00           C  
ATOM   3439  CE1 PHE   219       6.362  41.011  90.578  1.00  0.00           C  
ATOM   3440  CZ  PHE   219       5.648  39.913  91.166  1.00  0.00           C  
ATOM   3441  CE2 PHE   219       5.695  38.747  90.373  1.00  0.00           C  
ATOM   3442  CD2 PHE   219       6.299  38.713  89.130  1.00  0.00           C  
ATOM   3443  C   PHE   219       5.450  40.066  85.822  1.00  0.00           C  
ATOM   3444  O   PHE   219       5.371  41.122  85.207  1.00  0.00           O  
ATOM   3445  H   PHE   219       7.873  40.756  84.767  1.00  0.00           H  
ATOM   3446  HA  PHE   219       6.722  38.340  86.091  1.00  0.00           H  
ATOM   3447  HB2 PHE   219       8.139  40.723  87.045  1.00  0.00           H  
ATOM   3448  HB3 PHE   219       8.320  39.024  87.440  1.00  0.00           H  
ATOM   3449  HD1 PHE   219       7.476  41.933  89.003  1.00  0.00           H  
ATOM   3450  HD2 PHE   219       6.358  37.774  88.599  1.00  0.00           H  
ATOM   3451  HE1 PHE   219       6.535  41.856  91.228  1.00  0.00           H  
ATOM   3452  HE2 PHE   219       5.243  37.805  90.647  1.00  0.00           H  
ATOM   3453  HZ  PHE   219       5.267  39.906  92.177  1.00  0.00           H  
ATOM   3454  N   VAL   220       4.389  39.478  86.358  1.00  0.00           N  
ATOM   3455  CA  VAL   220       2.990  39.907  86.133  1.00  0.00           C  
ATOM   3456  CB  VAL   220       1.940  38.819  86.496  1.00  0.00           C  
ATOM   3457  CG1 VAL   220       2.193  37.457  85.697  1.00  0.00           C  
ATOM   3458  CG2 VAL   220       1.871  38.507  87.992  1.00  0.00           C  
ATOM   3459  C   VAL   220       2.581  41.224  86.766  1.00  0.00           C  
ATOM   3460  O   VAL   220       1.668  41.876  86.234  1.00  0.00           O  
ATOM   3461  H   VAL   220       4.505  38.568  86.780  1.00  0.00           H  
ATOM   3462  HA  VAL   220       2.995  40.101  85.061  1.00  0.00           H  
ATOM   3463  HB  VAL   220       0.991  39.222  86.143  1.00  0.00           H  
ATOM   3464 HG11 VAL   220       1.504  36.711  86.094  1.00  0.00           H  
ATOM   3465 HG12 VAL   220       2.101  37.509  84.612  1.00  0.00           H  
ATOM   3466 HG13 VAL   220       3.215  37.145  85.911  1.00  0.00           H  
ATOM   3467 HG21 VAL   220       1.136  37.706  88.065  1.00  0.00           H  
ATOM   3468 HG22 VAL   220       2.800  38.163  88.446  1.00  0.00           H  
ATOM   3469 HG23 VAL   220       1.557  39.387  88.554  1.00  0.00           H  
ATOM   3470  N   GLU   221       3.177  41.672  87.852  1.00  0.00           N  
ATOM   3471  CA  GLU   221       2.810  42.946  88.440  1.00  0.00           C  
ATOM   3472  CB  GLU   221       3.116  42.918  89.894  1.00  0.00           C  
ATOM   3473  CG  GLU   221       2.564  41.770  90.730  1.00  0.00           C  
ATOM   3474  CD  GLU   221       1.028  41.629  90.699  1.00  0.00           C  
ATOM   3475  OE1 GLU   221       0.333  42.120  89.796  1.00  0.00           O  
ATOM   3476  OE2 GLU   221       0.536  41.079  91.737  1.00  0.00           O1-
ATOM   3477  C   GLU   221       3.632  44.087  87.841  1.00  0.00           C  
ATOM   3478  O   GLU   221       3.231  45.215  88.045  1.00  0.00           O  
ATOM   3479  H   GLU   221       3.926  41.159  88.295  1.00  0.00           H  
ATOM   3480  HA  GLU   221       1.743  43.096  88.272  1.00  0.00           H  
ATOM   3481  HB2 GLU   221       2.688  43.812  90.348  1.00  0.00           H  
ATOM   3482  HB3 GLU   221       4.187  42.975  90.090  1.00  0.00           H  
ATOM   3483  HG2 GLU   221       2.826  41.966  91.770  1.00  0.00           H  
ATOM   3484  HG3 GLU   221       2.993  40.817  90.420  1.00  0.00           H  
ATOM   3485  N   ILE   222       4.731  43.802  87.150  1.00  0.00           N  
ATOM   3486  CA  ILE   222       5.628  44.773  86.376  1.00  0.00           C  
ATOM   3487  CB  ILE   222       6.991  44.130  86.088  1.00  0.00           C  
ATOM   3488  CG2 ILE   222       7.793  44.835  85.004  1.00  0.00           C  
ATOM   3489  CG1 ILE   222       7.811  44.322  87.370  1.00  0.00           C  
ATOM   3490  CD1 ILE   222       9.201  43.646  87.425  1.00  0.00           C  
ATOM   3491  C   ILE   222       4.999  45.412  85.140  1.00  0.00           C  
ATOM   3492  O   ILE   222       5.030  46.650  85.020  1.00  0.00           O  
ATOM   3493  H   ILE   222       4.871  42.811  87.013  1.00  0.00           H  
ATOM   3494  HA  ILE   222       5.865  45.521  87.132  1.00  0.00           H  
ATOM   3495  HB  ILE   222       6.825  43.093  85.798  1.00  0.00           H  
ATOM   3496 HG12 ILE   222       7.235  44.068  88.260  1.00  0.00           H  
ATOM   3497 HG13 ILE   222       8.061  45.382  87.408  1.00  0.00           H  
ATOM   3498 HG21 ILE   222       8.794  44.470  84.772  1.00  0.00           H  
ATOM   3499 HG22 ILE   222       7.291  44.596  84.067  1.00  0.00           H  
ATOM   3500 HG23 ILE   222       7.864  45.920  85.072  1.00  0.00           H  
ATOM   3501 HD11 ILE   222       9.732  43.672  86.473  1.00  0.00           H  
ATOM   3502 HD12 ILE   222       9.786  44.276  88.095  1.00  0.00           H  
ATOM   3503 HD13 ILE   222       9.102  42.594  87.693  1.00  0.00           H  
ATOM   3504  N   GLU   223       4.283  44.622  84.314  1.00  0.00           N  
ATOM   3505  CA  GLU   223       3.564  45.138  83.150  1.00  0.00           C  
ATOM   3506  CB  GLU   223       4.585  45.142  81.941  1.00  0.00           C  
ATOM   3507  CG  GLU   223       4.958  43.734  81.397  1.00  0.00           C  
ATOM   3508  CD  GLU   223       6.076  43.792  80.369  1.00  0.00           C  
ATOM   3509  OE1 GLU   223       6.024  44.599  79.386  1.00  0.00           O  
ATOM   3510  OE2 GLU   223       7.055  43.019  80.429  1.00  0.00           O1-
ATOM   3511  C   GLU   223       2.180  44.417  82.887  1.00  0.00           C  
ATOM   3512  O   GLU   223       2.023  43.719  81.944  1.00  0.00           O  
ATOM   3513  H   GLU   223       4.394  43.620  84.381  1.00  0.00           H  
ATOM   3514  HA  GLU   223       3.320  46.197  83.238  1.00  0.00           H  
ATOM   3515  HB2 GLU   223       5.476  45.669  82.281  1.00  0.00           H  
ATOM   3516  HB3 GLU   223       4.157  45.788  81.174  1.00  0.00           H  
ATOM   3517  HG2 GLU   223       4.181  43.090  80.984  1.00  0.00           H  
ATOM   3518  HG3 GLU   223       5.212  43.181  82.301  1.00  0.00           H  
ATOM   3519  N   PRO   224       1.252  44.532  83.936  1.00  0.00           N  
ATOM   3520  CD  PRO   224       1.322  45.360  85.068  1.00  0.00           C  
ATOM   3521  CG  PRO   224      -0.115  45.355  85.653  1.00  0.00           C  
ATOM   3522  CB  PRO   224      -0.782  44.107  85.248  1.00  0.00           C  
ATOM   3523  CA  PRO   224       0.012  43.718  83.966  1.00  0.00           C  
ATOM   3524  C   PRO   224      -0.807  43.982  82.660  1.00  0.00           C  
ATOM   3525  O   PRO   224      -1.503  43.100  82.210  1.00  0.00           O  
ATOM   3526  HA  PRO   224       0.388  42.695  83.954  1.00  0.00           H  
ATOM   3527  HB2 PRO   224      -0.693  43.249  85.915  1.00  0.00           H  
ATOM   3528  HB3 PRO   224      -1.801  44.289  84.906  1.00  0.00           H  
ATOM   3529  HG2 PRO   224      -0.076  45.493  86.734  1.00  0.00           H  
ATOM   3530  HG3 PRO   224      -0.635  46.186  85.177  1.00  0.00           H  
ATOM   3531  HD2 PRO   224       1.447  46.401  84.769  1.00  0.00           H  
ATOM   3532  HD3 PRO   224       2.080  45.008  85.767  1.00  0.00           H  
ATOM   3533  N   HIE   225      -0.901  45.210  82.280  1.00  0.00           N  
ATOM   3534  CA  HIE   225      -1.655  45.610  81.052  1.00  0.00           C  
ATOM   3535  CB  HIE   225      -1.552  47.151  80.984  1.00  0.00           C  
ATOM   3536  CG  HIE   225      -0.127  47.696  80.759  1.00  0.00           C  
ATOM   3537  ND1 HIE   225       1.071  47.047  81.060  1.00  0.00           N  
ATOM   3538  CE1 HIE   225       2.057  47.950  80.782  1.00  0.00           C  
ATOM   3539  NE2 HIE   225       1.545  49.146  80.410  1.00  0.00           N  
ATOM   3540  CD2 HIE   225       0.196  49.047  80.500  1.00  0.00           C  
ATOM   3541  C   HIE   225      -1.197  44.902  79.746  1.00  0.00           C  
ATOM   3542  O   HIE   225      -1.959  44.576  78.874  1.00  0.00           O  
ATOM   3543  H   HIE   225      -0.620  46.026  82.805  1.00  0.00           H  
ATOM   3544  HA  HIE   225      -2.709  45.393  81.230  1.00  0.00           H  
ATOM   3545  HB2 HIE   225      -1.891  47.577  81.928  1.00  0.00           H  
ATOM   3546  HB3 HIE   225      -2.207  47.440  80.162  1.00  0.00           H  
ATOM   3547  HD2 HIE   225      -0.412  49.909  80.270  1.00  0.00           H  
ATOM   3548  HE2 HIE   225       2.032  50.026  80.320  1.00  0.00           H  
ATOM   3549  HE1 HIE   225       3.123  47.775  80.806  1.00  0.00           H  
ATOM   3550  N   ALA   226       0.131  44.619  79.757  1.00  0.00           N  
ATOM   3551  CA  ALA   226       0.801  43.985  78.548  1.00  0.00           C  
ATOM   3552  CB  ALA   226       2.285  44.395  78.536  1.00  0.00           C  
ATOM   3553  C   ALA   226       0.638  42.470  78.511  1.00  0.00           C  
ATOM   3554  O   ALA   226       0.221  41.939  77.477  1.00  0.00           O  
ATOM   3555  H   ALA   226       0.777  45.013  80.425  1.00  0.00           H  
ATOM   3556  HA  ALA   226       0.351  44.330  77.618  1.00  0.00           H  
ATOM   3557  HB1 ALA   226       2.700  43.948  79.439  1.00  0.00           H  
ATOM   3558  HB2 ALA   226       2.798  44.013  77.653  1.00  0.00           H  
ATOM   3559  HB3 ALA   226       2.366  45.481  78.562  1.00  0.00           H  
ATOM   3560  N   ILE   227       0.765  41.779  79.671  1.00  0.00           N  
ATOM   3561  CA  ILE   227       0.414  40.328  79.794  1.00  0.00           C  
ATOM   3562  CB  ILE   227       0.905  39.756  81.128  1.00  0.00           C  
ATOM   3563  CG2 ILE   227       0.490  38.337  81.241  1.00  0.00           C  
ATOM   3564  CG1 ILE   227       2.441  39.710  81.135  1.00  0.00           C  
ATOM   3565  CD1 ILE   227       3.175  38.739  80.101  1.00  0.00           C  
ATOM   3566  C   ILE   227      -1.064  40.192  79.510  1.00  0.00           C  
ATOM   3567  O   ILE   227      -1.395  39.215  78.784  1.00  0.00           O  
ATOM   3568  H   ILE   227       1.105  42.299  80.468  1.00  0.00           H  
ATOM   3569  HA  ILE   227       0.798  39.741  78.959  1.00  0.00           H  
ATOM   3570  HB  ILE   227       0.572  40.392  81.948  1.00  0.00           H  
ATOM   3571 HG12 ILE   227       2.770  39.503  82.153  1.00  0.00           H  
ATOM   3572 HG13 ILE   227       2.736  40.703  80.797  1.00  0.00           H  
ATOM   3573 HG21 ILE   227       0.385  37.813  80.291  1.00  0.00           H  
ATOM   3574 HG22 ILE   227       1.121  37.819  81.963  1.00  0.00           H  
ATOM   3575 HG23 ILE   227      -0.483  38.341  81.732  1.00  0.00           H  
ATOM   3576 HD11 ILE   227       4.250  38.906  80.179  1.00  0.00           H  
ATOM   3577 HD12 ILE   227       2.809  37.720  80.218  1.00  0.00           H  
ATOM   3578 HD13 ILE   227       2.775  39.126  79.164  1.00  0.00           H  
ATOM   3579  N   ASN   228      -1.913  41.164  79.948  1.00  0.00           N  
ATOM   3580  CA  ASN   228      -3.321  40.964  79.757  1.00  0.00           C  
ATOM   3581  CB  ASN   228      -4.061  41.916  80.722  1.00  0.00           C  
ATOM   3582  CG  ASN   228      -4.181  41.368  82.206  1.00  0.00           C  
ATOM   3583  OD1 ASN   228      -4.606  40.263  82.417  1.00  0.00           O  
ATOM   3584  ND2 ASN   228      -4.026  42.194  83.232  1.00  0.00           N  
ATOM   3585  C   ASN   228      -3.665  41.240  78.247  1.00  0.00           C  
ATOM   3586  O   ASN   228      -4.644  40.704  77.737  1.00  0.00           O  
ATOM   3587  H   ASN   228      -1.594  41.756  80.702  1.00  0.00           H  
ATOM   3588  HA  ASN   228      -3.640  39.935  79.923  1.00  0.00           H  
ATOM   3589  HB2 ASN   228      -5.073  42.101  80.363  1.00  0.00           H  
ATOM   3590  HB3 ASN   228      -3.563  42.886  80.716  1.00  0.00           H  
ATOM   3591 HD21 ASN   228      -4.129  41.770  84.142  1.00  0.00           H  
ATOM   3592 HD22 ASN   228      -3.847  43.171  83.050  1.00  0.00           H  
ATOM   3593  N   SER   229      -2.826  42.011  77.539  1.00  0.00           N  
ATOM   3594  CA  SER   229      -2.943  42.241  76.005  1.00  0.00           C  
ATOM   3595  CB  SER   229      -2.037  43.384  75.469  1.00  0.00           C  
ATOM   3596  OG  SER   229      -2.259  44.709  76.195  1.00  0.00           O  
ATOM   3597  C   SER   229      -2.535  40.945  75.233  1.00  0.00           C  
ATOM   3598  O   SER   229      -3.081  40.720  74.146  1.00  0.00           O  
ATOM   3599  H   SER   229      -2.107  42.501  78.053  1.00  0.00           H  
ATOM   3600  HA  SER   229      -3.908  42.566  75.615  1.00  0.00           H  
ATOM   3601  HB2 SER   229      -2.219  43.665  74.432  1.00  0.00           H  
ATOM   3602  HB3 SER   229      -1.015  43.041  75.632  1.00  0.00           H  
ATOM   3603  HG  SER   229      -2.266  44.630  77.151  1.00  0.00           H  
ATOM   3604  N   LEU   230      -1.552  40.184  75.675  1.00  0.00           N  
ATOM   3605  CA  LEU   230      -1.257  38.860  75.197  1.00  0.00           C  
ATOM   3606  CB  LEU   230       0.167  38.456  75.575  1.00  0.00           C  
ATOM   3607  CG  LEU   230       1.277  39.356  75.031  1.00  0.00           C  
ATOM   3608  CD1 LEU   230       2.666  39.244  75.609  1.00  0.00           C  
ATOM   3609  CD2 LEU   230       1.543  39.139  73.557  1.00  0.00           C  
ATOM   3610  C   LEU   230      -2.334  37.820  75.620  1.00  0.00           C  
ATOM   3611  O   LEU   230      -2.399  36.836  74.910  1.00  0.00           O  
ATOM   3612  H   LEU   230      -1.136  40.495  76.541  1.00  0.00           H  
ATOM   3613  HA  LEU   230      -1.310  38.853  74.109  1.00  0.00           H  
ATOM   3614  HB2 LEU   230       0.394  37.451  75.218  1.00  0.00           H  
ATOM   3615  HB3 LEU   230       0.305  38.336  76.650  1.00  0.00           H  
ATOM   3616  HG  LEU   230       0.905  40.345  75.297  1.00  0.00           H  
ATOM   3617 HD11 LEU   230       2.762  38.166  75.742  1.00  0.00           H  
ATOM   3618 HD12 LEU   230       3.472  39.644  74.995  1.00  0.00           H  
ATOM   3619 HD13 LEU   230       2.761  39.719  76.585  1.00  0.00           H  
ATOM   3620 HD21 LEU   230       0.611  39.159  72.993  1.00  0.00           H  
ATOM   3621 HD22 LEU   230       2.207  39.902  73.150  1.00  0.00           H  
ATOM   3622 HD23 LEU   230       1.921  38.122  73.451  1.00  0.00           H  
ATOM   3623  N   LEU   231      -2.990  37.875  76.776  1.00  0.00           N  
ATOM   3624  CA  LEU   231      -4.053  36.944  77.032  1.00  0.00           C  
ATOM   3625  CB  LEU   231      -4.413  36.876  78.548  1.00  0.00           C  
ATOM   3626  CG  LEU   231      -3.238  36.424  79.444  1.00  0.00           C  
ATOM   3627  CD1 LEU   231      -3.773  36.789  80.908  1.00  0.00           C  
ATOM   3628  CD2 LEU   231      -2.951  34.975  79.490  1.00  0.00           C  
ATOM   3629  C   LEU   231      -5.336  37.159  76.259  1.00  0.00           C  
ATOM   3630  O   LEU   231      -6.124  36.184  76.135  1.00  0.00           O  
ATOM   3631  H   LEU   231      -2.609  38.467  77.500  1.00  0.00           H  
ATOM   3632  HA  LEU   231      -3.688  35.965  76.720  1.00  0.00           H  
ATOM   3633  HB2 LEU   231      -5.208  36.137  78.645  1.00  0.00           H  
ATOM   3634  HB3 LEU   231      -4.719  37.888  78.814  1.00  0.00           H  
ATOM   3635  HG  LEU   231      -2.394  37.057  79.171  1.00  0.00           H  
ATOM   3636 HD11 LEU   231      -4.492  36.014  81.175  1.00  0.00           H  
ATOM   3637 HD12 LEU   231      -3.013  36.682  81.682  1.00  0.00           H  
ATOM   3638 HD13 LEU   231      -4.261  37.763  80.946  1.00  0.00           H  
ATOM   3639 HD21 LEU   231      -2.802  34.627  78.467  1.00  0.00           H  
ATOM   3640 HD22 LEU   231      -2.029  34.824  80.051  1.00  0.00           H  
ATOM   3641 HD23 LEU   231      -3.727  34.339  79.915  1.00  0.00           H  
ATOM   3642  N   ARG   232      -5.598  38.414  75.857  1.00  0.00           N  
ATOM   3643  CA  ARG   232      -6.922  38.672  75.385  1.00  0.00           C  
ATOM   3644  CB  ARG   232      -7.249  40.129  75.296  1.00  0.00           C  
ATOM   3645  CG  ARG   232      -6.504  40.822  74.160  1.00  0.00           C  
ATOM   3646  CD  ARG   232      -6.707  42.286  74.010  1.00  0.00           C  
ATOM   3647  NE  ARG   232      -6.011  42.852  72.864  1.00  0.00           N  
ATOM   3648  CZ  ARG   232      -6.074  44.142  72.518  1.00  0.00           C  
ATOM   3649  NH1 ARG   232      -6.560  45.087  73.280  1.00  0.00           N  
ATOM   3650  NH2 ARG   232      -5.666  44.521  71.337  1.00  0.00           N1+
ATOM   3651  C   ARG   232      -7.180  37.960  74.063  1.00  0.00           C  
ATOM   3652  O   ARG   232      -8.282  37.724  73.535  1.00  0.00           O  
ATOM   3653  H   ARG   232      -4.910  39.118  76.083  1.00  0.00           H  
ATOM   3654  HA  ARG   232      -7.605  38.216  76.102  1.00  0.00           H  
ATOM   3655  HB2 ARG   232      -6.930  40.646  76.200  1.00  0.00           H  
ATOM   3656  HB3 ARG   232      -8.331  40.210  75.195  1.00  0.00           H  
ATOM   3657  HG2 ARG   232      -6.804  40.305  73.249  1.00  0.00           H  
ATOM   3658  HG3 ARG   232      -5.430  40.723  74.314  1.00  0.00           H  
ATOM   3659  HD2 ARG   232      -6.261  42.790  74.868  1.00  0.00           H  
ATOM   3660  HD3 ARG   232      -7.770  42.418  73.811  1.00  0.00           H  
ATOM   3661  HE  ARG   232      -5.518  42.237  72.232  1.00  0.00           H  
ATOM   3662 HH11 ARG   232      -6.694  46.071  73.098  1.00  0.00           H  
ATOM   3663 HH12 ARG   232      -6.908  44.865  74.202  1.00  0.00           H  
ATOM   3664 HH21 ARG   232      -5.651  45.504  71.105  1.00  0.00           H  
ATOM   3665 HH22 ARG   232      -5.258  43.810  70.746  1.00  0.00           H  
ATOM   3666  N   ASP   233      -6.071  37.560  73.352  1.00  0.00           N  
ATOM   3667  CA  ASP   233      -6.102  36.784  72.096  1.00  0.00           C  
ATOM   3668  CB  ASP   233      -5.311  37.515  71.100  1.00  0.00           C  
ATOM   3669  CG  ASP   233      -5.455  36.830  69.690  1.00  0.00           C  
ATOM   3670  OD1 ASP   233      -4.483  37.007  68.893  1.00  0.00           O  
ATOM   3671  OD2 ASP   233      -6.348  36.033  69.427  1.00  0.00           O1-
ATOM   3672  C   ASP   233      -5.690  35.320  72.205  1.00  0.00           C  
ATOM   3673  O   ASP   233      -4.553  34.929  72.087  1.00  0.00           O  
ATOM   3674  H   ASP   233      -5.145  37.833  73.648  1.00  0.00           H  
ATOM   3675  HA  ASP   233      -7.138  36.749  71.756  1.00  0.00           H  
ATOM   3676  HB2 ASP   233      -4.263  37.594  71.387  1.00  0.00           H  
ATOM   3677  HB3 ASP   233      -5.750  38.513  71.107  1.00  0.00           H  
ATOM   3678  N   LYS   234      -6.704  34.431  72.402  1.00  0.00           N  
ATOM   3679  CA  LYS   234      -6.675  32.969  72.295  1.00  0.00           C  
ATOM   3680  CB  LYS   234      -8.040  32.598  71.963  1.00  0.00           C  
ATOM   3681  CG  LYS   234      -8.205  31.074  72.097  1.00  0.00           C  
ATOM   3682  CD  LYS   234      -8.001  30.536  73.552  1.00  0.00           C  
ATOM   3683  CE  LYS   234      -8.266  29.000  73.451  1.00  0.00           C  
ATOM   3684  NZ  LYS   234      -7.326  28.206  74.257  1.00  0.00           N1+
ATOM   3685  C   LYS   234      -5.741  32.433  71.200  1.00  0.00           C  
ATOM   3686  O   LYS   234      -5.033  31.481  71.476  1.00  0.00           O  
ATOM   3687  H   LYS   234      -7.611  34.870  72.458  1.00  0.00           H  
ATOM   3688  HA  LYS   234      -6.355  32.503  73.227  1.00  0.00           H  
ATOM   3689  HB2 LYS   234      -8.258  32.775  70.910  1.00  0.00           H  
ATOM   3690  HB3 LYS   234      -8.771  33.043  72.639  1.00  0.00           H  
ATOM   3691  HG2 LYS   234      -7.481  30.509  71.510  1.00  0.00           H  
ATOM   3692  HG3 LYS   234      -9.143  30.754  71.644  1.00  0.00           H  
ATOM   3693  HD2 LYS   234      -8.718  30.973  74.247  1.00  0.00           H  
ATOM   3694  HD3 LYS   234      -7.010  30.797  73.922  1.00  0.00           H  
ATOM   3695  HE2 LYS   234      -8.199  28.708  72.403  1.00  0.00           H  
ATOM   3696  HE3 LYS   234      -9.268  28.733  73.785  1.00  0.00           H  
ATOM   3697  HZ1 LYS   234      -6.426  28.426  73.856  1.00  0.00           H  
ATOM   3698  HZ2 LYS   234      -7.335  28.275  75.265  1.00  0.00           H  
ATOM   3699  HZ3 LYS   234      -7.478  27.245  73.988  1.00  0.00           H  
ATOM   3700  N   ASN   235      -5.639  33.065  70.042  1.00  0.00           N  
ATOM   3701  CA  ASN   235      -4.777  32.684  68.913  1.00  0.00           C  
ATOM   3702  CB  ASN   235      -5.526  33.111  67.601  1.00  0.00           C  
ATOM   3703  CG  ASN   235      -7.062  32.935  67.582  1.00  0.00           C  
ATOM   3704  OD1 ASN   235      -7.620  31.949  67.110  1.00  0.00           O  
ATOM   3705  ND2 ASN   235      -7.747  33.961  68.109  1.00  0.00           N  
ATOM   3706  C   ASN   235      -3.296  33.073  69.093  1.00  0.00           C  
ATOM   3707  O   ASN   235      -2.616  33.104  68.053  1.00  0.00           O  
ATOM   3708  H   ASN   235      -6.203  33.898  69.950  1.00  0.00           H  
ATOM   3709  HA  ASN   235      -4.925  31.605  68.860  1.00  0.00           H  
ATOM   3710  HB2 ASN   235      -5.142  32.529  66.763  1.00  0.00           H  
ATOM   3711  HB3 ASN   235      -5.262  34.128  67.312  1.00  0.00           H  
ATOM   3712 HD21 ASN   235      -7.283  34.754  68.528  1.00  0.00           H  
ATOM   3713 HD22 ASN   235      -8.749  33.861  68.184  1.00  0.00           H  
ATOM   3714  N   ILE   236      -2.831  33.377  70.307  1.00  0.00           N  
ATOM   3715  CA  ILE   236      -1.409  33.515  70.759  1.00  0.00           C  
ATOM   3716  CB  ILE   236      -1.026  34.868  71.459  1.00  0.00           C  
ATOM   3717  CG2 ILE   236       0.457  35.029  71.859  1.00  0.00           C  
ATOM   3718  CG1 ILE   236      -1.236  35.969  70.370  1.00  0.00           C  
ATOM   3719  CD1 ILE   236      -0.829  37.416  70.597  1.00  0.00           C  
ATOM   3720  C   ILE   236      -1.200  32.427  71.761  1.00  0.00           C  
ATOM   3721  O   ILE   236      -2.002  32.309  72.698  1.00  0.00           O  
ATOM   3722  H   ILE   236      -3.511  33.533  71.037  1.00  0.00           H  
ATOM   3723  HA  ILE   236      -0.762  33.546  69.883  1.00  0.00           H  
ATOM   3724  HB  ILE   236      -1.774  35.016  72.238  1.00  0.00           H  
ATOM   3725 HG12 ILE   236      -2.322  35.974  70.272  1.00  0.00           H  
ATOM   3726 HG13 ILE   236      -0.699  35.617  69.489  1.00  0.00           H  
ATOM   3727 HG21 ILE   236       1.148  35.000  71.016  1.00  0.00           H  
ATOM   3728 HG22 ILE   236       0.615  35.991  72.348  1.00  0.00           H  
ATOM   3729 HG23 ILE   236       0.743  34.252  72.568  1.00  0.00           H  
ATOM   3730 HD11 ILE   236      -1.056  38.094  69.774  1.00  0.00           H  
ATOM   3731 HD12 ILE   236      -1.124  37.743  71.594  1.00  0.00           H  
ATOM   3732 HD13 ILE   236       0.260  37.391  70.643  1.00  0.00           H  
ATOM   3733  N   PRO   237      -0.210  31.479  71.548  1.00  0.00           N  
ATOM   3734  CD  PRO   237       0.755  31.440  70.423  1.00  0.00           C  
ATOM   3735  CG  PRO   237       1.393  30.156  70.512  1.00  0.00           C  
ATOM   3736  CB  PRO   237       1.334  29.774  71.996  1.00  0.00           C  
ATOM   3737  CA  PRO   237       0.015  30.409  72.476  1.00  0.00           C  
ATOM   3738  C   PRO   237       0.234  31.016  73.949  1.00  0.00           C  
ATOM   3739  O   PRO   237       0.347  32.194  74.198  1.00  0.00           O  
ATOM   3740  HA  PRO   237      -0.766  29.653  72.398  1.00  0.00           H  
ATOM   3741  HB2 PRO   237       1.320  28.687  72.073  1.00  0.00           H  
ATOM   3742  HB3 PRO   237       2.127  30.267  72.558  1.00  0.00           H  
ATOM   3743  HG2 PRO   237       0.788  29.431  69.969  1.00  0.00           H  
ATOM   3744  HG3 PRO   237       2.418  30.248  70.153  1.00  0.00           H  
ATOM   3745  HD2 PRO   237       1.502  32.222  70.560  1.00  0.00           H  
ATOM   3746  HD3 PRO   237       0.188  31.663  69.520  1.00  0.00           H  
ATOM   3747  N   PRO   238       0.175  30.185  74.955  1.00  0.00           N  
ATOM   3748  CD  PRO   238      -0.387  28.772  74.953  1.00  0.00           C  
ATOM   3749  CG  PRO   238      -0.947  28.580  76.390  1.00  0.00           C  
ATOM   3750  CB  PRO   238       0.020  29.359  77.202  1.00  0.00           C  
ATOM   3751  CA  PRO   238       0.418  30.606  76.382  1.00  0.00           C  
ATOM   3752  C   PRO   238       1.731  31.275  76.691  1.00  0.00           C  
ATOM   3753  O   PRO   238       2.745  30.895  76.150  1.00  0.00           O  
ATOM   3754  HA  PRO   238      -0.396  31.318  76.520  1.00  0.00           H  
ATOM   3755  HB2 PRO   238      -0.470  29.635  78.136  1.00  0.00           H  
ATOM   3756  HB3 PRO   238       0.916  28.785  77.437  1.00  0.00           H  
ATOM   3757  HG2 PRO   238      -1.919  29.048  76.543  1.00  0.00           H  
ATOM   3758  HG3 PRO   238      -1.016  27.573  76.803  1.00  0.00           H  
ATOM   3759  HD2 PRO   238       0.424  28.075  74.744  1.00  0.00           H  
ATOM   3760  HD3 PRO   238      -1.208  28.681  74.242  1.00  0.00           H  
ATOM   3761  N   VAL   239       1.695  32.176  77.666  1.00  0.00           N  
ATOM   3762  CA  VAL   239       2.832  32.921  78.187  1.00  0.00           C  
ATOM   3763  CB  VAL   239       2.547  34.419  78.214  1.00  0.00           C  
ATOM   3764  CG1 VAL   239       2.449  35.015  76.815  1.00  0.00           C  
ATOM   3765  CG2 VAL   239       1.295  34.835  78.997  1.00  0.00           C  
ATOM   3766  C   VAL   239       3.305  32.267  79.518  1.00  0.00           C  
ATOM   3767  O   VAL   239       2.489  31.742  80.298  1.00  0.00           O  
ATOM   3768  H   VAL   239       0.891  32.335  78.256  1.00  0.00           H  
ATOM   3769  HA  VAL   239       3.658  32.658  77.526  1.00  0.00           H  
ATOM   3770  HB  VAL   239       3.419  34.911  78.647  1.00  0.00           H  
ATOM   3771 HG11 VAL   239       3.331  34.797  76.212  1.00  0.00           H  
ATOM   3772 HG12 VAL   239       1.519  34.745  76.315  1.00  0.00           H  
ATOM   3773 HG13 VAL   239       2.456  36.096  76.952  1.00  0.00           H  
ATOM   3774 HG21 VAL   239       1.276  34.299  79.946  1.00  0.00           H  
ATOM   3775 HG22 VAL   239       1.214  35.913  79.141  1.00  0.00           H  
ATOM   3776 HG23 VAL   239       0.350  34.506  78.565  1.00  0.00           H  
ATOM   3777  N   TYR   240       4.575  32.443  79.828  1.00  0.00           N  
ATOM   3778  CA  TYR   240       5.199  32.088  81.099  1.00  0.00           C  
ATOM   3779  CB  TYR   240       6.052  30.791  81.007  1.00  0.00           C  
ATOM   3780  CG  TYR   240       5.374  29.467  80.571  1.00  0.00           C  
ATOM   3781  CD1 TYR   240       5.314  29.171  79.231  1.00  0.00           C  
ATOM   3782  CE1 TYR   240       4.519  28.135  78.687  1.00  0.00           C  
ATOM   3783  CZ  TYR   240       3.833  27.303  79.648  1.00  0.00           C  
ATOM   3784  OH  TYR   240       3.242  26.162  79.244  1.00  0.00           O  
ATOM   3785  CE2 TYR   240       3.927  27.597  81.055  1.00  0.00           C  
ATOM   3786  CD2 TYR   240       4.710  28.666  81.502  1.00  0.00           C  
ATOM   3787  C   TYR   240       6.078  33.268  81.403  1.00  0.00           C  
ATOM   3788  O   TYR   240       7.214  33.469  80.866  1.00  0.00           O  
ATOM   3789  H   TYR   240       5.273  32.537  79.104  1.00  0.00           H  
ATOM   3790  HA  TYR   240       4.461  31.900  81.879  1.00  0.00           H  
ATOM   3791  HB2 TYR   240       6.414  30.551  82.006  1.00  0.00           H  
ATOM   3792  HB3 TYR   240       6.906  31.021  80.369  1.00  0.00           H  
ATOM   3793  HD1 TYR   240       5.813  29.816  78.524  1.00  0.00           H  
ATOM   3794  HD2 TYR   240       4.757  28.927  82.549  1.00  0.00           H  
ATOM   3795  HE1 TYR   240       4.520  28.139  77.607  1.00  0.00           H  
ATOM   3796  HE2 TYR   240       3.361  27.036  81.784  1.00  0.00           H  
ATOM   3797  HH  TYR   240       3.218  26.061  78.289  1.00  0.00           H  
ATOM   3798  N   PRO   241       5.491  34.298  82.077  1.00  0.00           N  
ATOM   3799  CD  PRO   241       4.080  34.323  82.367  1.00  0.00           C  
ATOM   3800  CG  PRO   241       3.853  35.604  83.242  1.00  0.00           C  
ATOM   3801  CB  PRO   241       5.162  36.379  83.070  1.00  0.00           C  
ATOM   3802  CA  PRO   241       6.242  35.352  82.709  1.00  0.00           C  
ATOM   3803  C   PRO   241       7.059  34.740  83.833  1.00  0.00           C  
ATOM   3804  O   PRO   241       6.559  34.553  84.979  1.00  0.00           O  
ATOM   3805  HA  PRO   241       6.848  35.989  82.064  1.00  0.00           H  
ATOM   3806  HB2 PRO   241       5.020  37.069  82.238  1.00  0.00           H  
ATOM   3807  HB3 PRO   241       5.361  36.973  83.962  1.00  0.00           H  
ATOM   3808  HG2 PRO   241       2.968  36.133  82.890  1.00  0.00           H  
ATOM   3809  HG3 PRO   241       3.754  35.351  84.298  1.00  0.00           H  
ATOM   3810  HD2 PRO   241       3.834  33.424  82.933  1.00  0.00           H  
ATOM   3811  HD3 PRO   241       3.462  34.447  81.478  1.00  0.00           H  
ATOM   3812  N   VAL   242       8.388  34.572  83.502  1.00  0.00           N  
ATOM   3813  CA  VAL   242       9.356  33.907  84.305  1.00  0.00           C  
ATOM   3814  CB  VAL   242      10.172  32.830  83.539  1.00  0.00           C  
ATOM   3815  CG1 VAL   242       9.225  31.665  83.230  1.00  0.00           C  
ATOM   3816  CG2 VAL   242      10.910  33.199  82.273  1.00  0.00           C  
ATOM   3817  C   VAL   242      10.385  34.861  84.883  1.00  0.00           C  
ATOM   3818  O   VAL   242      11.331  34.434  85.508  1.00  0.00           O  
ATOM   3819  H   VAL   242       8.728  34.830  82.586  1.00  0.00           H  
ATOM   3820  HA  VAL   242       8.840  33.539  85.191  1.00  0.00           H  
ATOM   3821  HB  VAL   242      10.833  32.325  84.244  1.00  0.00           H  
ATOM   3822 HG11 VAL   242       8.718  31.832  82.280  1.00  0.00           H  
ATOM   3823 HG12 VAL   242       9.939  30.854  83.085  1.00  0.00           H  
ATOM   3824 HG13 VAL   242       8.477  31.416  83.982  1.00  0.00           H  
ATOM   3825 HG21 VAL   242      11.752  33.840  82.532  1.00  0.00           H  
ATOM   3826 HG22 VAL   242      11.348  32.334  81.775  1.00  0.00           H  
ATOM   3827 HG23 VAL   242      10.190  33.686  81.616  1.00  0.00           H  
ATOM   3828  N   GLY   243      10.343  36.078  84.498  1.00  0.00           N  
ATOM   3829  CA  GLY   243      11.453  37.052  84.762  1.00  0.00           C  
ATOM   3830  C   GLY   243      11.499  37.486  86.204  1.00  0.00           C  
ATOM   3831  O   GLY   243      10.501  37.340  86.888  1.00  0.00           O  
ATOM   3832  H   GLY   243       9.513  36.450  84.060  1.00  0.00           H  
ATOM   3833  HA2 GLY   243      11.519  37.899  84.080  1.00  0.00           H  
ATOM   3834  HA3 GLY   243      12.398  36.556  84.538  1.00  0.00           H  
ATOM   3835  N   PRO   244      12.666  37.995  86.632  1.00  0.00           N  
ATOM   3836  CD  PRO   244      12.777  38.680  87.928  1.00  0.00           C  
ATOM   3837  CG  PRO   244      14.183  39.286  87.948  1.00  0.00           C  
ATOM   3838  CB  PRO   244      14.508  39.486  86.415  1.00  0.00           C  
ATOM   3839  CA  PRO   244      13.845  38.255  85.800  1.00  0.00           C  
ATOM   3840  C   PRO   244      14.872  37.053  85.751  1.00  0.00           C  
ATOM   3841  O   PRO   244      14.788  36.158  86.589  1.00  0.00           O  
ATOM   3842  HA  PRO   244      13.556  38.553  84.792  1.00  0.00           H  
ATOM   3843  HB2 PRO   244      14.069  40.423  86.072  1.00  0.00           H  
ATOM   3844  HB3 PRO   244      15.542  39.538  86.073  1.00  0.00           H  
ATOM   3845  HG2 PRO   244      14.231  40.181  88.569  1.00  0.00           H  
ATOM   3846  HG3 PRO   244      14.893  38.553  88.330  1.00  0.00           H  
ATOM   3847  HD2 PRO   244      12.754  37.883  88.670  1.00  0.00           H  
ATOM   3848  HD3 PRO   244      12.068  39.489  88.104  1.00  0.00           H  
ATOM   3849  N   VAL   245      15.673  37.017  84.725  1.00  0.00           N  
ATOM   3850  CA  VAL   245      16.921  36.358  84.704  1.00  0.00           C  
ATOM   3851  CB  VAL   245      16.902  35.064  83.885  1.00  0.00           C  
ATOM   3852  CG1 VAL   245      16.220  33.856  84.626  1.00  0.00           C  
ATOM   3853  CG2 VAL   245      16.288  35.220  82.438  1.00  0.00           C  
ATOM   3854  C   VAL   245      18.053  37.342  84.465  1.00  0.00           C  
ATOM   3855  O   VAL   245      17.937  38.072  83.474  1.00  0.00           O  
ATOM   3856  H   VAL   245      15.455  37.656  83.974  1.00  0.00           H  
ATOM   3857  HA  VAL   245      17.109  35.945  85.695  1.00  0.00           H  
ATOM   3858  HB  VAL   245      17.930  34.726  83.756  1.00  0.00           H  
ATOM   3859 HG11 VAL   245      16.702  33.762  85.599  1.00  0.00           H  
ATOM   3860 HG12 VAL   245      15.183  34.189  84.677  1.00  0.00           H  
ATOM   3861 HG13 VAL   245      16.330  32.973  83.997  1.00  0.00           H  
ATOM   3862 HG21 VAL   245      16.932  35.966  81.974  1.00  0.00           H  
ATOM   3863 HG22 VAL   245      16.350  34.243  81.958  1.00  0.00           H  
ATOM   3864 HG23 VAL   245      15.294  35.661  82.511  1.00  0.00           H  
ATOM   3865  N   LEU   246      19.148  37.418  85.280  1.00  0.00           N  
ATOM   3866  CA  LEU   246      20.268  38.309  84.957  1.00  0.00           C  
ATOM   3867  CB  LEU   246      19.949  39.758  85.379  1.00  0.00           C  
ATOM   3868  CG  LEU   246      19.951  40.021  86.870  1.00  0.00           C  
ATOM   3869  CD1 LEU   246      20.146  41.490  87.270  1.00  0.00           C  
ATOM   3870  CD2 LEU   246      18.603  39.679  87.445  1.00  0.00           C  
ATOM   3871  C   LEU   246      21.576  37.714  85.532  1.00  0.00           C  
ATOM   3872  O   LEU   246      21.502  37.024  86.543  1.00  0.00           O  
ATOM   3873  H   LEU   246      19.147  36.731  86.020  1.00  0.00           H  
ATOM   3874  HA  LEU   246      20.468  38.337  83.886  1.00  0.00           H  
ATOM   3875  HB2 LEU   246      19.049  40.162  84.915  1.00  0.00           H  
ATOM   3876  HB3 LEU   246      20.689  40.476  85.026  1.00  0.00           H  
ATOM   3877  HG  LEU   246      20.790  39.510  87.342  1.00  0.00           H  
ATOM   3878 HD11 LEU   246      20.226  41.515  88.357  1.00  0.00           H  
ATOM   3879 HD12 LEU   246      21.033  41.875  86.768  1.00  0.00           H  
ATOM   3880 HD13 LEU   246      19.322  42.118  86.934  1.00  0.00           H  
ATOM   3881 HD21 LEU   246      18.392  38.639  87.194  1.00  0.00           H  
ATOM   3882 HD22 LEU   246      18.560  39.744  88.533  1.00  0.00           H  
ATOM   3883 HD23 LEU   246      17.837  40.421  87.217  1.00  0.00           H  
ATOM   3884  N   ASN   247      22.819  37.916  85.070  1.00  0.00           N  
ATOM   3885  CA  ASN   247      24.074  37.439  85.725  1.00  0.00           C  
ATOM   3886  CB  ASN   247      25.209  37.345  84.660  1.00  0.00           C  
ATOM   3887  CG  ASN   247      26.583  37.218  85.287  1.00  0.00           C  
ATOM   3888  OD1 ASN   247      26.760  36.397  86.201  1.00  0.00           O  
ATOM   3889  ND2 ASN   247      27.465  38.115  84.969  1.00  0.00           N  
ATOM   3890  C   ASN   247      24.517  38.431  86.787  1.00  0.00           C  
ATOM   3891  O   ASN   247      24.501  39.639  86.688  1.00  0.00           O  
ATOM   3892  H   ASN   247      22.915  38.619  84.352  1.00  0.00           H  
ATOM   3893  HA  ASN   247      23.966  36.460  86.191  1.00  0.00           H  
ATOM   3894  HB2 ASN   247      25.132  38.252  84.060  1.00  0.00           H  
ATOM   3895  HB3 ASN   247      25.031  36.522  83.968  1.00  0.00           H  
ATOM   3896 HD21 ASN   247      27.113  38.913  84.459  1.00  0.00           H  
ATOM   3897 HD22 ASN   247      28.363  38.098  85.431  1.00  0.00           H  
ATOM   3898  N   LEU   248      25.017  37.777  87.859  1.00  0.00           N  
ATOM   3899  CA  LEU   248      25.384  38.369  89.146  1.00  0.00           C  
ATOM   3900  CB  LEU   248      24.275  37.984  90.150  1.00  0.00           C  
ATOM   3901  CG  LEU   248      22.907  38.603  89.914  1.00  0.00           C  
ATOM   3902  CD1 LEU   248      22.009  37.987  90.939  1.00  0.00           C  
ATOM   3903  CD2 LEU   248      22.911  40.131  90.051  1.00  0.00           C  
ATOM   3904  C   LEU   248      26.794  37.886  89.542  1.00  0.00           C  
ATOM   3905  O   LEU   248      27.121  37.844  90.747  1.00  0.00           O  
ATOM   3906  H   LEU   248      25.144  36.782  87.749  1.00  0.00           H  
ATOM   3907  HA  LEU   248      25.528  39.443  89.034  1.00  0.00           H  
ATOM   3908  HB2 LEU   248      24.501  38.362  91.147  1.00  0.00           H  
ATOM   3909  HB3 LEU   248      24.162  36.902  90.228  1.00  0.00           H  
ATOM   3910  HG  LEU   248      22.532  38.364  88.918  1.00  0.00           H  
ATOM   3911 HD11 LEU   248      22.523  38.163  91.884  1.00  0.00           H  
ATOM   3912 HD12 LEU   248      20.999  38.367  90.786  1.00  0.00           H  
ATOM   3913 HD13 LEU   248      22.021  36.908  90.784  1.00  0.00           H  
ATOM   3914 HD21 LEU   248      23.317  40.457  91.009  1.00  0.00           H  
ATOM   3915 HD22 LEU   248      23.530  40.582  89.276  1.00  0.00           H  
ATOM   3916 HD23 LEU   248      21.918  40.542  89.869  1.00  0.00           H  
ATOM   3917  N   ASN   249      27.674  37.532  88.628  1.00  0.00           N  
ATOM   3918  CA  ASN   249      29.079  37.045  88.851  1.00  0.00           C  
ATOM   3919  CB  ASN   249      29.257  35.494  88.728  1.00  0.00           C  
ATOM   3920  CG  ASN   249      28.540  34.709  89.772  1.00  0.00           C  
ATOM   3921  OD1 ASN   249      27.671  33.907  89.469  1.00  0.00           O  
ATOM   3922  ND2 ASN   249      28.861  34.836  91.012  1.00  0.00           N  
ATOM   3923  C   ASN   249      30.041  37.690  87.825  1.00  0.00           C  
ATOM   3924  O   ASN   249      29.617  37.873  86.699  1.00  0.00           O  
ATOM   3925  H   ASN   249      27.309  37.343  87.705  1.00  0.00           H  
ATOM   3926  HA  ASN   249      29.378  37.351  89.854  1.00  0.00           H  
ATOM   3927  HB2 ASN   249      30.308  35.217  88.810  1.00  0.00           H  
ATOM   3928  HB3 ASN   249      28.823  35.152  87.789  1.00  0.00           H  
ATOM   3929 HD21 ASN   249      29.461  35.618  91.234  1.00  0.00           H  
ATOM   3930 HD22 ASN   249      28.313  34.454  91.770  1.00  0.00           H  
ATOM   3931  N   ASN   250      31.256  37.981  88.249  1.00  0.00           N  
ATOM   3932  CA  ASN   250      32.367  38.513  87.351  1.00  0.00           C  
ATOM   3933  CB  ASN   250      33.497  39.058  88.241  1.00  0.00           C  
ATOM   3934  CG  ASN   250      33.048  39.788  89.450  1.00  0.00           C  
ATOM   3935  OD1 ASN   250      32.940  39.232  90.576  1.00  0.00           O  
ATOM   3936  ND2 ASN   250      32.711  41.037  89.294  1.00  0.00           N  
ATOM   3937  C   ASN   250      32.801  37.440  86.324  1.00  0.00           C  
ATOM   3938  O   ASN   250      33.071  36.326  86.740  1.00  0.00           O  
ATOM   3939  H   ASN   250      31.510  37.792  89.208  1.00  0.00           H  
ATOM   3940  HA  ASN   250      31.809  39.245  86.767  1.00  0.00           H  
ATOM   3941  HB2 ASN   250      34.136  39.677  87.613  1.00  0.00           H  
ATOM   3942  HB3 ASN   250      34.052  38.160  88.512  1.00  0.00           H  
ATOM   3943 HD21 ASN   250      32.839  41.488  88.399  1.00  0.00           H  
ATOM   3944 HD22 ASN   250      32.079  41.254  90.051  1.00  0.00           H  
ATOM   3945  N   VAL   251      32.990  37.817  85.043  1.00  0.00           N  
ATOM   3946  CA  VAL   251      33.585  36.952  84.002  1.00  0.00           C  
ATOM   3947  CB  VAL   251      32.472  36.406  83.071  1.00  0.00           C  
ATOM   3948  CG1 VAL   251      32.831  35.607  81.882  1.00  0.00           C  
ATOM   3949  CG2 VAL   251      31.381  35.566  83.758  1.00  0.00           C  
ATOM   3950  C   VAL   251      34.689  37.615  83.169  1.00  0.00           C  
ATOM   3951  O   VAL   251      34.505  38.746  82.713  1.00  0.00           O  
ATOM   3952  H   VAL   251      32.697  38.715  84.687  1.00  0.00           H  
ATOM   3953  HA  VAL   251      34.072  36.110  84.495  1.00  0.00           H  
ATOM   3954  HB  VAL   251      31.977  37.264  82.615  1.00  0.00           H  
ATOM   3955 HG11 VAL   251      33.542  36.054  81.187  1.00  0.00           H  
ATOM   3956 HG12 VAL   251      33.282  34.675  82.223  1.00  0.00           H  
ATOM   3957 HG13 VAL   251      31.940  35.394  81.291  1.00  0.00           H  
ATOM   3958 HG21 VAL   251      31.865  34.698  84.207  1.00  0.00           H  
ATOM   3959 HG22 VAL   251      30.892  36.122  84.558  1.00  0.00           H  
ATOM   3960 HG23 VAL   251      30.611  35.109  83.136  1.00  0.00           H  
ATOM   3961  N   GLU   252      35.788  36.853  82.902  1.00  0.00           N  
ATOM   3962  CA  GLU   252      36.995  37.203  82.054  1.00  0.00           C  
ATOM   3963  CB  GLU   252      36.486  37.076  80.649  1.00  0.00           C  
ATOM   3964  CG  GLU   252      37.621  36.637  79.686  1.00  0.00           C  
ATOM   3965  CD  GLU   252      38.164  35.161  79.954  1.00  0.00           C  
ATOM   3966  OE1 GLU   252      37.427  34.501  80.724  1.00  0.00           O  
ATOM   3967  OE2 GLU   252      39.209  34.663  79.443  1.00  0.00           O1-
ATOM   3968  C   GLU   252      37.576  38.530  82.417  1.00  0.00           C  
ATOM   3969  O   GLU   252      37.998  39.189  81.497  1.00  0.00           O  
ATOM   3970  H   GLU   252      35.622  35.887  83.149  1.00  0.00           H  
ATOM   3971  HA  GLU   252      37.716  36.425  82.305  1.00  0.00           H  
ATOM   3972  HB2 GLU   252      36.033  37.946  80.174  1.00  0.00           H  
ATOM   3973  HB3 GLU   252      35.674  36.353  80.725  1.00  0.00           H  
ATOM   3974  HG2 GLU   252      38.393  37.402  79.769  1.00  0.00           H  
ATOM   3975  HG3 GLU   252      37.267  36.698  78.657  1.00  0.00           H  
ATOM   3976  N   SER   253      37.529  38.950  83.643  1.00  0.00           N  
ATOM   3977  CA  SER   253      38.278  40.136  84.194  1.00  0.00           C  
ATOM   3978  CB  SER   253      37.892  40.468  85.677  1.00  0.00           C  
ATOM   3979  OG  SER   253      38.288  39.374  86.433  1.00  0.00           O  
ATOM   3980  C   SER   253      39.801  40.088  84.086  1.00  0.00           C  
ATOM   3981  O   SER   253      40.347  41.139  84.256  1.00  0.00           O  
ATOM   3982  H   SER   253      37.156  38.348  84.363  1.00  0.00           H  
ATOM   3983  HA  SER   253      37.930  41.051  83.713  1.00  0.00           H  
ATOM   3984  HB2 SER   253      36.805  40.530  85.735  1.00  0.00           H  
ATOM   3985  HB3 SER   253      38.406  41.397  85.923  1.00  0.00           H  
ATOM   3986  HG  SER   253      37.605  38.709  86.322  1.00  0.00           H  
ATOM   3987  N   ASP   254      40.452  38.929  83.878  1.00  0.00           N  
ATOM   3988  CA  ASP   254      41.961  38.908  83.697  1.00  0.00           C  
ATOM   3989  CB  ASP   254      42.518  37.505  83.758  1.00  0.00           C  
ATOM   3990  CG  ASP   254      42.176  36.427  82.656  1.00  0.00           C  
ATOM   3991  OD1 ASP   254      40.966  36.355  82.322  1.00  0.00           O  
ATOM   3992  OD2 ASP   254      43.107  35.733  82.234  1.00  0.00           O1-
ATOM   3993  C   ASP   254      42.348  39.565  82.332  1.00  0.00           C  
ATOM   3994  O   ASP   254      43.343  40.233  82.256  1.00  0.00           O  
ATOM   3995  H   ASP   254      39.956  38.049  83.875  1.00  0.00           H  
ATOM   3996  HA  ASP   254      42.444  39.605  84.381  1.00  0.00           H  
ATOM   3997  HB2 ASP   254      42.087  37.074  84.662  1.00  0.00           H  
ATOM   3998  HB3 ASP   254      43.606  37.570  83.773  1.00  0.00           H  
ATOM   3999  N   LYS   255      41.502  39.407  81.301  1.00  0.00           N  
ATOM   4000  CA  LYS   255      41.783  40.040  79.954  1.00  0.00           C  
ATOM   4001  CB  LYS   255      41.074  39.228  78.866  1.00  0.00           C  
ATOM   4002  CG  LYS   255      41.235  37.750  78.823  1.00  0.00           C  
ATOM   4003  CD  LYS   255      42.650  37.156  78.801  1.00  0.00           C  
ATOM   4004  CE  LYS   255      42.639  35.671  78.575  1.00  0.00           C  
ATOM   4005  NZ  LYS   255      41.937  34.908  79.632  1.00  0.00           N1+
ATOM   4006  C   LYS   255      41.529  41.566  79.744  1.00  0.00           C  
ATOM   4007  O   LYS   255      41.538  42.085  78.661  1.00  0.00           O  
ATOM   4008  H   LYS   255      40.654  38.870  81.416  1.00  0.00           H  
ATOM   4009  HA  LYS   255      42.836  39.916  79.699  1.00  0.00           H  
ATOM   4010  HB2 LYS   255      41.421  39.669  77.932  1.00  0.00           H  
ATOM   4011  HB3 LYS   255      40.048  39.583  78.966  1.00  0.00           H  
ATOM   4012  HG2 LYS   255      40.726  37.400  77.926  1.00  0.00           H  
ATOM   4013  HG3 LYS   255      40.728  37.320  79.687  1.00  0.00           H  
ATOM   4014  HD2 LYS   255      42.996  37.406  79.804  1.00  0.00           H  
ATOM   4015  HD3 LYS   255      43.285  37.682  78.088  1.00  0.00           H  
ATOM   4016  HE2 LYS   255      43.682  35.359  78.528  1.00  0.00           H  
ATOM   4017  HE3 LYS   255      42.195  35.424  77.611  1.00  0.00           H  
ATOM   4018  HZ1 LYS   255      40.943  35.023  79.493  1.00  0.00           H  
ATOM   4019  HZ2 LYS   255      42.166  33.932  79.507  1.00  0.00           H  
ATOM   4020  HZ3 LYS   255      42.226  35.158  80.567  1.00  0.00           H  
ATOM   4021  N   LEU   256      41.185  42.313  80.801  1.00  0.00           N  
ATOM   4022  CA  LEU   256      41.091  43.727  80.743  1.00  0.00           C  
ATOM   4023  CB  LEU   256      40.468  44.241  82.031  1.00  0.00           C  
ATOM   4024  CG  LEU   256      39.047  43.649  82.453  1.00  0.00           C  
ATOM   4025  CD1 LEU   256      38.506  44.338  83.739  1.00  0.00           C  
ATOM   4026  CD2 LEU   256      38.042  43.688  81.309  1.00  0.00           C  
ATOM   4027  C   LEU   256      42.472  44.387  80.497  1.00  0.00           C  
ATOM   4028  O   LEU   256      43.422  43.838  81.035  1.00  0.00           O  
ATOM   4029  H   LEU   256      41.239  41.784  81.660  1.00  0.00           H  
ATOM   4030  HA  LEU   256      40.366  43.867  79.941  1.00  0.00           H  
ATOM   4031  HB2 LEU   256      40.406  45.329  82.043  1.00  0.00           H  
ATOM   4032  HB3 LEU   256      41.212  43.984  82.785  1.00  0.00           H  
ATOM   4033  HG  LEU   256      39.131  42.600  82.736  1.00  0.00           H  
ATOM   4034 HD11 LEU   256      39.156  44.104  84.583  1.00  0.00           H  
ATOM   4035 HD12 LEU   256      38.417  45.421  83.644  1.00  0.00           H  
ATOM   4036 HD13 LEU   256      37.488  44.034  83.982  1.00  0.00           H  
ATOM   4037 HD21 LEU   256      37.054  43.581  81.756  1.00  0.00           H  
ATOM   4038 HD22 LEU   256      38.131  44.611  80.735  1.00  0.00           H  
ATOM   4039 HD23 LEU   256      38.312  42.907  80.598  1.00  0.00           H  
ATOM   4040  N   SER   257      42.580  45.568  79.831  1.00  0.00           N  
ATOM   4041  CA  SER   257      43.875  46.294  79.792  1.00  0.00           C  
ATOM   4042  CB  SER   257      43.812  47.403  78.768  1.00  0.00           C  
ATOM   4043  OG  SER   257      42.957  48.330  79.257  1.00  0.00           O  
ATOM   4044  C   SER   257      44.392  46.692  81.208  1.00  0.00           C  
ATOM   4045  O   SER   257      43.631  46.897  82.122  1.00  0.00           O  
ATOM   4046  H   SER   257      41.865  45.904  79.203  1.00  0.00           H  
ATOM   4047  HA  SER   257      44.513  45.582  79.270  1.00  0.00           H  
ATOM   4048  HB2 SER   257      43.303  47.035  77.876  1.00  0.00           H  
ATOM   4049  HB3 SER   257      44.761  47.885  78.535  1.00  0.00           H  
ATOM   4050  HG  SER   257      42.107  48.229  78.824  1.00  0.00           H  
ATOM   4051  N   GLU   258      45.669  46.971  81.270  1.00  0.00           N  
ATOM   4052  CA  GLU   258      46.390  47.624  82.363  1.00  0.00           C  
ATOM   4053  CB  GLU   258      47.829  47.760  82.027  1.00  0.00           C  
ATOM   4054  CG  GLU   258      48.480  46.306  81.884  1.00  0.00           C  
ATOM   4055  CD  GLU   258      49.104  45.847  83.200  1.00  0.00           C  
ATOM   4056  OE1 GLU   258      48.945  44.656  83.476  1.00  0.00           O  
ATOM   4057  OE2 GLU   258      49.794  46.593  83.906  1.00  0.00           O1-
ATOM   4058  C   GLU   258      45.925  49.057  82.576  1.00  0.00           C  
ATOM   4059  O   GLU   258      45.760  49.366  83.767  1.00  0.00           O  
ATOM   4060  H   GLU   258      46.257  46.763  80.475  1.00  0.00           H  
ATOM   4061  HA  GLU   258      46.200  47.068  83.281  1.00  0.00           H  
ATOM   4062  HB2 GLU   258      48.323  48.230  82.878  1.00  0.00           H  
ATOM   4063  HB3 GLU   258      47.960  48.287  81.082  1.00  0.00           H  
ATOM   4064  HG2 GLU   258      49.294  46.371  81.162  1.00  0.00           H  
ATOM   4065  HG3 GLU   258      47.765  45.624  81.425  1.00  0.00           H  
ATOM   4066  N   SER   259      45.569  49.797  81.524  1.00  0.00           N  
ATOM   4067  CA  SER   259      44.818  51.059  81.768  1.00  0.00           C  
ATOM   4068  CB  SER   259      44.614  51.781  80.420  1.00  0.00           C  
ATOM   4069  OG  SER   259      43.993  52.989  80.504  1.00  0.00           O  
ATOM   4070  C   SER   259      43.436  50.821  82.475  1.00  0.00           C  
ATOM   4071  O   SER   259      43.212  51.451  83.580  1.00  0.00           O  
ATOM   4072  H   SER   259      45.596  49.313  80.638  1.00  0.00           H  
ATOM   4073  HA  SER   259      45.308  51.815  82.381  1.00  0.00           H  
ATOM   4074  HB2 SER   259      44.105  51.138  79.703  1.00  0.00           H  
ATOM   4075  HB3 SER   259      45.654  51.884  80.109  1.00  0.00           H  
ATOM   4076  HG  SER   259      43.188  52.868  79.995  1.00  0.00           H  
ATOM   4077  N   ASP   260      42.564  50.002  81.878  1.00  0.00           N  
ATOM   4078  CA  ASP   260      41.268  49.700  82.519  1.00  0.00           C  
ATOM   4079  CB  ASP   260      40.447  48.739  81.569  1.00  0.00           C  
ATOM   4080  CG  ASP   260      40.141  49.394  80.264  1.00  0.00           C  
ATOM   4081  OD1 ASP   260      39.903  50.659  80.284  1.00  0.00           O  
ATOM   4082  OD2 ASP   260      40.236  48.720  79.223  1.00  0.00           O1-
ATOM   4083  C   ASP   260      41.374  49.162  83.982  1.00  0.00           C  
ATOM   4084  O   ASP   260      40.597  49.531  84.821  1.00  0.00           O  
ATOM   4085  H   ASP   260      42.755  49.459  81.047  1.00  0.00           H  
ATOM   4086  HA  ASP   260      40.862  50.691  82.721  1.00  0.00           H  
ATOM   4087  HB2 ASP   260      39.499  48.583  82.085  1.00  0.00           H  
ATOM   4088  HB3 ASP   260      40.917  47.763  81.455  1.00  0.00           H  
ATOM   4089  N   LYS   261      42.390  48.389  84.317  1.00  0.00           N  
ATOM   4090  CA  LYS   261      42.560  47.835  85.647  1.00  0.00           C  
ATOM   4091  CB  LYS   261      43.640  46.706  85.712  1.00  0.00           C  
ATOM   4092  CG  LYS   261      43.089  45.399  85.117  1.00  0.00           C  
ATOM   4093  CD  LYS   261      44.307  44.596  84.728  1.00  0.00           C  
ATOM   4094  CE  LYS   261      43.711  43.292  84.172  1.00  0.00           C  
ATOM   4095  NZ  LYS   261      44.728  42.301  83.830  1.00  0.00           N1+
ATOM   4096  C   LYS   261      42.905  48.951  86.648  1.00  0.00           C  
ATOM   4097  O   LYS   261      42.248  48.940  87.702  1.00  0.00           O  
ATOM   4098  H   LYS   261      43.087  48.120  83.637  1.00  0.00           H  
ATOM   4099  HA  LYS   261      41.616  47.426  86.007  1.00  0.00           H  
ATOM   4100  HB2 LYS   261      43.886  46.516  86.757  1.00  0.00           H  
ATOM   4101  HB3 LYS   261      44.506  46.945  85.094  1.00  0.00           H  
ATOM   4102  HG2 LYS   261      42.634  45.666  84.163  1.00  0.00           H  
ATOM   4103  HG3 LYS   261      42.453  44.919  85.861  1.00  0.00           H  
ATOM   4104  HD2 LYS   261      44.801  44.377  85.674  1.00  0.00           H  
ATOM   4105  HD3 LYS   261      44.916  45.119  83.990  1.00  0.00           H  
ATOM   4106  HE2 LYS   261      43.034  43.464  83.335  1.00  0.00           H  
ATOM   4107  HE3 LYS   261      43.111  42.757  84.908  1.00  0.00           H  
ATOM   4108  HZ1 LYS   261      45.327  42.677  83.108  1.00  0.00           H  
ATOM   4109  HZ2 LYS   261      45.318  41.961  84.576  1.00  0.00           H  
ATOM   4110  HZ3 LYS   261      44.301  41.526  83.342  1.00  0.00           H  
ATOM   4111  N   ASN   262      43.856  49.836  86.372  1.00  0.00           N  
ATOM   4112  CA  ASN   262      44.010  51.078  87.112  1.00  0.00           C  
ATOM   4113  CB  ASN   262      45.208  51.800  86.464  1.00  0.00           C  
ATOM   4114  CG  ASN   262      46.476  51.059  86.737  1.00  0.00           C  
ATOM   4115  OD1 ASN   262      46.623  50.475  87.797  1.00  0.00           O  
ATOM   4116  ND2 ASN   262      47.406  51.037  85.807  1.00  0.00           N  
ATOM   4117  C   ASN   262      42.761  52.015  87.148  1.00  0.00           C  
ATOM   4118  O   ASN   262      42.486  52.585  88.188  1.00  0.00           O  
ATOM   4119  H   ASN   262      44.453  49.603  85.591  1.00  0.00           H  
ATOM   4120  HA  ASN   262      44.203  50.842  88.159  1.00  0.00           H  
ATOM   4121  HB2 ASN   262      45.283  52.787  86.918  1.00  0.00           H  
ATOM   4122  HB3 ASN   262      45.026  52.033  85.415  1.00  0.00           H  
ATOM   4123 HD21 ASN   262      47.287  51.576  84.961  1.00  0.00           H  
ATOM   4124 HD22 ASN   262      48.000  50.220  85.807  1.00  0.00           H  
ATOM   4125  N   ILE   263      41.918  52.093  86.154  1.00  0.00           N  
ATOM   4126  CA  ILE   263      40.628  52.893  86.157  1.00  0.00           C  
ATOM   4127  CB  ILE   263      40.094  53.082  84.731  1.00  0.00           C  
ATOM   4128  CG2 ILE   263      38.723  53.746  84.744  1.00  0.00           C  
ATOM   4129  CG1 ILE   263      41.088  54.024  84.006  1.00  0.00           C  
ATOM   4130  CD1 ILE   263      40.980  54.041  82.491  1.00  0.00           C  
ATOM   4131  C   ILE   263      39.585  52.254  87.133  1.00  0.00           C  
ATOM   4132  O   ILE   263      39.069  52.964  88.002  1.00  0.00           O  
ATOM   4133  H   ILE   263      42.285  51.672  85.313  1.00  0.00           H  
ATOM   4134  HA  ILE   263      40.837  53.887  86.553  1.00  0.00           H  
ATOM   4135  HB  ILE   263      40.208  52.064  84.359  1.00  0.00           H  
ATOM   4136 HG12 ILE   263      42.136  53.760  84.144  1.00  0.00           H  
ATOM   4137 HG13 ILE   263      40.981  55.062  84.320  1.00  0.00           H  
ATOM   4138 HG21 ILE   263      38.010  53.196  85.358  1.00  0.00           H  
ATOM   4139 HG22 ILE   263      38.733  54.689  85.290  1.00  0.00           H  
ATOM   4140 HG23 ILE   263      38.393  53.880  83.713  1.00  0.00           H  
ATOM   4141 HD11 ILE   263      40.128  54.649  82.187  1.00  0.00           H  
ATOM   4142 HD12 ILE   263      41.828  54.592  82.084  1.00  0.00           H  
ATOM   4143 HD13 ILE   263      41.107  53.050  82.054  1.00  0.00           H  
ATOM   4144  N   MET   264      39.459  50.883  87.143  1.00  0.00           N  
ATOM   4145  CA  MET   264      38.605  50.237  88.119  1.00  0.00           C  
ATOM   4146  CB  MET   264      38.425  48.737  87.799  1.00  0.00           C  
ATOM   4147  CG  MET   264      37.253  48.326  86.846  1.00  0.00           C  
ATOM   4148  SD  MET   264      35.579  49.027  87.229  1.00  0.00           S  
ATOM   4149  CE  MET   264      35.253  48.169  88.831  1.00  0.00           C  
ATOM   4150  C   MET   264      39.148  50.421  89.577  1.00  0.00           C  
ATOM   4151  O   MET   264      38.267  50.382  90.473  1.00  0.00           O  
ATOM   4152  H   MET   264      39.942  50.361  86.426  1.00  0.00           H  
ATOM   4153  HA  MET   264      37.616  50.684  88.215  1.00  0.00           H  
ATOM   4154  HB2 MET   264      38.258  48.332  88.797  1.00  0.00           H  
ATOM   4155  HB3 MET   264      39.336  48.283  87.409  1.00  0.00           H  
ATOM   4156  HG2 MET   264      37.217  47.237  86.819  1.00  0.00           H  
ATOM   4157  HG3 MET   264      37.503  48.639  85.833  1.00  0.00           H  
ATOM   4158  HE1 MET   264      35.587  47.134  88.906  1.00  0.00           H  
ATOM   4159  HE2 MET   264      35.820  48.712  89.587  1.00  0.00           H  
ATOM   4160  HE3 MET   264      34.232  48.299  89.190  1.00  0.00           H  
ATOM   4161  N   LYS   265      40.415  50.513  89.942  1.00  0.00           N  
ATOM   4162  CA  LYS   265      40.879  50.918  91.223  1.00  0.00           C  
ATOM   4163  CB  LYS   265      42.393  50.534  91.415  1.00  0.00           C  
ATOM   4164  CG  LYS   265      42.928  50.670  92.889  1.00  0.00           C  
ATOM   4165  CD  LYS   265      42.268  49.725  93.903  1.00  0.00           C  
ATOM   4166  CE  LYS   265      42.667  49.967  95.361  1.00  0.00           C  
ATOM   4167  NZ  LYS   265      42.171  51.333  95.811  1.00  0.00           N1+
ATOM   4168  C   LYS   265      40.734  52.392  91.513  1.00  0.00           C  
ATOM   4169  O   LYS   265      40.460  52.769  92.627  1.00  0.00           O  
ATOM   4170  H   LYS   265      41.148  50.290  89.284  1.00  0.00           H  
ATOM   4171  HA  LYS   265      40.227  50.411  91.934  1.00  0.00           H  
ATOM   4172  HB2 LYS   265      43.010  51.260  90.885  1.00  0.00           H  
ATOM   4173  HB3 LYS   265      42.557  49.525  91.038  1.00  0.00           H  
ATOM   4174  HG2 LYS   265      42.819  51.726  93.136  1.00  0.00           H  
ATOM   4175  HG3 LYS   265      43.999  50.465  92.870  1.00  0.00           H  
ATOM   4176  HD2 LYS   265      42.484  48.708  93.575  1.00  0.00           H  
ATOM   4177  HD3 LYS   265      41.202  49.947  93.854  1.00  0.00           H  
ATOM   4178  HE2 LYS   265      43.752  49.948  95.266  1.00  0.00           H  
ATOM   4179  HE3 LYS   265      42.160  49.235  95.990  1.00  0.00           H  
ATOM   4180  HZ1 LYS   265      42.631  52.061  95.283  1.00  0.00           H  
ATOM   4181  HZ2 LYS   265      41.178  51.361  95.630  1.00  0.00           H  
ATOM   4182  HZ3 LYS   265      42.163  51.532  96.801  1.00  0.00           H  
ATOM   4183  N   TRP   266      40.973  53.340  90.578  1.00  0.00           N  
ATOM   4184  CA  TRP   266      40.799  54.806  90.613  1.00  0.00           C  
ATOM   4185  CB  TRP   266      41.117  55.467  89.232  1.00  0.00           C  
ATOM   4186  CG  TRP   266      40.776  56.919  89.057  1.00  0.00           C  
ATOM   4187  CD1 TRP   266      41.593  57.947  89.302  1.00  0.00           C  
ATOM   4188  NE1 TRP   266      40.910  59.126  89.129  1.00  0.00           N  
ATOM   4189  CE2 TRP   266      39.622  58.866  88.669  1.00  0.00           C  
ATOM   4190  CZ2 TRP   266      38.648  59.742  88.180  1.00  0.00           C  
ATOM   4191  CH2 TRP   266      37.392  59.306  87.879  1.00  0.00           C  
ATOM   4192  CZ3 TRP   266      37.124  57.911  87.940  1.00  0.00           C  
ATOM   4193  CE3 TRP   266      38.130  57.004  88.331  1.00  0.00           C  
ATOM   4194  CD2 TRP   266      39.425  57.498  88.767  1.00  0.00           C  
ATOM   4195  C   TRP   266      39.427  55.253  91.078  1.00  0.00           C  
ATOM   4196  O   TRP   266      39.278  56.269  91.760  1.00  0.00           O  
ATOM   4197  H   TRP   266      41.238  52.915  89.701  1.00  0.00           H  
ATOM   4198  HA  TRP   266      41.480  55.197  91.369  1.00  0.00           H  
ATOM   4199  HB2 TRP   266      40.654  54.836  88.474  1.00  0.00           H  
ATOM   4200  HB3 TRP   266      42.202  55.364  89.229  1.00  0.00           H  
ATOM   4201  HD1 TRP   266      42.621  57.799  89.598  1.00  0.00           H  
ATOM   4202  HE1 TRP   266      41.282  60.043  89.332  1.00  0.00           H  
ATOM   4203  HE3 TRP   266      38.038  55.967  88.045  1.00  0.00           H  
ATOM   4204  HZ2 TRP   266      38.909  60.788  88.121  1.00  0.00           H  
ATOM   4205  HZ3 TRP   266      36.184  57.520  87.581  1.00  0.00           H  
ATOM   4206  HH2 TRP   266      36.639  60.014  87.566  1.00  0.00           H  
ATOM   4207  N   LEU   267      38.387  54.508  90.771  1.00  0.00           N  
ATOM   4208  CA  LEU   267      37.043  54.727  91.356  1.00  0.00           C  
ATOM   4209  CB  LEU   267      36.133  53.519  90.883  1.00  0.00           C  
ATOM   4210  CG  LEU   267      35.921  53.460  89.334  1.00  0.00           C  
ATOM   4211  CD1 LEU   267      35.191  52.191  88.819  1.00  0.00           C  
ATOM   4212  CD2 LEU   267      35.224  54.638  88.697  1.00  0.00           C  
ATOM   4213  C   LEU   267      36.999  54.734  92.901  1.00  0.00           C  
ATOM   4214  O   LEU   267      36.137  55.430  93.474  1.00  0.00           O  
ATOM   4215  H   LEU   267      38.490  53.866  89.998  1.00  0.00           H  
ATOM   4216  HA  LEU   267      36.614  55.648  90.962  1.00  0.00           H  
ATOM   4217  HB2 LEU   267      35.152  53.598  91.352  1.00  0.00           H  
ATOM   4218  HB3 LEU   267      36.416  52.543  91.277  1.00  0.00           H  
ATOM   4219  HG  LEU   267      36.907  53.386  88.876  1.00  0.00           H  
ATOM   4220 HD11 LEU   267      35.496  51.910  87.811  1.00  0.00           H  
ATOM   4221 HD12 LEU   267      35.621  51.443  89.484  1.00  0.00           H  
ATOM   4222 HD13 LEU   267      34.114  52.332  88.909  1.00  0.00           H  
ATOM   4223 HD21 LEU   267      35.758  55.579  88.824  1.00  0.00           H  
ATOM   4224 HD22 LEU   267      35.149  54.452  87.626  1.00  0.00           H  
ATOM   4225 HD23 LEU   267      34.212  54.718  89.095  1.00  0.00           H  
ATOM   4226  N   ASP   268      37.964  54.053  93.559  1.00  0.00           N  
ATOM   4227  CA  ASP   268      37.958  54.184  95.022  1.00  0.00           C  
ATOM   4228  CB  ASP   268      38.857  53.184  95.624  1.00  0.00           C  
ATOM   4229  CG  ASP   268      38.478  51.706  95.534  1.00  0.00           C  
ATOM   4230  OD1 ASP   268      39.476  50.925  95.634  1.00  0.00           O  
ATOM   4231  OD2 ASP   268      37.294  51.292  95.402  1.00  0.00           O1-
ATOM   4232  C   ASP   268      38.367  55.608  95.590  1.00  0.00           C  
ATOM   4233  O   ASP   268      38.006  55.983  96.643  1.00  0.00           O  
ATOM   4234  H   ASP   268      38.744  53.676  93.040  1.00  0.00           H  
ATOM   4235  HA  ASP   268      36.970  54.022  95.455  1.00  0.00           H  
ATOM   4236  HB2 ASP   268      38.936  53.426  96.684  1.00  0.00           H  
ATOM   4237  HB3 ASP   268      39.837  53.164  95.147  1.00  0.00           H  
ATOM   4238  N   ASP   269      39.085  56.492  94.859  1.00  0.00           N  
ATOM   4239  CA  ASP   269      39.377  57.872  95.230  1.00  0.00           C  
ATOM   4240  CB  ASP   269      40.749  58.300  94.718  1.00  0.00           C  
ATOM   4241  CG  ASP   269      41.904  57.297  95.136  1.00  0.00           C  
ATOM   4242  OD1 ASP   269      43.065  57.471  94.661  1.00  0.00           O  
ATOM   4243  OD2 ASP   269      41.715  56.338  95.917  1.00  0.00           O1-
ATOM   4244  C   ASP   269      38.239  58.904  94.909  1.00  0.00           C  
ATOM   4245  O   ASP   269      38.403  60.094  95.201  1.00  0.00           O  
ATOM   4246  H   ASP   269      39.447  56.162  93.975  1.00  0.00           H  
ATOM   4247  HA  ASP   269      39.490  57.860  96.314  1.00  0.00           H  
ATOM   4248  HB2 ASP   269      41.041  59.256  95.154  1.00  0.00           H  
ATOM   4249  HB3 ASP   269      40.790  58.422  93.635  1.00  0.00           H  
ATOM   4250  N   GLN   270      37.165  58.528  94.239  1.00  0.00           N  
ATOM   4251  CA  GLN   270      36.092  59.419  93.833  1.00  0.00           C  
ATOM   4252  CB  GLN   270      35.465  59.060  92.517  1.00  0.00           C  
ATOM   4253  CG  GLN   270      36.526  58.801  91.424  1.00  0.00           C  
ATOM   4254  CD  GLN   270      37.844  59.682  91.392  1.00  0.00           C  
ATOM   4255  OE1 GLN   270      37.745  60.875  91.101  1.00  0.00           O  
ATOM   4256  NE2 GLN   270      38.956  59.091  91.777  1.00  0.00           N  
ATOM   4257  C   GLN   270      34.999  59.583  94.859  1.00  0.00           C  
ATOM   4258  O   GLN   270      34.731  58.677  95.645  1.00  0.00           O  
ATOM   4259  H   GLN   270      37.029  57.527  94.214  1.00  0.00           H  
ATOM   4260  HA  GLN   270      36.501  60.417  93.677  1.00  0.00           H  
ATOM   4261  HB2 GLN   270      34.839  59.911  92.250  1.00  0.00           H  
ATOM   4262  HB3 GLN   270      34.719  58.272  92.619  1.00  0.00           H  
ATOM   4263  HG2 GLN   270      35.952  58.977  90.514  1.00  0.00           H  
ATOM   4264  HG3 GLN   270      36.900  57.779  91.489  1.00  0.00           H  
ATOM   4265 HE21 GLN   270      38.967  58.130  92.086  1.00  0.00           H  
ATOM   4266 HE22 GLN   270      39.792  59.643  91.647  1.00  0.00           H  
ATOM   4267  N   SER   271      34.308  60.749  94.764  1.00  0.00           N  
ATOM   4268  CA  SER   271      33.219  61.185  95.570  1.00  0.00           C  
ATOM   4269  CB  SER   271      32.887  62.675  95.200  1.00  0.00           C  
ATOM   4270  OG  SER   271      31.880  63.112  95.985  1.00  0.00           O  
ATOM   4271  C   SER   271      31.996  60.201  95.302  1.00  0.00           C  
ATOM   4272  O   SER   271      31.824  59.755  94.190  1.00  0.00           O  
ATOM   4273  H   SER   271      34.769  61.378  94.122  1.00  0.00           H  
ATOM   4274  HA  SER   271      33.481  61.166  96.627  1.00  0.00           H  
ATOM   4275  HB2 SER   271      32.462  62.744  94.199  1.00  0.00           H  
ATOM   4276  HB3 SER   271      33.722  63.359  95.354  1.00  0.00           H  
ATOM   4277  HG  SER   271      31.257  63.683  95.530  1.00  0.00           H  
ATOM   4278  N   PRO   272      31.229  59.838  96.389  1.00  0.00           N  
ATOM   4279  CD  PRO   272      31.405  60.223  97.786  1.00  0.00           C  
ATOM   4280  CG  PRO   272      30.368  59.391  98.646  1.00  0.00           C  
ATOM   4281  CB  PRO   272      29.268  59.242  97.581  1.00  0.00           C  
ATOM   4282  CA  PRO   272      30.013  59.092  96.210  1.00  0.00           C  
ATOM   4283  C   PRO   272      29.067  59.641  95.127  1.00  0.00           C  
ATOM   4284  O   PRO   272      28.860  60.811  94.931  1.00  0.00           O  
ATOM   4285  HA  PRO   272      30.224  58.038  96.031  1.00  0.00           H  
ATOM   4286  HB2 PRO   272      28.582  58.448  97.876  1.00  0.00           H  
ATOM   4287  HB3 PRO   272      28.768  60.209  97.538  1.00  0.00           H  
ATOM   4288  HG2 PRO   272      30.886  58.450  98.832  1.00  0.00           H  
ATOM   4289  HG3 PRO   272      30.030  59.972  99.504  1.00  0.00           H  
ATOM   4290  HD2 PRO   272      31.129  61.268  97.925  1.00  0.00           H  
ATOM   4291  HD3 PRO   272      32.467  60.036  97.943  1.00  0.00           H  
ATOM   4292  N   ALA   273      28.530  58.707  94.367  1.00  0.00           N  
ATOM   4293  CA  ALA   273      27.646  58.938  93.249  1.00  0.00           C  
ATOM   4294  CB  ALA   273      26.226  59.275  93.815  1.00  0.00           C  
ATOM   4295  C   ALA   273      28.010  59.957  92.104  1.00  0.00           C  
ATOM   4296  O   ALA   273      27.223  60.278  91.242  1.00  0.00           O  
ATOM   4297  H   ALA   273      28.542  57.750  94.690  1.00  0.00           H  
ATOM   4298  HA  ALA   273      27.512  57.999  92.712  1.00  0.00           H  
ATOM   4299  HB1 ALA   273      26.405  60.106  94.498  1.00  0.00           H  
ATOM   4300  HB2 ALA   273      25.468  59.595  93.101  1.00  0.00           H  
ATOM   4301  HB3 ALA   273      25.928  58.417  94.418  1.00  0.00           H  
ATOM   4302  N   SER   274      29.227  60.477  92.124  1.00  0.00           N  
ATOM   4303  CA  SER   274      29.679  61.504  91.150  1.00  0.00           C  
ATOM   4304  CB  SER   274      30.904  62.289  91.551  1.00  0.00           C  
ATOM   4305  OG  SER   274      32.044  61.414  91.601  1.00  0.00           O  
ATOM   4306  C   SER   274      29.798  61.026  89.722  1.00  0.00           C  
ATOM   4307  O   SER   274      29.631  61.873  88.847  1.00  0.00           O  
ATOM   4308  H   SER   274      29.911  59.937  92.635  1.00  0.00           H  
ATOM   4309  HA  SER   274      28.837  62.194  91.101  1.00  0.00           H  
ATOM   4310  HB2 SER   274      30.632  62.567  92.569  1.00  0.00           H  
ATOM   4311  HB3 SER   274      31.176  63.135  90.920  1.00  0.00           H  
ATOM   4312  HG  SER   274      31.972  60.945  92.435  1.00  0.00           H  
ATOM   4313  N   VAL   275      30.055  59.758  89.406  1.00  0.00           N  
ATOM   4314  CA  VAL   275      30.533  59.285  88.095  1.00  0.00           C  
ATOM   4315  CB  VAL   275      31.546  58.125  88.322  1.00  0.00           C  
ATOM   4316  CG1 VAL   275      32.057  57.676  86.915  1.00  0.00           C  
ATOM   4317  CG2 VAL   275      32.764  58.567  89.124  1.00  0.00           C  
ATOM   4318  C   VAL   275      29.312  58.951  87.169  1.00  0.00           C  
ATOM   4319  O   VAL   275      28.725  57.860  87.266  1.00  0.00           O  
ATOM   4320  H   VAL   275      30.151  59.128  90.189  1.00  0.00           H  
ATOM   4321  HA  VAL   275      31.072  60.130  87.666  1.00  0.00           H  
ATOM   4322  HB  VAL   275      31.082  57.304  88.869  1.00  0.00           H  
ATOM   4323 HG11 VAL   275      31.254  57.178  86.371  1.00  0.00           H  
ATOM   4324 HG12 VAL   275      32.514  58.514  86.390  1.00  0.00           H  
ATOM   4325 HG13 VAL   275      32.874  56.957  86.978  1.00  0.00           H  
ATOM   4326 HG21 VAL   275      33.232  59.354  88.531  1.00  0.00           H  
ATOM   4327 HG22 VAL   275      32.584  58.832  90.166  1.00  0.00           H  
ATOM   4328 HG23 VAL   275      33.539  57.802  89.155  1.00  0.00           H  
ATOM   4329  N   VAL   276      28.982  59.808  86.187  1.00  0.00           N  
ATOM   4330  CA  VAL   276      28.141  59.341  85.043  1.00  0.00           C  
ATOM   4331  CB  VAL   276      27.918  60.579  84.107  1.00  0.00           C  
ATOM   4332  CG1 VAL   276      27.054  60.139  82.864  1.00  0.00           C  
ATOM   4333  CG2 VAL   276      27.225  61.802  84.738  1.00  0.00           C  
ATOM   4334  C   VAL   276      28.734  58.070  84.409  1.00  0.00           C  
ATOM   4335  O   VAL   276      29.951  58.001  84.131  1.00  0.00           O  
ATOM   4336  H   VAL   276      29.539  60.650  86.200  1.00  0.00           H  
ATOM   4337  HA  VAL   276      27.195  59.054  85.502  1.00  0.00           H  
ATOM   4338  HB  VAL   276      28.839  60.978  83.684  1.00  0.00           H  
ATOM   4339 HG11 VAL   276      27.538  59.266  82.427  1.00  0.00           H  
ATOM   4340 HG12 VAL   276      26.013  59.904  83.087  1.00  0.00           H  
ATOM   4341 HG13 VAL   276      27.050  60.936  82.120  1.00  0.00           H  
ATOM   4342 HG21 VAL   276      27.002  62.605  84.036  1.00  0.00           H  
ATOM   4343 HG22 VAL   276      26.322  61.548  85.292  1.00  0.00           H  
ATOM   4344 HG23 VAL   276      27.822  62.305  85.498  1.00  0.00           H  
ATOM   4345  N   PHE   277      27.991  56.981  84.283  1.00  0.00           N  
ATOM   4346  CA  PHE   277      28.376  55.814  83.506  1.00  0.00           C  
ATOM   4347  CB  PHE   277      27.996  54.655  84.459  1.00  0.00           C  
ATOM   4348  CG  PHE   277      28.363  53.295  83.775  1.00  0.00           C  
ATOM   4349  CD1 PHE   277      29.567  53.160  82.971  1.00  0.00           C  
ATOM   4350  CE1 PHE   277      29.893  51.958  82.322  1.00  0.00           C  
ATOM   4351  CZ  PHE   277      29.032  50.824  82.507  1.00  0.00           C  
ATOM   4352  CE2 PHE   277      27.696  51.071  83.051  1.00  0.00           C  
ATOM   4353  CD2 PHE   277      27.504  52.246  83.802  1.00  0.00           C  
ATOM   4354  C   PHE   277      27.741  55.819  82.105  1.00  0.00           C  
ATOM   4355  O   PHE   277      26.644  56.267  81.838  1.00  0.00           O  
ATOM   4356  H   PHE   277      27.026  56.934  84.578  1.00  0.00           H  
ATOM   4357  HA  PHE   277      29.433  55.679  83.274  1.00  0.00           H  
ATOM   4358  HB2 PHE   277      26.924  54.681  84.658  1.00  0.00           H  
ATOM   4359  HB3 PHE   277      28.586  54.748  85.371  1.00  0.00           H  
ATOM   4360  HD1 PHE   277      30.298  53.955  82.945  1.00  0.00           H  
ATOM   4361  HD2 PHE   277      26.547  52.434  84.266  1.00  0.00           H  
ATOM   4362  HE1 PHE   277      30.807  51.788  81.773  1.00  0.00           H  
ATOM   4363  HE2 PHE   277      26.945  50.311  82.893  1.00  0.00           H  
ATOM   4364  HZ  PHE   277      29.260  49.915  81.969  1.00  0.00           H  
ATOM   4365  N   LEU   278      28.523  55.334  81.153  1.00  0.00           N  
ATOM   4366  CA  LEU   278      28.179  55.351  79.730  1.00  0.00           C  
ATOM   4367  CB  LEU   278      28.685  56.594  78.991  1.00  0.00           C  
ATOM   4368  CG  LEU   278      28.249  57.984  79.391  1.00  0.00           C  
ATOM   4369  CD1 LEU   278      29.305  58.524  80.308  1.00  0.00           C  
ATOM   4370  CD2 LEU   278      28.187  58.983  78.230  1.00  0.00           C  
ATOM   4371  C   LEU   278      28.794  54.100  79.080  1.00  0.00           C  
ATOM   4372  O   LEU   278      30.036  53.857  79.085  1.00  0.00           O  
ATOM   4373  H   LEU   278      29.441  55.049  81.463  1.00  0.00           H  
ATOM   4374  HA  LEU   278      27.104  55.245  79.585  1.00  0.00           H  
ATOM   4375  HB2 LEU   278      28.379  56.460  77.954  1.00  0.00           H  
ATOM   4376  HB3 LEU   278      29.764  56.618  78.837  1.00  0.00           H  
ATOM   4377  HG  LEU   278      27.333  58.031  79.979  1.00  0.00           H  
ATOM   4378 HD11 LEU   278      30.284  58.672  79.851  1.00  0.00           H  
ATOM   4379 HD12 LEU   278      29.018  59.513  80.665  1.00  0.00           H  
ATOM   4380 HD13 LEU   278      29.392  57.989  81.253  1.00  0.00           H  
ATOM   4381 HD21 LEU   278      29.176  59.181  77.818  1.00  0.00           H  
ATOM   4382 HD22 LEU   278      27.466  58.697  77.465  1.00  0.00           H  
ATOM   4383 HD23 LEU   278      27.788  59.941  78.564  1.00  0.00           H  
ATOM   4384  N   CYS   279      27.910  53.222  78.484  1.00  0.00           N  
ATOM   4385  CA  CYS   279      28.343  51.953  77.810  1.00  0.00           C  
ATOM   4386  CB  CYS   279      28.838  51.105  79.004  1.00  0.00           C  
ATOM   4387  SG  CYS   279      29.156  49.344  78.791  1.00  0.00           S  
ATOM   4388  C   CYS   279      27.130  51.398  77.090  1.00  0.00           C  
ATOM   4389  O   CYS   279      25.946  51.460  77.610  1.00  0.00           O  
ATOM   4390  H   CYS   279      26.927  53.453  78.444  1.00  0.00           H  
ATOM   4391  HA  CYS   279      29.189  52.128  77.145  1.00  0.00           H  
ATOM   4392  HB2 CYS   279      28.185  51.120  79.876  1.00  0.00           H  
ATOM   4393  HB3 CYS   279      29.734  51.589  79.392  1.00  0.00           H  
ATOM   4394  HG  CYS   279      28.317  49.101  79.801  1.00  0.00           H  
ATOM   4395  N   PHE   280      27.397  50.996  75.836  1.00  0.00           N  
ATOM   4396  CA  PHE   280      26.453  50.779  74.778  1.00  0.00           C  
ATOM   4397  CB  PHE   280      26.622  51.858  73.680  1.00  0.00           C  
ATOM   4398  CG  PHE   280      26.516  53.328  73.959  1.00  0.00           C  
ATOM   4399  CD1 PHE   280      27.608  54.106  74.406  1.00  0.00           C  
ATOM   4400  CE1 PHE   280      27.451  55.360  74.989  1.00  0.00           C  
ATOM   4401  CZ  PHE   280      26.197  55.927  74.913  1.00  0.00           C  
ATOM   4402  CE2 PHE   280      25.096  55.192  74.502  1.00  0.00           C  
ATOM   4403  CD2 PHE   280      25.264  53.919  73.950  1.00  0.00           C  
ATOM   4404  C   PHE   280      26.575  49.333  74.202  1.00  0.00           C  
ATOM   4405  O   PHE   280      26.366  49.158  73.004  1.00  0.00           O  
ATOM   4406  H   PHE   280      28.360  50.968  75.533  1.00  0.00           H  
ATOM   4407  HA  PHE   280      25.442  50.899  75.168  1.00  0.00           H  
ATOM   4408  HB2 PHE   280      25.995  51.552  72.842  1.00  0.00           H  
ATOM   4409  HB3 PHE   280      27.658  51.705  73.378  1.00  0.00           H  
ATOM   4410  HD1 PHE   280      28.606  53.693  74.421  1.00  0.00           H  
ATOM   4411  HD2 PHE   280      24.419  53.402  73.519  1.00  0.00           H  
ATOM   4412  HE1 PHE   280      28.315  55.913  75.329  1.00  0.00           H  
ATOM   4413  HE2 PHE   280      24.107  55.627  74.512  1.00  0.00           H  
ATOM   4414  HZ  PHE   280      26.120  56.941  75.278  1.00  0.00           H  
ATOM   4415  N   GLY   281      26.882  48.324  75.000  1.00  0.00           N  
ATOM   4416  CA  GLY   281      26.897  46.893  74.538  1.00  0.00           C  
ATOM   4417  C   GLY   281      27.984  46.607  73.410  1.00  0.00           C  
ATOM   4418  O   GLY   281      28.772  47.468  73.029  1.00  0.00           O  
ATOM   4419  H   GLY   281      26.751  48.436  75.995  1.00  0.00           H  
ATOM   4420  HA2 GLY   281      25.913  46.619  74.157  1.00  0.00           H  
ATOM   4421  HA3 GLY   281      27.211  46.215  75.332  1.00  0.00           H  
ATOM   4422  N   SER   282      27.986  45.354  73.019  1.00  0.00           N  
ATOM   4423  CA  SER   282      28.718  44.954  71.792  1.00  0.00           C  
ATOM   4424  CB  SER   282      28.396  43.494  71.577  1.00  0.00           C  
ATOM   4425  OG  SER   282      28.816  43.148  70.271  1.00  0.00           O  
ATOM   4426  C   SER   282      28.230  45.767  70.538  1.00  0.00           C  
ATOM   4427  O   SER   282      29.089  46.034  69.691  1.00  0.00           O  
ATOM   4428  H   SER   282      27.447  44.642  73.491  1.00  0.00           H  
ATOM   4429  HA  SER   282      29.795  45.096  71.885  1.00  0.00           H  
ATOM   4430  HB2 SER   282      27.320  43.322  71.582  1.00  0.00           H  
ATOM   4431  HB3 SER   282      28.952  42.868  72.275  1.00  0.00           H  
ATOM   4432  HG  SER   282      28.112  42.943  69.651  1.00  0.00           H  
ATOM   4433  N   GLY   283      27.072  46.386  70.491  1.00  0.00           N  
ATOM   4434  CA  GLY   283      26.662  47.275  69.432  1.00  0.00           C  
ATOM   4435  C   GLY   283      27.479  48.575  69.325  1.00  0.00           C  
ATOM   4436  O   GLY   283      27.378  49.266  68.386  1.00  0.00           O  
ATOM   4437  H   GLY   283      26.362  46.227  71.192  1.00  0.00           H  
ATOM   4438  HA2 GLY   283      25.629  47.558  69.635  1.00  0.00           H  
ATOM   4439  HA3 GLY   283      26.633  46.788  68.458  1.00  0.00           H  
ATOM   4440  N   GLY   284      28.317  48.939  70.292  1.00  0.00           N  
ATOM   4441  CA  GLY   284      29.522  49.767  70.051  1.00  0.00           C  
ATOM   4442  C   GLY   284      29.401  51.275  69.747  1.00  0.00           C  
ATOM   4443  O   GLY   284      28.309  51.841  69.820  1.00  0.00           O  
ATOM   4444  H   GLY   284      28.264  48.446  71.172  1.00  0.00           H  
ATOM   4445  HA2 GLY   284      29.967  49.289  69.178  1.00  0.00           H  
ATOM   4446  HA3 GLY   284      30.219  49.594  70.871  1.00  0.00           H  
ATOM   4447  N   SER   285      30.545  51.911  69.453  1.00  0.00           N  
ATOM   4448  CA  SER   285      30.661  53.385  69.067  1.00  0.00           C  
ATOM   4449  CB  SER   285      32.107  53.695  68.567  1.00  0.00           C  
ATOM   4450  OG  SER   285      32.468  55.058  68.615  1.00  0.00           O  
ATOM   4451  C   SER   285      29.662  53.856  67.950  1.00  0.00           C  
ATOM   4452  O   SER   285      29.153  53.125  67.051  1.00  0.00           O  
ATOM   4453  H   SER   285      31.398  51.371  69.425  1.00  0.00           H  
ATOM   4454  HA  SER   285      30.619  53.975  69.982  1.00  0.00           H  
ATOM   4455  HB2 SER   285      32.284  53.372  67.541  1.00  0.00           H  
ATOM   4456  HB3 SER   285      32.772  53.137  69.226  1.00  0.00           H  
ATOM   4457  HG  SER   285      33.356  55.110  68.254  1.00  0.00           H  
ATOM   4458  N   PHE   286      29.335  55.164  68.062  1.00  0.00           N  
ATOM   4459  CA  PHE   286      28.697  55.881  66.969  1.00  0.00           C  
ATOM   4460  CB  PHE   286      28.039  57.144  67.563  1.00  0.00           C  
ATOM   4461  CG  PHE   286      27.024  57.033  68.661  1.00  0.00           C  
ATOM   4462  CD1 PHE   286      27.388  56.770  69.949  1.00  0.00           C  
ATOM   4463  CE1 PHE   286      26.453  56.524  70.984  1.00  0.00           C  
ATOM   4464  CZ  PHE   286      25.104  56.624  70.782  1.00  0.00           C  
ATOM   4465  CE2 PHE   286      24.675  56.865  69.441  1.00  0.00           C  
ATOM   4466  CD2 PHE   286      25.631  57.082  68.393  1.00  0.00           C  
ATOM   4467  C   PHE   286      29.745  56.361  65.949  1.00  0.00           C  
ATOM   4468  O   PHE   286      30.948  56.158  66.064  1.00  0.00           O  
ATOM   4469  H   PHE   286      29.975  55.718  68.613  1.00  0.00           H  
ATOM   4470  HA  PHE   286      27.952  55.261  66.470  1.00  0.00           H  
ATOM   4471  HB2 PHE   286      27.465  57.542  66.726  1.00  0.00           H  
ATOM   4472  HB3 PHE   286      28.824  57.805  67.928  1.00  0.00           H  
ATOM   4473  HD1 PHE   286      28.459  56.719  70.076  1.00  0.00           H  
ATOM   4474  HD2 PHE   286      25.196  57.175  67.409  1.00  0.00           H  
ATOM   4475  HE1 PHE   286      26.965  56.290  71.906  1.00  0.00           H  
ATOM   4476  HE2 PHE   286      23.634  56.975  69.176  1.00  0.00           H  
ATOM   4477  HZ  PHE   286      24.407  56.356  71.562  1.00  0.00           H  
ATOM   4478  N   LYS   287      29.349  56.940  64.807  1.00  0.00           N  
ATOM   4479  CA  LYS   287      30.319  57.565  63.867  1.00  0.00           C  
ATOM   4480  CB  LYS   287      29.667  58.124  62.581  1.00  0.00           C  
ATOM   4481  CG  LYS   287      28.647  59.233  62.876  1.00  0.00           C  
ATOM   4482  CD  LYS   287      27.952  59.826  61.632  1.00  0.00           C  
ATOM   4483  CE  LYS   287      28.936  60.592  60.700  1.00  0.00           C  
ATOM   4484  NZ  LYS   287      28.284  61.237  59.580  1.00  0.00           N1+
ATOM   4485  C   LYS   287      31.123  58.656  64.617  1.00  0.00           C  
ATOM   4486  O   LYS   287      30.543  59.398  65.433  1.00  0.00           O  
ATOM   4487  H   LYS   287      28.390  56.894  64.494  1.00  0.00           H  
ATOM   4488  HA  LYS   287      31.104  56.870  63.569  1.00  0.00           H  
ATOM   4489  HB2 LYS   287      29.134  57.312  62.087  1.00  0.00           H  
ATOM   4490  HB3 LYS   287      30.440  58.459  61.889  1.00  0.00           H  
ATOM   4491  HG2 LYS   287      29.072  60.029  63.488  1.00  0.00           H  
ATOM   4492  HG3 LYS   287      27.921  58.842  63.589  1.00  0.00           H  
ATOM   4493  HD2 LYS   287      27.245  60.593  61.948  1.00  0.00           H  
ATOM   4494  HD3 LYS   287      27.370  59.052  61.131  1.00  0.00           H  
ATOM   4495  HE2 LYS   287      29.727  59.905  60.397  1.00  0.00           H  
ATOM   4496  HE3 LYS   287      29.383  61.355  61.337  1.00  0.00           H  
ATOM   4497  HZ1 LYS   287      27.968  60.607  58.856  1.00  0.00           H  
ATOM   4498  HZ2 LYS   287      27.535  61.845  59.881  1.00  0.00           H  
ATOM   4499  HZ3 LYS   287      28.838  61.883  59.035  1.00  0.00           H  
ATOM   4500  N   LYS   288      32.340  58.951  64.209  1.00  0.00           N  
ATOM   4501  CA  LYS   288      33.267  59.958  64.764  1.00  0.00           C  
ATOM   4502  CB  LYS   288      34.596  60.123  63.987  1.00  0.00           C  
ATOM   4503  CG  LYS   288      35.705  60.722  64.842  1.00  0.00           C  
ATOM   4504  CD  LYS   288      36.975  60.815  64.018  1.00  0.00           C  
ATOM   4505  CE  LYS   288      38.234  61.461  64.591  1.00  0.00           C  
ATOM   4506  NZ  LYS   288      39.445  61.201  63.698  1.00  0.00           N1+
ATOM   4507  C   LYS   288      32.640  61.317  65.088  1.00  0.00           C  
ATOM   4508  O   LYS   288      32.827  61.823  66.168  1.00  0.00           O  
ATOM   4509  H   LYS   288      32.670  58.350  63.467  1.00  0.00           H  
ATOM   4510  HA  LYS   288      33.503  59.546  65.746  1.00  0.00           H  
ATOM   4511  HB2 LYS   288      34.370  60.653  63.062  1.00  0.00           H  
ATOM   4512  HB3 LYS   288      34.936  59.144  63.649  1.00  0.00           H  
ATOM   4513  HG2 LYS   288      35.800  60.220  65.805  1.00  0.00           H  
ATOM   4514  HG3 LYS   288      35.404  61.745  65.069  1.00  0.00           H  
ATOM   4515  HD2 LYS   288      36.684  61.397  63.143  1.00  0.00           H  
ATOM   4516  HD3 LYS   288      37.249  59.818  63.672  1.00  0.00           H  
ATOM   4517  HE2 LYS   288      38.356  61.065  65.600  1.00  0.00           H  
ATOM   4518  HE3 LYS   288      38.034  62.529  64.676  1.00  0.00           H  
ATOM   4519  HZ1 LYS   288      39.352  61.456  62.725  1.00  0.00           H  
ATOM   4520  HZ2 LYS   288      40.245  61.690  64.074  1.00  0.00           H  
ATOM   4521  HZ3 LYS   288      39.776  60.249  63.635  1.00  0.00           H  
ATOM   4522  N   ASP   289      31.826  61.926  64.157  1.00  0.00           N  
ATOM   4523  CA  ASP   289      31.181  63.215  64.252  1.00  0.00           C  
ATOM   4524  CB  ASP   289      30.350  63.600  62.971  1.00  0.00           C  
ATOM   4525  CG  ASP   289      31.208  63.717  61.752  1.00  0.00           C  
ATOM   4526  OD1 ASP   289      32.470  63.699  61.740  1.00  0.00           O  
ATOM   4527  OD2 ASP   289      30.685  63.825  60.624  1.00  0.00           O1-
ATOM   4528  C   ASP   289      30.228  63.143  65.450  1.00  0.00           C  
ATOM   4529  O   ASP   289      30.172  64.080  66.253  1.00  0.00           O  
ATOM   4530  H   ASP   289      31.746  61.531  63.231  1.00  0.00           H  
ATOM   4531  HA  ASP   289      31.945  63.949  64.509  1.00  0.00           H  
ATOM   4532  HB2 ASP   289      29.848  64.539  63.206  1.00  0.00           H  
ATOM   4533  HB3 ASP   289      29.623  62.797  62.851  1.00  0.00           H  
ATOM   4534  N   GLN   290      29.544  61.997  65.653  1.00  0.00           N  
ATOM   4535  CA  GLN   290      28.579  61.879  66.741  1.00  0.00           C  
ATOM   4536  CB  GLN   290      27.574  60.742  66.411  1.00  0.00           C  
ATOM   4537  CG  GLN   290      26.622  60.456  67.588  1.00  0.00           C  
ATOM   4538  CD  GLN   290      25.644  61.639  67.935  1.00  0.00           C  
ATOM   4539  OE1 GLN   290      24.477  61.698  67.495  1.00  0.00           O  
ATOM   4540  NE2 GLN   290      26.171  62.584  68.656  1.00  0.00           N  
ATOM   4541  C   GLN   290      29.308  61.706  68.127  1.00  0.00           C  
ATOM   4542  O   GLN   290      28.905  62.245  69.143  1.00  0.00           O  
ATOM   4543  H   GLN   290      29.524  61.206  65.025  1.00  0.00           H  
ATOM   4544  HA  GLN   290      27.916  62.742  66.789  1.00  0.00           H  
ATOM   4545  HB2 GLN   290      28.178  59.849  66.253  1.00  0.00           H  
ATOM   4546  HB3 GLN   290      27.003  61.017  65.524  1.00  0.00           H  
ATOM   4547  HG2 GLN   290      27.199  60.130  68.453  1.00  0.00           H  
ATOM   4548  HG3 GLN   290      25.930  59.666  67.297  1.00  0.00           H  
ATOM   4549 HE21 GLN   290      27.016  62.454  69.193  1.00  0.00           H  
ATOM   4550 HE22 GLN   290      25.619  63.390  68.911  1.00  0.00           H  
ATOM   4551  N   VAL   291      30.488  61.061  68.033  1.00  0.00           N  
ATOM   4552  CA  VAL   291      31.423  60.980  69.191  1.00  0.00           C  
ATOM   4553  CB  VAL   291      32.398  59.875  68.824  1.00  0.00           C  
ATOM   4554  CG1 VAL   291      33.507  59.592  69.905  1.00  0.00           C  
ATOM   4555  CG2 VAL   291      31.779  58.496  68.663  1.00  0.00           C  
ATOM   4556  C   VAL   291      31.954  62.332  69.713  1.00  0.00           C  
ATOM   4557  O   VAL   291      32.166  62.556  70.889  1.00  0.00           O  
ATOM   4558  H   VAL   291      30.834  60.705  67.153  1.00  0.00           H  
ATOM   4559  HA  VAL   291      30.799  60.659  70.025  1.00  0.00           H  
ATOM   4560  HB  VAL   291      32.872  60.004  67.851  1.00  0.00           H  
ATOM   4561 HG11 VAL   291      34.112  58.719  69.663  1.00  0.00           H  
ATOM   4562 HG12 VAL   291      34.221  60.399  70.069  1.00  0.00           H  
ATOM   4563 HG13 VAL   291      33.088  59.316  70.873  1.00  0.00           H  
ATOM   4564 HG21 VAL   291      31.066  58.515  67.839  1.00  0.00           H  
ATOM   4565 HG22 VAL   291      32.655  57.890  68.431  1.00  0.00           H  
ATOM   4566 HG23 VAL   291      31.211  58.118  69.514  1.00  0.00           H  
ATOM   4567  N   LYS   292      32.143  63.249  68.782  1.00  0.00           N  
ATOM   4568  CA  LYS   292      32.636  64.568  69.181  1.00  0.00           C  
ATOM   4569  CB  LYS   292      33.141  65.416  68.050  1.00  0.00           C  
ATOM   4570  CG  LYS   292      34.436  64.815  67.383  1.00  0.00           C  
ATOM   4571  CD  LYS   292      34.675  65.464  66.008  1.00  0.00           C  
ATOM   4572  CE  LYS   292      36.110  65.226  65.577  1.00  0.00           C  
ATOM   4573  NZ  LYS   292      36.395  65.844  64.232  1.00  0.00           N1+
ATOM   4574  C   LYS   292      31.574  65.356  69.977  1.00  0.00           C  
ATOM   4575  O   LYS   292      31.801  66.232  70.777  1.00  0.00           O  
ATOM   4576  H   LYS   292      31.873  62.961  67.852  1.00  0.00           H  
ATOM   4577  HA  LYS   292      33.504  64.409  69.821  1.00  0.00           H  
ATOM   4578  HB2 LYS   292      33.392  66.412  68.413  1.00  0.00           H  
ATOM   4579  HB3 LYS   292      32.387  65.597  67.284  1.00  0.00           H  
ATOM   4580  HG2 LYS   292      34.347  63.729  67.382  1.00  0.00           H  
ATOM   4581  HG3 LYS   292      35.323  65.040  67.975  1.00  0.00           H  
ATOM   4582  HD2 LYS   292      34.446  66.523  66.129  1.00  0.00           H  
ATOM   4583  HD3 LYS   292      34.009  65.128  65.214  1.00  0.00           H  
ATOM   4584  HE2 LYS   292      36.345  64.169  65.453  1.00  0.00           H  
ATOM   4585  HE3 LYS   292      36.693  65.631  66.403  1.00  0.00           H  
ATOM   4586  HZ1 LYS   292      37.395  65.978  64.196  1.00  0.00           H  
ATOM   4587  HZ2 LYS   292      36.149  65.168  63.523  1.00  0.00           H  
ATOM   4588  HZ3 LYS   292      35.984  66.723  63.954  1.00  0.00           H  
ATOM   4589  N   GLU   293      30.307  64.955  69.801  1.00  0.00           N  
ATOM   4590  CA  GLU   293      29.190  65.558  70.521  1.00  0.00           C  
ATOM   4591  CB  GLU   293      27.843  65.308  69.886  1.00  0.00           C  
ATOM   4592  CG  GLU   293      27.802  65.925  68.474  1.00  0.00           C  
ATOM   4593  CD  GLU   293      28.298  67.374  68.442  1.00  0.00           C  
ATOM   4594  OE1 GLU   293      29.235  67.705  67.694  1.00  0.00           O  
ATOM   4595  OE2 GLU   293      27.635  68.270  69.066  1.00  0.00           O1-
ATOM   4596  C   GLU   293      29.138  64.958  71.974  1.00  0.00           C  
ATOM   4597  O   GLU   293      28.795  65.674  72.917  1.00  0.00           O  
ATOM   4598  H   GLU   293      29.982  64.274  69.129  1.00  0.00           H  
ATOM   4599  HA  GLU   293      29.489  66.604  70.595  1.00  0.00           H  
ATOM   4600  HB2 GLU   293      27.117  65.797  70.535  1.00  0.00           H  
ATOM   4601  HB3 GLU   293      27.719  64.225  69.866  1.00  0.00           H  
ATOM   4602  HG2 GLU   293      26.789  65.940  68.071  1.00  0.00           H  
ATOM   4603  HG3 GLU   293      28.498  65.407  67.814  1.00  0.00           H  
ATOM   4604  N   ILE   294      29.581  63.712  72.192  1.00  0.00           N  
ATOM   4605  CA  ILE   294      29.639  63.029  73.533  1.00  0.00           C  
ATOM   4606  CB  ILE   294      29.610  61.503  73.386  1.00  0.00           C  
ATOM   4607  CG2 ILE   294      29.753  60.987  74.868  1.00  0.00           C  
ATOM   4608  CG1 ILE   294      28.341  61.011  72.680  1.00  0.00           C  
ATOM   4609  CD1 ILE   294      28.313  59.492  72.702  1.00  0.00           C  
ATOM   4610  C   ILE   294      30.844  63.655  74.279  1.00  0.00           C  
ATOM   4611  O   ILE   294      30.647  64.052  75.454  1.00  0.00           O  
ATOM   4612  H   ILE   294      30.024  63.277  71.396  1.00  0.00           H  
ATOM   4613  HA  ILE   294      28.742  63.325  74.077  1.00  0.00           H  
ATOM   4614  HB  ILE   294      30.575  61.265  72.939  1.00  0.00           H  
ATOM   4615 HG12 ILE   294      28.221  61.370  71.658  1.00  0.00           H  
ATOM   4616 HG13 ILE   294      27.560  61.405  73.330  1.00  0.00           H  
ATOM   4617 HG21 ILE   294      30.704  61.309  75.291  1.00  0.00           H  
ATOM   4618 HG22 ILE   294      28.922  61.171  75.549  1.00  0.00           H  
ATOM   4619 HG23 ILE   294      29.672  59.903  74.785  1.00  0.00           H  
ATOM   4620 HD11 ILE   294      27.796  59.077  71.837  1.00  0.00           H  
ATOM   4621 HD12 ILE   294      29.310  59.057  72.625  1.00  0.00           H  
ATOM   4622 HD13 ILE   294      27.761  59.160  73.581  1.00  0.00           H  
ATOM   4623  N   ALA   295      32.019  63.754  73.590  1.00  0.00           N  
ATOM   4624  CA  ALA   295      33.203  64.397  74.138  1.00  0.00           C  
ATOM   4625  CB  ALA   295      34.248  64.362  72.971  1.00  0.00           C  
ATOM   4626  C   ALA   295      33.007  65.873  74.547  1.00  0.00           C  
ATOM   4627  O   ALA   295      33.462  66.236  75.661  1.00  0.00           O  
ATOM   4628  H   ALA   295      32.188  63.383  72.665  1.00  0.00           H  
ATOM   4629  HA  ALA   295      33.643  63.852  74.973  1.00  0.00           H  
ATOM   4630  HB1 ALA   295      35.171  64.810  73.339  1.00  0.00           H  
ATOM   4631  HB2 ALA   295      34.467  63.347  72.641  1.00  0.00           H  
ATOM   4632  HB3 ALA   295      33.880  64.985  72.155  1.00  0.00           H  
ATOM   4633  N   TYR   296      32.214  66.660  73.773  1.00  0.00           N  
ATOM   4634  CA  TYR   296      31.915  68.023  74.143  1.00  0.00           C  
ATOM   4635  CB  TYR   296      31.484  68.925  72.980  1.00  0.00           C  
ATOM   4636  CG  TYR   296      31.427  70.338  73.383  1.00  0.00           C  
ATOM   4637  CD1 TYR   296      30.213  70.884  73.864  1.00  0.00           C  
ATOM   4638  CE1 TYR   296      30.148  72.251  74.242  1.00  0.00           C  
ATOM   4639  CZ  TYR   296      31.262  73.108  74.273  1.00  0.00           C  
ATOM   4640  OH  TYR   296      31.170  74.387  74.623  1.00  0.00           O  
ATOM   4641  CE2 TYR   296      32.469  72.478  73.865  1.00  0.00           C  
ATOM   4642  CD2 TYR   296      32.565  71.146  73.367  1.00  0.00           C  
ATOM   4643  C   TYR   296      31.066  68.096  75.413  1.00  0.00           C  
ATOM   4644  O   TYR   296      31.534  68.778  76.347  1.00  0.00           O  
ATOM   4645  H   TYR   296      31.785  66.280  72.941  1.00  0.00           H  
ATOM   4646  HA  TYR   296      32.868  68.445  74.461  1.00  0.00           H  
ATOM   4647  HB2 TYR   296      30.555  68.645  72.484  1.00  0.00           H  
ATOM   4648  HB3 TYR   296      32.339  68.866  72.306  1.00  0.00           H  
ATOM   4649  HD1 TYR   296      29.282  70.344  73.955  1.00  0.00           H  
ATOM   4650  HD2 TYR   296      33.490  70.658  73.095  1.00  0.00           H  
ATOM   4651  HE1 TYR   296      29.239  72.633  74.682  1.00  0.00           H  
ATOM   4652  HE2 TYR   296      33.362  73.078  73.767  1.00  0.00           H  
ATOM   4653  HH  TYR   296      30.309  74.722  74.884  1.00  0.00           H  
ATOM   4654  N   ALA   297      29.938  67.367  75.455  1.00  0.00           N  
ATOM   4655  CA  ALA   297      28.984  67.371  76.573  1.00  0.00           C  
ATOM   4656  CB  ALA   297      27.800  66.391  76.205  1.00  0.00           C  
ATOM   4657  C   ALA   297      29.623  66.773  77.856  1.00  0.00           C  
ATOM   4658  O   ALA   297      29.159  67.201  78.904  1.00  0.00           O  
ATOM   4659  H   ALA   297      29.705  66.877  74.603  1.00  0.00           H  
ATOM   4660  HA  ALA   297      28.539  68.361  76.668  1.00  0.00           H  
ATOM   4661  HB1 ALA   297      27.375  66.622  75.228  1.00  0.00           H  
ATOM   4662  HB2 ALA   297      28.112  65.346  76.205  1.00  0.00           H  
ATOM   4663  HB3 ALA   297      26.992  66.479  76.930  1.00  0.00           H  
ATOM   4664  N   LEU   298      30.565  65.852  77.772  1.00  0.00           N  
ATOM   4665  CA  LEU   298      31.253  65.323  78.949  1.00  0.00           C  
ATOM   4666  CB  LEU   298      31.943  63.963  78.599  1.00  0.00           C  
ATOM   4667  CG  LEU   298      30.854  62.788  78.357  1.00  0.00           C  
ATOM   4668  CD1 LEU   298      31.629  61.639  77.789  1.00  0.00           C  
ATOM   4669  CD2 LEU   298      30.199  62.377  79.640  1.00  0.00           C  
ATOM   4670  C   LEU   298      32.235  66.336  79.603  1.00  0.00           C  
ATOM   4671  O   LEU   298      32.272  66.396  80.881  1.00  0.00           O  
ATOM   4672  H   LEU   298      30.827  65.495  76.865  1.00  0.00           H  
ATOM   4673  HA  LEU   298      30.586  65.095  79.782  1.00  0.00           H  
ATOM   4674  HB2 LEU   298      32.477  63.614  79.484  1.00  0.00           H  
ATOM   4675  HB3 LEU   298      32.523  64.018  77.678  1.00  0.00           H  
ATOM   4676  HG  LEU   298      30.047  63.030  77.666  1.00  0.00           H  
ATOM   4677 HD11 LEU   298      30.976  60.796  77.563  1.00  0.00           H  
ATOM   4678 HD12 LEU   298      32.001  62.029  76.842  1.00  0.00           H  
ATOM   4679 HD13 LEU   298      32.345  61.225  78.499  1.00  0.00           H  
ATOM   4680 HD21 LEU   298      29.776  61.377  79.540  1.00  0.00           H  
ATOM   4681 HD22 LEU   298      30.971  62.178  80.383  1.00  0.00           H  
ATOM   4682 HD23 LEU   298      29.456  63.146  79.852  1.00  0.00           H  
ATOM   4683  N   GLU   299      32.883  67.163  78.853  1.00  0.00           N  
ATOM   4684  CA  GLU   299      33.555  68.366  79.393  1.00  0.00           C  
ATOM   4685  CB  GLU   299      34.861  68.536  78.485  1.00  0.00           C  
ATOM   4686  CG  GLU   299      34.816  69.696  77.428  1.00  0.00           C  
ATOM   4687  CD  GLU   299      36.240  69.727  76.814  1.00  0.00           C  
ATOM   4688  OE1 GLU   299      37.161  70.198  77.477  1.00  0.00           O  
ATOM   4689  OE2 GLU   299      36.390  69.369  75.636  1.00  0.00           O1-
ATOM   4690  C   GLU   299      32.826  69.693  79.779  1.00  0.00           C  
ATOM   4691  O   GLU   299      33.056  70.361  80.734  1.00  0.00           O  
ATOM   4692  H   GLU   299      32.868  67.055  77.849  1.00  0.00           H  
ATOM   4693  HA  GLU   299      33.986  68.081  80.353  1.00  0.00           H  
ATOM   4694  HB2 GLU   299      35.360  67.698  78.000  1.00  0.00           H  
ATOM   4695  HB3 GLU   299      35.590  68.947  79.183  1.00  0.00           H  
ATOM   4696  HG2 GLU   299      34.554  70.671  77.838  1.00  0.00           H  
ATOM   4697  HG3 GLU   299      34.101  69.330  76.690  1.00  0.00           H  
ATOM   4698  N   ASN   300      31.921  70.037  78.828  1.00  0.00           N  
ATOM   4699  CA  ASN   300      30.851  71.053  79.077  1.00  0.00           C  
ATOM   4700  CB  ASN   300      30.042  71.211  77.795  1.00  0.00           C  
ATOM   4701  CG  ASN   300      29.080  72.355  77.702  1.00  0.00           C  
ATOM   4702  OD1 ASN   300      27.926  72.121  77.399  1.00  0.00           O  
ATOM   4703  ND2 ASN   300      29.508  73.519  77.960  1.00  0.00           N  
ATOM   4704  C   ASN   300      29.792  70.805  80.178  1.00  0.00           C  
ATOM   4705  O   ASN   300      29.433  71.834  80.835  1.00  0.00           O  
ATOM   4706  H   ASN   300      31.727  69.433  78.042  1.00  0.00           H  
ATOM   4707  HA  ASN   300      31.344  71.986  79.350  1.00  0.00           H  
ATOM   4708  HB2 ASN   300      29.537  70.269  77.582  1.00  0.00           H  
ATOM   4709  HB3 ASN   300      30.777  71.379  77.008  1.00  0.00           H  
ATOM   4710 HD21 ASN   300      30.501  73.664  77.846  1.00  0.00           H  
ATOM   4711 HD22 ASN   300      28.928  74.332  78.110  1.00  0.00           H  
ATOM   4712  N   SER   301      29.436  69.610  80.582  1.00  0.00           N  
ATOM   4713  CA  SER   301      28.688  69.359  81.852  1.00  0.00           C  
ATOM   4714  CB  SER   301      28.230  67.926  81.848  1.00  0.00           C  
ATOM   4715  OG  SER   301      29.337  67.039  81.597  1.00  0.00           O  
ATOM   4716  C   SER   301      29.692  69.439  83.045  1.00  0.00           C  
ATOM   4717  O   SER   301      29.270  69.538  84.193  1.00  0.00           O  
ATOM   4718  H   SER   301      29.691  68.843  79.976  1.00  0.00           H  
ATOM   4719  HA  SER   301      27.852  70.046  81.980  1.00  0.00           H  
ATOM   4720  HB2 SER   301      27.470  67.811  81.075  1.00  0.00           H  
ATOM   4721  HB3 SER   301      27.776  67.619  82.791  1.00  0.00           H  
ATOM   4722  HG  SER   301      29.441  66.899  80.653  1.00  0.00           H  
ATOM   4723  N   GLY   302      30.963  69.196  82.856  1.00  0.00           N  
ATOM   4724  CA  GLY   302      32.029  69.016  83.873  1.00  0.00           C  
ATOM   4725  C   GLY   302      31.998  67.680  84.558  1.00  0.00           C  
ATOM   4726  O   GLY   302      32.765  67.504  85.476  1.00  0.00           O  
ATOM   4727  H   GLY   302      31.278  69.141  81.898  1.00  0.00           H  
ATOM   4728  HA2 GLY   302      31.835  69.807  84.597  1.00  0.00           H  
ATOM   4729  HA3 GLY   302      33.034  69.104  83.460  1.00  0.00           H  
ATOM   4730  N   CYS   303      31.016  66.872  84.313  1.00  0.00           N  
ATOM   4731  CA  CYS   303      30.729  65.694  85.150  1.00  0.00           C  
ATOM   4732  CB  CYS   303      29.480  65.015  84.637  1.00  0.00           C  
ATOM   4733  SG  CYS   303      29.556  64.124  83.008  1.00  0.00           S  
ATOM   4734  C   CYS   303      31.983  64.843  85.402  1.00  0.00           C  
ATOM   4735  O   CYS   303      32.821  64.791  84.505  1.00  0.00           O  
ATOM   4736  H   CYS   303      30.477  66.871  83.459  1.00  0.00           H  
ATOM   4737  HA  CYS   303      30.538  66.142  86.125  1.00  0.00           H  
ATOM   4738  HB2 CYS   303      28.599  65.657  84.625  1.00  0.00           H  
ATOM   4739  HB3 CYS   303      29.265  64.242  85.374  1.00  0.00           H  
ATOM   4740  HG  CYS   303      30.088  62.989  83.469  1.00  0.00           H  
ATOM   4741  N   GLN   304      32.029  64.042  86.449  1.00  0.00           N  
ATOM   4742  CA  GLN   304      32.856  62.883  86.524  1.00  0.00           C  
ATOM   4743  CB  GLN   304      33.082  62.539  88.042  1.00  0.00           C  
ATOM   4744  CG  GLN   304      33.869  63.652  88.840  1.00  0.00           C  
ATOM   4745  CD  GLN   304      34.739  63.176  90.023  1.00  0.00           C  
ATOM   4746  OE1 GLN   304      34.473  63.461  91.209  1.00  0.00           O  
ATOM   4747  NE2 GLN   304      35.631  62.254  89.790  1.00  0.00           N  
ATOM   4748  C   GLN   304      32.247  61.841  85.549  1.00  0.00           C  
ATOM   4749  O   GLN   304      31.017  61.746  85.508  1.00  0.00           O  
ATOM   4750  H   GLN   304      31.339  64.177  87.175  1.00  0.00           H  
ATOM   4751  HA  GLN   304      33.851  63.125  86.149  1.00  0.00           H  
ATOM   4752  HB2 GLN   304      33.692  61.640  88.133  1.00  0.00           H  
ATOM   4753  HB3 GLN   304      32.081  62.329  88.420  1.00  0.00           H  
ATOM   4754  HG2 GLN   304      33.104  64.161  89.427  1.00  0.00           H  
ATOM   4755  HG3 GLN   304      34.375  64.418  88.253  1.00  0.00           H  
ATOM   4756 HE21 GLN   304      36.304  61.960  90.483  1.00  0.00           H  
ATOM   4757 HE22 GLN   304      35.736  61.907  88.848  1.00  0.00           H  
ATOM   4758  N   PHE   305      33.090  61.110  84.765  1.00  0.00           N  
ATOM   4759  CA  PHE   305      32.470  60.138  83.909  1.00  0.00           C  
ATOM   4760  CB  PHE   305      32.184  60.804  82.496  1.00  0.00           C  
ATOM   4761  CG  PHE   305      33.401  61.262  81.791  1.00  0.00           C  
ATOM   4762  CD1 PHE   305      34.258  60.401  81.239  1.00  0.00           C  
ATOM   4763  CE1 PHE   305      35.387  60.796  80.516  1.00  0.00           C  
ATOM   4764  CZ  PHE   305      35.764  62.134  80.434  1.00  0.00           C  
ATOM   4765  CE2 PHE   305      34.869  63.064  81.048  1.00  0.00           C  
ATOM   4766  CD2 PHE   305      33.648  62.609  81.681  1.00  0.00           C  
ATOM   4767  C   PHE   305      33.304  58.875  83.748  1.00  0.00           C  
ATOM   4768  O   PHE   305      34.482  58.902  83.975  1.00  0.00           O  
ATOM   4769  H   PHE   305      34.094  61.224  84.765  1.00  0.00           H  
ATOM   4770  HA  PHE   305      31.527  59.743  84.286  1.00  0.00           H  
ATOM   4771  HB2 PHE   305      31.555  61.691  82.576  1.00  0.00           H  
ATOM   4772  HB3 PHE   305      31.647  60.143  81.816  1.00  0.00           H  
ATOM   4773  HD1 PHE   305      34.086  59.339  81.331  1.00  0.00           H  
ATOM   4774  HD2 PHE   305      32.958  63.218  82.247  1.00  0.00           H  
ATOM   4775  HE1 PHE   305      35.970  59.997  80.082  1.00  0.00           H  
ATOM   4776  HE2 PHE   305      35.241  64.078  81.061  1.00  0.00           H  
ATOM   4777  HZ  PHE   305      36.700  62.492  80.031  1.00  0.00           H  
ATOM   4778  N   LEU   306      32.652  57.789  83.301  1.00  0.00           N  
ATOM   4779  CA  LEU   306      33.275  56.516  82.916  1.00  0.00           C  
ATOM   4780  CB  LEU   306      33.090  55.552  84.073  1.00  0.00           C  
ATOM   4781  CG  LEU   306      33.872  54.295  83.966  1.00  0.00           C  
ATOM   4782  CD1 LEU   306      35.355  54.544  84.021  1.00  0.00           C  
ATOM   4783  CD2 LEU   306      33.456  53.394  85.138  1.00  0.00           C  
ATOM   4784  C   LEU   306      32.689  55.998  81.588  1.00  0.00           C  
ATOM   4785  O   LEU   306      31.502  55.649  81.572  1.00  0.00           O  
ATOM   4786  H   LEU   306      31.642  57.807  83.297  1.00  0.00           H  
ATOM   4787  HA  LEU   306      34.338  56.727  82.807  1.00  0.00           H  
ATOM   4788  HB2 LEU   306      32.056  55.208  84.058  1.00  0.00           H  
ATOM   4789  HB3 LEU   306      33.395  56.002  85.018  1.00  0.00           H  
ATOM   4790  HG  LEU   306      33.600  53.829  83.019  1.00  0.00           H  
ATOM   4791 HD11 LEU   306      35.583  55.388  84.672  1.00  0.00           H  
ATOM   4792 HD12 LEU   306      35.831  53.650  84.424  1.00  0.00           H  
ATOM   4793 HD13 LEU   306      35.822  54.792  83.068  1.00  0.00           H  
ATOM   4794 HD21 LEU   306      32.419  53.139  84.921  1.00  0.00           H  
ATOM   4795 HD22 LEU   306      34.044  52.483  85.245  1.00  0.00           H  
ATOM   4796 HD23 LEU   306      33.633  54.005  86.023  1.00  0.00           H  
ATOM   4797  N   TRP   307      33.408  56.078  80.431  1.00  0.00           N  
ATOM   4798  CA  TRP   307      32.892  55.742  79.115  1.00  0.00           C  
ATOM   4799  CB  TRP   307      33.066  56.957  78.283  1.00  0.00           C  
ATOM   4800  CG  TRP   307      32.626  57.040  76.862  1.00  0.00           C  
ATOM   4801  CD1 TRP   307      31.881  56.129  76.156  1.00  0.00           C  
ATOM   4802  NE1 TRP   307      31.716  56.626  74.859  1.00  0.00           N  
ATOM   4803  CE2 TRP   307      32.276  57.893  74.725  1.00  0.00           C  
ATOM   4804  CZ2 TRP   307      32.270  58.813  73.623  1.00  0.00           C  
ATOM   4805  CH2 TRP   307      32.933  60.049  73.755  1.00  0.00           C  
ATOM   4806  CZ3 TRP   307      33.462  60.344  75.020  1.00  0.00           C  
ATOM   4807  CE3 TRP   307      33.547  59.403  76.088  1.00  0.00           C  
ATOM   4808  CD2 TRP   307      32.835  58.182  75.954  1.00  0.00           C  
ATOM   4809  C   TRP   307      33.535  54.519  78.495  1.00  0.00           C  
ATOM   4810  O   TRP   307      34.748  54.491  78.316  1.00  0.00           O  
ATOM   4811  H   TRP   307      34.417  56.085  80.485  1.00  0.00           H  
ATOM   4812  HA  TRP   307      31.833  55.504  79.210  1.00  0.00           H  
ATOM   4813  HB2 TRP   307      34.109  57.269  78.221  1.00  0.00           H  
ATOM   4814  HB3 TRP   307      32.695  57.820  78.836  1.00  0.00           H  
ATOM   4815  HD1 TRP   307      31.418  55.202  76.459  1.00  0.00           H  
ATOM   4816  HE1 TRP   307      31.345  56.127  74.064  1.00  0.00           H  
ATOM   4817  HE3 TRP   307      33.918  59.637  77.075  1.00  0.00           H  
ATOM   4818  HZ2 TRP   307      31.702  58.593  72.731  1.00  0.00           H  
ATOM   4819  HZ3 TRP   307      33.893  61.334  75.049  1.00  0.00           H  
ATOM   4820  HH2 TRP   307      32.966  60.767  72.948  1.00  0.00           H  
ATOM   4821  N   SER   308      32.691  53.521  78.134  1.00  0.00           N  
ATOM   4822  CA  SER   308      33.167  52.375  77.372  1.00  0.00           C  
ATOM   4823  CB  SER   308      32.371  51.081  77.627  1.00  0.00           C  
ATOM   4824  OG  SER   308      32.903  49.987  76.882  1.00  0.00           O  
ATOM   4825  C   SER   308      33.136  52.642  75.878  1.00  0.00           C  
ATOM   4826  O   SER   308      32.025  53.120  75.397  1.00  0.00           O  
ATOM   4827  H   SER   308      31.701  53.619  78.310  1.00  0.00           H  
ATOM   4828  HA  SER   308      34.188  52.114  77.653  1.00  0.00           H  
ATOM   4829  HB2 SER   308      31.343  51.231  77.298  1.00  0.00           H  
ATOM   4830  HB3 SER   308      32.336  50.904  78.702  1.00  0.00           H  
ATOM   4831  HG  SER   308      33.774  49.710  77.176  1.00  0.00           H  
ATOM   4832  N   LEU   309      34.306  52.535  75.279  1.00  0.00           N  
ATOM   4833  CA  LEU   309      34.481  53.030  73.844  1.00  0.00           C  
ATOM   4834  CB  LEU   309      35.071  54.405  73.820  1.00  0.00           C  
ATOM   4835  CG  LEU   309      35.457  55.040  72.471  1.00  0.00           C  
ATOM   4836  CD1 LEU   309      34.247  55.107  71.529  1.00  0.00           C  
ATOM   4837  CD2 LEU   309      36.176  56.354  72.741  1.00  0.00           C  
ATOM   4838  C   LEU   309      35.194  51.959  73.022  1.00  0.00           C  
ATOM   4839  O   LEU   309      36.337  51.585  73.355  1.00  0.00           O  
ATOM   4840  H   LEU   309      35.115  52.286  75.830  1.00  0.00           H  
ATOM   4841  HA  LEU   309      33.496  52.936  73.387  1.00  0.00           H  
ATOM   4842  HB2 LEU   309      35.951  54.258  74.446  1.00  0.00           H  
ATOM   4843  HB3 LEU   309      34.511  55.061  74.488  1.00  0.00           H  
ATOM   4844  HG  LEU   309      36.244  54.434  72.023  1.00  0.00           H  
ATOM   4845 HD11 LEU   309      33.408  55.584  72.036  1.00  0.00           H  
ATOM   4846 HD12 LEU   309      34.452  55.691  70.632  1.00  0.00           H  
ATOM   4847 HD13 LEU   309      33.898  54.100  71.297  1.00  0.00           H  
ATOM   4848 HD21 LEU   309      36.231  56.851  71.773  1.00  0.00           H  
ATOM   4849 HD22 LEU   309      35.510  56.973  73.343  1.00  0.00           H  
ATOM   4850 HD23 LEU   309      37.218  56.207  73.023  1.00  0.00           H  
ATOM   4851  N   ARG   310      34.537  51.413  71.995  1.00  0.00           N  
ATOM   4852  CA  ARG   310      34.879  50.161  71.328  1.00  0.00           C  
ATOM   4853  CB  ARG   310      34.432  48.999  72.295  1.00  0.00           C  
ATOM   4854  CG  ARG   310      35.306  47.781  72.051  1.00  0.00           C  
ATOM   4855  CD  ARG   310      35.493  46.988  73.405  1.00  0.00           C  
ATOM   4856  NE  ARG   310      36.297  45.755  73.173  1.00  0.00           N  
ATOM   4857  CZ  ARG   310      35.922  44.515  72.741  1.00  0.00           C  
ATOM   4858  NH1 ARG   310      34.709  44.265  72.410  1.00  0.00           N  
ATOM   4859  NH2 ARG   310      36.812  43.571  72.532  1.00  0.00           N1+
ATOM   4860  C   ARG   310      34.242  50.198  69.892  1.00  0.00           C  
ATOM   4861  O   ARG   310      33.275  50.852  69.587  1.00  0.00           O  
ATOM   4862  H   ARG   310      33.653  51.840  71.758  1.00  0.00           H  
ATOM   4863  HA  ARG   310      35.958  50.163  71.172  1.00  0.00           H  
ATOM   4864  HB2 ARG   310      33.372  48.785  72.160  1.00  0.00           H  
ATOM   4865  HB3 ARG   310      34.541  49.307  73.335  1.00  0.00           H  
ATOM   4866  HG2 ARG   310      36.320  48.030  71.738  1.00  0.00           H  
ATOM   4867  HG3 ARG   310      34.830  47.195  71.265  1.00  0.00           H  
ATOM   4868  HD2 ARG   310      34.516  46.731  73.813  1.00  0.00           H  
ATOM   4869  HD3 ARG   310      36.000  47.698  74.059  1.00  0.00           H  
ATOM   4870  HE  ARG   310      37.283  45.838  73.374  1.00  0.00           H  
ATOM   4871 HH11 ARG   310      34.017  45.000  72.456  1.00  0.00           H  
ATOM   4872 HH12 ARG   310      34.455  43.298  72.267  1.00  0.00           H  
ATOM   4873 HH21 ARG   310      36.398  42.672  72.332  1.00  0.00           H  
ATOM   4874 HH22 ARG   310      37.781  43.840  72.434  1.00  0.00           H  
ATOM   4875  N   GLN   311      34.948  49.602  68.897  1.00  0.00           N  
ATOM   4876  CA  GLN   311      34.576  49.568  67.439  1.00  0.00           C  
ATOM   4877  CB  GLN   311      35.494  48.672  66.606  1.00  0.00           C  
ATOM   4878  CG  GLN   311      37.009  49.150  66.783  1.00  0.00           C  
ATOM   4879  CD  GLN   311      37.799  48.537  65.702  1.00  0.00           C  
ATOM   4880  OE1 GLN   311      37.373  48.256  64.587  1.00  0.00           O  
ATOM   4881  NE2 GLN   311      39.107  48.613  65.774  1.00  0.00           N  
ATOM   4882  C   GLN   311      33.112  49.001  67.282  1.00  0.00           C  
ATOM   4883  O   GLN   311      32.717  48.085  67.991  1.00  0.00           O  
ATOM   4884  H   GLN   311      35.685  49.016  69.262  1.00  0.00           H  
ATOM   4885  HA  GLN   311      34.569  50.560  66.987  1.00  0.00           H  
ATOM   4886  HB2 GLN   311      35.255  48.794  65.549  1.00  0.00           H  
ATOM   4887  HB3 GLN   311      35.455  47.624  66.904  1.00  0.00           H  
ATOM   4888  HG2 GLN   311      37.351  48.855  67.775  1.00  0.00           H  
ATOM   4889  HG3 GLN   311      37.016  50.234  66.662  1.00  0.00           H  
ATOM   4890 HE21 GLN   311      39.513  47.961  65.119  1.00  0.00           H  
ATOM   4891 HE22 GLN   311      39.464  48.890  66.677  1.00  0.00           H  
ATOM   4892  N   PRO   312      32.243  49.443  66.333  1.00  0.00           N
[truncated: 244,161 more chars]
