# Supplementary material for: Functional and structural dissection of glycosyltransferases underlying the glycodiversity of wolfberry-derived bioactive ingredients lycibarbarspermidines
Source: Nat Commun. 2024 May 30;15:4588. doi: 10.1038/s41467-024-49010-9 (PMC11139883; doi:10.1038/s41467-024-49010-9)
Supplement: Supplementary file 4 — Supplementary Data 1 [file 41467_2024_49010_MOESM4_ESM.zip › Supplementary Data/LbUGT3-sub8-initial.pdb]

CRYST1   87.544   73.082   95.143  90.00  90.00  90.00               1
ATOM      1  N   THR     1      28.307  25.628  79.654  1.00  0.00           N  
ATOM      2  H1  THR     1      27.884  26.515  79.886  1.00  0.00           H  
ATOM      3  H2  THR     1      29.224  25.495  80.056  1.00  0.00           H  
ATOM      4  H3  THR     1      27.649  24.900  79.891  1.00  0.00           H  
ATOM      5  CA  THR     1      28.435  25.571  78.195  1.00  0.00           C  
ATOM      6  HA  THR     1      27.401  25.608  77.854  1.00  0.00           H  
ATOM      7  CB  THR     1      29.172  26.765  77.585  1.00  0.00           C  
ATOM      8  HB  THR     1      30.172  26.711  78.015  1.00  0.00           H  
ATOM      9  CG2 THR     1      29.443  26.675  76.048  1.00  0.00           C  
ATOM     10 HG21 THR     1      30.229  25.930  75.922  1.00  0.00           H  
ATOM     11 HG22 THR     1      28.548  26.369  75.505  1.00  0.00           H  
ATOM     12 HG23 THR     1      29.801  27.590  75.577  1.00  0.00           H  
ATOM     13  OG1 THR     1      28.495  27.979  77.928  1.00  0.00           O  
ATOM     14  HG1 THR     1      29.037  28.718  77.642  1.00  0.00           H  
ATOM     15  C   THR     1      29.080  24.276  77.655  1.00  0.00           C  
ATOM     16  O   THR     1      30.117  23.928  78.167  1.00  0.00           O  
ATOM     17  N   LYS     2      28.574  23.620  76.600  1.00  0.00           N  
ATOM     18  H   LYS     2      27.740  23.963  76.144  1.00  0.00           H  
ATOM     19  CA  LYS     2      29.267  22.437  75.958  1.00  0.00           C  
ATOM     20  HA  LYS     2      29.655  21.761  76.720  1.00  0.00           H  
ATOM     21  CB  LYS     2      28.159  21.640  75.231  1.00  0.00           C  
ATOM     22  HB2 LYS     2      28.552  20.890  74.545  1.00  0.00           H  
ATOM     23  HB3 LYS     2      27.526  22.264  74.601  1.00  0.00           H  
ATOM     24  CG  LYS     2      27.238  20.956  76.233  1.00  0.00           C  
ATOM     25  HG2 LYS     2      26.637  21.774  76.632  1.00  0.00           H  
ATOM     26  HG3 LYS     2      27.662  20.508  77.132  1.00  0.00           H  
ATOM     27  CD  LYS     2      26.320  20.042  75.538  1.00  0.00           C  
ATOM     28  HD2 LYS     2      26.896  19.236  75.084  1.00  0.00           H  
ATOM     29  HD3 LYS     2      25.859  20.497  74.661  1.00  0.00           H  
ATOM     30  CE  LYS     2      25.165  19.351  76.238  1.00  0.00           C  
ATOM     31  HE2 LYS     2      24.628  18.655  75.594  1.00  0.00           H  
ATOM     32  HE3 LYS     2      24.447  20.078  76.617  1.00  0.00           H  
ATOM     33  NZ  LYS     2      25.670  18.586  77.455  1.00  0.00           N  
ATOM     34  HZ1 LYS     2      26.122  19.144  78.165  1.00  0.00           H  
ATOM     35  HZ2 LYS     2      24.931  18.124  77.966  1.00  0.00           H  
ATOM     36  HZ3 LYS     2      26.242  17.832  77.102  1.00  0.00           H  
ATOM     37  C   LYS     2      30.317  22.774  74.955  1.00  0.00           C  
ATOM     38  O   LYS     2      30.199  23.823  74.310  1.00  0.00           O  
ATOM     39  N   ASN     3      31.388  21.957  74.871  1.00  0.00           N  
ATOM     40  H   ASN     3      31.576  21.306  75.619  1.00  0.00           H  
ATOM     41  CA  ASN     3      32.393  22.301  73.823  1.00  0.00           C  
ATOM     42  HA  ASN     3      32.747  23.326  73.929  1.00  0.00           H  
ATOM     43  CB  ASN     3      33.537  21.287  73.849  1.00  0.00           C  
ATOM     44  HB2 ASN     3      34.061  21.319  72.894  1.00  0.00           H  
ATOM     45  HB3 ASN     3      33.159  20.271  73.961  1.00  0.00           H  
ATOM     46  CG  ASN     3      34.520  21.424  74.959  1.00  0.00           C  
ATOM     47  OD1 ASN     3      34.267  21.778  76.078  1.00  0.00           O  
ATOM     48  ND2 ASN     3      35.768  20.987  74.735  1.00  0.00           N  
ATOM     49 HD21 ASN     3      36.079  20.594  73.858  1.00  0.00           H  
ATOM     50 HD22 ASN     3      36.431  21.163  75.476  1.00  0.00           H  
ATOM     51  C   ASN     3      31.771  22.195  72.427  1.00  0.00           C  
ATOM     52  O   ASN     3      31.076  21.233  72.127  1.00  0.00           O  
ATOM     53  N   ILE     4      32.028  23.164  71.574  1.00  0.00           N  
ATOM     54  H   ILE     4      32.606  23.922  71.909  1.00  0.00           H  
ATOM     55  CA  ILE     4      31.469  23.213  70.196  1.00  0.00           C  
ATOM     56  HA  ILE     4      30.932  22.276  70.051  1.00  0.00           H  
ATOM     57  CB  ILE     4      30.407  24.318  69.995  1.00  0.00           C  
ATOM     58  HB  ILE     4      30.183  24.446  68.936  1.00  0.00           H  
ATOM     59  CG2 ILE     4      29.172  23.811  70.715  1.00  0.00           C  
ATOM     60 HG21 ILE     4      28.525  24.604  71.090  1.00  0.00           H  
ATOM     61 HG22 ILE     4      28.634  23.089  70.101  1.00  0.00           H  
ATOM     62 HG23 ILE     4      29.470  23.386  71.674  1.00  0.00           H  
ATOM     63  CG1 ILE     4      30.900  25.728  70.573  1.00  0.00           C  
ATOM     64 HG12 ILE     4      31.900  26.031  70.262  1.00  0.00           H  
ATOM     65 HG13 ILE     4      30.903  25.712  71.663  1.00  0.00           H  
ATOM     66  CD1 ILE     4      29.906  26.921  70.228  1.00  0.00           C  
ATOM     67 HD11 ILE     4      29.570  26.924  69.191  1.00  0.00           H  
ATOM     68 HD12 ILE     4      28.985  26.793  70.797  1.00  0.00           H  
ATOM     69 HD13 ILE     4      30.227  27.940  70.444  1.00  0.00           H  
ATOM     70  C   ILE     4      32.586  23.229  69.106  1.00  0.00           C  
ATOM     71  O   ILE     4      33.707  23.687  69.355  1.00  0.00           O  
ATOM     72  N   GLU     5      32.316  22.587  67.956  1.00  0.00           N  
ATOM     73  H   GLU     5      31.414  22.205  67.707  1.00  0.00           H  
ATOM     74  CA  GLU     5      33.322  22.570  66.846  1.00  0.00           C  
ATOM     75  HA  GLU     5      34.055  23.364  66.991  1.00  0.00           H  
ATOM     76  CB  GLU     5      34.259  21.343  67.002  1.00  0.00           C  
ATOM     77  HB2 GLU     5      34.503  21.320  68.064  1.00  0.00           H  
ATOM     78  HB3 GLU     5      35.107  21.539  66.346  1.00  0.00           H  
ATOM     79  CG  GLU     5      33.569  19.982  66.655  1.00  0.00           C  
ATOM     80  HG2 GLU     5      33.277  20.037  65.606  1.00  0.00           H  
ATOM     81  HG3 GLU     5      32.704  19.942  67.317  1.00  0.00           H  
ATOM     82  CD  GLU     5      34.435  18.770  66.904  1.00  0.00           C  
ATOM     83  OE1 GLU     5      35.656  18.936  67.104  1.00  0.00           O  
ATOM     84  OE2 GLU     5      33.864  17.638  66.911  1.00  0.00           O  
ATOM     85  C   GLU     5      32.756  22.602  65.437  1.00  0.00           C  
ATOM     86  O   GLU     5      31.680  22.043  65.161  1.00  0.00           O  
ATOM     87  N   LEU     6      33.533  23.237  64.464  1.00  0.00           N  
ATOM     88  H   LEU     6      34.460  23.512  64.757  1.00  0.00           H  
ATOM     89  CA  LEU     6      33.203  23.316  63.029  1.00  0.00           C  
ATOM     90  HA  LEU     6      32.251  22.852  62.767  1.00  0.00           H  
ATOM     91  CB  LEU     6      33.019  24.869  62.626  1.00  0.00           C  
ATOM     92  HB2 LEU     6      32.615  24.799  61.616  1.00  0.00           H  
ATOM     93  HB3 LEU     6      34.004  25.335  62.651  1.00  0.00           H  
ATOM     94  CG  LEU     6      32.148  25.678  63.539  1.00  0.00           C  
ATOM     95  HG  LEU     6      32.534  25.638  64.557  1.00  0.00           H  
ATOM     96  CD1 LEU     6      32.020  27.140  63.071  1.00  0.00           C  
ATOM     97 HD11 LEU     6      32.996  27.625  63.092  1.00  0.00           H  
ATOM     98 HD12 LEU     6      31.545  27.127  62.090  1.00  0.00           H  
ATOM     99 HD13 LEU     6      31.466  27.700  63.825  1.00  0.00           H  
ATOM    100  CD2 LEU     6      30.712  25.049  63.526  1.00  0.00           C  
ATOM    101 HD21 LEU     6      30.759  24.045  63.948  1.00  0.00           H  
ATOM    102 HD22 LEU     6      30.052  25.655  64.148  1.00  0.00           H  
ATOM    103 HD23 LEU     6      30.373  25.131  62.493  1.00  0.00           H  
ATOM    104  C   LEU     6      34.257  22.656  62.132  1.00  0.00           C  
ATOM    105  O   LEU     6      35.463  22.931  62.317  1.00  0.00           O  
ATOM    106  N   ILE     7      33.889  21.902  61.083  1.00  0.00           N  
ATOM    107  H   ILE     7      32.911  21.938  60.833  1.00  0.00           H  
ATOM    108  CA  ILE     7      34.787  21.438  60.033  1.00  0.00           C  
ATOM    109  HA  ILE     7      35.808  21.268  60.374  1.00  0.00           H  
ATOM    110  CB  ILE     7      34.270  20.067  59.561  1.00  0.00           C  
ATOM    111  HB  ILE     7      33.302  20.232  59.088  1.00  0.00           H  
ATOM    112  CG2 ILE     7      35.081  19.446  58.487  1.00  0.00           C  
ATOM    113 HG21 ILE     7      35.485  20.259  57.885  1.00  0.00           H  
ATOM    114 HG22 ILE     7      35.962  18.962  58.910  1.00  0.00           H  
ATOM    115 HG23 ILE     7      34.600  18.752  57.798  1.00  0.00           H  
ATOM    116  CG1 ILE     7      34.018  19.083  60.696  1.00  0.00           C  
ATOM    117 HG12 ILE     7      33.197  19.453  61.310  1.00  0.00           H  
ATOM    118 HG13 ILE     7      34.875  19.062  61.370  1.00  0.00           H  
ATOM    119  CD1 ILE     7      33.652  17.630  60.268  1.00  0.00           C  
ATOM    120 HD11 ILE     7      32.697  17.698  59.747  1.00  0.00           H  
ATOM    121 HD12 ILE     7      34.425  17.224  59.615  1.00  0.00           H  
ATOM    122 HD13 ILE     7      33.518  17.047  61.179  1.00  0.00           H  
ATOM    123  C   ILE     7      34.794  22.509  58.962  1.00  0.00           C  
ATOM    124  O   ILE     7      33.741  22.811  58.362  1.00  0.00           O  
ATOM    125  N   PHE     8      35.929  23.083  58.734  1.00  0.00           N  
ATOM    126  H   PHE     8      36.714  22.594  59.140  1.00  0.00           H  
ATOM    127  CA  PHE     8      36.134  23.968  57.601  1.00  0.00           C  
ATOM    128  HA  PHE     8      35.190  24.443  57.336  1.00  0.00           H  
ATOM    129  CB  PHE     8      37.064  25.136  58.102  1.00  0.00           C  
ATOM    130  HB2 PHE     8      37.672  25.438  57.249  1.00  0.00           H  
ATOM    131  HB3 PHE     8      37.761  24.733  58.838  1.00  0.00           H  
ATOM    132  CG  PHE     8      36.379  26.334  58.765  1.00  0.00           C  
ATOM    133  CD1 PHE     8      35.718  26.268  59.973  1.00  0.00           C  
ATOM    134  HD1 PHE     8      35.552  25.269  60.347  1.00  0.00           H  
ATOM    135  CE1 PHE     8      35.280  27.460  60.673  1.00  0.00           C  
ATOM    136  HE1 PHE     8      34.562  27.374  61.474  1.00  0.00           H  
ATOM    137  CZ  PHE     8      35.612  28.689  60.160  1.00  0.00           C  
ATOM    138  HZ  PHE     8      35.296  29.572  60.695  1.00  0.00           H  
ATOM    139  CE2 PHE     8      36.323  28.751  58.968  1.00  0.00           C  
ATOM    140  HE2 PHE     8      36.579  29.722  58.570  1.00  0.00           H  
ATOM    141  CD2 PHE     8      36.651  27.600  58.245  1.00  0.00           C  
ATOM    142  HD2 PHE     8      37.219  27.769  57.342  1.00  0.00           H  
ATOM    143  C   PHE     8      36.748  23.218  56.363  1.00  0.00           C  
ATOM    144  O   PHE     8      37.724  22.494  56.572  1.00  0.00           O  
ATOM    145  N   ILE     9      36.271  23.478  55.160  1.00  0.00           N  
ATOM    146  H   ILE     9      35.426  24.030  55.149  1.00  0.00           H  
ATOM    147  CA  ILE     9      36.831  22.991  53.900  1.00  0.00           C  
ATOM    148  HA  ILE     9      37.721  22.414  54.153  1.00  0.00           H  
ATOM    149  CB  ILE     9      35.854  22.014  53.254  1.00  0.00           C  
ATOM    150  HB  ILE     9      34.976  22.578  52.940  1.00  0.00           H  
ATOM    151  CG2 ILE     9      36.526  21.452  51.979  1.00  0.00           C  
ATOM    152 HG21 ILE     9      36.508  22.206  51.192  1.00  0.00           H  
ATOM    153 HG22 ILE     9      37.540  21.053  52.015  1.00  0.00           H  
ATOM    154 HG23 ILE     9      35.906  20.650  51.578  1.00  0.00           H  
ATOM    155  CG1 ILE     9      35.494  20.802  54.169  1.00  0.00           C  
ATOM    156 HG12 ILE     9      35.365  21.057  55.221  1.00  0.00           H  
ATOM    157 HG13 ILE     9      36.345  20.123  54.098  1.00  0.00           H  
ATOM    158  CD1 ILE     9      34.247  20.069  53.731  1.00  0.00           C  
ATOM    159 HD11 ILE     9      34.243  19.912  52.652  1.00  0.00           H  
ATOM    160 HD12 ILE     9      34.289  19.107  54.241  1.00  0.00           H  
ATOM    161 HD13 ILE     9      33.365  20.705  53.791  1.00  0.00           H  
ATOM    162  C   ILE     9      37.061  24.143  52.899  1.00  0.00           C  
ATOM    163  O   ILE     9      36.173  24.529  52.128  1.00  0.00           O  
ATOM    164  N   PRO    10      38.244  24.700  53.028  1.00  0.00           N  
ATOM    165  CD  PRO    10      39.161  24.529  54.196  1.00  0.00           C  
ATOM    166  HD2 PRO    10      39.647  23.554  54.236  1.00  0.00           H  
ATOM    167  HD3 PRO    10      38.668  24.629  55.163  1.00  0.00           H  
ATOM    168  CG  PRO    10      40.196  25.692  54.050  1.00  0.00           C  
ATOM    169  HG2 PRO    10      40.497  26.034  55.040  1.00  0.00           H  
ATOM    170  HG3 PRO    10      41.119  25.407  53.546  1.00  0.00           H  
ATOM    171  CB  PRO    10      39.453  26.728  53.143  1.00  0.00           C  
ATOM    172  HB2 PRO    10      38.802  27.344  53.763  1.00  0.00           H  
ATOM    173  HB3 PRO    10      40.203  27.329  52.628  1.00  0.00           H  
ATOM    174  CA  PRO    10      38.665  25.856  52.208  1.00  0.00           C  
ATOM    175  HA  PRO    10      37.815  26.453  51.877  1.00  0.00           H  
ATOM    176  C   PRO    10      39.387  25.455  50.911  1.00  0.00           C  
ATOM    177  O   PRO    10      39.697  24.299  50.675  1.00  0.00           O  
ATOM    178  N   CYS    11      39.780  26.491  50.054  1.00  0.00           N  
ATOM    179  H   CYS    11      39.454  27.445  50.119  1.00  0.00           H  
ATOM    180  CA  CYS    11      40.894  26.201  49.047  1.00  0.00           C  
ATOM    181  HA  CYS    11      40.517  25.370  48.450  1.00  0.00           H  
ATOM    182  CB  CYS    11      41.013  27.414  48.190  1.00  0.00           C  
ATOM    183  HB2 CYS    11      41.343  28.310  48.716  1.00  0.00           H  
ATOM    184  HB3 CYS    11      40.090  27.586  47.637  1.00  0.00           H  
ATOM    185  SG  CYS    11      42.144  27.008  46.797  1.00  0.00           S  
ATOM    186  HG  CYS    11      41.299  26.906  45.767  1.00  0.00           H  
ATOM    187  C   CYS    11      42.233  25.820  49.605  1.00  0.00           C  
ATOM    188  O   CYS    11      42.631  26.478  50.531  1.00  0.00           O  
ATOM    189  N   PRO    12      43.076  24.899  49.035  1.00  0.00           N  
ATOM    190  CD  PRO    12      42.746  23.791  48.127  1.00  0.00           C  
ATOM    191  HD2 PRO    12      43.065  24.127  47.141  1.00  0.00           H  
ATOM    192  HD3 PRO    12      41.724  23.421  48.211  1.00  0.00           H  
ATOM    193  CG  PRO    12      43.615  22.649  48.566  1.00  0.00           C  
ATOM    194  HG2 PRO    12      43.098  22.335  49.473  1.00  0.00           H  
ATOM    195  HG3 PRO    12      43.649  21.856  47.819  1.00  0.00           H  
ATOM    196  CB  PRO    12      44.903  23.456  48.946  1.00  0.00           C  
ATOM    197  HB2 PRO    12      45.418  22.893  49.725  1.00  0.00           H  
ATOM    198  HB3 PRO    12      45.479  23.633  48.039  1.00  0.00           H  
ATOM    199  CA  PRO    12      44.416  24.769  49.484  1.00  0.00           C  
ATOM    200  HA  PRO    12      44.385  24.629  50.565  1.00  0.00           H  
ATOM    201  C   PRO    12      45.318  25.998  49.153  1.00  0.00           C  
ATOM    202  O   PRO    12      46.502  26.006  49.374  1.00  0.00           O  
ATOM    203  N   GLY    13      44.812  27.041  48.504  1.00  0.00           N  
ATOM    204  H   GLY    13      43.856  27.044  48.177  1.00  0.00           H  
ATOM    205  CA  GLY    13      45.592  28.140  48.122  1.00  0.00           C  
ATOM    206  HA2 GLY    13      45.044  28.880  47.540  1.00  0.00           H  
ATOM    207  HA3 GLY    13      46.448  27.760  47.563  1.00  0.00           H  
ATOM    208  C   GLY    13      46.087  28.919  49.345  1.00  0.00           C  
ATOM    209  O   GLY    13      45.300  29.178  50.292  1.00  0.00           O  
ATOM    210  N   ILE    14      47.351  29.219  49.472  1.00  0.00           N  
ATOM    211  H   ILE    14      47.973  28.888  48.748  1.00  0.00           H  
ATOM    212  CA  ILE    14      47.930  29.892  50.691  1.00  0.00           C  
ATOM    213  HA  ILE    14      47.742  29.315  51.597  1.00  0.00           H  
ATOM    214  CB  ILE    14      49.457  30.062  50.518  1.00  0.00           C  
ATOM    215  HB  ILE    14      49.856  29.074  50.287  1.00  0.00           H  
ATOM    216  CG2 ILE    14      49.798  31.099  49.425  1.00  0.00           C  
ATOM    217 HG21 ILE    14      49.329  30.895  48.462  1.00  0.00           H  
ATOM    218 HG22 ILE    14      49.411  32.024  49.850  1.00  0.00           H  
ATOM    219 HG23 ILE    14      50.888  31.095  49.432  1.00  0.00           H  
ATOM    220  CG1 ILE    14      50.203  30.410  51.771  1.00  0.00           C  
ATOM    221 HG12 ILE    14      49.842  29.758  52.567  1.00  0.00           H  
ATOM    222 HG13 ILE    14      50.034  31.469  51.967  1.00  0.00           H  
ATOM    223  CD1 ILE    14      51.692  30.153  51.812  1.00  0.00           C  
ATOM    224 HD11 ILE    14      52.148  30.935  51.205  1.00  0.00           H  
ATOM    225 HD12 ILE    14      51.970  30.258  52.861  1.00  0.00           H  
ATOM    226 HD13 ILE    14      52.002  29.238  51.308  1.00  0.00           H  
ATOM    227  C   ILE    14      47.274  31.214  50.990  1.00  0.00           C  
ATOM    228  O   ILE    14      47.044  31.554  52.144  1.00  0.00           O  
ATOM    229  N   GLY    15      46.764  31.912  49.935  1.00  0.00           N  
ATOM    230  H   GLY    15      46.934  31.518  49.021  1.00  0.00           H  
ATOM    231  CA  GLY    15      45.912  33.057  50.026  1.00  0.00           C  
ATOM    232  HA2 GLY    15      45.652  33.301  48.996  1.00  0.00           H  
ATOM    233  HA3 GLY    15      46.496  33.843  50.505  1.00  0.00           H  
ATOM    234  C   GLY    15      44.594  32.909  50.879  1.00  0.00           C  
ATOM    235  O   GLY    15      44.272  33.776  51.650  1.00  0.00           O  
ATOM    236  N   HID    16      43.802  31.852  50.609  1.00  0.00           N  
ATOM    237  H   HID    16      44.185  31.185  49.954  1.00  0.00           H  
ATOM    238  CA  HID    16      42.632  31.477  51.255  1.00  0.00           C  
ATOM    239  HA  HID    16      42.036  32.378  51.403  1.00  0.00           H  
ATOM    240  CB  HID    16      41.808  30.460  50.410  1.00  0.00           C  
ATOM    241  HB2 HID    16      42.439  29.572  50.368  1.00  0.00           H  
ATOM    242  HB3 HID    16      40.879  30.215  50.925  1.00  0.00           H  
ATOM    243  CG  HID    16      41.404  30.862  49.040  1.00  0.00           C  
ATOM    244  ND1 HID    16      40.194  30.656  48.530  1.00  0.00           N  
ATOM    245  HD1 HID    16      39.427  30.210  49.014  1.00  0.00           H  
ATOM    246  CE1 HID    16      40.198  30.943  47.257  1.00  0.00           C  
ATOM    247  HE1 HID    16      39.376  30.975  46.556  1.00  0.00           H  
ATOM    248  NE2 HID    16      41.373  31.502  46.883  1.00  0.00           N  
ATOM    249  CD2 HID    16      42.121  31.442  48.071  1.00  0.00           C  
ATOM    250  HD2 HID    16      43.169  31.686  48.161  1.00  0.00           H  
ATOM    251  C   HID    16      42.956  30.878  52.653  1.00  0.00           C  
ATOM    252  O   HID    16      42.353  31.236  53.660  1.00  0.00           O  
ATOM    253  N   LEU    17      44.018  30.038  52.720  1.00  0.00           N  
ATOM    254  H   LEU    17      44.647  29.926  51.938  1.00  0.00           H  
ATOM    255  CA  LEU    17      44.379  29.406  54.075  1.00  0.00           C  
ATOM    256  HA  LEU    17      43.510  28.974  54.572  1.00  0.00           H  
ATOM    257  CB  LEU    17      45.523  28.362  53.828  1.00  0.00           C  
ATOM    258  HB2 LEU    17      46.416  28.934  53.578  1.00  0.00           H  
ATOM    259  HB3 LEU    17      45.316  27.863  52.882  1.00  0.00           H  
ATOM    260  CG  LEU    17      45.689  27.382  54.941  1.00  0.00           C  
ATOM    261  HG  LEU    17      45.120  27.784  55.779  1.00  0.00           H  
ATOM    262  CD1 LEU    17      45.126  25.975  54.707  1.00  0.00           C  
ATOM    263 HD11 LEU    17      45.800  25.333  54.140  1.00  0.00           H  
ATOM    264 HD12 LEU    17      44.921  25.543  55.687  1.00  0.00           H  
ATOM    265 HD13 LEU    17      44.152  25.992  54.217  1.00  0.00           H  
ATOM    266  CD2 LEU    17      47.215  27.286  55.517  1.00  0.00           C  
ATOM    267 HD21 LEU    17      47.884  26.692  54.893  1.00  0.00           H  
ATOM    268 HD22 LEU    17      47.683  28.267  55.605  1.00  0.00           H  
ATOM    269 HD23 LEU    17      47.192  26.762  56.472  1.00  0.00           H  
ATOM    270  C   LEU    17      44.797  30.381  55.185  1.00  0.00           C  
ATOM    271  O   LEU    17      44.364  30.364  56.293  1.00  0.00           O  
ATOM    272  N   VAL    18      45.562  31.436  54.796  1.00  0.00           N  
ATOM    273  H   VAL    18      45.791  31.507  53.815  1.00  0.00           H  
ATOM    274  CA  VAL    18      45.961  32.580  55.629  1.00  0.00           C  
ATOM    275  HA  VAL    18      46.410  32.243  56.564  1.00  0.00           H  
ATOM    276  CB  VAL    18      47.094  33.362  54.843  1.00  0.00           C  
ATOM    277  HB  VAL    18      46.737  33.407  53.814  1.00  0.00           H  
ATOM    278  CG1 VAL    18      47.367  34.766  55.341  1.00  0.00           C  
ATOM    279 HG11 VAL    18      46.463  35.343  55.144  1.00  0.00           H  
ATOM    280 HG12 VAL    18      47.663  34.937  56.376  1.00  0.00           H  
ATOM    281 HG13 VAL    18      48.107  35.108  54.618  1.00  0.00           H  
ATOM    282  CG2 VAL    18      48.389  32.563  54.868  1.00  0.00           C  
ATOM    283 HG21 VAL    18      49.038  32.841  54.038  1.00  0.00           H  
ATOM    284 HG22 VAL    18      48.831  32.667  55.859  1.00  0.00           H  
ATOM    285 HG23 VAL    18      48.168  31.501  54.762  1.00  0.00           H  
ATOM    286  C   VAL    18      44.770  33.451  55.977  1.00  0.00           C  
ATOM    287  O   VAL    18      44.718  33.841  57.140  1.00  0.00           O  
ATOM    288  N   SER    19      43.785  33.677  55.093  1.00  0.00           N  
ATOM    289  H   SER    19      43.939  33.396  54.135  1.00  0.00           H  
ATOM    290  CA  SER    19      42.464  34.189  55.423  1.00  0.00           C  
ATOM    291  HA  SER    19      42.610  35.128  55.956  1.00  0.00           H  
ATOM    292  CB  SER    19      41.696  34.436  54.099  1.00  0.00           C  
ATOM    293  HB2 SER    19      41.259  33.518  53.707  1.00  0.00           H  
ATOM    294  HB3 SER    19      42.391  34.810  53.347  1.00  0.00           H  
ATOM    295  OG  SER    19      40.774  35.439  54.180  1.00  0.00           O  
ATOM    296  HG  SER    19      41.255  36.261  54.294  1.00  0.00           H  
ATOM    297  C   SER    19      41.744  33.273  56.512  1.00  0.00           C  
ATOM    298  O   SER    19      41.393  33.731  57.548  1.00  0.00           O  
ATOM    299  N   THR    20      41.737  31.979  56.318  1.00  0.00           N  
ATOM    300  H   THR    20      42.166  31.693  55.450  1.00  0.00           H  
ATOM    301  CA  THR    20      40.912  31.006  56.989  1.00  0.00           C  
ATOM    302  HA  THR    20      39.891  31.353  57.145  1.00  0.00           H  
ATOM    303  CB  THR    20      40.881  29.682  56.177  1.00  0.00           C  
ATOM    304  HB  THR    20      41.906  29.366  55.979  1.00  0.00           H  
ATOM    305  CG2 THR    20      40.155  28.540  56.771  1.00  0.00           C  
ATOM    306 HG21 THR    20      40.539  28.332  57.770  1.00  0.00           H  
ATOM    307 HG22 THR    20      39.124  28.875  56.883  1.00  0.00           H  
ATOM    308 HG23 THR    20      40.183  27.716  56.058  1.00  0.00           H  
ATOM    309  OG1 THR    20      40.062  29.984  54.945  1.00  0.00           O  
ATOM    310  HG1 THR    20      40.623  30.362  54.265  1.00  0.00           H  
ATOM    311  C   THR    20      41.451  30.807  58.446  1.00  0.00           C  
ATOM    312  O   THR    20      40.677  30.749  59.432  1.00  0.00           O  
ATOM    313  N   VAL    21      42.793  30.694  58.608  1.00  0.00           N  
ATOM    314  H   VAL    21      43.418  30.656  57.815  1.00  0.00           H  
ATOM    315  CA  VAL    21      43.431  30.296  59.838  1.00  0.00           C  
ATOM    316  HA  VAL    21      42.747  29.644  60.381  1.00  0.00           H  
ATOM    317  CB  VAL    21      44.835  29.681  59.567  1.00  0.00           C  
ATOM    318  HB  VAL    21      45.400  30.301  58.871  1.00  0.00           H  
ATOM    319  CG1 VAL    21      45.672  29.544  60.857  1.00  0.00           C  
ATOM    320 HG11 VAL    21      45.993  30.483  61.307  1.00  0.00           H  
ATOM    321 HG12 VAL    21      45.163  28.902  61.577  1.00  0.00           H  
ATOM    322 HG13 VAL    21      46.709  29.226  60.746  1.00  0.00           H  
ATOM    323  CG2 VAL    21      44.665  28.264  58.887  1.00  0.00           C  
ATOM    324 HG21 VAL    21      45.618  27.885  58.518  1.00  0.00           H  
ATOM    325 HG22 VAL    21      44.501  27.546  59.690  1.00  0.00           H  
ATOM    326 HG23 VAL    21      43.820  28.215  58.200  1.00  0.00           H  
ATOM    327  C   VAL    21      43.559  31.478  60.740  1.00  0.00           C  
ATOM    328  O   VAL    21      43.166  31.262  61.862  1.00  0.00           O  
ATOM    329  N   GLU    22      43.905  32.669  60.285  1.00  0.00           N  
ATOM    330  H   GLU    22      44.099  32.824  59.306  1.00  0.00           H  
ATOM    331  CA  GLU    22      43.931  33.897  61.088  1.00  0.00           C  
ATOM    332  HA  GLU    22      44.534  33.718  61.978  1.00  0.00           H  
ATOM    333  CB  GLU    22      44.575  35.121  60.321  1.00  0.00           C  
ATOM    334  HB2 GLU    22      44.571  35.964  61.012  1.00  0.00           H  
ATOM    335  HB3 GLU    22      43.899  35.270  59.479  1.00  0.00           H  
ATOM    336  CG  GLU    22      46.042  34.866  59.940  1.00  0.00           C  
ATOM    337  HG2 GLU    22      46.434  35.687  59.339  1.00  0.00           H  
ATOM    338  HG3 GLU    22      46.122  34.073  59.196  1.00  0.00           H  
ATOM    339  CD  GLU    22      46.955  34.504  61.018  1.00  0.00           C  
ATOM    340  OE1 GLU    22      48.122  34.100  60.796  1.00  0.00           O  
ATOM    341  OE2 GLU    22      46.645  34.778  62.194  1.00  0.00           O  
ATOM    342  C   GLU    22      42.503  34.213  61.673  1.00  0.00           C  
ATOM    343  O   GLU    22      42.488  34.401  62.872  1.00  0.00           O  
ATOM    344  N   MET    23      41.409  34.038  60.898  1.00  0.00           N  
ATOM    345  H   MET    23      41.697  33.718  59.984  1.00  0.00           H  
ATOM    346  CA  MET    23      40.020  34.074  61.358  1.00  0.00           C  
ATOM    347  HA  MET    23      39.883  35.063  61.795  1.00  0.00           H  
ATOM    348  CB  MET    23      39.053  33.884  60.236  1.00  0.00           C  
ATOM    349  HB2 MET    23      39.126  32.889  59.799  1.00  0.00           H  
ATOM    350  HB3 MET    23      39.338  34.614  59.478  1.00  0.00           H  
ATOM    351  CG  MET    23      37.615  34.111  60.696  1.00  0.00           C  
ATOM    352  HG2 MET    23      37.560  35.012  61.307  1.00  0.00           H  
ATOM    353  HG3 MET    23      37.397  33.242  61.317  1.00  0.00           H  
ATOM    354  SD  MET    23      36.404  34.118  59.374  1.00  0.00           S  
ATOM    355  CE  MET    23      36.562  32.318  58.942  1.00  0.00           C  
ATOM    356  HE1 MET    23      36.353  31.705  59.819  1.00  0.00           H  
ATOM    357  HE2 MET    23      35.977  31.980  58.087  1.00  0.00           H  
ATOM    358  HE3 MET    23      37.621  32.181  58.721  1.00  0.00           H  
ATOM    359  C   MET    23      39.716  33.009  62.501  1.00  0.00           C  
ATOM    360  O   MET    23      39.138  33.266  63.578  1.00  0.00           O  
ATOM    361  N   ALA    24      40.098  31.766  62.254  1.00  0.00           N  
ATOM    362  H   ALA    24      40.489  31.504  61.360  1.00  0.00           H  
ATOM    363  CA  ALA    24      39.884  30.682  63.256  1.00  0.00           C  
ATOM    364  HA  ALA    24      38.829  30.601  63.519  1.00  0.00           H  
ATOM    365  CB  ALA    24      40.351  29.397  62.691  1.00  0.00           C  
ATOM    366  HB1 ALA    24      41.411  29.359  62.439  1.00  0.00           H  
ATOM    367  HB2 ALA    24      40.193  28.642  63.461  1.00  0.00           H  
ATOM    368  HB3 ALA    24      39.707  29.211  61.832  1.00  0.00           H  
ATOM    369  C   ALA    24      40.686  30.937  64.553  1.00  0.00           C  
ATOM    370  O   ALA    24      40.154  30.801  65.634  1.00  0.00           O  
ATOM    371  N   LYS    25      41.849  31.519  64.513  1.00  0.00           N  
ATOM    372  H   LYS    25      42.154  31.721  63.571  1.00  0.00           H  
ATOM    373  CA  LYS    25      42.695  32.061  65.643  1.00  0.00           C  
ATOM    374  HA  LYS    25      42.764  31.261  66.381  1.00  0.00           H  
ATOM    375  CB  LYS    25      44.146  32.417  65.129  1.00  0.00           C  
ATOM    376  HB2 LYS    25      44.565  32.877  66.024  1.00  0.00           H  
ATOM    377  HB3 LYS    25      43.997  33.116  64.306  1.00  0.00           H  
ATOM    378  CG  LYS    25      45.045  31.264  64.654  1.00  0.00           C  
ATOM    379  HG2 LYS    25      44.597  30.660  63.865  1.00  0.00           H  
ATOM    380  HG3 LYS    25      45.168  30.619  65.525  1.00  0.00           H  
ATOM    381  CD  LYS    25      46.321  31.813  64.118  1.00  0.00           C  
ATOM    382  HD2 LYS    25      45.976  32.229  63.171  1.00  0.00           H  
ATOM    383  HD3 LYS    25      46.968  31.004  63.778  1.00  0.00           H  
ATOM    384  CE  LYS    25      47.035  32.912  64.877  1.00  0.00           C  
ATOM    385  HE2 LYS    25      47.391  32.493  65.818  1.00  0.00           H  
ATOM    386  HE3 LYS    25      46.378  33.697  65.251  1.00  0.00           H  
ATOM    387  NZ  LYS    25      48.114  33.461  64.069  1.00  0.00           N  
ATOM    388  HZ1 LYS    25      47.719  33.880  63.240  1.00  0.00           H  
ATOM    389  HZ2 LYS    25      48.640  34.124  64.619  1.00  0.00           H  
ATOM    390  HZ3 LYS    25      48.769  32.749  63.778  1.00  0.00           H  
ATOM    391  C   LYS    25      41.979  33.137  66.444  1.00  0.00           C  
ATOM    392  O   LYS    25      41.977  33.215  67.659  1.00  0.00           O  
ATOM    393  N   LEU    26      41.219  34.005  65.778  1.00  0.00           N  
ATOM    394  H   LEU    26      41.218  33.890  64.774  1.00  0.00           H  
ATOM    395  CA  LEU    26      40.309  34.970  66.394  1.00  0.00           C  
ATOM    396  HA  LEU    26      40.925  35.415  67.175  1.00  0.00           H  
ATOM    397  CB  LEU    26      39.921  36.052  65.385  1.00  0.00           C  
ATOM    398  HB2 LEU    26      39.107  36.663  65.775  1.00  0.00           H  
ATOM    399  HB3 LEU    26      39.536  35.579  64.482  1.00  0.00           H  
ATOM    400  CG  LEU    26      41.068  37.070  65.131  1.00  0.00           C  
ATOM    401  HG  LEU    26      42.000  36.507  65.179  1.00  0.00           H  
ATOM    402  CD1 LEU    26      40.898  37.764  63.778  1.00  0.00           C  
ATOM    403 HD11 LEU    26      41.604  38.585  63.657  1.00  0.00           H  
ATOM    404 HD12 LEU    26      41.094  36.993  63.032  1.00  0.00           H  
ATOM    405 HD13 LEU    26      39.881  38.143  63.681  1.00  0.00           H  
ATOM    406  CD2 LEU    26      41.114  38.185  66.149  1.00  0.00           C  
ATOM    407 HD21 LEU    26      41.107  37.655  67.101  1.00  0.00           H  
ATOM    408 HD22 LEU    26      41.988  38.827  66.040  1.00  0.00           H  
ATOM    409 HD23 LEU    26      40.211  38.777  66.005  1.00  0.00           H  
ATOM    410  C   LEU    26      39.039  34.256  67.075  1.00  0.00           C  
ATOM    411  O   LEU    26      38.789  34.571  68.241  1.00  0.00           O  
ATOM    412  N   LEU    27      38.298  33.353  66.403  1.00  0.00           N  
ATOM    413  H   LEU    27      38.526  33.297  65.421  1.00  0.00           H  
ATOM    414  CA  LEU    27      37.185  32.537  66.850  1.00  0.00           C  
ATOM    415  HA  LEU    27      36.337  33.188  67.063  1.00  0.00           H  
ATOM    416  CB  LEU    27      36.853  31.551  65.741  1.00  0.00           C  
ATOM    417  HB2 LEU    27      36.439  30.688  66.263  1.00  0.00           H  
ATOM    418  HB3 LEU    27      37.778  31.291  65.225  1.00  0.00           H  
ATOM    419  CG  LEU    27      35.846  31.994  64.653  1.00  0.00           C  
ATOM    420  HG  LEU    27      36.167  32.940  64.216  1.00  0.00           H  
ATOM    421  CD1 LEU    27      35.738  30.955  63.482  1.00  0.00           C  
ATOM    422 HD11 LEU    27      35.370  29.993  63.839  1.00  0.00           H  
ATOM    423 HD12 LEU    27      35.086  31.538  62.832  1.00  0.00           H  
ATOM    424 HD13 LEU    27      36.665  30.897  62.913  1.00  0.00           H  
ATOM    425  CD2 LEU    27      34.426  32.101  65.270  1.00  0.00           C  
ATOM    426 HD21 LEU    27      33.852  31.175  65.270  1.00  0.00           H  
ATOM    427 HD22 LEU    27      34.501  32.443  66.303  1.00  0.00           H  
ATOM    428 HD23 LEU    27      33.863  32.827  64.683  1.00  0.00           H  
ATOM    429  C   LEU    27      37.404  31.719  68.142  1.00  0.00           C  
ATOM    430  O   LEU    27      36.596  31.873  69.030  1.00  0.00           O  
ATOM    431  N   ILE    28      38.549  31.064  68.182  1.00  0.00           N  
ATOM    432  H   ILE    28      39.035  30.980  67.300  1.00  0.00           H  
ATOM    433  CA  ILE    28      39.113  30.397  69.359  1.00  0.00           C  
ATOM    434  HA  ILE    28      38.272  29.864  69.803  1.00  0.00           H  
ATOM    435  CB  ILE    28      40.201  29.455  68.877  1.00  0.00           C  
ATOM    436  HB  ILE    28      40.811  30.038  68.187  1.00  0.00           H  
ATOM    437  CG2 ILE    28      41.091  28.814  70.001  1.00  0.00           C  
ATOM    438 HG21 ILE    28      41.608  27.906  69.690  1.00  0.00           H  
ATOM    439 HG22 ILE    28      41.886  29.458  70.377  1.00  0.00           H  
ATOM    440 HG23 ILE    28      40.374  28.510  70.764  1.00  0.00           H  
ATOM    441  CG1 ILE    28      39.580  28.329  68.061  1.00  0.00           C  
ATOM    442 HG12 ILE    28      38.855  28.696  67.335  1.00  0.00           H  
ATOM    443 HG13 ILE    28      39.113  27.644  68.768  1.00  0.00           H  
ATOM    444  CD1 ILE    28      40.534  27.536  67.223  1.00  0.00           C  
ATOM    445 HD11 ILE    28      39.872  26.858  66.683  1.00  0.00           H  
ATOM    446 HD12 ILE    28      41.028  28.211  66.524  1.00  0.00           H  
ATOM    447 HD13 ILE    28      41.246  26.952  67.805  1.00  0.00           H  
ATOM    448  C   ILE    28      39.533  31.291  70.501  1.00  0.00           C  
ATOM    449  O   ILE    28      39.315  30.917  71.620  1.00  0.00           O  
ATOM    450  N   THR    29      40.097  32.434  70.183  1.00  0.00           N  
ATOM    451  H   THR    29      40.406  32.608  69.238  1.00  0.00           H  
ATOM    452  CA  THR    29      40.374  33.502  71.166  1.00  0.00           C  
ATOM    453  HA  THR    29      40.974  33.079  71.971  1.00  0.00           H  
ATOM    454  CB  THR    29      41.319  34.589  70.563  1.00  0.00           C  
ATOM    455  HB  THR    29      40.772  35.108  69.776  1.00  0.00           H  
ATOM    456  CG2 THR    29      41.819  35.687  71.585  1.00  0.00           C  
ATOM    457 HG21 THR    29      40.978  36.296  71.916  1.00  0.00           H  
ATOM    458 HG22 THR    29      42.233  35.245  72.491  1.00  0.00           H  
ATOM    459 HG23 THR    29      42.538  36.398  71.178  1.00  0.00           H  
ATOM    460  OG1 THR    29      42.516  33.974  70.071  1.00  0.00           O  
ATOM    461  HG1 THR    29      42.358  33.738  69.154  1.00  0.00           H  
ATOM    462  C   THR    29      39.082  34.065  71.763  1.00  0.00           C  
ATOM    463  O   THR    29      38.951  34.196  73.017  1.00  0.00           O  
ATOM    464  N   ARG    30      38.014  34.228  70.924  1.00  0.00           N  
ATOM    465  H   ARG    30      38.304  34.143  69.960  1.00  0.00           H  
ATOM    466  CA  ARG    30      36.720  34.919  71.175  1.00  0.00           C  
ATOM    467  HA  ARG    30      36.911  35.824  71.751  1.00  0.00           H  
ATOM    468  CB  ARG    30      36.131  35.237  69.783  1.00  0.00           C  
ATOM    469  HB2 ARG    30      36.012  34.263  69.309  1.00  0.00           H  
ATOM    470  HB3 ARG    30      36.907  35.778  69.242  1.00  0.00           H  
ATOM    471  CG  ARG    30      34.801  36.113  70.004  1.00  0.00           C  
ATOM    472  HG2 ARG    30      33.972  35.606  70.497  1.00  0.00           H  
ATOM    473  HG3 ARG    30      34.328  36.175  69.024  1.00  0.00           H  
ATOM    474  CD  ARG    30      34.973  37.565  70.422  1.00  0.00           C  
ATOM    475  HD2 ARG    30      34.146  38.154  70.026  1.00  0.00           H  
ATOM    476  HD3 ARG    30      35.900  37.974  70.020  1.00  0.00           H  
ATOM    477  NE  ARG    30      35.024  37.742  71.888  1.00  0.00           N  
ATOM    478  HE  ARG    30      35.231  36.912  72.427  1.00  0.00           H  
ATOM    479  CZ  ARG    30      34.788  38.814  72.600  1.00  0.00           C  
ATOM    480  NH1 ARG    30      34.500  39.934  72.014  1.00  0.00           N  
ATOM    481 HH11 ARG    30      34.138  40.736  72.511  1.00  0.00           H  
ATOM    482 HH12 ARG    30      34.284  39.919  71.027  1.00  0.00           H  
ATOM    483  NH2 ARG    30      34.842  38.872  73.880  1.00  0.00           N  
ATOM    484 HH21 ARG    30      34.936  39.782  74.307  1.00  0.00           H  
ATOM    485 HH22 ARG    30      35.214  38.063  74.358  1.00  0.00           H  
ATOM    486  C   ARG    30      35.767  34.127  72.069  1.00  0.00           C  
ATOM    487  O   ARG    30      34.950  34.785  72.730  1.00  0.00           O  
ATOM    488  N   GLU    31      35.862  32.840  72.003  1.00  0.00           N  
ATOM    489  H   GLU    31      36.517  32.397  71.376  1.00  0.00           H  
ATOM    490  CA  GLU    31      35.117  31.947  72.913  1.00  0.00           C  
ATOM    491  HA  GLU    31      34.983  32.488  73.850  1.00  0.00           H  
ATOM    492  CB  GLU    31      33.726  31.582  72.361  1.00  0.00           C  
ATOM    493  HB2 GLU    31      33.779  31.163  71.356  1.00  0.00           H  
ATOM    494  HB3 GLU    31      33.160  32.508  72.260  1.00  0.00           H  
ATOM    495  CG  GLU    31      32.935  30.611  73.257  1.00  0.00           C  
ATOM    496  HG2 GLU    31      33.349  29.603  73.231  1.00  0.00           H  
ATOM    497  HG3 GLU    31      31.921  30.559  72.859  1.00  0.00           H  
ATOM    498  CD  GLU    31      32.887  31.001  74.735  1.00  0.00           C  
ATOM    499  OE1 GLU    31      32.941  30.084  75.552  1.00  0.00           O  
ATOM    500  OE2 GLU    31      32.871  32.181  75.116  1.00  0.00           O  
ATOM    501  C   GLU    31      35.946  30.715  73.406  1.00  0.00           C  
ATOM    502  O   GLU    31      36.419  29.978  72.542  1.00  0.00           O  
ATOM    503  N   LYS    32      36.093  30.542  74.716  1.00  0.00           N  
ATOM    504  H   LYS    32      35.740  31.293  75.292  1.00  0.00           H  
ATOM    505  CA  LYS    32      36.755  29.387  75.380  1.00  0.00           C  
ATOM    506  HA  LYS    32      37.823  29.519  75.204  1.00  0.00           H  
ATOM    507  CB  LYS    32      36.696  29.455  76.882  1.00  0.00           C  
ATOM    508  HB2 LYS    32      35.701  29.169  77.223  1.00  0.00           H  
ATOM    509  HB3 LYS    32      36.954  30.496  77.072  1.00  0.00           H  
ATOM    510  CG  LYS    32      37.652  28.576  77.735  1.00  0.00           C  
ATOM    511  HG2 LYS    32      38.663  28.663  77.339  1.00  0.00           H  
ATOM    512  HG3 LYS    32      37.297  27.550  77.634  1.00  0.00           H  
ATOM    513  CD  LYS    32      37.765  29.056  79.125  1.00  0.00           C  
ATOM    514  HD2 LYS    32      36.901  28.804  79.741  1.00  0.00           H  
ATOM    515  HD3 LYS    32      37.974  30.126  79.146  1.00  0.00           H  
ATOM    516  CE  LYS    32      39.010  28.464  79.754  1.00  0.00           C  
ATOM    517  HE2 LYS    32      39.919  28.707  79.203  1.00  0.00           H  
ATOM    518  HE3 LYS    32      38.924  27.389  79.596  1.00  0.00           H  
ATOM    519  NZ  LYS    32      39.165  28.701  81.270  1.00  0.00           N  
ATOM    520  HZ1 LYS    32      38.422  28.345  81.853  1.00  0.00           H  
ATOM    521  HZ2 LYS    32      40.054  28.272  81.482  1.00  0.00           H  
ATOM    522  HZ3 LYS    32      39.264  29.678  81.507  1.00  0.00           H  
ATOM    523  C   LYS    32      36.324  28.070  74.846  1.00  0.00           C  
ATOM    524  O   LYS    32      37.211  27.250  74.676  1.00  0.00           O  
ATOM    525  N   HID    33      35.059  27.913  74.560  1.00  0.00           N  
ATOM    526  H   HID    33      34.315  28.523  74.870  1.00  0.00           H  
ATOM    527  CA  HID    33      34.520  26.595  74.069  1.00  0.00           C  
ATOM    528  HA  HID    33      35.087  25.778  74.515  1.00  0.00           H  
ATOM    529  CB  HID    33      33.149  26.505  74.706  1.00  0.00           C  
ATOM    530  HB2 HID    33      32.713  25.534  74.474  1.00  0.00           H  
ATOM    531  HB3 HID    33      32.607  27.401  74.405  1.00  0.00           H  
ATOM    532  CG  HID    33      33.086  26.555  76.264  1.00  0.00           C  
ATOM    533  ND1 HID    33      33.112  27.704  77.021  1.00  0.00           N  
ATOM    534  HD1 HID    33      33.006  28.611  76.588  1.00  0.00           H  
ATOM    535  CE1 HID    33      33.125  27.339  78.284  1.00  0.00           C  
ATOM    536  HE1 HID    33      33.105  28.029  79.115  1.00  0.00           H  
ATOM    537  NE2 HID    33      33.258  26.003  78.430  1.00  0.00           N  
ATOM    538  CD2 HID    33      33.204  25.483  77.139  1.00  0.00           C  
ATOM    539  HD2 HID    33      33.449  24.449  76.944  1.00  0.00           H  
ATOM    540  C   HID    33      34.515  26.397  72.553  1.00  0.00           C  
ATOM    541  O   HID    33      34.268  25.250  72.178  1.00  0.00           O  
ATOM    542  N   MET    34      34.891  27.356  71.713  1.00  0.00           N  
ATOM    543  H   MET    34      34.878  28.286  72.105  1.00  0.00           H  
ATOM    544  CA  MET    34      35.120  27.129  70.307  1.00  0.00           C  
ATOM    545  HA  MET    34      34.258  26.594  69.910  1.00  0.00           H  
ATOM    546  CB  MET    34      35.294  28.456  69.597  1.00  0.00           C  
ATOM    547  HB2 MET    34      36.243  28.870  69.939  1.00  0.00           H  
ATOM    548  HB3 MET    34      34.418  29.055  69.845  1.00  0.00           H  
ATOM    549  CG  MET    34      35.369  28.489  68.079  1.00  0.00           C  
ATOM    550  HG2 MET    34      35.841  27.568  67.737  1.00  0.00           H  
ATOM    551  HG3 MET    34      36.088  29.276  67.851  1.00  0.00           H  
ATOM    552  SD  MET    34      33.736  28.679  67.260  1.00  0.00           S  
ATOM    553  CE  MET    34      33.087  27.036  67.418  1.00  0.00           C  
ATOM    554  HE1 MET    34      33.929  26.413  67.116  1.00  0.00           H  
ATOM    555  HE2 MET    34      32.801  26.870  68.456  1.00  0.00           H  
ATOM    556  HE3 MET    34      32.266  27.005  66.702  1.00  0.00           H  
ATOM    557  C   MET    34      36.241  26.109  70.070  1.00  0.00           C  
ATOM    558  O   MET    34      37.342  26.170  70.654  1.00  0.00           O  
ATOM    559  N   SER    35      36.110  25.330  69.011  1.00  0.00           N  
ATOM    560  H   SER    35      35.240  25.295  68.499  1.00  0.00           H  
ATOM    561  CA  SER    35      37.147  24.496  68.333  1.00  0.00           C  
ATOM    562  HA  SER    35      38.147  24.908  68.470  1.00  0.00           H  
ATOM    563  CB  SER    35      37.251  23.158  69.067  1.00  0.00           C  
ATOM    564  HB2 SER    35      36.268  22.686  69.085  1.00  0.00           H  
ATOM    565  HB3 SER    35      37.589  23.247  70.099  1.00  0.00           H  
ATOM    566  OG  SER    35      38.176  22.259  68.528  1.00  0.00           O  
ATOM    567  HG  SER    35      37.909  21.377  68.797  1.00  0.00           H  
ATOM    568  C   SER    35      36.945  24.497  66.801  1.00  0.00           C  
ATOM    569  O   SER    35      35.839  24.766  66.325  1.00  0.00           O  
ATOM    570  N   ILE    36      38.006  24.404  65.970  1.00  0.00           N  
ATOM    571  H   ILE    36      38.930  24.508  66.366  1.00  0.00           H  
ATOM    572  CA  ILE    36      38.015  24.459  64.490  1.00  0.00           C  
ATOM    573  HA  ILE    36      37.044  24.247  64.042  1.00  0.00           H  
ATOM    574  CB  ILE    36      38.528  25.874  63.887  1.00  0.00           C  
ATOM    575  HB  ILE    36      39.559  25.988  64.221  1.00  0.00           H  
ATOM    576  CG2 ILE    36      38.620  25.765  62.391  1.00  0.00           C  
ATOM    577 HG21 ILE    36      38.609  26.776  61.983  1.00  0.00           H  
ATOM    578 HG22 ILE    36      39.521  25.252  62.055  1.00  0.00           H  
ATOM    579 HG23 ILE    36      37.777  25.255  61.926  1.00  0.00           H  
ATOM    580  CG1 ILE    36      37.734  27.020  64.372  1.00  0.00           C  
ATOM    581 HG12 ILE    36      38.196  27.918  63.963  1.00  0.00           H  
ATOM    582 HG13 ILE    36      37.766  27.090  65.459  1.00  0.00           H  
ATOM    583  CD1 ILE    36      36.204  26.960  63.985  1.00  0.00           C  
ATOM    584 HD11 ILE    36      36.076  26.907  62.904  1.00  0.00           H  
ATOM    585 HD12 ILE    36      35.812  25.978  64.251  1.00  0.00           H  
ATOM    586 HD13 ILE    36      35.602  27.745  64.442  1.00  0.00           H  
ATOM    587  C   ILE    36      38.862  23.292  63.987  1.00  0.00           C  
ATOM    588  O   ILE    36      40.022  23.130  64.328  1.00  0.00           O  
ATOM    589  N   THR    37      38.371  22.491  63.063  1.00  0.00           N  
ATOM    590  H   THR    37      37.390  22.615  62.857  1.00  0.00           H  
ATOM    591  CA  THR    37      39.167  21.595  62.206  1.00  0.00           C  
ATOM    592  HA  THR    37      40.179  21.635  62.609  1.00  0.00           H  
ATOM    593  CB  THR    37      38.655  20.187  62.266  1.00  0.00           C  
ATOM    594  HB  THR    37      37.693  20.187  61.754  1.00  0.00           H  
ATOM    595  CG2 THR    37      39.724  19.306  61.578  1.00  0.00           C  
ATOM    596 HG21 THR    37      40.661  19.216  62.128  1.00  0.00           H  
ATOM    597 HG22 THR    37      39.417  18.264  61.492  1.00  0.00           H  
ATOM    598 HG23 THR    37      39.892  19.683  60.569  1.00  0.00           H  
ATOM    599  OG1 THR    37      38.602  19.632  63.595  1.00  0.00           O  
ATOM    600  HG1 THR    37      37.957  20.063  64.161  1.00  0.00           H  
ATOM    601  C   THR    37      39.155  22.156  60.771  1.00  0.00           C  
ATOM    602  O   THR    37      38.114  22.197  60.118  1.00  0.00           O  
ATOM    603  N   VAL    38      40.299  22.453  60.158  1.00  0.00           N  
ATOM    604  H   VAL    38      41.118  22.193  60.688  1.00  0.00           H  
ATOM    605  CA  VAL    38      40.473  22.680  58.758  1.00  0.00           C  
ATOM    606  HA  VAL    38      39.541  23.089  58.369  1.00  0.00           H  
ATOM    607  CB  VAL    38      41.525  23.769  58.490  1.00  0.00           C  
ATOM    608  HB  VAL    38      42.455  23.369  58.893  1.00  0.00           H  
ATOM    609  CG1 VAL    38      41.599  23.886  56.940  1.00  0.00           C  
ATOM    610 HG11 VAL    38      42.154  24.775  56.638  1.00  0.00           H  
ATOM    611 HG12 VAL    38      42.040  23.000  56.484  1.00  0.00           H  
ATOM    612 HG13 VAL    38      40.550  24.039  56.686  1.00  0.00           H  
ATOM    613  CG2 VAL    38      41.180  25.210  59.037  1.00  0.00           C  
ATOM    614 HG21 VAL    38      42.039  25.880  59.014  1.00  0.00           H  
ATOM    615 HG22 VAL    38      40.239  25.536  58.593  1.00  0.00           H  
ATOM    616 HG23 VAL    38      40.889  25.037  60.073  1.00  0.00           H  
ATOM    617  C   VAL    38      40.940  21.412  57.965  1.00  0.00           C  
ATOM    618  O   VAL    38      41.924  20.781  58.356  1.00  0.00           O  
ATOM    619  N   LEU    39      40.245  21.127  56.839  1.00  0.00           N  
ATOM    620  H   LEU    39      39.535  21.756  56.491  1.00  0.00           H  
ATOM    621  CA  LEU    39      40.656  20.100  55.912  1.00  0.00           C  
ATOM    622  HA  LEU    39      41.230  19.377  56.492  1.00  0.00           H  
ATOM    623  CB  LEU    39      39.407  19.286  55.367  1.00  0.00           C  
ATOM    624  HB2 LEU    39      39.741  18.877  54.414  1.00  0.00           H  
ATOM    625  HB3 LEU    39      38.568  19.955  55.173  1.00  0.00           H  
ATOM    626  CG  LEU    39      38.996  18.014  56.174  1.00  0.00           C  
ATOM    627  HG  LEU    39      39.791  17.272  56.094  1.00  0.00           H  
ATOM    628  CD1 LEU    39      38.682  18.410  57.619  1.00  0.00           C  
ATOM    629 HD11 LEU    39      38.043  19.294  57.627  1.00  0.00           H  
ATOM    630 HD12 LEU    39      38.379  17.592  58.272  1.00  0.00           H  
ATOM    631 HD13 LEU    39      39.658  18.757  57.959  1.00  0.00           H  
ATOM    632  CD2 LEU    39      37.803  17.379  55.540  1.00  0.00           C  
ATOM    633 HD21 LEU    39      38.073  17.188  54.502  1.00  0.00           H  
ATOM    634 HD22 LEU    39      37.631  16.416  56.020  1.00  0.00           H  
ATOM    635 HD23 LEU    39      36.956  18.037  55.737  1.00  0.00           H  
ATOM    636  C   LEU    39      41.465  20.764  54.686  1.00  0.00           C  
ATOM    637  O   LEU    39      41.021  21.640  53.957  1.00  0.00           O  
ATOM    638  N   ILE    40      42.599  20.117  54.470  1.00  0.00           N  
ATOM    639  H   ILE    40      42.841  19.293  55.001  1.00  0.00           H  
ATOM    640  CA  ILE    40      43.567  20.566  53.426  1.00  0.00           C  
ATOM    641  HA  ILE    40      43.182  21.476  52.966  1.00  0.00           H  
ATOM    642  CB  ILE    40      44.994  20.865  54.006  1.00  0.00           C  
ATOM    643  HB  ILE    40      45.240  19.937  54.523  1.00  0.00           H  
ATOM    644  CG2 ILE    40      45.917  21.214  52.852  1.00  0.00           C  
ATOM    645 HG21 ILE    40      46.951  21.255  53.192  1.00  0.00           H  
ATOM    646 HG22 ILE    40      45.769  20.471  52.068  1.00  0.00           H  
ATOM    647 HG23 ILE    40      45.643  22.138  52.342  1.00  0.00           H  
ATOM    648  CG1 ILE    40      44.955  22.131  55.004  1.00  0.00           C  
ATOM    649 HG12 ILE    40      44.087  22.756  54.799  1.00  0.00           H  
ATOM    650 HG13 ILE    40      45.839  22.758  54.887  1.00  0.00           H  
ATOM    651  CD1 ILE    40      44.783  21.518  56.414  1.00  0.00           C  
ATOM    652 HD11 ILE    40      45.457  20.666  56.508  1.00  0.00           H  
ATOM    653 HD12 ILE    40      44.936  22.271  57.187  1.00  0.00           H  
ATOM    654 HD13 ILE    40      43.752  21.168  56.475  1.00  0.00           H  
ATOM    655  C   ILE    40      43.650  19.557  52.241  1.00  0.00           C  
ATOM    656  O   ILE    40      44.345  18.563  52.532  1.00  0.00           O  
ATOM    657  N   ILE    41      43.063  19.723  51.074  1.00  0.00           N  
ATOM    658  H   ILE    41      42.533  20.561  50.878  1.00  0.00           H  
ATOM    659  CA  ILE    41      43.456  18.717  50.026  1.00  0.00           C  
ATOM    660  HA  ILE    41      43.406  17.693  50.394  1.00  0.00           H  
ATOM    661  CB  ILE    41      42.550  18.854  48.796  1.00  0.00           C  
ATOM    662  HB  ILE    41      42.816  19.807  48.339  1.00  0.00           H  
ATOM    663  CG2 ILE    41      42.932  17.867  47.645  1.00  0.00           C  
ATOM    664 HG21 ILE    41      43.934  18.021  47.244  1.00  0.00           H  
ATOM    665 HG22 ILE    41      42.811  16.827  47.949  1.00  0.00           H  
ATOM    666 HG23 ILE    41      42.243  17.974  46.807  1.00  0.00           H  
ATOM    667  CG1 ILE    41      41.061  18.893  48.979  1.00  0.00           C  
ATOM    668 HG12 ILE    41      40.912  19.702  49.694  1.00  0.00           H  
ATOM    669 HG13 ILE    41      40.774  17.956  49.456  1.00  0.00           H  
ATOM    670  CD1 ILE    41      40.150  19.239  47.767  1.00  0.00           C  
ATOM    671 HD11 ILE    41      39.638  18.331  47.447  1.00  0.00           H  
ATOM    672 HD12 ILE    41      39.467  20.042  48.044  1.00  0.00           H  
ATOM    673 HD13 ILE    41      40.657  19.652  46.895  1.00  0.00           H  
ATOM    674  C   ILE    41      44.911  18.865  49.532  1.00  0.00           C  
ATOM    675  O   ILE    41      45.400  19.994  49.250  1.00  0.00           O  
ATOM    676  N   GLN    42      45.677  17.784  49.486  1.00  0.00           N  
ATOM    677  H   GLN    42      45.304  16.878  49.731  1.00  0.00           H  
ATOM    678  CA  GLN    42      47.096  17.743  49.022  1.00  0.00           C  
ATOM    679  HA  GLN    42      47.689  18.422  49.633  1.00  0.00           H  
ATOM    680  CB  GLN    42      47.669  16.388  49.354  1.00  0.00           C  
ATOM    681  HB2 GLN    42      47.182  15.660  48.706  1.00  0.00           H  
ATOM    682  HB3 GLN    42      47.458  16.154  50.397  1.00  0.00           H  
ATOM    683  CG  GLN    42      49.163  16.350  49.190  1.00  0.00           C  
ATOM    684  HG2 GLN    42      49.589  17.321  49.443  1.00  0.00           H  
ATOM    685  HG3 GLN    42      49.518  16.191  48.171  1.00  0.00           H  
ATOM    686  CD  GLN    42      49.946  15.326  50.041  1.00  0.00           C  
ATOM    687  OE1 GLN    42      49.413  14.397  50.675  1.00  0.00           O  
ATOM    688  NE2 GLN    42      51.242  15.451  50.053  1.00  0.00           N  
ATOM    689 HE21 GLN    42      51.669  16.226  49.565  1.00  0.00           H  
ATOM    690 HE22 GLN    42      51.654  14.569  50.324  1.00  0.00           H  
ATOM    691  C   GLN    42      47.219  18.113  47.547  1.00  0.00           C  
ATOM    692  O   GLN    42      46.519  17.645  46.677  1.00  0.00           O  
ATOM    693  N   LEU    43      48.294  18.827  47.095  1.00  0.00           N  
ATOM    694  H   LEU    43      48.890  19.309  47.753  1.00  0.00           H  
ATOM    695  CA  LEU    43      48.769  19.092  45.745  1.00  0.00           C  
ATOM    696  HA  LEU    43      48.485  18.256  45.104  1.00  0.00           H  
ATOM    697  CB  LEU    43      48.129  20.475  45.213  1.00  0.00           C  
ATOM    698  HB2 LEU    43      48.409  20.411  44.161  1.00  0.00           H  
ATOM    699  HB3 LEU    43      48.615  21.268  45.781  1.00  0.00           H  
ATOM    700  CG  LEU    43      46.619  20.758  45.331  1.00  0.00           C  
ATOM    701  HG  LEU    43      46.281  20.369  46.292  1.00  0.00           H  
ATOM    702  CD1 LEU    43      46.418  22.292  45.354  1.00  0.00           C  
ATOM    703 HD11 LEU    43      46.829  22.715  46.271  1.00  0.00           H  
ATOM    704 HD12 LEU    43      46.838  22.724  44.446  1.00  0.00           H  
ATOM    705 HD13 LEU    43      45.338  22.431  45.305  1.00  0.00           H  
ATOM    706  CD2 LEU    43      45.810  20.040  44.255  1.00  0.00           C  
ATOM    707 HD21 LEU    43      46.072  18.985  44.332  1.00  0.00           H  
ATOM    708 HD22 LEU    43      44.788  20.305  44.525  1.00  0.00           H  
ATOM    709 HD23 LEU    43      45.959  20.422  43.245  1.00  0.00           H  
ATOM    710  C   LEU    43      50.321  19.230  45.772  1.00  0.00           C  
ATOM    711  O   LEU    43      50.863  19.431  46.847  1.00  0.00           O  
ATOM    712  N   PRO    44      51.062  19.163  44.630  1.00  0.00           N  
ATOM    713  CD  PRO    44      50.618  18.744  43.277  1.00  0.00           C  
ATOM    714  HD2 PRO    44      50.169  19.566  42.719  1.00  0.00           H  
ATOM    715  HD3 PRO    44      49.885  17.938  43.290  1.00  0.00           H  
ATOM    716  CG  PRO    44      51.862  18.201  42.638  1.00  0.00           C  
ATOM    717  HG2 PRO    44      52.167  17.213  42.984  1.00  0.00           H  
ATOM    718  HG3 PRO    44      51.677  18.207  41.564  1.00  0.00           H  
ATOM    719  CB  PRO    44      52.909  19.159  43.225  1.00  0.00           C  
ATOM    720  HB2 PRO    44      53.931  18.808  43.082  1.00  0.00           H  
ATOM    721  HB3 PRO    44      52.732  20.091  42.688  1.00  0.00           H  
ATOM    722  CA  PRO    44      52.471  19.249  44.690  1.00  0.00           C  
ATOM    723  HA  PRO    44      52.828  18.542  45.438  1.00  0.00           H  
ATOM    724  C   PRO    44      52.902  20.663  45.190  1.00  0.00           C  
ATOM    725  O   PRO    44      52.146  21.641  45.178  1.00  0.00           O  
ATOM    726  N   ASN    45      54.163  20.863  45.516  1.00  0.00           N  
ATOM    727  H   ASN    45      54.749  20.062  45.328  1.00  0.00           H  
ATOM    728  CA  ASN    45      54.776  22.116  45.826  1.00  0.00           C  
ATOM    729  HA  ASN    45      55.719  21.901  46.328  1.00  0.00           H  
ATOM    730  CB  ASN    45      55.164  22.950  44.623  1.00  0.00           C  
ATOM    731  HB2 ASN    45      55.449  23.950  44.951  1.00  0.00           H  
ATOM    732  HB3 ASN    45      54.251  23.010  44.030  1.00  0.00           H  
ATOM    733  CG  ASN    45      56.232  22.368  43.793  1.00  0.00           C  
ATOM    734  OD1 ASN    45      56.527  21.189  43.846  1.00  0.00           O  
ATOM    735  ND2 ASN    45      56.841  23.273  43.014  1.00  0.00           N  
ATOM    736 HD21 ASN    45      56.497  24.221  42.968  1.00  0.00           H  
ATOM    737 HD22 ASN    45      57.441  22.995  42.250  1.00  0.00           H  
ATOM    738  C   ASN    45      54.015  22.984  46.850  1.00  0.00           C  
ATOM    739  O   ASN    45      54.263  24.138  46.990  1.00  0.00           O  
ATOM    740  N   ASP    46      53.391  22.307  47.821  1.00  0.00           N  
ATOM    741  H   ASP    46      53.380  21.299  47.769  1.00  0.00           H  
ATOM    742  CA  ASP    46      52.825  22.794  49.030  1.00  0.00           C  
ATOM    743  HA  ASP    46      52.167  23.636  48.814  1.00  0.00           H  
ATOM    744  CB  ASP    46      51.816  21.721  49.604  1.00  0.00           C  
ATOM    745  HB2 ASP    46      51.100  21.427  48.837  1.00  0.00           H  
ATOM    746  HB3 ASP    46      51.266  22.156  50.438  1.00  0.00           H  
ATOM    747  CG  ASP    46      52.470  20.326  50.039  1.00  0.00           C  
ATOM    748  OD1 ASP    46      53.639  20.121  49.659  1.00  0.00           O  
ATOM    749  OD2 ASP    46      51.751  19.374  50.569  1.00  0.00           O  
ATOM    750  C   ASP    46      53.863  23.259  50.099  1.00  0.00           C  
ATOM    751  O   ASP    46      53.603  23.112  51.324  1.00  0.00           O  
ATOM    752  N   ASN    47      55.030  23.783  49.639  1.00  0.00           N  
ATOM    753  H   ASN    47      55.181  23.927  48.651  1.00  0.00           H  
ATOM    754  CA  ASN    47      56.172  24.125  50.477  1.00  0.00           C  
ATOM    755  HA  ASN    47      56.411  23.288  51.133  1.00  0.00           H  
ATOM    756  CB  ASN    47      57.410  24.436  49.617  1.00  0.00           C  
ATOM    757  HB2 ASN    47      58.295  24.350  50.247  1.00  0.00           H  
ATOM    758  HB3 ASN    47      57.192  25.421  49.206  1.00  0.00           H  
ATOM    759  CG  ASN    47      57.441  23.449  48.427  1.00  0.00           C  
ATOM    760  OD1 ASN    47      57.037  23.807  47.301  1.00  0.00           O  
ATOM    761  ND2 ASN    47      57.822  22.246  48.547  1.00  0.00           N  
ATOM    762 HD21 ASN    47      57.755  21.658  47.728  1.00  0.00           H  
ATOM    763 HD22 ASN    47      57.930  21.833  49.463  1.00  0.00           H  
ATOM    764  C   ASN    47      55.815  25.365  51.330  1.00  0.00           C  
ATOM    765  O   ASN    47      56.036  25.353  52.538  1.00  0.00           O  
ATOM    766  N   LYS    48      55.339  26.453  50.740  1.00  0.00           N  
ATOM    767  H   LYS    48      55.215  26.472  49.738  1.00  0.00           H  
ATOM    768  CA  LYS    48      55.044  27.702  51.445  1.00  0.00           C  
ATOM    769  HA  LYS    48      55.864  27.813  52.154  1.00  0.00           H  
ATOM    770  CB  LYS    48      54.989  28.824  50.473  1.00  0.00           C  
ATOM    771  HB2 LYS    48      54.884  29.796  50.954  1.00  0.00           H  
ATOM    772  HB3 LYS    48      54.214  28.674  49.721  1.00  0.00           H  
ATOM    773  CG  LYS    48      56.239  29.058  49.644  1.00  0.00           C  
ATOM    774  HG2 LYS    48      56.148  29.874  48.927  1.00  0.00           H  
ATOM    775  HG3 LYS    48      56.506  28.158  49.090  1.00  0.00           H  
ATOM    776  CD  LYS    48      57.526  29.418  50.440  1.00  0.00           C  
ATOM    777  HD2 LYS    48      57.712  28.478  50.960  1.00  0.00           H  
ATOM    778  HD3 LYS    48      57.267  30.289  51.042  1.00  0.00           H  
ATOM    779  CE  LYS    48      58.597  29.795  49.413  1.00  0.00           C  
ATOM    780  HE2 LYS    48      58.330  30.735  48.932  1.00  0.00           H  
ATOM    781  HE3 LYS    48      58.635  29.002  48.666  1.00  0.00           H  
ATOM    782  NZ  LYS    48      59.886  29.887  50.037  1.00  0.00           N  
ATOM    783  HZ1 LYS    48      59.954  30.411  50.898  1.00  0.00           H  
ATOM    784  HZ2 LYS    48      60.123  28.950  50.330  1.00  0.00           H  
ATOM    785  HZ3 LYS    48      60.592  30.240  49.407  1.00  0.00           H  
ATOM    786  C   LYS    48      53.885  27.570  52.420  1.00  0.00           C  
ATOM    787  O   LYS    48      53.938  28.156  53.461  1.00  0.00           O  
ATOM    788  N   LEU    49      52.937  26.746  51.989  1.00  0.00           N  
ATOM    789  H   LEU    49      53.089  26.374  51.062  1.00  0.00           H  
ATOM    790  CA  LEU    49      51.793  26.241  52.739  1.00  0.00           C  
ATOM    791  HA  LEU    49      51.349  27.129  53.188  1.00  0.00           H  
ATOM    792  CB  LEU    49      50.833  25.437  51.806  1.00  0.00           C  
ATOM    793  HB2 LEU    49      51.320  24.486  51.593  1.00  0.00           H  
ATOM    794  HB3 LEU    49      50.782  25.986  50.866  1.00  0.00           H  
ATOM    795  CG  LEU    49      49.410  25.136  52.370  1.00  0.00           C  
ATOM    796  HG  LEU    49      49.376  24.634  53.337  1.00  0.00           H  
ATOM    797  CD1 LEU    49      48.619  26.448  52.325  1.00  0.00           C  
ATOM    798 HD11 LEU    49      47.624  26.421  52.768  1.00  0.00           H  
ATOM    799 HD12 LEU    49      49.178  27.177  52.912  1.00  0.00           H  
ATOM    800 HD13 LEU    49      48.484  26.827  51.312  1.00  0.00           H  
ATOM    801  CD2 LEU    49      48.676  24.189  51.399  1.00  0.00           C  
ATOM    802 HD21 LEU    49      47.626  24.223  51.691  1.00  0.00           H  
ATOM    803 HD22 LEU    49      48.682  24.698  50.436  1.00  0.00           H  
ATOM    804 HD23 LEU    49      49.067  23.172  51.424  1.00  0.00           H  
ATOM    805  C   LEU    49      52.245  25.446  53.916  1.00  0.00           C  
ATOM    806  O   LEU    49      52.027  25.817  55.063  1.00  0.00           O  
ATOM    807  N   SER    50      52.970  24.304  53.730  1.00  0.00           N  
ATOM    808  H   SER    50      53.139  23.961  52.795  1.00  0.00           H  
ATOM    809  CA  SER    50      53.399  23.482  54.875  1.00  0.00           C  
ATOM    810  HA  SER    50      52.514  23.165  55.428  1.00  0.00           H  
ATOM    811  CB  SER    50      54.114  22.132  54.437  1.00  0.00           C  
ATOM    812  HB2 SER    50      53.323  21.496  54.040  1.00  0.00           H  
ATOM    813  HB3 SER    50      54.585  21.591  55.257  1.00  0.00           H  
ATOM    814  OG  SER    50      55.128  22.281  53.382  1.00  0.00           O  
ATOM    815  HG  SER    50      54.653  22.407  52.557  1.00  0.00           H  
ATOM    816  C   SER    50      54.401  24.137  55.841  1.00  0.00           C  
ATOM    817  O   SER    50      54.394  23.925  57.042  1.00  0.00           O  
ATOM    818  N   SER    51      54.947  25.259  55.353  1.00  0.00           N  
ATOM    819  H   SER    51      54.823  25.412  54.363  1.00  0.00           H  
ATOM    820  CA  SER    51      55.905  26.107  56.249  1.00  0.00           C  
ATOM    821  HA  SER    51      56.464  25.387  56.846  1.00  0.00           H  
ATOM    822  CB  SER    51      56.911  26.923  55.423  1.00  0.00           C  
ATOM    823  HB2 SER    51      57.566  27.397  56.154  1.00  0.00           H  
ATOM    824  HB3 SER    51      56.431  27.741  54.885  1.00  0.00           H  
ATOM    825  OG  SER    51      57.630  26.173  54.514  1.00  0.00           O  
ATOM    826  HG  SER    51      57.052  25.868  53.811  1.00  0.00           H  
ATOM    827  C   SER    51      55.109  27.082  57.165  1.00  0.00           C  
ATOM    828  O   SER    51      55.474  27.091  58.383  1.00  0.00           O  
ATOM    829  N   TYR    52      54.044  27.726  56.691  1.00  0.00           N  
ATOM    830  H   TYR    52      53.770  27.627  55.724  1.00  0.00           H  
ATOM    831  CA  TYR    52      53.029  28.504  57.541  1.00  0.00           C  
ATOM    832  HA  TYR    52      53.521  29.259  58.155  1.00  0.00           H  
ATOM    833  CB  TYR    52      52.107  29.315  56.635  1.00  0.00           C  
ATOM    834  HB2 TYR    52      51.619  28.622  55.949  1.00  0.00           H  
ATOM    835  HB3 TYR    52      52.714  30.006  56.050  1.00  0.00           H  
ATOM    836  CG  TYR    52      50.946  30.055  57.347  1.00  0.00           C  
ATOM    837  CD1 TYR    52      49.669  29.480  57.419  1.00  0.00           C  
ATOM    838  HD1 TYR    52      49.420  28.529  56.973  1.00  0.00           H  
ATOM    839  CE1 TYR    52      48.622  30.157  58.070  1.00  0.00           C  
ATOM    840  HE1 TYR    52      47.620  29.773  58.192  1.00  0.00           H  
ATOM    841  CZ  TYR    52      48.870  31.394  58.711  1.00  0.00           C  
ATOM    842  OH  TYR    52      47.850  32.089  59.287  1.00  0.00           O  
ATOM    843  HH  TYR    52      48.154  32.828  59.820  1.00  0.00           H  
ATOM    844  CE2 TYR    52      50.158  31.923  58.673  1.00  0.00           C  
ATOM    845  HE2 TYR    52      50.221  32.947  59.011  1.00  0.00           H  
ATOM    846  CD2 TYR    52      51.193  31.265  57.981  1.00  0.00           C  
ATOM    847  HD2 TYR    52      52.143  31.764  57.853  1.00  0.00           H  
ATOM    848  C   TYR    52      52.340  27.625  58.606  1.00  0.00           C  
ATOM    849  O   TYR    52      52.233  27.854  59.788  1.00  0.00           O  
ATOM    850  N   ILE    53      51.878  26.396  58.195  1.00  0.00           N  
ATOM    851  H   ILE    53      52.089  26.213  57.224  1.00  0.00           H  
ATOM    852  CA  ILE    53      51.213  25.402  59.030  1.00  0.00           C  
ATOM    853  HA  ILE    53      50.454  25.955  59.582  1.00  0.00           H  
ATOM    854  CB  ILE    53      50.534  24.326  58.214  1.00  0.00           C  
ATOM    855  HB  ILE    53      51.231  23.852  57.524  1.00  0.00           H  
ATOM    856  CG2 ILE    53      50.006  23.200  59.144  1.00  0.00           C  
ATOM    857 HG21 ILE    53      49.364  23.737  59.842  1.00  0.00           H  
ATOM    858 HG22 ILE    53      49.550  22.452  58.495  1.00  0.00           H  
ATOM    859 HG23 ILE    53      50.805  22.828  59.785  1.00  0.00           H  
ATOM    860  CG1 ILE    53      49.308  24.930  57.500  1.00  0.00           C  
ATOM    861 HG12 ILE    53      49.741  25.751  56.927  1.00  0.00           H  
ATOM    862 HG13 ILE    53      48.535  25.307  58.169  1.00  0.00           H  
ATOM    863  CD1 ILE    53      48.753  24.023  56.455  1.00  0.00           C  
ATOM    864 HD11 ILE    53      49.531  23.726  55.752  1.00  0.00           H  
ATOM    865 HD12 ILE    53      48.183  23.229  56.936  1.00  0.00           H  
ATOM    866 HD13 ILE    53      48.147  24.630  55.782  1.00  0.00           H  
ATOM    867  C   ILE    53      52.156  24.885  59.998  1.00  0.00           C  
ATOM    868  O   ILE    53      51.841  24.910  61.207  1.00  0.00           O  
ATOM    869  N   LYS    54      53.351  24.372  59.669  1.00  0.00           N  
ATOM    870  H   LYS    54      53.585  24.309  58.688  1.00  0.00           H  
ATOM    871  CA  LYS    54      54.363  23.954  60.678  1.00  0.00           C  
ATOM    872  HA  LYS    54      54.101  23.043  61.215  1.00  0.00           H  
ATOM    873  CB  LYS    54      55.562  23.592  59.728  1.00  0.00           C  
ATOM    874  HB2 LYS    54      55.866  24.286  58.944  1.00  0.00           H  
ATOM    875  HB3 LYS    54      55.351  22.681  59.169  1.00  0.00           H  
ATOM    876  CG  LYS    54      56.841  23.354  60.525  1.00  0.00           C  
ATOM    877  HG2 LYS    54      56.504  22.801  61.402  1.00  0.00           H  
ATOM    878  HG3 LYS    54      57.184  24.344  60.824  1.00  0.00           H  
ATOM    879  CD  LYS    54      57.959  22.699  59.741  1.00  0.00           C  
ATOM    880  HD2 LYS    54      58.345  23.284  58.906  1.00  0.00           H  
ATOM    881  HD3 LYS    54      57.595  21.720  59.429  1.00  0.00           H  
ATOM    882  CE  LYS    54      59.093  22.610  60.766  1.00  0.00           C  
ATOM    883  HE2 LYS    54      59.912  21.951  60.479  1.00  0.00           H  
ATOM    884  HE3 LYS    54      58.768  22.310  61.762  1.00  0.00           H  
ATOM    885  NZ  LYS    54      59.640  23.968  60.843  1.00  0.00           N  
ATOM    886  HZ1 LYS    54      60.141  24.258  60.015  1.00  0.00           H  
ATOM    887  HZ2 LYS    54      58.886  24.615  61.027  1.00  0.00           H  
ATOM    888  HZ3 LYS    54      60.320  23.943  61.590  1.00  0.00           H  
ATOM    889  C   LYS    54      54.598  25.069  61.702  1.00  0.00           C  
ATOM    890  O   LYS    54      54.629  24.799  62.895  1.00  0.00           O  
ATOM    891  N   SER    55      54.732  26.338  61.224  1.00  0.00           N  
ATOM    892  H   SER    55      54.634  26.454  60.225  1.00  0.00           H  
ATOM    893  CA  SER    55      54.951  27.524  62.085  1.00  0.00           C  
ATOM    894  HA  SER    55      55.887  27.294  62.593  1.00  0.00           H  
ATOM    895  CB  SER    55      55.280  28.759  61.296  1.00  0.00           C  
ATOM    896  HB2 SER    55      54.416  29.046  60.696  1.00  0.00           H  
ATOM    897  HB3 SER    55      56.172  28.528  60.715  1.00  0.00           H  
ATOM    898  OG  SER    55      55.554  29.805  62.153  1.00  0.00           O  
ATOM    899  HG  SER    55      55.791  30.537  61.579  1.00  0.00           H  
ATOM    900  C   SER    55      53.761  27.678  63.078  1.00  0.00           C  
ATOM    901  O   SER    55      53.948  27.499  64.269  1.00  0.00           O  
ATOM    902  N   VAL    56      52.553  27.898  62.598  1.00  0.00           N  
ATOM    903  H   VAL    56      52.401  27.839  61.602  1.00  0.00           H  
ATOM    904  CA  VAL    56      51.329  28.290  63.455  1.00  0.00           C  
ATOM    905  HA  VAL    56      51.595  29.116  64.115  1.00  0.00           H  
ATOM    906  CB  VAL    56      50.242  28.849  62.545  1.00  0.00           C  
ATOM    907  HB  VAL    56      50.276  28.272  61.621  1.00  0.00           H  
ATOM    908  CG1 VAL    56      48.798  28.850  63.117  1.00  0.00           C  
ATOM    909 HG11 VAL    56      48.734  29.322  64.097  1.00  0.00           H  
ATOM    910 HG12 VAL    56      48.158  29.424  62.446  1.00  0.00           H  
ATOM    911 HG13 VAL    56      48.381  27.846  63.194  1.00  0.00           H  
ATOM    912  CG2 VAL    56      50.563  30.276  62.064  1.00  0.00           C  
ATOM    913 HG21 VAL    56      50.499  30.930  62.934  1.00  0.00           H  
ATOM    914 HG22 VAL    56      51.594  30.407  61.736  1.00  0.00           H  
ATOM    915 HG23 VAL    56      50.009  30.602  61.184  1.00  0.00           H  
ATOM    916  C   VAL    56      50.866  27.102  64.364  1.00  0.00           C  
ATOM    917  O   VAL    56      50.187  27.180  65.374  1.00  0.00           O  
ATOM    918  N   SER    57      51.419  25.876  64.098  1.00  0.00           N  
ATOM    919  H   SER    57      52.025  25.857  63.290  1.00  0.00           H  
ATOM    920  CA  SER    57      51.123  24.688  64.938  1.00  0.00           C  
ATOM    921  HA  SER    57      50.046  24.521  64.955  1.00  0.00           H  
ATOM    922  CB  SER    57      51.874  23.442  64.301  1.00  0.00           C  
ATOM    923  HB2 SER    57      51.865  22.554  64.932  1.00  0.00           H  
ATOM    924  HB3 SER    57      52.906  23.784  64.224  1.00  0.00           H  
ATOM    925  OG  SER    57      51.352  22.938  63.059  1.00  0.00           O  
ATOM    926  HG  SER    57      51.379  23.666  62.433  1.00  0.00           H  
ATOM    927  C   SER    57      51.469  24.749  66.435  1.00  0.00           C  
ATOM    928  O   SER    57      51.206  23.774  67.169  1.00  0.00           O  
ATOM    929  N   ASN    58      52.087  25.841  66.909  1.00  0.00           N  
ATOM    930  H   ASN    58      52.302  26.519  66.191  1.00  0.00           H  
ATOM    931  CA  ASN    58      52.238  26.089  68.339  1.00  0.00           C  
ATOM    932  HA  ASN    58      52.424  25.157  68.872  1.00  0.00           H  
ATOM    933  CB  ASN    58      53.560  26.895  68.584  1.00  0.00           C  
ATOM    934  HB2 ASN    58      54.350  26.495  67.949  1.00  0.00           H  
ATOM    935  HB3 ASN    58      53.746  26.706  69.641  1.00  0.00           H  
ATOM    936  CG  ASN    58      53.568  28.424  68.205  1.00  0.00           C  
ATOM    937  OD1 ASN    58      53.731  28.812  67.056  1.00  0.00           O  
ATOM    938  ND2 ASN    58      53.609  29.273  69.202  1.00  0.00           N  
ATOM    939 HD21 ASN    58      53.724  28.937  70.147  1.00  0.00           H  
ATOM    940 HD22 ASN    58      53.732  30.244  68.951  1.00  0.00           H  
ATOM    941  C   ASN    58      50.961  26.770  69.007  1.00  0.00           C  
ATOM    942  O   ASN    58      50.790  26.717  70.245  1.00  0.00           O  
ATOM    943  N   PHE    59      49.950  27.240  68.207  1.00  0.00           N  
ATOM    944  H   PHE    59      50.105  27.281  67.209  1.00  0.00           H  
ATOM    945  CA  PHE    59      48.606  27.542  68.724  1.00  0.00           C  
ATOM    946  HA  PHE    59      48.775  28.266  69.521  1.00  0.00           H  
ATOM    947  CB  PHE    59      47.844  28.212  67.513  1.00  0.00           C  
ATOM    948  HB2 PHE    59      47.517  27.404  66.858  1.00  0.00           H  
ATOM    949  HB3 PHE    59      48.497  28.770  66.842  1.00  0.00           H  
ATOM    950  CG  PHE    59      46.615  29.011  67.816  1.00  0.00           C  
ATOM    951  CD1 PHE    59      46.732  30.389  68.237  1.00  0.00           C  
ATOM    952  HD1 PHE    59      47.722  30.819  68.278  1.00  0.00           H  
ATOM    953  CE1 PHE    59      45.605  31.024  68.639  1.00  0.00           C  
ATOM    954  HE1 PHE    59      45.702  32.088  68.801  1.00  0.00           H  
ATOM    955  CZ  PHE    59      44.331  30.462  68.724  1.00  0.00           C  
ATOM    956  HZ  PHE    59      43.529  31.093  69.077  1.00  0.00           H  
ATOM    957  CE2 PHE    59      44.194  29.118  68.312  1.00  0.00           C  
ATOM    958  HE2 PHE    59      43.218  28.697  68.125  1.00  0.00           H  
ATOM    959  CD2 PHE    59      45.356  28.399  67.903  1.00  0.00           C  
ATOM    960  HD2 PHE    59      45.307  27.396  67.507  1.00  0.00           H  
ATOM    961  C   PHE    59      47.785  26.339  69.226  1.00  0.00           C  
ATOM    962  O   PHE    59      48.105  25.201  68.854  1.00  0.00           O  
ATOM    963  N   SER    60      46.751  26.631  69.982  1.00  0.00           N  
ATOM    964  H   SER    60      46.432  27.583  70.092  1.00  0.00           H  
ATOM    965  CA  SER    60      46.021  25.724  70.833  1.00  0.00           C  
ATOM    966  HA  SER    60      46.509  25.551  71.793  1.00  0.00           H  
ATOM    967  CB  SER    60      44.698  26.504  71.202  1.00  0.00           C  
ATOM    968  HB2 SER    60      44.214  26.898  70.308  1.00  0.00           H  
ATOM    969  HB3 SER    60      44.909  27.447  71.707  1.00  0.00           H  
ATOM    970  OG  SER    60      43.772  25.734  72.002  1.00  0.00           O  
ATOM    971  HG  SER    60      43.075  26.358  72.213  1.00  0.00           H  
ATOM    972  C   SER    60      45.551  24.400  70.173  1.00  0.00           C  
ATOM    973  O   SER    60      45.256  24.353  68.962  1.00  0.00           O  
ATOM    974  N   SER    61      45.289  23.357  70.986  1.00  0.00           N  
ATOM    975  H   SER    61      45.569  23.408  71.955  1.00  0.00           H  
ATOM    976  CA  SER    61      44.721  22.097  70.429  1.00  0.00           C  
ATOM    977  HA  SER    61      45.390  21.787  69.627  1.00  0.00           H  
ATOM    978  CB  SER    61      44.729  21.014  71.527  1.00  0.00           C  
ATOM    979  HB2 SER    61      45.711  20.926  71.991  1.00  0.00           H  
ATOM    980  HB3 SER    61      44.491  20.027  71.132  1.00  0.00           H  
ATOM    981  OG  SER    61      43.731  21.380  72.450  1.00  0.00           O  
ATOM    982  HG  SER    61      44.134  21.233  73.309  1.00  0.00           H  
ATOM    983  C   SER    61      43.248  22.124  69.872  1.00  0.00           C  
ATOM    984  O   SER    61      42.716  21.221  69.157  1.00  0.00           O  
ATOM    985  N   ASN    62      42.643  23.268  70.093  1.00  0.00           N  
ATOM    986  H   ASN    62      43.214  24.028  70.435  1.00  0.00           H  
ATOM    987  CA  ASN    62      41.363  23.659  69.534  1.00  0.00           C  
ATOM    988  HA  ASN    62      40.794  22.733  69.624  1.00  0.00           H  
ATOM    989  CB  ASN    62      40.652  24.579  70.503  1.00  0.00           C  
ATOM    990  HB2 ASN    62      39.635  24.757  70.154  1.00  0.00           H  
ATOM    991  HB3 ASN    62      41.229  25.495  70.631  1.00  0.00           H  
ATOM    992  CG  ASN    62      40.486  23.867  71.786  1.00  0.00           C  
ATOM    993  OD1 ASN    62      39.787  22.843  71.869  1.00  0.00           O  
ATOM    994  ND2 ASN    62      41.101  24.240  72.841  1.00  0.00           N  
ATOM    995 HD21 ASN    62      41.766  24.999  72.816  1.00  0.00           H  
ATOM    996 HD22 ASN    62      41.103  23.711  73.701  1.00  0.00           H  
ATOM    997  C   ASN    62      41.385  24.106  68.041  1.00  0.00           C  
ATOM    998  O   ASN    62      40.349  24.072  67.432  1.00  0.00           O  
ATOM    999  N   LEU    63      42.558  24.428  67.484  1.00  0.00           N  
ATOM   1000  H   LEU    63      43.375  24.365  68.075  1.00  0.00           H  
ATOM   1001  CA  LEU    63      42.763  24.313  66.056  1.00  0.00           C  
ATOM   1002  HA  LEU    63      41.860  24.510  65.479  1.00  0.00           H  
ATOM   1003  CB  LEU    63      43.846  25.397  65.798  1.00  0.00           C  
ATOM   1004  HB2 LEU    63      44.782  25.089  66.262  1.00  0.00           H  
ATOM   1005  HB3 LEU    63      43.657  26.331  66.329  1.00  0.00           H  
ATOM   1006  CG  LEU    63      44.134  25.739  64.292  1.00  0.00           C  
ATOM   1007  HG  LEU    63      44.512  24.854  63.781  1.00  0.00           H  
ATOM   1008  CD1 LEU    63      42.973  26.268  63.527  1.00  0.00           C  
ATOM   1009 HD11 LEU    63      43.459  26.696  62.651  1.00  0.00           H  
ATOM   1010 HD12 LEU    63      42.376  25.415  63.205  1.00  0.00           H  
ATOM   1011 HD13 LEU    63      42.343  27.055  63.942  1.00  0.00           H  
ATOM   1012  CD2 LEU    63      45.288  26.743  64.297  1.00  0.00           C  
ATOM   1013 HD21 LEU    63      46.129  26.353  64.870  1.00  0.00           H  
ATOM   1014 HD22 LEU    63      45.717  26.866  63.303  1.00  0.00           H  
ATOM   1015 HD23 LEU    63      44.870  27.617  64.796  1.00  0.00           H  
ATOM   1016  C   LEU    63      43.325  22.953  65.538  1.00  0.00           C  
ATOM   1017  O   LEU    63      44.277  22.435  66.046  1.00  0.00           O  
ATOM   1018  N   LYS    64      42.773  22.379  64.453  1.00  0.00           N  
ATOM   1019  H   LYS    64      41.970  22.794  64.002  1.00  0.00           H  
ATOM   1020  CA  LYS    64      43.273  21.174  63.896  1.00  0.00           C  
ATOM   1021  HA  LYS    64      44.275  20.922  64.244  1.00  0.00           H  
ATOM   1022  CB  LYS    64      42.371  19.943  64.428  1.00  0.00           C  
ATOM   1023  HB2 LYS    64      41.362  20.255  64.156  1.00  0.00           H  
ATOM   1024  HB3 LYS    64      42.433  19.929  65.516  1.00  0.00           H  
ATOM   1025  CG  LYS    64      42.797  18.578  63.983  1.00  0.00           C  
ATOM   1026  HG2 LYS    64      43.868  18.450  64.142  1.00  0.00           H  
ATOM   1027  HG3 LYS    64      42.643  18.701  62.910  1.00  0.00           H  
ATOM   1028  CD  LYS    64      42.023  17.294  64.404  1.00  0.00           C  
ATOM   1029  HD2 LYS    64      41.987  17.358  65.492  1.00  0.00           H  
ATOM   1030  HD3 LYS    64      42.529  16.418  63.998  1.00  0.00           H  
ATOM   1031  CE  LYS    64      40.559  17.162  63.934  1.00  0.00           C  
ATOM   1032  HE2 LYS    64      40.530  17.092  62.846  1.00  0.00           H  
ATOM   1033  HE3 LYS    64      40.015  18.082  64.148  1.00  0.00           H  
ATOM   1034  NZ  LYS    64      39.868  16.110  64.597  1.00  0.00           N  
ATOM   1035  HZ1 LYS    64      39.448  15.446  63.961  1.00  0.00           H  
ATOM   1036  HZ2 LYS    64      40.448  15.532  65.189  1.00  0.00           H  
ATOM   1037  HZ3 LYS    64      39.152  16.407  65.244  1.00  0.00           H  
ATOM   1038  C   LYS    64      43.392  21.156  62.373  1.00  0.00           C  
ATOM   1039  O   LYS    64      42.465  21.611  61.749  1.00  0.00           O  
ATOM   1040  N   PHE    65      44.431  20.602  61.826  1.00  0.00           N  
ATOM   1041  H   PHE    65      45.041  20.141  62.487  1.00  0.00           H  
ATOM   1042  CA  PHE    65      44.658  20.478  60.419  1.00  0.00           C  
ATOM   1043  HA  PHE    65      43.884  20.922  59.793  1.00  0.00           H  
ATOM   1044  CB  PHE    65      45.943  21.024  60.023  1.00  0.00           C  
ATOM   1045  HB2 PHE    65      46.063  21.072  58.940  1.00  0.00           H  
ATOM   1046  HB3 PHE    65      46.683  20.356  60.463  1.00  0.00           H  
ATOM   1047  CG  PHE    65      46.169  22.422  60.450  1.00  0.00           C  
ATOM   1048  CD1 PHE    65      47.065  22.703  61.514  1.00  0.00           C  
ATOM   1049  HD1 PHE    65      47.512  21.809  61.923  1.00  0.00           H  
ATOM   1050  CE1 PHE    65      47.413  24.039  61.882  1.00  0.00           C  
ATOM   1051  HE1 PHE    65      48.044  24.183  62.746  1.00  0.00           H  
ATOM   1052  CZ  PHE    65      46.890  25.141  61.161  1.00  0.00           C  
ATOM   1053  HZ  PHE    65      47.205  26.157  61.348  1.00  0.00           H  
ATOM   1054  CE2 PHE    65      46.047  24.846  60.073  1.00  0.00           C  
ATOM   1055  HE2 PHE    65      45.644  25.567  59.377  1.00  0.00           H  
ATOM   1056  CD2 PHE    65      45.703  23.524  59.730  1.00  0.00           C  
ATOM   1057  HD2 PHE    65      45.004  23.318  58.933  1.00  0.00           H  
ATOM   1058  C   PHE    65      44.506  18.975  60.084  1.00  0.00           C  
ATOM   1059  O   PHE    65      44.973  18.108  60.803  1.00  0.00           O  
ATOM   1060  N   ILE    66      43.790  18.659  58.977  1.00  0.00           N  
ATOM   1061  H   ILE    66      43.396  19.412  58.431  1.00  0.00           H  
ATOM   1062  CA  ILE    66      43.757  17.356  58.350  1.00  0.00           C  
ATOM   1063  HA  ILE    66      44.604  16.831  58.793  1.00  0.00           H  
ATOM   1064  CB  ILE    66      42.372  16.680  58.557  1.00  0.00           C  
ATOM   1065  HB  ILE    66      41.593  17.224  58.023  1.00  0.00           H  
ATOM   1066  CG2 ILE    66      42.391  15.265  57.781  1.00  0.00           C  
ATOM   1067 HG21 ILE    66      41.480  14.702  57.986  1.00  0.00           H  
ATOM   1068 HG22 ILE    66      42.498  15.407  56.706  1.00  0.00           H  
ATOM   1069 HG23 ILE    66      43.163  14.640  58.231  1.00  0.00           H  
ATOM   1070  CG1 ILE    66      42.094  16.329  60.085  1.00  0.00           C  
ATOM   1071 HG12 ILE    66      41.952  17.282  60.595  1.00  0.00           H  
ATOM   1072 HG13 ILE    66      42.986  15.860  60.499  1.00  0.00           H  
ATOM   1073  CD1 ILE    66      40.901  15.451  60.420  1.00  0.00           C  
ATOM   1074 HD11 ILE    66      40.775  15.358  61.499  1.00  0.00           H  
ATOM   1075 HD12 ILE    66      40.032  15.979  60.029  1.00  0.00           H  
ATOM   1076 HD13 ILE    66      41.027  14.422  60.081  1.00  0.00           H  
ATOM   1077  C   ILE    66      44.006  17.529  56.846  1.00  0.00           C  
ATOM   1078  O   ILE    66      43.144  17.895  56.061  1.00  0.00           O  
ATOM   1079  N   GLN    67      45.192  16.999  56.509  1.00  0.00           N  
ATOM   1080  H   GLN    67      45.805  16.595  57.203  1.00  0.00           H  
ATOM   1081  CA  GLN    67      45.459  16.837  55.103  1.00  0.00           C  
ATOM   1082  HA  GLN    67      45.123  17.757  54.625  1.00  0.00           H  
ATOM   1083  CB  GLN    67      47.025  16.679  54.855  1.00  0.00           C  
ATOM   1084  HB2 GLN    67      47.330  15.884  55.537  1.00  0.00           H  
ATOM   1085  HB3 GLN    67      47.422  17.658  55.123  1.00  0.00           H  
ATOM   1086  CG  GLN    67      47.514  16.433  53.427  1.00  0.00           C  
ATOM   1087  HG2 GLN    67      47.039  17.121  52.729  1.00  0.00           H  
ATOM   1088  HG3 GLN    67      47.286  15.405  53.145  1.00  0.00           H  
ATOM   1089  CD  GLN    67      49.042  16.634  53.360  1.00  0.00           C  
ATOM   1090  OE1 GLN    67      49.472  17.640  52.835  1.00  0.00           O  
ATOM   1091  NE2 GLN    67      49.830  15.728  53.909  1.00  0.00           N  
ATOM   1092 HE21 GLN    67      50.747  15.643  53.495  1.00  0.00           H  
ATOM   1093 HE22 GLN    67      49.476  15.020  54.536  1.00  0.00           H  
ATOM   1094  C   GLN    67      44.773  15.627  54.525  1.00  0.00           C  
ATOM   1095  O   GLN    67      44.632  14.646  55.241  1.00  0.00           O  
ATOM   1096  N   LEU    68      44.363  15.754  53.246  1.00  0.00           N  
ATOM   1097  H   LEU    68      44.459  16.680  52.854  1.00  0.00           H  
ATOM   1098  CA  LEU    68      43.874  14.683  52.433  1.00  0.00           C  
ATOM   1099  HA  LEU    68      43.662  13.910  53.172  1.00  0.00           H  
ATOM   1100  CB  LEU    68      42.464  15.127  51.916  1.00  0.00           C  
ATOM   1101  HB2 LEU    68      42.080  14.284  51.341  1.00  0.00           H  
ATOM   1102  HB3 LEU    68      42.508  15.968  51.223  1.00  0.00           H  
ATOM   1103  CG  LEU    68      41.410  15.497  52.967  1.00  0.00           C  
ATOM   1104  HG  LEU    68      41.636  16.499  53.331  1.00  0.00           H  
ATOM   1105  CD1 LEU    68      40.105  15.523  52.194  1.00  0.00           C  
ATOM   1106 HD11 LEU    68      40.130  16.051  51.241  1.00  0.00           H  
ATOM   1107 HD12 LEU    68      39.675  14.531  52.056  1.00  0.00           H  
ATOM   1108 HD13 LEU    68      39.408  16.035  52.857  1.00  0.00           H  
ATOM   1109  CD2 LEU    68      41.247  14.582  54.175  1.00  0.00           C  
ATOM   1110 HD21 LEU    68      42.167  14.601  54.760  1.00  0.00           H  
ATOM   1111 HD22 LEU    68      40.509  15.042  54.832  1.00  0.00           H  
ATOM   1112 HD23 LEU    68      41.026  13.612  53.729  1.00  0.00           H  
ATOM   1113  C   LEU    68      44.810  14.318  51.307  1.00  0.00           C  
ATOM   1114  O   LEU    68      44.988  15.195  50.432  1.00  0.00           O  
ATOM   1115  N   PRO    69      45.200  13.019  51.194  1.00  0.00           N  
ATOM   1116  CD  PRO    69      44.829  11.916  52.141  1.00  0.00           C  
ATOM   1117  HD2 PRO    69      43.923  11.407  51.812  1.00  0.00           H  
ATOM   1118  HD3 PRO    69      44.828  12.249  53.179  1.00  0.00           H  
ATOM   1119  CG  PRO    69      45.970  10.963  52.036  1.00  0.00           C  
ATOM   1120  HG2 PRO    69      46.853  11.269  52.598  1.00  0.00           H  
ATOM   1121  HG3 PRO    69      45.654   9.936  52.220  1.00  0.00           H  
ATOM   1122  CB  PRO    69      46.510  11.113  50.652  1.00  0.00           C  
ATOM   1123  HB2 PRO    69      47.529  10.737  50.562  1.00  0.00           H  
ATOM   1124  HB3 PRO    69      45.923  10.434  50.035  1.00  0.00           H  
ATOM   1125  CA  PRO    69      46.241  12.550  50.220  1.00  0.00           C  
ATOM   1126  HA  PRO    69      47.129  13.158  50.395  1.00  0.00           H  
ATOM   1127  C   PRO    69      45.810  12.818  48.756  1.00  0.00           C  
ATOM   1128  O   PRO    69      44.587  12.907  48.343  1.00  0.00           O  
ATOM   1129  N   GLN    70      46.854  12.869  47.887  1.00  0.00           N  
ATOM   1130  H   GLN    70      47.723  12.513  48.261  1.00  0.00           H  
ATOM   1131  CA  GLN    70      46.807  12.900  46.396  1.00  0.00           C  
ATOM   1132  HA  GLN    70      46.037  12.168  46.153  1.00  0.00           H  
ATOM   1133  CB  GLN    70      46.352  14.321  45.880  1.00  0.00           C  
ATOM   1134  HB2 GLN    70      47.050  15.089  46.213  1.00  0.00           H  
ATOM   1135  HB3 GLN    70      45.339  14.522  46.227  1.00  0.00           H  
ATOM   1136  CG  GLN    70      46.260  14.606  44.374  1.00  0.00           C  
ATOM   1137  HG2 GLN    70      47.230  14.468  43.896  1.00  0.00           H  
ATOM   1138  HG3 GLN    70      45.780  15.579  44.281  1.00  0.00           H  
ATOM   1139  CD  GLN    70      45.250  13.619  43.824  1.00  0.00           C  
ATOM   1140  OE1 GLN    70      44.093  13.531  44.251  1.00  0.00           O  
ATOM   1141  NE2 GLN    70      45.584  12.714  42.885  1.00  0.00           N  
ATOM   1142 HE21 GLN    70      46.486  12.734  42.431  1.00  0.00           H  
ATOM   1143 HE22 GLN    70      44.864  12.057  42.621  1.00  0.00           H  
ATOM   1144  C   GLN    70      48.088  12.384  45.762  1.00  0.00           C  
ATOM   1145  O   GLN    70      49.192  12.691  46.302  1.00  0.00           O  
ATOM   1146  N   ASP    71      47.854  11.583  44.690  1.00  0.00           N  
ATOM   1147  H   ASP    71      46.882  11.460  44.442  1.00  0.00           H  
ATOM   1148  CA  ASP    71      48.835  11.311  43.646  1.00  0.00           C  
ATOM   1149  HA  ASP    71      49.760  11.056  44.164  1.00  0.00           H  
ATOM   1150  CB  ASP    71      48.364  10.004  43.008  1.00  0.00           C  
ATOM   1151  HB2 ASP    71      47.379  10.279  42.629  1.00  0.00           H  
ATOM   1152  HB3 ASP    71      48.202   9.207  43.734  1.00  0.00           H  
ATOM   1153  CG  ASP    71      49.177   9.503  41.765  1.00  0.00           C  
ATOM   1154  OD1 ASP    71      50.084  10.235  41.414  1.00  0.00           O  
ATOM   1155  OD2 ASP    71      48.949   8.324  41.318  1.00  0.00           O  
ATOM   1156  C   ASP    71      49.164  12.527  42.745  1.00  0.00           C  
ATOM   1157  O   ASP    71      48.313  13.024  42.034  1.00  0.00           O  
ATOM   1158  N   GLU    72      50.453  12.892  42.741  1.00  0.00           N  
ATOM   1159  H   GLU    72      51.147  12.382  43.270  1.00  0.00           H  
ATOM   1160  CA  GLU    72      51.000  14.006  41.981  1.00  0.00           C  
ATOM   1161  HA  GLU    72      50.561  14.928  42.363  1.00  0.00           H  
ATOM   1162  CB  GLU    72      52.523  14.048  42.153  1.00  0.00           C  
ATOM   1163  HB2 GLU    72      52.941  14.775  41.456  1.00  0.00           H  
ATOM   1164  HB3 GLU    72      52.941  13.109  41.792  1.00  0.00           H  
ATOM   1165  CG  GLU    72      53.026  14.388  43.575  1.00  0.00           C  
ATOM   1166  HG2 GLU    72      52.349  15.080  44.075  1.00  0.00           H  
ATOM   1167  HG3 GLU    72      54.009  14.858  43.547  1.00  0.00           H  
ATOM   1168  CD  GLU    72      53.272  13.116  44.416  1.00  0.00           C  
ATOM   1169  OE1 GLU    72      52.880  11.968  44.049  1.00  0.00           O  
ATOM   1170  OE2 GLU    72      53.935  13.142  45.464  1.00  0.00           O  
ATOM   1171  C   GLU    72      50.646  13.948  40.429  1.00  0.00           C  
ATOM   1172  O   GLU    72      50.573  15.017  39.765  1.00  0.00           O  
ATOM   1173  N   SER    73      50.499  12.732  39.954  1.00  0.00           N  
ATOM   1174  H   SER    73      50.454  12.022  40.670  1.00  0.00           H  
ATOM   1175  CA  SER    73      50.251  12.388  38.528  1.00  0.00           C  
ATOM   1176  HA  SER    73      51.129  12.761  38.002  1.00  0.00           H  
ATOM   1177  CB  SER    73      50.078  10.866  38.339  1.00  0.00           C  
ATOM   1178  HB2 SER    73      50.023  10.536  37.301  1.00  0.00           H  
ATOM   1179  HB3 SER    73      49.248  10.447  38.906  1.00  0.00           H  
ATOM   1180  OG  SER    73      51.257  10.274  38.913  1.00  0.00           O  
ATOM   1181  HG  SER    73      50.864   9.887  39.699  1.00  0.00           H  
ATOM   1182  C   SER    73      49.093  13.072  37.865  1.00  0.00           C  
ATOM   1183  O   SER    73      49.145  13.600  36.750  1.00  0.00           O  
ATOM   1184  N   VAL    74      47.991  13.176  38.517  1.00  0.00           N  
ATOM   1185  H   VAL    74      48.057  12.877  39.480  1.00  0.00           H  
ATOM   1186  CA  VAL    74      46.769  13.866  38.083  1.00  0.00           C  
ATOM   1187  HA  VAL    74      46.367  13.356  37.207  1.00  0.00           H  
ATOM   1188  CB  VAL    74      45.766  13.711  39.229  1.00  0.00           C  
ATOM   1189  HB  VAL    74      46.239  13.905  40.192  1.00  0.00           H  
ATOM   1190  CG1 VAL    74      44.662  14.822  39.263  1.00  0.00           C  
ATOM   1191 HG11 VAL    74      45.103  15.788  39.511  1.00  0.00           H  
ATOM   1192 HG12 VAL    74      44.146  14.943  38.310  1.00  0.00           H  
ATOM   1193 HG13 VAL    74      44.067  14.656  40.161  1.00  0.00           H  
ATOM   1194  CG2 VAL    74      45.174  12.266  39.114  1.00  0.00           C  
ATOM   1195 HG21 VAL    74      45.987  11.625  39.455  1.00  0.00           H  
ATOM   1196 HG22 VAL    74      44.332  12.130  39.792  1.00  0.00           H  
ATOM   1197 HG23 VAL    74      44.923  12.002  38.086  1.00  0.00           H  
ATOM   1198  C   VAL    74      47.063  15.323  37.777  1.00  0.00           C  
ATOM   1199  O   VAL    74      46.567  15.859  36.772  1.00  0.00           O  
ATOM   1200  N   LEU    75      47.807  15.973  38.701  1.00  0.00           N  
ATOM   1201  H   LEU    75      48.035  15.485  39.555  1.00  0.00           H  
ATOM   1202  CA  LEU    75      48.147  17.416  38.640  1.00  0.00           C  
ATOM   1203  HA  LEU    75      47.194  17.889  38.400  1.00  0.00           H  
ATOM   1204  CB  LEU    75      48.617  18.061  39.936  1.00  0.00           C  
ATOM   1205  HB2 LEU    75      48.711  19.123  39.708  1.00  0.00           H  
ATOM   1206  HB3 LEU    75      49.536  17.550  40.221  1.00  0.00           H  
ATOM   1207  CG  LEU    75      47.670  18.001  41.176  1.00  0.00           C  
ATOM   1208  HG  LEU    75      48.081  18.677  41.926  1.00  0.00           H  
ATOM   1209  CD1 LEU    75      46.360  18.763  40.843  1.00  0.00           C  
ATOM   1210 HD11 LEU    75      46.464  19.749  40.392  1.00  0.00           H  
ATOM   1211 HD12 LEU    75      45.845  18.118  40.131  1.00  0.00           H  
ATOM   1212 HD13 LEU    75      45.858  18.837  41.808  1.00  0.00           H  
ATOM   1213  CD2 LEU    75      47.554  16.656  41.797  1.00  0.00           C  
ATOM   1214 HD21 LEU    75      46.942  15.987  41.191  1.00  0.00           H  
ATOM   1215 HD22 LEU    75      48.536  16.184  41.779  1.00  0.00           H  
ATOM   1216 HD23 LEU    75      47.275  16.645  42.850  1.00  0.00           H  
ATOM   1217  C   LEU    75      49.092  17.642  37.454  1.00  0.00           C  
ATOM   1218  O   LEU    75      49.381  18.737  37.047  1.00  0.00           O  
ATOM   1219  N   GLN    76      49.730  16.523  36.997  1.00  0.00           N  
ATOM   1220  H   GLN    76      49.657  15.676  37.542  1.00  0.00           H  
ATOM   1221  CA  GLN    76      50.565  16.519  35.805  1.00  0.00           C  
ATOM   1222  HA  GLN    76      51.034  17.501  35.750  1.00  0.00           H  
ATOM   1223  CB  GLN    76      51.747  15.494  35.850  1.00  0.00           C  
ATOM   1224  HB2 GLN    76      52.249  15.355  34.893  1.00  0.00           H  
ATOM   1225  HB3 GLN    76      51.259  14.537  36.035  1.00  0.00           H  
ATOM   1226  CG  GLN    76      52.664  15.695  37.094  1.00  0.00           C  
ATOM   1227  HG2 GLN    76      53.085  14.717  37.327  1.00  0.00           H  
ATOM   1228  HG3 GLN    76      52.070  16.136  37.895  1.00  0.00           H  
ATOM   1229  CD  GLN    76      53.826  16.581  36.740  1.00  0.00           C  
ATOM   1230  OE1 GLN    76      53.870  17.404  35.868  1.00  0.00           O  
ATOM   1231  NE2 GLN    76      54.988  16.467  37.412  1.00  0.00           N  
ATOM   1232 HE21 GLN    76      55.552  17.295  37.283  1.00  0.00           H  
ATOM   1233 HE22 GLN    76      55.199  15.688  38.019  1.00  0.00           H  
ATOM   1234  C   GLN    76      49.690  16.404  34.569  1.00  0.00           C  
ATOM   1235  O   GLN    76      49.802  17.287  33.701  1.00  0.00           O  
ATOM   1236  N   LEU    77      48.865  15.397  34.468  1.00  0.00           N  
ATOM   1237  H   LEU    77      48.735  14.822  35.288  1.00  0.00           H  
ATOM   1238  CA  LEU    77      47.835  15.364  33.437  1.00  0.00           C  
ATOM   1239  HA  LEU    77      48.335  15.278  32.472  1.00  0.00           H  
ATOM   1240  CB  LEU    77      47.059  14.078  33.748  1.00  0.00           C  
ATOM   1241  HB2 LEU    77      46.844  13.978  34.812  1.00  0.00           H  
ATOM   1242  HB3 LEU    77      47.691  13.237  33.459  1.00  0.00           H  
ATOM   1243  CG  LEU    77      45.735  13.728  33.008  1.00  0.00           C  
ATOM   1244  HG  LEU    77      45.075  14.583  33.151  1.00  0.00           H  
ATOM   1245  CD1 LEU    77      45.939  13.426  31.564  1.00  0.00           C  
ATOM   1246 HD11 LEU    77      45.043  13.418  30.945  1.00  0.00           H  
ATOM   1247 HD12 LEU    77      46.579  14.151  31.061  1.00  0.00           H  
ATOM   1248 HD13 LEU    77      46.470  12.481  31.452  1.00  0.00           H  
ATOM   1249  CD2 LEU    77      45.158  12.385  33.510  1.00  0.00           C  
ATOM   1250 HD21 LEU    77      44.743  12.493  34.512  1.00  0.00           H  
ATOM   1251 HD22 LEU    77      44.475  11.874  32.832  1.00  0.00           H  
ATOM   1252 HD23 LEU    77      45.934  11.625  33.604  1.00  0.00           H  
ATOM   1253  C   LEU    77      46.860  16.584  33.374  1.00  0.00           C  
ATOM   1254  O   LEU    77      46.274  16.949  32.330  1.00  0.00           O  
ATOM   1255  N   LEU    78      46.674  17.313  34.505  1.00  0.00           N  
ATOM   1256  H   LEU    78      47.178  17.116  35.358  1.00  0.00           H  
ATOM   1257  CA  LEU    78      45.917  18.560  34.626  1.00  0.00           C  
ATOM   1258  HA  LEU    78      44.938  18.467  34.154  1.00  0.00           H  
ATOM   1259  CB  LEU    78      45.643  18.744  36.118  1.00  0.00           C  
ATOM   1260  HB2 LEU    78      46.558  19.023  36.639  1.00  0.00           H  
ATOM   1261  HB3 LEU    78      45.071  17.890  36.482  1.00  0.00           H  
ATOM   1262  CG  LEU    78      44.654  19.971  36.342  1.00  0.00           C  
ATOM   1263  HG  LEU    78      44.165  20.226  35.402  1.00  0.00           H  
ATOM   1264  CD1 LEU    78      43.569  19.652  37.340  1.00  0.00           C  
ATOM   1265 HD11 LEU    78      44.024  19.367  38.289  1.00  0.00           H  
ATOM   1266 HD12 LEU    78      42.926  20.518  37.495  1.00  0.00           H  
ATOM   1267 HD13 LEU    78      42.943  18.812  37.036  1.00  0.00           H  
ATOM   1268  CD2 LEU    78      45.515  21.106  36.768  1.00  0.00           C  
ATOM   1269 HD21 LEU    78      46.337  21.284  36.075  1.00  0.00           H  
ATOM   1270 HD22 LEU    78      44.965  22.047  36.749  1.00  0.00           H  
ATOM   1271 HD23 LEU    78      46.071  20.883  37.679  1.00  0.00           H  
ATOM   1272  C   LEU    78      46.606  19.679  33.930  1.00  0.00           C  
ATOM   1273  O   LEU    78      47.718  20.035  34.264  1.00  0.00           O  
ATOM   1274  N   LYS    79      45.886  20.318  32.987  1.00  0.00           N  
ATOM   1275  H   LYS    79      44.942  20.044  32.752  1.00  0.00           H  
ATOM   1276  CA  LYS    79      46.229  21.623  32.384  1.00  0.00           C  
ATOM   1277  HA  LYS    79      46.992  22.112  32.990  1.00  0.00           H  
ATOM   1278  CB  LYS    79      46.687  21.405  30.973  1.00  0.00           C  
ATOM   1279  HB2 LYS    79      47.665  20.942  31.101  1.00  0.00           H  
ATOM   1280  HB3 LYS    79      47.030  22.402  30.695  1.00  0.00           H  
ATOM   1281  CG  LYS    79      45.888  20.775  29.791  1.00  0.00           C  
ATOM   1282  HG2 LYS    79      45.035  21.426  29.598  1.00  0.00           H  
ATOM   1283  HG3 LYS    79      45.657  19.785  30.185  1.00  0.00           H  
ATOM   1284  CD  LYS    79      46.753  20.768  28.509  1.00  0.00           C  
ATOM   1285  HD2 LYS    79      47.643  20.180  28.734  1.00  0.00           H  
ATOM   1286  HD3 LYS    79      46.922  21.803  28.209  1.00  0.00           H  
ATOM   1287  CE  LYS    79      45.838  20.142  27.409  1.00  0.00           C  
ATOM   1288  HE2 LYS    79      45.898  20.621  26.431  1.00  0.00           H  
ATOM   1289  HE3 LYS    79      44.817  20.206  27.784  1.00  0.00           H  
ATOM   1290  NZ  LYS    79      46.059  18.647  27.228  1.00  0.00           N  
ATOM   1291  HZ1 LYS    79      45.735  18.312  26.332  1.00  0.00           H  
ATOM   1292  HZ2 LYS    79      47.027  18.357  27.248  1.00  0.00           H  
ATOM   1293  HZ3 LYS    79      45.551  18.085  27.896  1.00  0.00           H  
ATOM   1294  C   LYS    79      45.032  22.557  32.441  1.00  0.00           C  
ATOM   1295  O   LYS    79      45.239  23.713  32.185  1.00  0.00           O  
ATOM   1296  N   GLY    80      43.806  22.039  32.657  1.00  0.00           N  
ATOM   1297  H   GLY    80      43.775  21.033  32.570  1.00  0.00           H  
ATOM   1298  CA  GLY    80      42.560  22.709  32.852  1.00  0.00           C  
ATOM   1299  HA2 GLY    80      41.669  22.106  32.681  1.00  0.00           H  
ATOM   1300  HA3 GLY    80      42.517  23.455  32.058  1.00  0.00           H  
ATOM   1301  C   GLY    80      42.493  23.499  34.178  1.00  0.00           C  
ATOM   1302  O   GLY    80      43.329  23.308  35.063  1.00  0.00           O  
ATOM   1303  N   ASN    81      41.510  24.371  34.322  1.00  0.00           N  
ATOM   1304  H   ASN    81      40.812  24.419  33.594  1.00  0.00           H  
ATOM   1305  CA  ASN    81      41.271  25.084  35.580  1.00  0.00           C  
ATOM   1306  HA  ASN    81      42.110  25.696  35.909  1.00  0.00           H  
ATOM   1307  CB  ASN    81      40.202  26.114  35.284  1.00  0.00           C  
ATOM   1308  HB2 ASN    81      39.199  25.725  35.111  1.00  0.00           H  
ATOM   1309  HB3 ASN    81      40.534  26.583  34.358  1.00  0.00           H  
ATOM   1310  CG  ASN    81      40.122  27.228  36.364  1.00  0.00           C  
ATOM   1311  OD1 ASN    81      40.438  27.060  37.530  1.00  0.00           O  
ATOM   1312  ND2 ASN    81      39.492  28.277  36.001  1.00  0.00           N  
ATOM   1313 HD21 ASN    81      39.211  28.474  35.052  1.00  0.00           H  
ATOM   1314 HD22 ASN    81      39.441  28.974  36.730  1.00  0.00           H  
ATOM   1315  C   ASN    81      40.916  24.151  36.733  1.00  0.00           C  
ATOM   1316  O   ASN    81      39.896  23.527  36.681  1.00  0.00           O  
ATOM   1317  N   ILE    82      41.657  24.285  37.791  1.00  0.00           N  
ATOM   1318  H   ILE    82      42.439  24.921  37.864  1.00  0.00           H  
ATOM   1319  CA  ILE    82      41.516  23.397  38.984  1.00  0.00           C  
ATOM   1320  HA  ILE    82      41.607  22.393  38.570  1.00  0.00           H  
ATOM   1321  CB  ILE    82      42.672  23.536  40.077  1.00  0.00           C  
ATOM   1322  HB  ILE    82      43.045  24.560  40.067  1.00  0.00           H  
ATOM   1323  CG2 ILE    82      42.236  23.163  41.506  1.00  0.00           C  
ATOM   1324 HG21 ILE    82      43.154  23.250  42.088  1.00  0.00           H  
ATOM   1325 HG22 ILE    82      41.479  23.809  41.950  1.00  0.00           H  
ATOM   1326 HG23 ILE    82      41.900  22.132  41.621  1.00  0.00           H  
ATOM   1327  CG1 ILE    82      44.022  22.750  39.628  1.00  0.00           C  
ATOM   1328 HG12 ILE    82      44.326  23.108  38.644  1.00  0.00           H  
ATOM   1329 HG13 ILE    82      43.776  21.694  39.520  1.00  0.00           H  
ATOM   1330  CD1 ILE    82      45.183  22.785  40.655  1.00  0.00           C  
ATOM   1331 HD11 ILE    82      46.078  22.404  40.164  1.00  0.00           H  
ATOM   1332 HD12 ILE    82      45.410  23.796  40.993  1.00  0.00           H  
ATOM   1333 HD13 ILE    82      44.862  22.192  41.511  1.00  0.00           H  
ATOM   1334  C   ILE    82      40.069  23.554  39.530  1.00  0.00           C  
ATOM   1335  O   ILE    82      39.427  22.540  39.594  1.00  0.00           O  
ATOM   1336  N   PHE    83      39.585  24.787  39.738  1.00  0.00           N  
ATOM   1337  H   PHE    83      40.108  25.623  39.522  1.00  0.00           H  
ATOM   1338  CA  PHE    83      38.136  25.121  40.203  1.00  0.00           C  
ATOM   1339  HA  PHE    83      38.034  24.720  41.212  1.00  0.00           H  
ATOM   1340  CB  PHE    83      37.922  26.654  40.095  1.00  0.00           C  
ATOM   1341  HB2 PHE    83      38.042  26.894  39.038  1.00  0.00           H  
ATOM   1342  HB3 PHE    83      38.731  27.132  40.648  1.00  0.00           H  
ATOM   1343  CG  PHE    83      36.577  27.189  40.561  1.00  0.00           C  
ATOM   1344  CD1 PHE    83      35.622  27.425  39.605  1.00  0.00           C  
ATOM   1345  HD1 PHE    83      35.875  27.258  38.568  1.00  0.00           H  
ATOM   1346  CE1 PHE    83      34.363  28.007  39.902  1.00  0.00           C  
ATOM   1347  HE1 PHE    83      33.726  28.361  39.105  1.00  0.00           H  
ATOM   1348  CZ  PHE    83      34.008  28.146  41.336  1.00  0.00           C  
ATOM   1349  HZ  PHE    83      32.987  28.406  41.575  1.00  0.00           H  
ATOM   1350  CE2 PHE    83      34.947  27.821  42.306  1.00  0.00           C  
ATOM   1351  HE2 PHE    83      34.492  27.717  43.280  1.00  0.00           H  
ATOM   1352  CD2 PHE    83      36.211  27.390  41.922  1.00  0.00           C  
ATOM   1353  HD2 PHE    83      36.907  26.969  42.633  1.00  0.00           H  
ATOM   1354  C   PHE    83      37.128  24.369  39.283  1.00  0.00           C  
ATOM   1355  O   PHE    83      36.257  23.594  39.778  1.00  0.00           O  
ATOM   1356  N   SER    84      37.245  24.414  37.988  1.00  0.00           N  
ATOM   1357  H   SER    84      37.936  24.976  37.513  1.00  0.00           H  
ATOM   1358  CA  SER    84      36.235  23.871  37.096  1.00  0.00           C  
ATOM   1359  HA  SER    84      35.247  24.095  37.497  1.00  0.00           H  
ATOM   1360  CB  SER    84      36.392  24.536  35.681  1.00  0.00           C  
ATOM   1361  HB2 SER    84      35.470  24.334  35.136  1.00  0.00           H  
ATOM   1362  HB3 SER    84      37.185  24.013  35.145  1.00  0.00           H  
ATOM   1363  OG  SER    84      36.534  25.914  35.890  1.00  0.00           O  
ATOM   1364  HG  SER    84      36.592  26.347  35.035  1.00  0.00           H  
ATOM   1365  C   SER    84      36.279  22.328  36.816  1.00  0.00           C  
ATOM   1366  O   SER    84      35.378  21.829  36.071  1.00  0.00           O  
ATOM   1367  N   SER    85      37.156  21.594  37.493  1.00  0.00           N  
ATOM   1368  H   SER    85      37.773  22.110  38.103  1.00  0.00           H  
ATOM   1369  CA  SER    85      37.437  20.210  37.154  1.00  0.00           C  
ATOM   1370  HA  SER    85      36.569  19.693  36.746  1.00  0.00           H  
ATOM   1371  CB  SER    85      38.452  20.125  35.998  1.00  0.00           C  
ATOM   1372  HB2 SER    85      37.943  20.583  35.150  1.00  0.00           H  
ATOM   1373  HB3 SER    85      38.755  19.127  35.684  1.00  0.00           H  
ATOM   1374  OG  SER    85      39.591  20.820  36.264  1.00  0.00           O  
ATOM   1375  HG  SER    85      39.527  21.776  36.205  1.00  0.00           H  
ATOM   1376  C   SER    85      37.881  19.336  38.299  1.00  0.00           C  
ATOM   1377  O   SER    85      37.113  18.446  38.663  1.00  0.00           O  
ATOM   1378  N   PHE    86      39.109  19.514  38.854  1.00  0.00           N  
ATOM   1379  H   PHE    86      39.686  20.190  38.374  1.00  0.00           H  
ATOM   1380  CA  PHE    86      39.742  18.734  39.947  1.00  0.00           C  
ATOM   1381  HA  PHE    86      39.742  17.726  39.532  1.00  0.00           H  
ATOM   1382  CB  PHE    86      41.174  19.178  40.165  1.00  0.00           C  
ATOM   1383  HB2 PHE    86      41.074  20.229  40.436  1.00  0.00           H  
ATOM   1384  HB3 PHE    86      41.711  19.095  39.220  1.00  0.00           H  
ATOM   1385  CG  PHE    86      41.875  18.546  41.368  1.00  0.00           C  
ATOM   1386  CD1 PHE    86      42.393  17.244  41.138  1.00  0.00           C  
ATOM   1387  HD1 PHE    86      42.323  16.778  40.167  1.00  0.00           H  
ATOM   1388  CE1 PHE    86      43.120  16.614  42.179  1.00  0.00           C  
ATOM   1389  HE1 PHE    86      43.549  15.632  42.050  1.00  0.00           H  
ATOM   1390  CZ  PHE    86      43.133  17.223  43.489  1.00  0.00           C  
ATOM   1391  HZ  PHE    86      43.591  16.736  44.337  1.00  0.00           H  
ATOM   1392  CE2 PHE    86      42.581  18.499  43.670  1.00  0.00           C  
ATOM   1393  HE2 PHE    86      42.595  18.873  44.683  1.00  0.00           H  
ATOM   1394  CD2 PHE    86      42.019  19.168  42.590  1.00  0.00           C  
ATOM   1395  HD2 PHE    86      41.481  20.088  42.763  1.00  0.00           H  
ATOM   1396  C   PHE    86      38.867  18.845  41.202  1.00  0.00           C  
ATOM   1397  O   PHE    86      38.560  17.832  41.801  1.00  0.00           O  
ATOM   1398  N   ILE    87      38.459  20.029  41.685  1.00  0.00           N  
ATOM   1399  H   ILE    87      38.645  20.853  41.131  1.00  0.00           H  
ATOM   1400  CA  ILE    87      37.556  20.195  42.780  1.00  0.00           C  
ATOM   1401  HA  ILE    87      38.125  19.789  43.616  1.00  0.00           H  
ATOM   1402  CB  ILE    87      37.408  21.707  43.147  1.00  0.00           C  
ATOM   1403  HB  ILE    87      36.830  22.128  42.324  1.00  0.00           H  
ATOM   1404  CG2 ILE    87      36.569  21.938  44.433  1.00  0.00           C  
ATOM   1405 HG21 ILE    87      36.320  22.998  44.487  1.00  0.00           H  
ATOM   1406 HG22 ILE    87      35.645  21.406  44.207  1.00  0.00           H  
ATOM   1407 HG23 ILE    87      37.024  21.568  45.352  1.00  0.00           H  
ATOM   1408  CG1 ILE    87      38.622  22.700  43.337  1.00  0.00           C  
ATOM   1409 HG12 ILE    87      38.328  23.745  43.239  1.00  0.00           H  
ATOM   1410 HG13 ILE    87      39.241  22.452  42.475  1.00  0.00           H  
ATOM   1411  CD1 ILE    87      39.476  22.399  44.574  1.00  0.00           C  
ATOM   1412 HD11 ILE    87      40.487  22.798  44.485  1.00  0.00           H  
ATOM   1413 HD12 ILE    87      38.893  22.811  45.398  1.00  0.00           H  
ATOM   1414 HD13 ILE    87      39.709  21.335  44.614  1.00  0.00           H  
ATOM   1415  C   ILE    87      36.253  19.412  42.763  1.00  0.00           C  
ATOM   1416  O   ILE    87      36.216  18.498  43.609  1.00  0.00           O  
ATOM   1417  N   PRO    88      35.209  19.669  41.914  1.00  0.00           N  
ATOM   1418  CD  PRO    88      35.277  20.462  40.660  1.00  0.00           C  
ATOM   1419  HD2 PRO    88      36.232  20.369  40.143  1.00  0.00           H  
ATOM   1420  HD3 PRO    88      35.127  21.533  40.793  1.00  0.00           H  
ATOM   1421  CG  PRO    88      34.172  19.926  39.741  1.00  0.00           C  
ATOM   1422  HG2 PRO    88      33.788  20.754  39.145  1.00  0.00           H  
ATOM   1423  HG3 PRO    88      34.529  19.092  39.138  1.00  0.00           H  
ATOM   1424  CB  PRO    88      33.033  19.564  40.788  1.00  0.00           C  
ATOM   1425  HB2 PRO    88      32.442  20.404  41.151  1.00  0.00           H  
ATOM   1426  HB3 PRO    88      32.370  18.811  40.361  1.00  0.00           H  
ATOM   1427  CA  PRO    88      33.943  18.897  41.900  1.00  0.00           C  
ATOM   1428  HA  PRO    88      33.459  19.048  42.865  1.00  0.00           H  
ATOM   1429  C   PRO    88      34.189  17.324  41.702  1.00  0.00           C  
ATOM   1430  O   PRO    88      33.297  16.487  42.039  1.00  0.00           O  
ATOM   1431  N   GLY    89      35.273  17.021  41.051  1.00  0.00           N  
ATOM   1432  H   GLY    89      35.962  17.699  40.757  1.00  0.00           H  
ATOM   1433  CA  GLY    89      35.721  15.661  40.950  1.00  0.00           C  
ATOM   1434  HA2 GLY    89      36.593  15.642  40.296  1.00  0.00           H  
ATOM   1435  HA3 GLY    89      34.908  15.131  40.454  1.00  0.00           H  
ATOM   1436  C   GLY    89      36.028  14.907  42.229  1.00  0.00           C  
ATOM   1437  O   GLY    89      35.697  13.732  42.375  1.00  0.00           O  
ATOM   1438  N   HIP    90      36.733  15.518  43.197  1.00  0.00           N  
ATOM   1439  H   HIP    90      36.956  16.501  43.136  1.00  0.00           H  
ATOM   1440  CA  HIP    90      37.165  14.824  44.437  1.00  0.00           C  
ATOM   1441  HA  HIP    90      37.367  13.765  44.275  1.00  0.00           H  
ATOM   1442  CB  HIP    90      38.532  15.558  44.771  1.00  0.00           C  
ATOM   1443  HB2 HIP    90      38.781  15.465  45.828  1.00  0.00           H  
ATOM   1444  HB3 HIP    90      38.378  16.613  44.543  1.00  0.00           H  
ATOM   1445  CG  HIP    90      39.604  15.033  43.935  1.00  0.00           C  
ATOM   1446  ND1 HIP    90      39.813  15.238  42.567  1.00  0.00           N  
ATOM   1447  HD1 HIP    90      39.193  15.779  41.982  1.00  0.00           H  
ATOM   1448  CE1 HIP    90      40.919  14.532  42.240  1.00  0.00           C  
ATOM   1449  HE1 HIP    90      41.438  14.368  41.307  1.00  0.00           H  
ATOM   1450  NE2 HIP    90      41.291  13.770  43.334  1.00  0.00           N  
ATOM   1451  HE2 HIP    90      41.973  13.025  43.315  1.00  0.00           H  
ATOM   1452  CD2 HIP    90      40.503  14.081  44.374  1.00  0.00           C  
ATOM   1453  HD2 HIP    90      40.564  13.684  45.377  1.00  0.00           H  
ATOM   1454  C   HIP    90      36.129  14.809  45.612  1.00  0.00           C  
ATOM   1455  O   HIP    90      36.401  14.685  46.808  1.00  0.00           O  
ATOM   1456  N   LYS    91      34.864  15.013  45.285  1.00  0.00           N  
ATOM   1457  H   LYS    91      34.697  15.097  44.293  1.00  0.00           H  
ATOM   1458  CA  LYS    91      33.683  14.921  46.142  1.00  0.00           C  
ATOM   1459  HA  LYS    91      33.828  15.692  46.899  1.00  0.00           H  
ATOM   1460  CB  LYS    91      32.489  15.315  45.201  1.00  0.00           C  
ATOM   1461  HB2 LYS    91      31.650  14.753  45.613  1.00  0.00           H  
ATOM   1462  HB3 LYS    91      32.693  14.920  44.206  1.00  0.00           H  
ATOM   1463  CG  LYS    91      32.061  16.769  45.039  1.00  0.00           C  
ATOM   1464  HG2 LYS    91      32.842  17.224  44.429  1.00  0.00           H  
ATOM   1465  HG3 LYS    91      31.909  17.223  46.018  1.00  0.00           H  
ATOM   1466  CD  LYS    91      30.760  16.758  44.214  1.00  0.00           C  
ATOM   1467  HD2 LYS    91      29.903  16.409  44.789  1.00  0.00           H  
ATOM   1468  HD3 LYS    91      30.916  16.186  43.300  1.00  0.00           H  
ATOM   1469  CE  LYS    91      30.387  18.176  43.897  1.00  0.00           C  
ATOM   1470  HE2 LYS    91      31.157  18.745  43.375  1.00  0.00           H  
ATOM   1471  HE3 LYS    91      30.204  18.645  44.863  1.00  0.00           H  
ATOM   1472  NZ  LYS    91      29.143  18.230  43.131  1.00  0.00           N  
ATOM   1473  HZ1 LYS    91      28.292  17.949  43.596  1.00  0.00           H  
ATOM   1474  HZ2 LYS    91      29.004  19.187  42.840  1.00  0.00           H  
ATOM   1475  HZ3 LYS    91      29.251  17.681  42.290  1.00  0.00           H  
ATOM   1476  C   LYS    91      33.542  13.701  46.984  1.00  0.00           C  
ATOM   1477  O   LYS    91      33.389  13.885  48.220  1.00  0.00           O  
ATOM   1478  N   PRO    92      33.682  12.468  46.483  1.00  0.00           N  
ATOM   1479  CD  PRO    92      33.904  12.106  45.106  1.00  0.00           C  
ATOM   1480  HD2 PRO    92      34.955  12.030  44.827  1.00  0.00           H  
ATOM   1481  HD3 PRO    92      33.517  12.912  44.483  1.00  0.00           H  
ATOM   1482  CG  PRO    92      33.269  10.695  44.905  1.00  0.00           C  
ATOM   1483  HG2 PRO    92      32.212  10.900  45.075  1.00  0.00           H  
ATOM   1484  HG3 PRO    92      33.557  10.160  44.000  1.00  0.00           H  
ATOM   1485  CB  PRO    92      33.858  10.055  46.157  1.00  0.00           C  
ATOM   1486  HB2 PRO    92      33.253   9.215  46.497  1.00  0.00           H  
ATOM   1487  HB3 PRO    92      34.900   9.792  45.976  1.00  0.00           H  
ATOM   1488  CA  PRO    92      33.753  11.175  47.246  1.00  0.00           C  
ATOM   1489  HA  PRO    92      32.812  11.024  47.775  1.00  0.00           H  
ATOM   1490  C   PRO    92      34.878  11.027  48.222  1.00  0.00           C  
ATOM   1491  O   PRO    92      34.605  10.546  49.345  1.00  0.00           O  
ATOM   1492  N   ALA    93      36.099  11.456  47.840  1.00  0.00           N  
ATOM   1493  H   ALA    93      36.308  11.687  46.879  1.00  0.00           H  
ATOM   1494  CA  ALA    93      37.206  11.580  48.865  1.00  0.00           C  
ATOM   1495  HA  ALA    93      37.423  10.640  49.372  1.00  0.00           H  
ATOM   1496  CB  ALA    93      38.570  11.900  48.129  1.00  0.00           C  
ATOM   1497  HB1 ALA    93      38.530  12.708  47.399  1.00  0.00           H  
ATOM   1498  HB2 ALA    93      39.303  12.247  48.858  1.00  0.00           H  
ATOM   1499  HB3 ALA    93      38.917  10.971  47.677  1.00  0.00           H  
ATOM   1500  C   ALA    93      37.002  12.607  49.955  1.00  0.00           C  
ATOM   1501  O   ALA    93      37.253  12.289  51.069  1.00  0.00           O  
ATOM   1502  N   VAL    94      36.362  13.740  49.689  1.00  0.00           N  
ATOM   1503  H   VAL    94      36.232  14.070  48.743  1.00  0.00           H  
ATOM   1504  CA  VAL    94      35.985  14.725  50.771  1.00  0.00           C  
ATOM   1505  HA  VAL    94      36.800  14.853  51.484  1.00  0.00           H  
ATOM   1506  CB  VAL    94      35.693  16.083  50.155  1.00  0.00           C  
ATOM   1507  HB  VAL    94      35.008  15.938  49.319  1.00  0.00           H  
ATOM   1508  CG1 VAL    94      34.914  17.107  51.097  1.00  0.00           C  
ATOM   1509 HG11 VAL    94      34.179  16.580  51.706  1.00  0.00           H  
ATOM   1510 HG12 VAL    94      35.591  17.544  51.831  1.00  0.00           H  
ATOM   1511 HG13 VAL    94      34.478  17.944  50.552  1.00  0.00           H  
ATOM   1512  CG2 VAL    94      37.006  16.722  49.582  1.00  0.00           C  
ATOM   1513 HG21 VAL    94      37.718  15.957  49.272  1.00  0.00           H  
ATOM   1514 HG22 VAL    94      36.797  17.394  48.750  1.00  0.00           H  
ATOM   1515 HG23 VAL    94      37.533  17.309  50.333  1.00  0.00           H  
ATOM   1516  C   VAL    94      34.918  14.151  51.673  1.00  0.00           C  
ATOM   1517  O   VAL    94      35.055  13.990  52.871  1.00  0.00           O  
ATOM   1518  N   ARG    95      33.748  13.758  51.059  1.00  0.00           N  
ATOM   1519  H   ARG    95      33.722  13.935  50.065  1.00  0.00           H  
ATOM   1520  CA  ARG    95      32.674  13.029  51.700  1.00  0.00           C  
ATOM   1521  HA  ARG    95      32.169  13.784  52.303  1.00  0.00           H  
ATOM   1522  CB  ARG    95      31.827  12.503  50.595  1.00  0.00           C  
ATOM   1523  HB2 ARG    95      32.402  11.753  50.052  1.00  0.00           H  
ATOM   1524  HB3 ARG    95      31.554  13.314  49.920  1.00  0.00           H  
ATOM   1525  CG  ARG    95      30.609  11.747  51.137  1.00  0.00           C  
ATOM   1526  HG2 ARG    95      29.849  12.490  51.380  1.00  0.00           H  
ATOM   1527  HG3 ARG    95      30.862  11.181  52.034  1.00  0.00           H  
ATOM   1528  CD  ARG    95      29.933  10.792  50.163  1.00  0.00           C  
ATOM   1529  HD2 ARG    95      29.734  11.307  49.223  1.00  0.00           H  
ATOM   1530  HD3 ARG    95      28.925  10.573  50.515  1.00  0.00           H  
ATOM   1531  NE  ARG    95      30.736   9.572  49.996  1.00  0.00           N  
ATOM   1532  HE  ARG    95      31.613   9.465  50.486  1.00  0.00           H  
ATOM   1533  CZ  ARG    95      30.589   8.735  48.948  1.00  0.00           C  
ATOM   1534  NH1 ARG    95      29.639   8.797  48.067  1.00  0.00           N  
ATOM   1535 HH11 ARG    95      29.571   8.274  47.206  1.00  0.00           H  
ATOM   1536 HH12 ARG    95      28.867   9.427  48.227  1.00  0.00           H  
ATOM   1537  NH2 ARG    95      31.465   7.808  48.717  1.00  0.00           N  
ATOM   1538 HH21 ARG    95      31.420   7.262  47.868  1.00  0.00           H  
ATOM   1539 HH22 ARG    95      32.216   7.716  49.386  1.00  0.00           H  
ATOM   1540  C   ARG    95      33.161  11.929  52.646  1.00  0.00           C  
ATOM   1541  O   ARG    95      32.885  11.886  53.823  1.00  0.00           O  
ATOM   1542  N   ASP    96      33.957  10.987  52.223  1.00  0.00           N  
ATOM   1543  H   ASP    96      34.211  10.971  51.246  1.00  0.00           H  
ATOM   1544  CA  ASP    96      34.511   9.746  52.957  1.00  0.00           C  
ATOM   1545  HA  ASP    96      33.634   9.242  53.362  1.00  0.00           H  
ATOM   1546  CB  ASP    96      35.232   8.814  51.931  1.00  0.00           C  
ATOM   1547  HB2 ASP    96      35.704   8.026  52.518  1.00  0.00           H  
ATOM   1548  HB3 ASP    96      36.068   9.285  51.414  1.00  0.00           H  
ATOM   1549  CG  ASP    96      34.291   8.099  50.951  1.00  0.00           C  
ATOM   1550  OD1 ASP    96      34.785   7.137  50.233  1.00  0.00           O  
ATOM   1551  OD2 ASP    96      33.060   8.183  51.013  1.00  0.00           O  
ATOM   1552  C   ASP    96      35.469  10.156  54.162  1.00  0.00           C  
ATOM   1553  O   ASP    96      35.591   9.438  55.188  1.00  0.00           O  
ATOM   1554  N   ALA    97      36.264  11.210  53.982  1.00  0.00           N  
ATOM   1555  H   ALA    97      36.188  11.764  53.141  1.00  0.00           H  
ATOM   1556  CA  ALA    97      37.044  11.842  55.127  1.00  0.00           C  
ATOM   1557  HA  ALA    97      37.572  11.093  55.716  1.00  0.00           H  
ATOM   1558  CB  ALA    97      38.081  12.826  54.481  1.00  0.00           C  
ATOM   1559  HB1 ALA    97      38.971  12.264  54.198  1.00  0.00           H  
ATOM   1560  HB2 ALA    97      37.680  13.334  53.604  1.00  0.00           H  
ATOM   1561  HB3 ALA    97      38.332  13.569  55.238  1.00  0.00           H  
ATOM   1562  C   ALA    97      36.114  12.498  56.201  1.00  0.00           C  
ATOM   1563  O   ALA    97      36.297  12.239  57.423  1.00  0.00           O  
ATOM   1564  N   VAL    98      35.033  13.234  55.856  1.00  0.00           N  
ATOM   1565  H   VAL    98      34.830  13.487  54.900  1.00  0.00           H  
ATOM   1566  CA  VAL    98      34.103  13.951  56.830  1.00  0.00           C  
ATOM   1567  HA  VAL    98      34.772  14.467  57.519  1.00  0.00           H  
ATOM   1568  CB  VAL    98      33.037  14.876  56.075  1.00  0.00           C  
ATOM   1569  HB  VAL    98      32.442  14.281  55.383  1.00  0.00           H  
ATOM   1570  CG1 VAL    98      31.929  15.553  56.839  1.00  0.00           C  
ATOM   1571 HG11 VAL    98      31.156  14.831  57.102  1.00  0.00           H  
ATOM   1572 HG12 VAL    98      32.461  15.965  57.696  1.00  0.00           H  
ATOM   1573 HG13 VAL    98      31.471  16.271  56.159  1.00  0.00           H  
ATOM   1574  CG2 VAL    98      33.936  15.974  55.429  1.00  0.00           C  
ATOM   1575 HG21 VAL    98      34.773  15.705  54.785  1.00  0.00           H  
ATOM   1576 HG22 VAL    98      33.369  16.676  54.817  1.00  0.00           H  
ATOM   1577 HG23 VAL    98      34.278  16.561  56.282  1.00  0.00           H  
ATOM   1578  C   VAL    98      33.335  12.845  57.595  1.00  0.00           C  
ATOM   1579  O   VAL    98      33.204  12.786  58.847  1.00  0.00           O  
ATOM   1580  N   ALA    99      32.826  11.899  56.821  1.00  0.00           N  
ATOM   1581  H   ALA    99      32.968  12.130  55.848  1.00  0.00           H  
ATOM   1582  CA  ALA    99      32.087  10.681  57.342  1.00  0.00           C  
ATOM   1583  HA  ALA    99      31.144  10.976  57.802  1.00  0.00           H  
ATOM   1584  CB  ALA    99      31.577   9.983  56.005  1.00  0.00           C  
ATOM   1585  HB1 ALA    99      30.890   9.178  56.265  1.00  0.00           H  
ATOM   1586  HB2 ALA    99      31.057  10.576  55.253  1.00  0.00           H  
ATOM   1587  HB3 ALA    99      32.271   9.440  55.363  1.00  0.00           H  
ATOM   1588  C   ALA    99      32.724   9.833  58.350  1.00  0.00           C  
ATOM   1589  O   ALA    99      32.073   9.375  59.319  1.00  0.00           O  
ATOM   1590  N   GLU   100      34.036   9.668  58.305  1.00  0.00           N  
ATOM   1591  H   GLU   100      34.466   9.887  57.418  1.00  0.00           H  
ATOM   1592  CA  GLU   100      34.973   9.047  59.381  1.00  0.00           C  
ATOM   1593  HA  GLU   100      34.554   8.125  59.785  1.00  0.00           H  
ATOM   1594  CB  GLU   100      36.380   8.840  58.752  1.00  0.00           C  
ATOM   1595  HB2 GLU   100      37.012   9.726  58.814  1.00  0.00           H  
ATOM   1596  HB3 GLU   100      36.321   8.471  57.729  1.00  0.00           H  
ATOM   1597  CG  GLU   100      37.153   7.723  59.503  1.00  0.00           C  
ATOM   1598  HG2 GLU   100      37.224   7.884  60.579  1.00  0.00           H  
ATOM   1599  HG3 GLU   100      38.186   7.702  59.155  1.00  0.00           H  
ATOM   1600  CD  GLU   100      36.641   6.297  59.231  1.00  0.00           C  
ATOM   1601  OE1 GLU   100      36.133   5.924  58.127  1.00  0.00           O  
ATOM   1602  OE2 GLU   100      36.795   5.549  60.208  1.00  0.00           O  
ATOM   1603  C   GLU   100      35.155   9.917  60.648  1.00  0.00           C  
ATOM   1604  O   GLU   100      35.438   9.392  61.739  1.00  0.00           O  
ATOM   1605  N   ILE   101      34.923  11.253  60.595  1.00  0.00           N  
ATOM   1606  H   ILE   101      34.743  11.681  59.698  1.00  0.00           H  
ATOM   1607  CA  ILE   101      34.832  12.119  61.766  1.00  0.00           C  
ATOM   1608  HA  ILE   101      35.631  11.669  62.355  1.00  0.00           H  
ATOM   1609  CB  ILE   101      34.971  13.664  61.363  1.00  0.00           C  
ATOM   1610  HB  ILE   101      34.169  14.034  60.724  1.00  0.00           H  
ATOM   1611  CG2 ILE   101      34.915  14.550  62.649  1.00  0.00           C  
ATOM   1612 HG21 ILE   101      35.841  14.378  63.198  1.00  0.00           H  
ATOM   1613 HG22 ILE   101      34.965  15.616  62.428  1.00  0.00           H  
ATOM   1614 HG23 ILE   101      34.127  14.191  63.311  1.00  0.00           H  
ATOM   1615  CG1 ILE   101      36.289  13.948  60.621  1.00  0.00           C  
ATOM   1616 HG12 ILE   101      36.181  13.486  59.640  1.00  0.00           H  
ATOM   1617 HG13 ILE   101      37.121  13.536  61.193  1.00  0.00           H  
ATOM   1618  CD1 ILE   101      36.672  15.448  60.383  1.00  0.00           C  
ATOM   1619 HD11 ILE   101      36.807  16.052  61.280  1.00  0.00           H  
ATOM   1620 HD12 ILE   101      37.653  15.443  59.908  1.00  0.00           H  
ATOM   1621 HD13 ILE   101      36.020  15.971  59.684  1.00  0.00           H  
ATOM   1622  C   ILE   101      33.487  11.869  62.483  1.00  0.00           C  
ATOM   1623  O   ILE   101      33.425  11.607  63.684  1.00  0.00           O  
ATOM   1624  N   LEU   102      32.434  11.873  61.705  1.00  0.00           N  
ATOM   1625  H   LEU   102      32.655  12.055  60.736  1.00  0.00           H  
ATOM   1626  CA  LEU   102      31.053  11.646  62.126  1.00  0.00           C  
ATOM   1627  HA  LEU   102      30.767  12.435  62.823  1.00  0.00           H  
ATOM   1628  CB  LEU   102      30.129  11.720  60.905  1.00  0.00           C  
ATOM   1629  HB2 LEU   102      29.262  11.084  61.086  1.00  0.00           H  
ATOM   1630  HB3 LEU   102      30.682  11.189  60.129  1.00  0.00           H  
ATOM   1631  CG  LEU   102      29.393  13.003  60.450  1.00  0.00           C  
ATOM   1632  HG  LEU   102      28.592  13.367  61.093  1.00  0.00           H  
ATOM   1633  CD1 LEU   102      30.374  14.152  60.319  1.00  0.00           C  
ATOM   1634 HD11 LEU   102      31.103  13.852  59.566  1.00  0.00           H  
ATOM   1635 HD12 LEU   102      29.861  15.030  59.926  1.00  0.00           H  
ATOM   1636 HD13 LEU   102      30.809  14.300  61.307  1.00  0.00           H  
ATOM   1637  CD2 LEU   102      28.643  12.850  59.073  1.00  0.00           C  
ATOM   1638 HD21 LEU   102      27.865  12.090  58.999  1.00  0.00           H  
ATOM   1639 HD22 LEU   102      28.259  13.837  58.816  1.00  0.00           H  
ATOM   1640 HD23 LEU   102      29.414  12.542  58.367  1.00  0.00           H  
ATOM   1641  C   LEU   102      30.914  10.332  62.796  1.00  0.00           C  
ATOM   1642  O   LEU   102      30.302  10.248  63.830  1.00  0.00           O  
ATOM   1643  N   LYS   103      31.624   9.248  62.286  1.00  0.00           N  
ATOM   1644  H   LYS   103      32.202   9.404  61.473  1.00  0.00           H  
ATOM   1645  CA  LYS   103      31.542   7.903  62.801  1.00  0.00           C  
ATOM   1646  HA  LYS   103      30.496   7.626  62.934  1.00  0.00           H  
ATOM   1647  CB  LYS   103      32.132   6.972  61.675  1.00  0.00           C  
ATOM   1648  HB2 LYS   103      33.118   7.382  61.460  1.00  0.00           H  
ATOM   1649  HB3 LYS   103      31.540   7.155  60.778  1.00  0.00           H  
ATOM   1650  CG  LYS   103      32.204   5.514  61.987  1.00  0.00           C  
ATOM   1651  HG2 LYS   103      31.230   5.091  62.234  1.00  0.00           H  
ATOM   1652  HG3 LYS   103      32.944   5.296  62.756  1.00  0.00           H  
ATOM   1653  CD  LYS   103      32.571   4.791  60.730  1.00  0.00           C  
ATOM   1654  HD2 LYS   103      33.467   5.283  60.353  1.00  0.00           H  
ATOM   1655  HD3 LYS   103      31.743   4.930  60.034  1.00  0.00           H  
ATOM   1656  CE  LYS   103      32.836   3.274  61.041  1.00  0.00           C  
ATOM   1657  HE2 LYS   103      32.057   2.795  61.635  1.00  0.00           H  
ATOM   1658  HE3 LYS   103      33.745   3.082  61.612  1.00  0.00           H  
ATOM   1659  NZ  LYS   103      32.923   2.463  59.778  1.00  0.00           N  
ATOM   1660  HZ1 LYS   103      31.994   2.135  59.555  1.00  0.00           H  
ATOM   1661  HZ2 LYS   103      33.274   3.076  59.056  1.00  0.00           H  
ATOM   1662  HZ3 LYS   103      33.555   1.676  59.801  1.00  0.00           H  
ATOM   1663  C   LYS   103      32.231   7.601  64.105  1.00  0.00           C  
ATOM   1664  O   LYS   103      31.876   6.624  64.758  1.00  0.00           O  
ATOM   1665  N   SER   104      33.233   8.457  64.386  1.00  0.00           N  
ATOM   1666  H   SER   104      33.245   9.364  63.942  1.00  0.00           H  
ATOM   1667  CA  SER   104      34.091   8.414  65.583  1.00  0.00           C  
ATOM   1668  HA  SER   104      34.533   7.420  65.508  1.00  0.00           H  
ATOM   1669  CB  SER   104      35.319   9.353  65.467  1.00  0.00           C  
ATOM   1670  HB2 SER   104      34.948  10.355  65.252  1.00  0.00           H  
ATOM   1671  HB3 SER   104      35.895   8.992  64.614  1.00  0.00           H  
ATOM   1672  OG  SER   104      36.170   9.208  66.618  1.00  0.00           O  
ATOM   1673  HG  SER   104      35.811   9.722  67.345  1.00  0.00           H  
ATOM   1674  C   SER   104      33.221   8.619  66.794  1.00  0.00           C  
ATOM   1675  O   SER   104      32.085   9.195  66.778  1.00  0.00           O  
ATOM   1676  N   GLU   105      33.740   8.149  67.901  1.00  0.00           N  
ATOM   1677  H   GLU   105      34.647   7.704  67.915  1.00  0.00           H  
ATOM   1678  CA  GLU   105      33.401   8.531  69.190  1.00  0.00           C  
ATOM   1679  HA  GLU   105      32.340   8.726  69.345  1.00  0.00           H  
ATOM   1680  CB  GLU   105      33.819   7.489  70.309  1.00  0.00           C  
ATOM   1681  HB2 GLU   105      33.470   7.900  71.256  1.00  0.00           H  
ATOM   1682  HB3 GLU   105      34.890   7.285  70.306  1.00  0.00           H  
ATOM   1683  CG  GLU   105      33.226   6.049  70.136  1.00  0.00           C  
ATOM   1684  HG2 GLU   105      33.612   5.372  70.898  1.00  0.00           H  
ATOM   1685  HG3 GLU   105      33.626   5.723  69.176  1.00  0.00           H  
ATOM   1686  CD  GLU   105      31.755   6.025  70.264  1.00  0.00           C  
ATOM   1687  OE1 GLU   105      31.182   6.007  71.389  1.00  0.00           O  
ATOM   1688  OE2 GLU   105      31.096   5.959  69.216  1.00  0.00           O  
ATOM   1689  C   GLU   105      34.189   9.829  69.484  1.00  0.00           C  
ATOM   1690  O   GLU   105      35.302  10.075  69.037  1.00  0.00           O  
ATOM   1691  N   SER   106      33.462  10.755  70.210  1.00  0.00           N  
ATOM   1692  H   SER   106      32.542  10.456  70.499  1.00  0.00           H  
ATOM   1693  CA  SER   106      33.849  12.100  70.578  1.00  0.00           C  
ATOM   1694  HA  SER   106      34.935  12.176  70.626  1.00  0.00           H  
ATOM   1695  CB  SER   106      33.527  12.990  69.367  1.00  0.00           C  
ATOM   1696  HB2 SER   106      32.477  12.861  69.104  1.00  0.00           H  
ATOM   1697  HB3 SER   106      34.115  12.666  68.509  1.00  0.00           H  
ATOM   1698  OG  SER   106      33.697  14.376  69.505  1.00  0.00           O  
ATOM   1699  HG  SER   106      33.183  14.678  68.752  1.00  0.00           H  
ATOM   1700  C   SER   106      33.163  12.555  71.810  1.00  0.00           C  
ATOM   1701  O   SER   106      32.050  12.065  72.116  1.00  0.00           O  
ATOM   1702  N   ASP   107      33.793  13.589  72.457  1.00  0.00           N  
ATOM   1703  H   ASP   107      34.729  13.767  72.124  1.00  0.00           H  
ATOM   1704  CA  ASP   107      33.352  14.428  73.630  1.00  0.00           C  
ATOM   1705  HA  ASP   107      32.603  13.918  74.236  1.00  0.00           H  
ATOM   1706  CB  ASP   107      34.522  14.554  74.543  1.00  0.00           C  
ATOM   1707  HB2 ASP   107      34.366  15.248  75.369  1.00  0.00           H  
ATOM   1708  HB3 ASP   107      35.360  15.065  74.071  1.00  0.00           H  
ATOM   1709  CG  ASP   107      35.017  13.271  75.127  1.00  0.00           C  
ATOM   1710  OD1 ASP   107      36.253  13.109  75.356  1.00  0.00           O  
ATOM   1711  OD2 ASP   107      34.208  12.475  75.611  1.00  0.00           O  
ATOM   1712  C   ASP   107      32.691  15.742  73.159  1.00  0.00           C  
ATOM   1713  O   ASP   107      32.254  16.502  74.052  1.00  0.00           O  
ATOM   1714  N   ILE   108      32.654  16.041  71.897  1.00  0.00           N  
ATOM   1715  H   ILE   108      33.110  15.493  71.182  1.00  0.00           H  
ATOM   1716  CA  ILE   108      32.376  17.444  71.439  1.00  0.00           C  
ATOM   1717  HA  ILE   108      32.337  18.171  72.250  1.00  0.00           H  
ATOM   1718  CB  ILE   108      33.636  17.925  70.593  1.00  0.00           C  
ATOM   1719  HB  ILE   108      33.645  17.426  69.624  1.00  0.00           H  
ATOM   1720  CG2 ILE   108      33.468  19.376  70.302  1.00  0.00           C  
ATOM   1721 HG21 ILE   108      33.191  19.948  71.188  1.00  0.00           H  
ATOM   1722 HG22 ILE   108      34.373  19.792  69.861  1.00  0.00           H  
ATOM   1723 HG23 ILE   108      32.731  19.591  69.528  1.00  0.00           H  
ATOM   1724  CG1 ILE   108      34.961  17.553  71.259  1.00  0.00           C  
ATOM   1725 HG12 ILE   108      35.798  17.874  70.639  1.00  0.00           H  
ATOM   1726 HG13 ILE   108      35.157  16.481  71.232  1.00  0.00           H  
ATOM   1727  CD1 ILE   108      35.285  18.087  72.642  1.00  0.00           C  
ATOM   1728 HD11 ILE   108      36.210  17.609  72.966  1.00  0.00           H  
ATOM   1729 HD12 ILE   108      35.469  19.161  72.607  1.00  0.00           H  
ATOM   1730 HD13 ILE   108      34.596  17.708  73.397  1.00  0.00           H  
ATOM   1731  C   ILE   108      31.082  17.593  70.619  1.00  0.00           C  
ATOM   1732  O   ILE   108      30.723  16.674  69.925  1.00  0.00           O  
ATOM   1733  N   THR   109      30.301  18.713  70.733  1.00  0.00           N  
ATOM   1734  H   THR   109      30.507  19.474  71.365  1.00  0.00           H  
ATOM   1735  CA  THR   109      29.266  19.030  69.760  1.00  0.00           C  
ATOM   1736  HA  THR   109      28.701  18.117  69.568  1.00  0.00           H  
ATOM   1737  CB  THR   109      28.167  20.031  70.292  1.00  0.00           C  
ATOM   1738  HB  THR   109      28.634  20.986  70.532  1.00  0.00           H  
ATOM   1739  CG2 THR   109      27.090  20.397  69.339  1.00  0.00           C  
ATOM   1740 HG21 THR   109      26.455  19.565  69.033  1.00  0.00           H  
ATOM   1741 HG22 THR   109      26.375  20.997  69.902  1.00  0.00           H  
ATOM   1742 HG23 THR   109      27.483  20.969  68.499  1.00  0.00           H  
ATOM   1743  OG1 THR   109      27.673  19.531  71.510  1.00  0.00           O  
ATOM   1744  HG1 THR   109      28.445  19.335  72.045  1.00  0.00           H  
ATOM   1745  C   THR   109      29.813  19.457  68.371  1.00  0.00           C  
ATOM   1746  O   THR   109      30.132  20.646  68.137  1.00  0.00           O  
ATOM   1747  N   LEU   110      29.791  18.651  67.344  1.00  0.00           N  
ATOM   1748  H   LEU   110      29.517  17.704  67.564  1.00  0.00           H  
ATOM   1749  CA  LEU   110      29.913  19.102  65.895  1.00  0.00           C  
ATOM   1750  HA  LEU   110      30.887  19.530  65.658  1.00  0.00           H  
ATOM   1751  CB  LEU   110      29.904  17.821  64.955  1.00  0.00           C  
ATOM   1752  HB2 LEU   110      28.920  17.352  64.982  1.00  0.00           H  
ATOM   1753  HB3 LEU   110      30.621  17.125  65.392  1.00  0.00           H  
ATOM   1754  CG  LEU   110      30.365  18.043  63.575  1.00  0.00           C  
ATOM   1755  HG  LEU   110      30.779  19.048  63.500  1.00  0.00           H  
ATOM   1756  CD1 LEU   110      31.207  16.843  63.089  1.00  0.00           C  
ATOM   1757 HD11 LEU   110      32.162  16.858  63.614  1.00  0.00           H  
ATOM   1758 HD12 LEU   110      30.727  15.888  63.304  1.00  0.00           H  
ATOM   1759 HD13 LEU   110      31.271  16.861  62.001  1.00  0.00           H  
ATOM   1760  CD2 LEU   110      29.093  18.116  62.732  1.00  0.00           C  
ATOM   1761 HD21 LEU   110      28.680  17.109  62.677  1.00  0.00           H  
ATOM   1762 HD22 LEU   110      28.340  18.774  63.167  1.00  0.00           H  
ATOM   1763 HD23 LEU   110      29.384  18.443  61.734  1.00  0.00           H  
ATOM   1764  C   LEU   110      28.709  19.948  65.631  1.00  0.00           C  
ATOM   1765  O   LEU   110      27.587  19.462  65.540  1.00  0.00           O  
ATOM   1766  N   ALA   111      28.871  21.237  65.373  1.00  0.00           N  
ATOM   1767  H   ALA   111      29.819  21.587  65.358  1.00  0.00           H  
ATOM   1768  CA  ALA   111      27.834  22.254  65.181  1.00  0.00           C  
ATOM   1769  HA  ALA   111      26.868  21.868  65.506  1.00  0.00           H  
ATOM   1770  CB  ALA   111      28.292  23.445  66.042  1.00  0.00           C  
ATOM   1771  HB1 ALA   111      27.623  24.301  65.962  1.00  0.00           H  
ATOM   1772  HB2 ALA   111      28.299  23.158  67.094  1.00  0.00           H  
ATOM   1773  HB3 ALA   111      29.314  23.753  65.821  1.00  0.00           H  
ATOM   1774  C   ALA   111      27.742  22.682  63.720  1.00  0.00           C  
ATOM   1775  O   ALA   111      26.927  23.554  63.444  1.00  0.00           O  
ATOM   1776  N   GLY   112      28.609  22.217  62.816  1.00  0.00           N  
ATOM   1777  H   GLY   112      29.225  21.461  63.080  1.00  0.00           H  
ATOM   1778  CA  GLY   112      28.422  22.464  61.426  1.00  0.00           C  
ATOM   1779  HA2 GLY   112      28.063  23.486  61.306  1.00  0.00           H  
ATOM   1780  HA3 GLY   112      27.654  21.802  61.026  1.00  0.00           H  
ATOM   1781  C   GLY   112      29.642  22.285  60.518  1.00  0.00           C  
ATOM   1782  O   GLY   112      30.778  22.039  60.890  1.00  0.00           O  
ATOM   1783  N   ILE   113      29.402  22.556  59.212  1.00  0.00           N  
ATOM   1784  H   ILE   113      28.444  22.718  58.935  1.00  0.00           H  
ATOM   1785  CA  ILE   113      30.400  22.575  58.134  1.00  0.00           C  
ATOM   1786  HA  ILE   113      31.352  22.460  58.652  1.00  0.00           H  
ATOM   1787  CB  ILE   113      30.188  21.316  57.266  1.00  0.00           C  
ATOM   1788  HB  ILE   113      30.118  20.459  57.936  1.00  0.00           H  
ATOM   1789  CG2 ILE   113      28.899  21.431  56.376  1.00  0.00           C  
ATOM   1790 HG21 ILE   113      27.993  21.623  56.951  1.00  0.00           H  
ATOM   1791 HG22 ILE   113      29.027  22.247  55.664  1.00  0.00           H  
ATOM   1792 HG23 ILE   113      28.626  20.474  55.932  1.00  0.00           H  
ATOM   1793  CG1 ILE   113      31.440  21.077  56.423  1.00  0.00           C  
ATOM   1794 HG12 ILE   113      32.330  21.512  56.878  1.00  0.00           H  
ATOM   1795 HG13 ILE   113      31.270  21.453  55.414  1.00  0.00           H  
ATOM   1796  CD1 ILE   113      31.605  19.585  56.272  1.00  0.00           C  
ATOM   1797 HD11 ILE   113      32.048  19.055  57.115  1.00  0.00           H  
ATOM   1798 HD12 ILE   113      30.649  19.111  56.049  1.00  0.00           H  
ATOM   1799 HD13 ILE   113      32.281  19.429  55.431  1.00  0.00           H  
ATOM   1800  C   ILE   113      30.519  23.928  57.446  1.00  0.00           C  
ATOM   1801  O   ILE   113      29.508  24.308  56.970  1.00  0.00           O  
ATOM   1802  N   VAL   114      31.689  24.521  57.433  1.00  0.00           N  
ATOM   1803  H   VAL   114      32.454  23.989  57.821  1.00  0.00           H  
ATOM   1804  CA  VAL   114      31.973  25.780  56.786  1.00  0.00           C  
ATOM   1805  HA  VAL   114      31.054  26.313  56.541  1.00  0.00           H  
ATOM   1806  CB  VAL   114      32.842  26.700  57.664  1.00  0.00           C  
ATOM   1807  HB  VAL   114      33.827  26.243  57.750  1.00  0.00           H  
ATOM   1808  CG1 VAL   114      33.218  28.064  57.105  1.00  0.00           C  
ATOM   1809 HG11 VAL   114      32.296  28.620  56.937  1.00  0.00           H  
ATOM   1810 HG12 VAL   114      33.795  28.576  57.875  1.00  0.00           H  
ATOM   1811 HG13 VAL   114      33.753  28.033  56.156  1.00  0.00           H  
ATOM   1812  CG2 VAL   114      32.183  26.900  59.070  1.00  0.00           C  
ATOM   1813 HG21 VAL   114      31.194  27.357  59.091  1.00  0.00           H  
ATOM   1814 HG22 VAL   114      32.284  25.949  59.593  1.00  0.00           H  
ATOM   1815 HG23 VAL   114      32.774  27.575  59.688  1.00  0.00           H  
ATOM   1816  C   VAL   114      32.631  25.519  55.452  1.00  0.00           C  
ATOM   1817  O   VAL   114      33.574  24.777  55.359  1.00  0.00           O  
ATOM   1818  N   ILE   115      32.169  26.108  54.327  1.00  0.00           N  
ATOM   1819  H   ILE   115      31.308  26.621  54.453  1.00  0.00           H  
ATOM   1820  CA  ILE   115      32.733  25.986  53.012  1.00  0.00           C  
ATOM   1821  HA  ILE   115      33.661  25.415  53.036  1.00  0.00           H  
ATOM   1822  CB  ILE   115      31.643  25.285  52.097  1.00  0.00           C  
ATOM   1823  HB  ILE   115      30.756  25.911  52.190  1.00  0.00           H  
ATOM   1824  CG2 ILE   115      32.191  25.240  50.634  1.00  0.00           C  
ATOM   1825 HG21 ILE   115      32.112  26.203  50.128  1.00  0.00           H  
ATOM   1826 HG22 ILE   115      33.094  24.632  50.575  1.00  0.00           H  
ATOM   1827 HG23 ILE   115      31.518  24.622  50.040  1.00  0.00           H  
ATOM   1828  CG1 ILE   115      31.243  23.798  52.464  1.00  0.00           C  
ATOM   1829 HG12 ILE   115      32.129  23.165  52.514  1.00  0.00           H  
ATOM   1830 HG13 ILE   115      30.652  23.361  51.659  1.00  0.00           H  
ATOM   1831  CD1 ILE   115      30.290  23.600  53.574  1.00  0.00           C  
ATOM   1832 HD11 ILE   115      30.028  22.543  53.618  1.00  0.00           H  
ATOM   1833 HD12 ILE   115      30.741  23.717  54.559  1.00  0.00           H  
ATOM   1834 HD13 ILE   115      29.487  24.319  53.414  1.00  0.00           H  
ATOM   1835  C   ILE   115      33.205  27.446  52.477  1.00  0.00           C  
ATOM   1836  O   ILE   115      32.586  28.395  52.874  1.00  0.00           O  
ATOM   1837  N   ASP   116      34.311  27.515  51.687  1.00  0.00           N  
ATOM   1838  H   ASP   116      34.767  26.645  51.450  1.00  0.00           H  
ATOM   1839  CA  ASP   116      34.773  28.818  51.068  1.00  0.00           C  
ATOM   1840  HA  ASP   116      34.442  29.719  51.584  1.00  0.00           H  
ATOM   1841  CB  ASP   116      36.332  28.841  51.168  1.00  0.00           C  
ATOM   1842  HB2 ASP   116      36.627  28.233  52.024  1.00  0.00           H  
ATOM   1843  HB3 ASP   116      36.622  29.875  51.352  1.00  0.00           H  
ATOM   1844  CG  ASP   116      37.217  28.414  49.963  1.00  0.00           C  
ATOM   1845  OD1 ASP   116      36.916  27.352  49.406  1.00  0.00           O  
ATOM   1846  OD2 ASP   116      38.229  29.135  49.743  1.00  0.00           O  
ATOM   1847  C   ASP   116      34.247  28.941  49.596  1.00  0.00           C  
ATOM   1848  O   ASP   116      33.490  28.059  49.152  1.00  0.00           O  
ATOM   1849  N   LEU   117      34.596  30.094  49.000  1.00  0.00           N  
ATOM   1850  H   LEU   117      35.185  30.724  49.526  1.00  0.00           H  
ATOM   1851  CA  LEU   117      34.235  30.458  47.638  1.00  0.00           C  
ATOM   1852  HA  LEU   117      33.153  30.341  47.571  1.00  0.00           H  
ATOM   1853  CB  LEU   117      34.497  31.977  47.493  1.00  0.00           C  
ATOM   1854  HB2 LEU   117      34.195  32.494  48.404  1.00  0.00           H  
ATOM   1855  HB3 LEU   117      33.741  32.333  46.793  1.00  0.00           H  
ATOM   1856  CG  LEU   117      35.945  32.428  47.221  1.00  0.00           C  
ATOM   1857  HG  LEU   117      36.178  32.156  46.191  1.00  0.00           H  
ATOM   1858  CD1 LEU   117      36.115  33.986  47.367  1.00  0.00           C  
ATOM   1859 HD11 LEU   117      35.406  34.336  46.617  1.00  0.00           H  
ATOM   1860 HD12 LEU   117      35.925  34.247  48.408  1.00  0.00           H  
ATOM   1861 HD13 LEU   117      37.137  34.255  47.097  1.00  0.00           H  
ATOM   1862  CD2 LEU   117      37.128  31.791  47.967  1.00  0.00           C  
ATOM   1863 HD21 LEU   117      37.092  32.261  48.950  1.00  0.00           H  
ATOM   1864 HD22 LEU   117      37.243  30.709  47.914  1.00  0.00           H  
ATOM   1865 HD23 LEU   117      38.031  32.308  47.643  1.00  0.00           H  
ATOM   1866  C   LEU   117      34.936  29.576  46.440  1.00  0.00           C  
ATOM   1867  O   LEU   117      34.824  29.934  45.218  1.00  0.00           O  
ATOM   1868  N   PHE   118      35.782  28.604  46.894  1.00  0.00           N  
ATOM   1869  H   PHE   118      36.042  28.496  47.864  1.00  0.00           H  
ATOM   1870  CA  PHE   118      36.518  27.833  45.878  1.00  0.00           C  
ATOM   1871  HA  PHE   118      36.166  28.126  44.889  1.00  0.00           H  
ATOM   1872  CB  PHE   118      38.020  27.973  46.003  1.00  0.00           C  
ATOM   1873  HB2 PHE   118      38.341  27.395  46.869  1.00  0.00           H  
ATOM   1874  HB3 PHE   118      38.225  29.014  46.251  1.00  0.00           H  
ATOM   1875  CG  PHE   118      38.794  27.483  44.834  1.00  0.00           C  
ATOM   1876  CD1 PHE   118      39.321  26.177  44.831  1.00  0.00           C  
ATOM   1877  HD1 PHE   118      39.143  25.518  45.667  1.00  0.00           H  
ATOM   1878  CE1 PHE   118      40.239  25.866  43.839  1.00  0.00           C  
ATOM   1879  HE1 PHE   118      40.697  24.903  44.004  1.00  0.00           H  
ATOM   1880  CZ  PHE   118      40.629  26.784  42.840  1.00  0.00           C  
ATOM   1881  HZ  PHE   118      41.360  26.436  42.124  1.00  0.00           H  
ATOM   1882  CE2 PHE   118      40.001  28.056  42.753  1.00  0.00           C  
ATOM   1883  HE2 PHE   118      40.303  28.721  41.958  1.00  0.00           H  
ATOM   1884  CD2 PHE   118      39.119  28.417  43.825  1.00  0.00           C  
ATOM   1885  HD2 PHE   118      38.663  29.393  43.906  1.00  0.00           H  
ATOM   1886  C   PHE   118      36.116  26.296  45.951  1.00  0.00           C  
ATOM   1887  O   PHE   118      35.685  25.705  44.940  1.00  0.00           O  
ATOM   1888  N   CYS   119      36.073  25.749  47.184  1.00  0.00           N  
ATOM   1889  H   CYS   119      36.311  26.288  48.004  1.00  0.00           H  
ATOM   1890  CA  CYS   119      35.396  24.462  47.450  1.00  0.00           C  
ATOM   1891  HA  CYS   119      35.739  23.821  46.637  1.00  0.00           H  
ATOM   1892  CB  CYS   119      35.978  23.816  48.831  1.00  0.00           C  
ATOM   1893  HB2 CYS   119      35.399  22.900  48.953  1.00  0.00           H  
ATOM   1894  HB3 CYS   119      35.840  24.412  49.733  1.00  0.00           H  
ATOM   1895  SG  CYS   119      37.707  23.326  48.442  1.00  0.00           S  
ATOM   1896  HG  CYS   119      37.996  22.971  49.698  1.00  0.00           H  
ATOM   1897  C   CYS   119      33.889  24.442  47.392  1.00  0.00           C  
ATOM   1898  O   CYS   119      33.361  23.457  47.930  1.00  0.00           O  
ATOM   1899  N   THR   120      33.209  25.365  46.808  1.00  0.00           N  
ATOM   1900  H   THR   120      33.719  26.056  46.277  1.00  0.00           H  
ATOM   1901  CA  THR   120      31.772  25.570  46.983  1.00  0.00           C  
ATOM   1902  HA  THR   120      31.533  25.608  48.046  1.00  0.00           H  
ATOM   1903  CB  THR   120      31.333  26.873  46.324  1.00  0.00           C  
ATOM   1904  HB  THR   120      31.502  26.797  45.250  1.00  0.00           H  
ATOM   1905  CG2 THR   120      29.944  27.310  46.521  1.00  0.00           C  
ATOM   1906 HG21 THR   120      29.286  26.466  46.318  1.00  0.00           H  
ATOM   1907 HG22 THR   120      29.840  27.639  47.555  1.00  0.00           H  
ATOM   1908 HG23 THR   120      29.554  28.046  45.818  1.00  0.00           H  
ATOM   1909  OG1 THR   120      32.131  27.967  46.781  1.00  0.00           O  
ATOM   1910  HG1 THR   120      32.177  27.805  47.726  1.00  0.00           H  
ATOM   1911  C   THR   120      30.917  24.407  46.431  1.00  0.00           C  
ATOM   1912  O   THR   120      29.802  24.184  46.828  1.00  0.00           O  
ATOM   1913  N   SER   121      31.446  23.551  45.544  1.00  0.00           N  
ATOM   1914  H   SER   121      32.316  23.777  45.084  1.00  0.00           H  
ATOM   1915  CA  SER   121      30.810  22.272  45.230  1.00  0.00           C  
ATOM   1916  HA  SER   121      29.825  22.579  44.881  1.00  0.00           H  
ATOM   1917  CB  SER   121      31.554  21.659  44.050  1.00  0.00           C  
ATOM   1918  HB2 SER   121      31.568  22.434  43.285  1.00  0.00           H  
ATOM   1919  HB3 SER   121      31.000  20.810  43.649  1.00  0.00           H  
ATOM   1920  OG  SER   121      32.842  21.151  44.306  1.00  0.00           O  
ATOM   1921  HG  SER   121      33.463  21.867  44.457  1.00  0.00           H  
ATOM   1922  C   SER   121      30.755  21.326  46.476  1.00  0.00           C  
ATOM   1923  O   SER   121      29.971  20.385  46.334  1.00  0.00           O  
ATOM   1924  N   MET   122      31.507  21.433  47.578  1.00  0.00           N  
ATOM   1925  H   MET   122      32.259  22.108  47.557  1.00  0.00           H  
ATOM   1926  CA  MET   122      31.384  20.650  48.825  1.00  0.00           C  
ATOM   1927  HA  MET   122      31.153  19.634  48.504  1.00  0.00           H  
ATOM   1928  CB  MET   122      32.690  20.761  49.738  1.00  0.00           C  
ATOM   1929  HB2 MET   122      32.363  20.164  50.589  1.00  0.00           H  
ATOM   1930  HB3 MET   122      32.826  21.795  50.053  1.00  0.00           H  
ATOM   1931  CG  MET   122      33.929  20.192  49.129  1.00  0.00           C  
ATOM   1932  HG2 MET   122      34.571  20.000  49.988  1.00  0.00           H  
ATOM   1933  HG3 MET   122      34.201  20.912  48.357  1.00  0.00           H  
ATOM   1934  SD  MET   122      33.868  18.683  48.034  1.00  0.00           S  
ATOM   1935  CE  MET   122      34.943  19.133  46.673  1.00  0.00           C  
ATOM   1936  HE1 MET   122      35.097  18.299  45.988  1.00  0.00           H  
ATOM   1937  HE2 MET   122      34.386  19.910  46.149  1.00  0.00           H  
ATOM   1938  HE3 MET   122      35.845  19.563  47.109  1.00  0.00           H  
ATOM   1939  C   MET   122      30.125  21.106  49.578  1.00  0.00           C  
ATOM   1940  O   MET   122      29.716  20.386  50.490  1.00  0.00           O  
ATOM   1941  N   ILE   123      29.412  22.133  49.086  1.00  0.00           N  
ATOM   1942  H   ILE   123      29.864  22.635  48.334  1.00  0.00           H  
ATOM   1943  CA  ILE   123      28.041  22.431  49.442  1.00  0.00           C  
ATOM   1944  HA  ILE   123      28.044  22.436  50.532  1.00  0.00           H  
ATOM   1945  CB  ILE   123      27.491  23.755  48.884  1.00  0.00           C  
ATOM   1946  HB  ILE   123      27.545  23.705  47.797  1.00  0.00           H  
ATOM   1947  CG2 ILE   123      25.990  23.992  49.210  1.00  0.00           C  
ATOM   1948 HG21 ILE   123      25.675  24.904  48.703  1.00  0.00           H  
ATOM   1949 HG22 ILE   123      25.405  23.156  48.827  1.00  0.00           H  
ATOM   1950 HG23 ILE   123      25.867  24.066  50.290  1.00  0.00           H  
ATOM   1951  CG1 ILE   123      28.338  24.926  49.468  1.00  0.00           C  
ATOM   1952 HG12 ILE   123      29.388  24.744  49.239  1.00  0.00           H  
ATOM   1953 HG13 ILE   123      28.260  24.822  50.551  1.00  0.00           H  
ATOM   1954  CD1 ILE   123      27.893  26.369  49.085  1.00  0.00           C  
ATOM   1955 HD11 ILE   123      27.118  26.752  49.749  1.00  0.00           H  
ATOM   1956 HD12 ILE   123      28.656  27.060  49.443  1.00  0.00           H  
ATOM   1957 HD13 ILE   123      27.599  26.471  48.040  1.00  0.00           H  
ATOM   1958  C   ILE   123      27.111  21.199  49.015  1.00  0.00           C  
ATOM   1959  O   ILE   123      26.221  20.866  49.801  1.00  0.00           O  
ATOM   1960  N   ASP   124      27.390  20.511  47.926  1.00  0.00           N  
ATOM   1961  H   ASP   124      28.100  20.814  47.274  1.00  0.00           H  
ATOM   1962  CA  ASP   124      26.743  19.249  47.516  1.00  0.00           C  
ATOM   1963  HA  ASP   124      25.671  19.381  47.376  1.00  0.00           H  
ATOM   1964  CB  ASP   124      27.289  18.812  46.126  1.00  0.00           C  
ATOM   1965  HB2 ASP   124      28.274  18.360  46.245  1.00  0.00           H  
ATOM   1966  HB3 ASP   124      27.358  19.649  45.431  1.00  0.00           H  
ATOM   1967  CG  ASP   124      26.399  17.820  45.470  1.00  0.00           C  
ATOM   1968  OD1 ASP   124      26.931  17.057  44.614  1.00  0.00           O  
ATOM   1969  OD2 ASP   124      25.204  17.804  45.628  1.00  0.00           O  
ATOM   1970  C   ASP   124      26.939  18.105  48.584  1.00  0.00           C  
ATOM   1971  O   ASP   124      25.982  17.558  49.124  1.00  0.00           O  
ATOM   1972  N   VAL   125      28.152  17.860  48.951  1.00  0.00           N  
ATOM   1973  H   VAL   125      28.974  18.373  48.665  1.00  0.00           H  
ATOM   1974  CA  VAL   125      28.515  16.922  50.096  1.00  0.00           C  
ATOM   1975  HA  VAL   125      28.093  15.929  49.946  1.00  0.00           H  
ATOM   1976  CB  VAL   125      30.103  16.752  50.213  1.00  0.00           C  
ATOM   1977  HB  VAL   125      30.419  17.793  50.148  1.00  0.00           H  
ATOM   1978  CG1 VAL   125      30.630  16.129  51.513  1.00  0.00           C  
ATOM   1979 HG11 VAL   125      30.394  16.707  52.407  1.00  0.00           H  
ATOM   1980 HG12 VAL   125      30.155  15.148  51.527  1.00  0.00           H  
ATOM   1981 HG13 VAL   125      31.716  16.089  51.427  1.00  0.00           H  
ATOM   1982  CG2 VAL   125      30.621  15.977  48.968  1.00  0.00           C  
ATOM   1983 HG21 VAL   125      30.401  16.507  48.042  1.00  0.00           H  
ATOM   1984 HG22 VAL   125      31.674  16.122  49.211  1.00  0.00           H  
ATOM   1985 HG23 VAL   125      30.405  14.908  48.981  1.00  0.00           H  
ATOM   1986  C   VAL   125      27.948  17.327  51.484  1.00  0.00           C  
ATOM   1987  O   VAL   125      27.553  16.418  52.205  1.00  0.00           O  
ATOM   1988  N   ALA   126      27.868  18.638  51.776  1.00  0.00           N  
ATOM   1989  H   ALA   126      28.320  19.300  51.161  1.00  0.00           H  
ATOM   1990  CA  ALA   126      27.271  19.143  53.039  1.00  0.00           C  
ATOM   1991  HA  ALA   126      27.646  18.441  53.784  1.00  0.00           H  
ATOM   1992  CB  ALA   126      27.684  20.584  53.154  1.00  0.00           C  
ATOM   1993  HB1 ALA   126      27.247  20.988  54.067  1.00  0.00           H  
ATOM   1994  HB2 ALA   126      28.774  20.618  53.172  1.00  0.00           H  
ATOM   1995  HB3 ALA   126      27.299  21.166  52.316  1.00  0.00           H  
ATOM   1996  C   ALA   126      25.708  18.981  53.116  1.00  0.00           C  
ATOM   1997  O   ALA   126      25.121  18.716  54.147  1.00  0.00           O  
ATOM   1998  N   ASN   127      25.077  18.989  51.900  1.00  0.00           N  
ATOM   1999  H   ASN   127      25.615  19.268  51.092  1.00  0.00           H  
ATOM   2000  CA  ASN   127      23.661  18.721  51.806  1.00  0.00           C  
ATOM   2001  HA  ASN   127      23.198  19.097  52.718  1.00  0.00           H  
ATOM   2002  CB  ASN   127      23.204  19.430  50.570  1.00  0.00           C  
ATOM   2003  HB2 ASN   127      22.264  19.076  50.146  1.00  0.00           H  
ATOM   2004  HB3 ASN   127      23.937  19.457  49.764  1.00  0.00           H  
ATOM   2005  CG  ASN   127      22.839  20.813  50.965  1.00  0.00           C  
ATOM   2006  OD1 ASN   127      21.729  21.145  51.424  1.00  0.00           O  
ATOM   2007  ND2 ASN   127      23.708  21.781  50.762  1.00  0.00           N  
ATOM   2008 HD21 ASN   127      24.615  21.690  50.327  1.00  0.00           H  
ATOM   2009 HD22 ASN   127      23.519  22.722  51.076  1.00  0.00           H  
ATOM   2010  C   ASN   127      23.399  17.236  51.825  1.00  0.00           C  
ATOM   2011  O   ASN   127      22.373  16.800  52.317  1.00  0.00           O  
ATOM   2012  N   GLU   128      24.319  16.411  51.315  1.00  0.00           N  
ATOM   2013  H   GLU   128      25.088  16.819  50.803  1.00  0.00           H  
ATOM   2014  CA  GLU   128      24.252  14.951  51.317  1.00  0.00           C  
ATOM   2015  HA  GLU   128      23.218  14.700  51.078  1.00  0.00           H  
ATOM   2016  CB  GLU   128      25.150  14.415  50.234  1.00  0.00           C  
ATOM   2017  HB2 GLU   128      26.154  14.816  50.372  1.00  0.00           H  
ATOM   2018  HB3 GLU   128      24.773  14.749  49.267  1.00  0.00           H  
ATOM   2019  CG  GLU   128      25.109  12.840  50.160  1.00  0.00           C  
ATOM   2020  HG2 GLU   128      25.445  12.494  51.137  1.00  0.00           H  
ATOM   2021  HG3 GLU   128      25.943  12.527  49.532  1.00  0.00           H  
ATOM   2022  CD  GLU   128      23.771  12.202  49.684  1.00  0.00           C  
ATOM   2023  OE1 GLU   128      22.803  12.955  49.319  1.00  0.00           O  
ATOM   2024  OE2 GLU   128      23.687  10.972  49.677  1.00  0.00           O  
ATOM   2025  C   GLU   128      24.624  14.301  52.612  1.00  0.00           C  
ATOM   2026  O   GLU   128      23.852  13.451  53.118  1.00  0.00           O  
ATOM   2027  N   LEU   129      25.667  14.767  53.294  1.00  0.00           N  
ATOM   2028  H   LEU   129      26.204  15.439  52.765  1.00  0.00           H  
ATOM   2029  CA  LEU   129      25.878  14.295  54.635  1.00  0.00           C  
ATOM   2030  HA  LEU   129      25.644  13.235  54.541  1.00  0.00           H  
ATOM   2031  CB  LEU   129      27.323  14.441  55.079  1.00  0.00           C  
ATOM   2032  HB2 LEU   129      27.324  14.096  56.113  1.00  0.00           H  
ATOM   2033  HB3 LEU   129      27.593  15.496  55.037  1.00  0.00           H  
ATOM   2034  CG  LEU   129      28.261  13.635  54.268  1.00  0.00           C  
ATOM   2035  HG  LEU   129      28.170  13.819  53.197  1.00  0.00           H  
ATOM   2036  CD1 LEU   129      29.679  13.888  54.830  1.00  0.00           C  
ATOM   2037 HD11 LEU   129      30.436  13.562  54.116  1.00  0.00           H  
ATOM   2038 HD12 LEU   129      29.783  14.971  54.894  1.00  0.00           H  
ATOM   2039 HD13 LEU   129      29.749  13.384  55.794  1.00  0.00           H  
ATOM   2040  CD2 LEU   129      27.960  12.129  54.449  1.00  0.00           C  
ATOM   2041 HD21 LEU   129      28.895  11.574  54.374  1.00  0.00           H  
ATOM   2042 HD22 LEU   129      27.407  11.901  55.360  1.00  0.00           H  
ATOM   2043 HD23 LEU   129      27.296  11.756  53.670  1.00  0.00           H  
ATOM   2044  C   LEU   129      24.852  14.973  55.587  1.00  0.00           C  
ATOM   2045  O   LEU   129      25.064  14.915  56.804  1.00  0.00           O  
ATOM   2046  N   GLU   130      23.849  15.672  55.062  1.00  0.00           N  
ATOM   2047  H   GLU   130      23.580  15.606  54.091  1.00  0.00           H  
ATOM   2048  CA  GLU   130      22.786  16.489  55.795  1.00  0.00           C  
ATOM   2049  HA  GLU   130      22.297  17.216  55.146  1.00  0.00           H  
ATOM   2050  CB  GLU   130      21.678  15.595  56.291  1.00  0.00           C  
ATOM   2051  HB2 GLU   130      21.045  16.270  56.867  1.00  0.00           H  
ATOM   2052  HB3 GLU   130      22.032  14.823  56.974  1.00  0.00           H  
ATOM   2053  CG  GLU   130      20.883  15.087  55.133  1.00  0.00           C  
ATOM   2054  HG2 GLU   130      21.477  14.299  54.670  1.00  0.00           H  
ATOM   2055  HG3 GLU   130      20.706  15.929  54.465  1.00  0.00           H  
ATOM   2056  CD  GLU   130      19.547  14.457  55.628  1.00  0.00           C  
ATOM   2057  OE1 GLU   130      19.539  13.333  56.179  1.00  0.00           O  
ATOM   2058  OE2 GLU   130      18.456  15.013  55.369  1.00  0.00           O  
ATOM   2059  C   GLU   130      23.282  17.515  56.863  1.00  0.00           C  
ATOM   2060  O   GLU   130      22.592  17.848  57.811  1.00  0.00           O  
ATOM   2061  N   LEU   131      24.492  17.996  56.743  1.00  0.00           N  
ATOM   2062  H   LEU   131      24.975  17.877  55.864  1.00  0.00           H  
ATOM   2063  CA  LEU   131      25.161  18.853  57.701  1.00  0.00           C  
ATOM   2064  HA  LEU   131      24.911  18.427  58.673  1.00  0.00           H  
ATOM   2065  CB  LEU   131      26.680  18.729  57.460  1.00  0.00           C  
ATOM   2066  HB2 LEU   131      27.228  19.524  57.967  1.00  0.00           H  
ATOM   2067  HB3 LEU   131      26.917  18.901  56.410  1.00  0.00           H  
ATOM   2068  CG  LEU   131      27.428  17.489  58.057  1.00  0.00           C  
ATOM   2069  HG  LEU   131      26.912  16.590  57.719  1.00  0.00           H  
ATOM   2070  CD1 LEU   131      28.830  17.473  57.523  1.00  0.00           C  
ATOM   2071 HD11 LEU   131      29.492  18.281  57.836  1.00  0.00           H  
ATOM   2072 HD12 LEU   131      29.171  16.470  57.782  1.00  0.00           H  
ATOM   2073 HD13 LEU   131      28.885  17.514  56.436  1.00  0.00           H  
ATOM   2074  CD2 LEU   131      27.272  17.315  59.577  1.00  0.00           C  
ATOM   2075 HD21 LEU   131      26.228  17.204  59.870  1.00  0.00           H  
ATOM   2076 HD22 LEU   131      27.754  16.400  59.920  1.00  0.00           H  
ATOM   2077 HD23 LEU   131      27.703  18.120  60.173  1.00  0.00           H  
ATOM   2078  C   LEU   131      24.670  20.327  57.712  1.00  0.00           C  
ATOM   2079  O   LEU   131      24.285  20.936  56.688  1.00  0.00           O  
ATOM   2080  N   PRO   132      24.678  21.026  58.872  1.00  0.00           N  
ATOM   2081  CD  PRO   132      24.903  20.475  60.193  1.00  0.00           C  
ATOM   2082  HD2 PRO   132      25.879  20.002  60.297  1.00  0.00           H  
ATOM   2083  HD3 PRO   132      24.115  19.765  60.445  1.00  0.00           H  
ATOM   2084  CG  PRO   132      24.702  21.638  61.126  1.00  0.00           C  
ATOM   2085  HG2 PRO   132      23.993  21.448  61.932  1.00  0.00           H  
ATOM   2086  HG3 PRO   132      25.607  21.950  61.648  1.00  0.00           H  
ATOM   2087  CB  PRO   132      24.138  22.791  60.325  1.00  0.00           C  
ATOM   2088  HB2 PRO   132      23.068  22.822  60.528  1.00  0.00           H  
ATOM   2089  HB3 PRO   132      24.607  23.717  60.658  1.00  0.00           H  
ATOM   2090  CA  PRO   132      24.372  22.476  58.862  1.00  0.00           C  
ATOM   2091  HA  PRO   132      23.476  22.685  58.277  1.00  0.00           H  
ATOM   2092  C   PRO   132      25.542  23.342  58.272  1.00  0.00           C  
ATOM   2093  O   PRO   132      26.704  23.264  58.724  1.00  0.00           O  
ATOM   2094  N   THR   133      25.217  24.050  57.157  1.00  0.00           N  
ATOM   2095  H   THR   133      24.239  24.265  57.023  1.00  0.00           H  
ATOM   2096  CA  THR   133      26.081  24.510  56.078  1.00  0.00           C  
ATOM   2097  HA  THR   133      27.044  24.002  56.135  1.00  0.00           H  
ATOM   2098  CB  THR   133      25.535  24.124  54.656  1.00  0.00           C  
ATOM   2099  HB  THR   133      24.606  24.600  54.343  1.00  0.00           H  
ATOM   2100  CG2 THR   133      26.624  24.372  53.573  1.00  0.00           C  
ATOM   2101 HG21 THR   133      27.346  23.557  53.624  1.00  0.00           H  
ATOM   2102 HG22 THR   133      26.154  24.355  52.590  1.00  0.00           H  
ATOM   2103 HG23 THR   133      27.089  25.349  53.705  1.00  0.00           H  
ATOM   2104  OG1 THR   133      25.467  22.657  54.570  1.00  0.00           O  
ATOM   2105  HG1 THR   133      25.195  22.240  55.390  1.00  0.00           H  
ATOM   2106  C   THR   133      26.374  25.966  56.175  1.00  0.00           C  
ATOM   2107  O   THR   133      25.461  26.815  56.030  1.00  0.00           O  
ATOM   2108  N   TYR   134      27.637  26.440  56.327  1.00  0.00           N  
ATOM   2109  H   TYR   134      28.411  25.820  56.515  1.00  0.00           H  
ATOM   2110  CA  TYR   134      27.916  27.970  56.553  1.00  0.00           C  
ATOM   2111  HA  TYR   134      27.066  28.633  56.395  1.00  0.00           H  
ATOM   2112  CB  TYR   134      28.358  28.300  57.986  1.00  0.00           C  
ATOM   2113  HB2 TYR   134      28.602  29.363  57.957  1.00  0.00           H  
ATOM   2114  HB3 TYR   134      29.233  27.798  58.398  1.00  0.00           H  
ATOM   2115  CG  TYR   134      27.309  28.051  59.035  1.00  0.00           C  
ATOM   2116  CD1 TYR   134      26.474  29.087  59.430  1.00  0.00           C  
ATOM   2117  HD1 TYR   134      26.483  30.095  59.043  1.00  0.00           H  
ATOM   2118  CE1 TYR   134      25.572  28.826  60.503  1.00  0.00           C  
ATOM   2119  HE1 TYR   134      24.907  29.622  60.806  1.00  0.00           H  
ATOM   2120  CZ  TYR   134      25.384  27.531  61.033  1.00  0.00           C  
ATOM   2121  OH  TYR   134      24.262  27.352  61.773  1.00  0.00           O  
ATOM   2122  HH  TYR   134      24.118  26.433  62.011  1.00  0.00           H  
ATOM   2123  CE2 TYR   134      26.244  26.473  60.577  1.00  0.00           C  
ATOM   2124  HE2 TYR   134      26.123  25.472  60.963  1.00  0.00           H  
ATOM   2125  CD2 TYR   134      27.190  26.740  59.569  1.00  0.00           C  
ATOM   2126  HD2 TYR   134      27.914  25.979  59.314  1.00  0.00           H  
ATOM   2127  C   TYR   134      28.953  28.395  55.567  1.00  0.00           C  
ATOM   2128  O   TYR   134      29.749  27.523  55.183  1.00  0.00           O  
ATOM   2129  N   VAL   135      29.167  29.686  55.197  1.00  0.00           N  
ATOM   2130  H   VAL   135      28.566  30.412  55.561  1.00  0.00           H  
ATOM   2131  CA  VAL   135      30.026  30.169  54.086  1.00  0.00           C  
ATOM   2132  HA  VAL   135      30.555  29.352  53.595  1.00  0.00           H  
ATOM   2133  CB  VAL   135      29.183  30.854  52.996  1.00  0.00           C  
ATOM   2134  HB  VAL   135      28.573  31.605  53.498  1.00  0.00           H  
ATOM   2135  CG1 VAL   135      30.096  31.607  51.979  1.00  0.00           C  
ATOM   2136 HG11 VAL   135      29.529  31.994  51.132  1.00  0.00           H  
ATOM   2137 HG12 VAL   135      30.578  32.424  52.514  1.00  0.00           H  
ATOM   2138 HG13 VAL   135      30.811  30.864  51.625  1.00  0.00           H  
ATOM   2139  CG2 VAL   135      28.459  29.797  52.219  1.00  0.00           C  
ATOM   2140 HG21 VAL   135      29.203  29.092  51.848  1.00  0.00           H  
ATOM   2141 HG22 VAL   135      27.775  29.251  52.867  1.00  0.00           H  
ATOM   2142 HG23 VAL   135      27.910  30.200  51.367  1.00  0.00           H  
ATOM   2143  C   VAL   135      31.110  31.138  54.587  1.00  0.00           C  
ATOM   2144  O   VAL   135      30.804  32.052  55.350  1.00  0.00           O  
ATOM   2145  N   PHE   136      32.344  30.967  54.041  1.00  0.00           N  
ATOM   2146  H   PHE   136      32.580  30.104  53.571  1.00  0.00           H  
ATOM   2147  CA  PHE   136      33.431  31.911  54.179  1.00  0.00           C  
ATOM   2148  HA  PHE   136      32.979  32.730  54.739  1.00  0.00           H  
ATOM   2149  CB  PHE   136      34.680  31.291  54.967  1.00  0.00           C  
ATOM   2150  HB2 PHE   136      35.026  30.395  54.452  1.00  0.00           H  
ATOM   2151  HB3 PHE   136      34.401  30.951  55.964  1.00  0.00           H  
ATOM   2152  CG  PHE   136      35.858  32.221  55.054  1.00  0.00           C  
ATOM   2153  CD1 PHE   136      37.244  31.755  54.890  1.00  0.00           C  
ATOM   2154  HD1 PHE   136      37.353  30.713  54.626  1.00  0.00           H  
ATOM   2155  CE1 PHE   136      38.243  32.672  55.144  1.00  0.00           C  
ATOM   2156  HE1 PHE   136      39.265  32.333  55.065  1.00  0.00           H  
ATOM   2157  CZ  PHE   136      37.939  34.005  55.431  1.00  0.00           C  
ATOM   2158  HZ  PHE   136      38.779  34.684  55.454  1.00  0.00           H  
ATOM   2159  CE2 PHE   136      36.638  34.460  55.582  1.00  0.00           C  
ATOM   2160  HE2 PHE   136      36.428  35.488  55.838  1.00  0.00           H  
ATOM   2161  CD2 PHE   136      35.569  33.545  55.370  1.00  0.00           C  
ATOM   2162  HD2 PHE   136      34.563  33.878  55.579  1.00  0.00           H  
ATOM   2163  C   PHE   136      33.831  32.480  52.686  1.00  0.00           C  
ATOM   2164  O   PHE   136      34.394  31.867  51.792  1.00  0.00           O  
ATOM   2165  N   TYR   137      33.689  33.794  52.555  1.00  0.00           N  
ATOM   2166  H   TYR   137      33.074  34.287  53.187  1.00  0.00           H  
ATOM   2167  CA  TYR   137      34.149  34.503  51.373  1.00  0.00           C  
ATOM   2168  HA  TYR   137      34.440  33.816  50.578  1.00  0.00           H  
ATOM   2169  CB  TYR   137      32.962  35.338  50.932  1.00  0.00           C  
ATOM   2170  HB2 TYR   137      32.793  36.214  51.558  1.00  0.00           H  
ATOM   2171  HB3 TYR   137      32.009  34.818  51.026  1.00  0.00           H  
ATOM   2172  CG  TYR   137      33.057  35.844  49.528  1.00  0.00           C  
ATOM   2173  CD1 TYR   137      32.706  35.082  48.459  1.00  0.00           C  
ATOM   2174  HD1 TYR   137      32.163  34.168  48.649  1.00  0.00           H  
ATOM   2175  CE1 TYR   137      32.982  35.508  47.184  1.00  0.00           C  
ATOM   2176  HE1 TYR   137      32.682  35.001  46.278  1.00  0.00           H  
ATOM   2177  CZ  TYR   137      33.806  36.683  47.028  1.00  0.00           C  
ATOM   2178  OH  TYR   137      34.257  36.993  45.763  1.00  0.00           O  
ATOM   2179  HH  TYR   137      34.779  37.788  45.888  1.00  0.00           H  
ATOM   2180  CE2 TYR   137      34.188  37.451  48.098  1.00  0.00           C  
ATOM   2181  HE2 TYR   137      34.741  38.377  48.052  1.00  0.00           H  
ATOM   2182  CD2 TYR   137      33.761  37.013  49.362  1.00  0.00           C  
ATOM   2183  HD2 TYR   137      34.077  37.629  50.191  1.00  0.00           H  
ATOM   2184  C   TYR   137      35.400  35.327  51.786  1.00  0.00           C  
ATOM   2185  O   TYR   137      35.412  36.183  52.652  1.00  0.00           O  
ATOM   2186  N   THR   138      36.536  35.092  51.113  1.00  0.00           N  
ATOM   2187  H   THR   138      36.539  34.286  50.503  1.00  0.00           H  
ATOM   2188  CA  THR   138      37.913  35.345  51.593  1.00  0.00           C  
ATOM   2189  HA  THR   138      38.009  35.252  52.674  1.00  0.00           H  
ATOM   2190  CB  THR   138      38.849  34.242  51.007  1.00  0.00           C  
ATOM   2191  HB  THR   138      39.907  34.411  51.205  1.00  0.00           H  
ATOM   2192  CG2 THR   138      38.530  32.850  51.514  1.00  0.00           C  
ATOM   2193 HG21 THR   138      37.486  32.665  51.260  1.00  0.00           H  
ATOM   2194 HG22 THR   138      39.192  32.163  50.987  1.00  0.00           H  
ATOM   2195 HG23 THR   138      38.667  32.628  52.572  1.00  0.00           H  
ATOM   2196  OG1 THR   138      38.615  34.170  49.633  1.00  0.00           O  
ATOM   2197  HG1 THR   138      39.268  34.630  49.100  1.00  0.00           H  
ATOM   2198  C   THR   138      38.386  36.803  51.352  1.00  0.00           C  
ATOM   2199  O   THR   138      39.509  37.072  51.752  1.00  0.00           O  
ATOM   2200  N   SER   139      37.608  37.581  50.580  1.00  0.00           N  
ATOM   2201  H   SER   139      36.636  37.318  50.501  1.00  0.00           H  
ATOM   2202  CA  SER   139      37.952  38.748  49.781  1.00  0.00           C  
ATOM   2203  HA  SER   139      38.862  39.121  50.251  1.00  0.00           H  
ATOM   2204  CB  SER   139      38.207  38.308  48.290  1.00  0.00           C  
ATOM   2205  HB2 SER   139      37.285  38.194  47.721  1.00  0.00           H  
ATOM   2206  HB3 SER   139      38.756  37.377  48.143  1.00  0.00           H  
ATOM   2207  OG  SER   139      38.921  39.424  47.680  1.00  0.00           O  
ATOM   2208  HG  SER   139      39.345  39.169  46.857  1.00  0.00           H  
ATOM   2209  C   SER   139      36.786  39.847  50.001  1.00  0.00           C  
ATOM   2210  O   SER   139      35.698  39.553  50.630  1.00  0.00           O  
ATOM   2211  N   ASN   140      37.069  41.086  49.543  1.00  0.00           N  
ATOM   2212  H   ASN   140      37.885  41.197  48.958  1.00  0.00           H  
ATOM   2213  CA  ASN   140      36.079  42.240  49.693  1.00  0.00           C  
ATOM   2214  HA  ASN   140      36.027  42.556  50.735  1.00  0.00           H  
ATOM   2215  CB  ASN   140      36.641  43.385  48.882  1.00  0.00           C  
ATOM   2216  HB2 ASN   140      37.518  43.836  49.346  1.00  0.00           H  
ATOM   2217  HB3 ASN   140      35.897  44.181  48.917  1.00  0.00           H  
ATOM   2218  CG  ASN   140      36.832  42.972  47.417  1.00  0.00           C  
ATOM   2219  OD1 ASN   140      35.910  42.663  46.657  1.00  0.00           O  
ATOM   2220  ND2 ASN   140      38.055  42.787  47.053  1.00  0.00           N  
ATOM   2221 HD21 ASN   140      38.802  42.992  47.700  1.00  0.00           H  
ATOM   2222 HD22 ASN   140      38.369  42.454  46.152  1.00  0.00           H  
ATOM   2223  C   ASN   140      34.661  41.843  49.352  1.00  0.00           C  
ATOM   2224  O   ASN   140      34.451  41.101  48.382  1.00  0.00           O  
ATOM   2225  N   ALA   141      33.686  42.440  50.037  1.00  0.00           N  
ATOM   2226  H   ALA   141      33.902  43.085  50.784  1.00  0.00           H  
ATOM   2227  CA  ALA   141      32.281  42.235  49.714  1.00  0.00           C  
ATOM   2228  HA  ALA   141      32.063  41.172  49.824  1.00  0.00           H  
ATOM   2229  CB  ALA   141      31.434  43.066  50.691  1.00  0.00           C  
ATOM   2230  HB1 ALA   141      31.522  42.662  51.700  1.00  0.00           H  
ATOM   2231  HB2 ALA   141      31.756  44.105  50.639  1.00  0.00           H  
ATOM   2232  HB3 ALA   141      30.388  43.095  50.385  1.00  0.00           H  
ATOM   2233  C   ALA   141      31.878  42.628  48.274  1.00  0.00           C  
ATOM   2234  O   ALA   141      30.964  42.044  47.715  1.00  0.00           O  
ATOM   2235  N   ALA   142      32.540  43.609  47.678  1.00  0.00           N  
ATOM   2236  H   ALA   142      33.219  44.109  48.234  1.00  0.00           H  
ATOM   2237  CA  ALA   142      32.386  44.134  46.312  1.00  0.00           C  
ATOM   2238  HA  ALA   142      31.343  44.417  46.175  1.00  0.00           H  
ATOM   2239  CB  ALA   142      33.133  45.417  46.133  1.00  0.00           C  
ATOM   2240  HB1 ALA   142      32.665  46.081  46.859  1.00  0.00           H  
ATOM   2241  HB2 ALA   142      34.209  45.304  46.264  1.00  0.00           H  
ATOM   2242  HB3 ALA   142      32.906  45.824  45.147  1.00  0.00           H  
ATOM   2243  C   ALA   142      32.536  42.970  45.272  1.00  0.00           C  
ATOM   2244  O   ALA   142      31.719  42.849  44.330  1.00  0.00           O  
ATOM   2245  N   SER   143      33.405  42.024  45.514  1.00  0.00           N  
ATOM   2246  H   SER   143      33.989  42.184  46.322  1.00  0.00           H  
ATOM   2247  CA  SER   143      33.608  40.892  44.542  1.00  0.00           C  
ATOM   2248  HA  SER   143      33.502  41.285  43.531  1.00  0.00           H  
ATOM   2249  CB  SER   143      34.962  40.185  44.727  1.00  0.00           C  
ATOM   2250  HB2 SER   143      35.800  40.858  44.544  1.00  0.00           H  
ATOM   2251  HB3 SER   143      35.000  39.310  44.079  1.00  0.00           H  
ATOM   2252  OG  SER   143      35.202  39.630  45.978  1.00  0.00           O  
ATOM   2253  HG  SER   143      35.438  40.326  46.595  1.00  0.00           H  
ATOM   2254  C   SER   143      32.514  39.827  44.724  1.00  0.00           C  
ATOM   2255  O   SER   143      31.997  39.388  43.720  1.00  0.00           O  
ATOM   2256  N   LEU   144      32.033  39.546  45.988  1.00  0.00           N  
ATOM   2257  H   LEU   144      32.531  39.941  46.773  1.00  0.00           H  
ATOM   2258  CA  LEU   144      30.834  38.799  46.150  1.00  0.00           C  
ATOM   2259  HA  LEU   144      30.904  37.916  45.514  1.00  0.00           H  
ATOM   2260  CB  LEU   144      30.684  38.439  47.645  1.00  0.00           C  
ATOM   2261  HB2 LEU   144      30.652  39.419  48.121  1.00  0.00           H  
ATOM   2262  HB3 LEU   144      31.608  37.937  47.930  1.00  0.00           H  
ATOM   2263  CG  LEU   144      29.464  37.551  47.992  1.00  0.00           C  
ATOM   2264  HG  LEU   144      28.589  38.128  47.696  1.00  0.00           H  
ATOM   2265  CD1 LEU   144      29.360  36.192  47.239  1.00  0.00           C  
ATOM   2266 HD11 LEU   144      28.563  35.639  47.736  1.00  0.00           H  
ATOM   2267 HD12 LEU   144      29.078  36.311  46.193  1.00  0.00           H  
ATOM   2268 HD13 LEU   144      30.332  35.718  47.377  1.00  0.00           H  
ATOM   2269  CD2 LEU   144      29.448  37.310  49.438  1.00  0.00           C  
ATOM   2270 HD21 LEU   144      28.569  36.812  49.848  1.00  0.00           H  
ATOM   2271 HD22 LEU   144      30.236  36.579  49.623  1.00  0.00           H  
ATOM   2272 HD23 LEU   144      29.537  38.280  49.926  1.00  0.00           H  
ATOM   2273  C   LEU   144      29.611  39.555  45.598  1.00  0.00           C  
ATOM   2274  O   LEU   144      28.723  38.932  45.032  1.00  0.00           O  
ATOM   2275  N   GLY   145      29.622  40.902  45.784  1.00  0.00           N  
ATOM   2276  H   GLY   145      30.391  41.242  46.344  1.00  0.00           H  
ATOM   2277  CA  GLY   145      28.841  41.856  45.038  1.00  0.00           C  
ATOM   2278  HA2 GLY   145      29.282  42.838  45.208  1.00  0.00           H  
ATOM   2279  HA3 GLY   145      27.850  41.949  45.482  1.00  0.00           H  
ATOM   2280  C   GLY   145      28.710  41.591  43.557  1.00  0.00           C  
ATOM   2281  O   GLY   145      27.605  41.490  43.113  1.00  0.00           O  
ATOM   2282  N   LEU   146      29.788  41.353  42.820  1.00  0.00           N  
ATOM   2283  H   LEU   146      30.710  41.467  43.218  1.00  0.00           H  
ATOM   2284  CA  LEU   146      29.637  41.051  41.420  1.00  0.00           C  
ATOM   2285  HA  LEU   146      28.865  41.684  40.982  1.00  0.00           H  
ATOM   2286  CB  LEU   146      30.938  41.459  40.725  1.00  0.00           C  
ATOM   2287  HB2 LEU   146      31.663  40.756  41.135  1.00  0.00           H  
ATOM   2288  HB3 LEU   146      31.201  42.495  40.938  1.00  0.00           H  
ATOM   2289  CG  LEU   146      30.968  41.349  39.154  1.00  0.00           C  
ATOM   2290  HG  LEU   146      30.523  40.411  38.824  1.00  0.00           H  
ATOM   2291  CD1 LEU   146      30.261  42.530  38.475  1.00  0.00           C  
ATOM   2292 HD11 LEU   146      29.248  42.536  38.878  1.00  0.00           H  
ATOM   2293 HD12 LEU   146      30.781  43.471  38.656  1.00  0.00           H  
ATOM   2294 HD13 LEU   146      30.125  42.360  37.407  1.00  0.00           H  
ATOM   2295  CD2 LEU   146      32.502  41.416  38.746  1.00  0.00           C  
ATOM   2296 HD21 LEU   146      32.643  41.357  37.667  1.00  0.00           H  
ATOM   2297 HD22 LEU   146      32.953  42.310  39.176  1.00  0.00           H  
ATOM   2298 HD23 LEU   146      33.012  40.568  39.204  1.00  0.00           H  
ATOM   2299  C   LEU   146      29.155  39.634  41.180  1.00  0.00           C  
ATOM   2300  O   LEU   146      28.486  39.383  40.197  1.00  0.00           O  
ATOM   2301  N   GLN   147      29.595  38.613  41.961  1.00  0.00           N  
ATOM   2302  H   GLN   147      30.163  38.875  42.753  1.00  0.00           H  
ATOM   2303  CA  GLN   147      29.240  37.206  41.992  1.00  0.00           C  
ATOM   2304  HA  GLN   147      29.465  36.699  41.054  1.00  0.00           H  
ATOM   2305  CB  GLN   147      29.975  36.509  43.136  1.00  0.00           C  
ATOM   2306  HB2 GLN   147      29.743  37.032  44.064  1.00  0.00           H  
ATOM   2307  HB3 GLN   147      31.020  36.510  42.825  1.00  0.00           H  
ATOM   2308  CG  GLN   147      29.579  35.061  43.314  1.00  0.00           C  
ATOM   2309  HG2 GLN   147      29.287  34.696  42.329  1.00  0.00           H  
ATOM   2310  HG3 GLN   147      28.636  35.021  43.860  1.00  0.00           H  
ATOM   2311  CD  GLN   147      30.701  34.136  43.869  1.00  0.00           C  
ATOM   2312  OE1 GLN   147      31.876  34.506  43.958  1.00  0.00           O  
ATOM   2313  NE2 GLN   147      30.374  32.956  44.261  1.00  0.00           N  
ATOM   2314 HE21 GLN   147      29.439  32.664  44.013  1.00  0.00           H  
ATOM   2315 HE22 GLN   147      31.049  32.209  44.346  1.00  0.00           H  
ATOM   2316  C   GLN   147      27.752  37.041  42.072  1.00  0.00           C  
ATOM   2317  O   GLN   147      27.093  36.346  41.237  1.00  0.00           O  
ATOM   2318  N   PHE   148      27.093  37.610  43.072  1.00  0.00           N  
ATOM   2319  H   PHE   148      27.722  37.972  43.775  1.00  0.00           H  
ATOM   2320  CA  PHE   148      25.682  37.531  43.336  1.00  0.00           C  
ATOM   2321  HA  PHE   148      25.379  36.492  43.200  1.00  0.00           H  
ATOM   2322  CB  PHE   148      25.297  38.019  44.736  1.00  0.00           C  
ATOM   2323  HB2 PHE   148      24.212  38.119  44.759  1.00  0.00           H  
ATOM   2324  HB3 PHE   148      25.665  39.017  44.976  1.00  0.00           H  
ATOM   2325  CG  PHE   148      25.563  37.042  45.837  1.00  0.00           C  
ATOM   2326  CD1 PHE   148      24.953  35.773  45.843  1.00  0.00           C  
ATOM   2327  HD1 PHE   148      24.343  35.495  44.996  1.00  0.00           H  
ATOM   2328  CE1 PHE   148      25.021  34.962  46.969  1.00  0.00           C  
ATOM   2329  HE1 PHE   148      24.451  34.050  46.865  1.00  0.00           H  
ATOM   2330  CZ  PHE   148      25.552  35.393  48.170  1.00  0.00           C  
ATOM   2331  HZ  PHE   148      25.601  34.837  49.095  1.00  0.00           H  
ATOM   2332  CE2 PHE   148      26.124  36.714  48.187  1.00  0.00           C  
ATOM   2333  HE2 PHE   148      26.506  37.154  49.096  1.00  0.00           H  
ATOM   2334  CD2 PHE   148      26.101  37.526  47.032  1.00  0.00           C  
ATOM   2335  HD2 PHE   148      26.573  38.496  47.076  1.00  0.00           H  
ATOM   2336  C   PHE   148      24.950  38.316  42.266  1.00  0.00           C  
ATOM   2337  O   PHE   148      24.001  37.770  41.665  1.00  0.00           O  
ATOM   2338  N   HIE   149      25.472  39.453  41.830  1.00  0.00           N  
ATOM   2339  H   HIE   149      26.254  39.854  42.330  1.00  0.00           H  
ATOM   2340  CA  HIE   149      24.885  40.228  40.808  1.00  0.00           C  
ATOM   2341  HA  HIE   149      23.828  40.335  41.052  1.00  0.00           H  
ATOM   2342  CB  HIE   149      25.471  41.649  40.897  1.00  0.00           C  
ATOM   2343  HB2 HIE   149      26.391  41.711  40.316  1.00  0.00           H  
ATOM   2344  HB3 HIE   149      25.530  42.009  41.924  1.00  0.00           H  
ATOM   2345  CG  HIE   149      24.551  42.645  40.236  1.00  0.00           C  
ATOM   2346  ND1 HIE   149      23.480  43.297  40.898  1.00  0.00           N  
ATOM   2347  CE1 HIE   149      23.016  44.184  40.017  1.00  0.00           C  
ATOM   2348  HE1 HIE   149      22.147  44.793  40.222  1.00  0.00           H  
ATOM   2349  NE2 HIE   149      23.745  44.154  38.882  1.00  0.00           N  
ATOM   2350  HE2 HIE   149      23.650  44.836  38.142  1.00  0.00           H  
ATOM   2351  CD2 HIE   149      24.667  43.193  39.052  1.00  0.00           C  
ATOM   2352  HD2 HIE   149      25.515  42.964  38.424  1.00  0.00           H  
ATOM   2353  C   HIE   149      24.921  39.676  39.415  1.00  0.00           C  
ATOM   2354  O   HIE   149      23.938  39.764  38.661  1.00  0.00           O  
ATOM   2355  N   MET   150      26.006  38.952  39.039  1.00  0.00           N  
ATOM   2356  H   MET   150      26.800  38.940  39.663  1.00  0.00           H  
ATOM   2357  CA  MET   150      26.088  38.203  37.795  1.00  0.00           C  
ATOM   2358  HA  MET   150      25.875  38.940  37.020  1.00  0.00           H  
ATOM   2359  CB  MET   150      27.441  37.709  37.430  1.00  0.00           C  
ATOM   2360  HB2 MET   150      27.353  37.047  36.569  1.00  0.00           H  
ATOM   2361  HB3 MET   150      27.896  37.291  38.328  1.00  0.00           H  
ATOM   2362  CG  MET   150      28.503  38.742  36.983  1.00  0.00           C  
ATOM   2363  HG2 MET   150      28.551  39.433  37.824  1.00  0.00           H  
ATOM   2364  HG3 MET   150      28.106  39.328  36.153  1.00  0.00           H  
ATOM   2365  SD  MET   150      30.049  38.065  36.554  1.00  0.00           S  
ATOM   2366  CE  MET   150      30.565  37.421  38.159  1.00  0.00           C  
ATOM   2367  HE1 MET   150      30.477  38.304  38.793  1.00  0.00           H  
ATOM   2368  HE2 MET   150      29.833  36.723  38.565  1.00  0.00           H  
ATOM   2369  HE3 MET   150      31.484  36.835  38.166  1.00  0.00           H  
ATOM   2370  C   MET   150      25.057  37.084  37.771  1.00  0.00           C  
ATOM   2371  O   MET   150      24.586  36.780  36.659  1.00  0.00           O  
ATOM   2372  N   GLN   151      24.912  36.308  38.876  1.00  0.00           N  
ATOM   2373  H   GLN   151      25.461  36.563  39.685  1.00  0.00           H  
ATOM   2374  CA  GLN   151      23.980  35.254  39.060  1.00  0.00           C  
ATOM   2375  HA  GLN   151      23.993  34.549  38.229  1.00  0.00           H  
ATOM   2376  CB  GLN   151      24.270  34.499  40.369  1.00  0.00           C  
ATOM   2377  HB2 GLN   151      24.431  35.265  41.127  1.00  0.00           H  
ATOM   2378  HB3 GLN   151      25.263  34.056  40.290  1.00  0.00           H  
ATOM   2379  CG  GLN   151      23.232  33.419  40.754  1.00  0.00           C  
ATOM   2380  HG2 GLN   151      23.740  32.746  41.444  1.00  0.00           H  
ATOM   2381  HG3 GLN   151      22.936  32.918  39.833  1.00  0.00           H  
ATOM   2382  CD  GLN   151      22.117  34.058  41.506  1.00  0.00           C  
ATOM   2383  OE1 GLN   151      22.310  34.725  42.559  1.00  0.00           O  
ATOM   2384  NE2 GLN   151      20.883  33.904  40.998  1.00  0.00           N  
ATOM   2385 HE21 GLN   151      20.701  33.323  40.192  1.00  0.00           H  
ATOM   2386 HE22 GLN   151      20.129  34.386  41.467  1.00  0.00           H  
ATOM   2387  C   GLN   151      22.539  35.823  38.961  1.00  0.00           C  
ATOM   2388  O   GLN   151      21.795  35.321  38.197  1.00  0.00           O  
ATOM   2389  N   SER   152      22.228  36.945  39.538  1.00  0.00           N  
ATOM   2390  H   SER   152      22.911  37.259  40.213  1.00  0.00           H  
ATOM   2391  CA  SER   152      20.992  37.764  39.280  1.00  0.00           C  
ATOM   2392  HA  SER   152      20.177  37.079  39.515  1.00  0.00           H  
ATOM   2393  CB  SER   152      20.977  38.998  40.300  1.00  0.00           C  
ATOM   2394  HB2 SER   152      20.081  39.610  40.195  1.00  0.00           H  
ATOM   2395  HB3 SER   152      21.834  39.613  40.024  1.00  0.00           H  
ATOM   2396  OG  SER   152      20.989  38.597  41.599  1.00  0.00           O  
ATOM   2397  HG  SER   152      20.171  38.120  41.762  1.00  0.00           H  
ATOM   2398  C   SER   152      20.681  38.135  37.857  1.00  0.00           C  
ATOM   2399  O   SER   152      19.636  37.743  37.275  1.00  0.00           O  
ATOM   2400  N   LEU   153      21.624  38.898  37.246  1.00  0.00           N  
ATOM   2401  H   LEU   153      22.459  39.158  37.751  1.00  0.00           H  
ATOM   2402  CA  LEU   153      21.578  39.304  35.808  1.00  0.00           C  
ATOM   2403  HA  LEU   153      20.788  40.017  35.573  1.00  0.00           H  
ATOM   2404  CB  LEU   153      22.885  40.030  35.361  1.00  0.00           C  
ATOM   2405  HB2 LEU   153      22.934  40.216  34.288  1.00  0.00           H  
ATOM   2406  HB3 LEU   153      23.709  39.377  35.647  1.00  0.00           H  
ATOM   2407  CG  LEU   153      23.081  41.435  35.992  1.00  0.00           C  
ATOM   2408  HG  LEU   153      23.005  41.505  37.077  1.00  0.00           H  
ATOM   2409  CD1 LEU   153      24.608  41.839  35.779  1.00  0.00           C  
ATOM   2410 HD11 LEU   153      24.879  42.024  34.740  1.00  0.00           H  
ATOM   2411 HD12 LEU   153      24.779  42.852  36.144  1.00  0.00           H  
ATOM   2412 HD13 LEU   153      25.307  41.155  36.260  1.00  0.00           H  
ATOM   2413  CD2 LEU   153      22.301  42.593  35.323  1.00  0.00           C  
ATOM   2414 HD21 LEU   153      21.212  42.565  35.356  1.00  0.00           H  
ATOM   2415 HD22 LEU   153      22.726  43.496  35.760  1.00  0.00           H  
ATOM   2416 HD23 LEU   153      22.591  42.625  34.273  1.00  0.00           H  
ATOM   2417  C   LEU   153      21.347  38.058  34.875  1.00  0.00           C  
ATOM   2418  O   LEU   153      20.442  38.120  33.968  1.00  0.00           O  
ATOM   2419  N   SER   154      22.132  36.984  35.095  1.00  0.00           N  
ATOM   2420  H   SER   154      22.758  36.963  35.887  1.00  0.00           H  
ATOM   2421  CA  SER   154      21.935  35.763  34.330  1.00  0.00           C  
ATOM   2422  HA  SER   154      22.034  35.986  33.268  1.00  0.00           H  
ATOM   2423  CB  SER   154      22.963  34.709  34.623  1.00  0.00           C  
ATOM   2424  HB2 SER   154      22.837  33.849  33.966  1.00  0.00           H  
ATOM   2425  HB3 SER   154      22.815  34.383  35.653  1.00  0.00           H  
ATOM   2426  OG  SER   154      24.240  35.222  34.376  1.00  0.00           O  
ATOM   2427  HG  SER   154      24.359  36.031  34.880  1.00  0.00           H  
ATOM   2428  C   SER   154      20.576  35.064  34.563  1.00  0.00           C  
ATOM   2429  O   SER   154      20.088  34.496  33.633  1.00  0.00           O  
ATOM   2430  N   ASP   155      20.074  35.050  35.786  1.00  0.00           N  
ATOM   2431  H   ASP   155      20.562  35.460  36.569  1.00  0.00           H  
ATOM   2432  CA  ASP   155      19.004  34.070  36.092  1.00  0.00           C  
ATOM   2433  HA  ASP   155      19.030  33.250  35.374  1.00  0.00           H  
ATOM   2434  CB  ASP   155      19.149  33.581  37.517  1.00  0.00           C  
ATOM   2435  HB2 ASP   155      18.169  33.139  37.696  1.00  0.00           H  
ATOM   2436  HB3 ASP   155      19.110  34.364  38.274  1.00  0.00           H  
ATOM   2437  CG  ASP   155      20.281  32.617  37.766  1.00  0.00           C  
ATOM   2438  OD1 ASP   155      20.491  32.334  38.972  1.00  0.00           O  
ATOM   2439  OD2 ASP   155      20.674  31.936  36.816  1.00  0.00           O  
ATOM   2440  C   ASP   155      17.631  34.718  35.973  1.00  0.00           C  
ATOM   2441  O   ASP   155      16.740  34.230  35.328  1.00  0.00           O  
ATOM   2442  N   GLU   156      17.468  35.789  36.742  1.00  0.00           N  
ATOM   2443  H   GLU   156      18.309  36.180  37.144  1.00  0.00           H  
ATOM   2444  CA  GLU   156      16.183  36.584  36.888  1.00  0.00           C  
ATOM   2445  HA  GLU   156      15.334  35.902  36.933  1.00  0.00           H  
ATOM   2446  CB  GLU   156      16.296  37.476  38.161  1.00  0.00           C  
ATOM   2447  HB2 GLU   156      15.348  38.005  38.264  1.00  0.00           H  
ATOM   2448  HB3 GLU   156      17.006  38.288  38.007  1.00  0.00           H  
ATOM   2449  CG  GLU   156      16.790  36.727  39.389  1.00  0.00           C  
ATOM   2450  HG2 GLU   156      16.540  37.299  40.283  1.00  0.00           H  
ATOM   2451  HG3 GLU   156      17.869  36.627  39.273  1.00  0.00           H  
ATOM   2452  CD  GLU   156      16.171  35.291  39.628  1.00  0.00           C  
ATOM   2453  OE1 GLU   156      16.967  34.499  40.204  1.00  0.00           O  
ATOM   2454  OE2 GLU   156      14.945  35.095  39.316  1.00  0.00           O  
ATOM   2455  C   GLU   156      15.832  37.478  35.686  1.00  0.00           C  
ATOM   2456  O   GLU   156      14.688  37.647  35.307  1.00  0.00           O  
ATOM   2457  N   PHE   157      16.877  38.038  35.058  1.00  0.00           N  
ATOM   2458  H   PHE   157      17.693  38.137  35.645  1.00  0.00           H  
ATOM   2459  CA  PHE   157      16.793  38.977  33.906  1.00  0.00           C  
ATOM   2460  HA  PHE   157      15.754  39.288  33.797  1.00  0.00           H  
ATOM   2461  CB  PHE   157      17.537  40.282  34.404  1.00  0.00           C  
ATOM   2462  HB2 PHE   157      17.489  40.987  33.574  1.00  0.00           H  
ATOM   2463  HB3 PHE   157      18.584  40.058  34.605  1.00  0.00           H  
ATOM   2464  CG  PHE   157      16.849  40.979  35.646  1.00  0.00           C  
ATOM   2465  CD1 PHE   157      15.461  41.110  35.706  1.00  0.00           C  
ATOM   2466  HD1 PHE   157      14.779  40.850  34.910  1.00  0.00           H  
ATOM   2467  CE1 PHE   157      14.825  41.647  36.873  1.00  0.00           C  
ATOM   2468  HE1 PHE   157      13.770  41.818  37.025  1.00  0.00           H  
ATOM   2469  CZ  PHE   157      15.683  42.146  37.896  1.00  0.00           C  
ATOM   2470  HZ  PHE   157      15.204  42.686  38.699  1.00  0.00           H  
ATOM   2471  CE2 PHE   157      17.107  42.012  37.783  1.00  0.00           C  
ATOM   2472  HE2 PHE   157      17.688  42.448  38.582  1.00  0.00           H  
ATOM   2473  CD2 PHE   157      17.684  41.413  36.705  1.00  0.00           C  
ATOM   2474  HD2 PHE   157      18.762  41.374  36.666  1.00  0.00           H  
ATOM   2475  C   PHE   157      17.213  38.316  32.563  1.00  0.00           C  
ATOM   2476  O   PHE   157      17.018  38.857  31.507  1.00  0.00           O  
ATOM   2477  N   ASN   158      17.680  37.051  32.621  1.00  0.00           N  
ATOM   2478  H   ASN   158      17.698  36.647  33.546  1.00  0.00           H  
ATOM   2479  CA  ASN   158      18.042  36.224  31.519  1.00  0.00           C  
ATOM   2480  HA  ASN   158      18.319  35.210  31.810  1.00  0.00           H  
ATOM   2481  CB  ASN   158      16.724  35.991  30.716  1.00  0.00           C  
ATOM   2482  HB2 ASN   158      16.891  35.381  29.829  1.00  0.00           H  
ATOM   2483  HB3 ASN   158      16.166  36.890  30.455  1.00  0.00           H  
ATOM   2484  CG  ASN   158      15.847  35.007  31.472  1.00  0.00           C  
ATOM   2485  OD1 ASN   158      16.125  33.827  31.564  1.00  0.00           O  
ATOM   2486  ND2 ASN   158      14.790  35.432  32.175  1.00  0.00           N  
ATOM   2487 HD21 ASN   158      14.302  34.763  32.754  1.00  0.00           H  
ATOM   2488 HD22 ASN   158      14.407  36.366  32.154  1.00  0.00           H  
ATOM   2489  C   ASN   158      19.214  36.828  30.603  1.00  0.00           C  
ATOM   2490  O   ASN   158      19.382  36.520  29.391  1.00  0.00           O  
ATOM   2491  N   ILE   159      20.064  37.705  31.150  1.00  0.00           N  
ATOM   2492  H   ILE   159      20.147  37.724  32.157  1.00  0.00           H  
ATOM   2493  CA  ILE   159      21.152  38.409  30.412  1.00  0.00           C  
ATOM   2494  HA  ILE   159      20.798  38.673  29.415  1.00  0.00           H  
ATOM   2495  CB  ILE   159      21.650  39.672  31.223  1.00  0.00           C  
ATOM   2496  HB  ILE   159      21.804  39.427  32.274  1.00  0.00           H  
ATOM   2497  CG2 ILE   159      22.863  40.264  30.628  1.00  0.00           C  
ATOM   2498 HG21 ILE   159      23.253  40.977  31.354  1.00  0.00           H  
ATOM   2499 HG22 ILE   159      23.745  39.631  30.734  1.00  0.00           H  
ATOM   2500 HG23 ILE   159      22.782  40.475  29.561  1.00  0.00           H  
ATOM   2501  CG1 ILE   159      20.457  40.693  31.347  1.00  0.00           C  
ATOM   2502 HG12 ILE   159      19.574  40.122  31.634  1.00  0.00           H  
ATOM   2503 HG13 ILE   159      20.261  41.163  30.382  1.00  0.00           H  
ATOM   2504  CD1 ILE   159      20.531  41.799  32.408  1.00  0.00           C  
ATOM   2505 HD11 ILE   159      20.741  41.325  33.366  1.00  0.00           H  
ATOM   2506 HD12 ILE   159      21.301  42.519  32.129  1.00  0.00           H  
ATOM   2507 HD13 ILE   159      19.532  42.222  32.515  1.00  0.00           H  
ATOM   2508  C   ILE   159      22.243  37.343  30.188  1.00  0.00           C  
ATOM   2509  O   ILE   159      22.496  36.587  31.138  1.00  0.00           O  
ATOM   2510  N   ASP   160      22.916  37.361  29.079  1.00  0.00           N  
ATOM   2511  H   ASP   160      22.674  38.112  28.448  1.00  0.00           H  
ATOM   2512  CA  ASP   160      24.160  36.647  28.881  1.00  0.00           C  
ATOM   2513  HA  ASP   160      24.103  35.768  29.524  1.00  0.00           H  
ATOM   2514  CB  ASP   160      24.243  36.123  27.467  1.00  0.00           C  
ATOM   2515  HB2 ASP   160      24.595  36.944  26.841  1.00  0.00           H  
ATOM   2516  HB3 ASP   160      23.276  35.831  27.056  1.00  0.00           H  
ATOM   2517  CG  ASP   160      25.183  34.835  27.337  1.00  0.00           C  
ATOM   2518  OD1 ASP   160      26.358  35.051  27.816  1.00  0.00           O  
ATOM   2519  OD2 ASP   160      24.798  33.778  26.796  1.00  0.00           O  
ATOM   2520  C   ASP   160      25.358  37.550  29.217  1.00  0.00           C  
ATOM   2521  O   ASP   160      25.653  38.528  28.609  1.00  0.00           O  
ATOM   2522  N   ILE   161      26.258  37.146  30.105  1.00  0.00           N  
ATOM   2523  H   ILE   161      26.073  36.320  30.656  1.00  0.00           H  
ATOM   2524  CA  ILE   161      27.529  37.805  30.236  1.00  0.00           C  
ATOM   2525  HA  ILE   161      27.437  38.823  30.616  1.00  0.00           H  
ATOM   2526  CB  ILE   161      28.466  37.156  31.282  1.00  0.00           C  
ATOM   2527  HB  ILE   161      28.528  36.176  30.807  1.00  0.00           H  
ATOM   2528  CG2 ILE   161      29.885  37.702  31.539  1.00  0.00           C  
ATOM   2529 HG21 ILE   161      29.810  38.771  31.740  1.00  0.00           H  
ATOM   2530 HG22 ILE   161      30.361  37.054  32.275  1.00  0.00           H  
ATOM   2531 HG23 ILE   161      30.576  37.640  30.698  1.00  0.00           H  
ATOM   2532  CG1 ILE   161      27.783  36.901  32.618  1.00  0.00           C  
ATOM   2533 HG12 ILE   161      28.429  36.248  33.204  1.00  0.00           H  
ATOM   2534 HG13 ILE   161      26.908  36.288  32.405  1.00  0.00           H  
ATOM   2535  CD1 ILE   161      27.471  38.165  33.382  1.00  0.00           C  
ATOM   2536 HD11 ILE   161      26.983  37.923  34.326  1.00  0.00           H  
ATOM   2537 HD12 ILE   161      28.395  38.696  33.611  1.00  0.00           H  
ATOM   2538 HD13 ILE   161      26.797  38.824  32.835  1.00  0.00           H  
ATOM   2539  C   ILE   161      28.357  37.981  28.969  1.00  0.00           C  
ATOM   2540  O   ILE   161      29.042  38.988  28.918  1.00  0.00           O  
ATOM   2541  N   THR   162      28.178  37.171  27.846  1.00  0.00           N  
ATOM   2542  H   THR   162      27.349  36.616  28.001  1.00  0.00           H  
ATOM   2543  CA  THR   162      28.688  37.347  26.516  1.00  0.00           C  
ATOM   2544  HA  THR   162      29.768  37.229  26.614  1.00  0.00           H  
ATOM   2545  CB  THR   162      28.173  36.245  25.537  1.00  0.00           C  
ATOM   2546  HB  THR   162      27.120  36.439  25.335  1.00  0.00           H  
ATOM   2547  CG2 THR   162      29.028  36.284  24.225  1.00  0.00           C  
ATOM   2548 HG21 THR   162      28.742  35.529  23.493  1.00  0.00           H  
ATOM   2549 HG22 THR   162      29.065  37.259  23.738  1.00  0.00           H  
ATOM   2550 HG23 THR   162      30.080  36.195  24.498  1.00  0.00           H  
ATOM   2551  OG1 THR   162      28.338  34.987  26.112  1.00  0.00           O  
ATOM   2552  HG1 THR   162      27.624  34.967  26.754  1.00  0.00           H  
ATOM   2553  C   THR   162      28.507  38.749  25.967  1.00  0.00           C  
ATOM   2554  O   THR   162      29.455  39.344  25.414  1.00  0.00           O  
ATOM   2555  N   ASN   163      27.402  39.398  26.368  1.00  0.00           N  
ATOM   2556  H   ASN   163      26.773  38.815  26.900  1.00  0.00           H  
ATOM   2557  CA  ASN   163      27.070  40.796  26.059  1.00  0.00           C  
ATOM   2558  HA  ASN   163      27.044  40.798  24.970  1.00  0.00           H  
ATOM   2559  CB  ASN   163      25.686  41.197  26.535  1.00  0.00           C  
ATOM   2560  HB2 ASN   163      24.988  40.373  26.683  1.00  0.00           H  
ATOM   2561  HB3 ASN   163      25.323  41.984  25.874  1.00  0.00           H  
ATOM   2562  CG  ASN   163      25.599  41.955  27.811  1.00  0.00           C  
ATOM   2563  OD1 ASN   163      25.547  43.176  27.764  1.00  0.00           O  
ATOM   2564  ND2 ASN   163      25.567  41.267  28.948  1.00  0.00           N  
ATOM   2565 HD21 ASN   163      25.505  41.784  29.814  1.00  0.00           H  
ATOM   2566 HD22 ASN   163      25.726  40.272  29.025  1.00  0.00           H  
ATOM   2567  C   ASN   163      28.195  41.813  26.415  1.00  0.00           C  
ATOM   2568  O   ASN   163      28.521  42.784  25.750  1.00  0.00           O  
ATOM   2569  N   TYR   164      28.867  41.452  27.535  1.00  0.00           N  
ATOM   2570  H   TYR   164      28.419  40.851  28.212  1.00  0.00           H  
ATOM   2571  CA  TYR   164      30.001  42.259  28.054  1.00  0.00           C  
ATOM   2572  HA  TYR   164      30.012  43.294  27.714  1.00  0.00           H  
ATOM   2573  CB  TYR   164      30.047  42.218  29.583  1.00  0.00           C  
ATOM   2574  HB2 TYR   164      30.790  42.877  30.032  1.00  0.00           H  
ATOM   2575  HB3 TYR   164      30.363  41.237  29.938  1.00  0.00           H  
ATOM   2576  CG  TYR   164      28.669  42.575  30.230  1.00  0.00           C  
ATOM   2577  CD1 TYR   164      28.053  43.813  29.822  1.00  0.00           C  
ATOM   2578  HD1 TYR   164      28.486  44.471  29.083  1.00  0.00           H  
ATOM   2579  CE1 TYR   164      26.765  44.213  30.324  1.00  0.00           C  
ATOM   2580  HE1 TYR   164      26.370  45.160  29.990  1.00  0.00           H  
ATOM   2581  CZ  TYR   164      26.119  43.372  31.259  1.00  0.00           C  
ATOM   2582  OH  TYR   164      25.016  43.787  31.904  1.00  0.00           O  
ATOM   2583  HH  TYR   164      24.225  43.599  31.393  1.00  0.00           H  
ATOM   2584  CE2 TYR   164      26.640  42.143  31.660  1.00  0.00           C  
ATOM   2585  HE2 TYR   164      26.275  41.626  32.535  1.00  0.00           H  
ATOM   2586  CD2 TYR   164      27.920  41.869  31.196  1.00  0.00           C  
ATOM   2587  HD2 TYR   164      28.361  40.933  31.507  1.00  0.00           H  
ATOM   2588  C   TYR   164      31.355  41.710  27.509  1.00  0.00           C  
ATOM   2589  O   TYR   164      32.277  42.485  27.253  1.00  0.00           O  
ATOM   2590  N   LYS   165      31.480  40.406  27.328  1.00  0.00           N  
ATOM   2591  H   LYS   165      30.670  39.822  27.478  1.00  0.00           H  
ATOM   2592  CA  LYS   165      32.722  39.781  26.821  1.00  0.00           C  
ATOM   2593  HA  LYS   165      33.531  40.205  27.416  1.00  0.00           H  
ATOM   2594  CB  LYS   165      32.591  38.327  26.855  1.00  0.00           C  
ATOM   2595  HB2 LYS   165      31.897  38.027  26.070  1.00  0.00           H  
ATOM   2596  HB3 LYS   165      32.234  38.254  27.882  1.00  0.00           H  
ATOM   2597  CG  LYS   165      33.895  37.450  26.733  1.00  0.00           C  
ATOM   2598  HG2 LYS   165      34.530  37.825  27.536  1.00  0.00           H  
ATOM   2599  HG3 LYS   165      34.326  37.588  25.741  1.00  0.00           H  
ATOM   2600  CD  LYS   165      33.594  35.982  26.857  1.00  0.00           C  
ATOM   2601  HD2 LYS   165      32.880  35.844  26.046  1.00  0.00           H  
ATOM   2602  HD3 LYS   165      33.168  35.762  27.836  1.00  0.00           H  
ATOM   2603  CE  LYS   165      34.862  35.091  26.712  1.00  0.00           C  
ATOM   2604  HE2 LYS   165      35.424  35.223  27.636  1.00  0.00           H  
ATOM   2605  HE3 LYS   165      35.401  35.547  25.881  1.00  0.00           H  
ATOM   2606  NZ  LYS   165      34.623  33.631  26.418  1.00  0.00           N  
ATOM   2607  HZ1 LYS   165      34.274  33.176  27.250  1.00  0.00           H  
ATOM   2608  HZ2 LYS   165      33.969  33.564  25.651  1.00  0.00           H  
ATOM   2609  HZ3 LYS   165      35.349  33.114  25.943  1.00  0.00           H  
ATOM   2610  C   LYS   165      33.089  40.282  25.458  1.00  0.00           C  
ATOM   2611  O   LYS   165      34.250  40.613  25.314  1.00  0.00           O  
ATOM   2612  N   ASN   166      32.087  40.535  24.575  1.00  0.00           N  
ATOM   2613  H   ASN   166      31.139  40.266  24.796  1.00  0.00           H  
ATOM   2614  CA  ASN   166      32.290  41.226  23.331  1.00  0.00           C  
ATOM   2615  HA  ASN   166      33.246  40.958  22.883  1.00  0.00           H  
ATOM   2616  CB  ASN   166      31.216  40.779  22.266  1.00  0.00           C  
ATOM   2617  HB2 ASN   166      31.503  41.173  21.291  1.00  0.00           H  
ATOM   2618  HB3 ASN   166      30.241  41.219  22.473  1.00  0.00           H  
ATOM   2619  CG  ASN   166      30.853  39.296  22.135  1.00  0.00           C  
ATOM   2620  OD1 ASN   166      31.639  38.349  22.362  1.00  0.00           O  
ATOM   2621  ND2 ASN   166      29.767  39.045  21.512  1.00  0.00           N  
ATOM   2622 HD21 ASN   166      29.501  38.105  21.254  1.00  0.00           H  
ATOM   2623 HD22 ASN   166      29.129  39.791  21.276  1.00  0.00           H  
ATOM   2624  C   ASN   166      32.482  42.744  23.341  1.00  0.00           C  
ATOM   2625  O   ASN   166      32.657  43.405  22.285  1.00  0.00           O  
ATOM   2626  N   ASN   167      32.374  43.351  24.519  1.00  0.00           N  
ATOM   2627  H   ASN   167      32.597  42.777  25.320  1.00  0.00           H  
ATOM   2628  CA  ASN   167      32.124  44.776  24.790  1.00  0.00           C  
ATOM   2629  HA  ASN   167      32.463  45.384  23.951  1.00  0.00           H  
ATOM   2630  CB  ASN   167      30.638  44.909  24.892  1.00  0.00           C  
ATOM   2631  HB2 ASN   167      30.292  44.574  25.870  1.00  0.00           H  
ATOM   2632  HB3 ASN   167      30.085  44.385  24.113  1.00  0.00           H  
ATOM   2633  CG  ASN   167      30.150  46.354  24.813  1.00  0.00           C  
ATOM   2634  OD1 ASN   167      30.868  47.330  24.628  1.00  0.00           O  
ATOM   2635  ND2 ASN   167      28.884  46.556  24.897  1.00  0.00           N  
ATOM   2636 HD21 ASN   167      28.374  45.691  25.013  1.00  0.00           H  
ATOM   2637 HD22 ASN   167      28.369  47.376  24.610  1.00  0.00           H  
ATOM   2638  C   ASN   167      32.947  45.269  25.999  1.00  0.00           C  
ATOM   2639  O   ASN   167      32.367  45.767  26.963  1.00  0.00           O  
ATOM   2640  N   PRO   168      34.282  45.066  26.116  1.00  0.00           N  
ATOM   2641  CD  PRO   168      35.135  44.393  25.162  1.00  0.00           C  
ATOM   2642  HD2 PRO   168      34.858  44.854  24.214  1.00  0.00           H  
ATOM   2643  HD3 PRO   168      35.016  43.310  25.201  1.00  0.00           H  
ATOM   2644  CG  PRO   168      36.506  44.932  25.412  1.00  0.00           C  
ATOM   2645  HG2 PRO   168      37.285  44.340  24.932  1.00  0.00           H  
ATOM   2646  HG3 PRO   168      36.610  45.983  25.141  1.00  0.00           H  
ATOM   2647  CB  PRO   168      36.527  44.993  26.935  1.00  0.00           C  
ATOM   2648  HB2 PRO   168      36.746  44.017  27.369  1.00  0.00           H  
ATOM   2649  HB3 PRO   168      37.299  45.714  27.203  1.00  0.00           H  
ATOM   2650  CA  PRO   168      35.088  45.459  27.285  1.00  0.00           C  
ATOM   2651  HA  PRO   168      34.678  44.949  28.157  1.00  0.00           H  
ATOM   2652  C   PRO   168      35.041  46.881  27.552  1.00  0.00           C  
ATOM   2653  O   PRO   168      35.245  47.198  28.715  1.00  0.00           O  
ATOM   2654  N   GLU   169      34.747  47.767  26.572  1.00  0.00           N  
ATOM   2655  H   GLU   169      34.664  47.282  25.690  1.00  0.00           H  
ATOM   2656  CA  GLU   169      34.602  49.241  26.775  1.00  0.00           C  
ATOM   2657  HA  GLU   169      35.402  49.661  27.384  1.00  0.00           H  
ATOM   2658  CB  GLU   169      34.861  49.923  25.384  1.00  0.00           C  
ATOM   2659  HB2 GLU   169      34.932  50.990  25.592  1.00  0.00           H  
ATOM   2660  HB3 GLU   169      34.044  49.813  24.671  1.00  0.00           H  
ATOM   2661  CG  GLU   169      36.114  49.430  24.687  1.00  0.00           C  
ATOM   2662  HG2 GLU   169      36.145  50.099  23.827  1.00  0.00           H  
ATOM   2663  HG3 GLU   169      35.990  48.397  24.363  1.00  0.00           H  
ATOM   2664  CD  GLU   169      37.254  49.493  25.654  1.00  0.00           C  
ATOM   2665  OE1 GLU   169      37.742  50.578  26.014  1.00  0.00           O  
ATOM   2666  OE2 GLU   169      37.857  48.450  26.022  1.00  0.00           O  
ATOM   2667  C   GLU   169      33.327  49.806  27.428  1.00  0.00           C  
ATOM   2668  O   GLU   169      33.026  51.003  27.439  1.00  0.00           O  
ATOM   2669  N   ALA   170      32.430  48.826  27.852  1.00  0.00           N  
ATOM   2670  H   ALA   170      32.674  47.857  27.706  1.00  0.00           H  
ATOM   2671  CA  ALA   170      31.147  49.130  28.479  1.00  0.00           C  
ATOM   2672  HA  ALA   170      30.871  50.123  28.126  1.00  0.00           H  
ATOM   2673  CB  ALA   170      30.167  48.078  28.014  1.00  0.00           C  
ATOM   2674  HB1 ALA   170      30.426  47.746  27.008  1.00  0.00           H  
ATOM   2675  HB2 ALA   170      30.076  47.234  28.697  1.00  0.00           H  
ATOM   2676  HB3 ALA   170      29.177  48.531  27.956  1.00  0.00           H  
ATOM   2677  C   ALA   170      31.280  49.203  29.993  1.00  0.00           C  
ATOM   2678  O   ALA   170      32.210  48.715  30.623  1.00  0.00           O  
ATOM   2679  N   GLU   171      30.252  49.804  30.626  1.00  0.00           N  
ATOM   2680  H   GLU   171      29.527  50.335  30.166  1.00  0.00           H  
ATOM   2681  CA  GLU   171      30.194  49.895  32.084  1.00  0.00           C  
ATOM   2682  HA  GLU   171      30.912  49.168  32.461  1.00  0.00           H  
ATOM   2683  CB  GLU   171      30.590  51.269  32.698  1.00  0.00           C  
ATOM   2684  HB2 GLU   171      30.858  50.994  33.718  1.00  0.00           H  
ATOM   2685  HB3 GLU   171      29.800  52.017  32.767  1.00  0.00           H  
ATOM   2686  CG  GLU   171      31.812  52.030  32.038  1.00  0.00           C  
ATOM   2687  HG2 GLU   171      32.489  51.230  31.738  1.00  0.00           H  
ATOM   2688  HG3 GLU   171      32.300  52.622  32.811  1.00  0.00           H  
ATOM   2689  CD  GLU   171      31.421  52.790  30.760  1.00  0.00           C  
ATOM   2690  OE1 GLU   171      32.287  53.263  29.977  1.00  0.00           O  
ATOM   2691  OE2 GLU   171      30.231  52.921  30.435  1.00  0.00           O  
ATOM   2692  C   GLU   171      28.876  49.475  32.726  1.00  0.00           C  
ATOM   2693  O   GLU   171      27.789  49.957  32.436  1.00  0.00           O  
ATOM   2694  N   LEU   172      28.968  48.533  33.677  1.00  0.00           N  
ATOM   2695  H   LEU   172      29.827  48.056  33.911  1.00  0.00           H  
ATOM   2696  CA  LEU   172      27.798  48.094  34.422  1.00  0.00           C  
ATOM   2697  HA  LEU   172      26.891  47.945  33.836  1.00  0.00           H  
ATOM   2698  CB  LEU   172      28.171  46.722  34.967  1.00  0.00           C  
ATOM   2699  HB2 LEU   172      27.403  46.372  35.658  1.00  0.00           H  
ATOM   2700  HB3 LEU   172      29.151  46.810  35.435  1.00  0.00           H  
ATOM   2701  CG  LEU   172      28.347  45.488  34.120  1.00  0.00           C  
ATOM   2702  HG  LEU   172      27.422  45.326  33.567  1.00  0.00           H  
ATOM   2703  CD1 LEU   172      29.521  45.646  33.110  1.00  0.00           C  
ATOM   2704 HD11 LEU   172      30.430  45.855  33.674  1.00  0.00           H  
ATOM   2705 HD12 LEU   172      29.690  44.733  32.539  1.00  0.00           H  
ATOM   2706 HD13 LEU   172      29.306  46.425  32.378  1.00  0.00           H  
ATOM   2707  CD2 LEU   172      28.722  44.357  35.017  1.00  0.00           C  
ATOM   2708 HD21 LEU   172      29.635  44.578  35.570  1.00  0.00           H  
ATOM   2709 HD22 LEU   172      27.938  44.212  35.759  1.00  0.00           H  
ATOM   2710 HD23 LEU   172      28.964  43.434  34.489  1.00  0.00           H  
ATOM   2711  C   LEU   172      27.291  48.989  35.602  1.00  0.00           C  
ATOM   2712  O   LEU   172      28.070  49.422  36.455  1.00  0.00           O  
ATOM   2713  N   SER   173      25.962  48.990  35.652  1.00  0.00           N  
ATOM   2714  H   SER   173      25.473  48.535  34.894  1.00  0.00           H  
ATOM   2715  CA  SER   173      25.158  49.653  36.677  1.00  0.00           C  
ATOM   2716  HA  SER   173      25.588  50.648  36.790  1.00  0.00           H  
ATOM   2717  CB  SER   173      23.739  49.904  36.132  1.00  0.00           C  
ATOM   2718  HB2 SER   173      23.823  50.511  35.230  1.00  0.00           H  
ATOM   2719  HB3 SER   173      23.236  50.436  36.939  1.00  0.00           H  
ATOM   2720  OG  SER   173      23.088  48.672  35.828  1.00  0.00           O  
ATOM   2721  HG  SER   173      22.181  48.762  35.527  1.00  0.00           H  
ATOM   2722  C   SER   173      25.091  48.995  38.056  1.00  0.00           C  
ATOM   2723  O   SER   173      24.128  49.294  38.819  1.00  0.00           O  
ATOM   2724  N   ILE   174      26.045  48.070  38.407  1.00  0.00           N  
ATOM   2725  H   ILE   174      26.873  48.043  37.829  1.00  0.00           H  
ATOM   2726  CA  ILE   174      26.095  47.377  39.709  1.00  0.00           C  
ATOM   2727  HA  ILE   174      25.122  46.915  39.872  1.00  0.00           H  
ATOM   2728  CB  ILE   174      27.053  46.236  39.708  1.00  0.00           C  
ATOM   2729  HB  ILE   174      26.659  45.567  38.942  1.00  0.00           H  
ATOM   2730  CG2 ILE   174      28.490  46.751  39.341  1.00  0.00           C  
ATOM   2731 HG21 ILE   174      28.561  47.071  38.302  1.00  0.00           H  
ATOM   2732 HG22 ILE   174      28.865  47.504  40.035  1.00  0.00           H  
ATOM   2733 HG23 ILE   174      29.194  45.926  39.442  1.00  0.00           H  
ATOM   2734  CG1 ILE   174      26.959  45.426  41.081  1.00  0.00           C  
ATOM   2735 HG12 ILE   174      25.910  45.320  41.356  1.00  0.00           H  
ATOM   2736 HG13 ILE   174      27.428  46.079  41.818  1.00  0.00           H  
ATOM   2737  CD1 ILE   174      27.543  44.077  41.086  1.00  0.00           C  
ATOM   2738 HD11 ILE   174      27.380  43.572  40.134  1.00  0.00           H  
ATOM   2739 HD12 ILE   174      28.611  44.289  41.051  1.00  0.00           H  
ATOM   2740 HD13 ILE   174      27.216  43.671  42.043  1.00  0.00           H  
ATOM   2741  C   ILE   174      26.277  48.399  40.823  1.00  0.00           C  
ATOM   2742  O   ILE   174      27.270  49.135  40.845  1.00  0.00           O  
ATOM   2743  N   SER   175      25.428  48.429  41.872  1.00  0.00           N  
ATOM   2744  H   SER   175      24.591  47.865  41.905  1.00  0.00           H  
ATOM   2745  CA  SER   175      25.596  49.357  42.997  1.00  0.00           C  
ATOM   2746  HA  SER   175      25.887  50.306  42.546  1.00  0.00           H  
ATOM   2747  CB  SER   175      24.252  49.715  43.739  1.00  0.00           C  
ATOM   2748  HB2 SER   175      23.525  50.148  43.051  1.00  0.00           H  
ATOM   2749  HB3 SER   175      24.474  50.466  44.497  1.00  0.00           H  
ATOM   2750  OG  SER   175      23.730  48.553  44.319  1.00  0.00           O  
ATOM   2751  HG  SER   175      23.644  47.827  43.697  1.00  0.00           H  
ATOM   2752  C   SER   175      26.690  48.977  43.947  1.00  0.00           C  
ATOM   2753  O   SER   175      26.921  49.833  44.845  1.00  0.00           O  
ATOM   2754  N   THR   176      27.358  47.775  43.958  1.00  0.00           N  
ATOM   2755  H   THR   176      27.233  47.036  43.280  1.00  0.00           H  
ATOM   2756  CA  THR   176      28.395  47.406  44.964  1.00  0.00           C  
ATOM   2757  HA  THR   176      28.022  47.724  45.938  1.00  0.00           H  
ATOM   2758  CB  THR   176      28.584  45.889  45.084  1.00  0.00           C  
ATOM   2759  HB  THR   176      29.191  45.760  45.980  1.00  0.00           H  
ATOM   2760  CG2 THR   176      27.284  45.179  45.242  1.00  0.00           C  
ATOM   2761 HG21 THR   176      27.463  44.200  45.686  1.00  0.00           H  
ATOM   2762 HG22 THR   176      26.609  45.682  45.935  1.00  0.00           H  
ATOM   2763 HG23 THR   176      26.800  45.082  44.270  1.00  0.00           H  
ATOM   2764  OG1 THR   176      29.316  45.389  43.992  1.00  0.00           O  
ATOM   2765  HG1 THR   176      30.215  45.435  44.326  1.00  0.00           H  
ATOM   2766  C   THR   176      29.705  48.154  44.834  1.00  0.00           C  
ATOM   2767  O   THR   176      30.611  47.873  45.670  1.00  0.00           O  
ATOM   2768  N   TYR   177      29.796  49.094  43.860  1.00  0.00           N  
ATOM   2769  H   TYR   177      29.154  48.940  43.096  1.00  0.00           H  
ATOM   2770  CA  TYR   177      30.971  49.909  43.675  1.00  0.00           C  
ATOM   2771  HA  TYR   177      31.533  49.892  44.609  1.00  0.00           H  
ATOM   2772  CB  TYR   177      31.726  49.465  42.441  1.00  0.00           C  
ATOM   2773  HB2 TYR   177      32.507  50.201  42.250  1.00  0.00           H  
ATOM   2774  HB3 TYR   177      31.036  49.365  41.603  1.00  0.00           H  
ATOM   2775  CG  TYR   177      32.436  48.114  42.543  1.00  0.00           C  
ATOM   2776  CD1 TYR   177      31.794  46.996  42.057  1.00  0.00           C  
ATOM   2777  HD1 TYR   177      30.762  47.184  41.797  1.00  0.00           H  
ATOM   2778  CE1 TYR   177      32.273  45.673  42.086  1.00  0.00           C  
ATOM   2779  HE1 TYR   177      31.664  44.896  41.649  1.00  0.00           H  
ATOM   2780  CZ  TYR   177      33.606  45.550  42.489  1.00  0.00           C  
ATOM   2781  OH  TYR   177      34.226  44.361  42.520  1.00  0.00           O  
ATOM   2782  HH  TYR   177      35.110  44.562  42.836  1.00  0.00           H  
ATOM   2783  CE2 TYR   177      34.364  46.658  42.860  1.00  0.00           C  
ATOM   2784  HE2 TYR   177      35.396  46.476  43.121  1.00  0.00           H  
ATOM   2785  CD2 TYR   177      33.797  47.909  42.910  1.00  0.00           C  
ATOM   2786  HD2 TYR   177      34.239  48.729  43.456  1.00  0.00           H  
ATOM   2787  C   TYR   177      30.501  51.366  43.528  1.00  0.00           C  
ATOM   2788  O   TYR   177      29.474  51.584  42.898  1.00  0.00           O  
ATOM   2789  N   LEU   178      31.178  52.375  44.213  1.00  0.00           N  
ATOM   2790  H   LEU   178      32.149  52.216  44.439  1.00  0.00           H  
ATOM   2791  CA  LEU   178      30.824  53.828  44.037  1.00  0.00           C  
ATOM   2792  HA  LEU   178      29.801  53.844  44.413  1.00  0.00           H  
ATOM   2793  CB  LEU   178      31.782  54.678  44.922  1.00  0.00           C  
ATOM   2794  HB2 LEU   178      31.434  55.711  44.936  1.00  0.00           H  
ATOM   2795  HB3 LEU   178      32.781  54.608  44.491  1.00  0.00           H  
ATOM   2796  CG  LEU   178      31.848  54.163  46.369  1.00  0.00           C  
ATOM   2797  HG  LEU   178      32.299  53.170  46.359  1.00  0.00           H  
ATOM   2798  CD1 LEU   178      32.748  55.197  47.140  1.00  0.00           C  
ATOM   2799 HD11 LEU   178      32.984  54.699  48.080  1.00  0.00           H  
ATOM   2800 HD12 LEU   178      33.673  55.451  46.621  1.00  0.00           H  
ATOM   2801 HD13 LEU   178      32.199  56.088  47.445  1.00  0.00           H  
ATOM   2802  CD2 LEU   178      30.565  54.187  47.084  1.00  0.00           C  
ATOM   2803 HD21 LEU   178      30.689  54.314  48.159  1.00  0.00           H  
ATOM   2804 HD22 LEU   178      30.032  55.130  46.963  1.00  0.00           H  
ATOM   2805 HD23 LEU   178      29.949  53.325  46.828  1.00  0.00           H  
ATOM   2806  C   LEU   178      30.879  54.330  42.551  1.00  0.00           C  
ATOM   2807  O   LEU   178      30.339  55.382  42.233  1.00  0.00           O  
ATOM   2808  N   ASN   179      31.430  53.578  41.589  1.00  0.00           N  
ATOM   2809  H   ASN   179      31.937  52.742  41.842  1.00  0.00           H  
ATOM   2810  CA  ASN   179      31.627  53.940  40.155  1.00  0.00           C  
ATOM   2811  HA  ASN   179      30.987  54.799  39.952  1.00  0.00           H  
ATOM   2812  CB  ASN   179      33.163  54.241  39.879  1.00  0.00           C  
ATOM   2813  HB2 ASN   179      33.222  54.432  38.808  1.00  0.00           H  
ATOM   2814  HB3 ASN   179      33.801  53.452  40.278  1.00  0.00           H  
ATOM   2815  CG  ASN   179      33.562  55.449  40.726  1.00  0.00           C  
ATOM   2816  OD1 ASN   179      33.399  56.645  40.339  1.00  0.00           O  
ATOM   2817  ND2 ASN   179      33.945  55.213  41.955  1.00  0.00           N  
ATOM   2818 HD21 ASN   179      34.025  56.014  42.565  1.00  0.00           H  
ATOM   2819 HD22 ASN   179      33.819  54.270  42.295  1.00  0.00           H  
ATOM   2820  C   ASN   179      31.124  52.768  39.304  1.00  0.00           C  
ATOM   2821  O   ASN   179      31.304  51.676  39.813  1.00  0.00           O  
ATOM   2822  N   PRO   180      30.510  53.042  38.140  1.00  0.00           N  
ATOM   2823  CD  PRO   180      30.414  54.302  37.463  1.00  0.00           C  
ATOM   2824  HD2 PRO   180      31.391  54.668  37.145  1.00  0.00           H  
ATOM   2825  HD3 PRO   180      29.987  55.041  38.141  1.00  0.00           H  
ATOM   2826  CG  PRO   180      29.513  54.054  36.269  1.00  0.00           C  
ATOM   2827  HG2 PRO   180      28.542  54.497  36.494  1.00  0.00           H  
ATOM   2828  HG3 PRO   180      29.971  54.534  35.404  1.00  0.00           H  
ATOM   2829  CB  PRO   180      29.428  52.562  36.017  1.00  0.00           C  
ATOM   2830  HB2 PRO   180      28.377  52.335  35.839  1.00  0.00           H  
ATOM   2831  HB3 PRO   180      29.992  52.326  35.114  1.00  0.00           H  
ATOM   2832  CA  PRO   180      30.022  51.975  37.275  1.00  0.00           C  
ATOM   2833  HA  PRO   180      29.264  51.311  37.689  1.00  0.00           H  
ATOM   2834  C   PRO   180      31.219  51.113  37.025  1.00  0.00           C  
ATOM   2835  O   PRO   180      32.312  51.614  36.759  1.00  0.00           O  
ATOM   2836  N   PHE   181      31.072  49.824  37.121  1.00  0.00           N  
ATOM   2837  H   PHE   181      30.106  49.536  37.066  1.00  0.00           H  
ATOM   2838  CA  PHE   181      32.158  48.837  36.978  1.00  0.00           C  
ATOM   2839  HA  PHE   181      33.070  49.113  37.507  1.00  0.00           H  
ATOM   2840  CB  PHE   181      31.723  47.558  37.684  1.00  0.00           C  
ATOM   2841  HB2 PHE   181      30.878  47.071  37.197  1.00  0.00           H  
ATOM   2842  HB3 PHE   181      31.410  47.957  38.649  1.00  0.00           H  
ATOM   2843  CG  PHE   181      32.708  46.439  37.891  1.00  0.00           C  
ATOM   2844  CD1 PHE   181      33.757  46.468  38.893  1.00  0.00           C  
ATOM   2845  HD1 PHE   181      33.723  47.299  39.581  1.00  0.00           H  
ATOM   2846  CE1 PHE   181      34.673  45.395  39.064  1.00  0.00           C  
ATOM   2847  HE1 PHE   181      35.349  45.375  39.906  1.00  0.00           H  
ATOM   2848  CZ  PHE   181      34.546  44.362  38.173  1.00  0.00           C  
ATOM   2849  HZ  PHE   181      35.198  43.521  38.357  1.00  0.00           H  
ATOM   2850  CE2 PHE   181      33.599  44.385  37.097  1.00  0.00           C  
ATOM   2851  HE2 PHE   181      33.612  43.579  36.378  1.00  0.00           H  
ATOM   2852  CD2 PHE   181      32.721  45.418  36.907  1.00  0.00           C  
ATOM   2853  HD2 PHE   181      32.037  45.469  36.072  1.00  0.00           H  
ATOM   2854  C   PHE   181      32.495  48.441  35.529  1.00  0.00           C  
ATOM   2855  O   PHE   181      31.623  48.014  34.773  1.00  0.00           O  
ATOM   2856  N   PRO   182      33.811  48.476  35.108  1.00  0.00           N  
ATOM   2857  CD  PRO   182      34.985  49.016  35.847  1.00  0.00           C  
ATOM   2858  HD2 PRO   182      35.467  48.161  36.322  1.00  0.00           H  
ATOM   2859  HD3 PRO   182      34.710  49.754  36.601  1.00  0.00           H  
ATOM   2860  CG  PRO   182      35.916  49.706  34.864  1.00  0.00           C  
ATOM   2861  HG2 PRO   182      35.610  50.710  34.569  1.00  0.00           H  
ATOM   2862  HG3 PRO   182      36.941  49.751  35.232  1.00  0.00           H  
ATOM   2863  CB  PRO   182      35.810  48.747  33.700  1.00  0.00           C  
ATOM   2864  HB2 PRO   182      36.124  49.204  32.761  1.00  0.00           H  
ATOM   2865  HB3 PRO   182      36.523  47.932  33.825  1.00  0.00           H  
ATOM   2866  CA  PRO   182      34.309  48.351  33.670  1.00  0.00           C  
ATOM   2867  HA  PRO   182      33.721  48.949  32.974  1.00  0.00           H  
ATOM   2868  C   PRO   182      34.048  46.912  33.229  1.00  0.00           C  
ATOM   2869  O   PRO   182      34.532  45.965  33.823  1.00  0.00           O  
ATOM   2870  N   ALA   183      33.419  46.630  32.094  1.00  0.00           N  
ATOM   2871  H   ALA   183      33.086  47.371  31.495  1.00  0.00           H  
ATOM   2872  CA  ALA   183      33.353  45.253  31.566  1.00  0.00           C  
ATOM   2873  HA  ALA   183      32.682  44.736  32.252  1.00  0.00           H  
ATOM   2874  CB  ALA   183      32.639  45.387  30.250  1.00  0.00           C  
ATOM   2875  HB1 ALA   183      32.638  44.450  29.694  1.00  0.00           H  
ATOM   2876  HB2 ALA   183      31.574  45.571  30.392  1.00  0.00           H  
ATOM   2877  HB3 ALA   183      33.089  46.103  29.562  1.00  0.00           H  
ATOM   2878  C   ALA   183      34.619  44.511  31.390  1.00  0.00           C  
ATOM   2879  O   ALA   183      34.658  43.315  31.771  1.00  0.00           O  
ATOM   2880  N   LYS   184      35.687  45.197  30.949  1.00  0.00           N  
ATOM   2881  H   LYS   184      35.495  46.095  30.529  1.00  0.00           H  
ATOM   2882  CA  LYS   184      37.035  44.624  30.988  1.00  0.00           C  
ATOM   2883  HA  LYS   184      37.031  43.718  30.381  1.00  0.00           H  
ATOM   2884  CB  LYS   184      38.006  45.597  30.355  1.00  0.00           C  
ATOM   2885  HB2 LYS   184      37.881  45.701  29.277  1.00  0.00           H  
ATOM   2886  HB3 LYS   184      38.970  45.089  30.371  1.00  0.00           H  
ATOM   2887  CG  LYS   184      37.929  46.956  31.028  1.00  0.00           C  
ATOM   2888  HG2 LYS   184      38.169  46.718  32.065  1.00  0.00           H  
ATOM   2889  HG3 LYS   184      36.919  47.364  31.066  1.00  0.00           H  
ATOM   2890  CD  LYS   184      38.864  48.017  30.421  1.00  0.00           C  
ATOM   2891  HD2 LYS   184      39.920  47.759  30.335  1.00  0.00           H  
ATOM   2892  HD3 LYS   184      38.901  48.827  31.149  1.00  0.00           H  
ATOM   2893  CE  LYS   184      38.342  48.486  29.061  1.00  0.00           C  
ATOM   2894  HE2 LYS   184      37.278  48.682  29.191  1.00  0.00           H  
ATOM   2895  HE3 LYS   184      38.393  47.695  28.313  1.00  0.00           H  
ATOM   2896  NZ  LYS   184      39.027  49.713  28.559  1.00  0.00           N  
ATOM   2897  HZ1 LYS   184      38.692  50.608  28.884  1.00  0.00           H  
ATOM   2898  HZ2 LYS   184      40.027  49.650  28.688  1.00  0.00           H  
ATOM   2899  HZ3 LYS   184      38.819  49.824  27.577  1.00  0.00           H  
ATOM   2900  C   LYS   184      37.577  44.151  32.364  1.00  0.00           C  
ATOM   2901  O   LYS   184      38.458  43.274  32.420  1.00  0.00           O  
ATOM   2902  N   CYS   185      36.971  44.603  33.458  1.00  0.00           N  
ATOM   2903  H   CYS   185      36.145  45.172  33.341  1.00  0.00           H  
ATOM   2904  CA  CYS   185      37.289  44.046  34.849  1.00  0.00           C  
ATOM   2905  HA  CYS   185      38.376  43.989  34.780  1.00  0.00           H  
ATOM   2906  CB  CYS   185      37.039  45.121  35.879  1.00  0.00           C  
ATOM   2907  HB2 CYS   185      37.209  44.792  36.905  1.00  0.00           H  
ATOM   2908  HB3 CYS   185      35.968  45.317  35.945  1.00  0.00           H  
ATOM   2909  SG  CYS   185      38.117  46.595  35.607  1.00  0.00           S  
ATOM   2910  HG  CYS   185      39.166  45.781  35.755  1.00  0.00           H  
ATOM   2911  C   CYS   185      36.675  42.657  35.230  1.00  0.00           C  
ATOM   2912  O   CYS   185      36.987  42.316  36.373  1.00  0.00           O  
ATOM   2913  N   LEU   186      35.779  42.024  34.376  1.00  0.00           N  
ATOM   2914  H   LEU   186      35.528  42.271  33.430  1.00  0.00           H  
ATOM   2915  CA  LEU   186      35.068  40.800  34.856  1.00  0.00           C  
ATOM   2916  HA  LEU   186      34.504  41.171  35.711  1.00  0.00           H  
ATOM   2917  CB  LEU   186      34.077  40.276  33.813  1.00  0.00           C  
ATOM   2918  HB2 LEU   186      33.813  39.301  34.223  1.00  0.00           H  
ATOM   2919  HB3 LEU   186      34.586  40.165  32.855  1.00  0.00           H  
ATOM   2920  CG  LEU   186      32.803  41.023  33.520  1.00  0.00           C  
ATOM   2921  HG  LEU   186      33.112  42.037  33.267  1.00  0.00           H  
ATOM   2922  CD1 LEU   186      32.088  40.463  32.326  1.00  0.00           C  
ATOM   2923 HD11 LEU   186      31.124  40.923  32.108  1.00  0.00           H  
ATOM   2924 HD12 LEU   186      32.776  40.690  31.511  1.00  0.00           H  
ATOM   2925 HD13 LEU   186      31.968  39.383  32.420  1.00  0.00           H  
ATOM   2926  CD2 LEU   186      31.806  41.177  34.677  1.00  0.00           C  
ATOM   2927 HD21 LEU   186      31.011  41.852  34.361  1.00  0.00           H  
ATOM   2928 HD22 LEU   186      31.478  40.182  34.976  1.00  0.00           H  
ATOM   2929 HD23 LEU   186      32.381  41.644  35.477  1.00  0.00           H  
ATOM   2930  C   LEU   186      36.036  39.721  35.358  1.00  0.00           C  
ATOM   2931  O   LEU   186      37.144  39.699  34.836  1.00  0.00           O  
ATOM   2932  N   PRO   187      35.682  38.777  36.288  1.00  0.00           N  
ATOM   2933  CD  PRO   187      34.475  38.680  37.009  1.00  0.00           C  
ATOM   2934  HD2 PRO   187      33.583  38.647  36.383  1.00  0.00           H  
ATOM   2935  HD3 PRO   187      34.397  39.471  37.754  1.00  0.00           H  
ATOM   2936  CG  PRO   187      34.505  37.329  37.674  1.00  0.00           C  
ATOM   2937  HG2 PRO   187      33.960  37.415  38.614  1.00  0.00           H  
ATOM   2938  HG3 PRO   187      34.005  36.626  37.008  1.00  0.00           H  
ATOM   2939  CB  PRO   187      36.033  37.001  37.832  1.00  0.00           C  
ATOM   2940  HB2 PRO   187      36.307  37.535  38.742  1.00  0.00           H  
ATOM   2941  HB3 PRO   187      36.092  35.917  37.931  1.00  0.00           H  
ATOM   2942  CA  PRO   187      36.551  37.610  36.541  1.00  0.00           C  
ATOM   2943  HA  PRO   187      37.559  37.912  36.822  1.00  0.00           H  
ATOM   2944  C   PRO   187      36.577  36.540  35.413  1.00  0.00           C  
ATOM   2945  O   PRO   187      35.539  36.296  34.765  1.00  0.00           O  
ATOM   2946  N   SER   188      37.643  35.811  35.223  1.00  0.00           N  
ATOM   2947  H   SER   188      38.393  35.827  35.900  1.00  0.00           H  
ATOM   2948  CA  SER   188      37.783  35.003  34.046  1.00  0.00           C  
ATOM   2949  HA  SER   188      37.406  35.534  33.172  1.00  0.00           H  
ATOM   2950  CB  SER   188      39.255  34.732  33.870  1.00  0.00           C  
ATOM   2951  HB2 SER   188      39.519  34.236  32.936  1.00  0.00           H  
ATOM   2952  HB3 SER   188      39.494  34.041  34.678  1.00  0.00           H  
ATOM   2953  OG  SER   188      40.199  35.754  33.998  1.00  0.00           O  
ATOM   2954  HG  SER   188      40.288  36.003  34.921  1.00  0.00           H  
ATOM   2955  C   SER   188      36.940  33.729  34.034  1.00  0.00           C  
ATOM   2956  O   SER   188      36.664  33.124  33.036  1.00  0.00           O  
ATOM   2957  N   ILE   189      36.615  33.323  35.273  1.00  0.00           N  
ATOM   2958  H   ILE   189      36.876  33.813  36.117  1.00  0.00           H  
ATOM   2959  CA  ILE   189      35.708  32.224  35.454  1.00  0.00           C  
ATOM   2960  HA  ILE   189      36.084  31.374  34.885  1.00  0.00           H  
ATOM   2961  CB  ILE   189      35.668  31.801  36.944  1.00  0.00           C  
ATOM   2962  HB  ILE   189      36.677  31.586  37.294  1.00  0.00           H  
ATOM   2963  CG2 ILE   189      35.042  32.757  37.981  1.00  0.00           C  
ATOM   2964 HG21 ILE   189      33.963  32.740  37.825  1.00  0.00           H  
ATOM   2965 HG22 ILE   189      35.359  32.349  38.941  1.00  0.00           H  
ATOM   2966 HG23 ILE   189      35.451  33.756  37.830  1.00  0.00           H  
ATOM   2967  CG1 ILE   189      34.923  30.454  37.096  1.00  0.00           C  
ATOM   2968 HG12 ILE   189      33.880  30.453  36.778  1.00  0.00           H  
ATOM   2969 HG13 ILE   189      34.900  30.069  38.115  1.00  0.00           H  
ATOM   2970  CD1 ILE   189      35.586  29.295  36.342  1.00  0.00           C  
ATOM   2971 HD11 ILE   189      36.625  29.128  36.628  1.00  0.00           H  
ATOM   2972 HD12 ILE   189      35.023  28.377  36.510  1.00  0.00           H  
ATOM   2973 HD13 ILE   189      35.493  29.535  35.283  1.00  0.00           H  
ATOM   2974  C   ILE   189      34.327  32.627  34.863  1.00  0.00           C  
ATOM   2975  O   ILE   189      33.761  31.834  34.110  1.00  0.00           O  
ATOM   2976  N   ALA   190      33.839  33.819  35.005  1.00  0.00           N  
ATOM   2977  H   ALA   190      34.253  34.352  35.757  1.00  0.00           H  
ATOM   2978  CA  ALA   190      32.629  34.253  34.324  1.00  0.00           C  
ATOM   2979  HA  ALA   190      31.875  33.485  34.501  1.00  0.00           H  
ATOM   2980  CB  ALA   190      32.077  35.542  34.926  1.00  0.00           C  
ATOM   2981  HB1 ALA   190      31.948  35.607  36.007  1.00  0.00           H  
ATOM   2982  HB2 ALA   190      32.621  36.363  34.460  1.00  0.00           H  
ATOM   2983  HB3 ALA   190      31.035  35.628  34.616  1.00  0.00           H  
ATOM   2984  C   ALA   190      32.672  34.422  32.761  1.00  0.00           C  
ATOM   2985  O   ALA   190      31.625  34.555  32.105  1.00  0.00           O  
ATOM   2986  N   LEU   191      33.927  34.355  32.245  1.00  0.00           N  
ATOM   2987  H   LEU   191      34.706  34.251  32.880  1.00  0.00           H  
ATOM   2988  CA  LEU   191      34.254  34.294  30.853  1.00  0.00           C  
ATOM   2989  HA  LEU   191      33.373  34.720  30.373  1.00  0.00           H  
ATOM   2990  CB  LEU   191      35.409  35.282  30.611  1.00  0.00           C  
ATOM   2991  HB2 LEU   191      35.370  35.389  29.527  1.00  0.00           H  
ATOM   2992  HB3 LEU   191      36.352  34.757  30.765  1.00  0.00           H  
ATOM   2993  CG  LEU   191      35.246  36.683  31.240  1.00  0.00           C  
ATOM   2994  HG  LEU   191      35.161  36.590  32.323  1.00  0.00           H  
ATOM   2995  CD1 LEU   191      36.486  37.573  30.929  1.00  0.00           C  
ATOM   2996 HD11 LEU   191      37.415  37.068  31.194  1.00  0.00           H  
ATOM   2997 HD12 LEU   191      36.470  37.734  29.851  1.00  0.00           H  
ATOM   2998 HD13 LEU   191      36.488  38.444  31.584  1.00  0.00           H  
ATOM   2999  CD2 LEU   191      33.990  37.428  30.773  1.00  0.00           C  
ATOM   3000 HD21 LEU   191      33.089  36.866  31.021  1.00  0.00           H  
ATOM   3001 HD22 LEU   191      33.995  38.388  31.288  1.00  0.00           H  
ATOM   3002 HD23 LEU   191      34.009  37.647  29.705  1.00  0.00           H  
ATOM   3003  C   LEU   191      34.492  32.884  30.344  1.00  0.00           C  
ATOM   3004  O   LEU   191      34.971  32.812  29.218  1.00  0.00           O  
ATOM   3005  N   ASP   192      34.331  31.799  31.136  1.00  0.00           N  
ATOM   3006  H   ASP   192      33.960  31.982  32.058  1.00  0.00           H  
ATOM   3007  CA  ASP   192      34.673  30.396  30.843  1.00  0.00           C  
ATOM   3008  HA  ASP   192      35.144  30.316  29.863  1.00  0.00           H  
ATOM   3009  CB  ASP   192      35.726  29.823  31.881  1.00  0.00           C  
ATOM   3010  HB2 ASP   192      35.237  29.476  32.791  1.00  0.00           H  
ATOM   3011  HB3 ASP   192      36.419  30.633  32.107  1.00  0.00           H  
ATOM   3012  CG  ASP   192      36.562  28.689  31.313  1.00  0.00           C  
ATOM   3013  OD1 ASP   192      37.413  28.102  32.080  1.00  0.00           O  
ATOM   3014  OD2 ASP   192      36.365  28.233  30.209  1.00  0.00           O  
ATOM   3015  C   ASP   192      33.556  29.422  30.638  1.00  0.00           C  
ATOM   3016  O   ASP   192      32.568  29.672  31.283  1.00  0.00           O  
ATOM   3017  N   LYS   193      33.675  28.374  29.815  1.00  0.00           N  
ATOM   3018  H   LYS   193      34.610  28.200  29.476  1.00  0.00           H  
ATOM   3019  CA  LYS   193      32.683  27.347  29.600  1.00  0.00           C  
ATOM   3020  HA  LYS   193      31.836  27.317  30.285  1.00  0.00           H  
ATOM   3021  CB  LYS   193      32.103  27.830  28.209  1.00  0.00           C  
ATOM   3022  HB2 LYS   193      31.482  27.031  27.804  1.00  0.00           H  
ATOM   3023  HB3 LYS   193      32.999  27.837  27.589  1.00  0.00           H  
ATOM   3024  CG  LYS   193      31.364  29.176  27.973  1.00  0.00           C  
ATOM   3025  HG2 LYS   193      31.144  29.367  26.923  1.00  0.00           H  
ATOM   3026  HG3 LYS   193      31.940  30.057  28.255  1.00  0.00           H  
ATOM   3027  CD  LYS   193      30.024  29.202  28.698  1.00  0.00           C  
ATOM   3028  HD2 LYS   193      30.149  28.690  29.651  1.00  0.00           H  
ATOM   3029  HD3 LYS   193      29.319  28.593  28.132  1.00  0.00           H  
ATOM   3030  CE  LYS   193      29.496  30.658  28.865  1.00  0.00           C  
ATOM   3031  HE2 LYS   193      29.560  31.206  27.924  1.00  0.00           H  
ATOM   3032  HE3 LYS   193      29.956  31.162  29.714  1.00  0.00           H  
ATOM   3033  NZ  LYS   193      27.982  30.552  29.094  1.00  0.00           N  
ATOM   3034  HZ1 LYS   193      27.555  30.257  28.228  1.00  0.00           H  
ATOM   3035  HZ2 LYS   193      27.673  29.972  29.861  1.00  0.00           H  
ATOM   3036  HZ3 LYS   193      27.635  31.478  29.301  1.00  0.00           H  
ATOM   3037  C   LYS   193      33.172  25.813  29.743  1.00  0.00           C  
ATOM   3038  O   LYS   193      32.306  24.965  29.788  1.00  0.00           O  
ATOM   3039  N   GLU   194      34.455  25.518  29.900  1.00  0.00           N  
ATOM   3040  H   GLU   194      35.106  26.290  29.884  1.00  0.00           H  
ATOM   3041  CA  GLU   194      34.923  24.193  30.191  1.00  0.00           C  
ATOM   3042  HA  GLU   194      34.384  23.525  29.519  1.00  0.00           H  
ATOM   3043  CB  GLU   194      36.459  24.137  29.932  1.00  0.00           C  
ATOM   3044  HB2 GLU   194      36.559  24.293  28.858  1.00  0.00           H  
ATOM   3045  HB3 GLU   194      36.965  25.017  30.330  1.00  0.00           H  
ATOM   3046  CG  GLU   194      37.247  22.825  30.251  1.00  0.00           C  
ATOM   3047  HG2 GLU   194      38.313  22.967  30.069  1.00  0.00           H  
ATOM   3048  HG3 GLU   194      37.025  22.677  31.307  1.00  0.00           H  
ATOM   3049  CD  GLU   194      36.673  21.590  29.505  1.00  0.00           C  
ATOM   3050  OE1 GLU   194      36.913  20.494  30.004  1.00  0.00           O  
ATOM   3051  OE2 GLU   194      35.937  21.715  28.532  1.00  0.00           O  
ATOM   3052  C   GLU   194      34.612  23.686  31.603  1.00  0.00           C  
ATOM   3053  O   GLU   194      34.594  24.531  32.454  1.00  0.00           O  
ATOM   3054  N   GLY   195      34.404  22.358  31.802  1.00  0.00           N  
ATOM   3055  H   GLY   195      34.405  21.699  31.036  1.00  0.00           H  
ATOM   3056  CA  GLY   195      33.792  21.949  33.081  1.00  0.00           C  
ATOM   3057  HA2 GLY   195      34.472  22.277  33.867  1.00  0.00           H  
ATOM   3058  HA3 GLY   195      33.794  20.872  33.251  1.00  0.00           H  
ATOM   3059  C   GLY   195      32.429  22.592  33.483  1.00  0.00           C  
ATOM   3060  O   GLY   195      32.146  22.794  34.662  1.00  0.00           O  
ATOM   3061  N   GLY   196      31.682  23.081  32.500  1.00  0.00           N  
ATOM   3062  H   GLY   196      31.947  22.754  31.582  1.00  0.00           H  
ATOM   3063  CA  GLY   196      30.539  23.966  32.720  1.00  0.00           C  
ATOM   3064  HA2 GLY   196      29.773  23.509  33.348  1.00  0.00           H  
ATOM   3065  HA3 GLY   196      30.004  23.993  31.771  1.00  0.00           H  
ATOM   3066  C   GLY   196      30.841  25.310  33.346  1.00  0.00           C  
ATOM   3067  O   GLY   196      29.872  25.992  33.547  1.00  0.00           O  
ATOM   3068  N   GLY   197      32.133  25.663  33.537  1.00  0.00           N  
ATOM   3069  H   GLY   197      32.842  24.984  33.297  1.00  0.00           H  
ATOM   3070  CA  GLY   197      32.742  27.003  33.764  1.00  0.00           C  
ATOM   3071  HA2 GLY   197      33.179  27.442  32.868  1.00  0.00           H  
ATOM   3072  HA3 GLY   197      33.539  26.832  34.487  1.00  0.00           H  
ATOM   3073  C   GLY   197      31.759  27.905  34.523  1.00  0.00           C  
ATOM   3074  O   GLY   197      31.273  27.690  35.640  1.00  0.00           O  
ATOM   3075  N   SER   198      31.494  29.003  33.879  1.00  0.00           N  
ATOM   3076  H   SER   198      32.040  29.167  33.045  1.00  0.00           H  
ATOM   3077  CA  SER   198      30.698  30.158  34.341  1.00  0.00           C  
ATOM   3078  HA  SER   198      31.235  30.560  35.200  1.00  0.00           H  
ATOM   3079  CB  SER   198      30.542  31.197  33.251  1.00  0.00           C  
ATOM   3080  HB2 SER   198      31.461  31.770  33.128  1.00  0.00           H  
ATOM   3081  HB3 SER   198      29.715  31.849  33.533  1.00  0.00           H  
ATOM   3082  OG  SER   198      30.210  30.598  31.983  1.00  0.00           O  
ATOM   3083  HG  SER   198      30.896  29.997  31.681  1.00  0.00           H  
ATOM   3084  C   SER   198      29.299  29.661  34.768  1.00  0.00           C  
ATOM   3085  O   SER   198      28.937  29.983  35.903  1.00  0.00           O  
ATOM   3086  N   THR   199      28.615  28.833  33.999  1.00  0.00           N  
ATOM   3087  H   THR   199      29.161  28.522  33.208  1.00  0.00           H  
ATOM   3088  CA  THR   199      27.296  28.234  34.405  1.00  0.00           C  
ATOM   3089  HA  THR   199      26.522  28.999  34.456  1.00  0.00           H  
ATOM   3090  CB  THR   199      26.753  27.114  33.427  1.00  0.00           C  
ATOM   3091  HB  THR   199      27.234  26.160  33.644  1.00  0.00           H  
ATOM   3092  CG2 THR   199      25.254  26.967  33.418  1.00  0.00           C  
ATOM   3093 HG21 THR   199      25.002  26.492  32.470  1.00  0.00           H  
ATOM   3094 HG22 THR   199      24.911  26.358  34.254  1.00  0.00           H  
ATOM   3095 HG23 THR   199      24.753  27.935  33.411  1.00  0.00           H  
ATOM   3096  OG1 THR   199      27.065  27.551  32.072  1.00  0.00           O  
ATOM   3097  HG1 THR   199      26.661  28.413  31.950  1.00  0.00           H  
ATOM   3098  C   THR   199      27.417  27.602  35.830  1.00  0.00           C  
ATOM   3099  O   THR   199      26.560  27.959  36.696  1.00  0.00           O  
ATOM   3100  N   MET   200      28.482  26.863  36.092  1.00  0.00           N  
ATOM   3101  H   MET   200      29.048  26.532  35.324  1.00  0.00           H  
ATOM   3102  CA  MET   200      28.602  26.200  37.452  1.00  0.00           C  
ATOM   3103  HA  MET   200      27.658  25.756  37.769  1.00  0.00           H  
ATOM   3104  CB  MET   200      29.723  25.102  37.400  1.00  0.00           C  
ATOM   3105  HB2 MET   200      30.674  25.478  37.023  1.00  0.00           H  
ATOM   3106  HB3 MET   200      29.535  24.305  36.680  1.00  0.00           H  
ATOM   3107  CG  MET   200      29.998  24.444  38.762  1.00  0.00           C  
ATOM   3108  HG2 MET   200      29.071  24.142  39.250  1.00  0.00           H  
ATOM   3109  HG3 MET   200      30.460  25.168  39.434  1.00  0.00           H  
ATOM   3110  SD  MET   200      30.905  22.889  38.611  1.00  0.00           S  
ATOM   3111  CE  MET   200      32.553  23.432  38.054  1.00  0.00           C  
ATOM   3112  HE1 MET   200      33.225  22.622  37.771  1.00  0.00           H  
ATOM   3113  HE2 MET   200      32.543  24.141  37.227  1.00  0.00           H  
ATOM   3114  HE3 MET   200      33.114  23.864  38.883  1.00  0.00           H  
ATOM   3115  C   MET   200      28.984  27.155  38.572  1.00  0.00           C  
ATOM   3116  O   MET   200      28.424  27.029  39.706  1.00  0.00           O  
ATOM   3117  N   TYR   201      29.760  28.176  38.240  1.00  0.00           N  
ATOM   3118  H   TYR   201      29.968  28.309  37.261  1.00  0.00           H  
ATOM   3119  CA  TYR   201      30.052  29.275  39.230  1.00  0.00           C  
ATOM   3120  HA  TYR   201      30.438  28.860  40.160  1.00  0.00           H  
ATOM   3121  CB  TYR   201      31.039  30.276  38.590  1.00  0.00           C  
ATOM   3122  HB2 TYR   201      30.742  30.669  37.618  1.00  0.00           H  
ATOM   3123  HB3 TYR   201      31.989  29.763  38.436  1.00  0.00           H  
ATOM   3124  CG  TYR   201      31.423  31.637  39.234  1.00  0.00           C  
ATOM   3125  CD1 TYR   201      30.763  32.810  38.701  1.00  0.00           C  
ATOM   3126  HD1 TYR   201      29.966  32.727  37.977  1.00  0.00           H  
ATOM   3127  CE1 TYR   201      31.196  34.035  39.259  1.00  0.00           C  
ATOM   3128  HE1 TYR   201      30.843  34.956  38.819  1.00  0.00           H  
ATOM   3129  CZ  TYR   201      32.038  34.108  40.290  1.00  0.00           C  
ATOM   3130  OH  TYR   201      32.353  35.365  40.616  1.00  0.00           O  
ATOM   3131  HH  TYR   201      32.959  35.512  41.346  1.00  0.00           H  
ATOM   3132  CE2 TYR   201      32.722  33.022  40.840  1.00  0.00           C  
ATOM   3133  HE2 TYR   201      33.387  33.186  41.675  1.00  0.00           H  
ATOM   3134  CD2 TYR   201      32.334  31.764  40.379  1.00  0.00           C  
ATOM   3135  HD2 TYR   201      32.750  30.816  40.685  1.00  0.00           H  
ATOM   3136  C   TYR   201      28.691  29.985  39.605  1.00  0.00           C  
ATOM   3137  O   TYR   201      28.330  30.076  40.792  1.00  0.00           O  
ATOM   3138  N   LEU   202      27.838  30.318  38.653  1.00  0.00           N  
ATOM   3139  H   LEU   202      28.105  30.095  37.705  1.00  0.00           H  
ATOM   3140  CA  LEU   202      26.568  30.975  38.835  1.00  0.00           C  
ATOM   3141  HA  LEU   202      26.654  31.736  39.610  1.00  0.00           H  
ATOM   3142  CB  LEU   202      26.163  31.799  37.576  1.00  0.00           C  
ATOM   3143  HB2 LEU   202      25.317  32.437  37.832  1.00  0.00           H  
ATOM   3144  HB3 LEU   202      25.856  31.023  36.875  1.00  0.00           H  
ATOM   3145  CG  LEU   202      27.184  32.681  36.925  1.00  0.00           C  
ATOM   3146  HG  LEU   202      28.145  32.228  36.678  1.00  0.00           H  
ATOM   3147  CD1 LEU   202      26.691  33.139  35.531  1.00  0.00           C  
ATOM   3148 HD11 LEU   202      25.715  33.622  35.563  1.00  0.00           H  
ATOM   3149 HD12 LEU   202      27.510  33.740  35.136  1.00  0.00           H  
ATOM   3150 HD13 LEU   202      26.595  32.239  34.924  1.00  0.00           H  
ATOM   3151  CD2 LEU   202      27.419  33.981  37.778  1.00  0.00           C  
ATOM   3152 HD21 LEU   202      26.458  34.491  37.836  1.00  0.00           H  
ATOM   3153 HD22 LEU   202      27.831  33.704  38.748  1.00  0.00           H  
ATOM   3154 HD23 LEU   202      28.044  34.671  37.210  1.00  0.00           H  
ATOM   3155  C   LEU   202      25.425  30.073  39.440  1.00  0.00           C  
ATOM   3156  O   LEU   202      24.708  30.553  40.325  1.00  0.00           O  
ATOM   3157  N   ASP   203      25.473  28.786  39.153  1.00  0.00           N  
ATOM   3158  H   ASP   203      26.093  28.377  38.468  1.00  0.00           H  
ATOM   3159  CA  ASP   203      24.546  27.762  39.758  1.00  0.00           C  
ATOM   3160  HA  ASP   203      23.625  28.340  39.830  1.00  0.00           H  
ATOM   3161  CB  ASP   203      24.324  26.554  38.821  1.00  0.00           C  
ATOM   3162  HB2 ASP   203      25.320  26.111  38.829  1.00  0.00           H  
ATOM   3163  HB3 ASP   203      24.188  26.799  37.768  1.00  0.00           H  
ATOM   3164  CG  ASP   203      23.390  25.616  39.431  1.00  0.00           C  
ATOM   3165  OD1 ASP   203      23.716  24.470  39.795  1.00  0.00           O  
ATOM   3166  OD2 ASP   203      22.194  25.918  39.490  1.00  0.00           O  
ATOM   3167  C   ASP   203      24.934  27.418  41.197  1.00  0.00           C  
ATOM   3168  O   ASP   203      24.059  27.335  42.069  1.00  0.00           O  
ATOM   3169  N   LEU   204      26.237  27.358  41.516  1.00  0.00           N  
ATOM   3170  H   LEU   204      26.895  27.382  40.750  1.00  0.00           H  
ATOM   3171  CA  LEU   204      26.706  27.149  42.901  1.00  0.00           C  
ATOM   3172  HA  LEU   204      26.044  26.410  43.353  1.00  0.00           H  
ATOM   3173  CB  LEU   204      28.178  26.664  42.907  1.00  0.00           C  
ATOM   3174  HB2 LEU   204      28.539  26.823  43.923  1.00  0.00           H  
ATOM   3175  HB3 LEU   204      28.693  27.382  42.268  1.00  0.00           H  
ATOM   3176  CG  LEU   204      28.516  25.249  42.319  1.00  0.00           C  
ATOM   3177  HG  LEU   204      28.138  25.296  41.298  1.00  0.00           H  
ATOM   3178  CD1 LEU   204      29.988  25.014  42.340  1.00  0.00           C  
ATOM   3179 HD11 LEU   204      30.391  25.595  41.510  1.00  0.00           H  
ATOM   3180 HD12 LEU   204      30.428  25.458  43.232  1.00  0.00           H  
ATOM   3181 HD13 LEU   204      30.286  23.970  42.238  1.00  0.00           H  
ATOM   3182  CD2 LEU   204      27.851  24.111  43.125  1.00  0.00           C  
ATOM   3183 HD21 LEU   204      27.183  24.537  43.874  1.00  0.00           H  
ATOM   3184 HD22 LEU   204      27.275  23.439  42.488  1.00  0.00           H  
ATOM   3185 HD23 LEU   204      28.492  23.339  43.550  1.00  0.00           H  
ATOM   3186  C   LEU   204      26.579  28.381  43.776  1.00  0.00           C  
ATOM   3187  O   LEU   204      26.400  28.297  44.973  1.00  0.00           O  
ATOM   3188  N   THR   205      26.674  29.575  43.144  1.00  0.00           N  
ATOM   3189  H   THR   205      26.940  29.664  42.173  1.00  0.00           H  
ATOM   3190  CA  THR   205      26.305  30.847  43.811  1.00  0.00           C  
ATOM   3191  HA  THR   205      26.988  30.912  44.658  1.00  0.00           H  
ATOM   3192  CB  THR   205      26.658  31.968  42.879  1.00  0.00           C  
ATOM   3193  HB  THR   205      26.083  31.800  41.968  1.00  0.00           H  
ATOM   3194  CG2 THR   205      26.314  33.340  43.511  1.00  0.00           C  
ATOM   3195 HG21 THR   205      26.569  33.234  44.566  1.00  0.00           H  
ATOM   3196 HG22 THR   205      26.906  34.037  42.918  1.00  0.00           H  
ATOM   3197 HG23 THR   205      25.246  33.555  43.521  1.00  0.00           H  
ATOM   3198  OG1 THR   205      28.028  32.019  42.565  1.00  0.00           O  
ATOM   3199  HG1 THR   205      28.211  31.329  41.923  1.00  0.00           H  
ATOM   3200  C   THR   205      24.843  30.891  44.220  1.00  0.00           C  
ATOM   3201  O   THR   205      24.532  31.350  45.319  1.00  0.00           O  
ATOM   3202  N   ARG   206      23.937  30.302  43.416  1.00  0.00           N  
ATOM   3203  H   ARG   206      24.209  30.019  42.485  1.00  0.00           H  
ATOM   3204  CA  ARG   206      22.551  30.061  43.818  1.00  0.00           C  
ATOM   3205  HA  ARG   206      22.120  30.885  44.386  1.00  0.00           H  
ATOM   3206  CB  ARG   206      21.653  29.804  42.586  1.00  0.00           C  
ATOM   3207  HB2 ARG   206      21.815  28.850  42.084  1.00  0.00           H  
ATOM   3208  HB3 ARG   206      21.886  30.528  41.805  1.00  0.00           H  
ATOM   3209  CG  ARG   206      20.201  30.102  42.943  1.00  0.00           C  
ATOM   3210  HG2 ARG   206      20.181  31.114  43.346  1.00  0.00           H  
ATOM   3211  HG3 ARG   206      19.900  29.317  43.636  1.00  0.00           H  
ATOM   3212  CD  ARG   206      19.337  29.975  41.719  1.00  0.00           C  
ATOM   3213  HD2 ARG   206      19.175  28.902  41.619  1.00  0.00           H  
ATOM   3214  HD3 ARG   206      19.869  30.516  40.936  1.00  0.00           H  
ATOM   3215  NE  ARG   206      17.893  30.432  41.929  1.00  0.00           N  
ATOM   3216  HE  ARG   206      17.349  29.914  42.605  1.00  0.00           H  
ATOM   3217  CZ  ARG   206      17.287  31.522  41.359  1.00  0.00           C  
ATOM   3218  NH1 ARG   206      17.898  32.097  40.395  1.00  0.00           N  
ATOM   3219 HH11 ARG   206      17.419  32.913  40.043  1.00  0.00           H  
ATOM   3220 HH12 ARG   206      18.882  31.940  40.230  1.00  0.00           H  
ATOM   3221  NH2 ARG   206      16.182  31.925  41.940  1.00  0.00           N  
ATOM   3222 HH21 ARG   206      15.765  32.758  41.553  1.00  0.00           H  
ATOM   3223 HH22 ARG   206      15.835  31.572  42.821  1.00  0.00           H  
ATOM   3224  C   ARG   206      22.502  28.977  44.935  1.00  0.00           C  
ATOM   3225  O   ARG   206      21.719  29.147  45.885  1.00  0.00           O  
ATOM   3226  N   ARG   207      23.281  27.926  44.908  1.00  0.00           N  
ATOM   3227  H   ARG   207      23.767  27.794  44.032  1.00  0.00           H  
ATOM   3228  CA  ARG   207      23.481  27.053  46.175  1.00  0.00           C  
ATOM   3229  HA  ARG   207      22.535  26.716  46.600  1.00  0.00           H  
ATOM   3230  CB  ARG   207      24.446  25.864  45.819  1.00  0.00           C  
ATOM   3231  HB2 ARG   207      24.515  25.160  46.649  1.00  0.00           H  
ATOM   3232  HB3 ARG   207      25.445  26.267  45.655  1.00  0.00           H  
ATOM   3233  CG  ARG   207      23.963  25.024  44.595  1.00  0.00           C  
ATOM   3234  HG2 ARG   207      24.635  24.187  44.408  1.00  0.00           H  
ATOM   3235  HG3 ARG   207      23.951  25.565  43.650  1.00  0.00           H  
ATOM   3236  CD  ARG   207      22.617  24.330  44.838  1.00  0.00           C  
ATOM   3237  HD2 ARG   207      22.534  23.845  45.811  1.00  0.00           H  
ATOM   3238  HD3 ARG   207      22.634  23.492  44.141  1.00  0.00           H  
ATOM   3239  NE  ARG   207      21.454  25.145  44.399  1.00  0.00           N  
ATOM   3240  HE  ARG   207      20.840  25.526  45.105  1.00  0.00           H  
ATOM   3241  CZ  ARG   207      21.065  25.317  43.171  1.00  0.00           C  
ATOM   3242  NH1 ARG   207      21.757  24.853  42.151  1.00  0.00           N  
ATOM   3243 HH11 ARG   207      22.534  24.232  42.326  1.00  0.00           H  
ATOM   3244 HH12 ARG   207      21.632  25.258  41.235  1.00  0.00           H  
ATOM   3245  NH2 ARG   207      20.029  26.054  42.871  1.00  0.00           N  
ATOM   3246 HH21 ARG   207      19.751  26.251  41.920  1.00  0.00           H  
ATOM   3247 HH22 ARG   207      19.393  26.242  43.633  1.00  0.00           H  
ATOM   3248  C   ARG   207      23.990  27.881  47.405  1.00  0.00           C  
ATOM   3249  O   ARG   207      23.444  27.718  48.489  1.00  0.00           O  
ATOM   3250  N   ILE   208      24.929  28.825  47.233  1.00  0.00           N  
ATOM   3251  H   ILE   208      25.548  28.735  46.440  1.00  0.00           H  
ATOM   3252  CA  ILE   208      25.371  29.669  48.364  1.00  0.00           C  
ATOM   3253  HA  ILE   208      25.898  29.113  49.139  1.00  0.00           H  
ATOM   3254  CB  ILE   208      26.448  30.662  47.873  1.00  0.00           C  
ATOM   3255  HB  ILE   208      26.218  30.937  46.844  1.00  0.00           H  
ATOM   3256  CG2 ILE   208      26.522  31.878  48.809  1.00  0.00           C  
ATOM   3257 HG21 ILE   208      26.437  31.587  49.856  1.00  0.00           H  
ATOM   3258 HG22 ILE   208      27.399  32.459  48.522  1.00  0.00           H  
ATOM   3259 HG23 ILE   208      25.656  32.508  48.609  1.00  0.00           H  
ATOM   3260  CG1 ILE   208      27.792  29.835  47.834  1.00  0.00           C  
ATOM   3261 HG12 ILE   208      27.666  28.946  47.216  1.00  0.00           H  
ATOM   3262 HG13 ILE   208      27.980  29.383  48.808  1.00  0.00           H  
ATOM   3263  CD1 ILE   208      29.124  30.581  47.406  1.00  0.00           C  
ATOM   3264 HD11 ILE   208      29.903  29.819  47.371  1.00  0.00           H  
ATOM   3265 HD12 ILE   208      29.007  30.977  46.397  1.00  0.00           H  
ATOM   3266 HD13 ILE   208      29.294  31.332  48.177  1.00  0.00           H  
ATOM   3267  C   ILE   208      24.139  30.329  49.017  1.00  0.00           C  
ATOM   3268  O   ILE   208      24.139  30.460  50.237  1.00  0.00           O  
ATOM   3269  N   ARG   209      23.065  30.701  48.260  1.00  0.00           N  
ATOM   3270  H   ARG   209      23.052  30.463  47.278  1.00  0.00           H  
ATOM   3271  CA  ARG   209      21.912  31.484  48.795  1.00  0.00           C  
ATOM   3272  HA  ARG   209      22.258  32.337  49.378  1.00  0.00           H  
ATOM   3273  CB  ARG   209      21.040  31.993  47.664  1.00  0.00           C  
ATOM   3274  HB2 ARG   209      20.233  32.521  48.174  1.00  0.00           H  
ATOM   3275  HB3 ARG   209      20.566  31.197  47.091  1.00  0.00           H  
ATOM   3276  CG  ARG   209      21.599  33.039  46.725  1.00  0.00           C  
ATOM   3277  HG2 ARG   209      22.494  32.725  46.186  1.00  0.00           H  
ATOM   3278  HG3 ARG   209      21.905  33.809  47.433  1.00  0.00           H  
ATOM   3279  CD  ARG   209      20.505  33.543  45.792  1.00  0.00           C  
ATOM   3280  HD2 ARG   209      19.656  33.989  46.311  1.00  0.00           H  
ATOM   3281  HD3 ARG   209      20.081  32.752  45.173  1.00  0.00           H  
ATOM   3282  NE  ARG   209      20.851  34.628  44.909  1.00  0.00           N  
ATOM   3283  HE  ARG   209      21.116  34.357  43.973  1.00  0.00           H  
ATOM   3284  CZ  ARG   209      20.784  35.913  45.078  1.00  0.00           C  
ATOM   3285  NH1 ARG   209      20.332  36.454  46.158  1.00  0.00           N  
ATOM   3286 HH11 ARG   209      20.109  37.439  46.189  1.00  0.00           H  
ATOM   3287 HH12 ARG   209      20.140  35.809  46.911  1.00  0.00           H  
ATOM   3288  NH2 ARG   209      21.238  36.618  44.129  1.00  0.00           N  
ATOM   3289 HH21 ARG   209      21.236  37.624  44.219  1.00  0.00           H  
ATOM   3290 HH22 ARG   209      21.415  36.199  43.227  1.00  0.00           H  
ATOM   3291  C   ARG   209      21.127  30.677  49.781  1.00  0.00           C  
ATOM   3292  O   ARG   209      20.266  31.253  50.516  1.00  0.00           O  
ATOM   3293  N   GLU   210      21.327  29.370  49.785  1.00  0.00           N  
ATOM   3294  H   GLU   210      22.067  29.020  49.194  1.00  0.00           H  
ATOM   3295  CA  GLU   210      20.557  28.391  50.526  1.00  0.00           C  
ATOM   3296  HA  GLU   210      19.615  28.845  50.835  1.00  0.00           H  
ATOM   3297  CB  GLU   210      20.194  27.174  49.586  1.00  0.00           C  
ATOM   3298  HB2 GLU   210      19.374  26.586  49.998  1.00  0.00           H  
ATOM   3299  HB3 GLU   210      21.014  26.456  49.545  1.00  0.00           H  
ATOM   3300  CG  GLU   210      19.770  27.569  48.169  1.00  0.00           C  
ATOM   3301  HG2 GLU   210      20.044  26.732  47.527  1.00  0.00           H  
ATOM   3302  HG3 GLU   210      20.408  28.394  47.852  1.00  0.00           H  
ATOM   3303  CD  GLU   210      18.293  27.845  48.066  1.00  0.00           C  
ATOM   3304  OE1 GLU   210      17.584  26.989  47.404  1.00  0.00           O  
ATOM   3305  OE2 GLU   210      17.828  28.871  48.600  1.00  0.00           O  
ATOM   3306  C   GLU   210      21.217  27.989  51.822  1.00  0.00           C  
ATOM   3307  O   GLU   210      20.723  27.163  52.559  1.00  0.00           O  
ATOM   3308  N   THR   211      22.374  28.620  52.152  1.00  0.00           N  
ATOM   3309  H   THR   211      22.771  29.292  51.511  1.00  0.00           H  
ATOM   3310  CA  THR   211      23.100  28.346  53.400  1.00  0.00           C  
ATOM   3311  HA  THR   211      22.982  27.296  53.666  1.00  0.00           H  
ATOM   3312  CB  THR   211      24.610  28.546  53.156  1.00  0.00           C  
ATOM   3313  HB  THR   211      25.201  28.354  54.052  1.00  0.00           H  
ATOM   3314  CG2 THR   211      25.164  27.577  52.060  1.00  0.00           C  
ATOM   3315 HG21 THR   211      24.854  26.553  52.270  1.00  0.00           H  
ATOM   3316 HG22 THR   211      24.829  27.799  51.047  1.00  0.00           H  
ATOM   3317 HG23 THR   211      26.253  27.561  52.020  1.00  0.00           H  
ATOM   3318  OG1 THR   211      24.933  29.816  52.765  1.00  0.00           O  
ATOM   3319  HG1 THR   211      24.635  30.019  51.876  1.00  0.00           H  
ATOM   3320  C   THR   211      22.516  29.190  54.566  1.00  0.00           C  
ATOM   3321  O   THR   211      21.652  30.085  54.377  1.00  0.00           O  
ATOM   3322  N   LYS   212      23.011  28.895  55.788  1.00  0.00           N  
ATOM   3323  H   LYS   212      23.691  28.155  55.888  1.00  0.00           H  
ATOM   3324  CA  LYS   212      22.670  29.580  57.093  1.00  0.00           C  
ATOM   3325  HA  LYS   212      21.614  29.849  57.129  1.00  0.00           H  
ATOM   3326  CB  LYS   212      22.858  28.591  58.215  1.00  0.00           C  
ATOM   3327  HB2 LYS   212      22.698  29.049  59.191  1.00  0.00           H  
ATOM   3328  HB3 LYS   212      23.873  28.202  58.132  1.00  0.00           H  
ATOM   3329  CG  LYS   212      21.825  27.460  58.259  1.00  0.00           C  
ATOM   3330  HG2 LYS   212      21.943  26.918  57.321  1.00  0.00           H  
ATOM   3331  HG3 LYS   212      20.872  27.980  58.354  1.00  0.00           H  
ATOM   3332  CD  LYS   212      22.033  26.484  59.397  1.00  0.00           C  
ATOM   3333  HD2 LYS   212      22.055  27.086  60.306  1.00  0.00           H  
ATOM   3334  HD3 LYS   212      22.983  25.980  59.224  1.00  0.00           H  
ATOM   3335  CE  LYS   212      20.921  25.417  59.499  1.00  0.00           C  
ATOM   3336  HE2 LYS   212      21.146  24.755  58.662  1.00  0.00           H  
ATOM   3337  HE3 LYS   212      19.968  25.899  59.285  1.00  0.00           H  
ATOM   3338  NZ  LYS   212      20.945  24.740  60.806  1.00  0.00           N  
ATOM   3339  HZ1 LYS   212      20.612  23.793  60.695  1.00  0.00           H  
ATOM   3340  HZ2 LYS   212      21.830  24.757  61.292  1.00  0.00           H  
ATOM   3341  HZ3 LYS   212      20.283  25.241  61.382  1.00  0.00           H  
ATOM   3342  C   LYS   212      23.432  30.893  57.428  1.00  0.00           C  
ATOM   3343  O   LYS   212      23.115  31.494  58.443  1.00  0.00           O  
ATOM   3344  N   GLY   213      24.472  31.321  56.728  1.00  0.00           N  
ATOM   3345  H   GLY   213      24.594  30.853  55.841  1.00  0.00           H  
ATOM   3346  CA  GLY   213      25.255  32.533  57.023  1.00  0.00           C  
ATOM   3347  HA2 GLY   213      25.435  32.430  58.093  1.00  0.00           H  
ATOM   3348  HA3 GLY   213      24.695  33.430  56.758  1.00  0.00           H  
ATOM   3349  C   GLY   213      26.623  32.586  56.327  1.00  0.00           C  
ATOM   3350  O   GLY   213      27.203  31.509  56.081  1.00  0.00           O  
ATOM   3351  N   ILE   214      27.057  33.843  56.010  1.00  0.00           N  
ATOM   3352  H   ILE   214      26.560  34.667  56.319  1.00  0.00           H  
ATOM   3353  CA  ILE   214      28.203  34.092  55.117  1.00  0.00           C  
ATOM   3354  HA  ILE   214      28.704  33.168  54.828  1.00  0.00           H  
ATOM   3355  CB  ILE   214      27.662  34.738  53.825  1.00  0.00           C  
ATOM   3356  HB  ILE   214      26.964  35.453  54.262  1.00  0.00           H  
ATOM   3357  CG2 ILE   214      28.671  35.346  52.915  1.00  0.00           C  
ATOM   3358 HG21 ILE   214      29.126  36.195  53.426  1.00  0.00           H  
ATOM   3359 HG22 ILE   214      29.401  34.587  52.633  1.00  0.00           H  
ATOM   3360 HG23 ILE   214      28.236  35.819  52.034  1.00  0.00           H  
ATOM   3361  CG1 ILE   214      26.836  33.753  53.019  1.00  0.00           C  
ATOM   3362 HG12 ILE   214      26.315  33.087  53.707  1.00  0.00           H  
ATOM   3363 HG13 ILE   214      27.508  33.198  52.365  1.00  0.00           H  
ATOM   3364  CD1 ILE   214      25.804  34.382  52.116  1.00  0.00           C  
ATOM   3365 HD11 ILE   214      25.213  35.206  52.516  1.00  0.00           H  
ATOM   3366 HD12 ILE   214      26.221  34.727  51.170  1.00  0.00           H  
ATOM   3367 HD13 ILE   214      25.096  33.580  51.905  1.00  0.00           H  
ATOM   3368  C   ILE   214      29.152  35.082  55.919  1.00  0.00           C  
ATOM   3369  O   ILE   214      28.842  36.257  56.001  1.00  0.00           O  
ATOM   3370  N   MET   215      30.243  34.527  56.554  1.00  0.00           N  
ATOM   3371  H   MET   215      30.311  33.521  56.500  1.00  0.00           H  
ATOM   3372  CA  MET   215      31.397  35.287  57.050  1.00  0.00           C  
ATOM   3373  HA  MET   215      31.077  36.104  57.698  1.00  0.00           H  
ATOM   3374  CB  MET   215      32.397  34.452  57.842  1.00  0.00           C  
ATOM   3375  HB2 MET   215      33.262  35.105  57.958  1.00  0.00           H  
ATOM   3376  HB3 MET   215      32.670  33.515  57.357  1.00  0.00           H  
ATOM   3377  CG  MET   215      31.846  34.028  59.167  1.00  0.00           C  
ATOM   3378  HG2 MET   215      30.804  33.731  59.049  1.00  0.00           H  
ATOM   3379  HG3 MET   215      31.937  34.888  59.830  1.00  0.00           H  
ATOM   3380  SD  MET   215      32.798  32.704  60.056  1.00  0.00           S  
ATOM   3381  CE  MET   215      32.220  31.307  59.051  1.00  0.00           C  
ATOM   3382  HE1 MET   215      31.253  30.962  59.416  1.00  0.00           H  
ATOM   3383  HE2 MET   215      32.126  31.417  57.970  1.00  0.00           H  
ATOM   3384  HE3 MET   215      32.926  30.490  59.198  1.00  0.00           H  
ATOM   3385  C   MET   215      32.103  35.840  55.797  1.00  0.00           C  
ATOM   3386  O   MET   215      32.306  35.138  54.851  1.00  0.00           O  
ATOM   3387  N   ILE   216      32.483  37.122  55.845  1.00  0.00           N  
ATOM   3388  H   ILE   216      32.172  37.645  56.652  1.00  0.00           H  
ATOM   3389  CA  ILE   216      33.212  37.816  54.826  1.00  0.00           C  
ATOM   3390  HA  ILE   216      33.538  37.093  54.079  1.00  0.00           H  
ATOM   3391  CB  ILE   216      32.426  38.803  54.007  1.00  0.00           C  
ATOM   3392  HB  ILE   216      31.991  39.489  54.734  1.00  0.00           H  
ATOM   3393  CG2 ILE   216      33.310  39.639  52.984  1.00  0.00           C  
ATOM   3394 HG21 ILE   216      34.090  40.228  53.467  1.00  0.00           H  
ATOM   3395 HG22 ILE   216      33.731  38.946  52.255  1.00  0.00           H  
ATOM   3396 HG23 ILE   216      32.617  40.339  52.518  1.00  0.00           H  
ATOM   3397  CG1 ILE   216      31.274  38.147  53.229  1.00  0.00           C  
ATOM   3398 HG12 ILE   216      30.945  37.250  53.755  1.00  0.00           H  
ATOM   3399 HG13 ILE   216      31.503  37.990  52.175  1.00  0.00           H  
ATOM   3400  CD1 ILE   216      30.028  39.026  53.190  1.00  0.00           C  
ATOM   3401 HD11 ILE   216      30.308  40.063  53.003  1.00  0.00           H  
ATOM   3402 HD12 ILE   216      29.342  38.785  52.378  1.00  0.00           H  
ATOM   3403 HD13 ILE   216      29.512  38.901  54.142  1.00  0.00           H  
ATOM   3404  C   ILE   216      34.353  38.587  55.480  1.00  0.00           C  
ATOM   3405  O   ILE   216      34.268  39.284  56.482  1.00  0.00           O  
ATOM   3406  N   ASN   217      35.483  38.451  54.877  1.00  0.00           N  
ATOM   3407  H   ASN   217      35.490  37.866  54.054  1.00  0.00           H  
ATOM   3408  CA  ASN   217      36.664  39.171  55.258  1.00  0.00           C  
ATOM   3409  HA  ASN   217      36.882  39.000  56.312  1.00  0.00           H  
ATOM   3410  CB  ASN   217      37.828  38.540  54.462  1.00  0.00           C  
ATOM   3411  HB2 ASN   217      37.764  38.652  53.380  1.00  0.00           H  
ATOM   3412  HB3 ASN   217      37.691  37.473  54.640  1.00  0.00           H  
ATOM   3413  CG  ASN   217      39.261  38.903  54.925  1.00  0.00           C  
ATOM   3414  OD1 ASN   217      39.388  39.481  55.992  1.00  0.00           O  
ATOM   3415  ND2 ASN   217      40.300  38.687  54.132  1.00  0.00           N  
ATOM   3416 HD21 ASN   217      41.212  38.917  54.500  1.00  0.00           H  
ATOM   3417 HD22 ASN   217      40.114  38.217  53.258  1.00  0.00           H  
ATOM   3418  C   ASN   217      36.597  40.699  54.777  1.00  0.00           C  
ATOM   3419  O   ASN   217      37.410  41.169  53.944  1.00  0.00           O  
ATOM   3420  N   THR   218      35.641  41.436  55.349  1.00  0.00           N  
ATOM   3421  H   THR   218      35.165  41.085  56.168  1.00  0.00           H  
ATOM   3422  CA  THR   218      35.450  42.948  55.136  1.00  0.00           C  
ATOM   3423  HA  THR   218      36.422  43.348  54.848  1.00  0.00           H  
ATOM   3424  CB  THR   218      34.442  43.194  54.008  1.00  0.00           C  
ATOM   3425  HB  THR   218      34.794  42.612  53.156  1.00  0.00           H  
ATOM   3426  CG2 THR   218      32.955  42.788  54.399  1.00  0.00           C  
ATOM   3427 HG21 THR   218      33.221  41.810  54.799  1.00  0.00           H  
ATOM   3428 HG22 THR   218      32.439  43.367  55.165  1.00  0.00           H  
ATOM   3429 HG23 THR   218      32.372  42.854  53.480  1.00  0.00           H  
ATOM   3430  OG1 THR   218      34.475  44.641  53.848  1.00  0.00           O  
ATOM   3431  HG1 THR   218      34.631  44.756  52.908  1.00  0.00           H  
ATOM   3432  C   THR   218      35.104  43.690  56.411  1.00  0.00           C  
ATOM   3433  O   THR   218      34.769  43.038  57.400  1.00  0.00           O  
ATOM   3434  N   PHE   219      35.280  45.015  56.386  1.00  0.00           N  
ATOM   3435  H   PHE   219      35.334  45.480  55.491  1.00  0.00           H  
ATOM   3436  CA  PHE   219      34.970  45.919  57.514  1.00  0.00           C  
ATOM   3437  HA  PHE   219      34.289  45.340  58.137  1.00  0.00           H  
ATOM   3438  CB  PHE   219      36.226  46.270  58.364  1.00  0.00           C  
ATOM   3439  HB2 PHE   219      36.629  45.349  58.786  1.00  0.00           H  
ATOM   3440  HB3 PHE   219      35.905  46.895  59.198  1.00  0.00           H  
ATOM   3441  CG  PHE   219      37.344  46.964  57.651  1.00  0.00           C  
ATOM   3442  CD1 PHE   219      38.082  46.296  56.648  1.00  0.00           C  
ATOM   3443  HD1 PHE   219      37.977  45.260  56.362  1.00  0.00           H  
ATOM   3444  CE1 PHE   219      39.089  47.026  55.991  1.00  0.00           C  
ATOM   3445  HE1 PHE   219      39.640  46.541  55.199  1.00  0.00           H  
ATOM   3446  CZ  PHE   219      39.324  48.368  56.244  1.00  0.00           C  
ATOM   3447  HZ  PHE   219      40.029  48.846  55.580  1.00  0.00           H  
ATOM   3448  CE2 PHE   219      38.552  49.026  57.223  1.00  0.00           C  
ATOM   3449  HE2 PHE   219      38.604  50.093  57.382  1.00  0.00           H  
ATOM   3450  CD2 PHE   219      37.610  48.313  57.974  1.00  0.00           C  
ATOM   3451  HD2 PHE   219      36.965  48.785  58.700  1.00  0.00           H  
ATOM   3452  C   PHE   219      34.119  47.119  57.045  1.00  0.00           C  
ATOM   3453  O   PHE   219      34.185  47.646  55.958  1.00  0.00           O  
ATOM   3454  N   VAL   220      33.313  47.584  58.050  1.00  0.00           N  
ATOM   3455  H   VAL   220      33.333  47.034  58.898  1.00  0.00           H  
ATOM   3456  CA  VAL   220      32.222  48.566  57.811  1.00  0.00           C  
ATOM   3457  HA  VAL   220      31.613  48.146  57.011  1.00  0.00           H  
ATOM   3458  CB  VAL   220      31.190  48.609  58.954  1.00  0.00           C  
ATOM   3459  HB  VAL   220      30.419  49.352  58.747  1.00  0.00           H  
ATOM   3460  CG1 VAL   220      30.519  47.218  58.997  1.00  0.00           C  
ATOM   3461 HG11 VAL   220      30.238  47.063  57.955  1.00  0.00           H  
ATOM   3462 HG12 VAL   220      31.178  46.424  59.345  1.00  0.00           H  
ATOM   3463 HG13 VAL   220      29.631  47.159  59.626  1.00  0.00           H  
ATOM   3464  CG2 VAL   220      31.865  48.827  60.368  1.00  0.00           C  
ATOM   3465 HG21 VAL   220      32.031  49.902  60.443  1.00  0.00           H  
ATOM   3466 HG22 VAL   220      31.219  48.508  61.186  1.00  0.00           H  
ATOM   3467 HG23 VAL   220      32.843  48.349  60.422  1.00  0.00           H  
ATOM   3468  C   VAL   220      32.736  49.965  57.429  1.00  0.00           C  
ATOM   3469  O   VAL   220      31.894  50.794  57.048  1.00  0.00           O  
ATOM   3470  N   GLU   221      34.086  50.190  57.363  1.00  0.00           N  
ATOM   3471  H   GLU   221      34.721  49.481  57.702  1.00  0.00           H  
ATOM   3472  CA  GLU   221      34.673  51.408  56.795  1.00  0.00           C  
ATOM   3473  HA  GLU   221      33.886  52.162  56.800  1.00  0.00           H  
ATOM   3474  CB  GLU   221      35.745  51.853  57.754  1.00  0.00           C  
ATOM   3475  HB2 GLU   221      36.299  52.716  57.386  1.00  0.00           H  
ATOM   3476  HB3 GLU   221      36.466  51.037  57.716  1.00  0.00           H  
ATOM   3477  CG  GLU   221      35.326  52.220  59.193  1.00  0.00           C  
ATOM   3478  HG2 GLU   221      36.212  52.614  59.691  1.00  0.00           H  
ATOM   3479  HG3 GLU   221      35.086  51.276  59.682  1.00  0.00           H  
ATOM   3480  CD  GLU   221      34.171  53.178  59.273  1.00  0.00           C  
ATOM   3481  OE1 GLU   221      33.926  54.015  58.373  1.00  0.00           O  
ATOM   3482  OE2 GLU   221      33.491  53.206  60.310  1.00  0.00           O  
ATOM   3483  C   GLU   221      35.258  51.434  55.399  1.00  0.00           C  
ATOM   3484  O   GLU   221      35.414  52.581  54.897  1.00  0.00           O  
ATOM   3485  N   ILE   222      35.502  50.330  54.689  1.00  0.00           N  
ATOM   3486  H   ILE   222      35.302  49.458  55.158  1.00  0.00           H  
ATOM   3487  CA  ILE   222      36.084  50.308  53.306  1.00  0.00           C  
ATOM   3488  HA  ILE   222      36.624  51.220  53.051  1.00  0.00           H  
ATOM   3489  CB  ILE   222      37.110  49.123  53.207  1.00  0.00           C  
ATOM   3490  HB  ILE   222      37.771  49.238  54.066  1.00  0.00           H  
ATOM   3491  CG2 ILE   222      36.648  47.689  53.207  1.00  0.00           C  
ATOM   3492 HG21 ILE   222      36.384  47.385  52.194  1.00  0.00           H  
ATOM   3493 HG22 ILE   222      37.463  47.081  53.600  1.00  0.00           H  
ATOM   3494 HG23 ILE   222      35.857  47.472  53.925  1.00  0.00           H  
ATOM   3495  CG1 ILE   222      38.131  49.245  52.097  1.00  0.00           C  
ATOM   3496 HG12 ILE   222      38.340  50.314  52.051  1.00  0.00           H  
ATOM   3497 HG13 ILE   222      37.680  49.038  51.126  1.00  0.00           H  
ATOM   3498  CD1 ILE   222      39.489  48.557  52.393  1.00  0.00           C  
ATOM   3499 HD11 ILE   222      39.347  47.483  52.511  1.00  0.00           H  
ATOM   3500 HD12 ILE   222      40.051  48.517  51.460  1.00  0.00           H  
ATOM   3501 HD13 ILE   222      39.977  49.020  53.251  1.00  0.00           H  
ATOM   3502  C   ILE   222      34.959  50.215  52.267  1.00  0.00           C  
ATOM   3503  O   ILE   222      35.020  50.870  51.246  1.00  0.00           O  
ATOM   3504  N   GLU   223      33.956  49.404  52.576  1.00  0.00           N  
ATOM   3505  H   GLU   223      34.083  48.905  53.445  1.00  0.00           H  
ATOM   3506  CA  GLU   223      32.835  49.059  51.666  1.00  0.00           C  
ATOM   3507  HA  GLU   223      32.668  49.885  50.974  1.00  0.00           H  
ATOM   3508  CB  GLU   223      33.180  47.923  50.721  1.00  0.00           C  
ATOM   3509  HB2 GLU   223      34.160  48.162  50.309  1.00  0.00           H  
ATOM   3510  HB3 GLU   223      32.530  47.861  49.848  1.00  0.00           H  
ATOM   3511  CG  GLU   223      33.210  46.543  51.413  1.00  0.00           C  
ATOM   3512  HG2 GLU   223      32.179  46.202  51.508  1.00  0.00           H  
ATOM   3513  HG3 GLU   223      33.497  46.709  52.451  1.00  0.00           H  
ATOM   3514  CD  GLU   223      34.028  45.591  50.693  1.00  0.00           C  
ATOM   3515  OE1 GLU   223      33.980  45.571  49.470  1.00  0.00           O  
ATOM   3516  OE2 GLU   223      34.664  44.773  51.392  1.00  0.00           O  
ATOM   3517  C   GLU   223      31.443  49.010  52.277  1.00  0.00           C  
ATOM   3518  O   GLU   223      30.677  48.064  52.137  1.00  0.00           O  
ATOM   3519  N   PRO   224      31.035  50.078  52.973  1.00  0.00           N  
ATOM   3520  CD  PRO   224      31.793  51.354  53.176  1.00  0.00           C  
ATOM   3521  HD2 PRO   224      32.192  51.707  52.225  1.00  0.00           H  
ATOM   3522  HD3 PRO   224      32.608  50.996  53.804  1.00  0.00           H  
ATOM   3523  CG  PRO   224      30.883  52.323  53.891  1.00  0.00           C  
ATOM   3524  HG2 PRO   224      31.417  53.009  54.548  1.00  0.00           H  
ATOM   3525  HG3 PRO   224      30.468  52.927  53.085  1.00  0.00           H  
ATOM   3526  CB  PRO   224      29.750  51.471  54.450  1.00  0.00           C  
ATOM   3527  HB2 PRO   224      29.947  51.286  55.506  1.00  0.00           H  
ATOM   3528  HB3 PRO   224      28.820  52.024  54.327  1.00  0.00           H  
ATOM   3529  CA  PRO   224      29.698  50.145  53.656  1.00  0.00           C  
ATOM   3530  HA  PRO   224      29.571  49.398  54.440  1.00  0.00           H  
ATOM   3531  C   PRO   224      28.577  50.164  52.583  1.00  0.00           C  
ATOM   3532  O   PRO   224      27.589  49.492  52.848  1.00  0.00           O  
ATOM   3533  N   HIE   225      28.725  50.693  51.379  1.00  0.00           N  
ATOM   3534  H   HIE   225      29.527  51.280  51.199  1.00  0.00           H  
ATOM   3535  CA  HIE   225      27.829  50.529  50.252  1.00  0.00           C  
ATOM   3536  HA  HIE   225      26.831  50.812  50.583  1.00  0.00           H  
ATOM   3537  CB  HIE   225      28.366  51.391  49.129  1.00  0.00           C  
ATOM   3538  HB2 HIE   225      28.230  52.405  49.504  1.00  0.00           H  
ATOM   3539  HB3 HIE   225      27.746  51.254  48.244  1.00  0.00           H  
ATOM   3540  CG  HIE   225      29.852  51.156  48.801  1.00  0.00           C  
ATOM   3541  ND1 HIE   225      30.959  51.583  49.521  1.00  0.00           N  
ATOM   3542  CE1 HIE   225      32.079  51.218  48.777  1.00  0.00           C  
ATOM   3543  HE1 HIE   225      33.112  51.427  49.016  1.00  0.00           H  
ATOM   3544  NE2 HIE   225      31.669  50.739  47.561  1.00  0.00           N  
ATOM   3545  HE2 HIE   225      32.254  50.269  46.885  1.00  0.00           H  
ATOM   3546  CD2 HIE   225      30.312  50.629  47.644  1.00  0.00           C  
ATOM   3547  HD2 HIE   225      29.624  50.232  46.913  1.00  0.00           H  
ATOM   3548  C   HIE   225      27.593  49.058  49.828  1.00  0.00           C  
ATOM   3549  O   HIE   225      26.450  48.673  49.699  1.00  0.00           O  
ATOM   3550  N   ALA   226      28.663  48.351  49.596  1.00  0.00           N  
ATOM   3551  H   ALA   226      29.537  48.790  49.851  1.00  0.00           H  
ATOM   3552  CA  ALA   226      28.621  46.921  49.281  1.00  0.00           C  
ATOM   3553  HA  ALA   226      27.924  46.994  48.446  1.00  0.00           H  
ATOM   3554  CB  ALA   226      30.004  46.443  48.870  1.00  0.00           C  
ATOM   3555  HB1 ALA   226      30.704  46.475  49.706  1.00  0.00           H  
ATOM   3556  HB2 ALA   226      29.857  45.404  48.574  1.00  0.00           H  
ATOM   3557  HB3 ALA   226      30.415  47.171  48.171  1.00  0.00           H  
ATOM   3558  C   ALA   226      28.042  46.084  50.364  1.00  0.00           C  
ATOM   3559  O   ALA   226      27.129  45.322  50.078  1.00  0.00           O  
ATOM   3560  N   ILE   227      28.387  46.362  51.638  1.00  0.00           N  
ATOM   3561  H   ILE   227      29.158  47.008  51.730  1.00  0.00           H  
ATOM   3562  CA  ILE   227      27.903  45.712  52.847  1.00  0.00           C  
ATOM   3563  HA  ILE   227      27.995  44.626  52.854  1.00  0.00           H  
ATOM   3564  CB  ILE   227      28.711  46.133  54.099  1.00  0.00           C  
ATOM   3565  HB  ILE   227      28.869  47.210  54.043  1.00  0.00           H  
ATOM   3566  CG2 ILE   227      28.024  45.917  55.470  1.00  0.00           C  
ATOM   3567 HG21 ILE   227      27.084  46.467  55.463  1.00  0.00           H  
ATOM   3568 HG22 ILE   227      27.828  44.874  55.721  1.00  0.00           H  
ATOM   3569 HG23 ILE   227      28.722  46.251  56.237  1.00  0.00           H  
ATOM   3570  CG1 ILE   227      30.043  45.365  54.130  1.00  0.00           C  
ATOM   3571 HG12 ILE   227      30.366  45.362  53.089  1.00  0.00           H  
ATOM   3572 HG13 ILE   227      29.997  44.336  54.486  1.00  0.00           H  
ATOM   3573  CD1 ILE   227      31.164  46.140  54.864  1.00  0.00           C  
ATOM   3574 HD11 ILE   227      31.209  47.202  54.623  1.00  0.00           H  
ATOM   3575 HD12 ILE   227      31.041  46.033  55.941  1.00  0.00           H  
ATOM   3576 HD13 ILE   227      32.137  45.721  54.607  1.00  0.00           H  
ATOM   3577  C   ILE   227      26.362  45.928  52.960  1.00  0.00           C  
ATOM   3578  O   ILE   227      25.569  44.948  52.975  1.00  0.00           O  
ATOM   3579  N   ASN   228      25.906  47.202  52.963  1.00  0.00           N  
ATOM   3580  H   ASN   228      26.535  47.961  52.743  1.00  0.00           H  
ATOM   3581  CA  ASN   228      24.501  47.549  53.053  1.00  0.00           C  
ATOM   3582  HA  ASN   228      23.977  46.986  53.826  1.00  0.00           H  
ATOM   3583  CB  ASN   228      24.337  49.087  53.297  1.00  0.00           C  
ATOM   3584  HB2 ASN   228      23.271  49.302  53.361  1.00  0.00           H  
ATOM   3585  HB3 ASN   228      24.742  49.581  52.414  1.00  0.00           H  
ATOM   3586  CG  ASN   228      25.015  49.575  54.519  1.00  0.00           C  
ATOM   3587  OD1 ASN   228      25.200  48.858  55.429  1.00  0.00           O  
ATOM   3588  ND2 ASN   228      25.283  50.858  54.587  1.00  0.00           N  
ATOM   3589 HD21 ASN   228      25.760  51.278  55.372  1.00  0.00           H  
ATOM   3590 HD22 ASN   228      25.285  51.488  53.798  1.00  0.00           H  
ATOM   3591  C   ASN   228      23.721  47.055  51.814  1.00  0.00           C  
ATOM   3592  O   ASN   228      22.529  46.854  51.876  1.00  0.00           O  
ATOM   3593  N   SER   229      24.407  46.863  50.653  1.00  0.00           N  
ATOM   3594  H   SER   229      25.386  47.105  50.610  1.00  0.00           H  
ATOM   3595  CA  SER   229      23.707  46.212  49.538  1.00  0.00           C  
ATOM   3596  HA  SER   229      22.766  46.716  49.318  1.00  0.00           H  
ATOM   3597  CB  SER   229      24.460  46.360  48.262  1.00  0.00           C  
ATOM   3598  HB2 SER   229      23.712  45.971  47.571  1.00  0.00           H  
ATOM   3599  HB3 SER   229      25.395  45.812  48.375  1.00  0.00           H  
ATOM   3600  OG  SER   229      24.631  47.724  47.953  1.00  0.00           O  
ATOM   3601  HG  SER   229      25.311  48.059  48.542  1.00  0.00           H  
ATOM   3602  C   SER   229      23.485  44.754  49.736  1.00  0.00           C  
ATOM   3603  O   SER   229      22.413  44.281  49.338  1.00  0.00           O  
ATOM   3604  N   LEU   230      24.419  44.016  50.416  1.00  0.00           N  
ATOM   3605  H   LEU   230      25.351  44.374  50.567  1.00  0.00           H  
ATOM   3606  CA  LEU   230      24.266  42.609  50.718  1.00  0.00           C  
ATOM   3607  HA  LEU   230      23.791  42.079  49.892  1.00  0.00           H  
ATOM   3608  CB  LEU   230      25.575  42.008  51.075  1.00  0.00           C  
ATOM   3609  HB2 LEU   230      25.410  41.046  51.559  1.00  0.00           H  
ATOM   3610  HB3 LEU   230      26.036  42.610  51.858  1.00  0.00           H  
ATOM   3611  CG  LEU   230      26.582  41.862  49.917  1.00  0.00           C  
ATOM   3612  HG  LEU   230      26.770  42.854  49.506  1.00  0.00           H  
ATOM   3613  CD1 LEU   230      27.940  41.265  50.435  1.00  0.00           C  
ATOM   3614 HD11 LEU   230      28.703  41.207  49.659  1.00  0.00           H  
ATOM   3615 HD12 LEU   230      28.329  41.578  51.404  1.00  0.00           H  
ATOM   3616 HD13 LEU   230      27.738  40.211  50.624  1.00  0.00           H  
ATOM   3617  CD2 LEU   230      26.046  40.875  48.814  1.00  0.00           C  
ATOM   3618 HD21 LEU   230      25.832  39.905  49.264  1.00  0.00           H  
ATOM   3619 HD22 LEU   230      25.208  41.403  48.360  1.00  0.00           H  
ATOM   3620 HD23 LEU   230      26.705  40.614  47.986  1.00  0.00           H  
ATOM   3621  C   LEU   230      23.202  42.381  51.830  1.00  0.00           C  
ATOM   3622  O   LEU   230      22.446  41.367  51.804  1.00  0.00           O  
ATOM   3623  N   LEU   231      23.017  43.381  52.646  1.00  0.00           N  
ATOM   3624  H   LEU   231      23.734  44.073  52.810  1.00  0.00           H  
ATOM   3625  CA  LEU   231      21.905  43.424  53.680  1.00  0.00           C  
ATOM   3626  HA  LEU   231      21.872  42.441  54.150  1.00  0.00           H  
ATOM   3627  CB  LEU   231      22.286  44.360  54.855  1.00  0.00           C  
ATOM   3628  HB2 LEU   231      21.403  44.501  55.478  1.00  0.00           H  
ATOM   3629  HB3 LEU   231      22.398  45.358  54.431  1.00  0.00           H  
ATOM   3630  CG  LEU   231      23.516  43.972  55.705  1.00  0.00           C  
ATOM   3631  HG  LEU   231      24.202  43.375  55.105  1.00  0.00           H  
ATOM   3632  CD1 LEU   231      24.212  45.233  56.305  1.00  0.00           C  
ATOM   3633 HD11 LEU   231      24.979  44.768  56.925  1.00  0.00           H  
ATOM   3634 HD12 LEU   231      24.599  45.986  55.619  1.00  0.00           H  
ATOM   3635 HD13 LEU   231      23.524  45.720  56.995  1.00  0.00           H  
ATOM   3636  CD2 LEU   231      23.112  42.989  56.900  1.00  0.00           C  
ATOM   3637 HD21 LEU   231      23.968  42.526  57.391  1.00  0.00           H  
ATOM   3638 HD22 LEU   231      22.355  43.408  57.563  1.00  0.00           H  
ATOM   3639 HD23 LEU   231      22.531  42.224  56.386  1.00  0.00           H  
ATOM   3640  C   LEU   231      20.452  43.734  53.046  1.00  0.00           C  
ATOM   3641  O   LEU   231      19.426  43.579  53.736  1.00  0.00           O  
ATOM   3642  N   ARG   232      20.344  44.175  51.822  1.00  0.00           N  
ATOM   3643  H   ARG   232      21.151  44.237  51.218  1.00  0.00           H  
ATOM   3644  CA  ARG   232      19.164  44.586  51.118  1.00  0.00           C  
ATOM   3645  HA  ARG   232      18.569  45.148  51.839  1.00  0.00           H  
ATOM   3646  CB  ARG   232      19.538  45.551  49.978  1.00  0.00           C  
ATOM   3647  HB2 ARG   232      19.994  44.887  49.245  1.00  0.00           H  
ATOM   3648  HB3 ARG   232      20.258  46.256  50.395  1.00  0.00           H  
ATOM   3649  CG  ARG   232      18.424  46.367  49.375  1.00  0.00           C  
ATOM   3650  HG2 ARG   232      18.204  47.126  50.126  1.00  0.00           H  
ATOM   3651  HG3 ARG   232      17.531  45.795  49.124  1.00  0.00           H  
ATOM   3652  CD  ARG   232      18.897  46.952  48.052  1.00  0.00           C  
ATOM   3653  HD2 ARG   232      18.150  47.641  47.658  1.00  0.00           H  
ATOM   3654  HD3 ARG   232      19.211  46.205  47.323  1.00  0.00           H  
ATOM   3655  NE  ARG   232      20.070  47.824  48.379  1.00  0.00           N  
ATOM   3656  HE  ARG   232      20.012  48.283  49.277  1.00  0.00           H  
ATOM   3657  CZ  ARG   232      21.066  48.240  47.578  1.00  0.00           C  
ATOM   3658  NH1 ARG   232      21.194  47.822  46.411  1.00  0.00           N  
ATOM   3659 HH11 ARG   232      21.708  48.349  45.719  1.00  0.00           H  
ATOM   3660 HH12 ARG   232      20.341  47.359  46.132  1.00  0.00           H  
ATOM   3661  NH2 ARG   232      21.972  49.022  48.084  1.00  0.00           N  
ATOM   3662 HH21 ARG   232      22.850  48.802  47.636  1.00  0.00           H  
ATOM   3663 HH22 ARG   232      21.962  49.350  49.040  1.00  0.00           H  
ATOM   3664  C   ARG   232      18.350  43.448  50.521  1.00  0.00           C  
ATOM   3665  O   ARG   232      17.104  43.559  50.451  1.00  0.00           O  
ATOM   3666  N   ASP   233      19.050  42.424  50.055  1.00  0.00           N  
ATOM   3667  H   ASP   233      20.044  42.347  50.211  1.00  0.00           H  
ATOM   3668  CA  ASP   233      18.418  41.312  49.293  1.00  0.00           C  
ATOM   3669  HA  ASP   233      17.598  41.673  48.672  1.00  0.00           H  
ATOM   3670  CB  ASP   233      19.371  40.782  48.242  1.00  0.00           C  
ATOM   3671  HB2 ASP   233      20.249  40.326  48.700  1.00  0.00           H  
ATOM   3672  HB3 ASP   233      19.650  41.653  47.649  1.00  0.00           H  
ATOM   3673  CG  ASP   233      18.793  39.714  47.435  1.00  0.00           C  
ATOM   3674  OD1 ASP   233      17.557  39.550  47.313  1.00  0.00           O  
ATOM   3675  OD2 ASP   233      19.506  39.046  46.699  1.00  0.00           O  
ATOM   3676  C   ASP   233      17.854  40.158  50.230  1.00  0.00           C  
ATOM   3677  O   ASP   233      18.673  39.343  50.670  1.00  0.00           O  
ATOM   3678  N   LYS   234      16.527  40.054  50.300  1.00  0.00           N  
ATOM   3679  H   LYS   234      16.082  40.871  49.909  1.00  0.00           H  
ATOM   3680  CA  LYS   234      15.728  39.063  50.981  1.00  0.00           C  
ATOM   3681  HA  LYS   234      15.787  39.246  52.054  1.00  0.00           H  
ATOM   3682  CB  LYS   234      14.286  39.193  50.628  1.00  0.00           C  
ATOM   3683  HB2 LYS   234      14.088  40.263  50.698  1.00  0.00           H  
ATOM   3684  HB3 LYS   234      13.753  38.668  51.420  1.00  0.00           H  
ATOM   3685  CG  LYS   234      13.894  38.690  49.259  1.00  0.00           C  
ATOM   3686  HG2 LYS   234      14.181  37.642  49.180  1.00  0.00           H  
ATOM   3687  HG3 LYS   234      14.345  39.327  48.498  1.00  0.00           H  
ATOM   3688  CD  LYS   234      12.315  38.791  49.064  1.00  0.00           C  
ATOM   3689  HD2 LYS   234      12.003  39.817  48.864  1.00  0.00           H  
ATOM   3690  HD3 LYS   234      11.738  38.576  49.964  1.00  0.00           H  
ATOM   3691  CE  LYS   234      11.772  37.994  47.829  1.00  0.00           C  
ATOM   3692  HE2 LYS   234      12.140  38.324  46.857  1.00  0.00           H  
ATOM   3693  HE3 LYS   234      10.708  38.222  47.772  1.00  0.00           H  
ATOM   3694  NZ  LYS   234      11.945  36.519  48.037  1.00  0.00           N  
ATOM   3695  HZ1 LYS   234      12.887  36.157  47.992  1.00  0.00           H  
ATOM   3696  HZ2 LYS   234      11.610  36.293  48.962  1.00  0.00           H  
ATOM   3697  HZ3 LYS   234      11.371  35.933  47.448  1.00  0.00           H  
ATOM   3698  C   LYS   234      16.156  37.581  50.648  1.00  0.00           C  
ATOM   3699  O   LYS   234      15.859  36.622  51.390  1.00  0.00           O  
ATOM   3700  N   ASN   235      16.906  37.454  49.540  1.00  0.00           N  
ATOM   3701  H   ASN   235      17.097  38.340  49.096  1.00  0.00           H  
ATOM   3702  CA  ASN   235      17.448  36.229  49.041  1.00  0.00           C  
ATOM   3703  HA  ASN   235      16.933  35.369  49.468  1.00  0.00           H  
ATOM   3704  CB  ASN   235      17.126  36.134  47.522  1.00  0.00           C  
ATOM   3705  HB2 ASN   235      17.291  35.090  47.258  1.00  0.00           H  
ATOM   3706  HB3 ASN   235      17.955  36.677  47.068  1.00  0.00           H  
ATOM   3707  CG  ASN   235      15.737  36.543  47.039  1.00  0.00           C  
ATOM   3708  OD1 ASN   235      14.769  35.826  47.346  1.00  0.00           O  
ATOM   3709  ND2 ASN   235      15.539  37.659  46.432  1.00  0.00           N  
ATOM   3710 HD21 ASN   235      16.350  38.257  46.358  1.00  0.00           H  
ATOM   3711 HD22 ASN   235      14.657  37.867  45.987  1.00  0.00           H  
ATOM   3712  C   ASN   235      18.983  35.989  49.233  1.00  0.00           C  
ATOM   3713  O   ASN   235      19.514  35.045  48.654  1.00  0.00           O  
ATOM   3714  N   ILE   236      19.699  36.789  50.046  1.00  0.00           N  
ATOM   3715  H   ILE   236      19.264  37.572  50.513  1.00  0.00           H  
ATOM   3716  CA  ILE   236      21.002  36.453  50.563  1.00  0.00           C  
ATOM   3717  HA  ILE   236      21.324  35.588  49.984  1.00  0.00           H  
ATOM   3718  CB  ILE   236      22.097  37.544  50.235  1.00  0.00           C  
ATOM   3719  HB  ILE   236      21.891  38.483  50.749  1.00  0.00           H  
ATOM   3720  CG2 ILE   236      23.489  37.239  50.728  1.00  0.00           C  
ATOM   3721 HG21 ILE   236      23.413  37.167  51.813  1.00  0.00           H  
ATOM   3722 HG22 ILE   236      23.863  36.251  50.460  1.00  0.00           H  
ATOM   3723 HG23 ILE   236      24.224  38.034  50.602  1.00  0.00           H  
ATOM   3724  CG1 ILE   236      22.147  37.774  48.704  1.00  0.00           C  
ATOM   3725 HG12 ILE   236      21.195  38.112  48.293  1.00  0.00           H  
ATOM   3726 HG13 ILE   236      22.316  36.863  48.130  1.00  0.00           H  
ATOM   3727  CD1 ILE   236      23.193  38.828  48.195  1.00  0.00           C  
ATOM   3728 HD11 ILE   236      23.303  38.844  47.110  1.00  0.00           H  
ATOM   3729 HD12 ILE   236      22.997  39.830  48.576  1.00  0.00           H  
ATOM   3730 HD13 ILE   236      24.215  38.546  48.452  1.00  0.00           H  
ATOM   3731  C   ILE   236      20.808  36.071  52.067  1.00  0.00           C  
ATOM   3732  O   ILE   236      19.946  36.638  52.771  1.00  0.00           O  
ATOM   3733  N   PRO   237      21.598  35.070  52.583  1.00  0.00           N  
ATOM   3734  CD  PRO   237      22.214  34.047  51.791  1.00  0.00           C  
ATOM   3735  HD2 PRO   237      23.199  34.331  51.420  1.00  0.00           H  
ATOM   3736  HD3 PRO   237      21.615  33.846  50.902  1.00  0.00           H  
ATOM   3737  CG  PRO   237      22.205  32.818  52.724  1.00  0.00           C  
ATOM   3738  HG2 PRO   237      21.277  32.246  52.742  1.00  0.00           H  
ATOM   3739  HG3 PRO   237      22.864  32.021  52.380  1.00  0.00           H  
ATOM   3740  CB  PRO   237      22.583  33.430  54.049  1.00  0.00           C  
ATOM   3741  HB2 PRO   237      22.385  32.747  54.874  1.00  0.00           H  
ATOM   3742  HB3 PRO   237      23.622  33.747  53.958  1.00  0.00           H  
ATOM   3743  CA  PRO   237      21.741  34.684  53.985  1.00  0.00           C  
ATOM   3744  HA  PRO   237      20.757  34.509  54.419  1.00  0.00           H  
ATOM   3745  C   PRO   237      22.329  35.788  54.844  1.00  0.00           C  
ATOM   3746  O   PRO   237      22.789  36.823  54.310  1.00  0.00           O  
ATOM   3747  N   PRO   238      22.431  35.634  56.183  1.00  0.00           N  
ATOM   3748  CD  PRO   238      21.708  34.679  57.014  1.00  0.00           C  
ATOM   3749  HD2 PRO   238      22.173  33.694  56.992  1.00  0.00           H  
ATOM   3750  HD3 PRO   238      20.654  34.630  56.738  1.00  0.00           H  
ATOM   3751  CG  PRO   238      21.670  35.342  58.452  1.00  0.00           C  
ATOM   3752  HG2 PRO   238      20.712  35.856  58.522  1.00  0.00           H  
ATOM   3753  HG3 PRO   238      21.681  34.605  59.255  1.00  0.00           H  
ATOM   3754  CB  PRO   238      22.865  36.247  58.503  1.00  0.00           C  
ATOM   3755  HB2 PRO   238      22.738  37.094  59.177  1.00  0.00           H  
ATOM   3756  HB3 PRO   238      23.762  35.672  58.730  1.00  0.00           H  
ATOM   3757  CA  PRO   238      23.004  36.699  57.062  1.00  0.00           C  
ATOM   3758  HA  PRO   238      22.395  37.584  56.877  1.00  0.00           H  
ATOM   3759  C   PRO   238      24.483  36.886  56.619  1.00  0.00           C  
ATOM   3760  O   PRO   238      25.226  35.917  56.528  1.00  0.00           O  
ATOM   3761  N   VAL   239      24.907  38.130  56.358  1.00  0.00           N  
ATOM   3762  H   VAL   239      24.288  38.907  56.540  1.00  0.00           H  
ATOM   3763  CA  VAL   239      26.339  38.484  56.127  1.00  0.00           C  
ATOM   3764  HA  VAL   239      26.859  37.553  55.900  1.00  0.00           H  
ATOM   3765  CB  VAL   239      26.572  39.688  55.075  1.00  0.00           C  
ATOM   3766  HB  VAL   239      27.615  39.993  55.166  1.00  0.00           H  
ATOM   3767  CG1 VAL   239      26.345  39.082  53.741  1.00  0.00           C  
ATOM   3768 HG11 VAL   239      26.549  39.849  52.993  1.00  0.00           H  
ATOM   3769 HG12 VAL   239      26.982  38.219  53.549  1.00  0.00           H  
ATOM   3770 HG13 VAL   239      25.320  38.721  53.658  1.00  0.00           H  
ATOM   3771  CG2 VAL   239      25.576  40.861  55.268  1.00  0.00           C  
ATOM   3772 HG21 VAL   239      24.531  40.586  55.126  1.00  0.00           H  
ATOM   3773 HG22 VAL   239      25.679  41.156  56.312  1.00  0.00           H  
ATOM   3774 HG23 VAL   239      25.971  41.605  54.576  1.00  0.00           H  
ATOM   3775  C   VAL   239      26.951  38.842  57.499  1.00  0.00           C  
ATOM   3776  O   VAL   239      26.299  39.467  58.342  1.00  0.00           O  
ATOM   3777  N   TYR   240      28.268  38.618  57.673  1.00  0.00           N  
ATOM   3778  H   TYR   240      28.603  38.138  56.850  1.00  0.00           H  
ATOM   3779  CA  TYR   240      29.113  38.948  58.851  1.00  0.00           C  
ATOM   3780  HA  TYR   240      28.578  39.643  59.498  1.00  0.00           H  
ATOM   3781  CB  TYR   240      29.385  37.713  59.647  1.00  0.00           C  
ATOM   3782  HB2 TYR   240      29.944  37.925  60.559  1.00  0.00           H  
ATOM   3783  HB3 TYR   240      29.774  36.958  58.964  1.00  0.00           H  
ATOM   3784  CG  TYR   240      28.105  37.050  60.250  1.00  0.00           C  
ATOM   3785  CD1 TYR   240      27.634  35.853  59.671  1.00  0.00           C  
ATOM   3786  HD1 TYR   240      28.219  35.453  58.856  1.00  0.00           H  
ATOM   3787  CE1 TYR   240      26.373  35.332  59.962  1.00  0.00           C  
ATOM   3788  HE1 TYR   240      26.057  34.352  59.637  1.00  0.00           H  
ATOM   3789  CZ  TYR   240      25.678  35.986  61.049  1.00  0.00           C  
ATOM   3790  OH  TYR   240      24.694  35.251  61.607  1.00  0.00           O  
ATOM   3791  HH  TYR   240      24.554  34.453  61.092  1.00  0.00           H  
ATOM   3792  CE2 TYR   240      26.145  37.143  61.704  1.00  0.00           C  
ATOM   3793  HE2 TYR   240      25.652  37.484  62.602  1.00  0.00           H  
ATOM   3794  CD2 TYR   240      27.287  37.737  61.223  1.00  0.00           C  
ATOM   3795  HD2 TYR   240      27.552  38.701  61.634  1.00  0.00           H  
ATOM   3796  C   TYR   240      30.462  39.570  58.372  1.00  0.00           C  
ATOM   3797  O   TYR   240      31.367  38.895  57.888  1.00  0.00           O  
ATOM   3798  N   PRO   241      30.660  40.928  58.524  1.00  0.00           N  
ATOM   3799  CD  PRO   241      29.627  41.854  58.916  1.00  0.00           C  
ATOM   3800  HD2 PRO   241      29.325  41.661  59.945  1.00  0.00           H  
ATOM   3801  HD3 PRO   241      28.754  41.920  58.267  1.00  0.00           H  
ATOM   3802  CG  PRO   241      30.182  43.268  58.845  1.00  0.00           C  
ATOM   3803  HG2 PRO   241      29.437  43.921  58.391  1.00  0.00           H  
ATOM   3804  HG3 PRO   241      30.415  43.629  59.847  1.00  0.00           H  
ATOM   3805  CB  PRO   241      31.451  43.083  58.021  1.00  0.00           C  
ATOM   3806  HB2 PRO   241      31.208  43.289  56.978  1.00  0.00           H  
ATOM   3807  HB3 PRO   241      32.180  43.873  58.201  1.00  0.00           H  
ATOM   3808  CA  PRO   241      31.923  41.663  58.167  1.00  0.00           C  
ATOM   3809  HA  PRO   241      32.285  41.375  57.180  1.00  0.00           H  
ATOM   3810  C   PRO   241      32.891  41.419  59.327  1.00  0.00           C  
ATOM   3811  O   PRO   241      32.962  42.134  60.299  1.00  0.00           O  
ATOM   3812  N   VAL   242      33.615  40.250  59.294  1.00  0.00           N  
ATOM   3813  H   VAL   242      33.445  39.695  58.467  1.00  0.00           H  
ATOM   3814  CA  VAL   242      34.661  39.716  60.120  1.00  0.00           C  
ATOM   3815  HA  VAL   242      34.525  40.126  61.120  1.00  0.00           H  
ATOM   3816  CB  VAL   242      34.591  38.179  60.297  1.00  0.00           C  
ATOM   3817  HB  VAL   242      35.360  37.964  61.039  1.00  0.00           H  
ATOM   3818  CG1 VAL   242      33.120  37.712  60.572  1.00  0.00           C  
ATOM   3819 HG11 VAL   242      33.198  36.752  61.081  1.00  0.00           H  
ATOM   3820 HG12 VAL   242      32.572  38.463  61.142  1.00  0.00           H  
ATOM   3821 HG13 VAL   242      32.630  37.584  59.607  1.00  0.00           H  
ATOM   3822  CG2 VAL   242      34.987  37.441  59.008  1.00  0.00           C  
ATOM   3823 HG21 VAL   242      34.129  37.370  58.339  1.00  0.00           H  
ATOM   3824 HG22 VAL   242      35.829  37.947  58.535  1.00  0.00           H  
ATOM   3825 HG23 VAL   242      35.227  36.436  59.352  1.00  0.00           H  
ATOM   3826  C   VAL   242      36.086  40.151  59.825  1.00  0.00           C  
ATOM   3827  O   VAL   242      36.943  39.958  60.710  1.00  0.00           O  
ATOM   3828  N   GLY   243      36.334  40.788  58.652  1.00  0.00           N  
ATOM   3829  H   GLY   243      35.558  41.041  58.058  1.00  0.00           H  
ATOM   3830  CA  GLY   243      37.608  41.466  58.311  1.00  0.00           C  
ATOM   3831  HA2 GLY   243      37.481  41.849  57.298  1.00  0.00           H  
ATOM   3832  HA3 GLY   243      38.455  40.797  58.460  1.00  0.00           H  
ATOM   3833  C   GLY   243      37.858  42.668  59.307  1.00  0.00           C  
ATOM   3834  O   GLY   243      37.094  43.095  60.136  1.00  0.00           O  
ATOM   3835  N   PRO   244      39.041  43.284  59.168  1.00  0.00           N  
ATOM   3836  CD  PRO   244      39.262  44.492  59.869  1.00  0.00           C  
ATOM   3837  HD2 PRO   244      38.989  44.454  60.924  1.00  0.00           H  
ATOM   3838  HD3 PRO   244      38.696  45.302  59.409  1.00  0.00           H  
ATOM   3839  CG  PRO   244      40.688  44.845  59.622  1.00  0.00           C  
ATOM   3840  HG2 PRO   244      40.753  45.912  59.404  1.00  0.00           H  
ATOM   3841  HG3 PRO   244      41.278  44.581  60.499  1.00  0.00           H  
ATOM   3842  CB  PRO   244      41.000  44.157  58.310  1.00  0.00           C  
ATOM   3843  HB2 PRO   244      40.528  44.712  57.500  1.00  0.00           H  
ATOM   3844  HB3 PRO   244      42.047  43.998  58.050  1.00  0.00           H  
ATOM   3845  CA  PRO   244      40.184  42.880  58.454  1.00  0.00           C  
ATOM   3846  HA  PRO   244      40.033  42.555  57.424  1.00  0.00           H  
ATOM   3847  C   PRO   244      40.750  41.631  59.062  1.00  0.00           C  
ATOM   3848  O   PRO   244      41.156  41.614  60.232  1.00  0.00           O  
ATOM   3849  N   VAL   245      40.910  40.522  58.341  1.00  0.00           N  
ATOM   3850  H   VAL   245      40.610  40.527  57.376  1.00  0.00           H  
ATOM   3851  CA  VAL   245      41.690  39.314  58.680  1.00  0.00           C  
ATOM   3852  HA  VAL   245      42.065  39.442  59.695  1.00  0.00           H  
ATOM   3853  CB  VAL   245      40.794  38.045  58.675  1.00  0.00           C  
ATOM   3854  HB  VAL   245      40.335  37.861  57.703  1.00  0.00           H  
ATOM   3855  CG1 VAL   245      41.647  36.803  58.916  1.00  0.00           C  
ATOM   3856 HG11 VAL   245      40.942  36.029  58.615  1.00  0.00           H  
ATOM   3857 HG12 VAL   245      42.583  36.758  58.360  1.00  0.00           H  
ATOM   3858 HG13 VAL   245      41.883  36.707  59.976  1.00  0.00           H  
ATOM   3859  CG2 VAL   245      39.692  38.085  59.730  1.00  0.00           C  
ATOM   3860 HG21 VAL   245      39.061  37.204  59.617  1.00  0.00           H  
ATOM   3861 HG22 VAL   245      40.109  38.190  60.731  1.00  0.00           H  
ATOM   3862 HG23 VAL   245      39.066  38.970  59.619  1.00  0.00           H  
ATOM   3863  C   VAL   245      42.863  39.151  57.649  1.00  0.00           C  
ATOM   3864  O   VAL   245      42.590  39.154  56.416  1.00  0.00           O  
ATOM   3865  N   LEU   246      44.092  39.103  58.250  1.00  0.00           N  
ATOM   3866  H   LEU   246      44.058  39.301  59.240  1.00  0.00           H  
ATOM   3867  CA  LEU   246      45.348  39.165  57.588  1.00  0.00           C  
ATOM   3868  HA  LEU   246      45.350  38.502  56.723  1.00  0.00           H  
ATOM   3869  CB  LEU   246      45.617  40.608  56.989  1.00  0.00           C  
ATOM   3870  HB2 LEU   246      44.912  40.893  56.207  1.00  0.00           H  
ATOM   3871  HB3 LEU   246      46.572  40.415  56.501  1.00  0.00           H  
ATOM   3872  CG  LEU   246      45.872  41.656  58.083  1.00  0.00           C  
ATOM   3873  HG  LEU   246      46.124  41.223  59.051  1.00  0.00           H  
ATOM   3874  CD1 LEU   246      47.050  42.512  57.668  1.00  0.00           C  
ATOM   3875 HD11 LEU   246      46.891  43.110  56.771  1.00  0.00           H  
ATOM   3876 HD12 LEU   246      47.194  43.277  58.431  1.00  0.00           H  
ATOM   3877 HD13 LEU   246      48.009  42.005  57.566  1.00  0.00           H  
ATOM   3878  CD2 LEU   246      44.661  42.584  58.188  1.00  0.00           C  
ATOM   3879 HD21 LEU   246      44.335  42.973  57.223  1.00  0.00           H  
ATOM   3880 HD22 LEU   246      43.897  42.045  58.748  1.00  0.00           H  
ATOM   3881 HD23 LEU   246      45.032  43.356  58.862  1.00  0.00           H  
ATOM   3882  C   LEU   246      46.416  38.643  58.558  1.00  0.00           C  
ATOM   3883  O   LEU   246      46.314  38.795  59.718  1.00  0.00           O  
ATOM   3884  N   ASN   247      47.518  38.120  58.072  1.00  0.00           N  
ATOM   3885  H   ASN   247      47.567  38.062  57.065  1.00  0.00           H  
ATOM   3886  CA  ASN   247      48.588  37.592  58.884  1.00  0.00           C  
ATOM   3887  HA  ASN   247      48.159  37.182  59.799  1.00  0.00           H  
ATOM   3888  CB  ASN   247      49.331  36.379  58.291  1.00  0.00           C  
ATOM   3889  HB2 ASN   247      49.521  36.592  57.239  1.00  0.00           H  
ATOM   3890  HB3 ASN   247      48.838  35.408  58.345  1.00  0.00           H  
ATOM   3891  CG  ASN   247      50.669  36.233  58.942  1.00  0.00           C  
ATOM   3892  OD1 ASN   247      50.820  35.865  60.115  1.00  0.00           O  
ATOM   3893  ND2 ASN   247      51.697  36.572  58.269  1.00  0.00           N  
ATOM   3894 HD21 ASN   247      51.591  36.997  57.360  1.00  0.00           H  
ATOM   3895 HD22 ASN   247      52.563  36.452  58.776  1.00  0.00           H  
ATOM   3896  C   ASN   247      49.411  38.726  59.303  1.00  0.00           C  
ATOM   3897  O   ASN   247      50.019  39.416  58.480  1.00  0.00           O  
ATOM   3898  N   LEU   248      49.485  38.941  60.642  1.00  0.00           N  
ATOM   3899  H   LEU   248      48.836  38.476  61.260  1.00  0.00           H  
ATOM   3900  CA  LEU   248      50.321  39.971  61.207  1.00  0.00           C  
ATOM   3901  HA  LEU   248      50.458  40.647  60.363  1.00  0.00           H  
ATOM   3902  CB  LEU   248      49.544  40.703  62.340  1.00  0.00           C  
ATOM   3903  HB2 LEU   248      50.211  41.460  62.754  1.00  0.00           H  
ATOM   3904  HB3 LEU   248      49.303  39.921  63.061  1.00  0.00           H  
ATOM   3905  CG  LEU   248      48.227  41.358  61.747  1.00  0.00           C  
ATOM   3906  HG  LEU   248      47.621  40.617  61.225  1.00  0.00           H  
ATOM   3907  CD1 LEU   248      47.298  41.933  62.895  1.00  0.00           C  
ATOM   3908 HD11 LEU   248      46.445  42.493  62.512  1.00  0.00           H  
ATOM   3909 HD12 LEU   248      46.917  41.062  63.427  1.00  0.00           H  
ATOM   3910 HD13 LEU   248      47.906  42.564  63.543  1.00  0.00           H  
ATOM   3911  CD2 LEU   248      48.536  42.431  60.734  1.00  0.00           C  
ATOM   3912 HD21 LEU   248      47.656  43.043  60.533  1.00  0.00           H  
ATOM   3913 HD22 LEU   248      49.277  42.984  61.311  1.00  0.00           H  
ATOM   3914 HD23 LEU   248      48.950  41.981  59.832  1.00  0.00           H  
ATOM   3915  C   LEU   248      51.695  39.504  61.608  1.00  0.00           C  
ATOM   3916  O   LEU   248      52.615  40.364  61.803  1.00  0.00           O  
ATOM   3917  N   ASN   249      51.836  38.161  61.792  1.00  0.00           N  
ATOM   3918  H   ASN   249      51.145  37.553  61.377  1.00  0.00           H  
ATOM   3919  CA  ASN   249      53.123  37.611  62.180  1.00  0.00           C  
ATOM   3920  HA  ASN   249      53.439  38.213  63.032  1.00  0.00           H  
ATOM   3921  CB  ASN   249      53.031  36.151  62.728  1.00  0.00           C  
ATOM   3922  HB2 ASN   249      54.043  35.819  62.961  1.00  0.00           H  
ATOM   3923  HB3 ASN   249      52.651  35.555  61.898  1.00  0.00           H  
ATOM   3924  CG  ASN   249      52.137  35.997  63.950  1.00  0.00           C  
ATOM   3925  OD1 ASN   249      50.968  36.312  63.966  1.00  0.00           O  
ATOM   3926  ND2 ASN   249      52.687  35.463  65.014  1.00  0.00           N  
ATOM   3927 HD21 ASN   249      53.668  35.222  65.005  1.00  0.00           H  
ATOM   3928 HD22 ASN   249      52.245  35.197  65.883  1.00  0.00           H  
ATOM   3929  C   ASN   249      54.196  37.739  61.126  1.00  0.00           C  
ATOM   3930  O   ASN   249      53.858  37.481  59.963  1.00  0.00           O  
ATOM   3931  N   ASN   250      55.461  38.010  61.499  1.00  0.00           N  
ATOM   3932  H   ASN   250      55.655  38.315  62.443  1.00  0.00           H  
ATOM   3933  CA  ASN   250      56.580  37.979  60.512  1.00  0.00           C  
ATOM   3934  HA  ASN   250      56.259  38.351  59.539  1.00  0.00           H  
ATOM   3935  CB  ASN   250      57.751  38.798  61.165  1.00  0.00           C  
ATOM   3936  HB2 ASN   250      57.844  38.447  62.192  1.00  0.00           H  
ATOM   3937  HB3 ASN   250      57.467  39.843  61.292  1.00  0.00           H  
ATOM   3938  CG  ASN   250      59.091  38.674  60.435  1.00  0.00           C  
ATOM   3939  OD1 ASN   250      59.187  38.694  59.244  1.00  0.00           O  
ATOM   3940  ND2 ASN   250      60.203  38.589  61.094  1.00  0.00           N  
ATOM   3941 HD21 ASN   250      60.123  38.454  62.091  1.00  0.00           H  
ATOM   3942 HD22 ASN   250      61.083  38.586  60.598  1.00  0.00           H  
ATOM   3943  C   ASN   250      56.973  36.488  60.289  1.00  0.00           C  
ATOM   3944  O   ASN   250      57.909  35.994  60.925  1.00  0.00           O  
ATOM   3945  N   VAL   251      56.265  35.829  59.334  1.00  0.00           N  
ATOM   3946  H   VAL   251      55.584  36.356  58.806  1.00  0.00           H  
ATOM   3947  CA  VAL   251      56.388  34.462  59.030  1.00  0.00           C  
ATOM   3948  HA  VAL   251      56.490  33.931  59.976  1.00  0.00           H  
ATOM   3949  CB  VAL   251      55.151  33.936  58.366  1.00  0.00           C  
ATOM   3950  HB  VAL   251      55.011  34.371  57.377  1.00  0.00           H  
ATOM   3951  CG1 VAL   251      55.131  32.457  57.958  1.00  0.00           C  
ATOM   3952 HG11 VAL   251      55.886  32.335  57.181  1.00  0.00           H  
ATOM   3953 HG12 VAL   251      55.291  31.768  58.787  1.00  0.00           H  
ATOM   3954 HG13 VAL   251      54.169  32.207  57.509  1.00  0.00           H  
ATOM   3955  CG2 VAL   251      53.887  34.201  59.165  1.00  0.00           C  
ATOM   3956 HG21 VAL   251      52.975  33.872  58.666  1.00  0.00           H  
ATOM   3957 HG22 VAL   251      53.975  33.686  60.122  1.00  0.00           H  
ATOM   3958 HG23 VAL   251      53.752  35.273  59.310  1.00  0.00           H  
ATOM   3959  C   VAL   251      57.630  34.040  58.186  1.00  0.00           C  
ATOM   3960  O   VAL   251      57.869  34.631  57.134  1.00  0.00           O  
ATOM   3961  N   GLU   252      58.310  32.970  58.580  1.00  0.00           N  
ATOM   3962  H   GLU   252      57.832  32.508  59.341  1.00  0.00           H  
ATOM   3963  CA  GLU   252      59.390  32.162  58.022  1.00  0.00           C  
ATOM   3964  HA  GLU   252      59.874  31.602  58.822  1.00  0.00           H  
ATOM   3965  CB  GLU   252      58.822  31.103  56.910  1.00  0.00           C  
ATOM   3966  HB2 GLU   252      59.677  30.624  56.435  1.00  0.00           H  
ATOM   3967  HB3 GLU   252      58.268  31.731  56.213  1.00  0.00           H  
ATOM   3968  CG  GLU   252      57.898  29.990  57.457  1.00  0.00           C  
ATOM   3969  HG2 GLU   252      57.400  29.418  56.674  1.00  0.00           H  
ATOM   3970  HG3 GLU   252      57.109  30.494  58.014  1.00  0.00           H  
ATOM   3971  CD  GLU   252      58.668  29.078  58.382  1.00  0.00           C  
ATOM   3972  OE1 GLU   252      59.407  28.109  57.912  1.00  0.00           O  
ATOM   3973  OE2 GLU   252      58.755  29.412  59.628  1.00  0.00           O  
ATOM   3974  C   GLU   252      60.561  32.963  57.443  1.00  0.00           C  
ATOM   3975  O   GLU   252      61.263  32.508  56.492  1.00  0.00           O  
ATOM   3976  N   SER   253      60.813  34.196  57.881  1.00  0.00           N  
ATOM   3977  H   SER   253      60.182  34.457  58.626  1.00  0.00           H  
ATOM   3978  CA  SER   253      61.866  35.024  57.395  1.00  0.00           C  
ATOM   3979  HA  SER   253      62.012  34.782  56.342  1.00  0.00           H  
ATOM   3980  CB  SER   253      61.479  36.503  57.571  1.00  0.00           C  
ATOM   3981  HB2 SER   253      60.516  36.635  57.079  1.00  0.00           H  
ATOM   3982  HB3 SER   253      62.189  37.184  57.101  1.00  0.00           H  
ATOM   3983  OG  SER   253      61.372  36.898  58.894  1.00  0.00           O  
ATOM   3984  HG  SER   253      60.774  37.646  58.963  1.00  0.00           H  
ATOM   3985  C   SER   253      63.155  34.697  58.224  1.00  0.00           C  
ATOM   3986  O   SER   253      64.187  35.217  57.862  1.00  0.00           O  
ATOM   3987  N   ASP   254      63.148  33.783  59.198  1.00  0.00           N  
ATOM   3988  H   ASP   254      62.248  33.499  59.557  1.00  0.00           H  
ATOM   3989  CA  ASP   254      64.321  32.985  59.691  1.00  0.00           C  
ATOM   3990  HA  ASP   254      65.140  33.692  59.824  1.00  0.00           H  
ATOM   3991  CB  ASP   254      63.957  32.428  61.116  1.00  0.00           C  
ATOM   3992  HB2 ASP   254      63.812  33.240  61.829  1.00  0.00           H  
ATOM   3993  HB3 ASP   254      64.749  31.736  61.402  1.00  0.00           H  
ATOM   3994  CG  ASP   254      62.697  31.561  61.136  1.00  0.00           C  
ATOM   3995  OD1 ASP   254      62.099  31.292  62.211  1.00  0.00           O  
ATOM   3996  OD2 ASP   254      62.231  31.150  60.055  1.00  0.00           O  
ATOM   3997  C   ASP   254      64.988  31.988  58.692  1.00  0.00           C  
ATOM   3998  O   ASP   254      66.123  31.489  58.791  1.00  0.00           O  
ATOM   3999  N   LYS   255      64.161  31.603  57.672  1.00  0.00           N  
ATOM   4000  H   LYS   255      63.190  31.870  57.599  1.00  0.00           H  
ATOM   4001  CA  LYS   255      64.560  30.625  56.690  1.00  0.00           C  
ATOM   4002  HA  LYS   255      65.170  29.898  57.225  1.00  0.00           H  
ATOM   4003  CB  LYS   255      63.388  29.756  56.108  1.00  0.00           C  
ATOM   4004  HB2 LYS   255      63.805  28.943  55.514  1.00  0.00           H  
ATOM   4005  HB3 LYS   255      62.792  30.441  55.505  1.00  0.00           H  
ATOM   4006  CG  LYS   255      62.464  29.194  57.149  1.00  0.00           C  
ATOM   4007  HG2 LYS   255      61.692  28.632  56.623  1.00  0.00           H  
ATOM   4008  HG3 LYS   255      61.938  30.039  57.593  1.00  0.00           H  
ATOM   4009  CD  LYS   255      63.120  28.327  58.241  1.00  0.00           C  
ATOM   4010  HD2 LYS   255      63.881  28.894  58.777  1.00  0.00           H  
ATOM   4011  HD3 LYS   255      63.691  27.613  57.647  1.00  0.00           H  
ATOM   4012  CE  LYS   255      62.202  27.660  59.210  1.00  0.00           C  
ATOM   4013  HE2 LYS   255      62.900  27.211  59.917  1.00  0.00           H  
ATOM   4014  HE3 LYS   255      61.667  26.912  58.625  1.00  0.00           H  
ATOM   4015  NZ  LYS   255      61.281  28.570  59.929  1.00  0.00           N  
ATOM   4016  HZ1 LYS   255      60.933  28.188  60.797  1.00  0.00           H  
ATOM   4017  HZ2 LYS   255      61.762  29.444  60.084  1.00  0.00           H  
ATOM   4018  HZ3 LYS   255      60.456  28.712  59.364  1.00  0.00           H  
ATOM   4019  C   LYS   255      65.282  31.208  55.478  1.00  0.00           C  
ATOM   4020  O   LYS   255      65.862  30.454  54.724  1.00  0.00           O  
ATOM   4021  N   LEU   256      65.302  32.551  55.308  1.00  0.00           N  
ATOM   4022  H   LEU   256      64.668  33.103  55.868  1.00  0.00           H  
ATOM   4023  CA  LEU   256      66.009  33.188  54.208  1.00  0.00           C  
ATOM   4024  HA  LEU   256      65.644  32.823  53.248  1.00  0.00           H  
ATOM   4025  CB  LEU   256      65.979  34.694  54.161  1.00  0.00           C  
ATOM   4026  HB2 LEU   256      66.510  34.905  53.233  1.00  0.00           H  
ATOM   4027  HB3 LEU   256      66.614  34.967  55.004  1.00  0.00           H  
ATOM   4028  CG  LEU   256      64.641  35.459  54.316  1.00  0.00           C  
ATOM   4029  HG  LEU   256      64.142  35.008  55.174  1.00  0.00           H  
ATOM   4030  CD1 LEU   256      64.952  36.937  54.570  1.00  0.00           C  
ATOM   4031 HD11 LEU   256      64.032  37.512  54.665  1.00  0.00           H  
ATOM   4032 HD12 LEU   256      65.479  37.119  55.507  1.00  0.00           H  
ATOM   4033 HD13 LEU   256      65.406  37.303  53.649  1.00  0.00           H  
ATOM   4034  CD2 LEU   256      63.664  35.254  53.115  1.00  0.00           C  
ATOM   4035 HD21 LEU   256      62.700  35.698  53.365  1.00  0.00           H  
ATOM   4036 HD22 LEU   256      64.058  35.824  52.274  1.00  0.00           H  
ATOM   4037 HD23 LEU   256      63.591  34.249  52.700  1.00  0.00           H  
ATOM   4038  C   LEU   256      67.484  32.804  54.135  1.00  0.00           C  
ATOM   4039  O   LEU   256      68.116  32.545  55.197  1.00  0.00           O  
ATOM   4040  N   SER   257      68.014  32.635  52.941  1.00  0.00           N  
ATOM   4041  H   SER   257      67.390  32.658  52.147  1.00  0.00           H  
ATOM   4042  CA  SER   257      69.435  32.506  52.736  1.00  0.00           C  
ATOM   4043  HA  SER   257      70.039  31.709  53.169  1.00  0.00           H  
ATOM   4044  CB  SER   257      69.768  32.346  51.205  1.00  0.00           C  
ATOM   4045  HB2 SER   257      69.233  31.502  50.768  1.00  0.00           H  
ATOM   4046  HB3 SER   257      70.839  32.144  51.231  1.00  0.00           H  
ATOM   4047  OG  SER   257      69.531  33.535  50.433  1.00  0.00           O  
ATOM   4048  HG  SER   257      68.581  33.604  50.310  1.00  0.00           H  
ATOM   4049  C   SER   257      70.158  33.785  53.161  1.00  0.00           C  
ATOM   4050  O   SER   257      69.598  34.889  53.343  1.00  0.00           O  
ATOM   4051  N   GLU   258      71.465  33.595  53.380  1.00  0.00           N  
ATOM   4052  H   GLU   258      71.907  32.694  53.261  1.00  0.00           H  
ATOM   4053  CA  GLU   258      72.409  34.623  53.811  1.00  0.00           C  
ATOM   4054  HA  GLU   258      72.151  35.059  54.776  1.00  0.00           H  
ATOM   4055  CB  GLU   258      73.853  34.089  53.919  1.00  0.00           C  
ATOM   4056  HB2 GLU   258      74.386  34.936  54.352  1.00  0.00           H  
ATOM   4057  HB3 GLU   258      74.290  33.805  52.961  1.00  0.00           H  
ATOM   4058  CG  GLU   258      74.156  32.970  54.899  1.00  0.00           C  
ATOM   4059  HG2 GLU   258      75.211  32.702  54.835  1.00  0.00           H  
ATOM   4060  HG3 GLU   258      73.571  32.099  54.604  1.00  0.00           H  
ATOM   4061  CD  GLU   258      73.771  33.233  56.346  1.00  0.00           C  
ATOM   4062  OE1 GLU   258      74.391  32.503  57.148  1.00  0.00           O  
ATOM   4063  OE2 GLU   258      72.922  34.096  56.724  1.00  0.00           O  
ATOM   4064  C   GLU   258      72.344  35.787  52.799  1.00  0.00           C  
ATOM   4065  O   GLU   258      72.328  36.964  53.151  1.00  0.00           O  
ATOM   4066  N   SER   259      72.383  35.508  51.501  1.00  0.00           N  
ATOM   4067  H   SER   259      72.510  34.532  51.276  1.00  0.00           H  
ATOM   4068  CA  SER   259      72.263  36.560  50.482  1.00  0.00           C  
ATOM   4069  HA  SER   259      73.093  37.247  50.645  1.00  0.00           H  
ATOM   4070  CB  SER   259      72.395  35.769  49.124  1.00  0.00           C  
ATOM   4071  HB2 SER   259      71.640  34.990  49.017  1.00  0.00           H  
ATOM   4072  HB3 SER   259      73.392  35.330  49.090  1.00  0.00           H  
ATOM   4073  OG  SER   259      72.312  36.584  48.049  1.00  0.00           O  
ATOM   4074  HG  SER   259      71.378  36.746  47.900  1.00  0.00           H  
ATOM   4075  C   SER   259      70.968  37.342  50.506  1.00  0.00           C  
ATOM   4076  O   SER   259      71.012  38.581  50.139  1.00  0.00           O  
ATOM   4077  N   ASP   260      69.801  36.762  50.807  1.00  0.00           N  
ATOM   4078  H   ASP   260      69.780  35.756  50.892  1.00  0.00           H  
ATOM   4079  CA  ASP   260      68.553  37.507  51.021  1.00  0.00           C  
ATOM   4080  HA  ASP   260      68.334  38.163  50.179  1.00  0.00           H  
ATOM   4081  CB  ASP   260      67.501  36.348  51.112  1.00  0.00           C  
ATOM   4082  HB2 ASP   260      66.652  36.775  51.646  1.00  0.00           H  
ATOM   4083  HB3 ASP   260      67.833  35.564  51.791  1.00  0.00           H  
ATOM   4084  CG  ASP   260      67.249  35.635  49.803  1.00  0.00           C  
ATOM   4085  OD1 ASP   260      67.444  36.262  48.750  1.00  0.00           O  
ATOM   4086  OD2 ASP   260      66.918  34.441  49.800  1.00  0.00           O  
ATOM   4087  C   ASP   260      68.629  38.333  52.286  1.00  0.00           C  
ATOM   4088  O   ASP   260      67.960  39.369  52.285  1.00  0.00           O  
ATOM   4089  N   LYS   261      69.365  37.864  53.316  1.00  0.00           N  
ATOM   4090  H   LYS   261      69.782  36.954  53.184  1.00  0.00           H  
ATOM   4091  CA  LYS   261      69.558  38.601  54.554  1.00  0.00           C  
ATOM   4092  HA  LYS   261      68.602  38.991  54.902  1.00  0.00           H  
ATOM   4093  CB  LYS   261      70.178  37.669  55.631  1.00  0.00           C  
ATOM   4094  HB2 LYS   261      70.637  38.261  56.423  1.00  0.00           H  
ATOM   4095  HB3 LYS   261      70.960  37.028  55.223  1.00  0.00           H  
ATOM   4096  CG  LYS   261      68.999  36.825  56.110  1.00  0.00           C  
ATOM   4097  HG2 LYS   261      68.384  36.567  55.248  1.00  0.00           H  
ATOM   4098  HG3 LYS   261      68.318  37.337  56.789  1.00  0.00           H  
ATOM   4099  CD  LYS   261      69.513  35.558  56.843  1.00  0.00           C  
ATOM   4100  HD2 LYS   261      70.129  34.921  56.208  1.00  0.00           H  
ATOM   4101  HD3 LYS   261      68.712  34.884  57.146  1.00  0.00           H  
ATOM   4102  CE  LYS   261      70.333  35.892  58.107  1.00  0.00           C  
ATOM   4103  HE2 LYS   261      69.537  36.190  58.789  1.00  0.00           H  
ATOM   4104  HE3 LYS   261      70.993  36.750  57.976  1.00  0.00           H  
ATOM   4105  NZ  LYS   261      70.968  34.709  58.648  1.00  0.00           N  
ATOM   4106  HZ1 LYS   261      71.483  34.956  59.481  1.00  0.00           H  
ATOM   4107  HZ2 LYS   261      70.264  34.045  58.936  1.00  0.00           H  
ATOM   4108  HZ3 LYS   261      71.597  34.332  57.953  1.00  0.00           H  
ATOM   4109  C   LYS   261      70.537  39.780  54.259  1.00  0.00           C  
ATOM   4110  O   LYS   261      70.292  40.845  54.815  1.00  0.00           O  
ATOM   4111  N   ASN   262      71.505  39.616  53.358  1.00  0.00           N  
ATOM   4112  H   ASN   262      71.779  38.687  53.074  1.00  0.00           H  
ATOM   4113  CA  ASN   262      72.283  40.720  52.808  1.00  0.00           C  
ATOM   4114  HA  ASN   262      72.529  41.277  53.713  1.00  0.00           H  
ATOM   4115  CB  ASN   262      73.526  40.205  51.974  1.00  0.00           C  
ATOM   4116  HB2 ASN   262      73.253  39.663  51.069  1.00  0.00           H  
ATOM   4117  HB3 ASN   262      74.107  39.625  52.691  1.00  0.00           H  
ATOM   4118  CG  ASN   262      74.297  41.422  51.457  1.00  0.00           C  
ATOM   4119  OD1 ASN   262      74.737  42.274  52.183  1.00  0.00           O  
ATOM   4120  ND2 ASN   262      74.503  41.584  50.160  1.00  0.00           N  
ATOM   4121 HD21 ASN   262      74.154  40.850  49.560  1.00  0.00           H  
ATOM   4122 HD22 ASN   262      74.938  42.461  49.911  1.00  0.00           H  
ATOM   4123  C   ASN   262      71.462  41.760  52.100  1.00  0.00           C  
ATOM   4124  O   ASN   262      71.673  42.951  52.216  1.00  0.00           O  
ATOM   4125  N   ILE   263      70.437  41.336  51.323  1.00  0.00           N  
ATOM   4126  H   ILE   263      70.283  40.342  51.236  1.00  0.00           H  
ATOM   4127  CA  ILE   263      69.436  42.273  50.674  1.00  0.00           C  
ATOM   4128  HA  ILE   263      69.951  42.972  50.016  1.00  0.00           H  
ATOM   4129  CB  ILE   263      68.569  41.410  49.714  1.00  0.00           C  
ATOM   4130  HB  ILE   263      68.052  40.601  50.230  1.00  0.00           H  
ATOM   4131  CG2 ILE   263      67.504  42.350  49.067  1.00  0.00           C  
ATOM   4132 HG21 ILE   263      66.969  42.793  49.907  1.00  0.00           H  
ATOM   4133 HG22 ILE   263      67.973  43.210  48.588  1.00  0.00           H  
ATOM   4134 HG23 ILE   263      66.836  41.817  48.392  1.00  0.00           H  
ATOM   4135  CG1 ILE   263      69.423  40.902  48.581  1.00  0.00           C  
ATOM   4136 HG12 ILE   263      70.207  40.237  48.945  1.00  0.00           H  
ATOM   4137 HG13 ILE   263      70.021  41.650  48.060  1.00  0.00           H  
ATOM   4138  CD1 ILE   263      68.750  40.134  47.480  1.00  0.00           C  
ATOM   4139 HD11 ILE   263      68.351  40.784  46.701  1.00  0.00           H  
ATOM   4140 HD12 ILE   263      69.453  39.490  46.951  1.00  0.00           H  
ATOM   4141 HD13 ILE   263      67.939  39.539  47.899  1.00  0.00           H  
ATOM   4142  C   ILE   263      68.690  43.055  51.733  1.00  0.00           C  
ATOM   4143  O   ILE   263      68.492  44.247  51.472  1.00  0.00           O  
ATOM   4144  N   MET   264      68.216  42.535  52.915  1.00  0.00           N  
ATOM   4145  H   MET   264      68.336  41.539  53.030  1.00  0.00           H  
ATOM   4146  CA  MET   264      67.657  43.326  54.006  1.00  0.00           C  
ATOM   4147  HA  MET   264      66.887  43.922  53.518  1.00  0.00           H  
ATOM   4148  CB  MET   264      67.029  42.465  55.162  1.00  0.00           C  
ATOM   4149  HB2 MET   264      66.443  43.099  55.828  1.00  0.00           H  
ATOM   4150  HB3 MET   264      67.846  42.015  55.727  1.00  0.00           H  
ATOM   4151  CG  MET   264      66.158  41.251  54.732  1.00  0.00           C  
ATOM   4152  HG2 MET   264      65.844  40.678  55.604  1.00  0.00           H  
ATOM   4153  HG3 MET   264      66.847  40.607  54.186  1.00  0.00           H  
ATOM   4154  SD  MET   264      64.692  41.631  53.692  1.00  0.00           S  
ATOM   4155  CE  MET   264      63.577  42.046  54.995  1.00  0.00           C  
ATOM   4156  HE1 MET   264      64.039  42.770  55.667  1.00  0.00           H  
ATOM   4157  HE2 MET   264      62.641  42.464  54.626  1.00  0.00           H  
ATOM   4158  HE3 MET   264      63.311  41.258  55.699  1.00  0.00           H  
ATOM   4159  C   MET   264      68.652  44.382  54.547  1.00  0.00           C  
ATOM   4160  O   MET   264      68.379  45.589  54.710  1.00  0.00           O  
ATOM   4161  N   LYS   265      69.871  43.997  54.724  1.00  0.00           N  
ATOM   4162  H   LYS   265      70.089  43.012  54.681  1.00  0.00           H  
ATOM   4163  CA  LYS   265      71.006  44.789  55.276  1.00  0.00           C  
ATOM   4164  HA  LYS   265      70.686  45.231  56.219  1.00  0.00           H  
ATOM   4165  CB  LYS   265      72.242  43.917  55.473  1.00  0.00           C  
ATOM   4166  HB2 LYS   265      73.159  44.487  55.619  1.00  0.00           H  
ATOM   4167  HB3 LYS   265      72.332  43.354  54.544  1.00  0.00           H  
ATOM   4168  CG  LYS   265      72.224  42.926  56.644  1.00  0.00           C  
ATOM   4169  HG2 LYS   265      73.002  42.172  56.524  1.00  0.00           H  
ATOM   4170  HG3 LYS   265      71.224  42.491  56.639  1.00  0.00           H  
ATOM   4171  CD  LYS   265      72.321  43.648  57.993  1.00  0.00           C  
ATOM   4172  HD2 LYS   265      71.696  44.534  58.098  1.00  0.00           H  
ATOM   4173  HD3 LYS   265      73.359  43.972  58.069  1.00  0.00           H  
ATOM   4174  CE  LYS   265      72.044  42.694  59.199  1.00  0.00           C  
ATOM   4175  HE2 LYS   265      72.841  41.957  59.293  1.00  0.00           H  
ATOM   4176  HE3 LYS   265      71.101  42.213  58.939  1.00  0.00           H  
ATOM   4177  NZ  LYS   265      71.988  43.484  60.399  1.00  0.00           N  
ATOM   4178  HZ1 LYS   265      71.960  42.862  61.194  1.00  0.00           H  
ATOM   4179  HZ2 LYS   265      72.882  43.947  60.476  1.00  0.00           H  
ATOM   4180  HZ3 LYS   265      71.189  44.093  60.507  1.00  0.00           H  
ATOM   4181  C   LYS   265      71.396  45.979  54.326  1.00  0.00           C  
ATOM   4182  O   LYS   265      71.804  47.027  54.881  1.00  0.00           O  
ATOM   4183  N   TRP   266      71.238  45.733  52.983  1.00  0.00           N  
ATOM   4184  H   TRP   266      70.948  44.806  52.706  1.00  0.00           H  
ATOM   4185  CA  TRP   266      71.385  46.728  51.988  1.00  0.00           C  
ATOM   4186  HA  TRP   266      72.336  47.253  52.081  1.00  0.00           H  
ATOM   4187  CB  TRP   266      71.438  46.114  50.563  1.00  0.00           C  
ATOM   4188  HB2 TRP   266      70.751  45.269  50.505  1.00  0.00           H  
ATOM   4189  HB3 TRP   266      72.436  45.703  50.415  1.00  0.00           H  
ATOM   4190  CG  TRP   266      71.277  47.077  49.439  1.00  0.00           C  
ATOM   4191  CD1 TRP   266      72.282  47.778  48.842  1.00  0.00           C  
ATOM   4192  HD1 TRP   266      73.306  47.847  49.180  1.00  0.00           H  
ATOM   4193  NE1 TRP   266      71.725  48.493  47.791  1.00  0.00           N  
ATOM   4194  HE1 TRP   266      72.301  49.179  47.325  1.00  0.00           H  
ATOM   4195  CE2 TRP   266      70.368  48.335  47.727  1.00  0.00           C  
ATOM   4196  CZ2 TRP   266      69.363  48.919  46.923  1.00  0.00           C  
ATOM   4197  HZ2 TRP   266      69.671  49.638  46.179  1.00  0.00           H  
ATOM   4198  CH2 TRP   266      68.014  48.562  47.087  1.00  0.00           C  
ATOM   4199  HH2 TRP   266      67.247  48.923  46.418  1.00  0.00           H  
ATOM   4200  CZ3 TRP   266      67.718  47.588  48.073  1.00  0.00           C  
ATOM   4201  HZ3 TRP   266      66.693  47.389  48.349  1.00  0.00           H  
ATOM   4202  CE3 TRP   266      68.688  46.999  48.884  1.00  0.00           C  
ATOM   4203  HE3 TRP   266      68.305  46.248  49.559  1.00  0.00           H  
ATOM   4204  CD2 TRP   266      70.027  47.368  48.726  1.00  0.00           C  
ATOM   4205  C   TRP   266      70.191  47.775  52.110  1.00  0.00           C  
ATOM   4206  O   TRP   266      70.410  48.970  51.912  1.00  0.00           O  
ATOM   4207  N   LEU   267      68.988  47.281  52.366  1.00  0.00           N  
ATOM   4208  H   LEU   267      68.903  46.278  52.451  1.00  0.00           H  
ATOM   4209  CA  LEU   267      67.762  48.094  52.347  1.00  0.00           C  
ATOM   4210  HA  LEU   267      67.747  48.700  51.441  1.00  0.00           H  
ATOM   4211  CB  LEU   267      66.505  47.078  52.428  1.00  0.00           C  
ATOM   4212  HB2 LEU   267      66.460  46.553  53.383  1.00  0.00           H  
ATOM   4213  HB3 LEU   267      66.571  46.303  51.664  1.00  0.00           H  
ATOM   4214  CG  LEU   267      65.177  47.831  52.219  1.00  0.00           C  
ATOM   4215  HG  LEU   267      65.205  48.697  52.880  1.00  0.00           H  
ATOM   4216  CD1 LEU   267      64.987  48.371  50.766  1.00  0.00           C  
ATOM   4217 HD11 LEU   267      64.000  48.830  50.705  1.00  0.00           H  
ATOM   4218 HD12 LEU   267      65.802  49.034  50.475  1.00  0.00           H  
ATOM   4219 HD13 LEU   267      65.035  47.438  50.204  1.00  0.00           H  
ATOM   4220  CD2 LEU   267      64.018  46.929  52.522  1.00  0.00           C  
ATOM   4221 HD21 LEU   267      63.051  47.418  52.405  1.00  0.00           H  
ATOM   4222 HD22 LEU   267      63.928  46.068  51.860  1.00  0.00           H  
ATOM   4223 HD23 LEU   267      64.029  46.638  53.573  1.00  0.00           H  
ATOM   4224  C   LEU   267      67.804  49.150  53.454  1.00  0.00           C  
ATOM   4225  O   LEU   267      67.449  50.320  53.358  1.00  0.00           O  
ATOM   4226  N   ASP   268      68.419  48.765  54.617  1.00  0.00           N  
ATOM   4227  H   ASP   268      68.714  47.799  54.629  1.00  0.00           H  
ATOM   4228  CA  ASP   268      68.631  49.589  55.808  1.00  0.00           C  
ATOM   4229  HA  ASP   268      67.682  50.020  56.127  1.00  0.00           H  
ATOM   4230  CB  ASP   268      69.346  48.726  56.845  1.00  0.00           C  
ATOM   4231  HB2 ASP   268      69.781  49.439  57.546  1.00  0.00           H  
ATOM   4232  HB3 ASP   268      70.113  48.193  56.283  1.00  0.00           H  
ATOM   4233  CG  ASP   268      68.410  47.703  57.492  1.00  0.00           C  
ATOM   4234  OD1 ASP   268      68.884  46.759  58.164  1.00  0.00           O  
ATOM   4235  OD2 ASP   268      67.185  47.844  57.482  1.00  0.00           O  
ATOM   4236  C   ASP   268      69.604  50.722  55.525  1.00  0.00           C  
ATOM   4237  O   ASP   268      69.562  51.757  56.241  1.00  0.00           O  
ATOM   4238  N   ASP   269      70.516  50.664  54.491  1.00  0.00           N  
ATOM   4239  H   ASP   269      70.393  49.843  53.916  1.00  0.00           H  
ATOM   4240  CA  ASP   269      71.457  51.731  53.985  1.00  0.00           C  
ATOM   4241  HA  ASP   269      71.567  52.331  54.888  1.00  0.00           H  
ATOM   4242  CB  ASP   269      72.864  51.252  53.640  1.00  0.00           C  
ATOM   4243  HB2 ASP   269      73.448  52.120  53.333  1.00  0.00           H  
ATOM   4244  HB3 ASP   269      72.776  50.716  52.694  1.00  0.00           H  
ATOM   4245  CG  ASP   269      73.567  50.351  54.675  1.00  0.00           C  
ATOM   4246  OD1 ASP   269      73.474  50.726  55.869  1.00  0.00           O  
ATOM   4247  OD2 ASP   269      74.225  49.373  54.362  1.00  0.00           O  
ATOM   4248  C   ASP   269      70.841  52.632  52.932  1.00  0.00           C  
ATOM   4249  O   ASP   269      71.529  53.581  52.535  1.00  0.00           O  
ATOM   4250  N   GLN   270      69.547  52.485  52.532  1.00  0.00           N  
ATOM   4251  H   GLN   270      69.062  51.706  52.955  1.00  0.00           H  
ATOM   4252  CA  GLN   270      68.853  53.341  51.521  1.00  0.00           C  
ATOM   4253  HA  GLN   270      69.587  53.682  50.791  1.00  0.00           H  
ATOM   4254  CB  GLN   270      67.720  52.515  50.920  1.00  0.00           C  
ATOM   4255  HB2 GLN   270      67.087  53.088  50.242  1.00  0.00           H  
ATOM   4256  HB3 GLN   270      67.015  52.260  51.711  1.00  0.00           H  
ATOM   4257  CG  GLN   270      68.230  51.286  50.168  1.00  0.00           C  
ATOM   4258  HG2 GLN   270      67.433  50.957  49.500  1.00  0.00           H  
ATOM   4259  HG3 GLN   270      68.519  50.593  50.958  1.00  0.00           H  
ATOM   4260  CD  GLN   270      69.526  51.614  49.344  1.00  0.00           C  
ATOM   4261  OE1 GLN   270      69.520  52.577  48.538  1.00  0.00           O  
ATOM   4262  NE2 GLN   270      70.668  50.909  49.504  1.00  0.00           N  
ATOM   4263 HE21 GLN   270      70.650  50.130  50.147  1.00  0.00           H  
ATOM   4264 HE22 GLN   270      71.432  51.081  48.866  1.00  0.00           H  
ATOM   4265  C   GLN   270      68.109  54.521  52.190  1.00  0.00           C  
ATOM   4266  O   GLN   270      67.709  54.552  53.328  1.00  0.00           O  
ATOM   4267  N   SER   271      68.096  55.635  51.424  1.00  0.00           N  
ATOM   4268  H   SER   271      68.481  55.564  50.493  1.00  0.00           H  
ATOM   4269  CA  SER   271      67.272  56.823  51.904  1.00  0.00           C  
ATOM   4270  HA  SER   271      67.822  57.095  52.805  1.00  0.00           H  
ATOM   4271  CB  SER   271      67.381  57.990  50.919  1.00  0.00           C  
ATOM   4272  HB2 SER   271      67.113  58.894  51.467  1.00  0.00           H  
ATOM   4273  HB3 SER   271      66.628  57.887  50.139  1.00  0.00           H  
ATOM   4274  OG  SER   271      68.667  58.230  50.487  1.00  0.00           O  
ATOM   4275  HG  SER   271      69.006  58.844  51.143  1.00  0.00           H  
ATOM   4276  C   SER   271      65.805  56.570  52.154  1.00  0.00           C  
ATOM   4277  O   SER   271      65.263  55.665  51.484  1.00  0.00           O  
ATOM   4278  N   PRO   272      65.092  57.322  52.994  1.00  0.00           N  
ATOM   4279  CD  PRO   272      65.607  58.496  53.639  1.00  0.00           C  
ATOM   4280  HD2 PRO   272      65.673  59.289  52.895  1.00  0.00           H  
ATOM   4281  HD3 PRO   272      66.632  58.329  53.972  1.00  0.00           H  
ATOM   4282  CG  PRO   272      64.649  58.773  54.811  1.00  0.00           C  
ATOM   4283  HG2 PRO   272      65.034  58.299  55.713  1.00  0.00           H  
ATOM   4284  HG3 PRO   272      64.563  59.857  54.894  1.00  0.00           H  
ATOM   4285  CB  PRO   272      63.324  58.135  54.285  1.00  0.00           C  
ATOM   4286  HB2 PRO   272      62.811  57.701  55.143  1.00  0.00           H  
ATOM   4287  HB3 PRO   272      62.808  58.951  53.780  1.00  0.00           H  
ATOM   4288  CA  PRO   272      63.725  57.051  53.369  1.00  0.00           C  
ATOM   4289  HA  PRO   272      63.659  56.084  53.869  1.00  0.00           H  
ATOM   4290  C   PRO   272      62.788  56.984  52.148  1.00  0.00           C  
ATOM   4291  O   PRO   272      62.856  57.943  51.363  1.00  0.00           O  
ATOM   4292  N   ALA   273      61.915  56.001  51.959  1.00  0.00           N  
ATOM   4293  H   ALA   273      61.914  55.304  52.691  1.00  0.00           H  
ATOM   4294  CA  ALA   273      60.899  55.841  50.898  1.00  0.00           C  
ATOM   4295  HA  ALA   273      60.599  54.794  50.933  1.00  0.00           H  
ATOM   4296  CB  ALA   273      59.713  56.711  51.223  1.00  0.00           C  
ATOM   4297  HB1 ALA   273      59.451  56.762  52.280  1.00  0.00           H  
ATOM   4298  HB2 ALA   273      59.791  57.755  50.918  1.00  0.00           H  
ATOM   4299  HB3 ALA   273      58.845  56.449  50.618  1.00  0.00           H  
ATOM   4300  C   ALA   273      61.504  55.997  49.389  1.00  0.00           C  
ATOM   4301  O   ALA   273      60.712  56.160  48.507  1.00  0.00           O  
ATOM   4302  N   SER   274      62.814  55.759  49.270  1.00  0.00           N  
ATOM   4303  H   SER   274      63.415  55.783  50.082  1.00  0.00           H  
ATOM   4304  CA  SER   274      63.471  55.778  47.990  1.00  0.00           C  
ATOM   4305  HA  SER   274      63.018  56.669  47.554  1.00  0.00           H  
ATOM   4306  CB  SER   274      64.903  56.096  48.214  1.00  0.00           C  
ATOM   4307  HB2 SER   274      64.800  57.064  48.705  1.00  0.00           H  
ATOM   4308  HB3 SER   274      65.438  56.232  47.274  1.00  0.00           H  
ATOM   4309  OG  SER   274      65.559  55.082  48.979  1.00  0.00           O  
ATOM   4310  HG  SER   274      65.297  55.175  49.898  1.00  0.00           H  
ATOM   4311  C   SER   274      63.351  54.580  47.058  1.00  0.00           C  
ATOM   4312  O   SER   274      63.738  54.678  45.904  1.00  0.00           O  
ATOM   4313  N   VAL   275      62.828  53.437  47.488  1.00  0.00           N  
ATOM   4314  H   VAL   275      62.388  53.435  48.397  1.00  0.00           H  
ATOM   4315  CA  VAL   275      62.807  52.172  46.683  1.00  0.00           C  
ATOM   4316  HA  VAL   275      63.341  52.361  45.751  1.00  0.00           H  
ATOM   4317  CB  VAL   275      63.551  51.093  47.532  1.00  0.00           C  
ATOM   4318  HB  VAL   275      63.015  51.047  48.480  1.00  0.00           H  
ATOM   4319  CG1 VAL   275      63.329  49.726  46.816  1.00  0.00           C  
ATOM   4320 HG11 VAL   275      62.291  49.412  46.712  1.00  0.00           H  
ATOM   4321 HG12 VAL   275      63.810  49.819  45.842  1.00  0.00           H  
ATOM   4322 HG13 VAL   275      63.902  49.014  47.410  1.00  0.00           H  
ATOM   4323  CG2 VAL   275      65.037  51.407  47.865  1.00  0.00           C  
ATOM   4324 HG21 VAL   275      65.188  52.407  48.272  1.00  0.00           H  
ATOM   4325 HG22 VAL   275      65.367  50.599  48.517  1.00  0.00           H  
ATOM   4326 HG23 VAL   275      65.645  51.449  46.961  1.00  0.00           H  
ATOM   4327  C   VAL   275      61.326  51.729  46.387  1.00  0.00           C  
ATOM   4328  O   VAL   275      60.514  51.712  47.293  1.00  0.00           O  
ATOM   4329  N   VAL   276      61.036  51.361  45.163  1.00  0.00           N  
ATOM   4330  H   VAL   276      61.641  51.762  44.461  1.00  0.00           H  
ATOM   4331  CA  VAL   276      59.818  50.727  44.704  1.00  0.00           C  
ATOM   4332  HA  VAL   276      59.045  51.191  45.317  1.00  0.00           H  
ATOM   4333  CB  VAL   276      59.545  51.113  43.208  1.00  0.00           C  
ATOM   4334  HB  VAL   276      59.475  52.197  43.121  1.00  0.00           H  
ATOM   4335  CG1 VAL   276      60.489  50.628  42.155  1.00  0.00           C  
ATOM   4336 HG11 VAL   276      61.534  50.795  42.415  1.00  0.00           H  
ATOM   4337 HG12 VAL   276      60.383  49.568  41.923  1.00  0.00           H  
ATOM   4338 HG13 VAL   276      60.203  51.109  41.219  1.00  0.00           H  
ATOM   4339  CG2 VAL   276      58.142  50.660  42.842  1.00  0.00           C  
ATOM   4340 HG21 VAL   276      57.463  51.109  43.567  1.00  0.00           H  
ATOM   4341 HG22 VAL   276      57.949  51.053  41.844  1.00  0.00           H  
ATOM   4342 HG23 VAL   276      57.875  49.606  42.908  1.00  0.00           H  
ATOM   4343  C   VAL   276      59.956  49.239  44.925  1.00  0.00           C  
ATOM   4344  O   VAL   276      60.998  48.658  44.578  1.00  0.00           O  
ATOM   4345  N   PHE   277      58.900  48.624  45.445  1.00  0.00           N  
ATOM   4346  H   PHE   277      58.073  49.166  45.653  1.00  0.00           H  
ATOM   4347  CA  PHE   277      58.841  47.185  45.616  1.00  0.00           C  
ATOM   4348  HA  PHE   277      59.782  46.685  45.389  1.00  0.00           H  
ATOM   4349  CB  PHE   277      58.651  46.795  47.134  1.00  0.00           C  
ATOM   4350  HB2 PHE   277      57.993  47.492  47.653  1.00  0.00           H  
ATOM   4351  HB3 PHE   277      59.599  46.937  47.652  1.00  0.00           H  
ATOM   4352  CG  PHE   277      58.262  45.378  47.561  1.00  0.00           C  
ATOM   4353  CD1 PHE   277      59.069  44.257  47.411  1.00  0.00           C  
ATOM   4354  HD1 PHE   277      60.038  44.420  46.963  1.00  0.00           H  
ATOM   4355  CE1 PHE   277      58.662  42.984  47.807  1.00  0.00           C  
ATOM   4356  HE1 PHE   277      59.273  42.105  47.673  1.00  0.00           H  
ATOM   4357  CZ  PHE   277      57.411  42.773  48.258  1.00  0.00           C  
ATOM   4358  HZ  PHE   277      57.115  41.828  48.689  1.00  0.00           H  
ATOM   4359  CE2 PHE   277      56.533  43.851  48.331  1.00  0.00           C  
ATOM   4360  HE2 PHE   277      55.501  43.773  48.641  1.00  0.00           H  
ATOM   4361  CD2 PHE   277      57.007  45.202  48.057  1.00  0.00           C  
ATOM   4362  HD2 PHE   277      56.285  46.002  48.125  1.00  0.00           H  
ATOM   4363  C   PHE   277      57.849  46.624  44.614  1.00  0.00           C  
ATOM   4364  O   PHE   277      56.905  47.197  44.182  1.00  0.00           O  
ATOM   4365  N   LEU   278      58.091  45.355  44.318  1.00  0.00           N  
ATOM   4366  H   LEU   278      58.829  44.895  44.832  1.00  0.00           H  
ATOM   4367  CA  LEU   278      57.378  44.621  43.330  1.00  0.00           C  
ATOM   4368  HA  LEU   278      56.377  45.035  43.212  1.00  0.00           H  
ATOM   4369  CB  LEU   278      58.194  44.686  42.032  1.00  0.00           C  
ATOM   4370  HB2 LEU   278      57.623  43.988  41.421  1.00  0.00           H  
ATOM   4371  HB3 LEU   278      59.148  44.194  42.220  1.00  0.00           H  
ATOM   4372  CG  LEU   278      58.247  45.979  41.258  1.00  0.00           C  
ATOM   4373  HG  LEU   278      57.471  46.682  41.562  1.00  0.00           H  
ATOM   4374  CD1 LEU   278      59.588  46.653  41.500  1.00  0.00           C  
ATOM   4375 HD11 LEU   278      60.400  46.144  40.981  1.00  0.00           H  
ATOM   4376 HD12 LEU   278      59.399  47.701  41.268  1.00  0.00           H  
ATOM   4377 HD13 LEU   278      59.924  46.729  42.534  1.00  0.00           H  
ATOM   4378  CD2 LEU   278      58.123  45.702  39.740  1.00  0.00           C  
ATOM   4379 HD21 LEU   278      58.902  45.015  39.408  1.00  0.00           H  
ATOM   4380 HD22 LEU   278      57.173  45.249  39.456  1.00  0.00           H  
ATOM   4381 HD23 LEU   278      58.347  46.575  39.128  1.00  0.00           H  
ATOM   4382  C   LEU   278      57.283  43.119  43.798  1.00  0.00           C  
ATOM   4383  O   LEU   278      58.203  42.468  44.221  1.00  0.00           O  
ATOM   4384  N   CYS   279      56.036  42.637  43.864  1.00  0.00           N  
ATOM   4385  H   CYS   279      55.248  43.255  43.730  1.00  0.00           H  
ATOM   4386  CA  CYS   279      55.736  41.240  44.221  1.00  0.00           C  
ATOM   4387  HA  CYS   279      56.543  40.611  43.846  1.00  0.00           H  
ATOM   4388  CB  CYS   279      55.932  41.109  45.803  1.00  0.00           C  
ATOM   4389  HB2 CYS   279      55.217  41.675  46.399  1.00  0.00           H  
ATOM   4390  HB3 CYS   279      56.815  41.661  46.125  1.00  0.00           H  
ATOM   4391  SG  CYS   279      55.934  39.394  46.284  1.00  0.00           S  
ATOM   4392  HG  CYS   279      55.824  39.769  47.561  1.00  0.00           H  
ATOM   4393  C   CYS   279      54.391  40.826  43.699  1.00  0.00           C  
ATOM   4394  O   CYS   279      53.465  41.574  43.717  1.00  0.00           O  
ATOM   4395  N   PHE   280      54.220  39.529  43.283  1.00  0.00           N  
ATOM   4396  H   PHE   280      55.023  38.917  43.318  1.00  0.00           H  
ATOM   4397  CA  PHE   280      53.089  39.116  42.424  1.00  0.00           C  
ATOM   4398  HA  PHE   280      52.378  39.935  42.310  1.00  0.00           H  
ATOM   4399  CB  PHE   280      53.609  38.846  41.017  1.00  0.00           C  
ATOM   4400  HB2 PHE   280      53.034  38.084  40.491  1.00  0.00           H  
ATOM   4401  HB3 PHE   280      54.535  38.290  41.167  1.00  0.00           H  
ATOM   4402  CG  PHE   280      53.922  40.140  40.253  1.00  0.00           C  
ATOM   4403  CD1 PHE   280      55.201  40.622  40.296  1.00  0.00           C  
ATOM   4404  HD1 PHE   280      55.962  40.100  40.858  1.00  0.00           H  
ATOM   4405  CE1 PHE   280      55.535  41.825  39.674  1.00  0.00           C  
ATOM   4406  HE1 PHE   280      56.523  42.256  39.748  1.00  0.00           H  
ATOM   4407  CZ  PHE   280      54.477  42.511  38.914  1.00  0.00           C  
ATOM   4408  HZ  PHE   280      54.605  43.393  38.305  1.00  0.00           H  
ATOM   4409  CE2 PHE   280      53.239  41.900  38.784  1.00  0.00           C  
ATOM   4410  HE2 PHE   280      52.531  42.331  38.091  1.00  0.00           H  
ATOM   4411  CD2 PHE   280      53.014  40.705  39.369  1.00  0.00           C  
ATOM   4412  HD2 PHE   280      52.077  40.212  39.160  1.00  0.00           H  
ATOM   4413  C   PHE   280      52.415  37.894  43.085  1.00  0.00           C  
ATOM   4414  O   PHE   280      51.569  37.301  42.535  1.00  0.00           O  
ATOM   4415  N   GLY   281      52.822  37.491  44.324  1.00  0.00           N  
ATOM   4416  H   GLY   281      53.515  38.056  44.793  1.00  0.00           H  
ATOM   4417  CA  GLY   281      52.312  36.359  45.072  1.00  0.00           C  
ATOM   4418  HA2 GLY   281      51.223  36.405  45.106  1.00  0.00           H  
ATOM   4419  HA3 GLY   281      52.602  36.366  46.123  1.00  0.00           H  
ATOM   4420  C   GLY   281      52.828  35.057  44.560  1.00  0.00           C  
ATOM   4421  O   GLY   281      53.696  34.998  43.712  1.00  0.00           O  
ATOM   4422  N   SER   282      52.200  33.956  44.973  1.00  0.00           N  
ATOM   4423  H   SER   282      51.291  33.969  45.413  1.00  0.00           H  
ATOM   4424  CA  SER   282      52.433  32.648  44.401  1.00  0.00           C  
ATOM   4425  HA  SER   282      53.422  32.257  44.643  1.00  0.00           H  
ATOM   4426  CB  SER   282      51.477  31.666  45.024  1.00  0.00           C  
ATOM   4427  HB2 SER   282      51.572  30.725  44.483  1.00  0.00           H  
ATOM   4428  HB3 SER   282      50.441  31.977  44.891  1.00  0.00           H  
ATOM   4429  OG  SER   282      51.717  31.488  46.367  1.00  0.00           O  
ATOM   4430  HG  SER   282      51.182  32.136  46.833  1.00  0.00           H  
ATOM   4431  C   SER   282      52.253  32.534  42.845  1.00  0.00           C  
ATOM   4432  O   SER   282      52.937  31.763  42.235  1.00  0.00           O  
ATOM   4433  N   GLY   283      51.434  33.347  42.205  1.00  0.00           N  
ATOM   4434  H   GLY   283      50.815  33.886  42.794  1.00  0.00           H  
ATOM   4435  CA  GLY   283      51.151  33.356  40.763  1.00  0.00           C  
ATOM   4436  HA2 GLY   283      50.402  34.113  40.532  1.00  0.00           H  
ATOM   4437  HA3 GLY   283      50.809  32.377  40.427  1.00  0.00           H  
ATOM   4438  C   GLY   283      52.328  33.831  39.888  1.00  0.00           C  
ATOM   4439  O   GLY   283      52.333  33.586  38.681  1.00  0.00           O  
ATOM   4440  N   GLY   284      53.356  34.340  40.546  1.00  0.00           N  
ATOM   4441  H   GLY   284      53.147  34.590  41.502  1.00  0.00           H  
ATOM   4442  CA  GLY   284      54.688  34.508  39.941  1.00  0.00           C  
ATOM   4443  HA2 GLY   284      55.281  33.611  39.765  1.00  0.00           H  
ATOM   4444  HA3 GLY   284      55.316  35.011  40.676  1.00  0.00           H  
ATOM   4445  C   GLY   284      54.625  35.343  38.654  1.00  0.00           C  
ATOM   4446  O   GLY   284      53.729  36.134  38.373  1.00  0.00           O  
ATOM   4447  N   SER   285      55.674  35.144  37.857  1.00  0.00           N  
ATOM   4448  H   SER   285      56.274  34.340  37.978  1.00  0.00           H  
ATOM   4449  CA  SER   285      56.016  36.213  36.935  1.00  0.00           C  
ATOM   4450  HA  SER   285      55.767  37.159  37.416  1.00  0.00           H  
ATOM   4451  CB  SER   285      57.505  36.210  36.786  1.00  0.00           C  
ATOM   4452  HB2 SER   285      57.804  35.496  36.018  1.00  0.00           H  
ATOM   4453  HB3 SER   285      58.044  36.020  37.714  1.00  0.00           H  
ATOM   4454  OG  SER   285      57.881  37.513  36.390  1.00  0.00           O  
ATOM   4455  HG  SER   285      57.888  38.101  37.149  1.00  0.00           H  
ATOM   4456  C   SER   285      55.206  36.153  35.576  1.00  0.00           C  
ATOM   4457  O   SER   285      54.280  35.326  35.435  1.00  0.00           O  
ATOM   4458  N   PHE   286      55.644  36.938  34.615  1.00  0.00           N  
ATOM   4459  H   PHE   286      56.529  37.417  34.703  1.00  0.00           H  
ATOM   4460  CA  PHE   286      55.111  36.924  33.285  1.00  0.00           C  
ATOM   4461  HA  PHE   286      54.067  36.613  33.268  1.00  0.00           H  
ATOM   4462  CB  PHE   286      55.045  38.363  32.841  1.00  0.00           C  
ATOM   4463  HB2 PHE   286      54.647  38.388  31.826  1.00  0.00           H  
ATOM   4464  HB3 PHE   286      56.033  38.787  32.660  1.00  0.00           H  
ATOM   4465  CG  PHE   286      54.272  39.290  33.778  1.00  0.00           C  
ATOM   4466  CD1 PHE   286      54.978  39.982  34.863  1.00  0.00           C  
ATOM   4467  HD1 PHE   286      56.057  39.950  34.866  1.00  0.00           H  
ATOM   4468  CE1 PHE   286      54.122  40.757  35.715  1.00  0.00           C  
ATOM   4469  HE1 PHE   286      54.519  41.333  36.539  1.00  0.00           H  
ATOM   4470  CZ  PHE   286      52.699  40.819  35.482  1.00  0.00           C  
ATOM   4471  HZ  PHE   286      52.120  41.353  36.220  1.00  0.00           H  
ATOM   4472  CE2 PHE   286      52.108  40.108  34.428  1.00  0.00           C  
ATOM   4473  HE2 PHE   286      51.034  40.096  34.309  1.00  0.00           H  
ATOM   4474  CD2 PHE   286      52.885  39.320  33.620  1.00  0.00           C  
ATOM   4475  HD2 PHE   286      52.456  38.794  32.781  1.00  0.00           H  
ATOM   4476  C   PHE   286      55.944  36.124  32.328  1.00  0.00           C  
ATOM   4477  O   PHE   286      57.005  35.612  32.718  1.00  0.00           O  
ATOM   4478  N   LYS   287      55.474  36.000  31.065  1.00  0.00           N  
ATOM   4479  H   LYS   287      54.587  36.447  30.881  1.00  0.00           H  
ATOM   4480  CA  LYS   287      56.326  35.332  30.031  1.00  0.00           C  
ATOM   4481  HA  LYS   287      56.604  34.332  30.365  1.00  0.00           H  
ATOM   4482  CB  LYS   287      55.432  35.108  28.735  1.00  0.00           C  
ATOM   4483  HB2 LYS   287      54.414  34.771  28.928  1.00  0.00           H  
ATOM   4484  HB3 LYS   287      55.989  34.363  28.168  1.00  0.00           H  
ATOM   4485  CG  LYS   287      55.205  36.403  27.910  1.00  0.00           C  
ATOM   4486  HG2 LYS   287      56.168  36.694  27.490  1.00  0.00           H  
ATOM   4487  HG3 LYS   287      54.790  37.246  28.463  1.00  0.00           H  
ATOM   4488  CD  LYS   287      54.187  36.190  26.877  1.00  0.00           C  
ATOM   4489  HD2 LYS   287      53.300  35.774  27.355  1.00  0.00           H  
ATOM   4490  HD3 LYS   287      54.646  35.478  26.190  1.00  0.00           H  
ATOM   4491  CE  LYS   287      53.914  37.492  25.986  1.00  0.00           C  
ATOM   4492  HE2 LYS   287      54.880  37.945  25.763  1.00  0.00           H  
ATOM   4493  HE3 LYS   287      53.271  38.229  26.468  1.00  0.00           H  
ATOM   4494  NZ  LYS   287      53.228  37.171  24.727  1.00  0.00           N  
ATOM   4495  HZ1 LYS   287      53.868  36.627  24.167  1.00  0.00           H  
ATOM   4496  HZ2 LYS   287      52.400  36.614  24.884  1.00  0.00           H  
ATOM   4497  HZ3 LYS   287      53.011  38.002  24.196  1.00  0.00           H  
ATOM   4498  C   LYS   287      57.505  36.289  29.688  1.00  0.00           C  
ATOM   4499  O   LYS   287      57.417  37.532  29.853  1.00  0.00           O  
ATOM   4500  N   LYS   288      58.666  35.713  29.366  1.00  0.00           N  
ATOM   4501  H   LYS   288      58.538  34.742  29.121  1.00  0.00           H  
ATOM   4502  CA  LYS   288      60.024  36.316  29.234  1.00  0.00           C  
ATOM   4503  HA  LYS   288      60.277  36.745  30.204  1.00  0.00           H  
ATOM   4504  CB  LYS   288      60.976  35.235  28.709  1.00  0.00           C  
ATOM   4505  HB2 LYS   288      60.565  34.707  27.849  1.00  0.00           H  
ATOM   4506  HB3 LYS   288      61.155  34.532  29.523  1.00  0.00           H  
ATOM   4507  CG  LYS   288      62.372  35.778  28.166  1.00  0.00           C  
ATOM   4508  HG2 LYS   288      62.861  36.539  28.774  1.00  0.00           H  
ATOM   4509  HG3 LYS   288      62.159  36.427  27.316  1.00  0.00           H  
ATOM   4510  CD  LYS   288      63.359  34.651  27.916  1.00  0.00           C  
ATOM   4511  HD2 LYS   288      62.809  33.871  27.389  1.00  0.00           H  
ATOM   4512  HD3 LYS   288      63.782  34.279  28.849  1.00  0.00           H  
ATOM   4513  CE  LYS   288      64.512  34.955  26.955  1.00  0.00           C  
ATOM   4514  HE2 LYS   288      65.139  35.694  27.452  1.00  0.00           H  
ATOM   4515  HE3 LYS   288      64.091  35.446  26.079  1.00  0.00           H  
ATOM   4516  NZ  LYS   288      65.313  33.740  26.560  1.00  0.00           N  
ATOM   4517  HZ1 LYS   288      64.748  32.994  26.179  1.00  0.00           H  
ATOM   4518  HZ2 LYS   288      66.018  33.924  25.860  1.00  0.00           H  
ATOM   4519  HZ3 LYS   288      65.759  33.333  27.370  1.00  0.00           H  
ATOM   4520  C   LYS   288      59.952  37.553  28.235  1.00  0.00           C  
ATOM   4521  O   LYS   288      60.695  38.483  28.475  1.00  0.00           O  
ATOM   4522  N   ASP   289      59.072  37.509  27.261  1.00  0.00           N  
ATOM   4523  H   ASP   289      58.546  36.671  27.056  1.00  0.00           H  
ATOM   4524  CA  ASP   289      58.810  38.632  26.391  1.00  0.00           C  
ATOM   4525  HA  ASP   289      59.843  38.822  26.099  1.00  0.00           H  
ATOM   4526  CB  ASP   289      58.002  38.318  25.174  1.00  0.00           C  
ATOM   4527  HB2 ASP   289      57.830  39.237  24.614  1.00  0.00           H  
ATOM   4528  HB3 ASP   289      57.021  38.077  25.583  1.00  0.00           H  
ATOM   4529  CG  ASP   289      58.453  37.227  24.180  1.00  0.00           C  
ATOM   4530  OD1 ASP   289      57.824  37.095  23.100  1.00  0.00           O  
ATOM   4531  OD2 ASP   289      59.433  36.524  24.481  1.00  0.00           O  
ATOM   4532  C   ASP   289      58.241  39.919  27.020  1.00  0.00           C  
ATOM   4533  O   ASP   289      58.481  41.026  26.529  1.00  0.00           O  
ATOM   4534  N   GLN   290      57.460  39.743  28.090  1.00  0.00           N  
ATOM   4535  H   GLN   290      57.031  38.857  28.319  1.00  0.00           H  
ATOM   4536  CA  GLN   290      56.979  40.855  28.916  1.00  0.00           C  
ATOM   4537  HA  GLN   290      56.798  41.688  28.237  1.00  0.00           H  
ATOM   4538  CB  GLN   290      55.647  40.316  29.501  1.00  0.00           C  
ATOM   4539  HB2 GLN   290      55.911  39.359  29.952  1.00  0.00           H  
ATOM   4540  HB3 GLN   290      55.019  40.083  28.641  1.00  0.00           H  
ATOM   4541  CG  GLN   290      54.911  41.101  30.582  1.00  0.00           C  
ATOM   4542  HG2 GLN   290      55.668  41.285  31.344  1.00  0.00           H  
ATOM   4543  HG3 GLN   290      54.097  40.472  30.941  1.00  0.00           H  
ATOM   4544  CD  GLN   290      54.274  42.345  30.119  1.00  0.00           C  
ATOM   4545  OE1 GLN   290      53.103  42.479  29.883  1.00  0.00           O  
ATOM   4546  NE2 GLN   290      55.069  43.377  30.000  1.00  0.00           N  
ATOM   4547 HE21 GLN   290      56.059  43.235  30.144  1.00  0.00           H  
ATOM   4548 HE22 GLN   290      54.722  44.256  29.645  1.00  0.00           H  
ATOM   4549  C   GLN   290      58.021  41.355  29.933  1.00  0.00           C  
ATOM   4550  O   GLN   290      58.007  42.538  30.267  1.00  0.00           O  
ATOM   4551  N   VAL   291      58.832  40.534  30.476  1.00  0.00           N  
ATOM   4552  H   VAL   291      58.757  39.564  30.206  1.00  0.00           H  
ATOM   4553  CA  VAL   291      59.763  40.936  31.449  1.00  0.00           C  
ATOM   4554  HA  VAL   291      59.236  41.389  32.289  1.00  0.00           H  
ATOM   4555  CB  VAL   291      60.406  39.627  32.087  1.00  0.00           C  
ATOM   4556  HB  VAL   291      61.024  39.139  31.334  1.00  0.00           H  
ATOM   4557  CG1 VAL   291      61.458  39.947  33.210  1.00  0.00           C  
ATOM   4558 HG11 VAL   291      61.898  39.004  33.536  1.00  0.00           H  
ATOM   4559 HG12 VAL   291      62.315  40.426  32.736  1.00  0.00           H  
ATOM   4560 HG13 VAL   291      61.060  40.471  34.078  1.00  0.00           H  
ATOM   4561  CG2 VAL   291      59.260  38.808  32.654  1.00  0.00           C  
ATOM   4562 HG21 VAL   291      58.667  39.398  33.353  1.00  0.00           H  
ATOM   4563 HG22 VAL   291      58.647  38.408  31.846  1.00  0.00           H  
ATOM   4564 HG23 VAL   291      59.622  38.043  33.340  1.00  0.00           H  
ATOM   4565  C   VAL   291      60.832  41.950  30.978  1.00  0.00           C  
ATOM   4566  O   VAL   291      61.238  42.742  31.754  1.00  0.00           O  
ATOM   4567  N   LYS   292      61.129  41.967  29.664  1.00  0.00           N  
ATOM   4568  H   LYS   292      60.829  41.199  29.080  1.00  0.00           H  
ATOM   4569  CA  LYS   292      61.938  42.986  28.917  1.00  0.00           C  
ATOM   4570  HA  LYS   292      62.943  42.790  29.290  1.00  0.00           H  
ATOM   4571  CB  LYS   292      61.952  42.630  27.390  1.00  0.00           C  
ATOM   4572  HB2 LYS   292      62.586  43.396  26.944  1.00  0.00           H  
ATOM   4573  HB3 LYS   292      60.938  42.592  26.993  1.00  0.00           H  
ATOM   4574  CG  LYS   292      62.659  41.259  27.189  1.00  0.00           C  
ATOM   4575  HG2 LYS   292      62.080  40.463  27.659  1.00  0.00           H  
ATOM   4576  HG3 LYS   292      63.582  41.276  27.768  1.00  0.00           H  
ATOM   4577  CD  LYS   292      62.903  40.844  25.721  1.00  0.00           C  
ATOM   4578  HD2 LYS   292      63.600  41.583  25.327  1.00  0.00           H  
ATOM   4579  HD3 LYS   292      61.993  40.915  25.126  1.00  0.00           H  
ATOM   4580  CE  LYS   292      63.528  39.423  25.488  1.00  0.00           C  
ATOM   4581  HE2 LYS   292      63.359  39.107  24.458  1.00  0.00           H  
ATOM   4582  HE3 LYS   292      62.864  38.722  25.994  1.00  0.00           H  
ATOM   4583  NZ  LYS   292      64.987  39.238  25.859  1.00  0.00           N  
ATOM   4584  HZ1 LYS   292      65.029  39.154  26.865  1.00  0.00           H  
ATOM   4585  HZ2 LYS   292      65.325  38.367  25.475  1.00  0.00           H  
ATOM   4586  HZ3 LYS   292      65.589  39.982  25.535  1.00  0.00           H  
ATOM   4587  C   LYS   292      61.389  44.352  29.208  1.00  0.00           C  
ATOM   4588  O   LYS   292      62.138  45.314  29.403  1.00  0.00           O  
ATOM   4589  N   GLU   293      60.076  44.482  29.281  1.00  0.00           N  
ATOM   4590  H   GLU   293      59.471  43.691  29.113  1.00  0.00           H  
ATOM   4591  CA  GLU   293      59.398  45.723  29.596  1.00  0.00           C  
ATOM   4592  HA  GLU   293      59.894  46.500  29.015  1.00  0.00           H  
ATOM   4593  CB  GLU   293      57.930  45.703  29.253  1.00  0.00           C  
ATOM   4594  HB2 GLU   293      57.575  46.728  29.143  1.00  0.00           H  
ATOM   4595  HB3 GLU   293      57.457  45.186  30.088  1.00  0.00           H  
ATOM   4596  CG  GLU   293      57.688  44.966  27.897  1.00  0.00           C  
ATOM   4597  HG2 GLU   293      56.615  45.047  27.719  1.00  0.00           H  
ATOM   4598  HG3 GLU   293      58.033  43.933  27.917  1.00  0.00           H  
ATOM   4599  CD  GLU   293      58.228  45.728  26.655  1.00  0.00           C  
ATOM   4600  OE1 GLU   293      58.813  45.064  25.804  1.00  0.00           O  
ATOM   4601  OE2 GLU   293      57.948  46.911  26.544  1.00  0.00           O  
ATOM   4602  C   GLU   293      59.633  46.255  31.061  1.00  0.00           C  
ATOM   4603  O   GLU   293      59.704  47.492  31.184  1.00  0.00           O  
ATOM   4604  N   ILE   294      59.820  45.329  32.008  1.00  0.00           N  
ATOM   4605  H   ILE   294      59.828  44.380  31.663  1.00  0.00           H  
ATOM   4606  CA  ILE   294      59.917  45.651  33.507  1.00  0.00           C  
ATOM   4607  HA  ILE   294      59.236  46.497  33.594  1.00  0.00           H  
ATOM   4608  CB  ILE   294      59.435  44.432  34.344  1.00  0.00           C  
ATOM   4609  HB  ILE   294      59.878  43.531  33.921  1.00  0.00           H  
ATOM   4610  CG2 ILE   294      59.823  44.705  35.812  1.00  0.00           C  
ATOM   4611 HG21 ILE   294      59.615  45.733  36.108  1.00  0.00           H  
ATOM   4612 HG22 ILE   294      59.246  44.011  36.424  1.00  0.00           H  
ATOM   4613 HG23 ILE   294      60.860  44.442  36.025  1.00  0.00           H  
ATOM   4614  CG1 ILE   294      57.884  44.337  34.303  1.00  0.00           C  
ATOM   4615 HG12 ILE   294      57.631  44.426  33.246  1.00  0.00           H  
ATOM   4616 HG13 ILE   294      57.423  45.115  34.910  1.00  0.00           H  
ATOM   4617  CD1 ILE   294      57.347  42.930  34.706  1.00  0.00           C  
ATOM   4618 HD11 ILE   294      57.627  42.663  35.725  1.00  0.00           H  
ATOM   4619 HD12 ILE   294      56.275  42.749  34.639  1.00  0.00           H  
ATOM   4620 HD13 ILE   294      57.819  42.181  34.070  1.00  0.00           H  
ATOM   4621  C   ILE   294      61.344  46.107  33.679  1.00  0.00           C  
ATOM   4622  O   ILE   294      61.629  47.290  33.938  1.00  0.00           O  
ATOM   4623  N   ALA   295      62.279  45.340  33.123  1.00  0.00           N  
ATOM   4624  H   ALA   295      62.010  44.375  32.993  1.00  0.00           H  
ATOM   4625  CA  ALA   295      63.704  45.789  32.929  1.00  0.00           C  
ATOM   4626  HA  ALA   295      64.113  45.770  33.939  1.00  0.00           H  
ATOM   4627  CB  ALA   295      64.438  44.816  32.019  1.00  0.00           C  
ATOM   4628  HB1 ALA   295      63.861  44.653  31.108  1.00  0.00           H  
ATOM   4629  HB2 ALA   295      65.430  45.191  31.766  1.00  0.00           H  
ATOM   4630  HB3 ALA   295      64.461  43.878  32.573  1.00  0.00           H  
ATOM   4631  C   ALA   295      63.976  47.218  32.393  1.00  0.00           C  
ATOM   4632  O   ALA   295      64.781  47.946  32.911  1.00  0.00           O  
ATOM   4633  N   TYR   296      63.317  47.542  31.328  1.00  0.00           N  
ATOM   4634  H   TYR   296      62.763  46.815  30.899  1.00  0.00           H  
ATOM   4635  CA  TYR   296      63.539  48.834  30.598  1.00  0.00           C  
ATOM   4636  HA  TYR   296      64.587  49.064  30.791  1.00  0.00           H  
ATOM   4637  CB  TYR   296      63.203  48.627  29.096  1.00  0.00           C  
ATOM   4638  HB2 TYR   296      62.149  48.370  28.990  1.00  0.00           H  
ATOM   4639  HB3 TYR   296      63.816  47.776  28.798  1.00  0.00           H  
ATOM   4640  CG  TYR   296      63.639  49.820  28.222  1.00  0.00           C  
ATOM   4641  CD1 TYR   296      64.941  50.300  28.346  1.00  0.00           C  
ATOM   4642  HD1 TYR   296      65.614  49.901  29.090  1.00  0.00           H  
ATOM   4643  CE1 TYR   296      65.380  51.376  27.533  1.00  0.00           C  
ATOM   4644  HE1 TYR   296      66.348  51.853  27.595  1.00  0.00           H  
ATOM   4645  CZ  TYR   296      64.487  51.923  26.550  1.00  0.00           C  
ATOM   4646  OH  TYR   296      64.746  53.001  25.783  1.00  0.00           O  
ATOM   4647  HH  TYR   296      65.671  52.921  25.539  1.00  0.00           H  
ATOM   4648  CE2 TYR   296      63.228  51.221  26.397  1.00  0.00           C  
ATOM   4649  HE2 TYR   296      62.604  51.558  25.583  1.00  0.00           H  
ATOM   4650  CD2 TYR   296      62.753  50.233  27.260  1.00  0.00           C  
ATOM   4651  HD2 TYR   296      61.851  49.701  26.995  1.00  0.00           H  
ATOM   4652  C   TYR   296      62.853  49.983  31.262  1.00  0.00           C  
ATOM   4653  O   TYR   296      63.509  51.013  31.478  1.00  0.00           O  
ATOM   4654  N   ALA   297      61.667  49.788  31.894  1.00  0.00           N  
ATOM   4655  H   ALA   297      61.163  48.918  31.799  1.00  0.00           H  
ATOM   4656  CA  ALA   297      60.991  50.759  32.697  1.00  0.00           C  
ATOM   4657  HA  ALA   297      60.949  51.665  32.092  1.00  0.00           H  
ATOM   4658  CB  ALA   297      59.567  50.235  33.026  1.00  0.00           C  
ATOM   4659  HB1 ALA   297      58.950  50.999  33.500  1.00  0.00           H  
ATOM   4660  HB2 ALA   297      59.170  50.040  32.030  1.00  0.00           H  
ATOM   4661  HB3 ALA   297      59.637  49.331  33.631  1.00  0.00           H  
ATOM   4662  C   ALA   297      61.724  51.195  34.013  1.00  0.00           C  
ATOM   4663  O   ALA   297      61.520  52.288  34.470  1.00  0.00           O  
ATOM   4664  N   LEU   298      62.385  50.230  34.617  1.00  0.00           N  
ATOM   4665  H   LEU   298      62.453  49.284  34.270  1.00  0.00           H  
ATOM   4666  CA  LEU   298      63.202  50.464  35.822  1.00  0.00           C  
ATOM   4667  HA  LEU   298      62.538  50.905  36.565  1.00  0.00           H  
ATOM   4668  CB  LEU   298      63.571  49.083  36.398  1.00  0.00           C  
ATOM   4669  HB2 LEU   298      64.337  49.169  37.168  1.00  0.00           H  
ATOM   4670  HB3 LEU   298      64.123  48.496  35.664  1.00  0.00           H  
ATOM   4671  CG  LEU   298      62.387  48.209  36.953  1.00  0.00           C  
ATOM   4672  HG  LEU   298      61.640  48.047  36.176  1.00  0.00           H  
ATOM   4673  CD1 LEU   298      62.838  46.824  37.297  1.00  0.00           C  
ATOM   4674 HD11 LEU   298      61.981  46.166  37.440  1.00  0.00           H  
ATOM   4675 HD12 LEU   298      63.455  46.353  36.531  1.00  0.00           H  
ATOM   4676 HD13 LEU   298      63.517  46.816  38.150  1.00  0.00           H  
ATOM   4677  CD2 LEU   298      61.876  48.825  38.243  1.00  0.00           C  
ATOM   4678 HD21 LEU   298      61.429  49.742  37.857  1.00  0.00           H  
ATOM   4679 HD22 LEU   298      61.126  48.112  38.585  1.00  0.00           H  
ATOM   4680 HD23 LEU   298      62.688  48.978  38.953  1.00  0.00           H  
ATOM   4681  C   LEU   298      64.409  51.318  35.686  1.00  0.00           C  
ATOM   4682  O   LEU   298      64.697  52.192  36.515  1.00  0.00           O  
ATOM   4683  N   GLU   299      65.093  51.119  34.572  1.00  0.00           N  
ATOM   4684  H   GLU   299      64.932  50.309  33.992  1.00  0.00           H  
ATOM   4685  CA  GLU   299      66.147  52.045  34.236  1.00  0.00           C  
ATOM   4686  HA  GLU   299      66.706  52.312  35.133  1.00  0.00           H  
ATOM   4687  CB  GLU   299      67.072  51.303  33.338  1.00  0.00           C  
ATOM   4688  HB2 GLU   299      67.880  52.011  33.154  1.00  0.00           H  
ATOM   4689  HB3 GLU   299      66.496  51.018  32.457  1.00  0.00           H  
ATOM   4690  CG  GLU   299      67.708  50.070  34.019  1.00  0.00           C  
ATOM   4691  HG2 GLU   299      67.002  49.241  34.084  1.00  0.00           H  
ATOM   4692  HG3 GLU   299      68.082  50.332  35.008  1.00  0.00           H  
ATOM   4693  CD  GLU   299      68.916  49.698  33.121  1.00  0.00           C  
ATOM   4694  OE1 GLU   299      70.087  49.982  33.591  1.00  0.00           O  
ATOM   4695  OE2 GLU   299      68.780  49.101  32.018  1.00  0.00           O  
ATOM   4696  C   GLU   299      65.711  53.342  33.616  1.00  0.00           C  
ATOM   4697  O   GLU   299      66.201  54.415  34.002  1.00  0.00           O  
ATOM   4698  N   ASN   300      64.672  53.375  32.760  1.00  0.00           N  
ATOM   4699  H   ASN   300      64.334  52.468  32.470  1.00  0.00           H  
ATOM   4700  CA  ASN   300      64.166  54.672  32.229  1.00  0.00           C  
ATOM   4701  HA  ASN   300      65.031  55.229  31.868  1.00  0.00           H  
ATOM   4702  CB  ASN   300      63.258  54.328  31.020  1.00  0.00           C  
ATOM   4703  HB2 ASN   300      62.859  55.296  30.714  1.00  0.00           H  
ATOM   4704  HB3 ASN   300      62.517  53.675  31.481  1.00  0.00           H  
ATOM   4705  CG  ASN   300      63.864  53.709  29.797  1.00  0.00           C  
ATOM   4706  OD1 ASN   300      65.048  53.980  29.545  1.00  0.00           O  
ATOM   4707  ND2 ASN   300      63.098  52.989  28.992  1.00  0.00           N  
ATOM   4708 HD21 ASN   300      62.108  52.932  29.185  1.00  0.00           H  
ATOM   4709 HD22 ASN   300      63.543  52.438  28.272  1.00  0.00           H  
ATOM   4710  C   ASN   300      63.467  55.524  33.278  1.00  0.00           C  
ATOM   4711  O   ASN   300      63.603  56.780  33.290  1.00  0.00           O  
ATOM   4712  N   SER   301      62.913  54.898  34.272  1.00  0.00           N  
ATOM   4713  H   SER   301      62.769  53.900  34.343  1.00  0.00           H  
ATOM   4714  CA  SER   301      62.560  55.760  35.440  1.00  0.00           C  
ATOM   4715  HA  SER   301      62.139  56.721  35.143  1.00  0.00           H  
ATOM   4716  CB  SER   301      61.423  55.052  36.181  1.00  0.00           C  
ATOM   4717  HB2 SER   301      60.497  55.105  35.609  1.00  0.00           H  
ATOM   4718  HB3 SER   301      61.260  55.640  37.085  1.00  0.00           H  
ATOM   4719  OG  SER   301      61.725  53.729  36.519  1.00  0.00           O  
ATOM   4720  HG  SER   301      61.580  53.143  35.772  1.00  0.00           H  
ATOM   4721  C   SER   301      63.695  56.151  36.439  1.00  0.00           C  
ATOM   4722  O   SER   301      63.421  56.926  37.378  1.00  0.00           O  
ATOM   4723  N   GLY   302      64.959  55.715  36.268  1.00  0.00           N  
ATOM   4724  H   GLY   302      65.249  55.239  35.425  1.00  0.00           H  
ATOM   4725  CA  GLY   302      66.054  55.897  37.214  1.00  0.00           C  
ATOM   4726  HA2 GLY   302      66.083  56.945  37.511  1.00  0.00           H  
ATOM   4727  HA3 GLY   302      66.957  55.700  36.637  1.00  0.00           H  
ATOM   4728  C   GLY   302      65.955  55.043  38.496  1.00  0.00           C  
ATOM   4729  O   GLY   302      66.747  55.233  39.373  1.00  0.00           O  
ATOM   4730  N   CYS   303      64.830  54.345  38.682  1.00  0.00           N  
ATOM   4731  H   CYS   303      64.185  54.277  37.908  1.00  0.00           H  
ATOM   4732  CA  CYS   303      64.265  54.056  40.004  1.00  0.00           C  
ATOM   4733  HA  CYS   303      64.210  54.998  40.550  1.00  0.00           H  
ATOM   4734  CB  CYS   303      62.817  53.571  39.765  1.00  0.00           C  
ATOM   4735  HB2 CYS   303      62.707  52.539  39.432  1.00  0.00           H  
ATOM   4736  HB3 CYS   303      62.406  54.217  38.989  1.00  0.00           H  
ATOM   4737  SG  CYS   303      61.882  53.762  41.391  1.00  0.00           S  
ATOM   4738  HG  CYS   303      62.653  52.909  42.071  1.00  0.00           H  
ATOM   4739  C   CYS   303      65.160  53.020  40.736  1.00  0.00           C  
ATOM   4740  O   CYS   303      65.581  52.009  40.210  1.00  0.00           O  
ATOM   4741  N   GLN   304      65.522  53.350  42.005  1.00  0.00           N  
ATOM   4742  H   GLN   304      65.311  54.237  42.439  1.00  0.00           H  
ATOM   4743  CA  GLN   304      65.979  52.355  42.992  1.00  0.00           C  
ATOM   4744  HA  GLN   304      66.817  51.785  42.592  1.00  0.00           H  
ATOM   4745  CB  GLN   304      66.344  53.082  44.247  1.00  0.00           C  
ATOM   4746  HB2 GLN   304      66.524  52.247  44.924  1.00  0.00           H  
ATOM   4747  HB3 GLN   304      65.570  53.708  44.692  1.00  0.00           H  
ATOM   4748  CG  GLN   304      67.632  53.917  44.032  1.00  0.00           C  
ATOM   4749  HG2 GLN   304      67.424  54.972  43.851  1.00  0.00           H  
ATOM   4750  HG3 GLN   304      68.035  53.516  43.102  1.00  0.00           H  
ATOM   4751  CD  GLN   304      68.593  53.847  45.215  1.00  0.00           C  
ATOM   4752  OE1 GLN   304      68.931  54.837  45.847  1.00  0.00           O  
ATOM   4753  NE2 GLN   304      69.125  52.725  45.614  1.00  0.00           N  
ATOM   4754 HE21 GLN   304      69.761  52.837  46.391  1.00  0.00           H  
ATOM   4755 HE22 GLN   304      68.835  51.812  45.293  1.00  0.00           H  
ATOM   4756  C   GLN   304      64.848  51.266  43.226  1.00  0.00           C  
ATOM   4757  O   GLN   304      63.745  51.632  43.295  1.00  0.00           O  
ATOM   4758  N   PHE   305      65.021  50.001  43.227  1.00  0.00           N  
ATOM   4759  H   PHE   305      66.003  49.766  43.244  1.00  0.00           H  
ATOM   4760  CA  PHE   305      63.989  48.987  43.278  1.00  0.00           C  
ATOM   4761  HA  PHE   305      63.150  49.473  43.776  1.00  0.00           H  
ATOM   4762  CB  PHE   305      63.499  48.561  41.849  1.00  0.00           C  
ATOM   4763  HB2 PHE   305      63.202  49.412  41.237  1.00  0.00           H  
ATOM   4764  HB3 PHE   305      62.564  48.022  42.003  1.00  0.00           H  
ATOM   4765  CG  PHE   305      64.438  47.706  41.046  1.00  0.00           C  
ATOM   4766  CD1 PHE   305      64.431  46.282  41.161  1.00  0.00           C  
ATOM   4767  HD1 PHE   305      63.866  45.740  41.905  1.00  0.00           H  
ATOM   4768  CE1 PHE   305      65.304  45.491  40.378  1.00  0.00           C  
ATOM   4769  HE1 PHE   305      65.332  44.416  40.475  1.00  0.00           H  
ATOM   4770  CZ  PHE   305      66.203  46.010  39.490  1.00  0.00           C  
ATOM   4771  HZ  PHE   305      66.926  45.415  38.951  1.00  0.00           H  
ATOM   4772  CE2 PHE   305      66.225  47.388  39.325  1.00  0.00           C  
ATOM   4773  HE2 PHE   305      66.883  47.928  38.660  1.00  0.00           H  
ATOM   4774  CD2 PHE   305      65.333  48.194  40.096  1.00  0.00           C  
ATOM   4775  HD2 PHE   305      65.323  49.263  39.939  1.00  0.00           H  
ATOM   4776  C   PHE   305      64.392  47.804  44.162  1.00  0.00           C  
ATOM   4777  O   PHE   305      65.558  47.511  44.375  1.00  0.00           O  
ATOM   4778  N   LEU   306      63.413  47.000  44.552  1.00  0.00           N  
ATOM   4779  H   LEU   306      62.472  47.291  44.328  1.00  0.00           H  
ATOM   4780  CA  LEU   306      63.572  45.652  45.061  1.00  0.00           C  
ATOM   4781  HA  LEU   306      64.497  45.184  44.724  1.00  0.00           H  
ATOM   4782  CB  LEU   306      63.500  45.665  46.588  1.00  0.00           C  
ATOM   4783  HB2 LEU   306      62.611  46.237  46.854  1.00  0.00           H  
ATOM   4784  HB3 LEU   306      64.351  46.207  47.002  1.00  0.00           H  
ATOM   4785  CG  LEU   306      63.421  44.334  47.309  1.00  0.00           C  
ATOM   4786  HG  LEU   306      62.589  43.779  46.876  1.00  0.00           H  
ATOM   4787  CD1 LEU   306      64.659  43.523  47.231  1.00  0.00           C  
ATOM   4788 HD11 LEU   306      64.905  43.473  46.171  1.00  0.00           H  
ATOM   4789 HD12 LEU   306      65.444  43.993  47.823  1.00  0.00           H  
ATOM   4790 HD13 LEU   306      64.379  42.542  47.615  1.00  0.00           H  
ATOM   4791  CD2 LEU   306      62.984  44.644  48.706  1.00  0.00           C  
ATOM   4792 HD21 LEU   306      62.931  43.770  49.355  1.00  0.00           H  
ATOM   4793 HD22 LEU   306      63.622  45.400  49.164  1.00  0.00           H  
ATOM   4794 HD23 LEU   306      61.997  45.108  48.696  1.00  0.00           H  
ATOM   4795  C   LEU   306      62.455  44.802  44.465  1.00  0.00           C  
ATOM   4796  O   LEU   306      61.208  44.981  44.601  1.00  0.00           O  
ATOM   4797  N   TRP   307      62.881  43.838  43.621  1.00  0.00           N  
ATOM   4798  H   TRP   307      63.863  43.803  43.386  1.00  0.00           H  
ATOM   4799  CA  TRP   307      61.985  43.101  42.726  1.00  0.00           C  
ATOM   4800  HA  TRP   307      60.986  43.453  42.983  1.00  0.00           H  
ATOM   4801  CB  TRP   307      62.251  43.365  41.276  1.00  0.00           C  
ATOM   4802  HB2 TRP   307      63.315  43.190  41.114  1.00  0.00           H  
ATOM   4803  HB3 TRP   307      61.944  44.399  41.119  1.00  0.00           H  
ATOM   4804  CG  TRP   307      61.628  42.617  40.222  1.00  0.00           C  
ATOM   4805  CD1 TRP   307      60.569  41.743  40.229  1.00  0.00           C  
ATOM   4806  HD1 TRP   307      59.950  41.542  41.091  1.00  0.00           H  
ATOM   4807  NE1 TRP   307      60.399  41.092  39.010  1.00  0.00           N  
ATOM   4808  HE1 TRP   307      59.625  40.463  38.850  1.00  0.00           H  
ATOM   4809  CE2 TRP   307      61.337  41.570  38.110  1.00  0.00           C  
ATOM   4810  CZ2 TRP   307      61.611  41.313  36.731  1.00  0.00           C  
ATOM   4811  HZ2 TRP   307      61.142  40.434  36.314  1.00  0.00           H  
ATOM   4812  CH2 TRP   307      62.609  42.098  36.034  1.00  0.00           C  
ATOM   4813  HH2 TRP   307      62.853  41.755  35.039  1.00  0.00           H  
ATOM   4814  CZ3 TRP   307      63.349  43.063  36.707  1.00  0.00           C  
ATOM   4815  HZ3 TRP   307      64.111  43.719  36.313  1.00  0.00           H  
ATOM   4816  CE3 TRP   307      63.083  43.284  38.107  1.00  0.00           C  
ATOM   4817  HE3 TRP   307      63.626  44.069  38.612  1.00  0.00           H  
ATOM   4818  CD2 TRP   307      62.153  42.526  38.856  1.00  0.00           C  
ATOM   4819  C   TRP   307      61.942  41.583  43.039  1.00  0.00           C  
ATOM   4820  O   TRP   307      62.959  40.879  42.863  1.00  0.00           O  
ATOM   4821  N   SER   308      60.787  41.113  43.552  1.00  0.00           N  
ATOM   4822  H   SER   308      59.934  41.602  43.782  1.00  0.00           H  
ATOM   4823  CA  SER   308      60.633  39.667  43.782  1.00  0.00           C  
ATOM   4824  HA  SER   308      61.613  39.232  43.975  1.00  0.00           H  
ATOM   4825  CB  SER   308      59.721  39.526  44.903  1.00  0.00           C  
ATOM   4826  HB2 SER   308      58.742  39.891  44.592  1.00  0.00           H  
ATOM   4827  HB3 SER   308      60.120  40.134  45.715  1.00  0.00           H  
ATOM   4828  OG  SER   308      59.415  38.190  45.288  1.00  0.00           O  
ATOM   4829  HG  SER   308      60.216  37.888  45.722  1.00  0.00           H  
ATOM   4830  C   SER   308      60.089  38.951  42.495  1.00  0.00           C  
ATOM   4831  O   SER   308      59.049  39.306  41.961  1.00  0.00           O  
ATOM   4832  N   LEU   309      60.772  37.902  42.058  1.00  0.00           N  
ATOM   4833  H   LEU   309      61.711  37.809  42.418  1.00  0.00           H  
ATOM   4834  CA  LEU   309      60.712  37.352  40.702  1.00  0.00           C  
ATOM   4835  HA  LEU   309      59.811  37.689  40.191  1.00  0.00           H  
ATOM   4836  CB  LEU   309      61.923  37.861  39.853  1.00  0.00           C  
ATOM   4837  HB2 LEU   309      62.857  37.471  40.260  1.00  0.00           H  
ATOM   4838  HB3 LEU   309      61.840  38.944  39.773  1.00  0.00           H  
ATOM   4839  CG  LEU   309      62.054  37.307  38.432  1.00  0.00           C  
ATOM   4840  HG  LEU   309      62.173  36.227  38.509  1.00  0.00           H  
ATOM   4841  CD1 LEU   309      60.839  37.595  37.510  1.00  0.00           C  
ATOM   4842 HD11 LEU   309      60.963  36.941  36.648  1.00  0.00           H  
ATOM   4843 HD12 LEU   309      59.899  37.393  38.024  1.00  0.00           H  
ATOM   4844 HD13 LEU   309      60.911  38.621  37.150  1.00  0.00           H  
ATOM   4845  CD2 LEU   309      63.282  38.032  37.849  1.00  0.00           C  
ATOM   4846 HD21 LEU   309      63.198  37.943  36.766  1.00  0.00           H  
ATOM   4847 HD22 LEU   309      63.316  39.068  38.188  1.00  0.00           H  
ATOM   4848 HD23 LEU   309      64.175  37.547  38.242  1.00  0.00           H  
ATOM   4849  C   LEU   309      60.641  35.862  40.792  1.00  0.00           C  
ATOM   4850  O   LEU   309      61.604  35.220  41.261  1.00  0.00           O  
ATOM   4851  N   ARG   310      59.575  35.161  40.423  1.00  0.00           N  
ATOM   4852  H   ARG   310      58.826  35.668  39.975  1.00  0.00           H  
ATOM   4853  CA  ARG   310      59.387  33.700  40.651  1.00  0.00           C  
ATOM   4854  HA  ARG   310      60.322  33.237  40.966  1.00  0.00           H  
ATOM   4855  CB  ARG   310      58.485  33.471  41.939  1.00  0.00           C  
ATOM   4856  HB2 ARG   310      58.469  32.400  42.136  1.00  0.00           H  
ATOM   4857  HB3 ARG   310      57.441  33.777  41.864  1.00  0.00           H  
ATOM   4858  CG  ARG   310      59.009  34.272  43.156  1.00  0.00           C  
ATOM   4859  HG2 ARG   310      58.866  35.351  43.109  1.00  0.00           H  
ATOM   4860  HG3 ARG   310      60.040  34.036  43.420  1.00  0.00           H  
ATOM   4861  CD  ARG   310      58.187  33.702  44.341  1.00  0.00           C  
ATOM   4862  HD2 ARG   310      57.150  33.593  44.026  1.00  0.00           H  
ATOM   4863  HD3 ARG   310      58.157  34.360  45.209  1.00  0.00           H  
ATOM   4864  NE  ARG   310      58.742  32.346  44.773  1.00  0.00           N  
ATOM   4865  HE  ARG   310      59.746  32.240  44.771  1.00  0.00           H  
ATOM   4866  CZ  ARG   310      58.039  31.275  45.190  1.00  0.00           C  
ATOM   4867  NH1 ARG   310      56.738  31.146  45.081  1.00  0.00           N  
ATOM   4868 HH11 ARG   310      56.274  31.858  44.536  1.00  0.00           H  
ATOM   4869 HH12 ARG   310      56.274  30.392  45.568  1.00  0.00           H  
ATOM   4870  NH2 ARG   310      58.706  30.309  45.606  1.00  0.00           N  
ATOM   4871 HH21 ARG   310      58.236  29.460  45.885  1.00  0.00           H  
ATOM   4872 HH22 ARG   310      59.699  30.376  45.436  1.00  0.00           H  
ATOM   4873  C   ARG   310      58.719  33.008  39.494  1.00  0.00           C  
ATOM   4874  O   ARG   310      57.999  33.691  38.767  1.00  0.00           O  
ATOM   4875  N   GLN   311      58.963  31.707  39.272  1.00  0.00           N  
ATOM   4876  H   GLN   311      59.368  31.210  40.052  1.00  0.00           H  
ATOM   4877  CA  GLN   311      58.270  30.869  38.241  1.00  0.00           C  
ATOM   4878  HA  GLN   311      58.388  31.328  37.259  1.00  0.00           H  
ATOM   4879  CB  GLN   311      58.996  29.498  38.188  1.00  0.00           C  
ATOM   4880  HB2 GLN   311      58.187  28.813  37.938  1.00  0.00           H  
ATOM   4881  HB3 GLN   311      59.202  29.395  39.254  1.00  0.00           H  
ATOM   4882  CG  GLN   311      60.271  29.206  37.477  1.00  0.00           C  
ATOM   4883  HG2 GLN   311      60.575  28.200  37.767  1.00  0.00           H  
ATOM   4884  HG3 GLN   311      61.116  29.793  37.836  1.00  0.00           H  
ATOM   4885  CD  GLN   311      60.178  29.262  35.978  1.00  0.00           C  
ATOM   4886  OE1 GLN   311      59.169  29.652  35.400  1.00  0.00           O  
ATOM   4887  NE2 GLN   311      61.119  28.821  35.225  1.00  0.00           N  
ATOM   4888 HE21 GLN   311      60.891  28.699  34.249  1.00  0.00           H  
ATOM   4889 HE22 GLN   311      61.920  28.354  35.627  1.00  0.00           H  
ATOM   4890  C   GLN   311      56.703  30.748  38.611  1.00  0.00           C  
ATOM   4891  O   GLN   311      56.423  30.560  39.800  1.00  0.00           O  
ATOM   4892  N   PRO   312      55.815  30.825  37.623  1.00  0.00           N  
ATOM   4893  CD  PRO   312      56.047  31.066  36.217  1.00  0.00           C  
ATOM   4894  HD2 PRO   312      56.412  30.132  35.790  1.00  0.00           H  
ATOM   4895  HD3 PRO   312      56.696  31.931  36.081  1.00  0.00           H  
ATOM   4896  CG  PRO   312      54.754  31.282  35.504  1.00  0.00           C  
ATOM   4897  HG2 PRO   312      54.795  32.026  34.709  1.00  0.00           H  
ATOM   4898  HG3 PRO   312      54.546  30.354  34.971  1.00  0.00           H  
ATOM   4899  CB  PRO   312      53.753  31.560  36.636  1.00  0.00           C  
ATOM   4900  HB2 PRO   312      53.650  32.640  36.742  1.00  0.00           H  
ATOM   4901  HB3 PRO   312      52.784  31.150  36.353  1.00  0.00           H  
ATOM   4902  CA  PRO   312      54.332  30.810  37.870  1.00  0.00           C  
ATOM   4903  HA  PRO   312      54.115  31.365  38.783  1.00  0.00           H  
ATOM   4904  C   PRO   312      53.780  29.366  38.026  1.00  0.00           C  
ATOM   4905  O   PRO   312      54.403  28.384  37.617  1.00  0.00           O  
ATOM   4906  N   PRO   313      52.574  29.222  38.651  1.00  0.00           N  
ATOM   4907  CD  PRO   313      51.805  30.311  39.249  1.00  0.00           C  
ATOM   4908  HD2 PRO   313      51.300  30.897  38.481  1.00  0.00           H  
ATOM   4909  HD3 PRO   313      52.406  30.918  39.926  1.00  0.00           H  
ATOM   4910  CG  PRO   313      50.684  29.639  40.112  1.00  0.00           C  
ATOM   4911  HG2 PRO   313      50.709  29.982  41.146  1.00  0.00           H  
ATOM   4912  HG3 PRO   313      49.695  29.678  39.654  1.00  0.00           H  
ATOM   4913  CB  PRO   313      51.065  28.228  40.089  1.00  0.00           C  
ATOM   4914  HB2 PRO   313      51.809  28.028  40.861  1.00  0.00           H  
ATOM   4915  HB3 PRO   313      50.173  27.604  40.140  1.00  0.00           H  
ATOM   4916  CA  PRO   313      51.858  27.936  38.792  1.00  0.00           C  
ATOM   4917  HA  PRO   313      52.612  27.172  38.982  1.00  0.00           H  
ATOM   4918  C   PRO   313      50.974  27.638  37.455  1.00  0.00           C  
ATOM   4919  O   PRO   313      50.016  26.834  37.492  1.00  0.00           O  
ATOM   4920  N   GLU   314      51.217  28.408  36.403  1.00  0.00           N  
ATOM   4921  H   GLU   314      52.064  28.949  36.506  1.00  0.00           H  
ATOM   4922  CA  GLU   314      50.431  28.502  35.093  1.00  0.00           C  
ATOM   4923  HA  GLU   314      49.833  27.608  34.920  1.00  0.00           H  
ATOM   4924  CB  GLU   314      49.568  29.720  35.262  1.00  0.00           C  
ATOM   4925  HB2 GLU   314      49.103  29.940  34.301  1.00  0.00           H  
ATOM   4926  HB3 GLU   314      50.313  30.451  35.577  1.00  0.00           H  
ATOM   4927  CG  GLU   314      48.511  29.768  36.393  1.00  0.00           C  
ATOM   4928  HG2 GLU   314      47.935  30.691  36.339  1.00  0.00           H  
ATOM   4929  HG3 GLU   314      49.100  29.791  37.310  1.00  0.00           H  
ATOM   4930  CD  GLU   314      47.523  28.580  36.394  1.00  0.00           C  
ATOM   4931  OE1 GLU   314      46.798  28.353  37.396  1.00  0.00           O  
ATOM   4932  OE2 GLU   314      47.413  27.923  35.333  1.00  0.00           O  
ATOM   4933  C   GLU   314      51.265  28.760  33.776  1.00  0.00           C  
ATOM   4934  O   GLU   314      52.128  29.663  33.748  1.00  0.00           O  
ATOM   4935  N   LYS   315      50.866  28.184  32.681  1.00  0.00           N  
ATOM   4936  H   LYS   315      50.015  27.645  32.761  1.00  0.00           H  
ATOM   4937  CA  LYS   315      51.317  28.408  31.276  1.00  0.00           C
[truncated: 222,518 more chars]
