# Supplementary material for: Functional and structural dissection of glycosyltransferases underlying the glycodiversity of wolfberry-derived bioactive ingredients lycibarbarspermidines
Source: Nat Commun. 2024 May 30;15:4588. doi: 10.1038/s41467-024-49010-9 (PMC11139883; doi:10.1038/s41467-024-49010-9)
Supplement: Supplementary file 4 — Supplementary Data 1 [file 41467_2024_49010_MOESM4_ESM.zip › Supplementary Data/LbUGT4-sub2-final.pdb]

REMARK  99                                                                      
REMARK  99 MOE v2014.09 (Chemical Computing Group Inc.) Mon Feb 19 15:01:35 2024
HELIX    1   1 LEU     22  HIE     36  1               Generated by MOE   15
HELIX    2   2 ASN     52  LEU     58  1               Generated by MOE    7
HELIX    3   3 MET     84  THR     93  1               Generated by MOE   10
HELIX    4   4 LEU     96  GLU    108  1               Generated by MOE   13
HELIX    5   5 THR    122  ALA    124  5               Generated by MOE    3
HELIX    6   6 PHE    125  ASN    129  1               Generated by MOE    5
HELIX    7   7 ALA    143  ASP    156  1               Generated by MOE   14
HELIX    8   8 TYR    163  ASP    165  5               Generated by MOE    3
HELIX    9   9 GLY    180  ASP    182  5               Generated by MOE    3
HELIX   10  10 ASP    185  GLN    188  5               Generated by MOE    4
HELIX   11  11 GLU    193  TYR    205  1               Generated by MOE   13
HELIX   12  12 LYS    217  LEU    227  1               Generated by MOE   11
HELIX   13  13 MET    246  GLY    249  5               Generated by MOE    4
HELIX   14  14 GLU    258  LEU    263  1               Generated by MOE    6
HELIX   15  15 HIE    284  MET    296  1               Generated by MOE   13
HELIX   16  16 PRO    326  PHE    329  5               Generated by MOE    4
HELIX   17  17 PHE    334  LYS    337  1               Generated by MOE    4
HELIX   18  18 GLN    351  LEU    355  1               Generated by MOE    5
HELIX   19  19 TRP    369  VAL    377  1               Generated by MOE    9
HELIX   20  20 GLN    391  GLU    400  1               Generated by MOE   10
HELIX   21  21 ARG    418  MET    429  1               Generated by MOE   12
HELIX   22  22 GLU    433  LYS    450  1               Generated by MOE   18
HELIX   23  23 SER    457  LYS    470  1               Generated by MOE   14
SHEET    1       PRO     9  LEU    14                  Generated by MOE
SHEET    2       SER    39  LEU    44                  Generated by MOE
SHEET    3       MET    65  LEU    69                  Generated by MOE
SHEET    4       LYS   111  THR   112                  Generated by MOE
SHEET    5       VAL   113  VAL   113                  Generated by MOE
SHEET    6       ALA   114  ASP   118                  Generated by MOE
SHEET    7       SER   134  TYR   139                  Generated by MOE
SHEET    8       VAL   170  GLN   171                  Generated by MOE
SHEET    9       PRO   177  ILE   178                  Generated by MOE
SHEET   10       ILE   211  ALA   213                  Generated by MOE
SHEET   11       VAL   237  PRO   239                  Generated by MOE
SHEET   12       VAL   271  SER   275                  Generated by MOE
SHEET   13       PHE   301  ILE   305                  Generated by MOE
SHEET   14       GLY   342  PRO   346                  Generated by MOE
SHEET   15       THR   360  THR   360                  Generated by MOE
SHEET   16       SER   361  SER   361                  Generated by MOE
SHEET   17       GLY   362  THR   365                  Generated by MOE
SHEET   18       PHE   382  ALA   384                  Generated by MOE
SHEET   19       ALA   405  LEU   406                  Generated by MOE
ATOM      1  N   MET     1      75.386  51.754  42.460  1.00  0.00           N1+
ATOM      2  CA  MET     1      75.270  52.809  41.394  1.00  0.00           C  
ATOM      3  CB  MET     1      73.878  53.347  41.354  1.00  0.00           C  
ATOM      4  CG  MET     1      73.499  54.218  40.133  1.00  0.00           C  
ATOM      5  SD  MET     1      73.197  53.383  38.661  1.00  0.00           S  
ATOM      6  CE  MET     1      71.444  53.681  38.530  1.00  0.00           C  
ATOM      7  C   MET     1      76.430  53.822  41.457  1.00  0.00           C  
ATOM      8  O   MET     1      76.871  54.334  40.431  1.00  0.00           O  
ATOM      9  H1  MET     1      76.358  51.490  42.532  1.00  0.00           H  
ATOM     10  H2  MET     1      75.071  52.161  43.329  1.00  0.00           H  
ATOM     11  H3  MET     1      74.811  50.962  42.210  1.00  0.00           H  
ATOM     12  HA  MET     1      75.454  52.308  40.444  1.00  0.00           H  
ATOM     13  HB2 MET     1      73.703  53.929  42.259  1.00  0.00           H  
ATOM     14  HB3 MET     1      73.245  52.459  41.386  1.00  0.00           H  
ATOM     15  HG2 MET     1      74.229  55.020  40.024  1.00  0.00           H  
ATOM     16  HG3 MET     1      72.569  54.700  40.431  1.00  0.00           H  
ATOM     17  HE1 MET     1      71.060  53.106  39.372  1.00  0.00           H  
ATOM     18  HE2 MET     1      71.192  54.735  38.650  1.00  0.00           H  
ATOM     19  HE3 MET     1      71.012  53.220  37.641  1.00  0.00           H  
ATOM     20  N   ALA     2      76.872  54.289  42.613  1.00  0.00           N  
ATOM     21  CA  ALA     2      78.032  55.186  42.677  1.00  0.00           C  
ATOM     22  CB  ALA     2      78.264  55.429  44.177  1.00  0.00           C  
ATOM     23  C   ALA     2      79.287  54.674  41.895  1.00  0.00           C  
ATOM     24  O   ALA     2      80.091  55.429  41.339  1.00  0.00           O  
ATOM     25  H   ALA     2      76.217  54.305  43.381  1.00  0.00           H  
ATOM     26  HA  ALA     2      77.820  56.158  42.232  1.00  0.00           H  
ATOM     27  HB1 ALA     2      78.665  54.555  44.690  1.00  0.00           H  
ATOM     28  HB2 ALA     2      77.315  55.729  44.619  1.00  0.00           H  
ATOM     29  HB3 ALA     2      79.055  56.174  44.270  1.00  0.00           H  
ATOM     30  N   GLU     3      79.473  53.342  41.894  1.00  0.00           N  
ATOM     31  CA  GLU     3      80.573  52.654  41.206  1.00  0.00           C  
ATOM     32  CB  GLU     3      80.820  51.278  41.877  1.00  0.00           C  
ATOM     33  CG  GLU     3      79.754  50.154  41.604  1.00  0.00           C  
ATOM     34  CD  GLU     3      78.383  50.766  41.865  1.00  0.00           C  
ATOM     35  OE1 GLU     3      78.072  50.918  43.081  1.00  0.00           O  
ATOM     36  OE2 GLU     3      77.546  51.039  41.012  1.00  0.00           O1-
ATOM     37  C   GLU     3      80.252  52.393  39.680  1.00  0.00           C  
ATOM     38  O   GLU     3      81.026  51.743  39.000  1.00  0.00           O  
ATOM     39  H   GLU     3      78.806  52.818  42.442  1.00  0.00           H  
ATOM     40  HA  GLU     3      81.507  53.217  41.223  1.00  0.00           H  
ATOM     41  HB2 GLU     3      81.803  50.927  41.564  1.00  0.00           H  
ATOM     42  HB3 GLU     3      80.899  51.405  42.956  1.00  0.00           H  
ATOM     43  HG2 GLU     3      79.826  49.347  42.334  1.00  0.00           H  
ATOM     44  HG3 GLU     3      79.832  49.789  40.580  1.00  0.00           H  
ATOM     45  N   THR     4      79.056  52.843  39.221  1.00  0.00           N  
ATOM     46  CA  THR     4      78.547  52.695  37.881  1.00  0.00           C  
ATOM     47  CB  THR     4      77.045  52.290  37.802  1.00  0.00           C  
ATOM     48  CG2 THR     4      76.429  52.287  36.440  1.00  0.00           C  
ATOM     49  OG1 THR     4      76.821  50.982  38.264  1.00  0.00           O  
ATOM     50  C   THR     4      78.974  53.849  36.952  1.00  0.00           C  
ATOM     51  O   THR     4      78.617  55.034  37.228  1.00  0.00           O  
ATOM     52  H   THR     4      78.596  53.461  39.875  1.00  0.00           H  
ATOM     53  HA  THR     4      79.073  51.842  37.451  1.00  0.00           H  
ATOM     54  HB  THR     4      76.457  52.982  38.405  1.00  0.00           H  
ATOM     55 HG21 THR     4      75.485  51.742  36.431  1.00  0.00           H  
ATOM     56 HG22 THR     4      76.183  53.313  36.166  1.00  0.00           H  
ATOM     57 HG23 THR     4      77.190  51.882  35.772  1.00  0.00           H  
ATOM     58  HG1 THR     4      77.113  51.030  39.177  1.00  0.00           H  
ATOM     59  N   PRO     5      79.648  53.562  35.814  1.00  0.00           N  
ATOM     60  CD  PRO     5      80.111  52.369  35.213  1.00  0.00           C  
ATOM     61  CG  PRO     5      80.769  52.586  33.910  1.00  0.00           C  
ATOM     62  CB  PRO     5      81.106  54.067  33.939  1.00  0.00           C  
ATOM     63  CA  PRO     5      80.107  54.660  34.976  1.00  0.00           C  
ATOM     64  C   PRO     5      78.993  55.514  34.357  1.00  0.00           C  
ATOM     65  O   PRO     5      78.039  55.052  33.715  1.00  0.00           O  
ATOM     66  HA  PRO     5      80.688  55.289  35.650  1.00  0.00           H  
ATOM     67  HB2 PRO     5      80.864  54.497  32.967  1.00  0.00           H  
ATOM     68  HB3 PRO     5      82.168  54.195  34.148  1.00  0.00           H  
ATOM     69  HG2 PRO     5      81.654  51.966  33.768  1.00  0.00           H  
ATOM     70  HG3 PRO     5      80.024  52.374  33.142  1.00  0.00           H  
ATOM     71  HD2 PRO     5      80.765  51.759  35.837  1.00  0.00           H  
ATOM     72  HD3 PRO     5      79.244  51.710  35.166  1.00  0.00           H  
ATOM     73  N   VAL     6      79.121  56.834  34.660  1.00  0.00           N  
ATOM     74  CA  VAL     6      78.002  57.767  34.457  1.00  0.00           C  
ATOM     75  CB  VAL     6      78.409  59.091  35.145  1.00  0.00           C  
ATOM     76  CG1 VAL     6      79.472  59.882  34.304  1.00  0.00           C  
ATOM     77  CG2 VAL     6      77.177  59.861  35.520  1.00  0.00           C  
ATOM     78  C   VAL     6      77.572  57.929  33.000  1.00  0.00           C  
ATOM     79  O   VAL     6      76.442  58.326  32.639  1.00  0.00           O  
ATOM     80  H   VAL     6      79.907  57.350  35.029  1.00  0.00           H  
ATOM     81  HA  VAL     6      77.141  57.450  35.046  1.00  0.00           H  
ATOM     82  HB  VAL     6      78.956  58.801  36.042  1.00  0.00           H  
ATOM     83 HG11 VAL     6      79.071  60.516  33.513  1.00  0.00           H  
ATOM     84 HG12 VAL     6      80.244  59.235  33.890  1.00  0.00           H  
ATOM     85 HG13 VAL     6      79.869  60.521  35.094  1.00  0.00           H  
ATOM     86 HG21 VAL     6      77.439  60.731  36.122  1.00  0.00           H  
ATOM     87 HG22 VAL     6      76.487  59.245  36.097  1.00  0.00           H  
ATOM     88 HG23 VAL     6      76.715  60.276  34.624  1.00  0.00           H  
ATOM     89  N   VAL     7      78.361  57.397  32.040  1.00  0.00           N  
ATOM     90  CA  VAL     7      77.994  57.313  30.629  1.00  0.00           C  
ATOM     91  CB  VAL     7      79.278  57.324  29.762  1.00  0.00           C  
ATOM     92  CG1 VAL     7      79.957  58.709  29.726  1.00  0.00           C  
ATOM     93  CG2 VAL     7      80.214  56.303  30.256  1.00  0.00           C  
ATOM     94  C   VAL     7      77.100  56.095  30.305  1.00  0.00           C  
ATOM     95  O   VAL     7      76.790  55.935  29.145  1.00  0.00           O  
ATOM     96  H   VAL     7      79.293  57.085  32.273  1.00  0.00           H  
ATOM     97  HA  VAL     7      77.439  58.204  30.336  1.00  0.00           H  
ATOM     98  HB  VAL     7      78.955  57.145  28.737  1.00  0.00           H  
ATOM     99 HG11 VAL     7      79.240  59.463  29.400  1.00  0.00           H  
ATOM    100 HG12 VAL     7      80.733  58.813  28.969  1.00  0.00           H  
ATOM    101 HG13 VAL     7      80.438  58.974  30.668  1.00  0.00           H  
ATOM    102 HG21 VAL     7      80.959  56.127  29.480  1.00  0.00           H  
ATOM    103 HG22 VAL     7      79.723  55.354  30.468  1.00  0.00           H  
ATOM    104 HG23 VAL     7      80.665  56.706  31.163  1.00  0.00           H  
ATOM    105  N   THR     8      76.850  55.215  31.236  1.00  0.00           N  
ATOM    106  CA  THR     8      76.042  53.944  31.007  1.00  0.00           C  
ATOM    107  CB  THR     8      76.114  53.032  32.284  1.00  0.00           C  
ATOM    108  CG2 THR     8      75.355  51.687  32.199  1.00  0.00           C  
ATOM    109  OG1 THR     8      77.474  52.736  32.451  1.00  0.00           O  
ATOM    110  C   THR     8      74.563  54.245  30.647  1.00  0.00           C  
ATOM    111  O   THR     8      73.954  55.032  31.378  1.00  0.00           O  
ATOM    112  H   THR     8      77.233  55.319  32.164  1.00  0.00           H  
ATOM    113  HA  THR     8      76.491  53.445  30.148  1.00  0.00           H  
ATOM    114  HB  THR     8      75.859  53.627  33.161  1.00  0.00           H  
ATOM    115 HG21 THR     8      75.542  51.131  33.118  1.00  0.00           H  
ATOM    116 HG22 THR     8      74.278  51.828  32.104  1.00  0.00           H  
ATOM    117 HG23 THR     8      75.710  51.172  31.306  1.00  0.00           H  
ATOM    118  HG1 THR     8      77.809  53.409  33.047  1.00  0.00           H  
ATOM    119  N   PRO     9      73.993  53.682  29.603  1.00  0.00           N  
ATOM    120  CD  PRO     9      74.620  52.651  28.779  1.00  0.00           C  
ATOM    121  CG  PRO     9      73.543  52.249  27.798  1.00  0.00           C  
ATOM    122  CB  PRO     9      72.476  53.316  27.800  1.00  0.00           C  
ATOM    123  CA  PRO     9      72.607  53.939  29.195  1.00  0.00           C  
ATOM    124  C   PRO     9      71.546  53.599  30.247  1.00  0.00           C  
ATOM    125  O   PRO     9      71.213  52.449  30.432  1.00  0.00           O  
ATOM    126  HA  PRO     9      72.336  54.988  29.080  1.00  0.00           H  
ATOM    127  HB2 PRO     9      71.498  52.896  27.562  1.00  0.00           H  
ATOM    128  HB3 PRO     9      72.744  54.119  27.113  1.00  0.00           H  
ATOM    129  HG2 PRO     9      74.022  52.039  26.842  1.00  0.00           H  
ATOM    130  HG3 PRO     9      73.141  51.327  28.218  1.00  0.00           H  
ATOM    131  HD2 PRO     9      75.505  53.091  28.322  1.00  0.00           H  
ATOM    132  HD3 PRO     9      74.867  51.794  29.407  1.00  0.00           H  
ATOM    133  N   HID    10      71.028  54.600  30.878  1.00  0.00           N  
ATOM    134  CA  HID    10      70.193  54.434  32.027  1.00  0.00           C  
ATOM    135  CB  HID    10      70.510  55.707  32.918  1.00  0.00           C  
ATOM    136  CG  HID    10      69.611  55.748  34.124  1.00  0.00           C  
ATOM    137  ND1 HID    10      68.603  56.696  34.277  1.00  0.00           N  
ATOM    138  CE1 HID    10      68.039  56.492  35.476  1.00  0.00           C  
ATOM    139  NE2 HID    10      68.680  55.540  36.175  1.00  0.00           N  
ATOM    140  CD2 HID    10      69.748  55.098  35.376  1.00  0.00           C  
ATOM    141  C   HID    10      68.695  54.269  31.626  1.00  0.00           C  
ATOM    142  O   HID    10      68.224  54.807  30.620  1.00  0.00           O  
ATOM    143  H   HID    10      71.274  55.550  30.641  1.00  0.00           H  
ATOM    144  HA  HID    10      70.436  53.582  32.663  1.00  0.00           H  
ATOM    145  HB2 HID    10      70.346  56.625  32.354  1.00  0.00           H  
ATOM    146  HB3 HID    10      71.532  55.740  33.295  1.00  0.00           H  
ATOM    147  HD1 HID    10      68.276  57.336  33.567  1.00  0.00           H  
ATOM    148  HD2 HID    10      70.520  54.422  35.714  1.00  0.00           H  
ATOM    149  HE1 HID    10      67.018  56.800  35.648  1.00  0.00           H  
ATOM    150  N   ILE    11      67.906  53.687  32.536  1.00  0.00           N  
ATOM    151  CA  ILE    11      66.444  53.508  32.415  1.00  0.00           C  
ATOM    152  CB  ILE    11      66.172  52.040  32.086  1.00  0.00           C  
ATOM    153  CG2 ILE    11      64.684  51.582  32.170  1.00  0.00           C  
ATOM    154  CG1 ILE    11      66.675  51.655  30.702  1.00  0.00           C  
ATOM    155  CD1 ILE    11      67.256  50.249  30.795  1.00  0.00           C  
ATOM    156  C   ILE    11      65.731  53.977  33.722  1.00  0.00           C  
ATOM    157  O   ILE    11      66.106  53.558  34.842  1.00  0.00           O  
ATOM    158  H   ILE    11      68.322  53.317  33.378  1.00  0.00           H  
ATOM    159  HA  ILE    11      66.083  54.106  31.578  1.00  0.00           H  
ATOM    160  HB  ILE    11      66.738  51.507  32.851  1.00  0.00           H  
ATOM    161 HG12 ILE    11      65.858  51.765  29.990  1.00  0.00           H  
ATOM    162 HG13 ILE    11      67.467  52.323  30.365  1.00  0.00           H  
ATOM    163 HG21 ILE    11      64.186  51.790  33.117  1.00  0.00           H  
ATOM    164 HG22 ILE    11      64.664  50.520  31.928  1.00  0.00           H  
ATOM    165 HG23 ILE    11      64.073  52.068  31.410  1.00  0.00           H  
ATOM    166 HD11 ILE    11      67.878  50.053  31.668  1.00  0.00           H  
ATOM    167 HD12 ILE    11      67.653  50.085  29.793  1.00  0.00           H  
ATOM    168 HD13 ILE    11      66.431  49.548  30.919  1.00  0.00           H  
ATOM    169  N   ALA    12      64.833  54.889  33.560  1.00  0.00           N  
ATOM    170  CA  ALA    12      63.871  55.198  34.650  1.00  0.00           C  
ATOM    171  CB  ALA    12      63.558  56.701  34.636  1.00  0.00           C  
ATOM    172  C   ALA    12      62.693  54.210  34.550  1.00  0.00           C  
ATOM    173  O   ALA    12      62.241  53.903  33.458  1.00  0.00           O  
ATOM    174  H   ALA    12      64.652  55.407  32.712  1.00  0.00           H  
ATOM    175  HA  ALA    12      64.367  54.955  35.589  1.00  0.00           H  
ATOM    176  HB1 ALA    12      63.022  56.969  33.726  1.00  0.00           H  
ATOM    177  HB2 ALA    12      64.469  57.285  34.762  1.00  0.00           H  
ATOM    178  HB3 ALA    12      62.900  56.959  35.467  1.00  0.00           H  
ATOM    179  N   ILE    13      62.228  53.747  35.743  1.00  0.00           N  
ATOM    180  CA  ILE    13      61.135  52.740  35.911  1.00  0.00           C  
ATOM    181  CB  ILE    13      61.711  51.327  36.252  1.00  0.00           C  
ATOM    182  CG2 ILE    13      60.551  50.339  36.367  1.00  0.00           C  
ATOM    183  CG1 ILE    13      62.647  50.912  35.116  1.00  0.00           C  
ATOM    184  CD1 ILE    13      63.122  49.450  35.027  1.00  0.00           C  
ATOM    185  C   ILE    13      60.107  53.341  36.891  1.00  0.00           C  
ATOM    186  O   ILE    13      60.428  54.108  37.846  1.00  0.00           O  
ATOM    187  H   ILE    13      62.673  54.112  36.573  1.00  0.00           H  
ATOM    188  HA  ILE    13      60.607  52.607  34.967  1.00  0.00           H  
ATOM    189  HB  ILE    13      62.357  51.331  37.131  1.00  0.00           H  
ATOM    190 HG12 ILE    13      62.068  51.220  34.246  1.00  0.00           H  
ATOM    191 HG13 ILE    13      63.560  51.505  35.148  1.00  0.00           H  
ATOM    192 HG21 ILE    13      59.901  50.593  37.205  1.00  0.00           H  
ATOM    193 HG22 ILE    13      60.910  49.316  36.484  1.00  0.00           H  
ATOM    194 HG23 ILE    13      59.988  50.289  35.436  1.00  0.00           H  
ATOM    195 HD11 ILE    13      63.298  48.945  35.977  1.00  0.00           H  
ATOM    196 HD12 ILE    13      64.076  49.454  34.498  1.00  0.00           H  
ATOM    197 HD13 ILE    13      62.474  48.856  34.382  1.00  0.00           H  
ATOM    198  N   LEU    14      58.857  52.977  36.722  1.00  0.00           N  
ATOM    199  CA  LEU    14      57.719  53.527  37.479  1.00  0.00           C  
ATOM    200  CB  LEU    14      57.109  54.752  36.691  1.00  0.00           C  
ATOM    201  CG  LEU    14      56.258  55.753  37.522  1.00  0.00           C  
ATOM    202  CD1 LEU    14      57.027  56.834  38.138  1.00  0.00           C  
ATOM    203  CD2 LEU    14      55.296  56.467  36.561  1.00  0.00           C  
ATOM    204  C   LEU    14      56.629  52.415  37.847  1.00  0.00           C  
ATOM    205  O   LEU    14      55.672  52.247  37.111  1.00  0.00           O  
ATOM    206  H   LEU    14      58.657  52.337  35.967  1.00  0.00           H  
ATOM    207  HA  LEU    14      58.050  53.849  38.467  1.00  0.00           H  
ATOM    208  HB2 LEU    14      57.855  55.373  36.196  1.00  0.00           H  
ATOM    209  HB3 LEU    14      56.711  54.400  35.739  1.00  0.00           H  
ATOM    210  HG  LEU    14      55.728  55.239  38.323  1.00  0.00           H  
ATOM    211 HD11 LEU    14      57.749  56.372  38.812  1.00  0.00           H  
ATOM    212 HD12 LEU    14      56.387  57.483  38.735  1.00  0.00           H  
ATOM    213 HD13 LEU    14      57.523  57.439  37.378  1.00  0.00           H  
ATOM    214 HD21 LEU    14      55.713  57.220  35.892  1.00  0.00           H  
ATOM    215 HD22 LEU    14      54.559  57.033  37.130  1.00  0.00           H  
ATOM    216 HD23 LEU    14      54.719  55.677  36.081  1.00  0.00           H  
ATOM    217  N   PRO    15      56.757  51.736  38.967  1.00  0.00           N  
ATOM    218  CD  PRO    15      57.980  51.647  39.797  1.00  0.00           C  
ATOM    219  CG  PRO    15      58.075  50.197  40.294  1.00  0.00           C  
ATOM    220  CB  PRO    15      56.732  49.463  39.960  1.00  0.00           C  
ATOM    221  CA  PRO    15      55.872  50.656  39.387  1.00  0.00           C  
ATOM    222  C   PRO    15      54.804  51.103  40.427  1.00  0.00           C  
ATOM    223  O   PRO    15      55.159  51.831  41.379  1.00  0.00           O  
ATOM    224  HA  PRO    15      55.259  50.296  38.561  1.00  0.00           H  
ATOM    225  HB2 PRO    15      56.209  49.063  40.829  1.00  0.00           H  
ATOM    226  HB3 PRO    15      56.938  48.717  39.192  1.00  0.00           H  
ATOM    227  HG2 PRO    15      58.894  49.702  39.772  1.00  0.00           H  
ATOM    228  HG3 PRO    15      58.413  50.196  41.330  1.00  0.00           H  
ATOM    229  HD2 PRO    15      58.868  51.688  39.167  1.00  0.00           H  
ATOM    230  HD3 PRO    15      57.934  52.212  40.728  1.00  0.00           H  
ATOM    231  N   SER    16      53.574  50.653  40.357  1.00  0.00           N  
ATOM    232  CA  SER    16      52.542  50.975  41.441  1.00  0.00           C  
ATOM    233  CB  SER    16      51.185  50.402  40.999  1.00  0.00           C  
ATOM    234  OG  SER    16      51.230  49.062  40.609  1.00  0.00           O  
ATOM    235  C   SER    16      52.831  50.479  42.865  1.00  0.00           C  
ATOM    236  O   SER    16      53.616  49.523  43.062  1.00  0.00           O  
ATOM    237  H   SER    16      53.304  49.953  39.681  1.00  0.00           H  
ATOM    238  HA  SER    16      52.535  52.064  41.459  1.00  0.00           H  
ATOM    239  HB2 SER    16      50.796  51.015  40.186  1.00  0.00           H  
ATOM    240  HB3 SER    16      50.500  50.397  41.847  1.00  0.00           H  
ATOM    241  HG  SER    16      51.534  48.984  39.702  1.00  0.00           H  
ATOM    242  N   PRO    17      52.171  51.040  43.922  1.00  0.00           N  
ATOM    243  CD  PRO    17      51.213  52.176  44.033  1.00  0.00           C  
ATOM    244  CG  PRO    17      50.544  52.085  45.416  1.00  0.00           C  
ATOM    245  CB  PRO    17      51.645  51.527  46.286  1.00  0.00           C  
ATOM    246  CA  PRO    17      52.405  50.545  45.360  1.00  0.00           C  
ATOM    247  C   PRO    17      52.144  49.057  45.503  1.00  0.00           C  
ATOM    248  O   PRO    17      51.228  48.450  44.994  1.00  0.00           O  
ATOM    249  HA  PRO    17      53.466  50.675  45.572  1.00  0.00           H  
ATOM    250  HB2 PRO    17      51.182  50.966  47.098  1.00  0.00           H  
ATOM    251  HB3 PRO    17      52.412  52.228  46.616  1.00  0.00           H  
ATOM    252  HG2 PRO    17      50.136  53.053  45.706  1.00  0.00           H  
ATOM    253  HG3 PRO    17      49.746  51.371  45.212  1.00  0.00           H  
ATOM    254  HD2 PRO    17      51.789  53.099  43.964  1.00  0.00           H  
ATOM    255  HD3 PRO    17      50.408  52.145  43.299  1.00  0.00           H  
ATOM    256  N   GLY    18      52.942  48.438  46.453  1.00  0.00           N  
ATOM    257  CA  GLY    18      53.054  46.981  46.805  1.00  0.00           C  
ATOM    258  C   GLY    18      54.087  46.220  45.991  1.00  0.00           C  
ATOM    259  O   GLY    18      54.944  46.887  45.424  1.00  0.00           O  
ATOM    260  H   GLY    18      53.558  49.101  46.902  1.00  0.00           H  
ATOM    261  HA2 GLY    18      53.193  46.825  47.874  1.00  0.00           H  
ATOM    262  HA3 GLY    18      52.057  46.567  46.653  1.00  0.00           H  
ATOM    263  N   MET    19      54.173  44.882  46.010  1.00  0.00           N  
ATOM    264  CA  MET    19      55.316  44.024  45.529  1.00  0.00           C  
ATOM    265  CB  MET    19      55.809  43.116  46.656  1.00  0.00           C  
ATOM    266  CG  MET    19      56.746  44.019  47.486  1.00  0.00           C  
ATOM    267  SD  MET    19      58.465  44.119  46.917  1.00  0.00           S  
ATOM    268  CE  MET    19      59.157  42.723  47.826  1.00  0.00           C  
ATOM    269  C   MET    19      54.915  43.263  44.328  1.00  0.00           C  
ATOM    270  O   MET    19      55.809  42.766  43.639  1.00  0.00           O  
ATOM    271  H   MET    19      53.408  44.424  46.485  1.00  0.00           H  
ATOM    272  HA  MET    19      56.084  44.754  45.274  1.00  0.00           H  
ATOM    273  HB2 MET    19      56.387  42.287  46.247  1.00  0.00           H  
ATOM    274  HB3 MET    19      54.919  42.815  47.210  1.00  0.00           H  
ATOM    275  HG2 MET    19      56.859  43.682  48.516  1.00  0.00           H  
ATOM    276  HG3 MET    19      56.258  44.987  47.600  1.00  0.00           H  
ATOM    277  HE1 MET    19      60.069  42.443  47.297  1.00  0.00           H  
ATOM    278  HE2 MET    19      58.427  41.916  47.880  1.00  0.00           H  
ATOM    279  HE3 MET    19      59.378  43.023  48.850  1.00  0.00           H  
ATOM    280  N   GLY    20      53.619  43.166  44.088  1.00  0.00           N  
ATOM    281  CA  GLY    20      53.004  42.285  43.117  1.00  0.00           C  
ATOM    282  C   GLY    20      53.605  42.376  41.756  1.00  0.00           C  
ATOM    283  O   GLY    20      53.945  41.400  41.084  1.00  0.00           O  
ATOM    284  H   GLY    20      53.026  43.666  44.734  1.00  0.00           H  
ATOM    285  HA2 GLY    20      52.940  41.257  43.474  1.00  0.00           H  
ATOM    286  HA3 GLY    20      51.954  42.567  43.046  1.00  0.00           H  
ATOM    287  N   HID    21      53.639  43.647  41.242  1.00  0.00           N  
ATOM    288  CA  HID    21      54.213  44.044  39.889  1.00  0.00           C  
ATOM    289  CB  HID    21      53.616  45.375  39.429  1.00  0.00           C  
ATOM    290  CG  HID    21      52.122  45.402  39.244  1.00  0.00           C  
ATOM    291  ND1 HID    21      51.413  46.510  39.031  1.00  0.00           N  
ATOM    292  CE1 HID    21      50.138  46.246  39.221  1.00  0.00           C  
ATOM    293  NE2 HID    21      49.913  44.958  39.438  1.00  0.00           N  
ATOM    294  CD2 HID    21      51.243  44.387  39.473  1.00  0.00           C  
ATOM    295  C   HID    21      55.748  44.169  39.997  1.00  0.00           C  
ATOM    296  O   HID    21      56.535  43.873  39.078  1.00  0.00           O  
ATOM    297  H   HID    21      53.128  44.306  41.811  1.00  0.00           H  
ATOM    298  HA  HID    21      53.887  43.249  39.219  1.00  0.00           H  
ATOM    299  HB2 HID    21      53.926  46.081  40.199  1.00  0.00           H  
ATOM    300  HB3 HID    21      54.094  45.629  38.483  1.00  0.00           H  
ATOM    301  HD1 HID    21      51.737  47.465  39.082  1.00  0.00           H  
ATOM    302  HD2 HID    21      51.465  43.389  39.820  1.00  0.00           H  
ATOM    303  HE1 HID    21      49.322  46.945  39.110  1.00  0.00           H  
ATOM    304  N   LEU    22      56.241  44.665  41.120  1.00  0.00           N  
ATOM    305  CA  LEU    22      57.603  45.132  41.367  1.00  0.00           C  
ATOM    306  CB  LEU    22      57.743  45.741  42.752  1.00  0.00           C  
ATOM    307  CG  LEU    22      59.108  46.384  43.010  1.00  0.00           C  
ATOM    308  CD1 LEU    22      59.646  47.385  42.037  1.00  0.00           C  
ATOM    309  CD2 LEU    22      58.951  47.127  44.354  1.00  0.00           C  
ATOM    310  C   LEU    22      58.649  44.045  41.168  1.00  0.00           C  
ATOM    311  O   LEU    22      59.671  44.214  40.523  1.00  0.00           O  
ATOM    312  H   LEU    22      55.534  45.036  41.739  1.00  0.00           H  
ATOM    313  HA  LEU    22      57.838  45.898  40.627  1.00  0.00           H  
ATOM    314  HB2 LEU    22      57.032  46.565  42.807  1.00  0.00           H  
ATOM    315  HB3 LEU    22      57.598  44.969  43.507  1.00  0.00           H  
ATOM    316  HG  LEU    22      59.818  45.579  43.200  1.00  0.00           H  
ATOM    317 HD11 LEU    22      58.905  48.150  41.807  1.00  0.00           H  
ATOM    318 HD12 LEU    22      59.733  46.942  41.045  1.00  0.00           H  
ATOM    319 HD13 LEU    22      60.584  47.804  42.402  1.00  0.00           H  
ATOM    320 HD21 LEU    22      58.407  48.064  44.235  1.00  0.00           H  
ATOM    321 HD22 LEU    22      59.946  47.510  44.583  1.00  0.00           H  
ATOM    322 HD23 LEU    22      58.655  46.440  45.147  1.00  0.00           H  
ATOM    323  N   ILE    23      58.389  42.836  41.680  1.00  0.00           N  
ATOM    324  CA  ILE    23      59.364  41.681  41.603  1.00  0.00           C  
ATOM    325  CB  ILE    23      58.798  40.500  42.512  1.00  0.00           C  
ATOM    326  CG2 ILE    23      59.569  39.117  42.305  1.00  0.00           C  
ATOM    327  CG1 ILE    23      58.906  40.956  44.010  1.00  0.00           C  
ATOM    328  CD1 ILE    23      58.100  40.074  45.082  1.00  0.00           C  
ATOM    329  C   ILE    23      59.693  41.132  40.195  1.00  0.00           C  
ATOM    330  O   ILE    23      60.853  41.028  39.815  1.00  0.00           O  
ATOM    331  H   ILE    23      57.504  42.725  42.154  1.00  0.00           H  
ATOM    332  HA  ILE    23      60.284  41.947  42.124  1.00  0.00           H  
ATOM    333  HB  ILE    23      57.734  40.465  42.278  1.00  0.00           H  
ATOM    334 HG12 ILE    23      59.962  41.106  44.234  1.00  0.00           H  
ATOM    335 HG13 ILE    23      58.445  41.931  44.169  1.00  0.00           H  
ATOM    336 HG21 ILE    23      59.617  38.803  41.262  1.00  0.00           H  
ATOM    337 HG22 ILE    23      59.073  38.339  42.886  1.00  0.00           H  
ATOM    338 HG23 ILE    23      60.617  39.196  42.593  1.00  0.00           H  
ATOM    339 HD11 ILE    23      57.029  40.114  44.884  1.00  0.00           H  
ATOM    340 HD12 ILE    23      58.305  40.489  46.069  1.00  0.00           H  
ATOM    341 HD13 ILE    23      58.544  39.080  45.051  1.00  0.00           H  
ATOM    342  N   PRO    24      58.674  40.762  39.367  1.00  0.00           N  
ATOM    343  CD  PRO    24      57.254  40.683  39.699  1.00  0.00           C  
ATOM    344  CG  PRO    24      56.571  40.700  38.296  1.00  0.00           C  
ATOM    345  CB  PRO    24      57.605  40.025  37.461  1.00  0.00           C  
ATOM    346  CA  PRO    24      58.936  40.465  38.013  1.00  0.00           C  
ATOM    347  C   PRO    24      59.621  41.560  37.211  1.00  0.00           C  
ATOM    348  O   PRO    24      60.523  41.282  36.357  1.00  0.00           O  
ATOM    349  HA  PRO    24      59.584  39.589  37.998  1.00  0.00           H  
ATOM    350  HB2 PRO    24      57.514  40.409  36.445  1.00  0.00           H  
ATOM    351  HB3 PRO    24      57.480  38.954  37.302  1.00  0.00           H  
ATOM    352  HG2 PRO    24      55.658  40.105  38.312  1.00  0.00           H  
ATOM    353  HG3 PRO    24      56.411  41.727  37.967  1.00  0.00           H  
ATOM    354  HD2 PRO    24      57.181  39.728  40.220  1.00  0.00           H  
ATOM    355  HD3 PRO    24      56.937  41.496  40.352  1.00  0.00           H  
ATOM    356  N   LEU    25      59.321  42.842  37.523  1.00  0.00           N  
ATOM    357  CA  LEU    25      59.875  43.983  36.814  1.00  0.00           C  
ATOM    358  CB  LEU    25      59.108  45.248  37.314  1.00  0.00           C  
ATOM    359  CG  LEU    25      59.333  46.535  36.426  1.00  0.00           C  
ATOM    360  CD1 LEU    25      59.269  46.254  34.931  1.00  0.00           C  
ATOM    361  CD2 LEU    25      58.274  47.599  36.727  1.00  0.00           C  
ATOM    362  C   LEU    25      61.401  44.173  37.038  1.00  0.00           C  
ATOM    363  O   LEU    25      62.071  44.528  36.113  1.00  0.00           O  
ATOM    364  H   LEU    25      58.549  42.991  38.157  1.00  0.00           H  
ATOM    365  HA  LEU    25      59.617  43.897  35.759  1.00  0.00           H  
ATOM    366  HB2 LEU    25      58.034  45.063  37.307  1.00  0.00           H  
ATOM    367  HB3 LEU    25      59.386  45.459  38.347  1.00  0.00           H  
ATOM    368  HG  LEU    25      60.287  47.059  36.481  1.00  0.00           H  
ATOM    369 HD11 LEU    25      58.311  45.794  34.690  1.00  0.00           H  
ATOM    370 HD12 LEU    25      60.078  45.576  34.660  1.00  0.00           H  
ATOM    371 HD13 LEU    25      59.505  47.139  34.340  1.00  0.00           H  
ATOM    372 HD21 LEU    25      58.319  48.412  36.001  1.00  0.00           H  
ATOM    373 HD22 LEU    25      58.415  48.068  37.700  1.00  0.00           H  
ATOM    374 HD23 LEU    25      57.270  47.183  36.652  1.00  0.00           H  
ATOM    375  N   VAL    26      61.982  43.783  38.204  1.00  0.00           N  
ATOM    376  CA  VAL    26      63.345  43.811  38.660  1.00  0.00           C  
ATOM    377  CB  VAL    26      63.390  43.944  40.181  1.00  0.00           C  
ATOM    378  CG1 VAL    26      64.903  44.091  40.611  1.00  0.00           C  
ATOM    379  CG2 VAL    26      62.676  45.295  40.645  1.00  0.00           C  
ATOM    380  C   VAL    26      63.997  42.563  38.109  1.00  0.00           C  
ATOM    381  O   VAL    26      65.152  42.654  37.639  1.00  0.00           O  
ATOM    382  H   VAL    26      61.302  43.462  38.878  1.00  0.00           H  
ATOM    383  HA  VAL    26      63.751  44.747  38.276  1.00  0.00           H  
ATOM    384  HB  VAL    26      62.798  43.142  40.621  1.00  0.00           H  
ATOM    385 HG11 VAL    26      65.465  43.261  40.182  1.00  0.00           H  
ATOM    386 HG12 VAL    26      64.869  44.029  41.699  1.00  0.00           H  
ATOM    387 HG13 VAL    26      65.221  45.084  40.295  1.00  0.00           H  
ATOM    388 HG21 VAL    26      63.235  46.163  40.294  1.00  0.00           H  
ATOM    389 HG22 VAL    26      62.599  45.227  41.730  1.00  0.00           H  
ATOM    390 HG23 VAL    26      61.666  45.347  40.239  1.00  0.00           H  
ATOM    391  N   GLU    27      63.361  41.347  38.122  1.00  0.00           N  
ATOM    392  CA  GLU    27      63.902  40.179  37.507  1.00  0.00           C  
ATOM    393  CB  GLU    27      62.922  38.997  37.847  1.00  0.00           C  
ATOM    394  CG  GLU    27      63.030  38.439  39.321  1.00  0.00           C  
ATOM    395  CD  GLU    27      64.434  38.294  39.831  1.00  0.00           C  
ATOM    396  OE1 GLU    27      64.707  38.738  40.997  1.00  0.00           O  
ATOM    397  OE2 GLU    27      65.346  37.824  39.109  1.00  0.00           O1-
ATOM    398  C   GLU    27      64.095  40.336  35.984  1.00  0.00           C  
ATOM    399  O   GLU    27      64.955  39.573  35.503  1.00  0.00           O  
ATOM    400  H   GLU    27      62.450  41.251  38.547  1.00  0.00           H  
ATOM    401  HA  GLU    27      64.873  39.913  37.925  1.00  0.00           H  
ATOM    402  HB2 GLU    27      61.917  39.301  37.551  1.00  0.00           H  
ATOM    403  HB3 GLU    27      63.292  38.226  37.172  1.00  0.00           H  
ATOM    404  HG2 GLU    27      62.537  37.493  39.547  1.00  0.00           H  
ATOM    405  HG3 GLU    27      62.487  39.087  40.009  1.00  0.00           H  
ATOM    406  N   PHE    28      63.324  41.120  35.259  1.00  0.00           N  
ATOM    407  CA  PHE    28      63.603  41.547  33.844  1.00  0.00           C  
ATOM    408  CB  PHE    28      62.246  41.974  33.238  1.00  0.00           C  
ATOM    409  CG  PHE    28      62.476  42.863  31.975  1.00  0.00           C  
ATOM    410  CD1 PHE    28      61.897  44.150  31.922  1.00  0.00           C  
ATOM    411  CE1 PHE    28      62.199  45.043  30.878  1.00  0.00           C  
ATOM    412  CZ  PHE    28      62.912  44.625  29.773  1.00  0.00           C  
ATOM    413  CE2 PHE    28      63.461  43.332  29.777  1.00  0.00           C  
ATOM    414  CD2 PHE    28      63.250  42.472  30.839  1.00  0.00           C  
ATOM    415  C   PHE    28      64.755  42.512  33.788  1.00  0.00           C  
ATOM    416  O   PHE    28      65.716  42.353  32.989  1.00  0.00           O  
ATOM    417  H   PHE    28      62.611  41.676  35.709  1.00  0.00           H  
ATOM    418  HA  PHE    28      63.894  40.706  33.215  1.00  0.00           H  
ATOM    419  HB2 PHE    28      61.560  41.186  32.927  1.00  0.00           H  
ATOM    420  HB3 PHE    28      61.771  42.656  33.944  1.00  0.00           H  
ATOM    421  HD1 PHE    28      61.347  44.424  32.811  1.00  0.00           H  
ATOM    422  HD2 PHE    28      63.754  41.519  30.768  1.00  0.00           H  
ATOM    423  HE1 PHE    28      61.861  46.067  30.941  1.00  0.00           H  
ATOM    424  HE2 PHE    28      63.996  43.065  28.878  1.00  0.00           H  
ATOM    425  HZ  PHE    28      63.019  45.354  28.984  1.00  0.00           H  
ATOM    426  N   SER    29      64.765  43.493  34.693  1.00  0.00           N  
ATOM    427  CA  SER    29      65.715  44.634  34.704  1.00  0.00           C  
ATOM    428  CB  SER    29      65.334  45.596  35.822  1.00  0.00           C  
ATOM    429  OG  SER    29      64.020  46.192  35.679  1.00  0.00           O  
ATOM    430  C   SER    29      67.189  44.160  34.945  1.00  0.00           C  
ATOM    431  O   SER    29      68.166  44.473  34.294  1.00  0.00           O  
ATOM    432  H   SER    29      64.048  43.451  35.403  1.00  0.00           H  
ATOM    433  HA  SER    29      65.693  45.220  33.785  1.00  0.00           H  
ATOM    434  HB2 SER    29      66.152  46.310  35.916  1.00  0.00           H  
ATOM    435  HB3 SER    29      65.319  45.062  36.772  1.00  0.00           H  
ATOM    436  HG  SER    29      63.299  45.587  35.866  1.00  0.00           H  
ATOM    437  N   LYS    30      67.307  43.212  35.885  1.00  0.00           N  
ATOM    438  CA  LYS    30      68.598  42.544  36.143  1.00  0.00           C  
ATOM    439  CB  LYS    30      68.384  41.649  37.320  1.00  0.00           C  
ATOM    440  CG  LYS    30      68.221  42.426  38.637  1.00  0.00           C  
ATOM    441  CD  LYS    30      68.155  41.516  39.832  1.00  0.00           C  
ATOM    442  CE  LYS    30      66.875  40.684  39.996  1.00  0.00           C  
ATOM    443  NZ  LYS    30      67.130  39.755  41.162  1.00  0.00           N1+
ATOM    444  C   LYS    30      69.071  41.775  34.921  1.00  0.00           C  
ATOM    445  O   LYS    30      70.203  41.813  34.566  1.00  0.00           O  
ATOM    446  H   LYS    30      66.494  43.009  36.449  1.00  0.00           H  
ATOM    447  HA  LYS    30      69.355  43.211  36.556  1.00  0.00           H  
ATOM    448  HB2 LYS    30      67.495  41.032  37.182  1.00  0.00           H  
ATOM    449  HB3 LYS    30      69.297  41.076  37.481  1.00  0.00           H  
ATOM    450  HG2 LYS    30      69.112  43.016  38.854  1.00  0.00           H  
ATOM    451  HG3 LYS    30      67.358  43.079  38.766  1.00  0.00           H  
ATOM    452  HD2 LYS    30      68.173  42.108  40.746  1.00  0.00           H  
ATOM    453  HD3 LYS    30      69.037  40.876  39.807  1.00  0.00           H  
ATOM    454  HE2 LYS    30      66.677  40.128  39.080  1.00  0.00           H  
ATOM    455  HE3 LYS    30      66.064  41.385  40.190  1.00  0.00           H  
ATOM    456  HZ1 LYS    30      67.986  39.218  41.134  1.00  0.00           H  
ATOM    457  HZ2 LYS    30      67.241  40.266  42.026  1.00  0.00           H  
ATOM    458  HZ3 LYS    30      66.313  39.166  41.232  1.00  0.00           H  
ATOM    459  N   ARG    31      68.172  41.010  34.232  1.00  0.00           N  
ATOM    460  CA  ARG    31      68.390  40.264  32.974  1.00  0.00           C  
ATOM    461  CB  ARG    31      67.203  39.368  32.649  1.00  0.00           C  
ATOM    462  CG  ARG    31      67.402  38.097  31.952  1.00  0.00           C  
ATOM    463  CD  ARG    31      66.129  37.323  31.516  1.00  0.00           C  
ATOM    464  NE  ARG    31      65.457  36.659  32.648  1.00  0.00           N  
ATOM    465  CZ  ARG    31      64.314  36.031  32.744  1.00  0.00           C  
ATOM    466  NH1 ARG    31      63.592  36.100  31.672  1.00  0.00           N  
ATOM    467  NH2 ARG    31      63.837  35.410  33.805  1.00  0.00           N1+
ATOM    468  C   ARG    31      68.760  41.129  31.806  1.00  0.00           C  
ATOM    469  O   ARG    31      69.783  40.874  31.170  1.00  0.00           O  
ATOM    470  H   ARG    31      67.222  40.944  34.567  1.00  0.00           H  
ATOM    471  HA  ARG    31      69.282  39.685  33.212  1.00  0.00           H  
ATOM    472  HB2 ARG    31      66.802  39.184  33.646  1.00  0.00           H  
ATOM    473  HB3 ARG    31      66.366  39.912  32.212  1.00  0.00           H  
ATOM    474  HG2 ARG    31      68.038  37.399  32.495  1.00  0.00           H  
ATOM    475  HG3 ARG    31      67.921  38.227  31.002  1.00  0.00           H  
ATOM    476  HD2 ARG    31      66.423  36.523  30.836  1.00  0.00           H  
ATOM    477  HD3 ARG    31      65.468  38.085  31.104  1.00  0.00           H  
ATOM    478  HE  ARG    31      66.029  36.631  33.481  1.00  0.00           H  
ATOM    479 HH11 ARG    31      62.614  35.848  31.652  1.00  0.00           H  
ATOM    480 HH12 ARG    31      63.988  36.501  30.834  1.00  0.00           H  
ATOM    481 HH21 ARG    31      62.987  34.877  33.690  1.00  0.00           H  
ATOM    482 HH22 ARG    31      64.446  35.299  34.603  1.00  0.00           H  
ATOM    483  N   LEU    32      68.100  42.256  31.677  1.00  0.00           N  
ATOM    484  CA  LEU    32      68.425  43.306  30.768  1.00  0.00           C  
ATOM    485  CB  LEU    32      67.240  44.348  30.871  1.00  0.00           C  
ATOM    486  CG  LEU    32      67.326  45.643  29.943  1.00  0.00           C  
ATOM    487  CD1 LEU    32      67.410  45.303  28.475  1.00  0.00           C  
ATOM    488  CD2 LEU    32      66.115  46.501  30.069  1.00  0.00           C  
ATOM    489  C   LEU    32      69.838  44.008  30.932  1.00  0.00           C  
ATOM    490  O   LEU    32      70.625  44.287  30.007  1.00  0.00           O  
ATOM    491  H   LEU    32      67.362  42.443  32.342  1.00  0.00           H  
ATOM    492  HA  LEU    32      68.398  42.942  29.741  1.00  0.00           H  
ATOM    493  HB2 LEU    32      66.288  43.836  30.729  1.00  0.00           H  
ATOM    494  HB3 LEU    32      67.177  44.766  31.876  1.00  0.00           H  
ATOM    495  HG  LEU    32      68.264  46.167  30.121  1.00  0.00           H  
ATOM    496 HD11 LEU    32      68.244  44.610  28.369  1.00  0.00           H  
ATOM    497 HD12 LEU    32      67.433  46.229  27.901  1.00  0.00           H  
ATOM    498 HD13 LEU    32      66.548  44.801  28.035  1.00  0.00           H  
ATOM    499 HD21 LEU    32      66.229  47.361  29.410  1.00  0.00           H  
ATOM    500 HD22 LEU    32      66.093  46.851  31.102  1.00  0.00           H  
ATOM    501 HD23 LEU    32      65.209  45.920  29.893  1.00  0.00           H  
ATOM    502  N   ILE    33      70.261  44.249  32.181  1.00  0.00           N  
ATOM    503  CA  ILE    33      71.564  44.817  32.533  1.00  0.00           C  
ATOM    504  CB  ILE    33      71.614  45.306  34.049  1.00  0.00           C  
ATOM    505  CG2 ILE    33      73.018  45.567  34.493  1.00  0.00           C  
ATOM    506  CG1 ILE    33      70.724  46.544  34.187  1.00  0.00           C  
ATOM    507  CD1 ILE    33      70.447  46.868  35.626  1.00  0.00           C  
ATOM    508  C   ILE    33      72.600  43.713  32.236  1.00  0.00           C  
ATOM    509  O   ILE    33      73.588  44.063  31.550  1.00  0.00           O  
ATOM    510  H   ILE    33      69.760  43.810  32.940  1.00  0.00           H  
ATOM    511  HA  ILE    33      71.788  45.728  31.978  1.00  0.00           H  
ATOM    512  HB  ILE    33      71.109  44.608  34.717  1.00  0.00           H  
ATOM    513 HG12 ILE    33      71.133  47.421  33.685  1.00  0.00           H  
ATOM    514 HG13 ILE    33      69.776  46.270  33.722  1.00  0.00           H  
ATOM    515 HG21 ILE    33      73.057  45.575  35.582  1.00  0.00           H  
ATOM    516 HG22 ILE    33      73.356  46.563  34.206  1.00  0.00           H  
ATOM    517 HG23 ILE    33      73.719  44.845  34.076  1.00  0.00           H  
ATOM    518 HD11 ILE    33      71.323  47.134  36.218  1.00  0.00           H  
ATOM    519 HD12 ILE    33      69.967  46.063  36.182  1.00  0.00           H  
ATOM    520 HD13 ILE    33      69.710  47.671  35.590  1.00  0.00           H  
ATOM    521  N   GLN    34      72.496  42.470  32.747  1.00  0.00           N  
ATOM    522  CA  GLN    34      73.616  41.457  32.578  1.00  0.00           C  
ATOM    523  CB  GLN    34      73.409  40.300  33.534  1.00  0.00           C  
ATOM    524  CG  GLN    34      74.672  39.477  33.757  1.00  0.00           C  
ATOM    525  CD  GLN    34      74.448  38.368  34.783  1.00  0.00           C  
ATOM    526  OE1 GLN    34      73.363  38.140  35.316  1.00  0.00           O  
ATOM    527  NE2 GLN    34      75.480  37.626  35.158  1.00  0.00           N  
ATOM    528  C   GLN    34      73.899  41.019  31.142  1.00  0.00           C  
ATOM    529  O   GLN    34      75.100  40.936  30.786  1.00  0.00           O  
ATOM    530  H   GLN    34      71.626  42.147  33.147  1.00  0.00           H  
ATOM    531  HA  GLN    34      74.496  42.054  32.820  1.00  0.00           H  
ATOM    532  HB2 GLN    34      73.095  40.720  34.490  1.00  0.00           H  
ATOM    533  HB3 GLN    34      72.571  39.705  33.171  1.00  0.00           H  
ATOM    534  HG2 GLN    34      75.401  40.150  34.208  1.00  0.00           H  
ATOM    535  HG3 GLN    34      74.982  39.056  32.800  1.00  0.00           H  
ATOM    536 HE21 GLN    34      75.322  36.949  35.891  1.00  0.00           H  
ATOM    537 HE22 GLN    34      76.431  37.854  34.908  1.00  0.00           H  
ATOM    538  N   ASN    35      72.895  40.746  30.391  1.00  0.00           N  
ATOM    539  CA  ASN    35      72.912  40.311  28.967  1.00  0.00           C  
ATOM    540  CB  ASN    35      71.512  39.868  28.567  1.00  0.00           C  
ATOM    541  CG  ASN    35      71.121  38.512  29.055  1.00  0.00           C  
ATOM    542  OD1 ASN    35      71.638  37.962  29.946  1.00  0.00           O  
ATOM    543  ND2 ASN    35      70.210  37.853  28.404  1.00  0.00           N  
ATOM    544  C   ASN    35      73.582  41.414  28.075  1.00  0.00           C  
ATOM    545  O   ASN    35      74.371  41.224  27.157  1.00  0.00           O  
ATOM    546  H   ASN    35      71.966  40.938  30.738  1.00  0.00           H  
ATOM    547  HA  ASN    35      73.680  39.540  28.898  1.00  0.00           H  
ATOM    548  HB2 ASN    35      71.630  39.769  27.488  1.00  0.00           H  
ATOM    549  HB3 ASN    35      70.831  40.690  28.788  1.00  0.00           H  
ATOM    550 HD21 ASN    35      69.994  36.982  28.868  1.00  0.00           H  
ATOM    551 HD22 ASN    35      69.760  38.127  27.542  1.00  0.00           H  
ATOM    552  N   HIE    36      73.212  42.668  28.227  1.00  0.00           N  
ATOM    553  CA  HIE    36      73.310  43.694  27.169  1.00  0.00           C  
ATOM    554  CB  HIE    36      71.850  43.898  26.582  1.00  0.00           C  
ATOM    555  CG  HIE    36      71.240  42.607  26.049  1.00  0.00           C  
ATOM    556  ND1 HIE    36      71.859  41.700  25.204  1.00  0.00           N  
ATOM    557  CE1 HIE    36      71.022  40.671  25.128  1.00  0.00           C  
ATOM    558  NE2 HIE    36      69.919  40.806  25.896  1.00  0.00           N  
ATOM    559  CD2 HIE    36      70.055  42.023  26.473  1.00  0.00           C  
ATOM    560  C   HIE    36      73.740  45.125  27.565  1.00  0.00           C  
ATOM    561  O   HIE    36      73.695  45.963  26.706  1.00  0.00           O  
ATOM    562  H   HIE    36      72.633  42.778  29.048  1.00  0.00           H  
ATOM    563  HA  HIE    36      73.888  43.395  26.295  1.00  0.00           H  
ATOM    564  HB2 HIE    36      71.842  44.664  25.806  1.00  0.00           H  
ATOM    565  HB3 HIE    36      71.246  44.228  27.427  1.00  0.00           H  
ATOM    566  HD2 HIE    36      69.382  42.511  27.162  1.00  0.00           H  
ATOM    567  HE2 HIE    36      69.142  40.163  25.957  1.00  0.00           H  
ATOM    568  HE1 HIE    36      71.170  39.864  24.425  1.00  0.00           H  
ATOM    569  N   HIE    37      74.195  45.362  28.819  1.00  0.00           N  
ATOM    570  CA  HIE    37      74.781  46.590  29.330  1.00  0.00           C  
ATOM    571  CB  HIE    37      75.999  46.919  28.555  1.00  0.00           C  
ATOM    572  CG  HIE    37      76.737  48.322  28.851  1.00  0.00           C  
ATOM    573  ND1 HIE    37      76.763  49.355  27.943  1.00  0.00           N  
ATOM    574  CE1 HIE    37      77.670  50.191  28.459  1.00  0.00           C  
ATOM    575  NE2 HIE    37      78.217  49.704  29.583  1.00  0.00           N  
ATOM    576  CD2 HIE    37      77.687  48.450  29.780  1.00  0.00           C  
ATOM    577  C   HIE    37      73.777  47.852  29.387  1.00  0.00           C  
ATOM    578  O   HIE    37      73.466  48.528  28.390  1.00  0.00           O  
ATOM    579  H   HIE    37      74.045  44.636  29.506  1.00  0.00           H  
ATOM    580  HA  HIE    37      75.183  46.493  30.339  1.00  0.00           H  
ATOM    581  HB2 HIE    37      75.707  47.022  27.510  1.00  0.00           H  
ATOM    582  HB3 HIE    37      76.771  46.150  28.541  1.00  0.00           H  
ATOM    583  HD2 HIE    37      78.051  47.769  30.535  1.00  0.00           H  
ATOM    584  HE2 HIE    37      78.878  50.146  30.205  1.00  0.00           H  
ATOM    585  HE1 HIE    37      77.962  51.085  27.927  1.00  0.00           H  
ATOM    586  N   PHE    38      73.335  48.200  30.570  1.00  0.00           N  
ATOM    587  CA  PHE    38      72.337  49.236  31.002  1.00  0.00           C  
ATOM    588  CB  PHE    38      70.942  48.805  30.719  1.00  0.00           C  
ATOM    589  CG  PHE    38      70.649  48.663  29.237  1.00  0.00           C  
ATOM    590  CD1 PHE    38      70.123  49.750  28.574  1.00  0.00           C  
ATOM    591  CE1 PHE    38      69.508  49.589  27.287  1.00  0.00           C  
ATOM    592  CZ  PHE    38      69.482  48.319  26.643  1.00  0.00           C  
ATOM    593  CE2 PHE    38      70.186  47.322  27.268  1.00  0.00           C  
ATOM    594  CD2 PHE    38      70.702  47.408  28.575  1.00  0.00           C  
ATOM    595  C   PHE    38      72.535  49.552  32.492  1.00  0.00           C  
ATOM    596  O   PHE    38      73.292  48.926  33.192  1.00  0.00           O  
ATOM    597  H   PHE    38      73.839  47.727  31.306  1.00  0.00           H  
ATOM    598  HA  PHE    38      72.592  50.084  30.366  1.00  0.00           H  
ATOM    599  HB2 PHE    38      70.654  47.853  31.164  1.00  0.00           H  
ATOM    600  HB3 PHE    38      70.399  49.657  31.128  1.00  0.00           H  
ATOM    601  HD1 PHE    38      70.046  50.718  29.046  1.00  0.00           H  
ATOM    602  HD2 PHE    38      71.098  46.567  29.125  1.00  0.00           H  
ATOM    603  HE1 PHE    38      69.041  50.436  26.806  1.00  0.00           H  
ATOM    604  HE2 PHE    38      70.390  46.419  26.712  1.00  0.00           H  
ATOM    605  HZ  PHE    38      69.065  48.207  25.653  1.00  0.00           H  
ATOM    606  N   SER    39      71.893  50.623  32.980  1.00  0.00           N  
ATOM    607  CA  SER    39      71.507  50.915  34.428  1.00  0.00           C  
ATOM    608  CB  SER    39      72.420  51.965  35.093  1.00  0.00           C  
ATOM    609  OG  SER    39      72.186  53.129  34.454  1.00  0.00           O  
ATOM    610  C   SER    39      70.035  51.331  34.629  1.00  0.00           C  
ATOM    611  O   SER    39      69.447  51.686  33.677  1.00  0.00           O  
ATOM    612  H   SER    39      71.292  51.023  32.273  1.00  0.00           H  
ATOM    613  HA  SER    39      71.702  50.000  34.987  1.00  0.00           H  
ATOM    614  HB2 SER    39      73.485  51.836  34.898  1.00  0.00           H  
ATOM    615  HB3 SER    39      72.168  52.014  36.152  1.00  0.00           H  
ATOM    616  HG  SER    39      72.933  53.714  34.600  1.00  0.00           H  
ATOM    617  N   VAL    40      69.516  51.300  35.868  1.00  0.00           N  
ATOM    618  CA  VAL    40      68.023  51.318  36.209  1.00  0.00           C  
ATOM    619  CB  VAL    40      67.330  49.977  36.177  1.00  0.00           C  
ATOM    620  CG1 VAL    40      65.994  50.012  37.022  1.00  0.00           C  
ATOM    621  CG2 VAL    40      67.007  49.524  34.735  1.00  0.00           C  
ATOM    622  C   VAL    40      67.809  52.143  37.494  1.00  0.00           C  
ATOM    623  O   VAL    40      68.563  51.925  38.426  1.00  0.00           O  
ATOM    624  H   VAL    40      70.209  51.155  36.589  1.00  0.00           H  
ATOM    625  HA  VAL    40      67.557  51.888  35.406  1.00  0.00           H  
ATOM    626  HB  VAL    40      67.896  49.195  36.682  1.00  0.00           H  
ATOM    627 HG11 VAL    40      65.535  49.031  36.898  1.00  0.00           H  
ATOM    628 HG12 VAL    40      65.264  50.752  36.696  1.00  0.00           H  
ATOM    629 HG13 VAL    40      66.215  50.275  38.056  1.00  0.00           H  
ATOM    630 HG21 VAL    40      66.815  48.451  34.708  1.00  0.00           H  
ATOM    631 HG22 VAL    40      67.898  49.646  34.120  1.00  0.00           H  
ATOM    632 HG23 VAL    40      66.095  50.042  34.441  1.00  0.00           H  
ATOM    633  N   THR    41      66.770  52.979  37.528  1.00  0.00           N  
ATOM    634  CA  THR    41      66.304  53.608  38.782  1.00  0.00           C  
ATOM    635  CB  THR    41      66.569  55.114  38.935  1.00  0.00           C  
ATOM    636  CG2 THR    41      66.203  55.770  40.271  1.00  0.00           C  
ATOM    637  OG1 THR    41      68.000  55.297  38.693  1.00  0.00           O  
ATOM    638  C   THR    41      64.797  53.354  39.012  1.00  0.00           C  
ATOM    639  O   THR    41      63.991  53.719  38.186  1.00  0.00           O  
ATOM    640  H   THR    41      66.133  52.934  36.746  1.00  0.00           H  
ATOM    641  HA  THR    41      66.822  53.105  39.599  1.00  0.00           H  
ATOM    642  HB  THR    41      66.013  55.623  38.148  1.00  0.00           H  
ATOM    643 HG21 THR    41      66.639  56.762  40.394  1.00  0.00           H  
ATOM    644 HG22 THR    41      65.134  55.982  40.305  1.00  0.00           H  
ATOM    645 HG23 THR    41      66.538  55.167  41.114  1.00  0.00           H  
ATOM    646  HG1 THR    41      68.206  55.083  37.780  1.00  0.00           H  
ATOM    647  N   LEU    42      64.480  52.615  40.120  1.00  0.00           N  
ATOM    648  CA  LEU    42      63.096  52.310  40.513  1.00  0.00           C  
ATOM    649  CB  LEU    42      63.058  50.993  41.406  1.00  0.00           C  
ATOM    650  CG  LEU    42      63.790  49.786  40.836  1.00  0.00           C  
ATOM    651  CD1 LEU    42      63.984  48.625  41.784  1.00  0.00           C  
ATOM    652  CD2 LEU    42      62.942  49.098  39.625  1.00  0.00           C  
ATOM    653  C   LEU    42      62.474  53.561  41.183  1.00  0.00           C  
ATOM    654  O   LEU    42      62.576  53.741  42.404  1.00  0.00           O  
ATOM    655  H   LEU    42      65.190  52.182  40.693  1.00  0.00           H  
ATOM    656  HA  LEU    42      62.487  52.094  39.635  1.00  0.00           H  
ATOM    657  HB2 LEU    42      63.696  51.231  42.257  1.00  0.00           H  
ATOM    658  HB3 LEU    42      62.060  50.764  41.779  1.00  0.00           H  
ATOM    659  HG  LEU    42      64.759  50.010  40.390  1.00  0.00           H  
ATOM    660 HD11 LEU    42      63.029  48.238  42.139  1.00  0.00           H  
ATOM    661 HD12 LEU    42      64.458  49.090  42.648  1.00  0.00           H  
ATOM    662 HD13 LEU    42      64.597  47.820  41.379  1.00  0.00           H  
ATOM    663 HD21 LEU    42      63.599  48.329  39.218  1.00  0.00           H  
ATOM    664 HD22 LEU    42      62.667  49.850  38.885  1.00  0.00           H  
ATOM    665 HD23 LEU    42      62.040  48.680  40.071  1.00  0.00           H  
ATOM    666  N   ILE    43      61.817  54.430  40.456  1.00  0.00           N  
ATOM    667  CA  ILE    43      61.077  55.515  41.021  1.00  0.00           C  
ATOM    668  CB  ILE    43      60.957  56.742  40.086  1.00  0.00           C  
ATOM    669  CG2 ILE    43      60.227  57.907  40.908  1.00  0.00           C  
ATOM    670  CG1 ILE    43      62.327  57.240  39.513  1.00  0.00           C  
ATOM    671  CD1 ILE    43      62.037  58.194  38.367  1.00  0.00           C  
ATOM    672  C   ILE    43      59.685  54.983  41.538  1.00  0.00           C  
ATOM    673  O   ILE    43      58.882  54.437  40.727  1.00  0.00           O  
ATOM    674  H   ILE    43      61.588  54.241  39.490  1.00  0.00           H  
ATOM    675  HA  ILE    43      61.534  55.883  41.940  1.00  0.00           H  
ATOM    676  HB  ILE    43      60.334  56.499  39.226  1.00  0.00           H  
ATOM    677 HG12 ILE    43      63.046  57.588  40.255  1.00  0.00           H  
ATOM    678 HG13 ILE    43      62.873  56.385  39.114  1.00  0.00           H  
ATOM    679 HG21 ILE    43      59.805  58.615  40.196  1.00  0.00           H  
ATOM    680 HG22 ILE    43      60.908  58.319  41.652  1.00  0.00           H  
ATOM    681 HG23 ILE    43      59.303  57.502  41.322  1.00  0.00           H  
ATOM    682 HD11 ILE    43      61.402  59.035  38.644  1.00  0.00           H  
ATOM    683 HD12 ILE    43      61.550  57.724  37.513  1.00  0.00           H  
ATOM    684 HD13 ILE    43      62.944  58.717  38.063  1.00  0.00           H  
ATOM    685  N   LEU    44      59.398  55.029  42.890  1.00  0.00           N  
ATOM    686  CA  LEU    44      58.189  54.446  43.477  1.00  0.00           C  
ATOM    687  CB  LEU    44      58.577  53.533  44.683  1.00  0.00           C  
ATOM    688  CG  LEU    44      59.605  52.487  44.470  1.00  0.00           C  
ATOM    689  CD1 LEU    44      59.856  51.678  45.738  1.00  0.00           C  
ATOM    690  CD2 LEU    44      59.079  51.618  43.379  1.00  0.00           C  
ATOM    691  C   LEU    44      57.177  55.521  43.856  1.00  0.00           C  
ATOM    692  O   LEU    44      57.336  56.228  44.878  1.00  0.00           O  
ATOM    693  H   LEU    44      60.008  55.496  43.546  1.00  0.00           H  
ATOM    694  HA  LEU    44      57.707  53.857  42.696  1.00  0.00           H  
ATOM    695  HB2 LEU    44      59.018  54.221  45.404  1.00  0.00           H  
ATOM    696  HB3 LEU    44      57.721  53.056  45.159  1.00  0.00           H  
ATOM    697  HG  LEU    44      60.546  52.933  44.149  1.00  0.00           H  
ATOM    698 HD11 LEU    44      60.640  50.950  45.529  1.00  0.00           H  
ATOM    699 HD12 LEU    44      59.006  51.037  45.971  1.00  0.00           H  
ATOM    700 HD13 LEU    44      59.966  52.298  46.627  1.00  0.00           H  
ATOM    701 HD21 LEU    44      58.982  52.254  42.499  1.00  0.00           H  
ATOM    702 HD22 LEU    44      58.083  51.248  43.623  1.00  0.00           H  
ATOM    703 HD23 LEU    44      59.805  50.850  43.113  1.00  0.00           H  
ATOM    704  N   PRO    45      56.005  55.667  43.155  1.00  0.00           N  
ATOM    705  CD  PRO    45      55.892  55.176  41.752  1.00  0.00           C  
ATOM    706  CG  PRO    45      54.488  55.531  41.310  1.00  0.00           C  
ATOM    707  CB  PRO    45      54.067  56.604  42.346  1.00  0.00           C  
ATOM    708  CA  PRO    45      54.882  56.446  43.632  1.00  0.00           C  
ATOM    709  C   PRO    45      54.188  55.783  44.784  1.00  0.00           C  
ATOM    710  O   PRO    45      53.948  54.547  44.703  1.00  0.00           O  
ATOM    711  HA  PRO    45      55.246  57.417  43.971  1.00  0.00           H  
ATOM    712  HB2 PRO    45      53.001  56.584  42.575  1.00  0.00           H  
ATOM    713  HB3 PRO    45      54.290  57.615  42.004  1.00  0.00           H  
ATOM    714  HG2 PRO    45      54.291  55.821  40.278  1.00  0.00           H  
ATOM    715  HG3 PRO    45      53.808  54.704  41.515  1.00  0.00           H  
ATOM    716  HD2 PRO    45      56.513  55.757  41.070  1.00  0.00           H  
ATOM    717  HD3 PRO    45      55.984  54.099  41.614  1.00  0.00           H  
ATOM    718  N   THR    46      53.801  56.499  45.837  1.00  0.00           N  
ATOM    719  CA  THR    46      53.356  56.036  47.185  1.00  0.00           C  
ATOM    720  CB  THR    46      54.528  56.008  48.185  1.00  0.00           C  
ATOM    721  CG2 THR    46      55.595  55.043  47.739  1.00  0.00           C  
ATOM    722  OG1 THR    46      55.117  57.250  48.352  1.00  0.00           O  
ATOM    723  C   THR    46      52.242  56.953  47.694  1.00  0.00           C  
ATOM    724  O   THR    46      52.107  58.127  47.317  1.00  0.00           O  
ATOM    725  H   THR    46      53.912  57.485  45.647  1.00  0.00           H  
ATOM    726  HA  THR    46      52.984  55.020  47.057  1.00  0.00           H  
ATOM    727  HB  THR    46      54.069  55.624  49.096  1.00  0.00           H  
ATOM    728 HG21 THR    46      56.347  55.228  48.505  1.00  0.00           H  
ATOM    729 HG22 THR    46      55.272  54.010  47.607  1.00  0.00           H  
ATOM    730 HG23 THR    46      55.871  55.300  46.716  1.00  0.00           H  
ATOM    731  HG1 THR    46      55.491  57.535  47.515  1.00  0.00           H  
ATOM    732  N   ASP    47      51.372  56.454  48.538  1.00  0.00           N  
ATOM    733  CA  ASP    47      50.185  56.991  49.152  1.00  0.00           C  
ATOM    734  CB  ASP    47      48.866  56.237  48.768  1.00  0.00           C  
ATOM    735  CG  ASP    47      48.685  54.857  49.491  1.00  0.00           C  
ATOM    736  OD1 ASP    47      49.729  54.204  49.801  1.00  0.00           O  
ATOM    737  OD2 ASP    47      47.507  54.475  49.734  1.00  0.00           O1-
ATOM    738  C   ASP    47      50.340  56.924  50.699  1.00  0.00           C  
ATOM    739  O   ASP    47      49.627  57.562  51.461  1.00  0.00           O  
ATOM    740  H   ASP    47      51.568  55.483  48.736  1.00  0.00           H  
ATOM    741  HA  ASP    47      50.022  58.048  48.944  1.00  0.00           H  
ATOM    742  HB2 ASP    47      48.759  56.113  47.691  1.00  0.00           H  
ATOM    743  HB3 ASP    47      48.089  56.928  49.096  1.00  0.00           H  
ATOM    744  N   GLY    48      51.321  56.120  51.210  1.00  0.00           N  
ATOM    745  CA  GLY    48      51.661  55.927  52.587  1.00  0.00           C  
ATOM    746  C   GLY    48      52.957  55.238  52.969  1.00  0.00           C  
ATOM    747  O   GLY    48      53.943  55.355  52.223  1.00  0.00           O  
ATOM    748  H   GLY    48      51.781  55.480  50.578  1.00  0.00           H  
ATOM    749  HA2 GLY    48      51.678  56.909  53.061  1.00  0.00           H  
ATOM    750  HA3 GLY    48      50.805  55.462  53.077  1.00  0.00           H  
ATOM    751  N   PRO    49      53.092  54.736  54.143  1.00  0.00           N  
ATOM    752  CD  PRO    49      52.051  54.615  55.192  1.00  0.00           C  
ATOM    753  CG  PRO    49      52.763  54.030  56.424  1.00  0.00           C  
ATOM    754  CB  PRO    49      54.169  53.755  55.983  1.00  0.00           C  
ATOM    755  CA  PRO    49      54.308  53.985  54.526  1.00  0.00           C  
ATOM    756  C   PRO    49      54.504  52.653  53.846  1.00  0.00           C  
ATOM    757  O   PRO    49      53.465  51.943  53.665  1.00  0.00           O  
ATOM    758  HA  PRO    49      55.160  54.662  54.462  1.00  0.00           H  
ATOM    759  HB2 PRO    49      54.576  52.762  56.176  1.00  0.00           H  
ATOM    760  HB3 PRO    49      54.840  54.418  56.530  1.00  0.00           H  
ATOM    761  HG2 PRO    49      52.833  54.750  57.239  1.00  0.00           H  
ATOM    762  HG3 PRO    49      52.209  53.236  56.924  1.00  0.00           H  
ATOM    763  HD2 PRO    49      51.667  55.552  55.595  1.00  0.00           H  
ATOM    764  HD3 PRO    49      51.264  53.975  54.794  1.00  0.00           H  
ATOM    765  N   VAL    50      55.774  52.440  53.345  1.00  0.00           N  
ATOM    766  CA  VAL    50      56.097  51.194  52.581  1.00  0.00           C  
ATOM    767  CB  VAL    50      57.035  51.435  51.416  1.00  0.00           C  
ATOM    768  CG1 VAL    50      57.640  50.227  50.579  1.00  0.00           C  
ATOM    769  CG2 VAL    50      56.408  52.455  50.419  1.00  0.00           C  
ATOM    770  C   VAL    50      56.631  50.128  53.551  1.00  0.00           C  
ATOM    771  O   VAL    50      57.367  50.435  54.506  1.00  0.00           O  
ATOM    772  H   VAL    50      56.346  53.272  53.320  1.00  0.00           H  
ATOM    773  HA  VAL    50      55.195  50.782  52.129  1.00  0.00           H  
ATOM    774  HB  VAL    50      57.940  51.874  51.838  1.00  0.00           H  
ATOM    775 HG11 VAL    50      56.894  49.433  50.521  1.00  0.00           H  
ATOM    776 HG12 VAL    50      58.514  49.916  51.150  1.00  0.00           H  
ATOM    777 HG13 VAL    50      57.958  50.588  49.602  1.00  0.00           H  
ATOM    778 HG21 VAL    50      55.454  52.100  50.030  1.00  0.00           H  
ATOM    779 HG22 VAL    50      57.074  52.567  49.564  1.00  0.00           H  
ATOM    780 HG23 VAL    50      56.293  53.346  51.036  1.00  0.00           H  
ATOM    781  N   SER    51      56.355  48.880  53.277  1.00  0.00           N  
ATOM    782  CA  SER    51      56.767  47.676  54.035  1.00  0.00           C  
ATOM    783  CB  SER    51      56.348  46.388  53.172  1.00  0.00           C  
ATOM    784  OG  SER    51      57.096  45.293  53.681  1.00  0.00           O  
ATOM    785  C   SER    51      58.305  47.566  54.182  1.00  0.00           C  
ATOM    786  O   SER    51      59.115  47.933  53.348  1.00  0.00           O  
ATOM    787  H   SER    51      55.545  48.746  52.689  1.00  0.00           H  
ATOM    788  HA  SER    51      56.336  47.651  55.036  1.00  0.00           H  
ATOM    789  HB2 SER    51      56.592  46.461  52.112  1.00  0.00           H  
ATOM    790  HB3 SER    51      55.294  46.269  53.422  1.00  0.00           H  
ATOM    791  HG  SER    51      56.565  44.506  53.537  1.00  0.00           H  
ATOM    792  N   ASN    52      58.681  46.981  55.312  1.00  0.00           N  
ATOM    793  CA  ASN    52      60.035  46.924  55.803  1.00  0.00           C  
ATOM    794  CB  ASN    52      59.958  46.515  57.288  1.00  0.00           C  
ATOM    795  CG  ASN    52      61.391  46.223  57.797  1.00  0.00           C  
ATOM    796  OD1 ASN    52      62.382  46.871  57.514  1.00  0.00           O  
ATOM    797  ND2 ASN    52      61.462  45.189  58.603  1.00  0.00           N  
ATOM    798  C   ASN    52      60.844  45.923  54.915  1.00  0.00           C  
ATOM    799  O   ASN    52      61.907  46.300  54.394  1.00  0.00           O  
ATOM    800  H   ASN    52      57.981  46.614  55.941  1.00  0.00           H  
ATOM    801  HA  ASN    52      60.416  47.931  55.637  1.00  0.00           H  
ATOM    802  HB2 ASN    52      59.285  45.660  57.347  1.00  0.00           H  
ATOM    803  HB3 ASN    52      59.450  47.261  57.899  1.00  0.00           H  
ATOM    804 HD21 ASN    52      60.597  44.742  58.871  1.00  0.00           H  
ATOM    805 HD22 ASN    52      62.382  44.882  58.884  1.00  0.00           H  
ATOM    806  N   ALA    53      60.242  44.762  54.641  1.00  0.00           N  
ATOM    807  CA  ALA    53      60.732  43.842  53.613  1.00  0.00           C  
ATOM    808  CB  ALA    53      59.880  42.576  53.663  1.00  0.00           C  
ATOM    809  C   ALA    53      60.776  44.358  52.191  1.00  0.00           C  
ATOM    810  O   ALA    53      61.614  43.930  51.418  1.00  0.00           O  
ATOM    811  H   ALA    53      59.440  44.458  55.174  1.00  0.00           H  
ATOM    812  HA  ALA    53      61.757  43.580  53.877  1.00  0.00           H  
ATOM    813  HB1 ALA    53      58.848  42.809  53.402  1.00  0.00           H  
ATOM    814  HB2 ALA    53      59.782  42.350  54.724  1.00  0.00           H  
ATOM    815  HB3 ALA    53      60.303  41.772  53.060  1.00  0.00           H  
ATOM    816  N   GLN    54      59.919  45.277  51.775  1.00  0.00           N  
ATOM    817  CA  GLN    54      60.016  45.977  50.494  1.00  0.00           C  
ATOM    818  CB  GLN    54      58.696  46.658  50.164  1.00  0.00           C  
ATOM    819  CG  GLN    54      58.853  47.334  48.834  1.00  0.00           C  
ATOM    820  CD  GLN    54      57.458  47.615  48.246  1.00  0.00           C  
ATOM    821  OE1 GLN    54      56.433  47.476  48.825  1.00  0.00           O  
ATOM    822  NE2 GLN    54      57.438  47.972  46.929  1.00  0.00           N  
ATOM    823  C   GLN    54      61.272  46.910  50.594  1.00  0.00           C  
ATOM    824  O   GLN    54      62.019  47.027  49.652  1.00  0.00           O  
ATOM    825  H   GLN    54      59.239  45.621  52.437  1.00  0.00           H  
ATOM    826  HA  GLN    54      60.092  45.221  49.713  1.00  0.00           H  
ATOM    827  HB2 GLN    54      57.852  45.969  50.117  1.00  0.00           H  
ATOM    828  HB3 GLN    54      58.465  47.388  50.940  1.00  0.00           H  
ATOM    829  HG2 GLN    54      59.418  46.674  48.176  1.00  0.00           H  
ATOM    830  HG3 GLN    54      59.440  48.249  48.919  1.00  0.00           H  
ATOM    831 HE21 GLN    54      58.272  48.280  46.451  1.00  0.00           H  
ATOM    832 HE22 GLN    54      56.596  48.170  46.407  1.00  0.00           H  
ATOM    833  N   LYS    55      61.524  47.652  51.691  1.00  0.00           N  
ATOM    834  CA  LYS    55      62.710  48.534  51.932  1.00  0.00           C  
ATOM    835  CB  LYS    55      62.596  49.308  53.248  1.00  0.00           C  
ATOM    836  CG  LYS    55      61.492  50.394  53.045  1.00  0.00           C  
ATOM    837  CD  LYS    55      61.019  50.999  54.372  1.00  0.00           C  
ATOM    838  CE  LYS    55      62.097  51.836  55.008  1.00  0.00           C  
ATOM    839  NZ  LYS    55      61.734  52.409  56.325  1.00  0.00           N1+
ATOM    840  C   LYS    55      64.008  47.793  51.772  1.00  0.00           C  
ATOM    841  O   LYS    55      64.760  48.141  50.863  1.00  0.00           O  
ATOM    842  H   LYS    55      60.780  47.728  52.370  1.00  0.00           H  
ATOM    843  HA  LYS    55      62.682  49.273  51.131  1.00  0.00           H  
ATOM    844  HB2 LYS    55      62.367  48.560  54.007  1.00  0.00           H  
ATOM    845  HB3 LYS    55      63.597  49.703  53.422  1.00  0.00           H  
ATOM    846  HG2 LYS    55      61.925  51.180  52.426  1.00  0.00           H  
ATOM    847  HG3 LYS    55      60.648  49.946  52.522  1.00  0.00           H  
ATOM    848  HD2 LYS    55      60.579  50.245  55.025  1.00  0.00           H  
ATOM    849  HD3 LYS    55      60.255  51.719  54.078  1.00  0.00           H  
ATOM    850  HE2 LYS    55      62.531  52.511  54.270  1.00  0.00           H  
ATOM    851  HE3 LYS    55      62.920  51.158  55.230  1.00  0.00           H  
ATOM    852  HZ1 LYS    55      61.020  53.111  56.192  1.00  0.00           H  
ATOM    853  HZ2 LYS    55      61.408  51.663  56.921  1.00  0.00           H  
ATOM    854  HZ3 LYS    55      62.558  52.815  56.744  1.00  0.00           H  
ATOM    855  N   ILE    56      64.124  46.654  52.573  1.00  0.00           N  
ATOM    856  CA  ILE    56      65.248  45.751  52.591  1.00  0.00           C  
ATOM    857  CB  ILE    56      65.167  44.736  53.739  1.00  0.00           C  
ATOM    858  CG2 ILE    56      66.333  43.699  53.681  1.00  0.00           C  
ATOM    859  CG1 ILE    56      65.087  45.371  55.137  1.00  0.00           C  
ATOM    860  CD1 ILE    56      64.400  44.348  56.065  1.00  0.00           C  
ATOM    861  C   ILE    56      65.599  45.147  51.206  1.00  0.00           C  
ATOM    862  O   ILE    56      66.781  45.080  50.842  1.00  0.00           O  
ATOM    863  H   ILE    56      63.373  46.539  53.238  1.00  0.00           H  
ATOM    864  HA  ILE    56      66.087  46.359  52.930  1.00  0.00           H  
ATOM    865  HB  ILE    56      64.241  44.178  53.596  1.00  0.00           H  
ATOM    866 HG12 ILE    56      66.110  45.589  55.445  1.00  0.00           H  
ATOM    867 HG13 ILE    56      64.473  46.270  55.176  1.00  0.00           H  
ATOM    868 HG21 ILE    56      66.300  43.080  52.784  1.00  0.00           H  
ATOM    869 HG22 ILE    56      66.370  43.009  54.525  1.00  0.00           H  
ATOM    870 HG23 ILE    56      67.233  44.311  53.735  1.00  0.00           H  
ATOM    871 HD11 ILE    56      63.378  44.120  55.762  1.00  0.00           H  
ATOM    872 HD12 ILE    56      64.366  44.822  57.046  1.00  0.00           H  
ATOM    873 HD13 ILE    56      65.053  43.483  56.176  1.00  0.00           H  
ATOM    874  N   TYR    57      64.551  44.855  50.405  1.00  0.00           N  
ATOM    875  CA  TYR    57      64.659  44.324  49.069  1.00  0.00           C  
ATOM    876  CB  TYR    57      63.254  43.930  48.626  1.00  0.00           C  
ATOM    877  CG  TYR    57      63.104  43.580  47.183  1.00  0.00           C  
ATOM    878  CD1 TYR    57      62.876  44.487  46.128  1.00  0.00           C  
ATOM    879  CE1 TYR    57      62.621  43.951  44.827  1.00  0.00           C  
ATOM    880  CZ  TYR    57      62.578  42.570  44.630  1.00  0.00           C  
ATOM    881  OH  TYR    57      62.418  42.205  43.355  1.00  0.00           O  
ATOM    882  CE2 TYR    57      62.873  41.625  45.666  1.00  0.00           C  
ATOM    883  CD2 TYR    57      63.200  42.223  46.924  1.00  0.00           C  
ATOM    884  C   TYR    57      65.283  45.404  48.149  1.00  0.00           C  
ATOM    885  O   TYR    57      66.241  45.153  47.472  1.00  0.00           O  
ATOM    886  H   TYR    57      63.618  45.033  50.748  1.00  0.00           H  
ATOM    887  HA  TYR    57      65.313  43.452  49.059  1.00  0.00           H  
ATOM    888  HB2 TYR    57      62.966  43.062  49.219  1.00  0.00           H  
ATOM    889  HB3 TYR    57      62.601  44.791  48.767  1.00  0.00           H  
ATOM    890  HD1 TYR    57      62.903  45.544  46.347  1.00  0.00           H  
ATOM    891  HD2 TYR    57      63.427  41.636  47.803  1.00  0.00           H  
ATOM    892  HE1 TYR    57      62.587  44.621  43.981  1.00  0.00           H  
ATOM    893  HE2 TYR    57      62.882  40.567  45.449  1.00  0.00           H  
ATOM    894  HH  TYR    57      62.482  41.248  43.311  1.00  0.00           H  
ATOM    895  N   LEU    58      64.851  46.625  48.311  1.00  0.00           N  
ATOM    896  CA  LEU    58      65.331  47.773  47.557  1.00  0.00           C  
ATOM    897  CB  LEU    58      64.399  48.982  47.653  1.00  0.00           C  
ATOM    898  CG  LEU    58      63.022  48.801  47.100  1.00  0.00           C  
ATOM    899  CD1 LEU    58      62.142  49.876  47.669  1.00  0.00           C  
ATOM    900  CD2 LEU    58      63.128  49.139  45.570  1.00  0.00           C  
ATOM    901  C   LEU    58      66.789  48.060  47.885  1.00  0.00           C  
ATOM    902  O   LEU    58      67.573  48.332  46.955  1.00  0.00           O  
ATOM    903  H   LEU    58      63.958  46.705  48.775  1.00  0.00           H  
ATOM    904  HA  LEU    58      65.384  47.515  46.499  1.00  0.00           H  
ATOM    905  HB2 LEU    58      64.273  49.163  48.720  1.00  0.00           H  
ATOM    906  HB3 LEU    58      64.940  49.836  47.246  1.00  0.00           H  
ATOM    907  HG  LEU    58      62.665  47.803  47.356  1.00  0.00           H  
ATOM    908 HD11 LEU    58      62.478  50.889  47.448  1.00  0.00           H  
ATOM    909 HD12 LEU    58      62.180  49.803  48.756  1.00  0.00           H  
ATOM    910 HD13 LEU    58      61.123  49.602  47.397  1.00  0.00           H  
ATOM    911 HD21 LEU    58      62.134  49.132  45.122  1.00  0.00           H  
ATOM    912 HD22 LEU    58      63.758  48.363  45.136  1.00  0.00           H  
ATOM    913 HD23 LEU    58      63.604  50.111  45.449  1.00  0.00           H  
ATOM    914  N   ASN    59      67.235  47.848  49.162  1.00  0.00           N  
ATOM    915  CA  ASN    59      68.629  47.948  49.546  1.00  0.00           C  
ATOM    916  CB  ASN    59      68.703  48.217  51.083  1.00  0.00           C  
ATOM    917  CG  ASN    59      68.304  49.630  51.419  1.00  0.00           C  
ATOM    918  OD1 ASN    59      69.046  50.551  51.792  1.00  0.00           O  
ATOM    919  ND2 ASN    59      66.991  49.895  51.347  1.00  0.00           N  
ATOM    920  C   ASN    59      69.551  46.774  49.126  1.00  0.00           C  
ATOM    921  O   ASN    59      70.752  46.824  49.334  1.00  0.00           O  
ATOM    922  H   ASN    59      66.484  47.763  49.832  1.00  0.00           H  
ATOM    923  HA  ASN    59      68.964  48.844  49.025  1.00  0.00           H  
ATOM    924  HB2 ASN    59      69.755  48.179  51.365  1.00  0.00           H  
ATOM    925  HB3 ASN    59      68.139  47.468  51.639  1.00  0.00           H  
ATOM    926 HD21 ASN    59      66.252  49.234  51.154  1.00  0.00           H  
ATOM    927 HD22 ASN    59      66.715  50.772  51.765  1.00  0.00           H  
ATOM    928  N   SER    60      69.003  45.703  48.518  1.00  0.00           N  
ATOM    929  CA  SER    60      69.631  44.418  48.313  1.00  0.00           C  
ATOM    930  CB  SER    60      68.593  43.351  48.728  1.00  0.00           C  
ATOM    931  OG  SER    60      68.574  43.349  50.170  1.00  0.00           O  
ATOM    932  C   SER    60      70.044  44.243  46.840  1.00  0.00           C  
ATOM    933  O   SER    60      70.557  43.201  46.481  1.00  0.00           O  
ATOM    934  H   SER    60      68.004  45.776  48.386  1.00  0.00           H  
ATOM    935  HA  SER    60      70.505  44.397  48.964  1.00  0.00           H  
ATOM    936  HB2 SER    60      68.903  42.372  48.362  1.00  0.00           H  
ATOM    937  HB3 SER    60      67.622  43.543  48.272  1.00  0.00           H  
ATOM    938  HG  SER    60      67.949  44.065  50.305  1.00  0.00           H  
ATOM    939  N   LEU    61      69.703  45.178  45.933  1.00  0.00           N  
ATOM    940  CA  LEU    61      69.856  45.139  44.515  1.00  0.00           C  
ATOM    941  CB  LEU    61      69.196  46.363  43.855  1.00  0.00           C  
ATOM    942  CG  LEU    61      67.644  46.623  43.949  1.00  0.00           C  
ATOM    943  CD1 LEU    61      67.210  47.969  43.384  1.00  0.00           C  
ATOM    944  CD2 LEU    61      66.804  45.490  43.318  1.00  0.00           C  
ATOM    945  C   LEU    61      71.315  45.020  44.037  1.00  0.00           C  
ATOM    946  O   LEU    61      72.198  45.364  44.817  1.00  0.00           O  
ATOM    947  H   LEU    61      69.384  46.044  46.342  1.00  0.00           H  
ATOM    948  HA  LEU    61      69.363  44.233  44.165  1.00  0.00           H  
ATOM    949  HB2 LEU    61      69.741  47.230  44.230  1.00  0.00           H  
ATOM    950  HB3 LEU    61      69.417  46.334  42.788  1.00  0.00           H  
ATOM    951  HG  LEU    61      67.425  46.700  45.014  1.00  0.00           H  
ATOM    952 HD11 LEU    61      67.174  47.890  42.298  1.00  0.00           H  
ATOM    953 HD12 LEU    61      67.890  48.724  43.778  1.00  0.00           H  
ATOM    954 HD13 LEU    61      66.210  48.270  43.695  1.00  0.00           H  
ATOM    955 HD21 LEU    61      66.997  45.218  42.280  1.00  0.00           H  
ATOM    956 HD22 LEU    61      65.745  45.748  43.339  1.00  0.00           H  
ATOM    957 HD23 LEU    61      66.768  44.572  43.904  1.00  0.00           H  
ATOM    958  N   PRO    62      71.627  44.524  42.793  1.00  0.00           N  
ATOM    959  CD  PRO    62      70.684  44.065  41.733  1.00  0.00           C  
ATOM    960  CG  PRO    62      71.583  43.522  40.609  1.00  0.00           C  
ATOM    961  CB  PRO    62      73.009  43.590  41.097  1.00  0.00           C  
ATOM    962  CA  PRO    62      72.960  44.544  42.284  1.00  0.00           C  
ATOM    963  C   PRO    62      73.486  45.921  41.909  1.00  0.00           C  
ATOM    964  O   PRO    62      72.709  46.853  42.025  1.00  0.00           O  
ATOM    965  HA  PRO    62      73.764  44.239  42.954  1.00  0.00           H  
ATOM    966  HB2 PRO    62      73.706  43.930  40.331  1.00  0.00           H  
ATOM    967  HB3 PRO    62      73.231  42.574  41.423  1.00  0.00           H  
ATOM    968  HG2 PRO    62      71.181  42.553  40.314  1.00  0.00           H  
ATOM    969  HG3 PRO    62      71.580  44.182  39.742  1.00  0.00           H  
ATOM    970  HD2 PRO    62      70.055  43.248  42.085  1.00  0.00           H  
ATOM    971  HD3 PRO    62      70.035  44.841  41.327  1.00  0.00           H  
ATOM    972  N   CYS    63      74.774  46.125  41.682  1.00  0.00           N  
ATOM    973  CA  CYS    63      75.400  47.468  41.658  1.00  0.00           C  
ATOM    974  CB  CYS    63      76.910  47.374  41.266  1.00  0.00           C  
ATOM    975  SG  CYS    63      77.839  46.047  42.211  1.00  0.00           S  
ATOM    976  C   CYS    63      74.723  48.513  40.689  1.00  0.00           C  
ATOM    977  O   CYS    63      74.420  49.721  41.065  1.00  0.00           O  
ATOM    978  H   CYS    63      75.382  45.342  41.486  1.00  0.00           H  
ATOM    979  HA  CYS    63      75.177  47.926  42.622  1.00  0.00           H  
ATOM    980  HB2 CYS    63      77.382  48.356  41.274  1.00  0.00           H  
ATOM    981  HB3 CYS    63      77.080  47.198  40.204  1.00  0.00           H  
ATOM    982  HG  CYS    63      78.533  45.358  41.301  1.00  0.00           H  
ATOM    983  N   SER    64      74.519  48.174  39.399  1.00  0.00           N  
ATOM    984  CA  SER    64      73.924  49.025  38.379  1.00  0.00           C  
ATOM    985  CB  SER    64      74.169  48.434  37.093  1.00  0.00           C  
ATOM    986  OG  SER    64      75.509  48.444  36.770  1.00  0.00           O  
ATOM    987  C   SER    64      72.395  49.277  38.541  1.00  0.00           C  
ATOM    988  O   SER    64      71.758  49.736  37.641  1.00  0.00           O  
ATOM    989  H   SER    64      74.788  47.279  39.016  1.00  0.00           H  
ATOM    990  HA  SER    64      74.456  49.976  38.388  1.00  0.00           H  
ATOM    991  HB2 SER    64      73.680  49.007  36.305  1.00  0.00           H  
ATOM    992  HB3 SER    64      73.845  47.394  37.056  1.00  0.00           H  
ATOM    993  HG  SER    64      75.804  49.357  36.817  1.00  0.00           H  
ATOM    994  N   MET    65      71.819  48.878  39.710  1.00  0.00           N  
ATOM    995  CA  MET    65      70.413  49.233  40.050  1.00  0.00           C  
ATOM    996  CB  MET    65      69.519  48.037  40.419  1.00  0.00           C  
ATOM    997  CG  MET    65      69.234  47.134  39.178  1.00  0.00           C  
ATOM    998  SD  MET    65      67.849  46.002  39.348  1.00  0.00           S  
ATOM    999  CE  MET    65      66.609  47.204  38.883  1.00  0.00           C  
ATOM   1000  C   MET    65      70.409  50.319  41.208  1.00  0.00           C  
ATOM   1001  O   MET    65      71.236  50.231  42.085  1.00  0.00           O  
ATOM   1002  H   MET    65      72.412  48.379  40.358  1.00  0.00           H  
ATOM   1003  HA  MET    65      69.894  49.615  39.171  1.00  0.00           H  
ATOM   1004  HB2 MET    65      68.567  48.486  40.701  1.00  0.00           H  
ATOM   1005  HB3 MET    65      70.016  47.417  41.164  1.00  0.00           H  
ATOM   1006  HG2 MET    65      70.088  46.460  39.124  1.00  0.00           H  
ATOM   1007  HG3 MET    65      69.232  47.685  38.237  1.00  0.00           H  
ATOM   1008  HE1 MET    65      66.935  47.850  38.067  1.00  0.00           H  
ATOM   1009  HE2 MET    65      66.301  47.792  39.747  1.00  0.00           H  
ATOM   1010  HE3 MET    65      65.653  46.742  38.638  1.00  0.00           H  
ATOM   1011  N   ASP    66      69.454  51.231  41.087  1.00  0.00           N  
ATOM   1012  CA  ASP    66      69.083  52.228  42.109  1.00  0.00           C  
ATOM   1013  CB  ASP    66      69.982  53.566  41.848  1.00  0.00           C  
ATOM   1014  CG  ASP    66      69.827  54.577  42.971  1.00  0.00           C  
ATOM   1015  OD1 ASP    66      70.004  55.777  42.635  1.00  0.00           O  
ATOM   1016  OD2 ASP    66      69.775  54.160  44.120  1.00  0.00           O1-
ATOM   1017  C   ASP    66      67.540  52.417  42.313  1.00  0.00           C  
ATOM   1018  O   ASP    66      66.754  51.778  41.636  1.00  0.00           O  
ATOM   1019  H   ASP    66      68.919  51.394  40.246  1.00  0.00           H  
ATOM   1020  HA  ASP    66      69.462  51.800  43.037  1.00  0.00           H  
ATOM   1021  HB2 ASP    66      69.703  54.058  40.916  1.00  0.00           H  
ATOM   1022  HB3 ASP    66      71.006  53.193  41.820  1.00  0.00           H  
ATOM   1023  N   TYR    67      67.079  53.306  43.246  1.00  0.00           N  
ATOM   1024  CA  TYR    67      65.737  53.620  43.602  1.00  0.00           C  
ATOM   1025  CB  TYR    67      65.232  52.556  44.698  1.00  0.00           C  
ATOM   1026  CG  TYR    67      66.180  52.391  45.901  1.00  0.00           C  
ATOM   1027  CD1 TYR    67      67.035  51.305  45.985  1.00  0.00           C  
ATOM   1028  CE1 TYR    67      68.201  51.364  46.873  1.00  0.00           C  
ATOM   1029  CZ  TYR    67      68.429  52.535  47.646  1.00  0.00           C  
ATOM   1030  OH  TYR    67      69.527  52.710  48.481  1.00  0.00           O  
ATOM   1031  CE2 TYR    67      67.585  53.619  47.471  1.00  0.00           C  
ATOM   1032  CD2 TYR    67      66.430  53.504  46.693  1.00  0.00           C  
ATOM   1033  C   TYR    67      65.522  55.090  44.085  1.00  0.00           C  
ATOM   1034  O   TYR    67      66.467  55.788  44.460  1.00  0.00           O  
ATOM   1035  H   TYR    67      67.818  53.664  43.834  1.00  0.00           H  
ATOM   1036  HA  TYR    67      65.054  53.486  42.763  1.00  0.00           H  
ATOM   1037  HB2 TYR    67      64.351  52.988  45.174  1.00  0.00           H  
ATOM   1038  HB3 TYR    67      64.973  51.602  44.239  1.00  0.00           H  
ATOM   1039  HD1 TYR    67      66.862  50.426  45.382  1.00  0.00           H  
ATOM   1040  HD2 TYR    67      65.720  54.315  46.621  1.00  0.00           H  
ATOM   1041  HE1 TYR    67      68.911  50.550  46.900  1.00  0.00           H  
ATOM   1042  HE2 TYR    67      67.812  54.393  48.190  1.00  0.00           H  
ATOM   1043  HH  TYR    67      70.187  52.018  48.388  1.00  0.00           H  
ATOM   1044  N   HIE    68      64.260  55.605  43.947  1.00  0.00           N  
ATOM   1045  CA  HIE    68      63.832  56.850  44.529  1.00  0.00           C  
ATOM   1046  CB  HIE    68      64.047  57.999  43.523  1.00  0.00           C  
ATOM   1047  CG  HIE    68      63.771  59.410  44.077  1.00  0.00           C  
ATOM   1048  ND1 HIE    68      64.663  60.105  44.914  1.00  0.00           N  
ATOM   1049  CE1 HIE    68      63.979  61.200  45.352  1.00  0.00           C  
ATOM   1050  NE2 HIE    68      62.792  61.233  44.793  1.00  0.00           N  
ATOM   1051  CD2 HIE    68      62.531  60.003  44.136  1.00  0.00           C  
ATOM   1052  C   HIE    68      62.307  56.814  44.930  1.00  0.00           C  
ATOM   1053  O   HIE    68      61.435  56.736  44.081  1.00  0.00           O  
ATOM   1054  H   HIE    68      63.555  55.050  43.484  1.00  0.00           H  
ATOM   1055  HA  HIE    68      64.372  57.169  45.420  1.00  0.00           H  
ATOM   1056  HB2 HIE    68      63.474  57.782  42.621  1.00  0.00           H  
ATOM   1057  HB3 HIE    68      65.104  58.089  43.275  1.00  0.00           H  
ATOM   1058  HD2 HIE    68      61.679  59.678  43.557  1.00  0.00           H  
ATOM   1059  HE2 HIE    68      62.145  61.995  44.940  1.00  0.00           H  
ATOM   1060  HE1 HIE    68      64.426  61.872  46.069  1.00  0.00           H  
ATOM   1061  N   LEU    69      62.019  56.799  46.229  1.00  0.00           N  
ATOM   1062  CA  LEU    69      60.660  56.800  46.840  1.00  0.00           C  
ATOM   1063  CB  LEU    69      60.645  56.317  48.371  1.00  0.00           C  
ATOM   1064  CG  LEU    69      60.669  54.752  48.437  1.00  0.00           C  
ATOM   1065  CD1 LEU    69      62.078  54.240  48.091  1.00  0.00           C  
ATOM   1066  CD2 LEU    69      60.300  54.365  49.918  1.00  0.00           C  
ATOM   1067  C   LEU    69      60.062  58.269  46.790  1.00  0.00           C  
ATOM   1068  O   LEU    69      60.560  59.244  47.372  1.00  0.00           O  
ATOM   1069  H   LEU    69      62.810  57.002  46.823  1.00  0.00           H  
ATOM   1070  HA  LEU    69      60.032  56.192  46.189  1.00  0.00           H  
ATOM   1071  HB2 LEU    69      61.529  56.655  48.912  1.00  0.00           H  
ATOM   1072  HB3 LEU    69      59.809  56.789  48.888  1.00  0.00           H  
ATOM   1073  HG  LEU    69      59.957  54.238  47.792  1.00  0.00           H  
ATOM   1074 HD11 LEU    69      62.141  54.381  47.012  1.00  0.00           H  
ATOM   1075 HD12 LEU    69      62.310  53.184  48.236  1.00  0.00           H  
ATOM   1076 HD13 LEU    69      62.865  54.819  48.574  1.00  0.00           H  
ATOM   1077 HD21 LEU    69      59.316  54.703  50.240  1.00  0.00           H  
ATOM   1078 HD22 LEU    69      61.130  54.701  50.539  1.00  0.00           H  
ATOM   1079 HD23 LEU    69      60.439  53.294  50.067  1.00  0.00           H  
ATOM   1080  N   LEU    70      59.000  58.417  45.914  1.00  0.00           N  
ATOM   1081  CA  LEU    70      58.255  59.642  45.793  1.00  0.00           C  
ATOM   1082  CB  LEU    70      57.414  59.762  44.494  1.00  0.00           C  
ATOM   1083  CG  LEU    70      58.174  59.604  43.179  1.00  0.00           C  
ATOM   1084  CD1 LEU    70      57.097  59.486  42.067  1.00  0.00           C  
ATOM   1085  CD2 LEU    70      58.963  60.895  42.874  1.00  0.00           C  
ATOM   1086  C   LEU    70      57.497  60.110  47.045  1.00  0.00           C  
ATOM   1087  O   LEU    70      57.212  59.282  47.920  1.00  0.00           O  
ATOM   1088  H   LEU    70      58.591  57.613  45.460  1.00  0.00           H  
ATOM   1089  HA  LEU    70      59.035  60.402  45.733  1.00  0.00           H  
ATOM   1090  HB2 LEU    70      56.659  58.976  44.518  1.00  0.00           H  
ATOM   1091  HB3 LEU    70      56.879  60.712  44.515  1.00  0.00           H  
ATOM   1092  HG  LEU    70      58.826  58.734  43.263  1.00  0.00           H  
ATOM   1093 HD11 LEU    70      57.549  59.775  41.118  1.00  0.00           H  
ATOM   1094 HD12 LEU    70      56.374  60.247  42.362  1.00  0.00           H  
ATOM   1095 HD13 LEU    70      56.591  58.522  42.120  1.00  0.00           H  
ATOM   1096 HD21 LEU    70      58.388  61.820  42.922  1.00  0.00           H  
ATOM   1097 HD22 LEU    70      59.343  60.836  41.854  1.00  0.00           H  
ATOM   1098 HD23 LEU    70      59.794  61.049  43.563  1.00  0.00           H  
ATOM   1099  N   PRO    71      57.014  61.411  47.119  1.00  0.00           N  
ATOM   1100  CD  PRO    71      57.223  62.551  46.321  1.00  0.00           C  
ATOM   1101  CG  PRO    71      57.206  63.815  47.246  1.00  0.00           C  
ATOM   1102  CB  PRO    71      56.205  63.410  48.283  1.00  0.00           C  
ATOM   1103  CA  PRO    71      56.340  61.911  48.344  1.00  0.00           C  
ATOM   1104  C   PRO    71      54.861  61.314  48.462  1.00  0.00           C  
ATOM   1105  O   PRO    71      54.228  61.184  47.436  1.00  0.00           O  
ATOM   1106  HA  PRO    71      56.859  61.633  49.261  1.00  0.00           H  
ATOM   1107  HB2 PRO    71      55.193  63.734  48.040  1.00  0.00           H  
ATOM   1108  HB3 PRO    71      56.446  63.810  49.268  1.00  0.00           H  
ATOM   1109  HG2 PRO    71      58.274  63.832  47.463  1.00  0.00           H  
ATOM   1110  HG3 PRO    71      57.025  64.721  46.667  1.00  0.00           H  
ATOM   1111  HD2 PRO    71      58.180  62.459  45.809  1.00  0.00           H  
ATOM   1112  HD3 PRO    71      56.443  62.623  45.563  1.00  0.00           H  
ATOM   1113  N   PRO    72      54.447  60.772  49.610  1.00  0.00           N  
ATOM   1114  CD  PRO    72      55.129  60.724  50.922  1.00  0.00           C  
ATOM   1115  CG  PRO    72      54.084  60.488  51.962  1.00  0.00           C  
ATOM   1116  CB  PRO    72      53.023  59.700  51.283  1.00  0.00           C  
ATOM   1117  CA  PRO    72      53.111  60.194  49.797  1.00  0.00           C  
ATOM   1118  C   PRO    72      51.955  61.043  49.414  1.00  0.00           C  
ATOM   1119  O   PRO    72      51.776  62.105  49.985  1.00  0.00           O  
ATOM   1120  HA  PRO    72      53.098  59.290  49.189  1.00  0.00           H  
ATOM   1121  HB2 PRO    72      52.103  59.986  51.792  1.00  0.00           H  
ATOM   1122  HB3 PRO    72      53.328  58.655  51.222  1.00  0.00           H  
ATOM   1123  HG2 PRO    72      54.445  59.821  52.744  1.00  0.00           H  
ATOM   1124  HG3 PRO    72      53.625  61.389  52.368  1.00  0.00           H  
ATOM   1125  HD2 PRO    72      55.817  59.879  50.906  1.00  0.00           H  
ATOM   1126  HD3 PRO    72      55.717  61.619  51.130  1.00  0.00           H  
ATOM   1127  N   VAL    73      51.125  60.481  48.526  1.00  0.00           N  
ATOM   1128  CA  VAL    73      49.900  61.164  48.040  1.00  0.00           C  
ATOM   1129  CB  VAL    73      49.411  60.568  46.754  1.00  0.00           C  
ATOM   1130  CG1 VAL    73      48.058  61.111  46.357  1.00  0.00           C  
ATOM   1131  CG2 VAL    73      50.373  60.950  45.615  1.00  0.00           C  
ATOM   1132  C   VAL    73      48.879  61.103  49.187  1.00  0.00           C  
ATOM   1133  O   VAL    73      48.491  60.058  49.758  1.00  0.00           O  
ATOM   1134  H   VAL    73      51.387  59.654  48.008  1.00  0.00           H  
ATOM   1135  HA  VAL    73      50.010  62.203  47.728  1.00  0.00           H  
ATOM   1136  HB  VAL    73      49.339  59.488  46.878  1.00  0.00           H  
ATOM   1137 HG11 VAL    73      47.762  60.589  45.448  1.00  0.00           H  
ATOM   1138 HG12 VAL    73      48.077  62.189  46.201  1.00  0.00           H  
ATOM   1139 HG13 VAL    73      47.356  60.879  47.158  1.00  0.00           H  
ATOM   1140 HG21 VAL    73      49.972  60.737  44.624  1.00  0.00           H  
ATOM   1141 HG22 VAL    73      51.286  60.368  45.744  1.00  0.00           H  
ATOM   1142 HG23 VAL    73      50.585  62.019  45.623  1.00  0.00           H  
ATOM   1143  N   ASN    74      48.340  62.270  49.512  1.00  0.00           N  
ATOM   1144  CA  ASN    74      47.194  62.506  50.318  1.00  0.00           C  
ATOM   1145  CB  ASN    74      47.343  63.954  50.741  1.00  0.00           C  
ATOM   1146  CG  ASN    74      46.440  64.403  51.918  1.00  0.00           C  
ATOM   1147  OD1 ASN    74      45.473  63.683  52.368  1.00  0.00           O  
ATOM   1148  ND2 ASN    74      46.697  65.550  52.467  1.00  0.00           N  
ATOM   1149  C   ASN    74      45.838  62.371  49.518  1.00  0.00           C  
ATOM   1150  O   ASN    74      45.825  62.730  48.326  1.00  0.00           O  
ATOM   1151  H   ASN    74      48.695  63.095  49.049  1.00  0.00           H  
ATOM   1152  HA  ASN    74      47.218  61.910  51.230  1.00  0.00           H  
ATOM   1153  HB2 ASN    74      47.181  64.607  49.883  1.00  0.00           H  
ATOM   1154  HB3 ASN    74      48.360  64.162  51.074  1.00  0.00           H  
ATOM   1155 HD21 ASN    74      46.193  65.862  53.285  1.00  0.00           H  
ATOM   1156 HD22 ASN    74      47.609  65.984  52.503  1.00  0.00           H  
ATOM   1157  N   PHE    75      44.741  61.957  50.130  1.00  0.00           N  
ATOM   1158  CA  PHE    75      43.411  61.724  49.429  1.00  0.00           C  
ATOM   1159  CB  PHE    75      43.265  60.294  48.984  1.00  0.00           C  
ATOM   1160  CG  PHE    75      44.206  59.881  47.819  1.00  0.00           C  
ATOM   1161  CD1 PHE    75      44.036  60.451  46.544  1.00  0.00           C  
ATOM   1162  CE1 PHE    75      44.835  59.997  45.489  1.00  0.00           C  
ATOM   1163  CZ  PHE    75      45.664  58.896  45.664  1.00  0.00           C  
ATOM   1164  CE2 PHE    75      45.862  58.419  46.957  1.00  0.00           C  
ATOM   1165  CD2 PHE    75      45.200  58.933  48.059  1.00  0.00           C  
ATOM   1166  C   PHE    75      42.259  62.169  50.320  1.00  0.00           C  
ATOM   1167  O   PHE    75      41.129  61.747  50.121  1.00  0.00           O  
ATOM   1168  H   PHE    75      44.840  61.807  51.124  1.00  0.00           H  
ATOM   1169  HA  PHE    75      43.377  62.355  48.541  1.00  0.00           H  
ATOM   1170  HB2 PHE    75      43.461  59.645  49.838  1.00  0.00           H  
ATOM   1171  HB3 PHE    75      42.242  60.014  48.734  1.00  0.00           H  
ATOM   1172  HD1 PHE    75      43.193  61.100  46.359  1.00  0.00           H  
ATOM   1173  HD2 PHE    75      45.518  58.597  49.035  1.00  0.00           H  
ATOM   1174  HE1 PHE    75      44.652  60.389  44.499  1.00  0.00           H  
ATOM   1175  HE2 PHE    75      46.524  57.582  47.128  1.00  0.00           H  
ATOM   1176  HZ  PHE    75      46.043  58.403  44.781  1.00  0.00           H  
ATOM   1177  N   ASP    76      42.535  62.955  51.379  1.00  0.00           N  
ATOM   1178  CA  ASP    76      41.582  63.503  52.299  1.00  0.00           C  
ATOM   1179  CB  ASP    76      42.144  64.254  53.459  1.00  0.00           C  
ATOM   1180  CG  ASP    76      42.871  65.566  53.124  1.00  0.00           C  
ATOM   1181  OD1 ASP    76      42.876  66.084  51.909  1.00  0.00           O  
ATOM   1182  OD2 ASP    76      43.317  66.252  54.105  1.00  0.00           O1-
ATOM   1183  C   ASP    76      40.406  64.388  51.749  1.00  0.00           C  
ATOM   1184  O   ASP    76      39.464  64.804  52.460  1.00  0.00           O  
ATOM   1185  H   ASP    76      43.449  63.386  51.385  1.00  0.00           H  
ATOM   1186  HA  ASP    76      41.092  62.640  52.751  1.00  0.00           H  
ATOM   1187  HB2 ASP    76      42.951  63.639  53.857  1.00  0.00           H  
ATOM   1188  HB3 ASP    76      41.425  64.443  54.257  1.00  0.00           H  
ATOM   1189  N   ASP    77      40.443  64.657  50.437  1.00  0.00           N  
ATOM   1190  CA  ASP    77      39.311  65.160  49.643  1.00  0.00           C  
ATOM   1191  CB  ASP    77      39.832  66.041  48.469  1.00  0.00           C  
ATOM   1192  CG  ASP    77      40.809  65.333  47.555  1.00  0.00           C  
ATOM   1193  OD1 ASP    77      41.761  64.597  48.055  1.00  0.00           O  
ATOM   1194  OD2 ASP    77      40.800  65.519  46.327  1.00  0.00           O1-
ATOM   1195  C   ASP    77      38.343  64.130  48.998  1.00  0.00           C  
ATOM   1196  O   ASP    77      37.211  64.537  48.577  1.00  0.00           O  
ATOM   1197  H   ASP    77      41.240  64.240  49.978  1.00  0.00           H  
ATOM   1198  HA  ASP    77      38.653  65.776  50.255  1.00  0.00           H  
ATOM   1199  HB2 ASP    77      40.342  66.899  48.907  1.00  0.00           H  
ATOM   1200  HB3 ASP    77      39.029  66.469  47.868  1.00  0.00           H  
ATOM   1201  N   LEU    78      38.870  62.953  48.735  1.00  0.00           N  
ATOM   1202  CA  LEU    78      38.163  61.876  47.991  1.00  0.00           C  
ATOM   1203  CB  LEU    78      39.251  61.049  47.407  1.00  0.00           C  
ATOM   1204  CG  LEU    78      40.011  61.711  46.177  1.00  0.00           C  
ATOM   1205  CD1 LEU    78      40.814  60.593  45.472  1.00  0.00           C  
ATOM   1206  CD2 LEU    78      39.097  62.407  45.213  1.00  0.00           C  
ATOM   1207  C   LEU    78      37.261  60.958  48.864  1.00  0.00           C  
ATOM   1208  O   LEU    78      37.441  60.904  50.095  1.00  0.00           O  
ATOM   1209  H   LEU    78      39.753  62.827  49.210  1.00  0.00           H  
ATOM   1210  HA  LEU    78      37.462  62.397  47.340  1.00  0.00           H  
ATOM   1211  HB2 LEU    78      40.001  60.922  48.187  1.00  0.00           H  
ATOM   1212  HB3 LEU    78      39.014  60.043  47.062  1.00  0.00           H  
ATOM   1213  HG  LEU    78      40.691  62.445  46.609  1.00  0.00           H  
ATOM   1214 HD11 LEU    78      40.162  60.004  44.827  1.00  0.00           H  
ATOM   1215 HD12 LEU    78      41.352  59.973  46.189  1.00  0.00           H  
ATOM   1216 HD13 LEU    78      41.536  61.043  44.791  1.00  0.00           H  
ATOM   1217 HD21 LEU    78      38.323  61.762  44.797  1.00  0.00           H  
ATOM   1218 HD22 LEU    78      39.799  62.769  44.461  1.00  0.00           H  
ATOM   1219 HD23 LEU    78      38.692  63.325  45.637  1.00  0.00           H  
ATOM   1220  N   PRO    79      36.368  60.196  48.277  1.00  0.00           N  
ATOM   1221  CD  PRO    79      35.891  60.227  46.915  1.00  0.00           C  
ATOM   1222  CG  PRO    79      35.025  58.950  46.752  1.00  0.00           C  
ATOM   1223  CB  PRO    79      34.457  58.864  48.221  1.00  0.00           C  
ATOM   1224  CA  PRO    79      35.692  59.187  49.068  1.00  0.00           C  
ATOM   1225  C   PRO    79      36.566  57.977  49.440  1.00  0.00           C  
ATOM   1226  O   PRO    79      37.363  57.543  48.618  1.00  0.00           O  
ATOM   1227  HA  PRO    79      35.342  59.652  49.989  1.00  0.00           H  
ATOM   1228  HB2 PRO    79      34.105  57.870  48.497  1.00  0.00           H  
ATOM   1229  HB3 PRO    79      33.678  59.597  48.432  1.00  0.00           H  
ATOM   1230  HG2 PRO    79      34.187  58.940  46.055  1.00  0.00           H  
ATOM   1231  HG3 PRO    79      35.667  58.108  46.496  1.00  0.00           H  
ATOM   1232  HD2 PRO    79      35.264  61.089  46.689  1.00  0.00           H  
ATOM   1233  HD3 PRO    79      36.654  60.086  46.149  1.00  0.00           H  
ATOM   1234  N   LEU    80      36.323  57.333  50.595  1.00  0.00           N  
ATOM   1235  CA  LEU    80      36.981  56.106  51.056  1.00  0.00           C  
ATOM   1236  CB  LEU    80      36.897  56.013  52.582  1.00  0.00           C  
ATOM   1237  CG  LEU    80      37.443  57.218  53.399  1.00  0.00           C  
ATOM   1238  CD1 LEU    80      36.806  57.112  54.808  1.00  0.00           C  
ATOM   1239  CD2 LEU    80      38.946  57.194  53.713  1.00  0.00           C  
ATOM   1240  C   LEU    80      36.397  54.824  50.475  1.00  0.00           C  
ATOM   1241  O   LEU    80      36.762  53.723  50.886  1.00  0.00           O  
ATOM   1242  H   LEU    80      35.674  57.825  51.193  1.00  0.00           H  
ATOM   1243  HA  LEU    80      38.052  56.118  50.853  1.00  0.00           H  
ATOM   1244  HB2 LEU    80      35.848  55.841  52.821  1.00  0.00           H  
ATOM   1245  HB3 LEU    80      37.429  55.121  52.911  1.00  0.00           H  
ATOM   1246  HG  LEU    80      37.136  58.160  52.943  1.00  0.00           H  
ATOM   1247 HD11 LEU    80      36.917  56.079  55.138  1.00  0.00           H  
ATOM   1248 HD12 LEU    80      35.789  57.501  54.757  1.00  0.00           H  
ATOM   1249 HD13 LEU    80      37.262  57.810  55.509  1.00  0.00           H  
ATOM   1250 HD21 LEU    80      39.148  56.224  54.167  1.00  0.00           H  
ATOM   1251 HD22 LEU    80      39.281  58.039  54.314  1.00  0.00           H  
ATOM   1252 HD23 LEU    80      39.488  57.207  52.768  1.00  0.00           H  
ATOM   1253  N   ASP    81      35.582  55.032  49.461  1.00  0.00           N  
ATOM   1254  CA  ASP    81      34.930  54.062  48.721  1.00  0.00           C  
ATOM   1255  CB  ASP    81      33.467  54.569  48.580  1.00  0.00           C  
ATOM   1256  CG  ASP    81      32.656  54.147  49.844  1.00  0.00           C  
ATOM   1257  OD1 ASP    81      31.941  55.035  50.448  1.00  0.00           O  
ATOM   1258  OD2 ASP    81      32.670  52.930  50.134  1.00  0.00           O1-
ATOM   1259  C   ASP    81      35.563  53.839  47.370  1.00  0.00           C  
ATOM   1260  O   ASP    81      35.122  52.969  46.569  1.00  0.00           O  
ATOM   1261  H   ASP    81      35.341  55.988  49.239  1.00  0.00           H  
ATOM   1262  HA  ASP    81      34.928  53.131  49.289  1.00  0.00           H  
ATOM   1263  HB2 ASP    81      33.059  54.135  47.668  1.00  0.00           H  
ATOM   1264  HB3 ASP    81      33.533  55.648  48.446  1.00  0.00           H  
ATOM   1265  N   THR    82      36.662  54.618  47.166  1.00  0.00           N  
ATOM   1266  CA  THR    82      37.504  54.511  45.960  1.00  0.00           C  
ATOM   1267  CB  THR    82      38.679  55.444  45.905  1.00  0.00           C  
ATOM   1268  CG2 THR    82      39.435  55.361  44.574  1.00  0.00           C  
ATOM   1269  OG1 THR    82      38.224  56.740  46.035  1.00  0.00           O  
ATOM   1270  C   THR    82      38.053  53.090  46.010  1.00  0.00           C  
ATOM   1271  O   THR    82      38.575  52.551  46.972  1.00  0.00           O  
ATOM   1272  H   THR    82      36.854  55.227  47.948  1.00  0.00           H  
ATOM   1273  HA  THR    82      36.946  54.547  45.024  1.00  0.00           H  
ATOM   1274  HB  THR    82      39.307  55.259  46.777  1.00  0.00           H  
ATOM   1275 HG21 THR    82      39.813  54.359  44.369  1.00  0.00           H  
ATOM   1276 HG22 THR    82      38.765  55.585  43.744  1.00  0.00           H  
ATOM   1277 HG23 THR    82      40.230  56.108  44.584  1.00  0.00           H  
ATOM   1278  HG1 THR    82      37.888  56.889  46.921  1.00  0.00           H  
ATOM   1279  N   LYS    83      37.848  52.363  44.859  1.00  0.00           N  
ATOM   1280  CA  LYS    83      38.298  50.959  44.569  1.00  0.00           C  
ATOM   1281  CB  LYS    83      37.526  50.362  43.355  1.00  0.00           C  
ATOM   1282  CG  LYS    83      35.998  50.196  43.521  1.00  0.00           C  
ATOM   1283  CD  LYS    83      35.360  49.008  42.843  1.00  0.00           C  
ATOM   1284  CE  LYS    83      35.343  49.391  41.364  1.00  0.00           C  
ATOM   1285  NZ  LYS    83      34.548  48.401  40.622  1.00  0.00           N1+
ATOM   1286  C   LYS    83      39.775  50.859  44.316  1.00  0.00           C  
ATOM   1287  O   LYS    83      40.314  51.863  43.833  1.00  0.00           O  
ATOM   1288  H   LYS    83      37.499  52.783  44.009  1.00  0.00           H  
ATOM   1289  HA  LYS    83      38.089  50.394  45.478  1.00  0.00           H  
ATOM   1290  HB2 LYS    83      37.598  51.039  42.504  1.00  0.00           H  
ATOM   1291  HB3 LYS    83      37.959  49.423  43.013  1.00  0.00           H  
ATOM   1292  HG2 LYS    83      35.885  50.251  44.604  1.00  0.00           H  
ATOM   1293  HG3 LYS    83      35.538  51.100  43.122  1.00  0.00           H  
ATOM   1294  HD2 LYS    83      34.317  48.948  43.155  1.00  0.00           H  
ATOM   1295  HD3 LYS    83      35.963  48.130  43.077  1.00  0.00           H  
ATOM   1296  HE2 LYS    83      36.355  49.624  41.032  1.00  0.00           H  
ATOM   1297  HE3 LYS    83      34.878  50.376  41.368  1.00  0.00           H  
ATOM   1298  HZ1 LYS    83      34.426  48.597  39.639  1.00  0.00           H  
ATOM   1299  HZ2 LYS    83      35.020  47.508  40.598  1.00  0.00           H  
ATOM   1300  HZ3 LYS    83      33.709  48.183  41.140  1.00  0.00           H  
ATOM   1301  N   MET    84      40.455  49.720  44.527  1.00  0.00           N  
ATOM   1302  CA  MET    84      41.863  49.593  44.396  1.00  0.00           C  
ATOM   1303  CB  MET    84      42.284  48.147  44.739  1.00  0.00           C  
ATOM   1304  CG  MET    84      43.728  47.716  44.795  1.00  0.00           C  
ATOM   1305  SD  MET    84      44.046  46.816  46.340  1.00  0.00           S  
ATOM   1306  CE  MET    84      45.782  46.289  45.912  1.00  0.00           C  
ATOM   1307  C   MET    84      42.653  50.078  43.199  1.00  0.00           C  
ATOM   1308  O   MET    84      43.376  51.073  43.287  1.00  0.00           O  
ATOM   1309  H   MET    84      39.985  48.904  44.892  1.00  0.00           H  
ATOM   1310  HA  MET    84      42.238  50.264  45.170  1.00  0.00           H  
ATOM   1311  HB2 MET    84      41.764  47.562  43.980  1.00  0.00           H  
ATOM   1312  HB3 MET    84      41.779  47.791  45.638  1.00  0.00           H  
ATOM   1313  HG2 MET    84      44.437  48.540  44.711  1.00  0.00           H  
ATOM   1314  HG3 MET    84      43.958  47.102  43.924  1.00  0.00           H  
ATOM   1315  HE1 MET    84      45.834  46.055  44.848  1.00  0.00           H  
ATOM   1316  HE2 MET    84      45.996  45.475  46.604  1.00  0.00           H  
ATOM   1317  HE3 MET    84      46.343  47.186  46.176  1.00  0.00           H  
ATOM   1318  N   GLU    85      42.387  49.497  42.017  1.00  0.00           N  
ATOM   1319  CA  GLU    85      43.123  49.940  40.789  1.00  0.00           C  
ATOM   1320  CB  GLU    85      42.869  49.038  39.525  1.00  0.00           C  
ATOM   1321  CG  GLU    85      41.417  49.199  39.039  1.00  0.00           C  
ATOM   1322  CD  GLU    85      40.390  49.182  40.190  1.00  0.00           C  
ATOM   1323  OE1 GLU    85      40.154  48.019  40.680  1.00  0.00           O  
ATOM   1324  OE2 GLU    85      39.800  50.231  40.585  1.00  0.00           O1-
ATOM   1325  C   GLU    85      42.849  51.453  40.392  1.00  0.00           C  
ATOM   1326  O   GLU    85      43.694  52.058  39.713  1.00  0.00           O  
ATOM   1327  H   GLU    85      41.742  48.720  42.026  1.00  0.00           H  
ATOM   1328  HA  GLU    85      44.195  49.868  40.973  1.00  0.00           H  
ATOM   1329  HB2 GLU    85      43.470  49.384  38.683  1.00  0.00           H  
ATOM   1330  HB3 GLU    85      43.046  48.011  39.842  1.00  0.00           H  
ATOM   1331  HG2 GLU    85      41.087  48.388  38.390  1.00  0.00           H  
ATOM   1332  HG3 GLU    85      41.372  50.143  38.496  1.00  0.00           H  
ATOM   1333  N   THR    86      41.691  51.978  40.762  1.00  0.00           N  
ATOM   1334  CA  THR    86      41.318  53.389  40.505  1.00  0.00           C  
ATOM   1335  CB  THR    86      39.895  53.636  40.963  1.00  0.00           C  
ATOM   1336  CG2 THR    86      39.399  55.044  40.787  1.00  0.00           C  
ATOM   1337  OG1 THR    86      38.999  52.835  40.241  1.00  0.00           O  
ATOM   1338  C   THR    86      42.226  54.334  41.364  1.00  0.00           C  
ATOM   1339  O   THR    86      42.691  55.325  40.862  1.00  0.00           O  
ATOM   1340  H   THR    86      41.012  51.421  41.261  1.00  0.00           H  
ATOM   1341  HA  THR    86      41.452  53.595  39.444  1.00  0.00           H  
ATOM   1342  HB  THR    86      39.774  53.449  42.030  1.00  0.00           H  
ATOM   1343 HG21 THR    86      38.845  55.293  39.882  1.00  0.00           H  
ATOM   1344 HG22 THR    86      38.548  55.243  41.439  1.00  0.00           H  
ATOM   1345 HG23 THR    86      40.068  55.813  41.173  1.00  0.00           H  
ATOM   1346  HG1 THR    86      39.414  51.971  40.183  1.00  0.00           H  
ATOM   1347  N   ARG    87      42.498  53.962  42.619  1.00  0.00           N  
ATOM   1348  CA  ARG    87      43.265  54.500  43.710  1.00  0.00           C  
ATOM   1349  CB  ARG    87      43.011  53.986  45.086  1.00  0.00           C  
ATOM   1350  CG  ARG    87      43.452  54.912  46.299  1.00  0.00           C  
ATOM   1351  CD  ARG    87      42.849  54.538  47.692  1.00  0.00           C  
ATOM   1352  NE  ARG    87      43.880  54.760  48.742  1.00  0.00           N  
ATOM   1353  CZ  ARG    87      44.098  55.809  49.541  1.00  0.00           C  
ATOM   1354  NH1 ARG    87      43.204  56.676  49.861  1.00  0.00           N  
ATOM   1355  NH2 ARG    87      45.236  55.880  50.153  1.00  0.00           N1+
ATOM   1356  C   ARG    87      44.682  54.510  43.399  1.00  0.00           C  
ATOM   1357  O   ARG    87      45.332  55.529  43.642  1.00  0.00           O  
ATOM   1358  H   ARG    87      41.955  53.152  42.883  1.00  0.00           H  
ATOM   1359  HA  ARG    87      42.999  55.556  43.754  1.00  0.00           H  
ATOM   1360  HB2 ARG    87      41.987  53.652  45.248  1.00  0.00           H  
ATOM   1361  HB3 ARG    87      43.646  53.101  45.128  1.00  0.00           H  
ATOM   1362  HG2 ARG    87      43.123  55.937  46.123  1.00  0.00           H  
ATOM   1363  HG3 ARG    87      44.540  54.937  46.351  1.00  0.00           H  
ATOM   1364  HD2 ARG    87      42.648  53.468  47.633  1.00  0.00           H  
ATOM   1365  HD3 ARG    87      41.952  55.139  47.841  1.00  0.00           H  
ATOM   1366  HE  ARG    87      44.678  54.141  48.744  1.00  0.00           H  
ATOM   1367 HH11 ARG    87      42.255  56.648  49.516  1.00  0.00           H  
ATOM   1368 HH12 ARG    87      43.435  57.373  50.554  1.00  0.00           H  
ATOM   1369 HH21 ARG    87      45.358  56.593  50.857  1.00  0.00           H  
ATOM   1370 HH22 ARG    87      46.022  55.285  49.934  1.00  0.00           H  
ATOM   1371  N   ILE    88      45.220  53.438  42.815  1.00  0.00           N  
ATOM   1372  CA  ILE    88      46.558  53.289  42.310  1.00  0.00           C  
ATOM   1373  CB  ILE    88      46.795  51.801  41.899  1.00  0.00           C  
ATOM   1374  CG2 ILE    88      48.065  51.664  41.106  1.00  0.00           C  
ATOM   1375  CG1 ILE    88      46.899  51.009  43.231  1.00  0.00           C  
ATOM   1376  CD1 ILE    88      46.732  49.518  43.100  1.00  0.00           C  
ATOM   1377  C   ILE    88      46.726  54.333  41.115  1.00  0.00           C  
ATOM   1378  O   ILE    88      47.692  55.090  41.103  1.00  0.00           O  
ATOM   1379  H   ILE    88      44.719  52.564  42.884  1.00  0.00           H  
ATOM   1380  HA  ILE    88      47.325  53.575  43.029  1.00  0.00           H  
ATOM   1381  HB  ILE    88      46.021  51.430  41.227  1.00  0.00           H  
ATOM   1382 HG12 ILE    88      47.844  51.204  43.737  1.00  0.00           H  
ATOM   1383 HG13 ILE    88      46.022  51.332  43.792  1.00  0.00           H  
ATOM   1384 HG21 ILE    88      47.964  52.188  40.155  1.00  0.00           H  
ATOM   1385 HG22 ILE    88      48.292  50.629  40.850  1.00  0.00           H  
ATOM   1386 HG23 ILE    88      48.896  52.093  41.666  1.00  0.00           H  
ATOM   1387 HD11 ILE    88      46.255  49.119  43.995  1.00  0.00           H  
ATOM   1388 HD12 ILE    88      47.638  48.912  43.086  1.00  0.00           H  
ATOM   1389 HD13 ILE    88      46.015  49.260  42.321  1.00  0.00           H  
ATOM   1390  N   SER    89      45.714  54.399  40.137  1.00  0.00           N  
ATOM   1391  CA  SER    89      45.738  55.307  38.999  1.00  0.00           C  
ATOM   1392  CB  SER    89      44.531  54.995  38.068  1.00  0.00           C  
ATOM   1393  OG  SER    89      44.510  53.618  37.676  1.00  0.00           O  
ATOM   1394  C   SER    89      45.745  56.784  39.280  1.00  0.00           C  
ATOM   1395  O   SER    89      46.241  57.749  38.622  1.00  0.00           O  
ATOM   1396  H   SER    89      44.936  53.767  40.254  1.00  0.00           H  
ATOM   1397  HA  SER    89      46.656  55.182  38.424  1.00  0.00           H  
ATOM   1398  HB2 SER    89      44.627  55.587  37.159  1.00  0.00           H  
ATOM   1399  HB3 SER    89      43.624  55.123  38.659  1.00  0.00           H  
ATOM   1400  HG  SER    89      44.249  53.098  38.440  1.00  0.00           H  
ATOM   1401  N   LEU    90      45.054  57.113  40.379  1.00  0.00           N  
ATOM   1402  CA  LEU    90      45.065  58.430  41.018  1.00  0.00           C  
ATOM   1403  CB  LEU    90      43.887  58.557  41.960  1.00  0.00           C  
ATOM   1404  CG  LEU    90      42.528  58.757  41.285  1.00  0.00           C  
ATOM   1405  CD1 LEU    90      41.477  58.501  42.292  1.00  0.00           C  
ATOM   1406  CD2 LEU    90      42.206  60.072  40.613  1.00  0.00           C  
ATOM   1407  C   LEU    90      46.406  58.667  41.758  1.00  0.00           C  
ATOM   1408  O   LEU    90      47.055  59.753  41.609  1.00  0.00           O  
ATOM   1409  H   LEU    90      44.470  56.450  40.869  1.00  0.00           H  
ATOM   1410  HA  LEU    90      44.949  59.226  40.283  1.00  0.00           H  
ATOM   1411  HB2 LEU    90      43.824  57.621  42.514  1.00  0.00           H  
ATOM   1412  HB3 LEU    90      44.008  59.365  42.682  1.00  0.00           H  
ATOM   1413  HG  LEU    90      42.362  57.959  40.560  1.00  0.00           H  
ATOM   1414 HD11 LEU    90      41.415  57.482  42.672  1.00  0.00           H  
ATOM   1415 HD12 LEU    90      40.498  58.688  41.851  1.00  0.00           H  
ATOM   1416 HD13 LEU    90      41.661  59.213  43.097  1.00  0.00           H  
ATOM   1417 HD21 LEU    90      42.166  60.865  41.359  1.00  0.00           H  
ATOM   1418 HD22 LEU    90      41.225  60.051  40.138  1.00  0.00           H  
ATOM   1419 HD23 LEU    90      42.920  60.373  39.846  1.00  0.00           H  
ATOM   1420  N   THR    91      46.917  57.657  42.504  1.00  0.00           N  
ATOM   1421  CA  THR    91      48.215  57.783  43.177  1.00  0.00           C  
ATOM   1422  CB  THR    91      48.573  56.552  43.955  1.00  0.00           C  
ATOM   1423  CG2 THR    91      49.923  56.727  44.702  1.00  0.00           C  
ATOM   1424  OG1 THR    91      47.622  56.188  44.912  1.00  0.00           O  
ATOM   1425  C   THR    91      49.363  58.124  42.172  1.00  0.00           C  
ATOM   1426  O   THR    91      50.115  59.037  42.518  1.00  0.00           O  
ATOM   1427  H   THR    91      46.353  56.837  42.678  1.00  0.00           H  
ATOM   1428  HA  THR    91      48.162  58.591  43.906  1.00  0.00           H  
ATOM   1429  HB  THR    91      48.675  55.702  43.281  1.00  0.00           H  
ATOM   1430 HG21 THR    91      50.660  56.581  43.913  1.00  0.00           H  
ATOM   1431 HG22 THR    91      49.966  57.738  45.107  1.00  0.00           H  
ATOM   1432 HG23 THR    91      50.110  56.052  45.538  1.00  0.00           H  
ATOM   1433  HG1 THR    91      46.921  55.752  44.422  1.00  0.00           H  
ATOM   1434  N   VAL    92      49.495  57.446  40.973  1.00  0.00           N  
ATOM   1435  CA  VAL    92      50.420  57.866  39.921  1.00  0.00           C  
ATOM   1436  CB  VAL    92      50.437  56.876  38.749  1.00  0.00           C  
ATOM   1437  CG1 VAL    92      49.170  56.663  38.005  1.00  0.00           C  
ATOM   1438  CG2 VAL    92      51.510  57.183  37.698  1.00  0.00           C  
ATOM   1439  C   VAL    92      50.187  59.328  39.444  1.00  0.00           C  
ATOM   1440  O   VAL    92      51.152  60.083  39.534  1.00  0.00           O  
ATOM   1441  H   VAL    92      48.971  56.590  40.856  1.00  0.00           H  
ATOM   1442  HA  VAL    92      51.402  57.741  40.377  1.00  0.00           H  
ATOM   1443  HB  VAL    92      50.684  55.890  39.142  1.00  0.00           H  
ATOM   1444 HG11 VAL    92      48.349  56.557  38.713  1.00  0.00           H  
ATOM   1445 HG12 VAL    92      49.190  55.745  37.418  1.00  0.00           H  
ATOM   1446 HG13 VAL    92      48.991  57.433  37.254  1.00  0.00           H  
ATOM   1447 HG21 VAL    92      51.656  56.389  36.966  1.00  0.00           H  
ATOM   1448 HG22 VAL    92      52.399  57.373  38.300  1.00  0.00           H  
ATOM   1449 HG23 VAL    92      51.080  58.009  37.131  1.00  0.00           H  
ATOM   1450  N   THR    93      48.938  59.667  39.121  1.00  0.00           N  
ATOM   1451  CA  THR    93      48.517  60.989  38.625  1.00  0.00           C  
ATOM   1452  CB  THR    93      46.958  61.101  38.383  1.00  0.00           C  
ATOM   1453  CG2 THR    93      46.557  62.497  37.879  1.00  0.00           C  
ATOM   1454  OG1 THR    93      46.665  60.104  37.483  1.00  0.00           O  
ATOM   1455  C   THR    93      48.915  62.120  39.558  1.00  0.00           C  
ATOM   1456  O   THR    93      49.616  62.986  39.137  1.00  0.00           O  
ATOM   1457  H   THR    93      48.163  59.040  39.285  1.00  0.00           H  
ATOM   1458  HA  THR    93      49.013  61.229  37.685  1.00  0.00           H  
ATOM   1459  HB  THR    93      46.315  60.913  39.243  1.00  0.00           H  
ATOM   1460 HG21 THR    93      46.691  63.237  38.669  1.00  0.00           H  
ATOM   1461 HG22 THR    93      47.109  62.866  37.014  1.00  0.00           H  
ATOM   1462 HG23 THR    93      45.504  62.477  37.598  1.00  0.00           H  
ATOM   1463  HG1 THR    93      46.496  59.251  37.889  1.00  0.00           H  
ATOM   1464  N   ARG    94      48.633  62.085  40.840  1.00  0.00           N  
ATOM   1465  CA  ARG    94      49.062  63.139  41.840  1.00  0.00           C  
ATOM   1466  CB  ARG    94      48.243  62.842  43.151  1.00  0.00           C  
ATOM   1467  CG  ARG    94      46.773  63.019  42.986  1.00  0.00           C  
ATOM   1468  CD  ARG    94      46.104  63.250  44.349  1.00  0.00           C  
ATOM   1469  NE  ARG    94      44.650  63.357  44.215  1.00  0.00           N  
ATOM   1470  CZ  ARG    94      43.800  63.791  45.109  1.00  0.00           C  
ATOM   1471  NH1 ARG    94      44.078  63.864  46.365  1.00  0.00           N  
ATOM   1472  NH2 ARG    94      42.640  64.144  44.718  1.00  0.00           N1+
ATOM   1473  C   ARG    94      50.470  63.031  42.245  1.00  0.00           C  
ATOM   1474  O   ARG    94      50.827  63.840  43.054  1.00  0.00           O  
ATOM   1475  H   ARG    94      48.090  61.295  41.157  1.00  0.00           H  
ATOM   1476  HA  ARG    94      48.882  64.146  41.465  1.00  0.00           H  
ATOM   1477  HB2 ARG    94      48.438  61.814  43.455  1.00  0.00           H  
ATOM   1478  HB3 ARG    94      48.518  63.619  43.864  1.00  0.00           H  
ATOM   1479  HG2 ARG    94      46.196  62.124  42.756  1.00  0.00           H  
ATOM   1480  HG3 ARG    94      46.511  63.814  42.288  1.00  0.00           H  
ATOM   1481  HD2 ARG    94      46.548  64.051  44.941  1.00  0.00           H  
ATOM   1482  HD3 ARG    94      46.265  62.322  44.897  1.00  0.00           H  
ATOM   1483  HE  ARG    94      44.355  62.966  43.332  1.00  0.00           H  
ATOM   1484 HH11 ARG    94      43.368  64.162  47.018  1.00  0.00           H  
ATOM   1485 HH12 ARG    94      44.938  63.509  46.759  1.00  0.00           H  
ATOM   1486 HH21 ARG    94      42.015  64.475  45.438  1.00  0.00           H  
ATOM   1487 HH22 ARG    94      42.389  64.193  43.740  1.00  0.00           H  
ATOM   1488  N   SER    95      51.223  61.972  41.766  1.00  0.00           N  
ATOM   1489  CA  SER    95      52.672  61.808  41.984  1.00  0.00           C  
ATOM   1490  CB  SER    95      53.056  60.359  42.192  1.00  0.00           C  
ATOM   1491  OG  SER    95      52.361  59.823  43.386  1.00  0.00           O  
ATOM   1492  C   SER    95      53.460  62.466  40.829  1.00  0.00           C  
ATOM   1493  O   SER    95      54.585  62.796  40.970  1.00  0.00           O  
ATOM   1494  H   SER    95      50.813  61.342  41.092  1.00  0.00           H  
ATOM   1495  HA  SER    95      52.829  62.397  42.887  1.00  0.00           H  
ATOM   1496  HB2 SER    95      54.134  60.341  42.355  1.00  0.00           H  
ATOM   1497  HB3 SER    95      52.938  59.766  41.285  1.00  0.00           H  
ATOM   1498  HG  SER    95      51.471  59.604  43.099  1.00  0.00           H  
ATOM   1499  N   LEU    96      52.932  62.555  39.638  1.00  0.00           N  
ATOM   1500  CA  LEU    96      53.702  62.977  38.444  1.00  0.00           C  
ATOM   1501  CB  LEU    96      52.789  63.062  37.178  1.00  0.00           C  
ATOM   1502  CG  LEU    96      52.281  61.636  36.793  1.00  0.00           C  
ATOM   1503  CD1 LEU    96      51.842  61.717  35.368  1.00  0.00           C  
ATOM   1504  CD2 LEU    96      53.280  60.489  36.913  1.00  0.00           C  
ATOM   1505  C   LEU    96      54.231  64.454  38.625  1.00  0.00           C  
ATOM   1506  O   LEU    96      55.255  64.792  38.110  1.00  0.00           O  
ATOM   1507  H   LEU    96      51.978  62.249  39.511  1.00  0.00           H  
ATOM   1508  HA  LEU    96      54.529  62.275  38.333  1.00  0.00           H  
ATOM   1509  HB2 LEU    96      51.963  63.732  37.415  1.00  0.00           H  
ATOM   1510  HB3 LEU    96      53.433  63.431  36.380  1.00  0.00           H  
ATOM   1511  HG  LEU    96      51.418  61.369  37.403  1.00  0.00           H  
ATOM   1512 HD11 LEU    96      51.408  60.768  35.052  1.00  0.00           H  
ATOM   1513 HD12 LEU    96      52.673  61.837  34.672  1.00  0.00           H  
ATOM   1514 HD13 LEU    96      51.055  62.467  35.296  1.00  0.00           H  
ATOM   1515 HD21 LEU    96      52.889  59.682  36.293  1.00  0.00           H  
ATOM   1516 HD22 LEU    96      53.483  60.301  37.967  1.00  0.00           H  
ATOM   1517 HD23 LEU    96      54.210  60.874  36.495  1.00  0.00           H  
ATOM   1518  N   PRO    97      53.665  65.402  39.384  1.00  0.00           N  
ATOM   1519  CD  PRO    97      52.214  65.383  39.782  1.00  0.00           C  
ATOM   1520  CG  PRO    97      51.837  66.805  40.060  1.00  0.00           C  
ATOM   1521  CB  PRO    97      53.261  67.374  40.532  1.00  0.00           C  
ATOM   1522  CA  PRO    97      54.297  66.627  39.701  1.00  0.00           C  
ATOM   1523  C   PRO    97      55.677  66.532  40.361  1.00  0.00           C  
ATOM   1524  O   PRO    97      56.606  67.210  39.915  1.00  0.00           O  
ATOM   1525  HA  PRO    97      54.429  67.155  38.757  1.00  0.00           H  
ATOM   1526  HB2 PRO    97      53.311  67.358  41.621  1.00  0.00           H  
ATOM   1527  HB3 PRO    97      53.224  68.445  40.331  1.00  0.00           H  
ATOM   1528  HG2 PRO    97      51.488  67.339  39.177  1.00  0.00           H  
ATOM   1529  HG3 PRO    97      51.076  66.915  40.832  1.00  0.00           H  
ATOM   1530  HD2 PRO    97      51.544  65.071  38.981  1.00  0.00           H  
ATOM   1531  HD3 PRO    97      51.963  64.790  40.662  1.00  0.00           H  
ATOM   1532  N   SER    98      55.799  65.692  41.380  1.00  0.00           N  
ATOM   1533  CA  SER    98      57.107  65.269  42.042  1.00  0.00           C  
ATOM   1534  CB  SER    98      56.869  64.402  43.271  1.00  0.00           C  
ATOM   1535  OG  SER    98      58.062  64.316  44.071  1.00  0.00           O  
ATOM   1536  C   SER    98      58.001  64.487  41.013  1.00  0.00           C  
ATOM   1537  O   SER    98      59.213  64.537  41.121  1.00  0.00           O  
ATOM   1538  H   SER    98      54.970  65.225  41.720  1.00  0.00           H  
ATOM   1539  HA  SER    98      57.615  66.187  42.337  1.00  0.00           H  
ATOM   1540  HB2 SER    98      56.522  63.409  42.987  1.00  0.00           H  
ATOM   1541  HB3 SER    98      56.086  64.726  43.955  1.00  0.00           H  
ATOM   1542  HG  SER    98      58.308  65.232  44.215  1.00  0.00           H  
ATOM   1543  N   LEU    99      57.392  63.582  40.231  1.00  0.00           N  
ATOM   1544  CA  LEU    99      58.206  62.806  39.247  1.00  0.00           C  
ATOM   1545  CB  LEU    99      57.335  61.837  38.426  1.00  0.00           C  
ATOM   1546  CG  LEU    99      58.019  61.151  37.236  1.00  0.00           C  
ATOM   1547  CD1 LEU    99      59.000  60.143  37.832  1.00  0.00           C  
ATOM   1548  CD2 LEU    99      57.096  60.339  36.322  1.00  0.00           C  
ATOM   1549  C   LEU    99      58.985  63.706  38.199  1.00  0.00           C  
ATOM   1550  O   LEU    99      60.121  63.465  37.802  1.00  0.00           O  
ATOM   1551  H   LEU    99      56.385  63.561  40.166  1.00  0.00           H  
ATOM   1552  HA  LEU    99      59.011  62.273  39.751  1.00  0.00           H  
ATOM   1553  HB2 LEU    99      56.824  61.150  39.099  1.00  0.00           H  
ATOM   1554  HB3 LEU    99      56.558  62.512  38.066  1.00  0.00           H  
ATOM   1555  HG  LEU    99      58.497  61.863  36.564  1.00  0.00           H  
ATOM   1556 HD11 LEU    99      59.727  60.623  38.488  1.00  0.00           H  
ATOM   1557 HD12 LEU    99      59.598  59.656  37.061  1.00  0.00           H  
ATOM   1558 HD13 LEU    99      58.511  59.397  38.457  1.00  0.00           H  
ATOM   1559 HD21 LEU    99      56.537  61.010  35.670  1.00  0.00           H  
ATOM   1560 HD22 LEU    99      56.402  59.767  36.940  1.00  0.00           H  
ATOM   1561 HD23 LEU    99      57.607  59.590  35.718  1.00  0.00           H  
ATOM   1562  N   ARG   100      58.362  64.797  37.721  1.00  0.00           N  
ATOM   1563  CA  ARG   100      59.018  65.744  36.840  1.00  0.00           C  
ATOM   1564  CB  ARG   100      58.100  67.014  36.781  1.00  0.00           C  
ATOM   1565  CG  ARG   100      58.493  68.071  35.786  1.00  0.00           C  
ATOM   1566  CD  ARG   100      57.647  69.370  35.987  1.00  0.00           C  
ATOM   1567  NE  ARG   100      56.216  69.182  35.786  1.00  0.00           N  
ATOM   1568  CZ  ARG   100      55.170  69.801  36.259  1.00  0.00           C  
ATOM   1569  NH1 ARG   100      55.281  70.916  36.953  1.00  0.00           N  
ATOM   1570  NH2 ARG   100      53.961  69.337  36.051  1.00  0.00           N1+
ATOM   1571  C   ARG   100      60.393  66.160  37.300  1.00  0.00           C  
ATOM   1572  O   ARG   100      61.311  66.188  36.533  1.00  0.00           O  
ATOM   1573  H   ARG   100      57.389  64.830  37.991  1.00  0.00           H  
ATOM   1574  HA  ARG   100      59.267  65.255  35.898  1.00  0.00           H  
ATOM   1575  HB2 ARG   100      57.108  66.650  36.513  1.00  0.00           H  
ATOM   1576  HB3 ARG   100      58.094  67.459  37.776  1.00  0.00           H  
ATOM   1577  HG2 ARG   100      58.290  67.766  34.759  1.00  0.00           H  
ATOM   1578  HG3 ARG   100      59.578  68.151  35.847  1.00  0.00           H  
ATOM   1579  HD2 ARG   100      57.947  70.061  35.200  1.00  0.00           H  
ATOM   1580  HD3 ARG   100      57.775  69.785  36.987  1.00  0.00           H  
ATOM   1581  HE  ARG   100      56.069  68.304  35.308  1.00  0.00           H  
ATOM   1582 HH11 ARG   100      54.472  71.510  37.065  1.00  0.00           H  
ATOM   1583 HH12 ARG   100      56.152  71.363  37.202  1.00  0.00           H  
ATOM   1584 HH21 ARG   100      53.251  69.983  36.364  1.00  0.00           H  
ATOM   1585 HH22 ARG   100      53.685  68.434  35.694  1.00  0.00           H  
ATOM   1586  N   GLU   101      60.440  66.472  38.617  1.00  0.00           N  
ATOM   1587  CA  GLU   101      61.645  67.056  39.110  1.00  0.00           C  
ATOM   1588  CB  GLU   101      61.442  67.971  40.314  1.00  0.00           C  
ATOM   1589  CG  GLU   101      60.282  69.021  40.225  1.00  0.00           C  
ATOM   1590  CD  GLU   101      60.284  70.168  39.301  1.00  0.00           C  
ATOM   1591  OE1 GLU   101      60.941  69.921  38.234  1.00  0.00           O  
ATOM   1592  OE2 GLU   101      59.663  71.240  39.546  1.00  0.00           O1-
ATOM   1593  C   GLU   101      62.785  66.028  39.391  1.00  0.00           C  
ATOM   1594  O   GLU   101      63.941  66.355  39.276  1.00  0.00           O  
ATOM   1595  H   GLU   101      59.552  66.385  39.090  1.00  0.00           H  
ATOM   1596  HA  GLU   101      62.030  67.680  38.303  1.00  0.00           H  
ATOM   1597  HB2 GLU   101      61.229  67.347  41.182  1.00  0.00           H  
ATOM   1598  HB3 GLU   101      62.322  68.608  40.407  1.00  0.00           H  
ATOM   1599  HG2 GLU   101      60.298  69.491  41.208  1.00  0.00           H  
ATOM   1600  HG3 GLU   101      59.284  68.584  40.221  1.00  0.00           H  
ATOM   1601  N   VAL   102      62.395  64.749  39.566  1.00  0.00           N  
ATOM   1602  CA  VAL   102      63.357  63.650  39.476  1.00  0.00           C  
ATOM   1603  CB  VAL   102      62.818  62.376  40.202  1.00  0.00           C  
ATOM   1604  CG1 VAL   102      63.855  61.255  40.218  1.00  0.00           C  
ATOM   1605  CG2 VAL   102      62.535  62.561  41.641  1.00  0.00           C  
ATOM   1606  C   VAL   102      63.836  63.418  38.038  1.00  0.00           C  
ATOM   1607  O   VAL   102      64.978  63.558  37.694  1.00  0.00           O  
ATOM   1608  H   VAL   102      61.433  64.547  39.801  1.00  0.00           H  
ATOM   1609  HA  VAL   102      64.141  63.941  40.175  1.00  0.00           H  
ATOM   1610  HB  VAL   102      61.933  62.023  39.673  1.00  0.00           H  
ATOM   1611 HG11 VAL   102      63.431  60.548  40.931  1.00  0.00           H  
ATOM   1612 HG12 VAL   102      64.849  61.591  40.512  1.00  0.00           H  
ATOM   1613 HG13 VAL   102      63.792  60.792  39.233  1.00  0.00           H  
ATOM   1614 HG21 VAL   102      61.932  61.726  41.997  1.00  0.00           H  
ATOM   1615 HG22 VAL   102      62.018  63.485  41.900  1.00  0.00           H  
ATOM   1616 HG23 VAL   102      63.471  62.683  42.184  1.00  0.00           H  
ATOM   1617  N   PHE   103      62.895  63.241  37.097  1.00  0.00           N  
ATOM   1618  CA  PHE   103      63.113  62.684  35.812  1.00  0.00           C  
ATOM   1619  CB  PHE   103      61.706  62.438  35.143  1.00  0.00           C  
ATOM   1620  CG  PHE   103      61.621  61.532  33.972  1.00  0.00           C  
ATOM   1621  CD1 PHE   103      61.241  60.191  34.091  1.00  0.00           C  
ATOM   1622  CE1 PHE   103      61.202  59.408  32.933  1.00  0.00           C  
ATOM   1623  CZ  PHE   103      61.556  59.953  31.668  1.00  0.00           C  
ATOM   1624  CE2 PHE   103      61.961  61.225  31.558  1.00  0.00           C  
ATOM   1625  CD2 PHE   103      61.924  62.078  32.683  1.00  0.00           C  
ATOM   1626  C   PHE   103      63.901  63.700  34.929  1.00  0.00           C  
ATOM   1627  O   PHE   103      64.736  63.315  34.173  1.00  0.00           O  
ATOM   1628  H   PHE   103      61.964  63.371  37.464  1.00  0.00           H  
ATOM   1629  HA  PHE   103      63.746  61.797  35.831  1.00  0.00           H  
ATOM   1630  HB2 PHE   103      60.982  62.092  35.881  1.00  0.00           H  
ATOM   1631  HB3 PHE   103      61.228  63.371  34.846  1.00  0.00           H  
ATOM   1632  HD1 PHE   103      60.976  59.751  35.041  1.00  0.00           H  
ATOM   1633  HD2 PHE   103      61.971  63.154  32.601  1.00  0.00           H  
ATOM   1634  HE1 PHE   103      60.919  58.381  33.110  1.00  0.00           H  
ATOM   1635  HE2 PHE   103      62.230  61.669  30.611  1.00  0.00           H  
ATOM   1636  HZ  PHE   103      61.495  59.297  30.813  1.00  0.00           H  
ATOM   1637  N   LYS   104      63.685  64.993  35.151  1.00  0.00           N  
ATOM   1638  CA  LYS   104      64.379  66.140  34.640  1.00  0.00           C  
ATOM   1639  CB  LYS   104      63.759  67.327  35.260  1.00  0.00           C  
ATOM   1640  CG  LYS   104      64.445  68.650  34.884  1.00  0.00           C  
ATOM   1641  CD  LYS   104      63.662  69.790  35.598  1.00  0.00           C  
ATOM   1642  CE  LYS   104      63.908  69.918  37.064  1.00  0.00           C  
ATOM   1643  NZ  LYS   104      63.250  71.076  37.755  1.00  0.00           N1+
ATOM   1644  C   LYS   104      65.905  65.937  34.924  1.00  0.00           C  
ATOM   1645  O   LYS   104      66.732  66.054  34.019  1.00  0.00           O  
ATOM   1646  H   LYS   104      62.967  65.223  35.823  1.00  0.00           H  
ATOM   1647  HA  LYS   104      64.298  66.282  33.562  1.00  0.00           H  
ATOM   1648  HB2 LYS   104      62.762  67.270  34.825  1.00  0.00           H  
ATOM   1649  HB3 LYS   104      63.750  67.119  36.330  1.00  0.00           H  
ATOM   1650  HG2 LYS   104      65.483  68.593  35.211  1.00  0.00           H  
ATOM   1651  HG3 LYS   104      64.362  68.724  33.800  1.00  0.00           H  
ATOM   1652  HD2 LYS   104      62.598  69.688  35.386  1.00  0.00           H  
ATOM   1653  HD3 LYS   104      63.978  70.673  35.041  1.00  0.00           H  
ATOM   1654  HE2 LYS   104      64.995  69.947  37.151  1.00  0.00           H  
ATOM   1655  HE3 LYS   104      63.537  69.006  37.531  1.00  0.00           H  
ATOM   1656  HZ1 LYS   104      62.259  70.885  37.765  1.00  0.00           H  
ATOM   1657  HZ2 LYS   104      63.496  71.131  38.733  1.00  0.00           H  
ATOM   1658  HZ3 LYS   104      63.406  71.951  37.275  1.00  0.00           H  
ATOM   1659  N   THR   105      66.206  65.651  36.164  1.00  0.00           N  
ATOM   1660  CA  THR   105      67.472  65.485  36.780  1.00  0.00           C  
ATOM   1661  CB  THR   105      67.340  65.459  38.297  1.00  0.00           C  
ATOM   1662  CG2 THR   105      68.758  65.452  38.971  1.00  0.00           C  
ATOM   1663  OG1 THR   105      66.733  66.685  38.711  1.00  0.00           O  
ATOM   1664  C   THR   105      68.102  64.266  36.308  1.00  0.00           C  
ATOM   1665  O   THR   105      69.314  64.236  36.096  1.00  0.00           O  
ATOM   1666  H   THR   105      65.416  65.521  36.780  1.00  0.00           H  
ATOM   1667  HA  THR   105      68.159  66.266  36.453  1.00  0.00           H  
ATOM   1668  HB  THR   105      66.783  64.605  38.683  1.00  0.00           H  
ATOM   1669 HG21 THR   105      69.121  64.425  38.917  1.00  0.00           H  
ATOM   1670 HG22 THR   105      69.388  66.012  38.280  1.00  0.00           H  
ATOM   1671 HG23 THR   105      68.780  65.946  39.942  1.00  0.00           H  
ATOM   1672  HG1 THR   105      65.797  66.746  38.504  1.00  0.00           H  
ATOM   1673  N   LEU   106      67.368  63.214  36.044  1.00  0.00           N  
ATOM   1674  CA  LEU   106      67.919  61.878  35.526  1.00  0.00           C  
ATOM   1675  CB  LEU   106      66.941  60.759  35.946  1.00  0.00           C  
ATOM   1676  CG  LEU   106      66.828  60.342  37.362  1.00  0.00           C  
ATOM   1677  CD1 LEU   106      65.773  59.185  37.313  1.00  0.00           C  
ATOM   1678  CD2 LEU   106      68.110  59.864  37.922  1.00  0.00           C  
ATOM   1679  C   LEU   106      68.195  61.947  33.970  1.00  0.00           C  
ATOM   1680  O   LEU   106      68.979  61.138  33.427  1.00  0.00           O  
ATOM   1681  H   LEU   106      66.358  63.219  36.082  1.00  0.00           H  
ATOM   1682  HA  LEU   106      68.856  61.781  36.074  1.00  0.00           H  
ATOM   1683  HB2 LEU   106      66.046  61.083  35.414  1.00  0.00           H  
ATOM   1684  HB3 LEU   106      67.364  59.891  35.440  1.00  0.00           H  
ATOM   1685  HG  LEU   106      66.432  61.155  37.970  1.00  0.00           H  
ATOM   1686 HD11 LEU   106      64.796  59.454  36.911  1.00  0.00           H  
ATOM   1687 HD12 LEU   106      65.687  58.806  38.332  1.00  0.00           H  
ATOM   1688 HD13 LEU   106      66.216  58.401  36.699  1.00  0.00           H  
ATOM   1689 HD21 LEU   106      68.629  59.166  37.266  1.00  0.00           H  
ATOM   1690 HD22 LEU   106      67.978  59.367  38.884  1.00  0.00           H  
ATOM   1691 HD23 LEU   106      68.814  60.677  38.095  1.00  0.00           H  
ATOM   1692  N   VAL   107      67.639  62.863  33.277  1.00  0.00           N  
ATOM   1693  CA  VAL   107      68.096  63.240  31.877  1.00  0.00           C  
ATOM   1694  CB  VAL   107      66.862  63.697  31.078  1.00  0.00           C  
ATOM   1695  CG1 VAL   107      67.289  64.050  29.639  1.00  0.00           C  
ATOM   1696  CG2 VAL   107      65.771  62.599  30.962  1.00  0.00           C  
ATOM   1697  C   VAL   107      69.282  64.181  31.815  1.00  0.00           C  
ATOM   1698  O   VAL   107      70.245  63.931  31.081  1.00  0.00           O  
ATOM   1699  H   VAL   107      67.019  63.463  33.803  1.00  0.00           H  
ATOM   1700  HA  VAL   107      68.521  62.369  31.379  1.00  0.00           H  
ATOM   1701  HB  VAL   107      66.437  64.498  31.683  1.00  0.00           H  
ATOM   1702 HG11 VAL   107      66.392  64.504  29.218  1.00  0.00           H  
ATOM   1703 HG12 VAL   107      67.630  63.148  29.131  1.00  0.00           H  
ATOM   1704 HG13 VAL   107      68.181  64.673  29.567  1.00  0.00           H  
ATOM   1705 HG21 VAL   107      65.290  62.467  31.931  1.00  0.00           H  
ATOM   1706 HG22 VAL   107      66.304  61.676  30.731  1.00  0.00           H  
ATOM   1707 HG23 VAL   107      65.023  62.826  30.202  1.00  0.00           H  
ATOM   1708  N   GLU   108      69.429  65.119  32.741  1.00  0.00           N  
ATOM   1709  CA  GLU   108      70.624  65.951  33.003  1.00  0.00           C  
ATOM   1710  CB  GLU   108      70.215  67.126  33.954  1.00  0.00           C  
ATOM   1711  CG  GLU   108      71.363  68.158  34.198  1.00  0.00           C  
ATOM   1712  CD  GLU   108      71.484  69.164  32.990  1.00  0.00           C  
ATOM   1713  OE1 GLU   108      72.447  69.117  32.156  1.00  0.00           O  
ATOM   1714  OE2 GLU   108      70.497  69.933  32.798  1.00  0.00           O1-
ATOM   1715  C   GLU   108      71.860  65.286  33.543  1.00  0.00           C  
ATOM   1716  O   GLU   108      72.981  65.692  33.121  1.00  0.00           O  
ATOM   1717  H   GLU   108      68.618  65.230  33.333  1.00  0.00           H  
ATOM   1718  HA  GLU   108      70.957  66.475  32.106  1.00  0.00           H  
ATOM   1719  HB2 GLU   108      69.316  67.606  33.568  1.00  0.00           H  
ATOM   1720  HB3 GLU   108      69.979  66.674  34.917  1.00  0.00           H  
ATOM   1721  HG2 GLU   108      72.328  67.675  34.355  1.00  0.00           H  
ATOM   1722  HG3 GLU   108      71.182  68.771  35.081  1.00  0.00           H  
ATOM   1723  N   THR   109      71.783  64.422  34.517  1.00  0.00           N  
ATOM   1724  CA  THR   109      72.935  63.911  35.318  1.00  0.00           C  
ATOM   1725  CB  THR   109      72.744  64.148  36.799  1.00  0.00           C  
ATOM   1726  CG2 THR   109      72.421  65.560  37.249  1.00  0.00           C  
ATOM   1727  OG1 THR   109      71.614  63.433  37.239  1.00  0.00           O  
ATOM   1728  C   THR   109      73.203  62.396  35.035  1.00  0.00           C  
ATOM   1729  O   THR   109      74.291  61.965  35.295  1.00  0.00           O  
ATOM   1730  H   THR   109      70.841  64.303  34.862  1.00  0.00           H  
ATOM   1731  HA  THR   109      73.853  64.430  35.042  1.00  0.00           H  
ATOM   1732  HB  THR   109      73.656  63.916  37.349  1.00  0.00           H  
ATOM   1733 HG21 THR   109      73.346  66.136  37.226  1.00  0.00           H  
ATOM   1734 HG22 THR   109      71.586  65.997  36.702  1.00  0.00           H  
ATOM   1735 HG23 THR   109      72.111  65.469  38.290  1.00  0.00           H  
ATOM   1736  HG1 THR   109      70.880  63.993  36.974  1.00  0.00           H  
ATOM   1737  N   LYS   110      72.295  61.660  34.427  1.00  0.00           N  
ATOM   1738  CA  LYS   110      72.496  60.318  33.965  1.00  0.00           C  
ATOM   1739  CB  LYS   110      71.756  59.247  34.910  1.00  0.00           C  
ATOM   1740  CG  LYS   110      72.587  59.026  36.207  1.00  0.00           C  
ATOM   1741  CD  LYS   110      71.895  58.099  37.256  1.00  0.00           C  
ATOM   1742  CE  LYS   110      72.725  57.899  38.576  1.00  0.00           C  
ATOM   1743  NZ  LYS   110      72.910  59.235  39.222  1.00  0.00           N1+
ATOM   1744  C   LYS   110      72.063  60.208  32.493  1.00  0.00           C  
ATOM   1745  O   LYS   110      71.336  61.074  31.989  1.00  0.00           O  
ATOM   1746  H   LYS   110      71.412  62.062  34.146  1.00  0.00           H  
ATOM   1747  HA  LYS   110      73.568  60.122  33.939  1.00  0.00           H  
ATOM   1748  HB2 LYS   110      70.743  59.559  35.167  1.00  0.00           H  
ATOM   1749  HB3 LYS   110      71.586  58.319  34.364  1.00  0.00           H  
ATOM   1750  HG2 LYS   110      73.575  58.611  36.006  1.00  0.00           H  
ATOM   1751  HG3 LYS   110      72.740  60.037  36.583  1.00  0.00           H  
ATOM   1752  HD2 LYS   110      71.586  57.159  36.799  1.00  0.00           H  
ATOM   1753  HD3 LYS   110      70.962  58.600  37.515  1.00  0.00           H  
ATOM   1754  HE2 LYS   110      73.723  57.471  38.479  1.00  0.00           H  
ATOM   1755  HE3 LYS   110      72.158  57.208  39.201  1.00  0.00           H  
ATOM   1756  HZ1 LYS   110      72.044  59.659  39.519  1.00  0.00           H  
ATOM   1757  HZ2 LYS   110      73.336  59.172  40.136  1.00  0.00           H  
ATOM   1758  HZ3 LYS   110      73.634  59.807  38.810  1.00  0.00           H  
ATOM   1759  N   LYS   111      72.563  59.185  31.757  1.00  0.00           N  
ATOM   1760  CA  LYS   111      72.345  58.983  30.342  1.00  0.00           C  
ATOM   1761  CB  LYS   111      73.595  58.346  29.567  1.00  0.00           C  
ATOM   1762  CG  LYS   111      73.460  58.527  28.049  1.00  0.00           C  
ATOM   1763  CD  LYS   111      74.500  57.629  27.392  1.00  0.00           C  
ATOM   1764  CE  LYS   111      74.436  57.604  25.829  1.00  0.00           C  
ATOM   1765  NZ  LYS   111      75.141  58.725  25.185  1.00  0.00           N1+
ATOM   1766  C   LYS   111      71.003  58.221  30.016  1.00  0.00           C  
ATOM   1767  O   LYS   111      71.084  57.070  29.609  1.00  0.00           O  
ATOM   1768  H   LYS   111      73.135  58.493  32.221  1.00  0.00           H  
ATOM   1769  HA  LYS   111      72.129  59.954  29.897  1.00  0.00           H  
ATOM   1770  HB2 LYS   111      74.524  58.799  29.913  1.00  0.00           H  
ATOM   1771  HB3 LYS   111      73.662  57.276  29.761  1.00  0.00           H  
ATOM   1772  HG2 LYS   111      72.506  58.197  27.638  1.00  0.00           H  
ATOM   1773  HG3 LYS   111      73.592  59.563  27.738  1.00  0.00           H  
ATOM   1774  HD2 LYS   111      74.447  56.619  27.799  1.00  0.00           H  
ATOM   1775  HD3 LYS   111      75.441  58.028  27.770  1.00  0.00           H  
ATOM   1776  HE2 LYS   111      73.397  57.643  25.503  1.00  0.00           H  
ATOM   1777  HE3 LYS   111      74.862  56.689  25.418  1.00  0.00           H  
ATOM   1778  HZ1 LYS   111      76.060  58.770  25.603  1.00  0.00           H  
ATOM   1779  HZ2 LYS   111      75.223  58.537  24.196  1.00  0.00           H  
ATOM   1780  HZ3 LYS   111      74.777  59.656  25.328  1.00  0.00           H  
ATOM   1781  N   THR   112      69.837  58.791  30.312  1.00  0.00           N  
ATOM   1782  CA  THR   112      68.595  58.054  30.144  1.00  0.00           C  
ATOM   1783  CB  THR   112      67.446  58.629  30.988  1.00  0.00           C  
ATOM   1784  CG2 THR   112      66.273  57.580  30.904  1.00  0.00           C  
ATOM   1785  OG1 THR   112      67.784  58.770  32.316  1.00  0.00           O  
ATOM   1786  C   THR   112      68.167  57.820  28.651  1.00  0.00           C  
ATOM   1787  O   THR   112      67.995  58.739  27.860  1.00  0.00           O  
ATOM   1788  H   THR   112      69.843  59.590  30.930  1.00  0.00           H  
ATOM   1789  HA  THR   112      68.829  57.081  30.576  1.00  0.00           H  
ATOM   1790  HB  THR   112      67.171  59.578  30.528  1.00  0.00           H  
ATOM   1791 HG21 THR   112      65.420  57.887  31.510  1.00  0.00           H  
ATOM   1792 HG22 THR   112      65.932  57.428  29.880  1.00  0.00           H  
ATOM   1793 HG23 THR   112      66.526  56.571  31.229  1.00  0.00           H  
ATOM   1794  HG1 THR   112      68.186  59.636  32.422  1.00  0.00           H  
ATOM   1795  N   VAL   113      68.053  56.536  28.212  1.00  0.00           N  
ATOM   1796  CA  VAL   113      67.750  56.095  26.902  1.00  0.00           C  
ATOM   1797  CB  VAL   113      68.586  54.867  26.592  1.00  0.00           C  
ATOM   1798  CG1 VAL   113      68.289  53.608  27.424  1.00  0.00           C  
ATOM   1799  CG2 VAL   113      68.428  54.599  25.094  1.00  0.00           C  
ATOM   1800  C   VAL   113      66.187  55.772  26.811  1.00  0.00           C  
ATOM   1801  O   VAL   113      65.617  55.896  25.736  1.00  0.00           O  
ATOM   1802  H   VAL   113      68.226  55.876  28.957  1.00  0.00           H  
ATOM   1803  HA  VAL   113      67.930  56.839  26.125  1.00  0.00           H  
ATOM   1804  HB  VAL   113      69.630  55.171  26.666  1.00  0.00           H  
ATOM   1805 HG11 VAL   113      68.412  53.847  28.480  1.00  0.00           H  
ATOM   1806 HG12 VAL   113      68.973  52.826  27.095  1.00  0.00           H  
ATOM   1807 HG13 VAL   113      67.271  53.261  27.249  1.00  0.00           H  
ATOM   1808 HG21 VAL   113      68.291  55.485  24.473  1.00  0.00           H  
ATOM   1809 HG22 VAL   113      67.530  54.011  24.908  1.00  0.00           H  
ATOM   1810 HG23 VAL   113      69.345  54.101  24.780  1.00  0.00           H  
ATOM   1811  N   ALA   114      65.529  55.259  27.846  1.00  0.00           N  
ATOM   1812  CA  ALA   114      64.156  54.823  27.874  1.00  0.00           C  
ATOM   1813  CB  ALA   114      64.143  53.349  27.438  1.00  0.00           C  
ATOM   1814  C   ALA   114      63.484  54.864  29.242  1.00  0.00           C  
ATOM   1815  O   ALA   114      64.121  54.826  30.256  1.00  0.00           O  
ATOM   1816  H   ALA   114      65.992  55.184  28.740  1.00  0.00           H  
ATOM   1817  HA  ALA   114      63.487  55.274  27.141  1.00  0.00           H  
ATOM   1818  HB1 ALA   114      64.247  53.354  26.353  1.00  0.00           H  
ATOM   1819  HB2 ALA   114      63.145  52.939  27.596  1.00  0.00           H  
ATOM   1820  HB3 ALA   114      64.815  52.848  28.135  1.00  0.00           H  
ATOM   1821  N   LEU   115      62.142  54.975  29.197  1.00  0.00           N  
ATOM   1822  CA  LEU   115      61.250  54.859  30.386  1.00  0.00           C  
ATOM   1823  CB  LEU   115      60.263  56.064  30.403  1.00  0.00           C  
ATOM   1824  CG  LEU   115      59.076  55.894  31.430  1.00  0.00           C  
ATOM   1825  CD1 LEU   115      59.527  55.709  32.841  1.00  0.00           C  
ATOM   1826  CD2 LEU   115      58.309  57.269  31.401  1.00  0.00           C  
ATOM   1827  C   LEU   115      60.535  53.526  30.307  1.00  0.00           C  
ATOM   1828  O   LEU   115      59.767  53.340  29.332  1.00  0.00           O  
ATOM   1829  H   LEU   115      61.702  54.887  28.292  1.00  0.00           H  
ATOM   1830  HA  LEU   115      61.789  54.876  31.334  1.00  0.00           H  
ATOM   1831  HB2 LEU   115      60.856  56.955  30.609  1.00  0.00           H  
ATOM   1832  HB3 LEU   115      59.756  56.110  29.439  1.00  0.00           H  
ATOM   1833  HG  LEU   115      58.465  55.065  31.074  1.00  0.00           H  
ATOM   1834 HD11 LEU   115      60.432  56.284  33.033  1.00  0.00           H  
ATOM   1835 HD12 LEU   115      59.573  54.624  32.932  1.00  0.00           H  
ATOM   1836 HD13 LEU   115      58.742  55.998  33.540  1.00  0.00           H  
ATOM   1837 HD21 LEU   115      57.981  57.516  30.391  1.00  0.00           H  
ATOM   1838 HD22 LEU   115      58.967  58.071  31.736  1.00  0.00           H  
ATOM   1839 HD23 LEU   115      57.442  57.325  32.059  1.00  0.00           H  
ATOM   1840  N   VAL   116      60.562  52.593  31.294  1.00  0.00           N  
ATOM   1841  CA  VAL   116      59.630  51.392  31.443  1.00  0.00           C  
ATOM   1842  CB  VAL   116      60.428  50.084  31.609  1.00  0.00           C  
ATOM   1843  CG1 VAL   116      59.548  48.893  31.261  1.00  0.00           C  
ATOM   1844  CG2 VAL   116      61.670  50.009  30.658  1.00  0.00           C  
ATOM   1845  C   VAL   116      58.652  51.644  32.574  1.00  0.00           C  
ATOM   1846  O   VAL   116      59.000  51.940  33.688  1.00  0.00           O  
ATOM   1847  H   VAL   116      61.184  52.908  32.025  1.00  0.00           H  
ATOM   1848  HA  VAL   116      58.989  51.194  30.584  1.00  0.00           H  
ATOM   1849  HB  VAL   116      60.743  49.903  32.636  1.00  0.00           H  
ATOM   1850 HG11 VAL   116      60.106  47.957  31.255  1.00  0.00           H  
ATOM   1851 HG12 VAL   116      59.275  49.031  30.215  1.00  0.00           H  
ATOM   1852 HG13 VAL   116      58.606  48.943  31.807  1.00  0.00           H  
ATOM   1853 HG21 VAL   116      62.148  49.030  30.697  1.00  0.00           H  
ATOM   1854 HG22 VAL   116      62.439  50.734  30.925  1.00  0.00           H  
ATOM   1855 HG23 VAL   116      61.307  50.214  29.651  1.00  0.00           H  
ATOM   1856  N   VAL   117      57.379  51.251  32.409  1.00  0.00           N  
ATOM   1857  CA  VAL   117      56.325  51.461  33.438  1.00  0.00           C  
ATOM   1858  CB  VAL   117      55.489  52.648  33.072  1.00  0.00           C  
ATOM   1859  CG1 VAL   117      56.310  53.881  32.671  1.00  0.00           C  
ATOM   1860  CG2 VAL   117      54.411  52.520  32.011  1.00  0.00           C  
ATOM   1861  C   VAL   117      55.477  50.164  33.556  1.00  0.00           C  
ATOM   1862  O   VAL   117      55.562  49.320  32.643  1.00  0.00           O  
ATOM   1863  H   VAL   117      57.058  50.918  31.511  1.00  0.00           H  
ATOM   1864  HA  VAL   117      56.709  51.694  34.432  1.00  0.00           H  
ATOM   1865  HB  VAL   117      54.926  52.869  33.978  1.00  0.00           H  
ATOM   1866 HG11 VAL   117      57.220  54.083  33.235  1.00  0.00           H  
ATOM   1867 HG12 VAL   117      55.665  54.754  32.766  1.00  0.00           H  
ATOM   1868 HG13 VAL   117      56.697  53.859  31.652  1.00  0.00           H  
ATOM   1869 HG21 VAL   117      54.805  52.242  31.033  1.00  0.00           H  
ATOM   1870 HG22 VAL   117      53.969  53.502  31.843  1.00  0.00           H  
ATOM   1871 HG23 VAL   117      53.658  51.840  32.408  1.00  0.00           H  
ATOM   1872  N   ASP   118      54.695  50.060  34.651  1.00  0.00           N  
ATOM   1873  CA  ASP   118      53.770  48.968  34.763  1.00  0.00           C  
ATOM   1874  CB  ASP   118      53.505  48.555  36.258  1.00  0.00           C  
ATOM   1875  CG  ASP   118      52.442  49.282  37.132  1.00  0.00           C  
ATOM   1876  OD1 ASP   118      52.547  49.113  38.349  1.00  0.00           O  
ATOM   1877  OD2 ASP   118      51.633  50.038  36.611  1.00  0.00           O1-
ATOM   1878  C   ASP   118      52.461  49.112  33.896  1.00  0.00           C  
ATOM   1879  O   ASP   118      52.131  50.123  33.324  1.00  0.00           O  
ATOM   1880  H   ASP   118      54.672  50.809  35.328  1.00  0.00           H  
ATOM   1881  HA  ASP   118      54.288  48.065  34.439  1.00  0.00           H  
ATOM   1882  HB2 ASP   118      54.456  48.673  36.776  1.00  0.00           H  
ATOM   1883  HB3 ASP   118      53.193  47.514  36.174  1.00  0.00           H  
ATOM   1884  N   LEU   119      51.639  48.031  33.984  1.00  0.00           N  
ATOM   1885  CA  LEU   119      50.373  47.970  33.261  1.00  0.00           C  
ATOM   1886  CB  LEU   119      49.661  46.583  33.514  1.00  0.00           C  
ATOM   1887  CG  LEU   119      48.695  46.429  34.698  1.00  0.00           C  
ATOM   1888  CD1 LEU   119      47.845  45.225  34.529  1.00  0.00           C  
ATOM   1889  CD2 LEU   119      49.547  46.396  36.003  1.00  0.00           C  
ATOM   1890  C   LEU   119      49.290  49.126  33.563  1.00  0.00           C  
ATOM   1891  O   LEU   119      48.403  49.378  32.761  1.00  0.00           O  
ATOM   1892  H   LEU   119      52.131  47.193  34.260  1.00  0.00           H  
ATOM   1893  HA  LEU   119      50.649  48.027  32.208  1.00  0.00           H  
ATOM   1894  HB2 LEU   119      49.215  46.415  32.534  1.00  0.00           H  
ATOM   1895  HB3 LEU   119      50.413  45.794  33.533  1.00  0.00           H  
ATOM   1896  HG  LEU   119      48.077  47.326  34.665  1.00  0.00           H  
ATOM   1897 HD11 LEU   119      47.147  45.137  35.362  1.00  0.00           H  
ATOM   1898 HD12 LEU   119      48.564  44.417  34.395  1.00  0.00           H  
ATOM   1899 HD13 LEU   119      47.281  45.362  33.606  1.00  0.00           H  
ATOM   1900 HD21 LEU   119      48.940  46.331  36.906  1.00  0.00           H  
ATOM   1901 HD22 LEU   119      50.058  47.358  36.043  1.00  0.00           H  
ATOM   1902 HD23 LEU   119      50.294  45.617  35.854  1.00  0.00           H  
ATOM   1903  N   PHE   120      49.425  49.802  34.694  1.00  0.00           N  
ATOM   1904  CA  PHE   120      48.734  51.074  35.076  1.00  0.00           C  
ATOM   1905  CB  PHE   120      48.079  50.870  36.473  1.00  0.00           C  
ATOM   1906  CG  PHE   120      47.262  49.627  36.718  1.00  0.00           C  
ATOM   1907  CD1 PHE   120      47.578  48.681  37.708  1.00  0.00           C  
ATOM   1908  CE1 PHE   120      46.700  47.583  37.872  1.00  0.00           C  
ATOM   1909  CZ  PHE   120      45.578  47.440  37.028  1.00  0.00           C  
ATOM   1910  CE2 PHE   120      45.389  48.295  35.966  1.00  0.00           C  
ATOM   1911  CD2 PHE   120      46.260  49.388  35.784  1.00  0.00           C  
ATOM   1912  C   PHE   120      49.497  52.417  34.871  1.00  0.00           C  
ATOM   1913  O   PHE   120      48.931  53.478  35.074  1.00  0.00           O  
ATOM   1914  H   PHE   120      50.213  49.557  35.276  1.00  0.00           H  
ATOM   1915  HA  PHE   120      47.887  51.157  34.395  1.00  0.00           H  
ATOM   1916  HB2 PHE   120      48.859  51.039  37.214  1.00  0.00           H  
ATOM   1917  HB3 PHE   120      47.328  51.656  36.553  1.00  0.00           H  
ATOM   1918  HD1 PHE   120      48.360  48.921  38.412  1.00  0.00           H  
ATOM   1919  HD2 PHE   120      46.108  49.997  34.905  1.00  0.00           H  
ATOM   1920  HE1 PHE   120      46.828  46.952  38.738  1.00  0.00           H  
ATOM   1921  HE2 PHE   120      44.612  48.012  35.271  1.00  0.00           H  
ATOM   1922  HZ  PHE   120      44.898  46.640  37.281  1.00  0.00           H  
ATOM   1923  N   GLY   121      50.769  52.416  34.450  1.00  0.00           N  
ATOM   1924  CA  GLY   121      51.629  53.558  34.465  1.00  0.00           C  
ATOM   1925  C   GLY   121      51.601  54.527  33.251  1.00  0.00           C  
ATOM   1926  O   GLY   121      52.580  55.240  32.983  1.00  0.00           O  
ATOM   1927  H   GLY   121      51.142  51.525  34.156  1.00  0.00           H  
ATOM   1928  HA2 GLY   121      51.389  54.120  35.368  1.00  0.00           H  
ATOM   1929  HA3 GLY   121      52.677  53.259  34.504  1.00  0.00           H  
ATOM   1930  N   THR   122      50.585  54.478  32.365  1.00  0.00           N  
ATOM   1931  CA  THR   122      50.532  55.109  31.093  1.00  0.00           C  
ATOM   1932  CB  THR   122      49.326  54.480  30.304  1.00  0.00           C  
ATOM   1933  CG2 THR   122      49.209  53.040  30.198  1.00  0.00           C  
ATOM   1934  OG1 THR   122      48.067  55.009  30.747  1.00  0.00           O  
ATOM   1935  C   THR   122      50.563  56.669  30.971  1.00  0.00           C  
ATOM   1936  O   THR   122      50.952  57.105  29.912  1.00  0.00           O  
ATOM   1937  H   THR   122      49.794  53.896  32.601  1.00  0.00           H  
ATOM   1938  HA  THR   122      51.403  54.785  30.523  1.00  0.00           H  
ATOM   1939  HB  THR   122      49.463  54.841  29.285  1.00  0.00           H  
ATOM   1940 HG21 THR   122      48.866  52.668  31.164  1.00  0.00           H  
ATOM   1941 HG22 THR   122      48.465  52.855  29.423  1.00  0.00           H  
ATOM   1942 HG23 THR   122      50.200  52.674  29.930  1.00  0.00           H  
ATOM   1943  HG1 THR   122      47.795  54.557  31.550  1.00  0.00           H  
ATOM   1944  N   ASP   123      50.046  57.423  31.943  1.00  0.00           N  
ATOM   1945  CA  ASP   123      50.069  58.885  31.885  1.00  0.00           C  
ATOM   1946  CB  ASP   123      49.172  59.376  32.998  1.00  0.00           C  
ATOM   1947  CG  ASP   123      47.699  59.380  32.638  1.00  0.00           C  
ATOM   1948  OD1 ASP   123      46.846  59.364  33.555  1.00  0.00           O  
ATOM   1949  OD2 ASP   123      47.336  59.546  31.441  1.00  0.00           O1-
ATOM   1950  C   ASP   123      51.444  59.552  32.056  1.00  0.00           C  
ATOM   1951  O   ASP   123      51.692  60.694  31.628  1.00  0.00           O  
ATOM   1952  H   ASP   123      49.729  56.916  32.756  1.00  0.00           H  
ATOM   1953  HA  ASP   123      49.885  59.175  30.850  1.00  0.00           H  
ATOM   1954  HB2 ASP   123      49.432  60.414  33.207  1.00  0.00           H  
ATOM   1955  HB3 ASP   123      49.351  58.775  33.890  1.00  0.00           H  
ATOM   1956  N   ALA   124      52.252  58.783  32.732  1.00  0.00           N  
ATOM   1957  CA  ALA   124      53.668  59.206  32.960  1.00  0.00           C  
ATOM   1958  CB  ALA   124      54.356  58.184  33.842  1.00  0.00           C  
ATOM   1959  C   ALA   124      54.453  59.506  31.661  1.00  0.00           C  
ATOM   1960  O   ALA   124      55.538  60.039  31.651  1.00  0.00           O  
ATOM   1961  H   ALA   124      51.999  57.806  32.768  1.00  0.00           H  
ATOM   1962  HA  ALA   124      53.749  60.174  33.455  1.00  0.00           H  
ATOM   1963  HB1 ALA   124      55.393  58.496  33.970  1.00  0.00           H  
ATOM   1964  HB2 ALA   124      54.324  57.197  33.379  1.00  0.00           H  
ATOM   1965  HB3 ALA   124      53.802  58.100  34.776  1.00  0.00           H  
ATOM   1966  N   PHE   125      53.860  59.041  30.527  1.00  0.00           N  
ATOM   1967  CA  PHE   125      54.384  59.154  29.119  1.00  0.00           C  
ATOM   1968  CB  PHE   125      53.582  58.246  28.181  1.00  0.00           C  
ATOM   1969  CG  PHE   125      53.923  56.736  28.327  1.00  0.00           C  
ATOM   1970  CD1 PHE   125      52.968  55.715  27.962  1.00  0.00           C  
ATOM   1971  CE1 PHE   125      53.382  54.382  28.023  1.00  0.00           C  
ATOM   1972  CZ  PHE   125      54.732  54.031  28.394  1.00  0.00           C  
ATOM   1973  CE2 PHE   125      55.613  55.074  28.758  1.00  0.00           C  
ATOM   1974  CD2 PHE   125      55.191  56.408  28.744  1.00  0.00           C  
ATOM   1975  C   PHE   125      54.342  60.686  28.811  1.00  0.00           C  
ATOM   1976  O   PHE   125      55.178  61.109  27.990  1.00  0.00           O  
ATOM   1977  H   PHE   125      52.968  58.576  30.613  1.00  0.00           H  
ATOM   1978  HA  PHE   125      55.469  59.052  29.165  1.00  0.00           H  
ATOM   1979  HB2 PHE   125      52.505  58.295  28.346  1.00  0.00           H  
ATOM   1980  HB3 PHE   125      53.816  58.443  27.135  1.00  0.00           H  
ATOM   1981  HD1 PHE   125      51.963  55.928  27.628  1.00  0.00           H  
ATOM   1982  HD2 PHE   125      56.001  57.078  28.990  1.00  0.00           H  
ATOM   1983  HE1 PHE   125      52.749  53.584  27.664  1.00  0.00           H  
ATOM   1984  HE2 PHE   125      56.646  54.820  28.947  1.00  0.00           H  
ATOM   1985  HZ  PHE   125      55.007  52.990  28.305  1.00  0.00           H  
ATOM   1986  N   ASP   126      53.543  61.541  29.450  1.00  0.00           N  
ATOM   1987  CA  ASP   126      53.626  62.967  29.273  1.00  0.00           C  
ATOM   1988  CB  ASP   126      52.325  63.626  29.660  1.00  0.00           C  
ATOM   1989  CG  ASP   126      51.151  63.079  28.841  1.00  0.00           C  
ATOM   1990  OD1 ASP   126      50.284  62.426  29.397  1.00  0.00           O  
ATOM   1991  OD2 ASP   126      51.258  63.183  27.590  1.00  0.00           O1-
ATOM   1992  C   ASP   126      54.778  63.621  30.009  1.00  0.00           C  
ATOM   1993  O   ASP   126      55.283  64.615  29.514  1.00  0.00           O  
ATOM   1994  H   ASP   126      52.873  61.193  30.120  1.00  0.00           H  
ATOM   1995  HA  ASP   126      53.833  63.238  28.238  1.00  0.00           H  
ATOM   1996  HB2 ASP   126      52.317  64.698  29.459  1.00  0.00           H  
ATOM   1997  HB3 ASP   126      52.070  63.485  30.710  1.00  0.00           H  
ATOM   1998  N   VAL   127      55.282  63.098  31.093  1.00  0.00           N  
ATOM   1999  CA  VAL   127      56.589  63.517  31.628  1.00  0.00           C  
ATOM   2000  CB  VAL   127      56.761  63.045  33.101  1.00  0.00           C  
ATOM   2001  CG1 VAL   127      57.959  63.703  33.805  1.00  0.00           C  
ATOM   2002  CG2 VAL   127      55.582  63.573  33.912  1.00  0.00           C  
ATOM   2003  C   VAL   127      57.786  63.077  30.765  1.00  0.00           C  
ATOM   2004  O   VAL   127      58.793  63.730  30.560  1.00  0.00           O  
ATOM   2005  H   VAL   127      54.907  62.193  31.340  1.00  0.00           H  
ATOM   2006  HA  VAL   127      56.406  64.591  31.648  1.00  0.00           H  
ATOM   2007  HB  VAL   127      56.805  61.956  33.125  1.00  0.00           H  
ATOM   2008 HG11 VAL   127      57.780  64.777  33.852  1.00  0.00           H  
ATOM   2009 HG12 VAL   127      58.824  63.522  33.166  1.00  0.00           H  
ATOM   2010 HG13 VAL   127      58.146  63.192  34.750  1.00  0.00           H  
ATOM   2011 HG21 VAL   127      54.629  63.204  33.535  1.00  0.00           H  
ATOM   2012 HG22 VAL   127      55.498  64.659  33.868  1.00  0.00           H  
ATOM   2013 HG23 VAL   127      55.716  63.279  34.953  1.00  0.00           H  
ATOM   2014  N   ALA   128      57.594  61.869  30.186  1.00  0.00           N  
ATOM   2015  CA  ALA   128      58.619  61.417  29.119  1.00  0.00           C  
ATOM   2016  CB  ALA   128      58.696  59.897  28.996  1.00  0.00           C  
ATOM   2017  C   ALA   128      58.645  62.140  27.721  1.00  0.00           C  
ATOM   2018  O   ALA   128      59.715  62.552  27.333  1.00  0.00           O  
ATOM   2019  H   ALA   128      56.762  61.344  30.412  1.00  0.00           H  
ATOM   2020  HA  ALA   128      59.603  61.580  29.558  1.00  0.00           H  
ATOM   2021  HB1 ALA   128      59.570  59.673  28.384  1.00  0.00           H  
ATOM   2022  HB2 ALA   128      57.723  59.588  28.614  1.00  0.00           H  
ATOM   2023  HB3 ALA   128      58.929  59.464  29.969  1.00  0.00           H  
ATOM   2024  N   ASN   129      57.513  62.471  27.148  1.00  0.00           N  
ATOM   2025  CA  ASN   129      57.428  63.447  26.084  1.00  0.00           C  
ATOM   2026  CB  ASN   129      55.940  63.465  25.685  1.00  0.00           C  
ATOM   2027  CG  ASN   129      55.684  64.312  24.473  1.00  0.00           C  
ATOM   2028  OD1 ASN   129      56.238  64.154  23.409  1.00  0.00           O  
ATOM   2029  ND2 ASN   129      54.894  65.321  24.698  1.00  0.00           N  
ATOM   2030  C   ASN   129      58.089  64.874  26.323  1.00  0.00           C  
ATOM   2031  O   ASN   129      58.563  65.393  25.309  1.00  0.00           O  
ATOM   2032  H   ASN   129      56.662  62.052  27.493  1.00  0.00           H  
ATOM   2033  HA  ASN   129      57.945  63.006  25.231  1.00  0.00           H  
ATOM   2034  HB2 ASN   129      55.427  63.896  26.545  1.00  0.00           H  
ATOM   2035  HB3 ASN   129      55.580  62.455  25.489  1.00  0.00           H  
ATOM   2036 HD21 ASN   129      54.647  65.907  23.913  1.00  0.00           H  
ATOM   2037 HD22 ASN   129      54.585  65.591  25.621  1.00  0.00           H  
ATOM   2038  N   ASP   130      58.111  65.349  27.606  1.00  0.00           N  
ATOM   2039  CA  ASP   130      58.750  66.636  27.926  1.00  0.00           C  
ATOM   2040  CB  ASP   130      58.297  67.162  29.276  1.00  0.00           C  
ATOM   2041  CG  ASP   130      56.822  67.857  29.307  1.00  0.00           C  
ATOM   2042  OD1 ASP   130      56.276  68.082  28.163  1.00  0.00           O  
ATOM   2043  OD2 ASP   130      56.334  68.102  30.446  1.00  0.00           O1-
ATOM   2044  C   ASP   130      60.275  66.583  27.875  1.00  0.00           C  
ATOM   2045  O   ASP   130      60.921  67.608  27.827  1.00  0.00           O  
ATOM   2046  H   ASP   130      57.566  64.879  28.315  1.00  0.00           H  
ATOM   2047  HA  ASP   130      58.520  67.356  27.140  1.00  0.00           H  
ATOM   2048  HB2 ASP   130      58.996  67.883  29.699  1.00  0.00           H  
ATOM   2049  HB3 ASP   130      58.260  66.322  29.970  1.00  0.00           H  
ATOM   2050  N   PHE   131      60.845  65.368  27.793  1.00  0.00           N  
ATOM   2051  CA  PHE   131      62.276  65.055  27.914  1.00  0.00           C  
ATOM   2052  CB  PHE   131      62.605  64.407  29.292  1.00  0.00           C  
ATOM   2053  CG  PHE   131      62.622  65.294  30.460  1.00  0.00           C  
ATOM   2054  CD1 PHE   131      63.652  66.168  30.511  1.00  0.00           C  
ATOM   2055  CE1 PHE   131      63.564  67.314  31.322  1.00  0.00           C  
ATOM   2056  CZ  PHE   131      62.469  67.574  32.108  1.00  0.00           C  
ATOM   2057  CE2 PHE   131      61.416  66.603  32.097  1.00  0.00           C  
ATOM   2058  CD2 PHE   131      61.475  65.411  31.297  1.00  0.00           C  
ATOM   2059  C   PHE   131      62.588  64.071  26.762  1.00  0.00           C  
ATOM   2060  O   PHE   131      63.726  63.549  26.580  1.00  0.00           O  
ATOM   2061  H   PHE   131      60.184  64.611  27.697  1.00  0.00           H  
ATOM   2062  HA  PHE   131      62.927  65.912  27.742  1.00  0.00           H  
ATOM   2063  HB2 PHE   131      61.951  63.552  29.462  1.00  0.00           H  
ATOM   2064  HB3 PHE   131      63.595  63.983  29.119  1.00  0.00           H  
ATOM   2065  HD1 PHE   131      64.514  66.002  29.882  1.00  0.00           H  
ATOM   2066  HD2 PHE   131      60.742  64.619  31.264  1.00  0.00           H  
ATOM   2067  HE1 PHE   131      64.353  68.031  31.149  1.00  0.00           H  
ATOM   2068  HE2 PHE   131      60.473  66.639  32.622  1.00  0.00           H  
ATOM   2069  HZ  PHE   131      62.392  68.481  32.688  1.00  0.00           H  
ATOM   2070  N   LYS   132      61.723  63.850  25.803  1.00  0.00           N  
ATOM   2071  CA  LYS   132      61.938  62.983  24.607  1.00  0.00           C  
ATOM   2072  CB  LYS   132      62.631  63.708  23.426  1.00  0.00           C  
ATOM   2073  CG  LYS   132      61.983  65.042  22.937  1.00  0.00           C  
ATOM   2074  CD  LYS   132      62.920  65.673  21.834  1.00  0.00           C  
ATOM   2075  CE  LYS   132      62.322  66.937  21.154  1.00  0.00           C  
ATOM   2076  NZ  LYS   132      61.083  66.689  20.361  1.00  0.00           N1+
ATOM   2077  C   LYS   132      62.548  61.577  24.822  1.00  0.00           C  
ATOM   2078  O   LYS   132      63.300  61.090  23.992  1.00  0.00           O  
ATOM   2079  H   LYS   132      60.839  64.331  25.893  1.00  0.00           H  
ATOM   2080  HA  LYS   132      60.926  62.736  24.286  1.00  0.00           H  
ATOM   2081  HB2 LYS   132      63.688  63.907  23.607  1.00  0.00           H  
ATOM   2082  HB3 LYS   132      62.674  63.036  22.569  1.00  0.00           H  
ATOM   2083  HG2 LYS   132      60.949  64.996  22.594  1.00  0.00           H  
ATOM   2084  HG3 LYS   132      62.083  65.707  23.795  1.00  0.00           H  
ATOM   2085  HD2 LYS   132      63.030  64.947  21.029  1.00  0.00           H  
ATOM   2086  HD3 LYS   132      63.883  65.838  22.318  1.00  0.00           H  
ATOM   2087  HE2 LYS   132      63.088  67.329  20.484  1.00  0.00           H  
ATOM   2088  HE3 LYS   132      62.145  67.700  21.912  1.00  0.00           H  
ATOM   2089  HZ1 LYS   132      60.286  66.516  20.957  1.00  0.00           H  
ATOM   2090  HZ2 LYS   132      60.906  67.522  19.817  1.00  0.00           H  
ATOM   2091  HZ3 LYS   132      61.166  65.929  19.702  1.00  0.00           H  
ATOM   2092  N   VAL   133      62.194  60.936  25.942  1.00  0.00           N  
ATOM   2093  CA  VAL   133      62.721  59.644  26.327  1.00  0.00           C  
ATOM   2094  CB  VAL   133      62.844  59.600  27.878  1.00  0.00           C  
ATOM   2095  CG1 VAL   133      63.103  58.213  28.471  1.00  0.00           C  
ATOM   2096  CG2 VAL   133      63.962  60.523  28.380  1.00  0.00           C  
ATOM   2097  C   VAL   133      61.876  58.523  25.836  1.00  0.00           C  
ATOM   2098  O   VAL   133      60.708  58.465  26.252  1.00  0.00           O  
ATOM   2099  H   VAL   133      61.524  61.388  26.548  1.00  0.00           H  
ATOM   2100  HA  VAL   133      63.712  59.398  25.944  1.00  0.00           H  
ATOM   2101  HB  VAL   133      61.927  59.919  28.373  1.00  0.00           H  
ATOM   2102 HG11 VAL   133      63.020  58.198  29.558  1.00  0.00           H  
ATOM   2103 HG12 VAL   133      64.074  57.881  28.106  1.00  0.00           H  
ATOM   2104 HG13 VAL   133      62.455  57.462  28.021  1.00  0.00           H  
ATOM   2105 HG21 VAL   133      63.840  61.581  28.152  1.00  0.00           H  
ATOM   2106 HG22 VAL   133      64.991  60.225  28.176  1.00  0.00           H  
ATOM   2107 HG23 VAL   133      64.035  60.421  29.463  1.00  0.00           H  
ATOM   2108  N   SER   134      62.392  57.548  25.062  1.00  0.00           N  
ATOM   2109  CA  SER   134      61.713  56.322  24.562  1.00  0.00           C  
ATOM   2110  CB  SER   134      62.690  55.317  24.037  1.00  0.00           C  
ATOM   2111  OG  SER   134      63.254  55.804  22.770  1.00  0.00           O  
ATOM   2112  C   SER   134      60.722  55.670  25.582  1.00  0.00           C  
ATOM   2113  O   SER   134      61.185  55.147  26.592  1.00  0.00           O  
ATOM   2114  H   SER   134      63.315  57.660  24.667  1.00  0.00           H  
ATOM   2115  HA  SER   134      61.148  56.625  23.681  1.00  0.00           H  
ATOM   2116  HB2 SER   134      62.197  54.346  23.977  1.00  0.00           H  
ATOM   2117  HB3 SER   134      63.496  55.296  24.771  1.00  0.00           H  
ATOM   2118  HG  SER   134      62.681  55.556  22.041  1.00  0.00           H  
ATOM   2119  N   PRO   135      59.441  55.695  25.275  1.00  0.00           N  
ATOM   2120  CD  PRO   135      58.779  56.467  24.174  1.00  0.00           C  
ATOM   2121  CG  PRO   135      57.267  56.300  24.546  1.00  0.00           C  
ATOM   2122  CB  PRO   135      57.257  55.920  26.018  1.00  0.00           C  
ATOM   2123  CA  PRO   135      58.526  55.086  26.211  1.00  0.00           C  
ATOM   2124  C   PRO   135      58.292  53.604  25.981  1.00  0.00           C  
ATOM   2125  O   PRO   135      58.083  53.143  24.828  1.00  0.00           O  
ATOM   2126  HA  PRO   135      58.969  55.149  27.204  1.00  0.00           H  
ATOM   2127  HB2 PRO   135      56.314  55.428  26.258  1.00  0.00           H  
ATOM   2128  HB3 PRO   135      57.383  56.811  26.633  1.00  0.00           H  
ATOM   2129  HG2 PRO   135      56.711  57.235  24.484  1.00  0.00           H  
ATOM   2130  HG3 PRO   135      56.974  55.492  23.876  1.00  0.00           H  
ATOM   2131  HD2 PRO   135      59.074  57.513  24.246  1.00  0.00           H  
ATOM   2132  HD3 PRO   135      58.964  56.113  23.160  1.00  0.00           H  
ATOM   2133  N   TYR   136      58.179  52.785  27.025  1.00  0.00           N  
ATOM   2134  CA  TYR   136      57.866  51.333  27.033  1.00  0.00           C  
ATOM   2135  CB  TYR   136      59.128  50.515  27.313  1.00  0.00           C  
ATOM   2136  CG  TYR   136      60.115  50.564  26.166  1.00  0.00           C  
ATOM   2137  CD1 TYR   136      60.011  49.534  25.148  1.00  0.00           C  
ATOM   2138  CE1 TYR   136      60.940  49.452  24.095  1.00  0.00           C  
ATOM   2139  CZ  TYR   136      61.836  50.585  23.884  1.00  0.00           C  
ATOM   2140  OH  TYR   136      62.649  50.668  22.773  1.00  0.00           O  
ATOM   2141  CE2 TYR   136      61.919  51.598  24.892  1.00  0.00           C  
ATOM   2142  CD2 TYR   136      61.099  51.583  25.997  1.00  0.00           C  
ATOM   2143  C   TYR   136      56.927  51.025  28.167  1.00  0.00           C  
ATOM   2144  O   TYR   136      56.857  51.684  29.206  1.00  0.00           O  
ATOM   2145  H   TYR   136      58.446  53.068  27.957  1.00  0.00           H  
ATOM   2146  HA  TYR   136      57.401  51.067  26.084  1.00  0.00           H  
ATOM   2147  HB2 TYR   136      59.477  51.012  28.218  1.00  0.00           H  
ATOM   2148  HB3 TYR   136      58.965  49.448  27.462  1.00  0.00           H  
ATOM   2149  HD1 TYR   136      59.257  48.764  25.214  1.00  0.00           H  
ATOM   2150  HD2 TYR   136      61.051  52.402  26.699  1.00  0.00           H  
ATOM   2151  HE1 TYR   136      60.905  48.647  23.377  1.00  0.00           H  
ATOM   2152  HE2 TYR   136      62.619  52.404  24.728  1.00  0.00           H  
ATOM   2153  HH  TYR   136      62.575  51.482  22.269  1.00  0.00           H  
ATOM   2154  N   ILE   137      56.201  49.922  28.044  1.00  0.00           N  
ATOM   2155  CA  ILE   137      55.318  49.349  29.071  1.00  0.00           C  
ATOM   2156  CB  ILE   137      53.827  49.597  28.734  1.00  0.00           C  
ATOM   2157  CG2 ILE   137      53.456  48.745  27.537  1.00  0.00           C  
ATOM   2158  CG1 ILE   137      52.937  49.384  29.924  1.00  0.00           C  
ATOM   2159  CD1 ILE   137      51.659  50.177  29.802  1.00  0.00           C  
ATOM   2160  C   ILE   137      55.614  47.819  29.335  1.00  0.00           C  
ATOM   2161  O   ILE   137      56.126  47.174  28.444  1.00  0.00           O  
ATOM   2162  H   ILE   137      56.100  49.519  27.124  1.00  0.00           H  
ATOM   2163  HA  ILE   137      55.609  49.911  29.958  1.00  0.00           H  
ATOM   2164  HB  ILE   137      53.736  50.637  28.420  1.00  0.00           H  
ATOM   2165 HG12 ILE   137      52.740  48.322  30.070  1.00  0.00           H  
ATOM   2166 HG13 ILE   137      53.402  49.770  30.831  1.00  0.00           H  
ATOM   2167 HG21 ILE   137      52.373  48.783  27.425  1.00  0.00           H  
ATOM   2168 HG22 ILE   137      53.505  47.675  27.736  1.00  0.00           H  
ATOM   2169 HG23 ILE   137      54.063  48.996  26.667  1.00  0.00           H  
ATOM   2170 HD11 ILE   137      51.059  49.629  29.076  1.00  0.00           H  
ATOM   2171 HD12 ILE   137      51.701  51.252  29.629  1.00  0.00           H  
ATOM   2172 HD13 ILE   137      51.033  49.959  30.668  1.00  0.00           H  
ATOM   2173  N   PHE   138      55.259  47.289  30.491  1.00  0.00           N  
ATOM   2174  CA  PHE   138      55.548  45.945  30.897  1.00  0.00           C  
ATOM   2175  CB  PHE   138      56.694  46.054  31.859  1.00  0.00           C  
ATOM   2176  CG  PHE   138      57.092  44.727  32.512  1.00  0.00           C  
ATOM   2177  CD1 PHE   138      56.507  44.353  33.738  1.00  0.00           C  
ATOM   2178  CE1 PHE   138      56.762  43.085  34.294  1.00  0.00           C  
ATOM   2179  CZ  PHE   138      57.556  42.165  33.622  1.00  0.00           C  
ATOM   2180  CE2 PHE   138      58.177  42.475  32.446  1.00  0.00           C  
ATOM   2181  CD2 PHE   138      57.905  43.768  31.889  1.00  0.00           C  
ATOM   2182  C   PHE   138      54.403  45.316  31.693  1.00  0.00           C  
ATOM   2183  O   PHE   138      53.924  45.898  32.715  1.00  0.00           O  
ATOM   2184  H   PHE   138      54.829  47.850  31.213  1.00  0.00           H  
ATOM   2185  HA  PHE   138      55.863  45.379  30.020  1.00  0.00           H  
ATOM   2186  HB2 PHE   138      57.567  46.401  31.306  1.00  0.00           H  
ATOM   2187  HB3 PHE   138      56.484  46.728  32.690  1.00  0.00           H  
ATOM   2188  HD1 PHE   138      55.957  45.073  34.326  1.00  0.00           H  
ATOM   2189  HD2 PHE   138      58.316  43.922  30.902  1.00  0.00           H  
ATOM   2190  HE1 PHE   138      56.333  42.816  35.247  1.00  0.00           H  
ATOM   2191  HE2 PHE   138      58.802  41.750  31.945  1.00  0.00           H  
ATOM   2192  HZ  PHE   138      57.860  41.238  34.086  1.00  0.00           H  
ATOM   2193  N   TYR   139      53.819  44.247  31.196  1.00  0.00           N  
ATOM   2194  CA  TYR   139      52.442  43.826  31.531  1.00  0.00           C  
ATOM   2195  CB  TYR   139      51.682  43.674  30.208  1.00  0.00           C  
ATOM   2196  CG  TYR   139      50.275  43.294  30.560  1.00  0.00           C  
ATOM   2197  CD1 TYR   139      49.963  41.956  30.860  1.00  0.00           C  
ATOM   2198  CE1 TYR   139      48.717  41.521  31.163  1.00  0.00           C  
ATOM   2199  CZ  TYR   139      47.662  42.435  31.165  1.00  0.00           C  
ATOM   2200  OH  TYR   139      46.409  41.983  31.513  1.00  0.00           O  
ATOM   2201  CE2 TYR   139      47.902  43.810  30.774  1.00  0.00           C  
ATOM   2202  CD2 TYR   139      49.184  44.208  30.441  1.00  0.00           C  
ATOM   2203  C   TYR   139      52.684  42.538  32.283  1.00  0.00           C  
ATOM   2204  O   TYR   139      53.279  41.615  31.808  1.00  0.00           O  
ATOM   2205  H   TYR   139      54.142  43.761  30.372  1.00  0.00           H  
ATOM   2206  HA  TYR   139      51.799  44.580  31.984  1.00  0.00           H  
ATOM   2207  HB2 TYR   139      51.673  44.693  29.822  1.00  0.00           H  
ATOM   2208  HB3 TYR   139      52.145  42.936  29.552  1.00  0.00           H  
ATOM   2209  HD1 TYR   139      50.736  41.202  30.866  1.00  0.00           H  
ATOM   2210  HD2 TYR   139      49.306  45.212  30.063  1.00  0.00           H  
ATOM   2211  HE1 TYR   139      48.552  40.472  31.364  1.00  0.00           H  
ATOM   2212  HE2 TYR   139      47.037  44.449  30.673  1.00  0.00           H  
ATOM   2213  HH  TYR   139      45.888  42.579  32.056  1.00  0.00           H  
ATOM   2214  N   PRO   140      52.420  42.543  33.659  1.00  0.00           N  
ATOM   2215  CD  PRO   140      51.698  43.558  34.413  1.00  0.00           C  
ATOM   2216  CG  PRO   140      51.636  43.048  35.923  1.00  0.00           C  
ATOM   2217  CB  PRO   140      52.910  42.232  36.026  1.00  0.00           C  
ATOM   2218  CA  PRO   140      52.999  41.588  34.627  1.00  0.00           C  
ATOM   2219  C   PRO   140      52.331  40.163  34.580  1.00  0.00           C  
ATOM   2220  O   PRO   140      52.708  39.321  35.412  1.00  0.00           O  
ATOM   2221  HA  PRO   140      54.009  41.335  34.304  1.00  0.00           H  
ATOM   2222  HB2 PRO   140      52.884  41.505  36.838  1.00  0.00           H  
ATOM   2223  HB3 PRO   140      53.761  42.878  36.245  1.00  0.00           H  
ATOM   2224  HG2 PRO   140      51.585  43.858  36.651  1.00  0.00           H  
ATOM   2225  HG3 PRO   140      50.720  42.471  36.048  1.00  0.00           H  
ATOM   2226  HD2 PRO   140      52.195  44.511  34.235  1.00  0.00           H  
ATOM   2227  HD3 PRO   140      50.671  43.509  34.050  1.00  0.00           H  
ATOM   2228  N   SER   141      51.272  39.976  33.804  1.00  0.00           N  
ATOM   2229  CA  SER   141      50.487  38.757  33.716  1.00  0.00           C  
ATOM   2230  CB  SER   141      49.094  39.174  34.323  1.00  0.00           C  
ATOM   2231  OG  SER   141      48.194  38.107  34.514  1.00  0.00           O  
ATOM   2232  C   SER   141      50.350  38.193  32.267  1.00  0.00           C  
ATOM   2233  O   SER   141      51.078  38.652  31.406  1.00  0.00           O  
ATOM   2234  H   SER   141      51.083  40.556  32.998  1.00  0.00           H  
ATOM   2235  HA  SER   141      50.981  38.057  34.391  1.00  0.00           H  
ATOM   2236  HB2 SER   141      48.669  39.964  33.703  1.00  0.00           H  
ATOM   2237  HB3 SER   141      49.231  39.602  35.316  1.00  0.00           H  
ATOM   2238  HG  SER   141      47.696  38.331  35.303  1.00  0.00           H  
ATOM   2239  N   THR   142      49.446  37.252  32.051  1.00  0.00           N  
ATOM   2240  CA  THR   142      49.319  36.521  30.837  1.00  0.00           C  
ATOM   2241  CB  THR   142      48.264  35.363  31.053  1.00  0.00           C  
ATOM   2242  CG2 THR   142      47.432  35.459  32.397  1.00  0.00           C  
ATOM   2243  OG1 THR   142      47.329  35.337  29.971  1.00  0.00           O  
ATOM   2244  C   THR   142      49.193  37.325  29.526  1.00  0.00           C  
ATOM   2245  O   THR   142      48.619  38.439  29.514  1.00  0.00           O  
ATOM   2246  H   THR   142      48.891  36.943  32.836  1.00  0.00           H  
ATOM   2247  HA  THR   142      50.202  35.895  30.708  1.00  0.00           H  
ATOM   2248  HB  THR   142      48.748  34.387  31.006  1.00  0.00           H  
ATOM   2249 HG21 THR   142      46.957  36.439  32.445  1.00  0.00           H  
ATOM   2250 HG22 THR   142      46.720  34.636  32.453  1.00  0.00           H  
ATOM   2251 HG23 THR   142      48.017  35.385  33.314  1.00  0.00           H  
ATOM   2252  HG1 THR   142      47.492  34.571  29.416  1.00  0.00           H  
ATOM   2253  N   ALA   143      49.608  36.664  28.403  1.00  0.00           N  
ATOM   2254  CA  ALA   143      49.280  37.142  27.081  1.00  0.00           C  
ATOM   2255  CB  ALA   143      50.128  36.314  26.079  1.00  0.00           C  
ATOM   2256  C   ALA   143      47.725  37.121  26.792  1.00  0.00           C  
ATOM   2257  O   ALA   143      47.195  37.989  26.174  1.00  0.00           O  
ATOM   2258  H   ALA   143      49.986  35.729  28.454  1.00  0.00           H  
ATOM   2259  HA  ALA   143      49.578  38.189  27.045  1.00  0.00           H  
ATOM   2260  HB1 ALA   143      49.970  36.627  25.047  1.00  0.00           H  
ATOM   2261  HB2 ALA   143      49.978  35.251  26.265  1.00  0.00           H  
ATOM   2262  HB3 ALA   143      51.179  36.548  26.248  1.00  0.00           H  
ATOM   2263  N   MET   144      47.040  36.060  27.180  1.00  0.00           N  
ATOM   2264  CA  MET   144      45.565  35.991  27.159  1.00  0.00           C  
ATOM   2265  CB  MET   144      44.929  34.685  27.633  1.00  0.00           C  
ATOM   2266  CG  MET   144      43.371  34.673  27.406  1.00  0.00           C  
ATOM   2267  SD  MET   144      42.635  33.147  27.958  1.00  0.00           S  
ATOM   2268  CE  MET   144      42.504  33.465  29.725  1.00  0.00           C  
ATOM   2269  C   MET   144      44.931  37.164  27.896  1.00  0.00           C  
ATOM   2270  O   MET   144      44.008  37.791  27.352  1.00  0.00           O  
ATOM   2271  H   MET   144      47.560  35.249  27.484  1.00  0.00           H  
ATOM   2272  HA  MET   144      45.302  36.097  26.107  1.00  0.00           H  
ATOM   2273  HB2 MET   144      45.155  34.408  28.663  1.00  0.00           H  
ATOM   2274  HB3 MET   144      45.315  33.845  27.055  1.00  0.00           H  
ATOM   2275  HG2 MET   144      43.087  34.847  26.368  1.00  0.00           H  
ATOM   2276  HG3 MET   144      42.978  35.443  28.070  1.00  0.00           H  
ATOM   2277  HE1 MET   144      41.941  32.693  30.249  1.00  0.00           H  
ATOM   2278  HE2 MET   144      42.003  34.423  29.863  1.00  0.00           H  
ATOM   2279  HE3 MET   144      43.527  33.653  30.051  1.00  0.00           H  
ATOM   2280  N   ALA   145      45.414  37.633  29.115  1.00  0.00           N  
ATOM   2281  CA  ALA   145      44.958  38.810  29.853  1.00  0.00           C  
ATOM   2282  CB  ALA   145      45.573  38.924  31.224  1.00  0.00           C  
ATOM   2283  C   ALA   145      45.221  40.108  29.046  1.00  0.00           C  
ATOM   2284  O   ALA   145      44.284  40.847  28.884  1.00  0.00           O  
ATOM   2285  H   ALA   145      46.123  37.110  29.608  1.00  0.00           H  
ATOM   2286  HA  ALA   145      43.871  38.758  29.925  1.00  0.00           H  
ATOM   2287  HB1 ALA   145      45.119  39.780  31.724  1.00  0.00           H  
ATOM   2288  HB2 ALA   145      46.641  39.102  31.105  1.00  0.00           H  
ATOM   2289  HB3 ALA   145      45.405  38.062  31.870  1.00  0.00           H  
ATOM   2290  N   LEU   146      46.471  40.329  28.566  1.00  0.00           N  
ATOM   2291  CA  LEU   146      46.883  41.442  27.734  1.00  0.00           C  
ATOM   2292  CB  LEU   146      48.407  41.364  27.496  1.00  0.00           C  
ATOM   2293  CG  LEU   146      49.049  42.275  26.454  1.00  0.00           C  
ATOM   2294  CD1 LEU   146      48.924  43.764  26.774  1.00  0.00           C  
ATOM   2295  CD2 LEU   146      50.534  41.938  26.332  1.00  0.00           C  
ATOM   2296  C   LEU   146      46.097  41.375  26.421  1.00  0.00           C  
ATOM   2297  O   LEU   146      45.691  42.383  25.894  1.00  0.00           O  
ATOM   2298  H   LEU   146      47.252  39.728  28.786  1.00  0.00           H  
ATOM   2299  HA  LEU   146      46.745  42.428  28.177  1.00  0.00           H  
ATOM   2300  HB2 LEU   146      48.877  41.572  28.457  1.00  0.00           H  
ATOM   2301  HB3 LEU   146      48.725  40.378  27.155  1.00  0.00           H  
ATOM   2302  HG  LEU   146      48.588  42.089  25.484  1.00  0.00           H  
ATOM   2303 HD11 LEU   146      47.957  44.063  27.179  1.00  0.00           H  
ATOM   2304 HD12 LEU   146      49.228  44.349  25.906  1.00  0.00           H  
ATOM   2305 HD13 LEU   146      49.602  44.044  27.580  1.00  0.00           H  
ATOM   2306 HD21 LEU   146      50.971  42.347  25.421  1.00  0.00           H  
ATOM   2307 HD22 LEU   146      50.582  40.866  26.145  1.00  0.00           H  
ATOM   2308 HD23 LEU   146      51.087  42.254  27.217  1.00  0.00           H  
ATOM   2309  N   SER   147      45.740  40.219  25.858  1.00  0.00           N  
ATOM   2310  CA  SER   147      44.831  40.210  24.723  1.00  0.00           C  
ATOM   2311  CB  SER   147      44.695  38.764  24.217  1.00  0.00           C  
ATOM   2312  OG  SER   147      44.057  38.820  22.970  1.00  0.00           O  
ATOM   2313  C   SER   147      43.455  40.891  25.030  1.00  0.00           C  
ATOM   2314  O   SER   147      43.112  41.722  24.239  1.00  0.00           O  
ATOM   2315  H   SER   147      46.055  39.393  26.346  1.00  0.00           H  
ATOM   2316  HA  SER   147      45.253  40.798  23.908  1.00  0.00           H  
ATOM   2317  HB2 SER   147      44.030  38.139  24.813  1.00  0.00           H  
ATOM   2318  HB3 SER   147      45.675  38.376  23.942  1.00  0.00           H  
ATOM   2319  HG  SER   147      44.052  37.927  22.618  1.00  0.00           H  
ATOM   2320  N   LEU   148      42.787  40.682  26.193  1.00  0.00           N  
ATOM   2321  CA  LEU   148      41.539  41.386  26.503  1.00  0.00           C  
ATOM   2322  CB  LEU   148      40.747  40.606  27.633  1.00  0.00           C  
ATOM   2323  CG  LEU   148      39.211  40.982  27.662  1.00  0.00           C  
ATOM   2324  CD1 LEU   148      38.406  40.215  26.642  1.00  0.00           C  
ATOM   2325  CD2 LEU   148      38.712  40.917  29.121  1.00  0.00           C  
ATOM   2326  C   LEU   148      41.813  42.854  26.890  1.00  0.00           C  
ATOM   2327  O   LEU   148      41.063  43.665  26.424  1.00  0.00           O  
ATOM   2328  H   LEU   148      43.122  39.965  26.820  1.00  0.00           H  
ATOM   2329  HA  LEU   148      40.929  41.205  25.618  1.00  0.00           H  
ATOM   2330  HB2 LEU   148      40.753  39.527  27.480  1.00  0.00           H  
ATOM   2331  HB3 LEU   148      41.144  40.843  28.620  1.00  0.00           H  
ATOM   2332  HG  LEU   148      39.098  42.036  27.411  1.00  0.00           H  
ATOM   2333 HD11 LEU   148      39.087  39.848  25.874  1.00  0.00           H  
ATOM   2334 HD12 LEU   148      37.586  40.824  26.262  1.00  0.00           H  
ATOM   2335 HD13 LEU   148      37.972  39.293  27.029  1.00  0.00           H  
ATOM   2336 HD21 LEU   148      38.954  39.968  29.599  1.00  0.00           H  
ATOM   2337 HD22 LEU   148      37.655  41.181  29.085  1.00  0.00           H  
ATOM   2338 HD23 LEU   148      39.164  41.761  29.641  1.00  0.00           H  
ATOM   2339  N   PHE   149      42.871  43.174  27.582  1.00  0.00           N  
ATOM   2340  CA  PHE   149      43.212  44.582  27.840  1.00  0.00           C  
ATOM   2341  CB  PHE   149      44.473  44.572  28.747  1.00  0.00           C  
ATOM   2342  CG  PHE   149      44.476  45.689  29.764  1.00  0.00           C  
ATOM   2343  CD1 PHE   149      44.951  46.998  29.490  1.00  0.00           C  
ATOM   2344  CE1 PHE   149      45.000  47.953  30.566  1.00  0.00           C  
ATOM   2345  CZ  PHE   149      44.795  47.566  31.912  1.00  0.00           C  
ATOM   2346  CE2 PHE   149      44.490  46.230  32.187  1.00  0.00           C  
ATOM   2347  CD2 PHE   149      44.191  45.338  31.113  1.00  0.00           C  
ATOM   2348  C   PHE   149      43.439  45.422  26.530  1.00  0.00           C  
ATOM   2349  O   PHE   149      43.140  46.626  26.472  1.00  0.00           O  
ATOM   2350  H   PHE   149      43.494  42.413  27.810  1.00  0.00           H  
ATOM   2351  HA  PHE   149      42.425  45.132  28.356  1.00  0.00           H  
ATOM   2352  HB2 PHE   149      44.510  43.654  29.334  1.00  0.00           H  
ATOM   2353  HB3 PHE   149      45.394  44.421  28.183  1.00  0.00           H  
ATOM   2354  HD1 PHE   149      45.110  47.320  28.471  1.00  0.00           H  
ATOM   2355  HD2 PHE   149      43.931  44.332  31.407  1.00  0.00           H  
ATOM   2356  HE1 PHE   149      45.235  48.978  30.318  1.00  0.00           H  
ATOM   2357  HE2 PHE   149      44.206  45.901  33.176  1.00  0.00           H  
ATOM   2358  HZ  PHE   149      44.896  48.317  32.682  1.00  0.00           H  
ATOM   2359  N   LEU   150      43.876  44.860  25.423  1.00  0.00           N  
ATOM   2360  CA  LEU   150      43.907  45.471  24.088  1.00  0.00           C  
ATOM   2361  CB  LEU   150      44.978  44.772  23.275  1.00  0.00           C  
ATOM   2362  CG  LEU   150      46.403  45.006  23.820  1.00  0.00           C  
ATOM   2363  CD1 LEU   150      47.402  43.923  23.279  1.00  0.00           C  
ATOM   2364  CD2 LEU   150      46.911  46.342  23.453  1.00  0.00           C  
ATOM   2365  C   LEU   150      42.556  45.544  23.387  1.00  0.00           C  
ATOM   2366  O   LEU   150      42.227  46.450  22.649  1.00  0.00           O  
ATOM   2367  H   LEU   150      44.340  43.966  25.495  1.00  0.00           H  
ATOM   2368  HA  LEU   150      44.168  46.524  24.196  1.00  0.00           H  
ATOM   2369  HB2 LEU   150      44.774  43.704  23.193  1.00  0.00           H  
ATOM   2370  HB3 LEU   150      44.917  45.259  22.302  1.00  0.00           H  
ATOM   2371  HG  LEU   150      46.441  44.913  24.906  1.00  0.00           H  
ATOM   2372 HD11 LEU   150      47.726  43.998  22.241  1.00  0.00           H  
ATOM   2373 HD12 LEU   150      46.994  42.955  23.569  1.00  0.00           H  
ATOM   2374 HD13 LEU   150      48.353  43.906  23.811  1.00  0.00           H  
ATOM   2375 HD21 LEU   150      46.934  46.359  22.363  1.00  0.00           H  
ATOM   2376 HD22 LEU   150      47.895  46.462  23.905  1.00  0.00           H  
ATOM   2377 HD23 LEU   150      46.271  47.099  23.905  1.00  0.00           H  
ATOM   2378  N   TYR   151      41.770  44.470  23.511  1.00  0.00           N  
ATOM   2379  CA  TYR   151      40.495  44.350  22.885  1.00  0.00           C  
ATOM   2380  CB  TYR   151      40.133  42.805  22.710  1.00  0.00           C  
ATOM   2381  CG  TYR   151      38.783  42.385  22.277  1.00  0.00           C  
ATOM   2382  CD1 TYR   151      38.149  41.489  23.128  1.00  0.00           C  
ATOM   2383  CE1 TYR   151      36.836  41.089  22.809  1.00  0.00           C  
ATOM   2384  CZ  TYR   151      36.313  41.450  21.590  1.00  0.00           C  
ATOM   2385  OH  TYR   151      35.069  41.028  21.224  1.00  0.00           O  
ATOM   2386  CE2 TYR   151      36.980  42.396  20.740  1.00  0.00           C  
ATOM   2387  CD2 TYR   151      38.201  42.890  21.141  1.00  0.00           C  
ATOM   2388  C   TYR   151      39.383  45.132  23.589  1.00  0.00           C  
ATOM   2389  O   TYR   151      38.283  45.415  23.082  1.00  0.00           O  
ATOM   2390  H   TYR   151      41.974  43.780  24.220  1.00  0.00           H  
ATOM   2391  HA  TYR   151      40.565  44.682  21.849  1.00  0.00           H  
ATOM   2392  HB2 TYR   151      40.775  42.390  21.933  1.00  0.00           H  
ATOM   2393  HB3 TYR   151      40.354  42.281  23.640  1.00  0.00           H  
ATOM   2394  HD1 TYR   151      38.666  41.120  24.001  1.00  0.00           H  
ATOM   2395  HD2 TYR   151      38.711  43.694  20.632  1.00  0.00           H  
ATOM   2396  HE1 TYR   151      36.316  40.308  23.342  1.00  0.00           H  
ATOM   2397  HE2 TYR   151      36.487  42.678  19.822  1.00  0.00           H  
ATOM   2398  HH  TYR   151      34.539  41.666  20.740  1.00  0.00           H  
ATOM   2399  N   LEU   152      39.689  45.612  24.736  1.00  0.00           N  
ATOM   2400  CA  LEU   152      38.673  46.255  25.632  1.00  0.00           C  
ATOM   2401  CB  LEU   152      39.349  46.578  27.002  1.00  0.00           C  
ATOM   2402  CG  LEU   152      38.461  46.905  28.181  1.00  0.00           C  
ATOM   2403  CD1 LEU   152      37.466  45.882  28.716  1.00  0.00           C  
ATOM   2404  CD2 LEU   152      39.322  47.415  29.326  1.00  0.00           C  
ATOM   2405  C   LEU   152      37.920  47.437  25.058  1.00  0.00           C  
ATOM   2406  O   LEU   152      36.714  47.486  25.175  1.00  0.00           O  
ATOM   2407  H   LEU   152      40.574  45.436  25.189  1.00  0.00           H  
ATOM   2408  HA  LEU   152      37.948  45.460  25.799  1.00  0.00           H  
ATOM   2409  HB2 LEU   152      39.874  45.694  27.361  1.00  0.00           H  
ATOM   2410  HB3 LEU   152      40.089  47.373  26.917  1.00  0.00           H  
ATOM   2411  HG  LEU   152      37.865  47.747  27.830  1.00  0.00           H  
ATOM   2412 HD11 LEU   152      36.954  46.289  29.589  1.00  0.00           H  
ATOM   2413 HD12 LEU   152      37.876  44.937  29.073  1.00  0.00           H  
ATOM   2414 HD13 LEU   152      36.788  45.638  27.898  1.00  0.00           H  
ATOM   2415 HD21 LEU   152      38.663  47.859  30.072  1.00  0.00           H  
ATOM   2416 HD22 LEU   152      40.026  48.142  28.923  1.00  0.00           H  
ATOM   2417 HD23 LEU   152      39.897  46.590  29.746  1.00  0.00           H  
ATOM   2418  N   PRO   153      38.577  48.382  24.356  1.00  0.00           N  
ATOM   2419  CD  PRO   153      39.971  48.770  24.477  1.00  0.00           C  
ATOM   2420  CG  PRO   153      39.953  50.287  24.410  1.00  0.00           C  
ATOM   2421  CB  PRO   153      38.879  50.532  23.338  1.00  0.00           C  
ATOM   2422  CA  PRO   153      37.842  49.420  23.622  1.00  0.00           C  
ATOM   2423  C   PRO   153      37.161  49.012  22.337  1.00  0.00           C  
ATOM   2424  O   PRO   153      36.191  49.636  21.880  1.00  0.00           O  
ATOM   2425  HA  PRO   153      37.080  49.763  24.322  1.00  0.00           H  
ATOM   2426  HB2 PRO   153      39.351  50.320  22.379  1.00  0.00           H  
ATOM   2427  HB3 PRO   153      38.340  51.477  23.268  1.00  0.00           H  
ATOM   2428  HG2 PRO   153      39.713  50.648  25.410  1.00  0.00           H  
ATOM   2429  HG3 PRO   153      40.857  50.743  24.007  1.00  0.00           H  
ATOM   2430  HD2 PRO   153      40.401  48.378  25.399  1.00  0.00           H  
ATOM   2431  HD3 PRO   153      40.620  48.386  23.690  1.00  0.00           H  
ATOM   2432  N   LYS   154      37.546  47.903  21.788  1.00  0.00           N  
ATOM   2433  CA  LYS   154      36.744  47.179  20.783  1.00  0.00           C  
ATOM   2434  CB  LYS   154      37.550  46.303  19.801  1.00  0.00           C  
ATOM   2435  CG  LYS   154      36.706  45.475  18.803  1.00  0.00           C  
ATOM   2436  CD  LYS   154      37.690  44.748  17.872  1.00  0.00           C  
ATOM   2437  CE  LYS   154      37.017  43.923  16.846  1.00  0.00           C  
ATOM   2438  NZ  LYS   154      36.483  44.777  15.836  1.00  0.00           N1+
ATOM   2439  C   LYS   154      35.447  46.466  21.330  1.00  0.00           C  
ATOM   2440  O   LYS   154      34.411  46.669  20.719  1.00  0.00           O  
ATOM   2441  H   LYS   154      38.364  47.466  22.189  1.00  0.00           H  
ATOM   2442  HA  LYS   154      36.449  48.044  20.189  1.00  0.00           H  
ATOM   2443  HB2 LYS   154      38.198  46.923  19.182  1.00  0.00           H  
ATOM   2444  HB3 LYS   154      38.213  45.651  20.370  1.00  0.00           H  
ATOM   2445  HG2 LYS   154      36.004  44.882  19.390  1.00  0.00           H  
ATOM   2446  HG3 LYS   154      36.082  46.175  18.247  1.00  0.00           H  
ATOM   2447  HD2 LYS   154      38.326  44.058  18.425  1.00  0.00           H  
ATOM   2448  HD3 LYS   154      38.322  45.505  17.408  1.00  0.00           H  
ATOM   2449  HE2 LYS   154      36.273  43.285  17.322  1.00  0.00           H  
ATOM   2450  HE3 LYS   154      37.767  43.192  16.544  1.00  0.00           H  
ATOM   2451  HZ1 LYS   154      36.922  45.687  15.842  1.00  0.00           H  
ATOM   2452  HZ2 LYS   154      36.554  44.353  14.923  1.00  0.00           H  
ATOM   2453  HZ3 LYS   154      35.489  44.807  16.014  1.00  0.00           H  
ATOM   2454  N   LEU   155      35.562  45.633  22.351  1.00  0.00           N  
ATOM   2455  CA  LEU   155      34.409  45.172  23.074  1.00  0.00           C  
ATOM   2456  CB  LEU   155      34.806  44.296  24.248  1.00  0.00           C  
ATOM   2457  CG  LEU   155      33.662  43.455  24.883  1.00  0.00           C  
ATOM   2458  CD1 LEU   155      33.291  42.180  24.102  1.00  0.00           C  
ATOM   2459  CD2 LEU   155      34.021  43.114  26.292  1.00  0.00           C  
ATOM   2460  C   LEU   155      33.471  46.305  23.619  1.00  0.00           C  
ATOM   2461  O   LEU   155      32.272  46.138  23.739  1.00  0.00           O  
ATOM   2462  H   LEU   155      36.485  45.621  22.760  1.00  0.00           H  
ATOM   2463  HA  LEU   155      33.890  44.598  22.307  1.00  0.00           H  
ATOM   2464  HB2 LEU   155      35.551  43.596  23.869  1.00  0.00           H  
ATOM   2465  HB3 LEU   155      35.304  44.923  24.987  1.00  0.00           H  
ATOM   2466  HG  LEU   155      32.803  44.120  24.977  1.00  0.00           H  
ATOM   2467 HD11 LEU   155      34.185  41.567  24.222  1.00  0.00           H  
ATOM   2468 HD12 LEU   155      33.089  42.466  23.070  1.00  0.00           H  
ATOM   2469 HD13 LEU   155      32.419  41.732  24.578  1.00  0.00           H  
ATOM   2470 HD21 LEU   155      34.929  42.511  26.326  1.00  0.00           H  
ATOM   2471 HD22 LEU   155      33.263  42.381  26.568  1.00  0.00           H  
ATOM   2472 HD23 LEU   155      34.079  43.929  27.014  1.00  0.00           H  
ATOM   2473  N   ASP   156      33.975  47.459  24.084  1.00  0.00           N  
ATOM   2474  CA  ASP   156      33.108  48.537  24.490  1.00  0.00           C  
ATOM   2475  CB  ASP   156      33.987  49.668  25.092  1.00  0.00           C  
ATOM   2476  CG  ASP   156      33.171  50.688  25.900  1.00  0.00           C  
ATOM   2477  OD1 ASP   156      32.349  50.355  26.767  1.00  0.00           O  
ATOM   2478  OD2 ASP   156      33.330  51.901  25.576  1.00  0.00           O1-
ATOM   2479  C   ASP   156      32.168  49.073  23.416  1.00  0.00           C  
ATOM   2480  O   ASP   156      31.076  49.515  23.682  1.00  0.00           O  
ATOM   2481  H   ASP   156      34.979  47.557  24.117  1.00  0.00           H  
ATOM   2482  HA  ASP   156      32.550  48.052  25.291  1.00  0.00           H  
ATOM   2483  HB2 ASP   156      34.467  50.206  24.275  1.00  0.00           H  
ATOM   2484  HB3 ASP   156      34.698  49.284  25.824  1.00  0.00           H  
ATOM   2485  N   GLU   157      32.644  48.984  22.167  1.00  0.00           N  
ATOM   2486  CA  GLU   157      31.908  49.414  20.956  1.00  0.00           C  
ATOM   2487  CB  GLU   157      32.973  49.969  19.977  1.00  0.00           C  
ATOM   2488  CG  GLU   157      32.374  50.342  18.571  1.00  0.00           C  
ATOM   2489  CD  GLU   157      31.309  51.439  18.564  1.00  0.00           C  
ATOM   2490  OE1 GLU   157      30.376  51.312  17.752  1.00  0.00           O  
ATOM   2491  OE2 GLU   157      31.473  52.455  19.265  1.00  0.00           O1-
ATOM   2492  C   GLU   157      30.926  48.379  20.382  1.00  0.00           C  
ATOM   2493  O   GLU   157      30.100  48.673  19.521  1.00  0.00           O  
ATOM   2494  H   GLU   157      33.653  48.987  22.121  1.00  0.00           H  
ATOM   2495  HA  GLU   157      31.302  50.244  21.318  1.00  0.00           H  
ATOM   2496  HB2 GLU   157      33.458  50.818  20.460  1.00  0.00           H  
ATOM   2497  HB3 GLU   157      33.666  49.191  19.658  1.00  0.00           H  
ATOM   2498  HG2 GLU   157      32.139  49.449  17.991  1.00  0.00           H  
ATOM   2499  HG3 GLU   157      33.191  50.810  18.020  1.00  0.00           H  
ATOM   2500  N   THR   158      30.883  47.162  20.866  1.00  0.00           N  
ATOM   2501  CA  THR   158      29.918  46.095  20.557  1.00  0.00           C  
ATOM   2502  CB  THR   158      30.633  44.743  20.381  1.00  0.00           C  
ATOM   2503  CG2 THR   158      29.681  43.729  20.023  1.00  0.00           C  
ATOM   2504  OG1 THR   158      31.610  44.665  19.347  1.00  0.00           O  
ATOM   2505  C   THR   158      28.766  45.996  21.640  1.00  0.00           C  
ATOM   2506  O   THR   158      27.607  46.117  21.338  1.00  0.00           O  
ATOM   2507  H   THR   158      31.570  47.006  21.590  1.00  0.00           H  
ATOM   2508  HA  THR   158      29.332  46.334  19.670  1.00  0.00           H  
ATOM   2509  HB  THR   158      31.109  44.514  21.334  1.00  0.00           H  
ATOM   2510 HG21 THR   158      29.014  43.556  20.867  1.00  0.00           H  
ATOM   2511 HG22 THR   158      29.147  43.926  19.094  1.00  0.00           H  
ATOM   2512 HG23 THR   158      30.136  42.749  19.874  1.00  0.00           H  
ATOM   2513  HG1 THR   158      31.247  44.963  18.509  1.00  0.00           H  
ATOM   2514  N   VAL   159      29.201  45.926  22.924  1.00  0.00           N  
ATOM   2515  CA  VAL   159      28.299  45.334  23.867  1.00  0.00           C  
ATOM   2516  CB  VAL   159      29.166  44.483  24.889  1.00  0.00           C  
ATOM   2517  CG1 VAL   159      28.316  43.933  26.050  1.00  0.00           C  
ATOM   2518  CG2 VAL   159      29.735  43.204  24.282  1.00  0.00           C  
ATOM   2519  C   VAL   159      27.605  46.345  24.613  1.00  0.00           C  
ATOM   2520  O   VAL   159      28.250  47.253  25.143  1.00  0.00           O  
ATOM   2521  H   VAL   159      30.126  46.234  23.188  1.00  0.00           H  
ATOM   2522  HA  VAL   159      27.644  44.695  23.276  1.00  0.00           H  
ATOM   2523  HB  VAL   159      29.909  45.119  25.370  1.00  0.00           H  
ATOM   2524 HG11 VAL   159      27.979  44.737  26.705  1.00  0.00           H  
ATOM   2525 HG12 VAL   159      28.910  43.301  26.710  1.00  0.00           H  
ATOM   2526 HG13 VAL   159      27.430  43.389  25.723  1.00  0.00           H  
ATOM   2527 HG21 VAL   159      30.477  42.725  24.921  1.00  0.00           H  
ATOM   2528 HG22 VAL   159      30.393  43.568  23.493  1.00  0.00           H  
ATOM   2529 HG23 VAL   159      28.994  42.511  23.884  1.00  0.00           H  
ATOM   2530  N   SER   160      26.346  46.144  24.762  1.00  0.00           N  
ATOM   2531  CA  SER   160      25.422  47.056  25.455  1.00  0.00           C  
ATOM   2532  CB  SER   160      24.147  47.358  24.617  1.00  0.00           C  
ATOM   2533  OG  SER   160      23.432  46.157  24.644  1.00  0.00           O  
ATOM   2534  C   SER   160      25.089  46.751  26.900  1.00  0.00           C  
ATOM   2535  O   SER   160      24.760  47.683  27.670  1.00  0.00           O  
ATOM   2536  H   SER   160      25.889  45.307  24.429  1.00  0.00           H  
ATOM   2537  HA  SER   160      25.883  48.042  25.510  1.00  0.00           H  
ATOM   2538  HB2 SER   160      24.403  47.564  23.577  1.00  0.00           H  
ATOM   2539  HB3 SER   160      23.648  48.224  25.052  1.00  0.00           H  
ATOM   2540  HG  SER   160      23.400  45.880  23.726  1.00  0.00           H  
ATOM   2541  N   CYS   161      25.097  45.496  27.301  1.00  0.00           N  
ATOM   2542  CA  CYS   161      24.837  45.161  28.726  1.00  0.00           C  
ATOM   2543  CB  CYS   161      24.333  43.689  28.819  1.00  0.00           C  
ATOM   2544  SG  CYS   161      25.717  42.547  28.642  1.00  0.00           S  
ATOM   2545  C   CYS   161      26.034  45.391  29.613  1.00  0.00           C  
ATOM   2546  O   CYS   161      27.154  45.549  29.181  1.00  0.00           O  
ATOM   2547  H   CYS   161      25.050  44.766  26.605  1.00  0.00           H  
ATOM   2548  HA  CYS   161      23.958  45.693  29.091  1.00  0.00           H  
ATOM   2549  HB2 CYS   161      23.733  43.407  27.953  1.00  0.00           H  
ATOM   2550  HB3 CYS   161      23.743  43.574  29.728  1.00  0.00           H  
ATOM   2551  HG  CYS   161      25.898  41.743  29.694  1.00  0.00           H  
ATOM   2552  N   GLU   162      25.834  45.266  30.910  1.00  0.00           N  
ATOM   2553  CA  GLU   162      26.946  44.934  31.819  1.00  0.00           C  
ATOM   2554  CB  GLU   162      26.431  45.171  33.234  1.00  0.00           C  
ATOM   2555  CG  GLU   162      26.384  46.647  33.621  1.00  0.00           C  
ATOM   2556  CD  GLU   162      27.112  46.955  34.860  1.00  0.00           C  
ATOM   2557  OE1 GLU   162      28.355  46.529  34.933  1.00  0.00           O  
ATOM   2558  OE2 GLU   162      26.615  47.718  35.697  1.00  0.00           O1-
ATOM   2559  C   GLU   162      27.441  43.502  31.661  1.00  0.00           C  
ATOM   2560  O   GLU   162      26.651  42.630  31.556  1.00  0.00           O  
ATOM   2561  H   GLU   162      24.937  45.051  31.322  1.00  0.00           H  
ATOM   2562  HA  GLU   162      27.751  45.629  31.581  1.00  0.00           H  
ATOM   2563  HB2 GLU   162      25.411  44.803  33.345  1.00  0.00           H  
ATOM   2564  HB3 GLU   162      27.037  44.707  34.012  1.00  0.00           H  
ATOM   2565  HG2 GLU   162      25.350  46.967  33.749  1.00  0.00           H  
ATOM   2566  HG3 GLU   162      26.811  47.205  32.788  1.00  0.00           H  
ATOM   2567  N   TYR   163      28.736  43.256  31.651  1.00  0.00           N  
ATOM   2568  CA  TYR   163      29.294  41.971  31.384  1.00  0.00           C  
ATOM   2569  CB  TYR   163      30.705  42.122  30.902  1.00  0.00           C  
ATOM   2570  CG  TYR   163      31.106  43.225  29.914  1.00  0.00           C  
ATOM   2571  CD1 TYR   163      30.991  43.029  28.513  1.00  0.00           C  
ATOM   2572  CE1 TYR   163      31.273  44.141  27.695  1.00  0.00           C  
ATOM   2573  CZ  TYR   163      31.868  45.292  28.249  1.00  0.00           C  
ATOM   2574  OH  TYR   163      32.262  46.281  27.440  1.00  0.00           O  
ATOM   2575  CE2 TYR   163      31.838  45.478  29.649  1.00  0.00           C  
ATOM   2576  CD2 TYR   163      31.482  44.462  30.484  1.00  0.00           C  
ATOM   2577  C   TYR   163      29.018  40.870  32.443  1.00  0.00           C  
ATOM   2578  O   TYR   163      29.031  39.677  32.027  1.00  0.00           O  
ATOM   2579  H   TYR   163      29.395  44.009  31.790  1.00  0.00           H  
ATOM   2580  HA  TYR   163      28.804  41.578  30.493  1.00  0.00           H  
ATOM   2581  HB2 TYR   163      31.341  42.282  31.773  1.00  0.00           H  
ATOM   2582  HB3 TYR   163      31.021  41.181  30.451  1.00  0.00           H  
ATOM   2583  HD1 TYR   163      30.673  42.132  28.002  1.00  0.00           H  
ATOM   2584  HD2 TYR   163      31.339  44.581  31.548  1.00  0.00           H  
ATOM   2585  HE1 TYR   163      31.157  44.051  26.625  1.00  0.00           H  
ATOM   2586  HE2 TYR   163      32.179  46.432  30.025  1.00  0.00           H  
ATOM   2587  HH  TYR   163      32.532  47.086  27.888  1.00  0.00           H  
ATOM   2588  N   THR   164      28.720  41.190  33.725  1.00  0.00           N  
ATOM   2589  CA  THR   164      28.108  40.257  34.666  1.00  0.00           C  
ATOM   2590  CB  THR   164      27.721  40.977  36.033  1.00  0.00           C  
ATOM   2591  CG2 THR   164      28.995  41.612  36.659  1.00  0.00           C  
ATOM   2592  OG1 THR   164      26.875  42.115  35.804  1.00  0.00           O  
ATOM   2593  C   THR   164      26.838  39.540  34.164  1.00  0.00           C  
ATOM   2594  O   THR   164      26.592  38.452  34.648  1.00  0.00           O  
ATOM   2595  H   THR   164      28.910  42.150  33.975  1.00  0.00           H  
ATOM   2596  HA  THR   164      28.898  39.537  34.881  1.00  0.00           H  
ATOM   2597  HB  THR   164      27.227  40.354  36.778  1.00  0.00           H  
ATOM   2598 HG21 THR   164      29.454  42.436  36.112  1.00  0.00           H  
ATOM   2599 HG22 THR   164      28.814  41.886  37.699  1.00  0.00           H  
ATOM   2600 HG23 THR   164      29.703  40.856  36.997  1.00  0.00           H  
ATOM   2601  HG1 THR   164      26.018  41.692  35.706  1.00  0.00           H  
ATOM   2602  N   ASP   165      26.015  40.313  33.423  1.00  0.00           N  
ATOM   2603  CA  ASP   165      24.730  39.871  32.925  1.00  0.00           C  
ATOM   2604  CB  ASP   165      23.827  41.122  33.146  1.00  0.00           C  
ATOM   2605  CG  ASP   165      23.576  41.505  34.575  1.00  0.00           C  
ATOM   2606  OD1 ASP   165      24.342  41.181  35.517  1.00  0.00           O  
ATOM   2607  OD2 ASP   165      22.550  42.197  34.840  1.00  0.00           O1-
ATOM   2608  C   ASP   165      24.610  39.425  31.422  1.00  0.00           C  
ATOM   2609  O   ASP   165      23.530  39.316  30.863  1.00  0.00           O  
ATOM   2610  H   ASP   165      26.293  41.280  33.339  1.00  0.00           H  
ATOM   2611  HA  ASP   165      24.376  38.998  33.473  1.00  0.00           H  
ATOM   2612  HB2 ASP   165      22.861  41.025  32.649  1.00  0.00           H  
ATOM   2613  HB3 ASP   165      24.295  41.984  32.672  1.00  0.00           H  
ATOM   2614  N   LEU   166      25.726  39.177  30.756  1.00  0.00           N  
ATOM   2615  CA  LEU   166      25.927  38.567  29.485  1.00  0.00           C  
ATOM   2616  CB  LEU   166      27.295  39.043  29.034  1.00  0.00           C  
ATOM   2617  CG  LEU   166      27.827  38.679  27.655  1.00  0.00           C  
ATOM   2618  CD1 LEU   166      26.901  39.261  26.573  1.00  0.00           C  
ATOM   2619  CD2 LEU   166      29.229  39.181  27.450  1.00  0.00           C  
ATOM   2620  C   LEU   166      25.812  36.998  29.511  1.00  0.00           C  
ATOM   2621  O   LEU   166      26.695  36.320  30.062  1.00  0.00           O  
ATOM   2622  H   LEU   166      26.535  39.580  31.207  1.00  0.00           H  
ATOM   2623  HA  LEU   166      25.234  38.971  28.746  1.00  0.00           H  
ATOM   2624  HB2 LEU   166      27.459  40.098  29.254  1.00  0.00           H  
ATOM   2625  HB3 LEU   166      28.020  38.618  29.727  1.00  0.00           H  
ATOM   2626  HG  LEU   166      27.964  37.602  27.559  1.00  0.00           H  
ATOM   2627 HD11 LEU   166      27.151  40.316  26.461  1.00  0.00           H  
ATOM   2628 HD12 LEU   166      25.841  39.410  26.777  1.00  0.00           H  
ATOM   2629 HD13 LEU   166      27.002  38.794  25.593  1.00  0.00           H  
ATOM   2630 HD21 LEU   166      29.841  38.632  28.165  1.00  0.00           H  
ATOM   2631 HD22 LEU   166      29.290  40.230  27.738  1.00  0.00           H  
ATOM   2632 HD23 LEU   166      29.424  39.003  26.392  1.00  0.00           H  
ATOM   2633  N   PRO   167      24.734  36.421  28.983  1.00  0.00           N  
ATOM   2634  CD  PRO   167      23.662  37.110  28.245  1.00  0.00           C  
ATOM   2635  CG  PRO   167      22.923  35.992  27.506  1.00  0.00           C  
ATOM   2636  CB  PRO   167      23.074  34.738  28.329  1.00  0.00           C  
ATOM   2637  CA  PRO   167      24.498  34.927  28.929  1.00  0.00           C  
ATOM   2638  C   PRO   167      25.586  34.220  28.228  1.00  0.00           C  
ATOM   2639  O   PRO   167      26.235  33.292  28.779  1.00  0.00           O  
ATOM   2640  HA  PRO   167      24.530  34.526  29.942  1.00  0.00           H  
ATOM   2641  HB2 PRO   167      22.915  33.811  27.777  1.00  0.00           H  
ATOM   2642  HB3 PRO   167      22.310  34.701  29.105  1.00  0.00           H  
ATOM   2643  HG2 PRO   167      21.862  36.187  27.353  1.00  0.00           H  
ATOM   2644  HG3 PRO   167      23.420  35.912  26.540  1.00  0.00           H  
ATOM   2645  HD2 PRO   167      23.024  37.601  28.980  1.00  0.00           H  
ATOM   2646  HD3 PRO   167      24.007  37.868  27.542  1.00  0.00           H  
ATOM   2647  N   ASP   168      25.904  34.611  26.942  1.00  0.00           N  
ATOM   2648  CA  ASP   168      26.966  34.015  26.087  1.00  0.00           C  
ATOM   2649  CB  ASP   168      26.540  34.061  24.647  1.00  0.00           C  
ATOM   2650  CG  ASP   168      25.153  33.583  24.367  1.00  0.00           C  
ATOM   2651  OD1 ASP   168      24.658  32.674  25.043  1.00  0.00           O  
ATOM   2652  OD2 ASP   168      24.543  34.083  23.378  1.00  0.00           O1-
ATOM   2653  C   ASP   168      28.392  34.489  26.345  1.00  0.00           C  
ATOM   2654  O   ASP   168      28.531  35.625  26.741  1.00  0.00           O  
ATOM   2655  H   ASP   168      25.397  35.379  26.526  1.00  0.00           H  
ATOM   2656  HA  ASP   168      26.918  32.975  26.410  1.00  0.00           H  
ATOM   2657  HB2 ASP   168      27.210  33.378  24.125  1.00  0.00           H  
ATOM   2658  HB3 ASP   168      26.693  35.057  24.232  1.00  0.00           H  
ATOM   2659  N   PRO   169      29.444  33.729  26.114  1.00  0.00           N  
ATOM   2660  CD  PRO   169      29.489  32.334  25.688  1.00  0.00           C  
ATOM   2661  CG  PRO   169      30.690  31.780  26.241  1.00  0.00           C  
ATOM   2662  CB  PRO   169      31.702  32.939  26.114  1.00  0.00           C  
ATOM   2663  CA  PRO   169      30.852  34.157  26.405  1.00  0.00           C  
ATOM   2664  C   PRO   169      31.320  35.390  25.532  1.00  0.00           C  
ATOM   2665  O   PRO   169      30.777  35.604  24.397  1.00  0.00           O  
ATOM   2666  HA  PRO   169      30.870  34.548  27.422  1.00  0.00           H  
ATOM   2667  HB2 PRO   169      32.056  32.871  25.085  1.00  0.00           H  
ATOM   2668  HB3 PRO   169      32.474  32.768  26.863  1.00  0.00           H  
ATOM   2669  HG2 PRO   169      30.676  31.453  27.281  1.00  0.00           H  
ATOM   2670  HG3 PRO   169      31.063  30.928  25.673  1.00  0.00           H  
ATOM   2671  HD2 PRO   169      28.642  31.745  26.039  1.00  0.00           H  
ATOM   2672  HD3 PRO   169      29.420  32.377  24.601  1.00  0.00           H  
ATOM   2673  N   VAL   170      32.387  36.063  26.030  1.00  0.00           N  
ATOM   2674  CA  VAL   170      33.262  36.885  25.191  1.00  0.00           C  
ATOM   2675  CB  VAL   170      33.896  38.079  26.001  1.00  0.00           C  
ATOM   2676  CG1 VAL   170      35.105  38.782  25.273  1.00  0.00           C  
ATOM   2677  CG2 VAL   170      32.736  39.050  26.401  1.00  0.00           C  
ATOM   2678  C   VAL   170      34.379  36.005  24.602  1.00  0.00           C  
ATOM   2679  O   VAL   170      35.096  35.298  25.303  1.00  0.00           O  
ATOM   2680  H   VAL   170      32.760  35.799  26.930  1.00  0.00           H  
ATOM   2681  HA  VAL   170      32.694  37.364  24.393  1.00  0.00           H  
ATOM   2682  HB  VAL   170      34.347  37.634  26.889  1.00  0.00           H  
ATOM   2683 HG11 VAL   170      35.455  39.608  25.891  1.00  0.00           H  
ATOM   2684 HG12 VAL   170      34.612  39.241  24.416  1.00  0.00           H  
ATOM   2685 HG13 VAL   170      35.890  38.038  25.136  1.00  0.00           H  
ATOM   2686 HG21 VAL   170      32.972  40.031  26.812  1.00  0.00           H  
ATOM   2687 HG22 VAL   170      32.074  38.502  27.071  1.00  0.00           H  
ATOM   2688 HG23 VAL   170      32.052  39.295  25.589  1.00  0.00           H  
ATOM   2689  N   GLN   171      34.535  35.999  23.273  1.00  0.00           N  
ATOM   2690  CA  GLN   171      35.693  35.416  22.595  1.00  0.00           C  
ATOM   2691  CB  GLN   171      35.326  35.068  21.087  1.00  0.00           C  
ATOM   2692  CG  GLN   171      36.579  34.927  20.168  1.00  0.00           C  
ATOM   2693  CD  GLN   171      37.405  33.635  20.493  1.00  0.00           C  
ATOM   2694  OE1 GLN   171      36.934  32.663  21.104  1.00  0.00           O  
ATOM   2695  NE2 GLN   171      38.631  33.527  20.049  1.00  0.00           N  
ATOM   2696  C   GLN   171      36.990  36.256  22.769  1.00  0.00           C  
ATOM   2697  O   GLN   171      37.060  37.413  22.359  1.00  0.00           O  
ATOM   2698  H   GLN   171      33.792  36.341  22.680  1.00  0.00           H  
ATOM   2699  HA  GLN   171      35.977  34.464  23.043  1.00  0.00           H  
ATOM   2700  HB2 GLN   171      34.730  34.159  21.169  1.00  0.00           H  
ATOM   2701  HB3 GLN   171      34.628  35.804  20.689  1.00  0.00           H  
ATOM   2702  HG2 GLN   171      37.196  35.825  20.187  1.00  0.00           H  
ATOM   2703  HG3 GLN   171      36.039  34.914  19.221  1.00  0.00           H  
ATOM   2704 HE21 GLN   171      39.214  32.893  20.576  1.00  0.00           H  
ATOM   2705 HE22 GLN   171      39.119  34.300  19.617  1.00  0.00           H  
ATOM   2706  N   ILE   172      38.032  35.748  23.441  1.00  0.00           N  
ATOM   2707  CA  ILE   172      39.300  36.480  23.716  1.00  0.00           C  
ATOM   2708  CB  ILE   172      39.807  36.018  25.132  1.00  0.00           C  
ATOM   2709  CG2 ILE   172      41.160  36.671  25.532  1.00  0.00           C  
ATOM   2710  CG1 ILE   172      38.780  36.511  26.144  1.00  0.00           C  
ATOM   2711  CD1 ILE   172      38.994  36.113  27.641  1.00  0.00           C  
ATOM   2712  C   ILE   172      40.358  36.222  22.546  1.00  0.00           C  
ATOM   2713  O   ILE   172      40.640  35.050  22.360  1.00  0.00           O  
ATOM   2714  H   ILE   172      38.025  34.808  23.811  1.00  0.00           H  
ATOM   2715  HA  ILE   172      39.068  37.537  23.847  1.00  0.00           H  
ATOM   2716  HB  ILE   172      39.940  34.937  25.078  1.00  0.00           H  
ATOM   2717 HG12 ILE   172      38.727  37.599  26.109  1.00  0.00           H  
ATOM   2718 HG13 ILE   172      37.841  36.010  25.908  1.00  0.00           H  
ATOM   2719 HG21 ILE   172      41.486  36.388  26.533  1.00  0.00           H  
ATOM   2720 HG22 ILE   172      41.104  37.757  25.604  1.00  0.00           H  
ATOM   2721 HG23 ILE   172      41.950  36.535  24.794  1.00  0.00           H  
ATOM   2722 HD11 ILE   172      38.185  36.493  28.264  1.00  0.00           H  
ATOM   2723 HD12 ILE   172      39.957  36.452  28.024  1.00  0.00           H  
ATOM   2724 HD13 ILE   172      38.963  35.024  27.695  1.00  0.00           H  
ATOM   2725  N   PRO   173      40.786  37.219  21.764  1.00  0.00           N  
ATOM   2726  CD  PRO   173      40.817  38.640  22.065  1.00  0.00           C  
ATOM   2727  CG  PRO   173      41.007  39.381  20.706  1.00  0.00           C  
ATOM   2728  CB  PRO   173      41.890  38.359  19.939  1.00  0.00           C  
ATOM   2729  CA  PRO   173      41.507  36.984  20.455  1.00  0.00           C  
ATOM   2730  C   PRO   173      42.753  36.124  20.636  1.00  0.00           C  
ATOM   2731  O   PRO   173      43.449  36.363  21.614  1.00  0.00           O  
ATOM   2732  HA  PRO   173      40.932  36.422  19.719  1.00  0.00           H  
ATOM   2733  HB2 PRO   173      42.929  38.635  20.117  1.00  0.00           H  
ATOM   2734  HB3 PRO   173      41.600  38.448  18.892  1.00  0.00           H  
ATOM   2735  HG2 PRO   173      40.098  39.558  20.131  1.00  0.00           H  
ATOM   2736  HG3 PRO   173      41.508  40.325  20.921  1.00  0.00           H  
ATOM   2737  HD2 PRO   173      39.893  38.984  22.531  1.00  0.00           H  
ATOM   2738  HD3 PRO   173      41.610  38.861  22.779  1.00  0.00           H  
ATOM   2739  N   GLY   174      42.993  35.146  19.744  1.00  0.00           N  
ATOM   2740  CA  GLY   174      44.000  34.096  19.855  1.00  0.00           C  
ATOM   2741  C   GLY   174      43.750  33.035  20.969  1.00  0.00           C  
ATOM   2742  O   GLY   174      44.558  32.049  21.001  1.00  0.00           O  
ATOM   2743  H   GLY   174      42.347  35.087  18.970  1.00  0.00           H  
ATOM   2744  HA2 GLY   174      44.048  33.531  18.924  1.00  0.00           H  
ATOM   2745  HA3 GLY   174      44.964  34.580  20.012  1.00  0.00           H  
ATOM   2746  N   CYS   175      42.617  33.059  21.640  1.00  0.00           N  
ATOM   2747  CA  CYS   175      42.448  32.309  22.918  1.00  0.00           C  
ATOM   2748  CB  CYS   175      42.599  33.379  24.086  1.00  0.00           C  
ATOM   2749  SG  CYS   175      44.013  34.468  23.999  1.00  0.00           S  
ATOM   2750  C   CYS   175      41.008  31.818  22.957  1.00  0.00           C  
ATOM   2751  O   CYS   175      40.210  31.937  22.061  1.00  0.00           O  
ATOM   2752  H   CYS   175      41.940  33.797  21.507  1.00  0.00           H  
ATOM   2753  HA  CYS   175      43.203  31.537  23.066  1.00  0.00           H  
ATOM   2754  HB2 CYS   175      42.579  32.916  25.072  1.00  0.00           H  
ATOM   2755  HB3 CYS   175      41.713  34.004  24.201  1.00  0.00           H  
ATOM   2756  HG  CYS   175      43.503  35.202  23.007  1.00  0.00           H  
ATOM   2757  N   ILE   176      40.719  31.044  24.040  1.00  0.00           N  
ATOM   2758  CA  ILE   176      39.361  30.533  24.387  1.00  0.00           C  
ATOM   2759  CB  ILE   176      39.439  29.541  25.550  1.00  0.00           C  
ATOM   2760  CG2 ILE   176      39.964  28.211  25.140  1.00  0.00           C  
ATOM   2761  CG1 ILE   176      40.158  30.140  26.795  1.00  0.00           C  
ATOM   2762  CD1 ILE   176      39.732  29.522  28.163  1.00  0.00           C  
ATOM   2763  C   ILE   176      38.297  31.533  24.659  1.00  0.00           C  
ATOM   2764  O   ILE   176      38.552  32.669  25.111  1.00  0.00           O  
ATOM   2765  H   ILE   176      41.483  30.839  24.668  1.00  0.00           H  
ATOM   2766  HA  ILE   176      39.058  30.004  23.483  1.00  0.00           H  
ATOM   2767  HB  ILE   176      38.419  29.402  25.910  1.00  0.00           H  
ATOM   2768 HG12 ILE   176      41.205  29.841  26.764  1.00  0.00           H  
ATOM   2769 HG13 ILE   176      40.138  31.227  26.882  1.00  0.00           H  
ATOM   2770 HG21 ILE   176      40.918  28.291  24.619  1.00  0.00           H  
ATOM   2771 HG22 ILE   176      39.331  27.709  24.408  1.00  0.00           H  
ATOM   2772 HG23 ILE   176      39.936  27.509  25.974  1.00  0.00           H  
ATOM   2773 HD11 ILE   176      40.472  29.740  28.933  1.00  0.00           H  
ATOM   2774 HD12 ILE   176      39.663  28.448  27.993  1.00  0.00           H  
ATOM   2775 HD13 ILE   176      38.776  29.972  28.431  1.00  0.00           H  
ATOM   2776  N   PRO   177      37.028  31.215  24.387  1.00  0.00           N  
ATOM   2777  CD  PRO   177      36.520  30.012  23.660  1.00  0.00           C  
ATOM   2778  CG  PRO   177      34.982  30.003  23.933  1.00  0.00           C  
ATOM   2779  CB  PRO   177      34.634  31.454  24.175  1.00  0.00           C  
ATOM   2780  CA  PRO   177      35.927  32.019  24.821  1.00  0.00           C  
ATOM   2781  C   PRO   177      35.778  31.857  26.385  1.00  0.00           C  
ATOM   2782  O   PRO   177      35.973  30.805  26.964  1.00  0.00           O  
ATOM   2783  HA  PRO   177      36.158  33.068  24.636  1.00  0.00           H  
ATOM   2784  HB2 PRO   177      33.897  31.552  24.972  1.00  0.00           H  
ATOM   2785  HB3 PRO   177      34.314  31.904  23.235  1.00  0.00           H  
ATOM   2786  HG2 PRO   177      34.394  29.662  23.081  1.00  0.00           H  
ATOM   2787  HG3 PRO   177      34.771  29.543  24.899  1.00  0.00           H  
ATOM   2788  HD2 PRO   177      36.690  30.127  22.589  1.00  0.00           H  
ATOM   2789  HD3 PRO   177      36.945  29.116  24.112  1.00  0.00           H  
ATOM   2790  N   ILE   178      35.372  32.976  26.976  1.00  0.00           N  
ATOM   2791  CA  ILE   178      35.001  33.024  28.420  1.00  0.00           C  
ATOM   2792  CB  ILE   178      36.273  33.529  29.205  1.00  0.00           C  
ATOM   2793  CG2 ILE   178      36.077  33.910  30.696  1.00  0.00           C  
ATOM   2794  CG1 ILE   178      37.400  32.563  29.204  1.00  0.00           C  
ATOM   2795  CD1 ILE   178      38.728  33.059  29.774  1.00  0.00           C  
ATOM   2796  C   ILE   178      33.820  33.899  28.841  1.00  0.00           C  
ATOM   2797  O   ILE   178      33.614  34.954  28.272  1.00  0.00           O  
ATOM   2798  H   ILE   178      35.219  33.847  26.488  1.00  0.00           H  
ATOM   2799  HA  ILE   178      34.887  31.994  28.760  1.00  0.00           H  
ATOM   2800  HB  ILE   178      36.584  34.442  28.696  1.00  0.00           H  
ATOM   2801 HG12 ILE   178      37.113  31.589  29.601  1.00  0.00           H  
ATOM   2802 HG13 ILE   178      37.631  32.336  28.164  1.00  0.00           H  
ATOM   2803 HG21 ILE   178      35.176  34.488  30.901  1.00  0.00           H  
ATOM   2804 HG22 ILE   178      36.956  34.488  30.981  1.00  0.00           H  
ATOM   2805 HG23 ILE   178      35.921  33.046  31.342  1.00  0.00           H  
ATOM   2806 HD11 ILE   178      38.850  34.106  29.498  1.00  0.00           H  
ATOM   2807 HD12 ILE   178      39.635  32.572  29.416  1.00  0.00           H  
ATOM   2808 HD13 ILE   178      38.783  33.103  30.861  1.00  0.00           H  
ATOM   2809  N   HIE   179      33.012  33.460  29.761  1.00  0.00           N  
ATOM   2810  CA  HIE   179      31.800  34.143  30.252  1.00  0.00           C  
ATOM   2811  CB  HIE   179      30.989  33.152  31.173  1.00  0.00           C  
ATOM   2812  CG  HIE   179      30.507  31.943  30.441  1.00  0.00           C  
ATOM   2813  ND1 HIE   179      31.074  30.683  30.586  1.00  0.00           N  
ATOM   2814  CE1 HIE   179      30.323  29.863  29.872  1.00  0.00           C  
ATOM   2815  NE2 HIE   179      29.286  30.482  29.306  1.00  0.00           N  
ATOM   2816  CD2 HIE   179      29.380  31.811  29.659  1.00  0.00           C  
ATOM   2817  C   HIE   179      32.066  35.487  30.918  1.00  0.00           C  
ATOM   2818  O   HIE   179      33.093  35.673  31.544  1.00  0.00           O  
ATOM   2819  H   HIE   179      33.238  32.608  30.255  1.00  0.00           H  
ATOM   2820  HA  HIE   179      31.208  34.271  29.346  1.00  0.00           H  
ATOM   2821  HB2 HIE   179      30.126  33.688  31.568  1.00  0.00           H  
ATOM   2822  HB3 HIE   179      31.560  32.810  32.036  1.00  0.00           H  
ATOM   2823  HD2 HIE   179      28.785  32.634  29.290  1.00  0.00           H  
ATOM   2824  HE2 HIE   179      28.517  30.016  28.845  1.00  0.00           H  
ATOM   2825  HE1 HIE   179      30.424  28.790  29.936  1.00  0.00           H  
ATOM   2826  N   GLY   180      31.071  36.380  30.815  1.00  0.00           N  
ATOM   2827  CA  GLY   180      31.206  37.787  31.163  1.00  0.00           C  
ATOM   2828  C   GLY   180      31.225  38.077  32.682  1.00  0.00           C  
ATOM   2829  O   GLY   180      31.969  38.965  33.091  1.00  0.00           O  
ATOM   2830  H   GLY   180      30.188  36.096  30.416  1.00  0.00           H  
ATOM   2831  HA2 GLY   180      32.160  38.076  30.722  1.00  0.00           H  
ATOM   2832  HA3 GLY   180      30.473  38.436  30.683  1.00  0.00           H  
ATOM   2833  N   LYS   181      30.651  37.225  33.505  1.00  0.00           N  
ATOM   2834  CA  LYS   181      30.817  37.058  34.990  1.00  0.00           C  
ATOM   2835  CB  LYS   181      29.645  36.202  35.514  1.00  0.00           C  
ATOM   2836  CG  LYS   181      29.874  34.712  35.029  1.00  0.00           C  
ATOM   2837  CD  LYS   181      28.689  33.801  35.245  1.00  0.00           C  
ATOM   2838  CE  LYS   181      28.934  32.433  34.651  1.00  0.00           C  
ATOM   2839  NZ  LYS   181      30.058  31.675  35.185  1.00  0.00           N1+
ATOM   2840  C   LYS   181      32.200  36.504  35.378  1.00  0.00           C  
ATOM   2841  O   LYS   181      32.485  36.588  36.513  1.00  0.00           O  
ATOM   2842  H   LYS   181      30.030  36.559  33.069  1.00  0.00           H  
ATOM   2843  HA  LYS   181      30.848  38.066  35.404  1.00  0.00           H  
ATOM   2844  HB2 LYS   181      29.644  36.183  36.603  1.00  0.00           H  
ATOM   2845  HB3 LYS   181      28.689  36.520  35.096  1.00  0.00           H  
ATOM   2846  HG2 LYS   181      30.089  34.765  33.962  1.00  0.00           H  
ATOM   2847  HG3 LYS   181      30.646  34.244  35.640  1.00  0.00           H  
ATOM   2848  HD2 LYS   181      27.784  34.134  34.738  1.00  0.00           H  
ATOM   2849  HD3 LYS   181      28.469  33.681  36.306  1.00  0.00           H  
ATOM   2850  HE2 LYS   181      29.000  32.473  33.564  1.00  0.00           H  
ATOM   2851  HE3 LYS   181      27.992  31.948  34.905  1.00  0.00           H  
ATOM   2852  HZ1 LYS   181      30.131  30.769  34.745  1.00  0.00           H  
ATOM   2853  HZ2 LYS   181      30.896  32.181  34.936  1.00  0.00           H  
ATOM   2854  HZ3 LYS   181      29.936  31.486  36.169  1.00  0.00           H  
ATOM   2855  N   ASP   182      33.000  35.989  34.466  1.00  0.00           N  
ATOM   2856  CA  ASP   182      34.366  35.490  34.821  1.00  0.00           C  
ATOM   2857  CB  ASP   182      34.445  34.036  34.359  1.00  0.00           C  
ATOM   2858  CG  ASP   182      33.548  33.116  35.078  1.00  0.00           C  
ATOM   2859  OD1 ASP   182      32.536  32.612  34.525  1.00  0.00           O  
ATOM   2860  OD2 ASP   182      33.781  33.069  36.305  1.00  0.00           O1-
ATOM   2861  C   ASP   182      35.418  36.423  34.292  1.00  0.00           C  
ATOM   2862  O   ASP   182      36.632  36.027  34.132  1.00  0.00           O  
ATOM   2863  H   ASP   182      32.710  35.867  33.506  1.00  0.00           H  
ATOM   2864  HA  ASP   182      34.523  35.503  35.900  1.00  0.00           H  
ATOM   2865  HB2 ASP   182      35.465  33.691  34.524  1.00  0.00           H  
ATOM   2866  HB3 ASP   182      34.224  34.068  33.292  1.00  0.00           H  
ATOM   2867  N   LEU   183      35.156  37.754  34.031  1.00  0.00           N  
ATOM   2868  CA  LEU   183      36.137  38.730  33.455  1.00  0.00           C  
ATOM   2869  CB  LEU   183      35.492  39.509  32.321  1.00  0.00           C  
ATOM   2870  CG  LEU   183      35.022  38.583  31.239  1.00  0.00           C  
ATOM   2871  CD1 LEU   183      34.741  39.496  30.105  1.00  0.00           C  
ATOM   2872  CD2 LEU   183      35.960  37.546  30.625  1.00  0.00           C  
ATOM   2873  C   LEU   183      36.622  39.636  34.667  1.00  0.00           C  
ATOM   2874  O   LEU   183      36.017  39.622  35.768  1.00  0.00           O  
ATOM   2875  H   LEU   183      34.248  38.130  34.264  1.00  0.00           H  
ATOM   2876  HA  LEU   183      37.015  38.211  33.070  1.00  0.00           H  
ATOM   2877  HB2 LEU   183      34.604  40.075  32.600  1.00  0.00           H  
ATOM   2878  HB3 LEU   183      36.168  40.282  31.955  1.00  0.00           H  
ATOM   2879  HG  LEU   183      34.124  38.112  31.638  1.00  0.00           H  
ATOM   2880 HD11 LEU   183      33.964  40.209  30.381  1.00  0.00           H  
ATOM   2881 HD12 LEU   183      34.246  38.993  29.275  1.00  0.00           H  
ATOM   2882 HD13 LEU   183      35.634  39.992  29.724  1.00  0.00           H  
ATOM   2883 HD21 LEU   183      36.238  36.843  31.410  1.00  0.00           H  
ATOM   2884 HD22 LEU   183      36.879  38.004  30.261  1.00  0.00           H  
ATOM   2885 HD23 LEU   183      35.421  37.019  29.837  1.00  0.00           H  
ATOM   2886  N   LEU   184      37.746  40.354  34.411  1.00  0.00           N  
ATOM   2887  CA  LEU   184      38.384  41.240  35.403  1.00  0.00           C  
ATOM   2888  CB  LEU   184      39.677  41.852  34.816  1.00  0.00           C  
ATOM   2889  CG  LEU   184      39.453  43.004  33.769  1.00  0.00           C  
ATOM   2890  CD1 LEU   184      40.638  43.851  33.781  1.00  0.00           C  
ATOM   2891  CD2 LEU   184      39.029  42.596  32.350  1.00  0.00           C  
ATOM   2892  C   LEU   184      37.558  42.234  36.184  1.00  0.00           C  
ATOM   2893  O   LEU   184      36.684  42.935  35.693  1.00  0.00           O  
ATOM   2894  H   LEU   184      38.308  40.238  33.580  1.00  0.00           H  
ATOM   2895  HA  LEU   184      38.682  40.591  36.226  1.00  0.00           H  
ATOM   2896  HB2 LEU   184      40.253  42.178  35.682  1.00  0.00           H  
ATOM   2897  HB3 LEU   184      40.180  41.033  34.302  1.00  0.00           H  
ATOM   2898  HG  LEU   184      38.726  43.674  34.228  1.00  0.00           H  
ATOM   2899 HD11 LEU   184      40.911  44.114  34.803  1.00  0.00           H  
ATOM   2900 HD12 LEU   184      40.335  44.767  33.273  1.00  0.00           H  
ATOM   2901 HD13 LEU   184      41.489  43.347  33.323  1.00  0.00           H  
ATOM   2902 HD21 LEU   184      39.859  42.044  31.909  1.00  0.00           H  
ATOM   2903 HD22 LEU   184      38.931  43.494  31.740  1.00  0.00           H  
ATOM   2904 HD23 LEU   184      38.107  42.018  32.301  1.00  0.00           H  
ATOM   2905  N   ASP   185      37.911  42.391  37.480  1.00  0.00           N  
ATOM   2906  CA  ASP   185      37.220  43.251  38.505  1.00  0.00           C  
ATOM   2907  CB  ASP   185      38.148  43.313  39.782  1.00  0.00           C  
ATOM   2908  CG  ASP   185      38.303  42.015  40.622  1.00  0.00           C  
ATOM   2909  OD1 ASP   185      37.467  41.030  40.498  1.00  0.00           O  
ATOM   2910  OD2 ASP   185      39.115  42.113  41.556  1.00  0.00           O1-
ATOM   2911  C   ASP   185      36.748  44.675  38.064  1.00  0.00           C  
ATOM   2912  O   ASP   185      35.532  44.919  38.048  1.00  0.00           O  
ATOM   2913  H   ASP   185      38.764  41.947  37.789  1.00  0.00           H  
ATOM   2914  HA  ASP   185      36.272  42.825  38.834  1.00  0.00           H  
ATOM   2915  HB2 ASP   185      37.825  44.117  40.443  1.00  0.00           H  
ATOM   2916  HB3 ASP   185      39.106  43.524  39.306  1.00  0.00           H  
ATOM   2917  N   PRO   186      37.584  45.525  37.440  1.00  0.00           N  
ATOM   2918  CD  PRO   186      39.037  45.409  37.405  1.00  0.00           C  
ATOM   2919  CG  PRO   186      39.422  46.331  36.271  1.00  0.00           C  
ATOM   2920  CB  PRO   186      38.399  47.422  36.449  1.00  0.00           C  
ATOM   2921  CA  PRO   186      37.118  46.774  36.842  1.00  0.00           C  
ATOM   2922  C   PRO   186      36.052  46.685  35.688  1.00  0.00           C  
ATOM   2923  O   PRO   186      35.278  47.564  35.614  1.00  0.00           O  
ATOM   2924  HA  PRO   186      36.735  47.362  37.676  1.00  0.00           H  
ATOM   2925  HB2 PRO   186      38.235  48.126  35.634  1.00  0.00           H  
ATOM   2926  HB3 PRO   186      38.806  47.901  37.339  1.00  0.00           H  
ATOM   2927  HG2 PRO   186      40.489  46.546  36.225  1.00  0.00           H  
ATOM   2928  HG3 PRO   186      39.288  45.859  35.297  1.00  0.00           H  
ATOM   2929  HD2 PRO   186      39.494  45.648  38.365  1.00  0.00           H  
ATOM   2930  HD3 PRO   186      39.298  44.368  37.214  1.00  0.00           H  
ATOM   2931  N   VAL   187      35.914  45.553  35.019  1.00  0.00           N  
ATOM   2932  CA  VAL   187      34.844  45.240  34.044  1.00  0.00           C  
ATOM   2933  CB  VAL   187      35.347  44.110  32.982  1.00  0.00           C  
ATOM   2934  CG1 VAL   187      34.359  43.266  32.133  1.00  0.00           C  
ATOM   2935  CG2 VAL   187      36.295  44.733  31.990  1.00  0.00           C  
ATOM   2936  C   VAL   187      33.579  44.779  34.693  1.00  0.00           C  
ATOM   2937  O   VAL   187      32.519  44.986  34.077  1.00  0.00           O  
ATOM   2938  H   VAL   187      36.657  44.876  35.116  1.00  0.00           H  
ATOM   2939  HA  VAL   187      34.594  46.177  33.547  1.00  0.00           H  
ATOM   2940  HB  VAL   187      35.800  43.328  33.591  1.00  0.00           H  
ATOM   2941 HG11 VAL   187      34.929  42.517  31.584  1.00  0.00           H  
ATOM   2942 HG12 VAL   187      33.841  43.924  31.435  1.00  0.00           H  
ATOM   2943 HG13 VAL   187      33.617  42.793  32.777  1.00  0.00           H  
ATOM   2944 HG21 VAL   187      37.065  45.225  32.584  1.00  0.00           H  
ATOM   2945 HG22 VAL   187      35.719  45.493  31.462  1.00  0.00           H  
ATOM   2946 HG23 VAL   187      36.706  43.923  31.388  1.00  0.00           H  
ATOM   2947  N   GLN   188      33.496  44.248  35.938  1.00  0.00           N  
ATOM   2948  CA  GLN   188      32.289  43.687  36.573  1.00  0.00           C  
ATOM   2949  CB  GLN   188      32.695  42.695  37.694  1.00  0.00           C  
ATOM   2950  CG  GLN   188      33.678  41.630  37.186  1.00  0.00           C  
ATOM   2951  CD  GLN   188      32.997  40.811  36.125  1.00  0.00           C  
ATOM   2952  OE1 GLN   188      32.467  39.792  36.435  1.00  0.00           O  
ATOM   2953  NE2 GLN   188      32.966  40.967  34.911  1.00  0.00           N  
ATOM   2954  C   GLN   188      31.370  44.813  37.127  1.00  0.00           C  
ATOM   2955  O   GLN   188      30.282  44.526  37.672  1.00  0.00           O  
ATOM   2956  H   GLN   188      34.296  44.231  36.553  1.00  0.00           H  
ATOM   2957  HA  GLN   188      31.658  43.255  35.796  1.00  0.00           H  
ATOM   2958  HB2 GLN   188      33.326  43.278  38.364  1.00  0.00           H  
ATOM   2959  HB3 GLN   188      31.899  42.109  38.153  1.00  0.00           H  
ATOM   2960  HG2 GLN   188      33.901  41.029  38.067  1.00  0.00           H  
ATOM   2961  HG3 GLN   188      34.559  42.019  36.676  1.00  0.00           H  
ATOM   2962 HE21 GLN   188      32.442  40.260  34.415  1.00  0.00           H  
ATOM   2963 HE22 GLN   188      33.256  41.838  34.491  1.00  0.00           H  
ATOM   2964  N   ASP   189      31.716  46.127  36.873  1.00  0.00           N  
ATOM   2965  CA  ASP   189      30.882  47.356  37.067  1.00  0.00           C  
ATOM   2966  CB  ASP   189      30.940  47.857  38.536  1.00  0.00           C  
ATOM   2967  CG  ASP   189      30.103  49.196  38.764  1.00  0.00           C  
ATOM   2968  OD1 ASP   189      29.585  49.717  37.726  1.00  0.00           O  
ATOM   2969  OD2 ASP   189      29.960  49.784  39.883  1.00  0.00           O1-
ATOM   2970  C   ASP   189      31.169  48.447  36.050  1.00  0.00           C  
ATOM   2971  O   ASP   189      32.085  49.265  36.372  1.00  0.00           O  
ATOM   2972  H   ASP   189      32.542  46.352  36.338  1.00  0.00           H  
ATOM   2973  HA  ASP   189      29.871  47.027  36.824  1.00  0.00           H  
ATOM   2974  HB2 ASP   189      31.983  48.001  38.818  1.00  0.00           H  
ATOM   2975  HB3 ASP   189      30.513  47.123  39.219  1.00  0.00           H  
ATOM   2976  N   ARG   190      30.390  48.580  34.983  1.00  0.00           N  
ATOM   2977  CA  ARG   190      30.505  49.604  33.938  1.00  0.00           C  
ATOM   2978  CB  ARG   190      29.579  49.215  32.695  1.00  0.00           C  
ATOM   2979  CG  ARG   190      30.112  47.959  31.967  1.00  0.00           C  
ATOM   2980  CD  ARG   190      29.250  47.734  30.682  1.00  0.00           C  
ATOM   2981  NE  ARG   190      29.755  48.498  29.473  1.00  0.00           N  
ATOM   2982  CZ  ARG   190      29.664  48.039  28.263  1.00  0.00           C  
ATOM   2983  NH1 ARG   190      29.020  46.924  27.955  1.00  0.00           N  
ATOM   2984  NH2 ARG   190      30.146  48.621  27.183  1.00  0.00           N1+
ATOM   2985  C   ARG   190      30.299  51.089  34.347  1.00  0.00           C  
ATOM   2986  O   ARG   190      30.639  52.039  33.654  1.00  0.00           O  
ATOM   2987  H   ARG   190      29.588  47.966  34.975  1.00  0.00           H  
ATOM   2988  HA  ARG   190      31.524  49.636  33.554  1.00  0.00           H  
ATOM   2989  HB2 ARG   190      28.564  49.039  33.052  1.00  0.00           H  
ATOM   2990  HB3 ARG   190      29.496  49.967  31.911  1.00  0.00           H  
ATOM   2991  HG2 ARG   190      29.972  47.114  32.641  1.00  0.00           H  
ATOM   2992  HG3 ARG   190      31.188  48.031  31.808  1.00  0.00           H  
ATOM   2993  HD2 ARG   190      28.181  47.746  30.892  1.00  0.00           H  
ATOM   2994  HD3 ARG   190      29.373  46.671  30.476  1.00  0.00           H  
ATOM   2995  HE  ARG   190      30.401  49.258  29.632  1.00  0.00           H  
ATOM   2996 HH11 ARG   190      28.940  46.650  26.986  1.00  0.00           H  
ATOM   2997 HH12 ARG   190      28.576  46.456  28.732  1.00  0.00           H  
ATOM   2998 HH21 ARG   190      29.792  48.296  26.295  1.00  0.00           H  
ATOM   2999 HH22 ARG   190      30.770  49.407  27.296  1.00  0.00           H  
ATOM   3000  N   LYS   191      29.543  51.359  35.431  1.00  0.00           N  
ATOM   3001  CA  LYS   191      29.226  52.791  35.810  1.00  0.00           C  
ATOM   3002  CB  LYS   191      27.821  52.818  36.443  1.00  0.00           C  
ATOM   3003  CG  LYS   191      27.186  54.195  36.673  1.00  0.00           C  
ATOM   3004  CD  LYS   191      26.774  55.013  35.472  1.00  0.00           C  
ATOM   3005  CE  LYS   191      25.761  54.331  34.592  1.00  0.00           C  
ATOM   3006  NZ  LYS   191      25.316  55.160  33.478  1.00  0.00           N1+
ATOM   3007  C   LYS   191      30.392  53.343  36.626  1.00  0.00           C  
ATOM   3008  O   LYS   191      30.778  54.513  36.336  1.00  0.00           O  
ATOM   3009  H   LYS   191      29.344  50.642  36.115  1.00  0.00           H  
ATOM   3010  HA  LYS   191      29.162  53.366  34.885  1.00  0.00           H  
ATOM   3011  HB2 LYS   191      27.188  52.210  35.798  1.00  0.00           H  
ATOM   3012  HB3 LYS   191      27.774  52.198  37.338  1.00  0.00           H  
ATOM   3013  HG2 LYS   191      26.317  54.014  37.307  1.00  0.00           H  
ATOM   3014  HG3 LYS   191      27.836  54.699  37.388  1.00  0.00           H  
ATOM   3015  HD2 LYS   191      27.636  55.311  34.874  1.00  0.00           H  
ATOM   3016  HD3 LYS   191      26.415  55.962  35.870  1.00  0.00           H  
ATOM   3017  HE2 LYS   191      24.899  54.030  35.188  1.00  0.00           H  
ATOM   3018  HE3 LYS   191      26.225  53.437  34.176  1.00  0.00           H  
ATOM   3019  HZ1 LYS   191      24.709  54.761  32.776  1.00  0.00           H  
ATOM   3020  HZ2 LYS   191      24.946  56.039  33.810  1.00  0.00           H  
ATOM   3021  HZ3 LYS   191      26.111  55.510  32.963  1.00  0.00           H  
ATOM   3022  N   ASN   192      31.110  52.682  37.576  1.00  0.00           N  
ATOM   3023  CA  ASN   192      32.362  53.087  38.259  1.00  0.00           C  
ATOM   3024  CB  ASN   192      32.814  51.869  39.103  1.00  0.00           C  
ATOM   3025  CG  ASN   192      33.627  52.135  40.321  1.00  0.00           C  
ATOM   3026  OD1 ASN   192      34.854  52.314  40.255  1.00  0.00           O  
ATOM   3027  ND2 ASN   192      32.915  52.272  41.441  1.00  0.00           N  
ATOM   3028  C   ASN   192      33.626  53.491  37.447  1.00  0.00           C  
ATOM   3029  O   ASN   192      33.922  52.868  36.448  1.00  0.00           O  
ATOM   3030  H   ASN   192      30.736  51.783  37.845  1.00  0.00           H  
ATOM   3031  HA  ASN   192      32.130  53.889  38.959  1.00  0.00           H  
ATOM   3032  HB2 ASN   192      33.441  51.258  38.455  1.00  0.00           H  
ATOM   3033  HB3 ASN   192      31.909  51.315  39.353  1.00  0.00           H  
ATOM   3034 HD21 ASN   192      31.924  52.260  41.246  1.00  0.00           H  
ATOM   3035 HD22 ASN   192      33.304  52.578  42.321  1.00  0.00           H  
ATOM   3036  N   GLU   193      34.377  54.448  37.988  1.00  0.00           N  
ATOM   3037  CA  GLU   193      35.669  54.915  37.462  1.00  0.00           C  
ATOM   3038  CB  GLU   193      36.332  55.980  38.430  1.00  0.00           C  
ATOM   3039  CG  GLU   193      35.497  57.258  38.414  1.00  0.00           C  
ATOM   3040  CD  GLU   193      35.727  57.966  37.098  1.00  0.00           C  
ATOM   3041  OE1 GLU   193      36.888  58.079  36.738  1.00  0.00           O  
ATOM   3042  OE2 GLU   193      34.770  58.402  36.379  1.00  0.00           O1-
ATOM   3043  C   GLU   193      36.722  53.780  37.176  1.00  0.00           C  
ATOM   3044  O   GLU   193      37.546  54.020  36.270  1.00  0.00           O  
ATOM   3045  H   GLU   193      34.138  54.786  38.910  1.00  0.00           H  
ATOM   3046  HA  GLU   193      35.476  55.408  36.510  1.00  0.00           H  
ATOM   3047  HB2 GLU   193      36.348  55.553  39.433  1.00  0.00           H  
ATOM   3048  HB3 GLU   193      37.375  56.245  38.259  1.00  0.00           H  
ATOM   3049  HG2 GLU   193      35.870  57.906  39.208  1.00  0.00           H  
ATOM   3050  HG3 GLU   193      34.452  56.957  38.490  1.00  0.00           H  
ATOM   3051  N   ALA   194      36.755  52.657  37.879  1.00  0.00           N  
ATOM   3052  CA  ALA   194      37.568  51.500  37.536  1.00  0.00           C  
ATOM   3053  CB  ALA   194      37.280  50.418  38.557  1.00  0.00           C  
ATOM   3054  C   ALA   194      37.419  50.941  36.119  1.00  0.00           C  
ATOM   3055  O   ALA   194      38.466  50.758  35.451  1.00  0.00           O  
ATOM   3056  H   ALA   194      36.052  52.517  38.590  1.00  0.00           H  
ATOM   3057  HA  ALA   194      38.637  51.701  37.593  1.00  0.00           H  
ATOM   3058  HB1 ALA   194      37.995  49.617  38.371  1.00  0.00           H  
ATOM   3059  HB2 ALA   194      36.286  49.998  38.403  1.00  0.00           H  
ATOM   3060  HB3 ALA   194      37.401  50.826  39.560  1.00  0.00           H  
ATOM   3061  N   TYR   195      36.190  50.830  35.598  1.00  0.00           N  
ATOM   3062  CA  TYR   195      35.974  50.438  34.176  1.00  0.00           C  
ATOM   3063  CB  TYR   195      34.485  50.209  33.850  1.00  0.00           C  
ATOM   3064  CG  TYR   195      34.196  49.846  32.381  1.00  0.00           C  
ATOM   3065  CD1 TYR   195      33.578  50.780  31.516  1.00  0.00           C  
ATOM   3066  CE1 TYR   195      33.213  50.356  30.232  1.00  0.00           C  
ATOM   3067  CZ  TYR   195      33.461  49.036  29.750  1.00  0.00           C  
ATOM   3068  OH  TYR   195      33.115  48.616  28.515  1.00  0.00           O  
ATOM   3069  CE2 TYR   195      34.047  48.136  30.634  1.00  0.00           C  
ATOM   3070  CD2 TYR   195      34.457  48.539  31.912  1.00  0.00           C  
ATOM   3071  C   TYR   195      36.485  51.538  33.264  1.00  0.00           C  
ATOM   3072  O   TYR   195      37.096  51.323  32.228  1.00  0.00           O  
ATOM   3073  H   TYR   195      35.436  50.977  36.254  1.00  0.00           H  
ATOM   3074  HA  TYR   195      36.494  49.481  34.121  1.00  0.00           H  
ATOM   3075  HB2 TYR   195      34.035  49.462  34.505  1.00  0.00           H  
ATOM   3076  HB3 TYR   195      34.004  51.092  34.270  1.00  0.00           H  
ATOM   3077  HD1 TYR   195      33.168  51.694  31.919  1.00  0.00           H  
ATOM   3078  HD2 TYR   195      35.036  47.852  32.510  1.00  0.00           H  
ATOM   3079  HE1 TYR   195      32.698  51.007  29.542  1.00  0.00           H  
ATOM   3080  HE2 TYR   195      34.288  47.147  30.276  1.00  0.00           H  
ATOM   3081  HH  TYR   195      32.816  49.330  27.947  1.00  0.00           H  
ATOM   3082  N   LYS   196      36.348  52.801  33.706  1.00  0.00           N  
ATOM   3083  CA  LYS   196      36.949  53.944  32.919  1.00  0.00           C  
ATOM   3084  CB  LYS   196      36.296  55.302  33.229  1.00  0.00           C  
ATOM   3085  CG  LYS   196      36.738  56.491  32.324  1.00  0.00           C  
ATOM   3086  CD  LYS   196      36.150  57.907  32.659  1.00  0.00           C  
ATOM   3087  CE  LYS   196      36.826  59.117  31.974  1.00  0.00           C  
ATOM   3088  NZ  LYS   196      36.242  60.464  32.299  1.00  0.00           N1+
ATOM   3089  C   LYS   196      38.490  54.067  32.881  1.00  0.00           C  
ATOM   3090  O   LYS   196      38.903  54.337  31.759  1.00  0.00           O  
ATOM   3091  H   LYS   196      35.891  52.956  34.594  1.00  0.00           H  
ATOM   3092  HA  LYS   196      36.686  53.833  31.867  1.00  0.00           H  
ATOM   3093  HB2 LYS   196      35.221  55.189  33.093  1.00  0.00           H  
ATOM   3094  HB3 LYS   196      36.407  55.613  34.267  1.00  0.00           H  
ATOM   3095  HG2 LYS   196      37.822  56.582  32.262  1.00  0.00           H  
ATOM   3096  HG3 LYS   196      36.401  56.258  31.314  1.00  0.00           H  
ATOM   3097  HD2 LYS   196      36.083  57.948  33.746  1.00  0.00           H  
ATOM   3098  HD3 LYS   196      35.149  57.880  32.229  1.00  0.00           H  
ATOM   3099  HE2 LYS   196      36.879  59.042  30.888  1.00  0.00           H  
ATOM   3100  HE3 LYS   196      37.880  59.131  32.254  1.00  0.00           H  
ATOM   3101  HZ1 LYS   196      35.339  60.651  31.886  1.00  0.00           H  
ATOM   3102  HZ2 LYS   196      36.295  60.614  33.297  1.00  0.00           H  
ATOM   3103  HZ3 LYS   196      36.811  61.188  31.882  1.00  0.00           H  
ATOM   3104  N   TRP   197      39.191  53.775  34.031  1.00  0.00           N  
ATOM   3105  CA  TRP   197      40.653  53.712  34.069  1.00  0.00           C  
ATOM   3106  CB  TRP   197      41.167  53.588  35.516  1.00  0.00           C  
ATOM   3107  CG  TRP   197      41.061  54.880  36.281  1.00  0.00           C  
ATOM   3108  CD1 TRP   197      40.214  55.057  37.316  1.00  0.00           C  
ATOM   3109  NE1 TRP   197      40.317  56.383  37.756  1.00  0.00           N  
ATOM   3110  CE2 TRP   197      41.403  57.036  37.135  1.00  0.00           C  
ATOM   3111  CZ2 TRP   197      41.930  58.306  37.314  1.00  0.00           C  
ATOM   3112  CH2 TRP   197      43.038  58.687  36.563  1.00  0.00           C  
ATOM   3113  CZ3 TRP   197      43.507  57.838  35.597  1.00  0.00           C  
ATOM   3114  CE3 TRP   197      42.922  56.555  35.380  1.00  0.00           C  
ATOM   3115  CD2 TRP   197      41.912  56.072  36.262  1.00  0.00           C  
ATOM   3116  C   TRP   197      41.309  52.608  33.195  1.00  0.00           C  
ATOM   3117  O   TRP   197      42.425  52.838  32.655  1.00  0.00           O  
ATOM   3118  H   TRP   197      38.651  53.575  34.860  1.00  0.00           H  
ATOM   3119  HA  TRP   197      41.000  54.691  33.738  1.00  0.00           H  
ATOM   3120  HB2 TRP   197      40.638  52.757  35.983  1.00  0.00           H  
ATOM   3121  HB3 TRP   197      42.226  53.331  35.542  1.00  0.00           H  
ATOM   3122  HD1 TRP   197      39.510  54.368  37.759  1.00  0.00           H  
ATOM   3123  HE1 TRP   197      39.633  56.903  38.289  1.00  0.00           H  
ATOM   3124  HE3 TRP   197      43.053  56.019  34.452  1.00  0.00           H  
ATOM   3125  HZ2 TRP   197      41.520  58.977  38.054  1.00  0.00           H  
ATOM   3126  HZ3 TRP   197      44.264  58.263  34.955  1.00  0.00           H  
ATOM   3127  HH2 TRP   197      43.477  59.674  36.591  1.00  0.00           H  
ATOM   3128  N   VAL   198      40.698  51.444  33.039  1.00  0.00           N  
ATOM   3129  CA  VAL   198      41.278  50.414  32.133  1.00  0.00           C  
ATOM   3130  CB  VAL   198      40.799  48.991  32.343  1.00  0.00           C  
ATOM   3131  CG1 VAL   198      41.385  48.373  33.595  1.00  0.00           C  
ATOM   3132  CG2 VAL   198      39.283  48.923  32.456  1.00  0.00           C  
ATOM   3133  C   VAL   198      41.125  50.835  30.624  1.00  0.00           C  
ATOM   3134  O   VAL   198      42.100  50.777  29.893  1.00  0.00           O  
ATOM   3135  H   VAL   198      39.926  51.208  33.645  1.00  0.00           H  
ATOM   3136  HA  VAL   198      42.349  50.339  32.321  1.00  0.00           H  
ATOM   3137  HB  VAL   198      41.048  48.409  31.456  1.00  0.00           H  
ATOM   3138 HG11 VAL   198      40.960  47.376  33.708  1.00  0.00           H  
ATOM   3139 HG12 VAL   198      41.180  48.874  34.542  1.00  0.00           H  
ATOM   3140 HG13 VAL   198      42.451  48.209  33.439  1.00  0.00           H  
ATOM   3141 HG21 VAL   198      38.899  49.577  31.673  1.00  0.00           H  
ATOM   3142 HG22 VAL   198      38.902  49.183  33.443  1.00  0.00           H  
ATOM   3143 HG23 VAL   198      38.916  47.911  32.285  1.00  0.00           H  
ATOM   3144  N   LEU   199      39.984  51.365  30.323  1.00  0.00           N  
ATOM   3145  CA  LEU   199      39.729  51.914  28.980  1.00  0.00           C  
ATOM   3146  CB  LEU   199      38.236  52.322  28.808  1.00  0.00           C  
ATOM   3147  CG  LEU   199      37.356  51.038  28.673  1.00  0.00           C  
ATOM   3148  CD1 LEU   199      35.938  51.491  28.860  1.00  0.00           C  
ATOM   3149  CD2 LEU   199      37.468  50.575  27.191  1.00  0.00           C  
ATOM   3150  C   LEU   199      40.776  53.082  28.750  1.00  0.00           C  
ATOM   3151  O   LEU   199      41.421  53.204  27.736  1.00  0.00           O  
ATOM   3152  H   LEU   199      39.316  51.337  31.081  1.00  0.00           H  
ATOM   3153  HA  LEU   199      40.044  51.142  28.278  1.00  0.00           H  
ATOM   3154  HB2 LEU   199      37.998  52.902  29.699  1.00  0.00           H  
ATOM   3155  HB3 LEU   199      38.044  52.972  27.954  1.00  0.00           H  
ATOM   3156  HG  LEU   199      37.682  50.163  29.236  1.00  0.00           H  
ATOM   3157 HD11 LEU   199      35.315  50.691  28.460  1.00  0.00           H  
ATOM   3158 HD12 LEU   199      35.778  52.422  28.316  1.00  0.00           H  
ATOM   3159 HD13 LEU   199      35.690  51.771  29.884  1.00  0.00           H  
ATOM   3160 HD21 LEU   199      37.203  51.374  26.499  1.00  0.00           H  
ATOM   3161 HD22 LEU   199      36.804  49.729  27.011  1.00  0.00           H  
ATOM   3162 HD23 LEU   199      38.518  50.282  27.187  1.00  0.00           H  
ATOM   3163  N   HIE   200      41.077  53.903  29.763  1.00  0.00           N  
ATOM   3164  CA  HIE   200      42.046  55.021  29.724  1.00  0.00           C  
ATOM   3165  CB  HIE   200      41.876  55.968  30.916  1.00  0.00           C  
ATOM   3166  CG  HIE   200      42.936  57.046  30.913  1.00  0.00           C  
ATOM   3167  ND1 HIE   200      42.846  58.322  30.340  1.00  0.00           N  
ATOM   3168  CE1 HIE   200      44.073  58.849  30.509  1.00  0.00           C  
ATOM   3169  NE2 HIE   200      44.856  57.999  31.105  1.00  0.00           N  
ATOM   3170  CD2 HIE   200      44.165  56.907  31.448  1.00  0.00           C  
ATOM   3171  C   HIE   200      43.455  54.605  29.541  1.00  0.00           C  
ATOM   3172  O   HIE   200      44.224  55.164  28.681  1.00  0.00           O  
ATOM   3173  H   HIE   200      40.418  53.930  30.527  1.00  0.00           H  
ATOM   3174  HA  HIE   200      41.691  55.470  28.797  1.00  0.00           H  
ATOM   3175  HB2 HIE   200      41.800  55.425  31.858  1.00  0.00           H  
ATOM   3176  HB3 HIE   200      40.927  56.444  30.671  1.00  0.00           H  
ATOM   3177  HD2 HIE   200      44.552  56.027  31.941  1.00  0.00           H  
ATOM   3178  HE2 HIE   200      45.818  58.237  31.298  1.00  0.00           H  
ATOM   3179  HE1 HIE   200      44.452  59.701  29.963  1.00  0.00           H  
ATOM   3180  N   HIE   201      43.778  53.500  30.224  1.00  0.00           N  
ATOM   3181  CA  HIE   201      45.074  52.834  30.043  1.00  0.00           C  
ATOM   3182  CB  HIE   201      45.342  51.861  31.253  1.00  0.00           C  
ATOM   3183  CG  HIE   201      45.608  52.555  32.581  1.00  0.00           C  
ATOM   3184  ND1 HIE   201      46.424  53.681  32.690  1.00  0.00           N  
ATOM   3185  CE1 HIE   201      46.397  54.225  33.901  1.00  0.00           C  
ATOM   3186  NE2 HIE   201      45.597  53.495  34.639  1.00  0.00           N  
ATOM   3187  CD2 HIE   201      45.108  52.431  33.869  1.00  0.00           C  
ATOM   3188  C   HIE   201      45.209  52.222  28.590  1.00  0.00           C  
ATOM   3189  O   HIE   201      46.192  52.532  27.895  1.00  0.00           O  
ATOM   3190  H   HIE   201      43.249  53.323  31.066  1.00  0.00           H  
ATOM   3191  HA  HIE   201      45.883  53.564  30.002  1.00  0.00           H  
ATOM   3192  HB2 HIE   201      46.173  51.205  30.993  1.00  0.00           H  
ATOM   3193  HB3 HIE   201      44.452  51.252  31.414  1.00  0.00           H  
ATOM   3194  HD2 HIE   201      44.442  51.648  34.203  1.00  0.00           H  
ATOM   3195  HE2 HIE   201      45.267  53.676  35.577  1.00  0.00           H  
ATOM   3196  HE1 HIE   201      46.714  55.232  34.130  1.00  0.00           H  
ATOM   3197  N   SER   202      44.176  51.452  28.251  1.00  0.00           N  
ATOM   3198  CA  SER   202      44.202  50.661  27.037  1.00  0.00           C  
ATOM   3199  CB  SER   202      42.869  49.943  26.745  1.00  0.00           C  
ATOM   3200  OG  SER   202      42.888  49.155  25.620  1.00  0.00           O  
ATOM   3201  C   SER   202      44.461  51.448  25.737  1.00  0.00           C  
ATOM   3202  O   SER   202      45.380  51.113  24.965  1.00  0.00           O  
ATOM   3203  H   SER   202      43.345  51.377  28.820  1.00  0.00           H  
ATOM   3204  HA  SER   202      45.035  49.962  27.112  1.00  0.00           H  
ATOM   3205  HB2 SER   202      42.167  50.757  26.567  1.00  0.00           H  
ATOM   3206  HB3 SER   202      42.539  49.447  27.657  1.00  0.00           H  
ATOM   3207  HG  SER   202      42.894  48.238  25.905  1.00  0.00           H  
ATOM   3208  N   LYS   203      43.853  52.675  25.641  1.00  0.00           N  
ATOM   3209  CA  LYS   203      44.070  53.705  24.608  1.00  0.00           C  
ATOM   3210  CB  LYS   203      43.159  54.935  24.868  1.00  0.00           C  
ATOM   3211  CG  LYS   203      41.711  54.412  24.661  1.00  0.00           C  
ATOM   3212  CD  LYS   203      40.726  55.527  24.933  1.00  0.00           C  
ATOM   3213  CE  LYS   203      40.353  55.820  26.360  1.00  0.00           C  
ATOM   3214  NZ  LYS   203      39.124  56.611  26.500  1.00  0.00           N1+
ATOM   3215  C   LYS   203      45.520  54.275  24.367  1.00  0.00           C  
ATOM   3216  O   LYS   203      45.785  54.979  23.359  1.00  0.00           O  
ATOM   3217  H   LYS   203      43.247  52.881  26.423  1.00  0.00           H  
ATOM   3218  HA  LYS   203      43.892  53.273  23.623  1.00  0.00           H  
ATOM   3219  HB2 LYS   203      43.133  55.267  25.905  1.00  0.00           H  
ATOM   3220  HB3 LYS   203      43.338  55.790  24.216  1.00  0.00           H  
ATOM   3221  HG2 LYS   203      41.648  54.049  23.636  1.00  0.00           H  
ATOM   3222  HG3 LYS   203      41.542  53.521  25.265  1.00  0.00           H  
ATOM   3223  HD2 LYS   203      39.825  55.275  24.373  1.00  0.00           H  
ATOM   3224  HD3 LYS   203      41.025  56.470  24.477  1.00  0.00           H  
ATOM   3225  HE2 LYS   203      41.099  56.408  26.896  1.00  0.00           H  
ATOM   3226  HE3 LYS   203      40.132  54.916  26.926  1.00  0.00           H  
ATOM   3227  HZ1 LYS   203      39.219  57.526  26.084  1.00  0.00           H  
ATOM   3228  HZ2 LYS   203      38.321  56.323  25.959  1.00  0.00           H  
ATOM   3229  HZ3 LYS   203      38.808  56.763  27.448  1.00  0.00           H  
ATOM   3230  N   ARG   204      46.442  53.948  25.267  1.00  0.00           N  
ATOM   3231  CA  ARG   204      47.875  54.329  25.196  1.00  0.00           C  
ATOM   3232  CB  ARG   204      48.300  55.275  26.383  1.00  0.00           C  
ATOM   3233  CG  ARG   204      49.415  56.378  26.035  1.00  0.00           C  
ATOM   3234  CD  ARG   204      49.340  57.600  26.935  1.00  0.00           C  
ATOM   3235  NE  ARG   204      50.260  58.665  26.438  1.00  0.00           N  
ATOM   3236  CZ  ARG   204      50.325  59.815  27.114  1.00  0.00           C  
ATOM   3237  NH1 ARG   204      49.770  60.126  28.231  1.00  0.00           N  
ATOM   3238  NH2 ARG   204      51.069  60.636  26.510  1.00  0.00           N1+
ATOM   3239  C   ARG   204      48.909  53.151  25.151  1.00  0.00           C  
ATOM   3240  O   ARG   204      50.108  53.260  24.846  1.00  0.00           O  
ATOM   3241  H   ARG   204      46.113  53.415  26.058  1.00  0.00           H  
ATOM   3242  HA  ARG   204      47.987  54.912  24.282  1.00  0.00           H  
ATOM   3243  HB2 ARG   204      47.379  55.748  26.725  1.00  0.00           H  
ATOM   3244  HB3 ARG   204      48.704  54.636  27.168  1.00  0.00           H  
ATOM   3245  HG2 ARG   204      49.193  56.744  25.033  1.00  0.00           H  
ATOM   3246  HG3 ARG   204      50.389  55.907  26.165  1.00  0.00           H  
ATOM   3247  HD2 ARG   204      49.548  57.260  27.950  1.00  0.00           H  
ATOM   3248  HD3 ARG   204      48.306  57.941  26.993  1.00  0.00           H  
ATOM   3249  HE  ARG   204      50.863  58.441  25.660  1.00  0.00           H  
ATOM   3250 HH11 ARG   204      50.056  60.935  28.763  1.00  0.00           H  
ATOM   3251 HH12 ARG   204      49.313  59.403  28.768  1.00  0.00           H  
ATOM   3252 HH21 ARG   204      51.229  61.586  26.813  1.00  0.00           H  
ATOM   3253 HH22 ARG   204      51.295  60.503  25.535  1.00  0.00           H  
ATOM   3254  N   TYR   205      48.511  51.901  25.326  1.00  0.00           N  
ATOM   3255  CA  TYR   205      49.271  50.635  25.207  1.00  0.00           C  
ATOM   3256  CB  TYR   205      48.323  49.473  25.353  1.00  0.00           C  
ATOM   3257  CG  TYR   205      48.081  48.995  26.755  1.00  0.00           C  
ATOM   3258  CD1 TYR   205      48.240  49.837  27.813  1.00  0.00           C  
ATOM   3259  CE1 TYR   205      48.299  49.373  29.157  1.00  0.00           C  
ATOM   3260  CZ  TYR   205      48.211  47.998  29.398  1.00  0.00           C  
ATOM   3261  OH  TYR   205      48.313  47.567  30.675  1.00  0.00           O  
ATOM   3262  CE2 TYR   205      47.916  47.100  28.297  1.00  0.00           C  
ATOM   3263  CD2 TYR   205      47.895  47.641  27.000  1.00  0.00           C  
ATOM   3264  C   TYR   205      50.015  50.518  23.855  1.00  0.00           C  
ATOM   3265  O   TYR   205      51.235  50.180  23.904  1.00  0.00           O  
ATOM   3266  H   TYR   205      47.528  51.707  25.452  1.00  0.00           H  
ATOM   3267  HA  TYR   205      50.027  50.645  25.992  1.00  0.00           H  
ATOM   3268  HB2 TYR   205      47.368  49.655  24.860  1.00  0.00           H  
ATOM   3269  HB3 TYR   205      48.889  48.697  24.837  1.00  0.00           H  
ATOM   3270  HD1 TYR   205      48.281  50.902  27.639  1.00  0.00           H  
ATOM   3271  HD2 TYR   205      47.852  47.020  26.118  1.00  0.00           H  
ATOM   3272  HE1 TYR   205      48.482  50.053  29.976  1.00  0.00           H  
ATOM   3273  HE2 TYR   205      47.830  46.065  28.592  1.00  0.00           H  
ATOM   3274  HH  TYR   205      48.112  48.294  31.270  1.00  0.00           H  
ATOM   3275  N   ARG   206      49.372  50.718  22.701  1.00  0.00           N  
ATOM   3276  CA  ARG   206      49.998  50.725  21.346  1.00  0.00           C  
ATOM   3277  CB  ARG   206      48.974  50.269  20.276  1.00  0.00           C  
ATOM   3278  CG  ARG   206      48.569  48.865  20.443  1.00  0.00           C  
ATOM   3279  CD  ARG   206      49.712  47.873  20.097  1.00  0.00           C  
ATOM   3280  NE  ARG   206      49.281  46.456  20.067  1.00  0.00           N  
ATOM   3281  CZ  ARG   206      49.839  45.385  19.665  1.00  0.00           C  
ATOM   3282  NH1 ARG   206      51.167  45.324  19.463  1.00  0.00           N  
ATOM   3283  NH2 ARG   206      49.166  44.344  19.292  1.00  0.00           N1+
ATOM   3284  C   ARG   206      50.725  51.957  20.978  1.00  0.00           C  
ATOM   3285  O   ARG   206      51.033  52.207  19.807  1.00  0.00           O  
ATOM   3286  H   ARG   206      48.378  50.865  22.599  1.00  0.00           H  
ATOM   3287  HA  ARG   206      50.791  49.978  21.373  1.00  0.00           H  
ATOM   3288  HB2 ARG   206      48.155  50.987  20.317  1.00  0.00           H  
ATOM   3289  HB3 ARG   206      49.448  50.293  19.295  1.00  0.00           H  
ATOM   3290  HG2 ARG   206      47.716  48.767  19.771  1.00  0.00           H  
ATOM   3291  HG3 ARG   206      48.136  48.704  21.430  1.00  0.00           H  
ATOM   3292  HD2 ARG   206      50.553  47.837  20.791  1.00  0.00           H  
ATOM   3293  HD3 ARG   206      50.066  48.139  19.101  1.00  0.00           H  
ATOM   3294  HE  ARG   206      48.280  46.343  20.143  1.00  0.00           H  
ATOM   3295 HH11 ARG   206      51.579  44.445  19.183  1.00  0.00           H  
ATOM   3296 HH12 ARG   206      51.651  45.979  20.060  1.00  0.00           H  
ATOM   3297 HH21 ARG   206      48.156  44.356  19.313  1.00  0.00           H  
ATOM   3298 HH22 ARG   206      49.759  43.696  18.794  1.00  0.00           H  
ATOM   3299  N   MET   207      51.083  52.807  21.945  1.00  0.00           N  
ATOM   3300  CA  MET   207      51.760  54.143  21.854  1.00  0.00           C  
ATOM   3301  CB  MET   207      51.133  55.304  22.549  1.00  0.00           C  
ATOM   3302  CG  MET   207      49.695  55.437  22.004  1.00  0.00           C  
ATOM   3303  SD  MET   207      48.906  57.008  22.505  1.00  0.00           S  
ATOM   3304  CE  MET   207      47.727  57.072  21.161  1.00  0.00           C  
ATOM   3305  C   MET   207      53.204  54.038  22.308  1.00  0.00           C  
ATOM   3306  O   MET   207      54.076  54.733  21.776  1.00  0.00           O  
ATOM   3307  H   MET   207      50.760  52.479  22.845  1.00  0.00           H  
ATOM   3308  HA  MET   207      51.754  54.450  20.808  1.00  0.00           H  
ATOM   3309  HB2 MET   207      51.623  56.226  22.237  1.00  0.00           H  
ATOM   3310  HB3 MET   207      51.049  55.205  23.631  1.00  0.00           H  
ATOM   3311  HG2 MET   207      49.009  54.600  22.135  1.00  0.00           H  
ATOM   3312  HG3 MET   207      49.875  55.535  20.934  1.00  0.00           H  
ATOM   3313  HE1 MET   207      48.170  57.045  20.165  1.00  0.00           H  
ATOM   3314  HE2 MET   207      47.405  58.114  21.168  1.00  0.00           H  
ATOM   3315  HE3 MET   207      46.813  56.494  21.297  1.00  0.00           H  
ATOM   3316  N   ALA   208      53.459  53.166  23.324  1.00  0.00           N  
ATOM   3317  CA  ALA   208      54.846  52.790  23.696  1.00  0.00           C  
ATOM   3318  CB  ALA   208      54.779  51.593  24.684  1.00  0.00           C  
ATOM   3319  C   ALA   208      55.611  52.304  22.444  1.00  0.00           C  
ATOM   3320  O   ALA   208      54.972  51.746  21.510  1.00  0.00           O  
ATOM   3321  H   ALA   208      52.749  52.555  23.702  1.00  0.00           H  
ATOM   3322  HA  ALA   208      55.460  53.594  24.103  1.00  0.00           H  
ATOM   3323  HB1 ALA   208      54.286  50.740  24.220  1.00  0.00           H  
ATOM   3324  HB2 ALA   208      54.315  51.842  25.638  1.00  0.00           H  
ATOM   3325  HB3 ALA   208      55.757  51.119  24.772  1.00  0.00           H  
ATOM   3326  N   GLU   209      56.970  52.355  22.374  1.00  0.00           N  
ATOM   3327  CA  GLU   209      57.743  51.785  21.293  1.00  0.00           C  
ATOM   3328  CB  GLU   209      59.302  52.122  21.340  1.00  0.00           C  
ATOM   3329  CG  GLU   209      59.719  53.552  21.689  1.00  0.00           C  
ATOM   3330  CD  GLU   209      61.186  53.804  21.385  1.00  0.00           C  
ATOM   3331  OE1 GLU   209      61.515  54.974  21.112  1.00  0.00           O  
ATOM   3332  OE2 GLU   209      62.080  52.947  21.628  1.00  0.00           O1-
ATOM   3333  C   GLU   209      57.569  50.246  21.149  1.00  0.00           C  
ATOM   3334  O   GLU   209      57.796  49.666  20.099  1.00  0.00           O  
ATOM   3335  H   GLU   209      57.444  52.849  23.117  1.00  0.00           H  
ATOM   3336  HA  GLU   209      57.327  52.287  20.420  1.00  0.00           H  
ATOM   3337  HB2 GLU   209      59.696  51.515  22.155  1.00  0.00           H  
ATOM   3338  HB3 GLU   209      59.686  51.795  20.374  1.00  0.00           H  
ATOM   3339  HG2 GLU   209      59.571  53.611  22.768  1.00  0.00           H  
ATOM   3340  HG3 GLU   209      59.081  54.188  21.075  1.00  0.00           H  
ATOM   3341  N   GLY   210      57.067  49.601  22.251  1.00  0.00           N  
ATOM   3342  CA  GLY   210      56.644  48.164  22.245  1.00  0.00           C  
ATOM   3343  C   GLY   210      56.153  47.780  23.649  1.00  0.00           C  
ATOM   3344  O   GLY   210      56.487  48.487  24.637  1.00  0.00           O  
ATOM   3345  H   GLY   210      56.922  50.092  23.122  1.00  0.00           H  
ATOM   3346  HA2 GLY   210      55.770  48.013  21.612  1.00  0.00           H  
ATOM   3347  HA3 GLY   210      57.375  47.419  21.927  1.00  0.00           H  
ATOM   3348  N   ILE   211      55.376  46.672  23.785  1.00  0.00           N  
ATOM   3349  CA  ILE   211      54.872  46.049  25.025  1.00  0.00           C  
ATOM   3350  CB  ILE   211      53.290  45.796  24.901  1.00  0.00           C  
ATOM   3351  CG2 ILE   211      52.793  45.105  26.166  1.00  0.00           C  
ATOM   3352  CG1 ILE   211      52.339  46.988  24.653  1.00  0.00           C  
ATOM   3353  CD1 ILE   211      51.060  46.476  23.807  1.00  0.00           C  
ATOM   3354  C   ILE   211      55.679  44.763  25.426  1.00  0.00           C  
ATOM   3355  O   ILE   211      55.755  43.747  24.765  1.00  0.00           O  
ATOM   3356  H   ILE   211      55.255  46.144  22.933  1.00  0.00           H  
ATOM   3357  HA  ILE   211      54.945  46.811  25.801  1.00  0.00           H  
ATOM   3358  HB  ILE   211      53.149  45.091  24.082  1.00  0.00           H  
ATOM   3359 HG12 ILE   211      52.071  47.382  25.633  1.00  0.00           H  
ATOM   3360 HG13 ILE   211      52.786  47.713  23.972  1.00  0.00           H  
ATOM   3361 HG21 ILE   211      53.563  44.402  26.485  1.00  0.00           H  
ATOM   3362 HG22 ILE   211      51.993  44.404  25.929  1.00  0.00           H  
ATOM   3363 HG23 ILE   211      52.470  45.782  26.956  1.00  0.00           H  
ATOM   3364 HD11 ILE   211      50.551  45.694  24.370  1.00  0.00           H  
ATOM   3365 HD12 ILE   211      51.522  46.077  22.905  1.00  0.00           H  
ATOM   3366 HD13 ILE   211      50.413  47.344  23.679  1.00  0.00           H  
ATOM   3367  N   VAL   212      56.212  44.754  26.714  1.00  0.00           N  
ATOM   3368  CA  VAL   212      56.893  43.645  27.325  1.00  0.00           C  
ATOM   3369  CB  VAL   212      58.038  44.121  28.163  1.00  0.00           C  
ATOM   3370  CG1 VAL   212      58.985  43.018  28.555  1.00  0.00           C  
ATOM   3371  CG2 VAL   212      58.981  45.171  27.492  1.00  0.00           C  
ATOM   3372  C   VAL   212      55.854  42.754  28.082  1.00  0.00           C  
ATOM   3373  O   VAL   212      54.996  43.282  28.779  1.00  0.00           O  
ATOM   3374  H   VAL   212      56.177  45.595  27.271  1.00  0.00           H  
ATOM   3375  HA  VAL   212      57.191  43.037  26.471  1.00  0.00           H  
ATOM   3376  HB  VAL   212      57.522  44.480  29.054  1.00  0.00           H  
ATOM   3377 HG11 VAL   212      58.419  42.247  29.079  1.00  0.00           H  
ATOM   3378 HG12 VAL   212      59.865  43.286  29.140  1.00  0.00           H  
ATOM   3379 HG13 VAL   212      59.402  42.470  27.711  1.00  0.00           H  
ATOM   3380 HG21 VAL   212      59.982  45.232  27.919  1.00  0.00           H  
ATOM   3381 HG22 VAL   212      58.475  46.136  27.517  1.00  0.00           H  
ATOM   3382 HG23 VAL   212      59.208  44.939  26.452  1.00  0.00           H  
ATOM   3383  N   ALA   213      55.901  41.411  27.944  1.00  0.00           N  
ATOM   3384  CA  ALA   213      54.910  40.544  28.484  1.00  0.00           C  
ATOM   3385  CB  ALA   213      54.089  40.067  27.219  1.00  0.00           C  
ATOM   3386  C   ALA   213      55.510  39.329  29.182  1.00  0.00           C  
ATOM   3387  O   ALA   213      56.293  38.532  28.680  1.00  0.00           O  
ATOM   3388  H   ALA   213      56.617  40.950  27.400  1.00  0.00           H  
ATOM   3389  HA  ALA   213      54.185  41.040  29.130  1.00  0.00           H  
ATOM   3390  HB1 ALA   213      54.745  39.559  26.512  1.00  0.00           H  
ATOM   3391  HB2 ALA   213      53.654  40.903  26.670  1.00  0.00           H  
ATOM   3392  HB3 ALA   213      53.389  39.271  27.472  1.00  0.00           H  
ATOM   3393  N   ASN   214      55.030  39.137  30.397  1.00  0.00           N  
ATOM   3394  CA  ASN   214      55.304  37.917  31.157  1.00  0.00           C  
ATOM   3395  CB  ASN   214      54.913  38.353  32.620  1.00  0.00           C  
ATOM   3396  CG  ASN   214      55.610  37.528  33.715  1.00  0.00           C  
ATOM   3397  OD1 ASN   214      56.685  36.973  33.520  1.00  0.00           O  
ATOM   3398  ND2 ASN   214      55.044  37.338  34.877  1.00  0.00           N  
ATOM   3399  C   ASN   214      54.688  36.624  30.741  1.00  0.00           C  
ATOM   3400  O   ASN   214      53.850  36.075  31.458  1.00  0.00           O  
ATOM   3401  H   ASN   214      54.368  39.824  30.730  1.00  0.00           H  
ATOM   3402  HA  ASN   214      56.378  37.737  31.205  1.00  0.00           H  
ATOM   3403  HB2 ASN   214      53.824  38.334  32.677  1.00  0.00           H  
ATOM   3404  HB3 ASN   214      55.192  39.378  32.863  1.00  0.00           H  
ATOM   3405 HD21 ASN   214      54.264  37.917  35.154  1.00  0.00           H  
ATOM   3406 HD22 ASN   214      55.499  36.770  35.578  1.00  0.00           H  
ATOM   3407  N   SER   215      55.045  36.137  29.573  1.00  0.00           N  
ATOM   3408  CA  SER   215      54.579  34.827  29.028  1.00  0.00           C  
ATOM   3409  CB  SER   215      53.136  35.149  28.655  1.00  0.00           C  
ATOM   3410  OG  SER   215      52.562  33.865  28.308  1.00  0.00           O  
ATOM   3411  C   SER   215      55.468  34.411  27.821  1.00  0.00           C  
ATOM   3412  O   SER   215      56.488  35.085  27.534  1.00  0.00           O  
ATOM   3413  H   SER   215      55.697  36.726  29.074  1.00  0.00           H  
ATOM   3414  HA  SER   215      54.599  34.052  29.794  1.00  0.00           H  
ATOM   3415  HB2 SER   215      53.159  35.757  27.751  1.00  0.00           H  
ATOM   3416  HB3 SER   215      52.545  35.707  29.382  1.00  0.00           H  
ATOM   3417  HG  SER   215      51.605  33.936  28.282  1.00  0.00           H  
ATOM   3418  N   PHE   216      55.179  33.301  27.107  1.00  0.00           N  
ATOM   3419  CA  PHE   216      55.878  32.718  25.986  1.00  0.00           C  
ATOM   3420  CB  PHE   216      57.041  31.880  26.568  1.00  0.00           C  
ATOM   3421  CG  PHE   216      56.866  30.979  27.809  1.00  0.00           C  
ATOM   3422  CD1 PHE   216      56.933  29.600  27.647  1.00  0.00           C  
ATOM   3423  CE1 PHE   216      56.775  28.767  28.675  1.00  0.00           C  
ATOM   3424  CZ  PHE   216      56.462  29.242  29.942  1.00  0.00           C  
ATOM   3425  CE2 PHE   216      56.429  30.643  30.181  1.00  0.00           C  
ATOM   3426  CD2 PHE   216      56.656  31.456  29.050  1.00  0.00           C  
ATOM   3427  C   PHE   216      54.990  31.757  25.076  1.00  0.00           C  
ATOM   3428  O   PHE   216      54.039  31.217  25.531  1.00  0.00           O  
ATOM   3429  H   PHE   216      54.355  32.780  27.371  1.00  0.00           H  
ATOM   3430  HA  PHE   216      56.231  33.494  25.308  1.00  0.00           H  
ATOM   3431  HB2 PHE   216      57.525  31.295  25.786  1.00  0.00           H  
ATOM   3432  HB3 PHE   216      57.813  32.607  26.820  1.00  0.00           H  
ATOM   3433  HD1 PHE   216      57.196  29.181  26.687  1.00  0.00           H  
ATOM   3434  HD2 PHE   216      56.650  32.522  29.225  1.00  0.00           H  
ATOM   3435  HE1 PHE   216      56.931  27.709  28.529  1.00  0.00           H  
ATOM   3436  HE2 PHE   216      56.141  31.060  31.135  1.00  0.00           H  
ATOM   3437  HZ  PHE   216      56.322  28.507  30.721  1.00  0.00           H  
ATOM   3438  N   LYS   217      55.305  31.712  23.792  1.00  0.00           N  
ATOM   3439  CA  LYS   217      54.593  31.039  22.731  1.00  0.00           C  
ATOM   3440  CB  LYS   217      55.388  31.375  21.438  1.00  0.00           C  
ATOM   3441  CG  LYS   217      55.167  30.604  20.137  1.00  0.00           C  
ATOM   3442  CD  LYS   217      55.784  31.438  19.009  1.00  0.00           C  
ATOM   3443  CE  LYS   217      56.299  30.525  17.923  1.00  0.00           C  
ATOM   3444  NZ  LYS   217      57.169  31.219  16.904  1.00  0.00           N1+
ATOM   3445  C   LYS   217      54.358  29.549  22.980  1.00  0.00           C  
ATOM   3446  O   LYS   217      53.363  28.979  22.471  1.00  0.00           O  
ATOM   3447  H   LYS   217      56.131  32.270  23.629  1.00  0.00           H  
ATOM   3448  HA  LYS   217      53.608  31.501  22.791  1.00  0.00           H  
ATOM   3449  HB2 LYS   217      55.341  32.453  21.283  1.00  0.00           H  
ATOM   3450  HB3 LYS   217      56.448  31.222  21.641  1.00  0.00           H  
ATOM   3451  HG2 LYS   217      55.418  29.544  20.178  1.00  0.00           H  
ATOM   3452  HG3 LYS   217      54.089  30.608  19.977  1.00  0.00           H  
ATOM   3453  HD2 LYS   217      56.646  31.945  19.443  1.00  0.00           H  
ATOM   3454  HD3 LYS   217      55.057  32.112  18.555  1.00  0.00           H  
ATOM   3455  HE2 LYS   217      55.476  30.002  17.437  1.00  0.00           H  
ATOM   3456  HE3 LYS   217      57.047  29.872  18.373  1.00  0.00           H  
ATOM   3457  HZ1 LYS   217      57.877  31.767  17.371  1.00  0.00           H  
ATOM   3458  HZ2 LYS   217      57.694  30.554  16.355  1.00  0.00           H  
ATOM   3459  HZ3 LYS   217      56.641  31.785  16.256  1.00  0.00           H  
ATOM   3460  N   GLU   218      55.322  28.839  23.608  1.00  0.00           N  
ATOM   3461  CA  GLU   218      55.089  27.350  23.949  1.00  0.00           C  
ATOM   3462  CB  GLU   218      56.328  26.727  24.641  1.00  0.00           C  
ATOM   3463  CG  GLU   218      57.693  26.597  24.016  1.00  0.00           C  
ATOM   3464  CD  GLU   218      57.824  26.650  22.522  1.00  0.00           C  
ATOM   3465  OE1 GLU   218      58.994  26.746  22.103  1.00  0.00           O  
ATOM   3466  OE2 GLU   218      56.834  26.449  21.702  1.00  0.00           O1-
ATOM   3467  C   GLU   218      53.853  27.156  24.882  1.00  0.00           C  
ATOM   3468  O   GLU   218      53.291  26.084  24.864  1.00  0.00           O  
ATOM   3469  H   GLU   218      56.164  29.317  23.897  1.00  0.00           H  
ATOM   3470  HA  GLU   218      54.919  26.806  23.020  1.00  0.00           H  
ATOM   3471  HB2 GLU   218      56.325  27.112  25.660  1.00  0.00           H  
ATOM   3472  HB3 GLU   218      55.908  25.724  24.705  1.00  0.00           H  
ATOM   3473  HG2 GLU   218      58.177  25.737  24.479  1.00  0.00           H  
ATOM   3474  HG3 GLU   218      58.205  27.469  24.424  1.00  0.00           H  
ATOM   3475  N   LEU   219      53.548  28.248  25.622  1.00  0.00           N  
ATOM   3476  CA  LEU   219      52.478  28.297  26.604  1.00  0.00           C  
ATOM   3477  CB  LEU   219      53.113  29.047  27.804  1.00  0.00           C  
ATOM   3478  CG  LEU   219      52.245  29.141  29.026  1.00  0.00           C  
ATOM   3479  CD1 LEU   219      52.236  27.778  29.672  1.00  0.00           C  
ATOM   3480  CD2 LEU   219      52.871  30.102  30.014  1.00  0.00           C  
ATOM   3481  C   LEU   219      51.230  28.965  26.023  1.00  0.00           C  
ATOM   3482  O   LEU   219      50.158  28.322  26.056  1.00  0.00           O  
ATOM   3483  H   LEU   219      54.049  29.102  25.423  1.00  0.00           H  
ATOM   3484  HA  LEU   219      52.272  27.257  26.859  1.00  0.00           H  
ATOM   3485  HB2 LEU   219      54.110  28.684  28.057  1.00  0.00           H  
ATOM   3486  HB3 LEU   219      53.211  30.110  27.582  1.00  0.00           H  
ATOM   3487  HG  LEU   219      51.272  29.526  28.719  1.00  0.00           H  
ATOM   3488 HD11 LEU   219      51.499  27.759  30.475  1.00  0.00           H  
ATOM   3489 HD12 LEU   219      53.164  27.540  30.192  1.00  0.00           H  
ATOM   3490 HD13 LEU   219      51.840  27.047  28.968  1.00  0.00           H  
ATOM   3491 HD21 LEU   219      53.924  29.889  30.195  1.00  0.00           H  
ATOM   3492 HD22 LEU   219      52.275  30.093  30.927  1.00  0.00           H  
ATOM   3493 HD23 LEU   219      52.867  31.108  29.592  1.00  0.00           H  
ATOM   3494  N   GLU   220      51.355  30.257  25.580  1.00  0.00           N  
ATOM   3495  CA  GLU   220      50.298  31.061  25.032  1.00  0.00           C  
ATOM   3496  CB  GLU   220      49.805  32.164  26.015  1.00  0.00           C  
ATOM   3497  CG  GLU   220      49.701  31.841  27.513  1.00  0.00           C  
ATOM   3498  CD  GLU   220      49.158  33.128  28.074  1.00  0.00           C  
ATOM   3499  OE1 GLU   220      47.935  33.368  28.002  1.00  0.00           O  
ATOM   3500  OE2 GLU   220      50.007  33.932  28.558  1.00  0.00           O1-
ATOM   3501  C   GLU   220      50.519  31.650  23.613  1.00  0.00           C  
ATOM   3502  O   GLU   220      50.412  32.873  23.537  1.00  0.00           O  
ATOM   3503  H   GLU   220      52.300  30.614  25.567  1.00  0.00           H  
ATOM   3504  HA  GLU   220      49.405  30.447  24.913  1.00  0.00           H  
ATOM   3505  HB2 GLU   220      50.550  32.957  25.963  1.00  0.00           H  
ATOM   3506  HB3 GLU   220      48.883  32.658  25.706  1.00  0.00           H  
ATOM   3507  HG2 GLU   220      50.683  31.601  27.921  1.00  0.00           H  
ATOM   3508  HG3 GLU   220      49.105  30.941  27.662  1.00  0.00           H  
ATOM   3509  N   GLY   221      50.766  30.851  22.584  1.00  0.00           N  
ATOM   3510  CA  GLY   221      51.152  31.141  21.182  1.00  0.00           C  
ATOM   3511  C   GLY   221      50.093  31.688  20.222  1.00  0.00           C  
ATOM   3512  O   GLY   221      50.360  32.476  19.332  1.00  0.00           O  
ATOM   3513  H   GLY   221      50.588  29.873  22.761  1.00  0.00           H  
ATOM   3514  HA2 GLY   221      52.052  31.753  21.245  1.00  0.00           H  
ATOM   3515  HA3 GLY   221      51.444  30.216  20.686  1.00  0.00           H  
ATOM   3516  N   GLY   222      48.812  31.296  20.375  1.00  0.00           N  
ATOM   3517  CA  GLY   222      47.679  31.828  19.623  1.00  0.00           C  
ATOM   3518  C   GLY   222      47.533  33.297  20.009  1.00  0.00           C  
ATOM   3519  O   GLY   222      47.558  34.133  19.078  1.00  0.00           O  
ATOM   3520  H   GLY   222      48.600  30.648  21.120  1.00  0.00           H  
ATOM   3521  HA2 GLY   222      47.909  31.836  18.558  1.00  0.00           H  
ATOM   3522  HA3 GLY   222      46.795  31.296  19.975  1.00  0.00           H  
ATOM   3523  N   ALA   223      47.487  33.565  21.319  1.00  0.00           N  
ATOM   3524  CA  ALA   223      47.540  34.906  21.851  1.00  0.00           C  
ATOM   3525  CB  ALA   223      47.542  34.929  23.368  1.00  0.00           C  
ATOM   3526  C   ALA   223      48.746  35.689  21.290  1.00  0.00           C  
ATOM   3527  O   ALA   223      48.676  36.797  20.780  1.00  0.00           O  
ATOM   3528  H   ALA   223      47.433  32.748  21.911  1.00  0.00           H  
ATOM   3529  HA  ALA   223      46.636  35.403  21.499  1.00  0.00           H  
ATOM   3530  HB1 ALA   223      48.360  34.312  23.739  1.00  0.00           H  
ATOM   3531  HB2 ALA   223      46.644  34.447  23.755  1.00  0.00           H  
ATOM   3532  HB3 ALA   223      47.522  35.977  23.668  1.00  0.00           H  
ATOM   3533  N   ILE   224      50.009  35.138  21.544  1.00  0.00           N  
ATOM   3534  CA  ILE   224      51.239  35.852  21.143  1.00  0.00           C  
ATOM   3535  CB  ILE   224      52.489  35.138  21.601  1.00  0.00           C  
ATOM   3536  CG2 ILE   224      53.698  35.363  20.639  1.00  0.00           C  
ATOM   3537  CG1 ILE   224      52.803  35.565  23.046  1.00  0.00           C  
ATOM   3538  CD1 ILE   224      53.720  34.556  23.810  1.00  0.00           C  
ATOM   3539  C   ILE   224      51.207  36.229  19.654  1.00  0.00           C  
ATOM   3540  O   ILE   224      51.570  37.374  19.275  1.00  0.00           O  
ATOM   3541  H   ILE   224      50.081  34.281  22.073  1.00  0.00           H  
ATOM   3542  HA  ILE   224      51.228  36.823  21.638  1.00  0.00           H  
ATOM   3543  HB  ILE   224      52.352  34.058  21.668  1.00  0.00           H  
ATOM   3544 HG12 ILE   224      53.288  36.539  22.986  1.00  0.00           H  
ATOM   3545 HG13 ILE   224      51.866  35.700  23.587  1.00  0.00           H  
ATOM   3546 HG21 ILE   224      54.627  34.988  21.067  1.00  0.00           H  
ATOM   3547 HG22 ILE   224      53.906  36.433  20.633  1.00  0.00           H  
ATOM   3548 HG23 ILE   224      53.558  34.915  19.655  1.00  0.00           H  
ATOM   3549 HD11 ILE   224      54.735  34.737  23.457  1.00  0.00           H  
ATOM   3550 HD12 ILE   224      53.460  33.543  23.501  1.00  0.00           H  
ATOM   3551 HD13 ILE   224      53.825  34.628  24.892  1.00  0.00           H  
ATOM   3552  N   LYS   225      50.726  35.305  18.797  1.00  0.00           N  
ATOM   3553  CA  LYS   225      50.515  35.628  17.408  1.00  0.00           C  
ATOM   3554  CB  LYS   225      50.240  34.272  16.712  1.00  0.00           C  
ATOM   3555  CG  LYS   225      49.887  34.486  15.190  1.00  0.00           C  
ATOM   3556  CD  LYS   225      49.785  33.218  14.355  1.00  0.00           C  
ATOM   3557  CE  LYS   225      49.237  33.535  12.981  1.00  0.00           C  
ATOM   3558  NZ  LYS   225      49.239  32.237  12.212  1.00  0.00           N1+
ATOM   3559  C   LYS   225      49.399  36.638  17.048  1.00  0.00           C  
ATOM   3560  O   LYS   225      49.418  37.328  16.047  1.00  0.00           O  
ATOM   3561  H   LYS   225      50.544  34.337  19.018  1.00  0.00           H  
ATOM   3562  HA  LYS   225      51.447  36.034  17.015  1.00  0.00           H  
ATOM   3563  HB2 LYS   225      51.080  33.599  16.886  1.00  0.00           H  
ATOM   3564  HB3 LYS   225      49.400  33.825  17.245  1.00  0.00           H  
ATOM   3565  HG2 LYS   225      48.923  34.988  15.099  1.00  0.00           H  
ATOM   3566  HG3 LYS   225      50.634  35.063  14.645  1.00  0.00           H  
ATOM   3567  HD2 LYS   225      49.208  32.442  14.859  1.00  0.00           H  
ATOM   3568  HD3 LYS   225      50.824  32.898  14.287  1.00  0.00           H  
ATOM   3569  HE2 LYS   225      49.786  34.334  12.484  1.00  0.00           H  
ATOM   3570  HE3 LYS   225      48.219  33.917  13.061  1.00  0.00           H  
ATOM   3571  HZ1 LYS   225      50.158  31.818  12.233  1.00  0.00           H  
ATOM   3572  HZ2 LYS   225      48.503  31.601  12.482  1.00  0.00           H  
ATOM   3573  HZ3 LYS   225      48.921  32.337  11.258  1.00  0.00           H  
ATOM   3574  N   ALA   226      48.421  36.737  17.933  1.00  0.00           N  
ATOM   3575  CA  ALA   226      47.378  37.854  17.911  1.00  0.00           C  
ATOM   3576  CB  ALA   226      46.238  37.562  18.774  1.00  0.00           C  
ATOM   3577  C   ALA   226      48.016  39.225  18.276  1.00  0.00           C  
ATOM   3578  O   ALA   226      47.748  40.286  17.677  1.00  0.00           O  
ATOM   3579  H   ALA   226      48.216  35.997  18.590  1.00  0.00           H  
ATOM   3580  HA  ALA   226      47.020  37.921  16.884  1.00  0.00           H  
ATOM   3581  HB1 ALA   226      45.609  38.450  18.838  1.00  0.00           H  
ATOM   3582  HB2 ALA   226      46.579  37.511  19.808  1.00  0.00           H  
ATOM   3583  HB3 ALA   226      45.667  36.654  18.578  1.00  0.00           H  
ATOM   3584  N   LEU   227      48.890  39.237  19.286  1.00  0.00           N  
ATOM   3585  CA  LEU   227      49.467  40.479  19.888  1.00  0.00           C  
ATOM   3586  CB  LEU   227      50.055  40.070  21.275  1.00  0.00           C  
ATOM   3587  CG  LEU   227      49.122  39.551  22.383  1.00  0.00           C  
ATOM   3588  CD1 LEU   227      49.982  38.932  23.432  1.00  0.00           C  
ATOM   3589  CD2 LEU   227      48.243  40.633  23.057  1.00  0.00           C  
ATOM   3590  C   LEU   227      50.620  41.008  19.007  1.00  0.00           C  
ATOM   3591  O   LEU   227      50.767  42.216  18.883  1.00  0.00           O  
ATOM   3592  H   LEU   227      48.955  38.403  19.851  1.00  0.00           H  
ATOM   3593  HA  LEU   227      48.758  41.275  20.117  1.00  0.00           H  
ATOM   3594  HB2 LEU   227      50.875  39.351  21.263  1.00  0.00           H  
ATOM   3595  HB3 LEU   227      50.420  41.002  21.706  1.00  0.00           H  
ATOM   3596  HG  LEU   227      48.480  38.774  21.970  1.00  0.00           H  
ATOM   3597 HD11 LEU   227      50.719  39.545  23.951  1.00  0.00           H  
ATOM   3598 HD12 LEU   227      50.462  38.036  23.036  1.00  0.00           H  
ATOM   3599 HD13 LEU   227      49.315  38.454  24.149  1.00  0.00           H  
ATOM   3600 HD21 LEU   227      47.526  40.214  23.763  1.00  0.00           H  
ATOM   3601 HD22 LEU   227      47.709  41.253  22.337  1.00  0.00           H  
ATOM   3602 HD23 LEU   227      48.880  41.310  23.626  1.00  0.00           H  
ATOM   3603  N   GLN   228      51.403  40.193  18.344  1.00  0.00           N  
ATOM   3604  CA  GLN   228      52.460  40.527  17.411  1.00  0.00           C  
ATOM   3605  CB  GLN   228      53.535  39.421  17.381  1.00  0.00           C  
ATOM   3606  CG  GLN   228      54.327  39.431  18.763  1.00  0.00           C  
ATOM   3607  CD  GLN   228      55.290  38.222  18.884  1.00  0.00           C  
ATOM   3608  OE1 GLN   228      55.311  37.380  18.073  1.00  0.00           O  
ATOM   3609  NE2 GLN   228      56.113  38.316  19.900  1.00  0.00           N  
ATOM   3610  C   GLN   228      51.869  40.797  16.059  1.00  0.00           C  
ATOM   3611  O   GLN   228      51.622  39.846  15.327  1.00  0.00           O  
ATOM   3612  H   GLN   228      51.303  39.188  18.380  1.00  0.00           H  
ATOM   3613  HA  GLN   228      52.954  41.428  17.777  1.00  0.00           H  
ATOM   3614  HB2 GLN   228      53.068  38.443  17.269  1.00  0.00           H  
ATOM   3615  HB3 GLN   228      54.209  39.502  16.528  1.00  0.00           H  
ATOM   3616  HG2 GLN   228      53.521  39.354  19.493  1.00  0.00           H  
ATOM   3617  HG3 GLN   228      54.912  40.333  18.944  1.00  0.00           H  
ATOM   3618 HE21 GLN   228      55.970  39.125  20.486  1.00  0.00           H  
ATOM   3619 HE22 GLN   228      57.026  37.886  19.850  1.00  0.00           H  
ATOM   3620  N   GLU   229      51.660  42.034  15.654  1.00  0.00           N  
ATOM   3621  CA  GLU   229      51.033  42.441  14.395  1.00  0.00           C  
ATOM   3622  CB  GLU   229      50.751  43.918  14.339  1.00  0.00           C  
ATOM   3623  CG  GLU   229      49.617  44.439  15.300  1.00  0.00           C  
ATOM   3624  CD  GLU   229      48.193  43.866  15.052  1.00  0.00           C  
ATOM   3625  OE1 GLU   229      47.187  44.108  15.774  1.00  0.00           O  
ATOM   3626  OE2 GLU   229      48.024  43.064  14.054  1.00  0.00           O1-
ATOM   3627  C   GLU   229      51.958  42.214  13.137  1.00  0.00           C  
ATOM   3628  O   GLU   229      53.109  42.696  13.090  1.00  0.00           O  
ATOM   3629  H   GLU   229      51.815  42.769  16.329  1.00  0.00           H  
ATOM   3630  HA  GLU   229      50.181  41.807  14.150  1.00  0.00           H  
ATOM   3631  HB2 GLU   229      51.687  44.348  14.696  1.00  0.00           H  
ATOM   3632  HB3 GLU   229      50.415  44.284  13.369  1.00  0.00           H  
ATOM   3633  HG2 GLU   229      49.615  45.519  15.158  1.00  0.00           H  
ATOM   3634  HG3 GLU   229      49.918  44.305  16.339  1.00  0.00           H  
ATOM   3635  N   GLU   230      51.457  41.535  12.134  1.00  0.00           N  
ATOM   3636  CA  GLU   230      52.119  41.549  10.794  1.00  0.00           C  
ATOM   3637  CB  GLU   230      51.528  40.489   9.923  1.00  0.00           C  
ATOM   3638  CG  GLU   230      52.033  39.145  10.446  1.00  0.00           C  
ATOM   3639  CD  GLU   230      53.522  38.751  10.254  1.00  0.00           C  
ATOM   3640  OE1 GLU   230      54.329  39.544   9.629  1.00  0.00           O  
ATOM   3641  OE2 GLU   230      53.904  37.577  10.609  1.00  0.00           O1-
ATOM   3642  C   GLU   230      51.866  42.935  10.145  1.00  0.00           C  
ATOM   3643  O   GLU   230      52.523  43.248   9.213  1.00  0.00           O  
ATOM   3644  H   GLU   230      50.476  41.317  12.231  1.00  0.00           H  
ATOM   3645  HA  GLU   230      53.206  41.588  10.861  1.00  0.00           H  
ATOM   3646  HB2 GLU   230      50.446  40.562   9.814  1.00  0.00           H  
ATOM   3647  HB3 GLU   230      51.931  40.717   8.936  1.00  0.00           H  
ATOM   3648  HG2 GLU   230      51.476  38.331   9.982  1.00  0.00           H  
ATOM   3649  HG3 GLU   230      51.803  39.106  11.511  1.00  0.00           H  
ATOM   3650  N   GLU   231      50.789  43.639  10.538  1.00  0.00           N  
ATOM   3651  CA  GLU   231      50.369  44.907  10.034  1.00  0.00           C  
ATOM   3652  CB  GLU   231      49.196  45.495  10.867  1.00  0.00           C  
ATOM   3653  CG  GLU   231      48.511  46.725  10.234  1.00  0.00           C  
ATOM   3654  CD  GLU   231      47.220  47.089  10.869  1.00  0.00           C  
ATOM   3655  OE1 GLU   231      46.141  47.186  10.141  1.00  0.00           O  
ATOM   3656  OE2 GLU   231      47.229  47.369  12.057  1.00  0.00           O1-
ATOM   3657  C   GLU   231      51.441  46.023  10.036  1.00  0.00           C  
ATOM   3658  O   GLU   231      51.994  46.344  11.124  1.00  0.00           O  
ATOM   3659  H   GLU   231      50.197  43.259  11.263  1.00  0.00           H  
ATOM   3660  HA  GLU   231      50.080  44.789   8.990  1.00  0.00           H  
ATOM   3661  HB2 GLU   231      48.383  44.773  10.945  1.00  0.00           H  
ATOM   3662  HB3 GLU   231      49.446  45.627  11.920  1.00  0.00           H  
ATOM   3663  HG2 GLU   231      48.350  46.524   9.175  1.00  0.00           H  
ATOM   3664  HG3 GLU   231      49.173  47.576  10.399  1.00  0.00           H  
ATOM   3665  N   PRO   232      51.683  46.686   8.885  1.00  0.00           N  
ATOM   3666  CD  PRO   232      51.300  46.395   7.537  1.00  0.00           C  
ATOM   3667  CG  PRO   232      52.317  47.029   6.654  1.00  0.00           C  
ATOM   3668  CB  PRO   232      52.707  48.277   7.445  1.00  0.00           C  
ATOM   3669  CA  PRO   232      52.745  47.684   8.809  1.00  0.00           C  
ATOM   3670  C   PRO   232      52.737  48.756   9.858  1.00  0.00           C  
ATOM   3671  O   PRO   232      51.785  49.499  10.136  1.00  0.00           O  
ATOM   3672  HA  PRO   232      53.681  47.170   9.024  1.00  0.00           H  
ATOM   3673  HB2 PRO   232      51.835  48.892   7.220  1.00  0.00           H  
ATOM   3674  HB3 PRO   232      53.677  48.633   7.096  1.00  0.00           H  
ATOM   3675  HG2 PRO   232      53.202  46.411   6.501  1.00  0.00           H  
ATOM   3676  HG3 PRO   232      51.810  47.455   5.788  1.00  0.00           H  
ATOM   3677  HD2 PRO   232      51.383  45.324   7.354  1.00  0.00           H  
ATOM   3678  HD3 PRO   232      50.260  46.696   7.409  1.00  0.00           H  
ATOM   3679  N   GLY   233      53.948  49.094  10.298  1.00  0.00           N  
ATOM   3680  CA  GLY   233      54.222  50.343  11.100  1.00  0.00           C  
ATOM   3681  C   GLY   233      53.870  50.293  12.581  1.00  0.00           C  
ATOM   3682  O   GLY   233      54.301  51.173  13.348  1.00  0.00           O  
ATOM   3683  H   GLY   233      54.731  48.575   9.927  1.00  0.00           H  
ATOM   3684  HA2 GLY   233      55.265  50.618  10.941  1.00  0.00           H  
ATOM   3685  HA3 GLY   233      53.643  51.161  10.670  1.00  0.00           H  
ATOM   3686  N   LYS   234      53.158  49.265  13.106  1.00  0.00           N  
ATOM   3687  CA  LYS   234      52.724  49.103  14.504  1.00  0.00           C  
ATOM   3688  CB  LYS   234      51.559  48.077  14.473  1.00  0.00           C  
ATOM   3689  CG  LYS   234      50.351  48.585  13.652  1.00  0.00           C  
ATOM   3690  CD  LYS   234      49.964  50.076  13.746  1.00  0.00           C  
ATOM   3691  CE  LYS   234      48.750  50.407  12.909  1.00  0.00           C  
ATOM   3692  NZ  LYS   234      48.547  51.891  12.839  1.00  0.00           N1+
ATOM   3693  C   LYS   234      53.874  48.707  15.359  1.00  0.00           C  
ATOM   3694  O   LYS   234      54.939  48.368  14.840  1.00  0.00           O  
ATOM   3695  H   LYS   234      52.890  48.581  12.412  1.00  0.00           H  
ATOM   3696  HA  LYS   234      52.354  50.051  14.896  1.00  0.00           H  
ATOM   3697  HB2 LYS   234      51.940  47.119  14.120  1.00  0.00           H  
ATOM   3698  HB3 LYS   234      51.140  47.785  15.436  1.00  0.00           H  
ATOM   3699  HG2 LYS   234      50.577  48.461  12.593  1.00  0.00           H  
ATOM   3700  HG3 LYS   234      49.483  47.948  13.822  1.00  0.00           H  
ATOM   3701  HD2 LYS   234      50.806  50.628  13.328  1.00  0.00           H  
ATOM   3702  HD3 LYS   234      49.863  50.408  14.779  1.00  0.00           H  
ATOM   3703  HE2 LYS   234      47.794  50.019  13.260  1.00  0.00           H  
ATOM   3704  HE3 LYS   234      48.797  50.036  11.885  1.00  0.00           H  
ATOM   3705  HZ1 LYS   234      48.159  52.130  13.740  1.00  0.00           H  
ATOM   3706  HZ2 LYS   234      49.400  52.411  12.693  1.00  0.00           H  
ATOM   3707  HZ3 LYS   234      47.931  52.052  12.055  1.00  0.00           H  
ATOM   3708  N   PRO   235      53.725  48.625  16.694  1.00  0.00           N  
ATOM   3709  CD  PRO   235      52.557  48.844  17.514  1.00  0.00           C  
ATOM   3710  CG  PRO   235      53.025  49.700  18.680  1.00  0.00           C  
ATOM   3711  CB  PRO   235      54.526  49.542  18.696  1.00  0.00           C  
ATOM   3712  CA  PRO   235      54.843  48.500  17.597  1.00  0.00           C  
ATOM   3713  C   PRO   235      55.039  46.997  17.942  1.00  0.00           C  
ATOM   3714  O   PRO   235      54.060  46.331  18.200  1.00  0.00           O  
ATOM   3715  HA  PRO   235      55.761  48.856  17.130  1.00  0.00           H  
ATOM   3716  HB2 PRO   235      54.935  49.172  19.636  1.00  0.00           H  
ATOM   3717  HB3 PRO   235      54.990  50.488  18.417  1.00  0.00           H  
ATOM   3718  HG2 PRO   235      52.845  50.774  18.642  1.00  0.00           H  
ATOM   3719  HG3 PRO   235      52.508  49.395  19.590  1.00  0.00           H  
ATOM   3720  HD2 PRO   235      51.761  49.447  17.076  1.00  0.00           H  
ATOM   3721  HD3 PRO   235      52.147  47.914  17.908  1.00  0.00           H  
ATOM   3722  N   PRO   236      56.277  46.550  18.123  1.00  0.00           N  
ATOM   3723  CD  PRO   236      57.468  47.222  17.681  1.00  0.00           C  
ATOM   3724  CG  PRO   236      58.582  46.188  17.938  1.00  0.00           C  
ATOM   3725  CB  PRO   236      58.063  45.356  19.088  1.00  0.00           C  
ATOM   3726  CA  PRO   236      56.678  45.268  18.698  1.00  0.00           C  
ATOM   3727  C   PRO   236      55.866  44.808  19.915  1.00  0.00           C  
ATOM   3728  O   PRO   236      55.465  45.631  20.751  1.00  0.00           O  
ATOM   3729  HA  PRO   236      56.581  44.506  17.924  1.00  0.00           H  
ATOM   3730  HB2 PRO   236      58.299  46.037  19.906  1.00  0.00           H  
ATOM   3731  HB3 PRO   236      58.537  44.385  19.232  1.00  0.00           H  
ATOM   3732  HG2 PRO   236      58.696  45.586  17.036  1.00  0.00           H  
ATOM   3733  HG3 PRO   236      59.505  46.686  18.234  1.00  0.00           H  
ATOM   3734  HD2 PRO   236      57.522  47.424  16.611  1.00  0.00           H  
ATOM   3735  HD3 PRO   236      57.649  48.084  18.323  1.00  0.00           H  
ATOM   3736  N   VAL   237      55.854  43.502  20.139  1.00  0.00           N  
ATOM   3737  CA  VAL   237      55.515  42.821  21.414  1.00  0.00           C  
ATOM   3738  CB  VAL   237      54.059  42.240  21.391  1.00  0.00           C  
ATOM   3739  CG1 VAL   237      53.759  41.564  22.755  1.00  0.00           C  
ATOM   3740  CG2 VAL   237      52.988  43.336  21.035  1.00  0.00           C  
ATOM   3741  C   VAL   237      56.504  41.751  21.747  1.00  0.00           C  
ATOM   3742  O   VAL   237      56.619  40.761  21.024  1.00  0.00           O  
ATOM   3743  H   VAL   237      56.328  42.877  19.502  1.00  0.00           H  
ATOM   3744  HA  VAL   237      55.507  43.544  22.229  1.00  0.00           H  
ATOM   3745  HB  VAL   237      53.953  41.433  20.665  1.00  0.00           H  
ATOM   3746 HG11 VAL   237      54.644  41.005  23.060  1.00  0.00           H  
ATOM   3747 HG12 VAL   237      52.840  41.002  22.589  1.00  0.00           H  
ATOM   3748 HG13 VAL   237      53.622  42.318  23.530  1.00  0.00           H  
ATOM   3749 HG21 VAL   237      53.004  43.528  19.962  1.00  0.00           H  
ATOM   3750 HG22 VAL   237      53.092  44.206  21.684  1.00  0.00           H  
ATOM   3751 HG23 VAL   237      52.018  42.896  21.266  1.00  0.00           H  
ATOM   3752  N   TYR   238      57.235  41.991  22.889  1.00  0.00           N  
ATOM   3753  CA  TYR   238      58.307  41.140  23.526  1.00  0.00           C  
ATOM   3754  CB  TYR   238      59.414  42.097  24.081  1.00  0.00           C  
ATOM   3755  CG  TYR   238      59.938  42.978  23.026  1.00  0.00           C  
ATOM   3756  CD1 TYR   238      60.923  42.558  22.148  1.00  0.00           C  
ATOM   3757  CE1 TYR   238      61.480  43.464  21.286  1.00  0.00           C  
ATOM   3758  CZ  TYR   238      60.963  44.730  21.204  1.00  0.00           C  
ATOM   3759  OH  TYR   238      61.565  45.566  20.314  1.00  0.00           O  
ATOM   3760  CE2 TYR   238      59.928  45.153  22.054  1.00  0.00           C  
ATOM   3761  CD2 TYR   238      59.429  44.305  23.016  1.00  0.00           C  
ATOM   3762  C   TYR   238      57.684  40.225  24.638  1.00  0.00           C  
ATOM   3763  O   TYR   238      57.652  40.614  25.785  1.00  0.00           O  
ATOM   3764  H   TYR   238      56.914  42.768  23.448  1.00  0.00           H  
ATOM   3765  HA  TYR   238      58.779  40.532  22.754  1.00  0.00           H  
ATOM   3766  HB2 TYR   238      59.072  42.698  24.924  1.00  0.00           H  
ATOM   3767  HB3 TYR   238      60.156  41.379  24.430  1.00  0.00           H  
ATOM   3768  HD1 TYR   238      61.334  41.562  22.225  1.00  0.00           H  
ATOM   3769  HD2 TYR   238      58.741  44.692  23.754  1.00  0.00           H  
ATOM   3770  HE1 TYR   238      62.326  43.204  20.667  1.00  0.00           H  
ATOM   3771  HE2 TYR   238      59.622  46.186  21.995  1.00  0.00           H  
ATOM   3772  HH  TYR   238      61.157  46.435  20.297  1.00  0.00           H  
ATOM   3773  N   PRO   239      57.335  38.928  24.313  1.00  0.00           N  
ATOM   3774  CD  PRO   239      57.589  38.337  22.997  1.00  0.00           C  
ATOM   3775  CG  PRO   239      57.549  36.820  23.196  1.00  0.00           C  
ATOM   3776  CB  PRO   239      56.752  36.677  24.511  1.00  0.00           C  
ATOM   3777  CA  PRO   239      57.227  37.874  25.335  1.00  0.00           C  
ATOM   3778  C   PRO   239      58.596  37.501  25.991  1.00  0.00           C  
ATOM   3779  O   PRO   239      59.612  37.175  25.346  1.00  0.00           O  
ATOM   3780  HA  PRO   239      56.510  38.126  26.116  1.00  0.00           H  
ATOM   3781  HB2 PRO   239      56.916  35.726  25.017  1.00  0.00           H  
ATOM   3782  HB3 PRO   239      55.705  36.795  24.231  1.00  0.00           H  
ATOM   3783  HG2 PRO   239      57.064  36.298  22.371  1.00  0.00           H  
ATOM   3784  HG3 PRO   239      58.593  36.506  23.189  1.00  0.00           H  
ATOM   3785  HD2 PRO   239      56.758  38.613  22.348  1.00  0.00           H  
ATOM   3786  HD3 PRO   239      58.587  38.600  22.646  1.00  0.00           H  
ATOM   3787  N   VAL   240      58.609  37.611  27.309  1.00  0.00           N  
ATOM   3788  CA  VAL   240      59.879  37.497  28.164  1.00  0.00           C  
ATOM   3789  CB  VAL   240      60.458  38.906  28.556  1.00  0.00           C  
ATOM   3790  CG1 VAL   240      60.800  39.800  27.397  1.00  0.00           C  
ATOM   3791  CG2 VAL   240      59.481  39.673  29.460  1.00  0.00           C  
ATOM   3792  C   VAL   240      59.680  36.747  29.421  1.00  0.00           C  
ATOM   3793  O   VAL   240      60.500  36.801  30.350  1.00  0.00           O  
ATOM   3794  H   VAL   240      57.901  38.202  27.721  1.00  0.00           H  
ATOM   3795  HA  VAL   240      60.586  36.937  27.552  1.00  0.00           H  
ATOM   3796  HB  VAL   240      61.336  38.796  29.193  1.00  0.00           H  
ATOM   3797 HG11 VAL   240      59.925  40.104  26.822  1.00  0.00           H  
ATOM   3798 HG12 VAL   240      61.507  39.273  26.756  1.00  0.00           H  
ATOM   3799 HG13 VAL   240      61.301  40.697  27.760  1.00  0.00           H  
ATOM   3800 HG21 VAL   240      59.109  39.059  30.279  1.00  0.00           H  
ATOM   3801 HG22 VAL   240      58.669  40.003  28.812  1.00  0.00           H  
ATOM   3802 HG23 VAL   240      60.113  40.482  29.826  1.00  0.00           H  
ATOM   3803  N   GLY   241      58.544  35.979  29.489  1.00  0.00           N  
ATOM   3804  CA  GLY   241      58.354  35.092  30.659  1.00  0.00           C  
ATOM   3805  C   GLY   241      59.188  33.796  30.535  1.00  0.00           C  
ATOM   3806  O   GLY   241      59.542  33.453  29.406  1.00  0.00           O  
ATOM   3807  H   GLY   241      57.950  35.864  28.681  1.00  0.00           H  
ATOM   3808  HA2 GLY   241      58.671  35.530  31.606  1.00  0.00           H  
ATOM   3809  HA3 GLY   241      57.315  34.830  30.861  1.00  0.00           H  
ATOM   3810  N   PRO   242      59.484  33.004  31.602  1.00  0.00           N  
ATOM   3811  CD  PRO   242      59.788  31.564  31.386  1.00  0.00           C  
ATOM   3812  CG  PRO   242      59.395  30.885  32.699  1.00  0.00           C  
ATOM   3813  CB  PRO   242      59.603  31.955  33.768  1.00  0.00           C  
ATOM   3814  CA  PRO   242      59.315  33.297  33.048  1.00  0.00           C  
ATOM   3815  C   PRO   242      60.194  34.423  33.590  1.00  0.00           C  
ATOM   3816  O   PRO   242      61.074  34.923  32.889  1.00  0.00           O  
ATOM   3817  HA  PRO   242      58.268  33.577  33.171  1.00  0.00           H  
ATOM   3818  HB2 PRO   242      60.667  31.980  34.000  1.00  0.00           H  
ATOM   3819  HB3 PRO   242      58.866  31.790  34.555  1.00  0.00           H  
ATOM   3820  HG2 PRO   242      58.361  30.541  32.668  1.00  0.00           H  
ATOM   3821  HG3 PRO   242      60.035  30.016  32.848  1.00  0.00           H  
ATOM   3822  HD2 PRO   242      59.202  31.182  30.550  1.00  0.00           H  
ATOM   3823  HD3 PRO   242      60.844  31.500  31.127  1.00  0.00           H  
ATOM   3824  N   LEU   243      59.833  34.841  34.825  1.00  0.00           N  
ATOM   3825  CA  LEU   243      60.518  35.878  35.556  1.00  0.00           C  
ATOM   3826  CB  LEU   243      59.807  37.249  35.300  1.00  0.00           C  
ATOM   3827  CG  LEU   243      59.960  37.836  33.877  1.00  0.00           C  
ATOM   3828  CD1 LEU   243      59.165  39.094  33.813  1.00  0.00           C  
ATOM   3829  CD2 LEU   243      61.401  38.217  33.423  1.00  0.00           C  
ATOM   3830  C   LEU   243      60.628  35.502  36.991  1.00  0.00           C  
ATOM   3831  O   LEU   243      60.255  36.250  37.899  1.00  0.00           O  
ATOM   3832  H   LEU   243      59.031  34.342  35.183  1.00  0.00           H  
ATOM   3833  HA  LEU   243      61.541  35.962  35.190  1.00  0.00           H  
ATOM   3834  HB2 LEU   243      58.764  37.308  35.610  1.00  0.00           H  
ATOM   3835  HB3 LEU   243      60.409  37.971  35.852  1.00  0.00           H  
ATOM   3836  HG  LEU   243      59.595  37.197  33.073  1.00  0.00           H  
ATOM   3837 HD11 LEU   243      59.141  39.571  32.834  1.00  0.00           H  
ATOM   3838 HD12 LEU   243      59.560  39.878  34.459  1.00  0.00           H  
ATOM   3839 HD13 LEU   243      58.133  38.901  34.109  1.00  0.00           H  
ATOM   3840 HD21 LEU   243      61.392  38.640  32.418  1.00  0.00           H  
ATOM   3841 HD22 LEU   243      62.051  37.343  33.464  1.00  0.00           H  
ATOM   3842 HD23 LEU   243      61.781  39.042  34.025  1.00  0.00           H  
ATOM   3843  N   ILE   244      61.187  34.299  37.287  1.00  0.00           N  
ATOM   3844  CA  ILE   244      61.410  33.733  38.613  1.00  0.00           C  
ATOM   3845  CB  ILE   244      61.471  32.214  38.528  1.00  0.00           C  
ATOM   3846  CG2 ILE   244      62.127  31.676  37.252  1.00  0.00           C  
ATOM   3847  CG1 ILE   244      61.900  31.459  39.835  1.00  0.00           C  
ATOM   3848  CD1 ILE   244      61.396  30.009  40.088  1.00  0.00           C  
ATOM   3849  C   ILE   244      62.674  34.222  39.247  1.00  0.00           C  
ATOM   3850  O   ILE   244      63.779  34.048  38.716  1.00  0.00           O  
ATOM   3851  H   ILE   244      61.590  33.716  36.567  1.00  0.00           H  
ATOM   3852  HA  ILE   244      60.564  33.941  39.268  1.00  0.00           H  
ATOM   3853  HB  ILE   244      60.402  32.054  38.390  1.00  0.00           H  
ATOM   3854 HG12 ILE   244      62.990  31.448  39.823  1.00  0.00           H  
ATOM   3855 HG13 ILE   244      61.589  31.936  40.764  1.00  0.00           H  
ATOM   3856 HG21 ILE   244      62.017  30.592  37.294  1.00  0.00           H  
ATOM   3857 HG22 ILE   244      63.208  31.817  37.273  1.00  0.00           H  
ATOM   3858 HG23 ILE   244      61.567  32.106  36.422  1.00  0.00           H  
ATOM   3859 HD11 ILE   244      61.811  29.265  39.408  1.00  0.00           H  
ATOM   3860 HD12 ILE   244      60.350  29.895  39.803  1.00  0.00           H  
ATOM   3861 HD13 ILE   244      61.569  29.633  41.096  1.00  0.00           H  
ATOM   3862  N   GLN   245      62.478  34.848  40.372  1.00  0.00           N  
ATOM   3863  CA  GLN   245      63.563  35.130  41.320  1.00  0.00           C  
ATOM   3864  CB  GLN   245      63.005  35.840  42.530  1.00  0.00           C  
ATOM   3865  CG  GLN   245      64.045  36.219  43.594  1.00  0.00           C  
ATOM   3866  CD  GLN   245      63.468  37.091  44.712  1.00  0.00           C  
ATOM   3867  OE1 GLN   245      62.340  36.830  45.191  1.00  0.00           O  
ATOM   3868  NE2 GLN   245      64.209  38.014  45.258  1.00  0.00           N  
ATOM   3869  C   GLN   245      64.178  33.788  41.751  1.00  0.00           C  
ATOM   3870  O   GLN   245      63.768  33.211  42.769  1.00  0.00           O  
ATOM   3871  H   GLN   245      61.515  35.034  40.612  1.00  0.00           H  
ATOM   3872  HA  GLN   245      64.252  35.748  40.744  1.00  0.00           H  
ATOM   3873  HB2 GLN   245      62.560  36.773  42.185  1.00  0.00           H  
ATOM   3874  HB3 GLN   245      62.166  35.314  42.986  1.00  0.00           H  
ATOM   3875  HG2 GLN   245      64.781  36.875  43.130  1.00  0.00           H  
ATOM   3876  HG3 GLN   245      64.460  35.277  43.951  1.00  0.00           H  
ATOM   3877 HE21 GLN   245      63.828  38.533  46.036  1.00  0.00           H  
ATOM   3878 HE22 GLN   245      65.141  38.188  44.910  1.00  0.00           H  
ATOM   3879  N   MET   246      65.150  33.155  41.057  1.00  0.00           N  
ATOM   3880  CA  MET   246      65.539  31.731  41.349  1.00  0.00           C  
ATOM   3881  CB  MET   246      66.386  31.207  40.176  1.00  0.00           C  
ATOM   3882  CG  MET   246      67.024  29.844  40.353  1.00  0.00           C  
ATOM   3883  SD  MET   246      65.823  28.534  40.657  1.00  0.00           S  
ATOM   3884  CE  MET   246      64.785  28.326  39.203  1.00  0.00           C  
ATOM   3885  C   MET   246      66.068  31.588  42.752  1.00  0.00           C  
ATOM   3886  O   MET   246      66.862  32.390  43.200  1.00  0.00           O  
ATOM   3887  H   MET   246      65.576  33.524  40.219  1.00  0.00           H  
ATOM   3888  HA  MET   246      64.708  31.032  41.448  1.00  0.00           H  
ATOM   3889  HB2 MET   246      67.134  31.940  39.876  1.00  0.00           H  
ATOM   3890  HB3 MET   246      65.665  31.104  39.364  1.00  0.00           H  
ATOM   3891  HG2 MET   246      67.841  29.805  41.073  1.00  0.00           H  
ATOM   3892  HG3 MET   246      67.575  29.576  39.452  1.00  0.00           H  
ATOM   3893  HE1 MET   246      64.260  29.279  39.131  1.00  0.00           H  
ATOM   3894  HE2 MET   246      64.039  27.538  39.309  1.00  0.00           H  
ATOM   3895  HE3 MET   246      65.318  28.020  38.303  1.00  0.00           H  
ATOM   3896  N   ASP   247      65.485  30.625  43.512  1.00  0.00           N  
ATOM   3897  CA  ASP   247      65.806  30.475  44.922  1.00  0.00           C  
ATOM   3898  CB  ASP   247      67.120  29.759  45.174  1.00  0.00           C  
ATOM   3899  CG  ASP   247      67.147  28.501  44.410  1.00  0.00           C  
ATOM   3900  OD1 ASP   247      68.198  28.244  43.800  1.00  0.00           O  
ATOM   3901  OD2 ASP   247      66.303  27.630  44.585  1.00  0.00           O1-
ATOM   3902  C   ASP   247      65.519  31.636  45.879  1.00  0.00           C  
ATOM   3903  O   ASP   247      66.111  31.734  46.942  1.00  0.00           O  
ATOM   3904  H   ASP   247      64.774  30.024  43.122  1.00  0.00           H  
ATOM   3905  HA  ASP   247      65.142  29.667  45.232  1.00  0.00           H  
ATOM   3906  HB2 ASP   247      67.262  29.591  46.242  1.00  0.00           H  
ATOM   3907  HB3 ASP   247      67.977  30.336  44.827  1.00  0.00           H  
ATOM   3908  N   SER   248      64.560  32.462  45.534  1.00  0.00           N  
ATOM   3909  CA  SER   248      63.999  33.503  46.452  1.00  0.00           C  
ATOM   3910  CB  SER   248      63.230  32.891  47.541  1.00  0.00           C  
ATOM   3911  OG  SER   248      62.214  32.076  47.081  1.00  0.00           O  
ATOM   3912  C   SER   248      65.089  34.464  46.943  1.00  0.00           C  
ATOM   3913  O   SER   248      65.130  35.022  48.005  1.00  0.00           O  
ATOM   3914  H   SER   248      64.275  32.388  44.568  1.00  0.00           H  
ATOM   3915  HA  SER   248      63.293  34.091  45.865  1.00  0.00           H  
ATOM   3916  HB2 SER   248      62.832  33.743  48.092  1.00  0.00           H  
ATOM   3917  HB3 SER   248      63.973  32.258  48.028  1.00  0.00           H  
ATOM   3918  HG  SER   248      61.477  32.672  46.929  1.00  0.00           H  
ATOM   3919  N   GLY   249      66.012  34.735  46.052  1.00  0.00           N  
ATOM   3920  CA  GLY   249      67.241  35.564  46.230  1.00  0.00           C  
ATOM   3921  C   GLY   249      68.359  34.905  47.009  1.00  0.00           C  
ATOM   3922  O   GLY   249      69.308  35.614  47.281  1.00  0.00           O  
ATOM   3923  H   GLY   249      66.028  34.222  45.183  1.00  0.00           H  
ATOM   3924  HA2 GLY   249      67.643  35.764  45.237  1.00  0.00           H  
ATOM   3925  HA3 GLY   249      66.982  36.450  46.809  1.00  0.00           H  
ATOM   3926  N   SER   250      68.290  33.630  47.384  1.00  0.00           N  
ATOM   3927  CA  SER   250      69.426  32.917  47.992  1.00  0.00           C  
ATOM   3928  CB  SER   250      68.988  31.548  48.580  1.00  0.00           C  
ATOM   3929  OG  SER   250      70.176  30.725  48.884  1.00  0.00           O  
ATOM   3930  C   SER   250      70.531  32.607  46.912  1.00  0.00           C  
ATOM   3931  O   SER   250      70.192  32.273  45.794  1.00  0.00           O  
ATOM   3932  H   SER   250      67.542  33.073  46.997  1.00  0.00           H  
ATOM   3933  HA  SER   250      69.848  33.430  48.855  1.00  0.00           H  
ATOM   3934  HB2 SER   250      68.333  31.005  47.899  1.00  0.00           H  
ATOM   3935  HB3 SER   250      68.487  31.749  49.527  1.00  0.00           H  
ATOM   3936  HG  SER   250      69.831  29.898  49.227  1.00  0.00           H  
ATOM   3937  N   GLY   251      71.828  32.787  47.305  1.00  0.00           N  
ATOM   3938  CA  GLY   251      72.986  32.563  46.387  1.00  0.00           C  
ATOM   3939  C   GLY   251      73.390  31.082  46.195  1.00  0.00           C  
ATOM   3940  O   GLY   251      74.424  30.761  45.552  1.00  0.00           O  
ATOM   3941  H   GLY   251      72.010  33.283  48.166  1.00  0.00           H  
ATOM   3942  HA2 GLY   251      72.727  32.818  45.359  1.00  0.00           H  
ATOM   3943  HA3 GLY   251      73.826  33.124  46.795  1.00  0.00           H  
ATOM   3944  N   SER   252      72.500  30.173  46.722  1.00  0.00           N  
ATOM   3945  CA  SER   252      72.803  28.697  46.783  1.00  0.00           C  
ATOM   3946  CB  SER   252      73.607  28.401  48.058  1.00  0.00           C  
ATOM   3947  OG  SER   252      73.896  27.064  48.191  1.00  0.00           O  
ATOM   3948  C   SER   252      71.540  27.853  46.798  1.00  0.00           C  
ATOM   3949  O   SER   252      70.515  28.207  47.362  1.00  0.00           O  
ATOM   3950  H   SER   252      71.709  30.421  47.301  1.00  0.00           H  
ATOM   3951  HA  SER   252      73.493  28.573  45.949  1.00  0.00           H  
ATOM   3952  HB2 SER   252      73.014  28.771  48.895  1.00  0.00           H  
ATOM   3953  HB3 SER   252      74.576  28.893  48.134  1.00  0.00           H  
ATOM   3954  HG  SER   252      74.373  26.908  49.010  1.00  0.00           H  
ATOM   3955  N   LYS   253      71.581  26.635  46.210  1.00  0.00           N  
ATOM   3956  CA  LYS   253      70.539  25.645  46.296  1.00  0.00           C  
ATOM   3957  CB  LYS   253      70.807  24.596  45.142  1.00  0.00           C  
ATOM   3958  CG  LYS   253      69.620  23.689  44.899  1.00  0.00           C  
ATOM   3959  CD  LYS   253      68.459  24.412  44.195  1.00  0.00           C  
ATOM   3960  CE  LYS   253      68.675  25.194  42.873  1.00  0.00           C  
ATOM   3961  NZ  LYS   253      67.427  25.917  42.516  1.00  0.00           N1+
ATOM   3962  C   LYS   253      70.457  24.908  47.644  1.00  0.00           C  
ATOM   3963  O   LYS   253      69.396  24.456  48.106  1.00  0.00           O  
ATOM   3964  H   LYS   253      72.505  26.377  45.895  1.00  0.00           H  
ATOM   3965  HA  LYS   253      69.573  26.090  46.057  1.00  0.00           H  
ATOM   3966  HB2 LYS   253      70.995  25.110  44.200  1.00  0.00           H  
ATOM   3967  HB3 LYS   253      71.708  24.024  45.366  1.00  0.00           H  
ATOM   3968  HG2 LYS   253      69.953  22.726  44.512  1.00  0.00           H  
ATOM   3969  HG3 LYS   253      69.193  23.316  45.830  1.00  0.00           H  
ATOM   3970  HD2 LYS   253      67.973  25.065  44.919  1.00  0.00           H  
ATOM   3971  HD3 LYS   253      67.616  23.726  44.121  1.00  0.00           H  
ATOM   3972  HE2 LYS   253      69.050  24.505  42.116  1.00  0.00           H  
ATOM   3973  HE3 LYS   253      69.451  25.946  43.014  1.00  0.00           H  
ATOM   3974  HZ1 LYS   253      67.136  26.529  43.265  1.00  0.00           H  
ATOM   3975  HZ2 LYS   253      67.477  26.496  41.689  1.00  0.00           H  
ATOM   3976  HZ3 LYS   253      66.709  25.251  42.269  1.00  0.00           H  
ATOM   3977  N   ALA   254      71.598  24.730  48.295  1.00  0.00           N  
ATOM   3978  CA  ALA   254      71.738  24.277  49.706  1.00  0.00           C  
ATOM   3979  CB  ALA   254      73.177  23.879  50.003  1.00  0.00           C  
ATOM   3980  C   ALA   254      71.310  25.287  50.727  1.00  0.00           C  
ATOM   3981  O   ALA   254      70.606  24.915  51.650  1.00  0.00           O  
ATOM   3982  H   ALA   254      72.433  25.122  47.882  1.00  0.00           H  
ATOM   3983  HA  ALA   254      71.040  23.454  49.860  1.00  0.00           H  
ATOM   3984  HB1 ALA   254      73.439  23.041  49.356  1.00  0.00           H  
ATOM   3985  HB2 ALA   254      73.500  23.661  51.021  1.00  0.00           H  
ATOM   3986  HB3 ALA   254      73.815  24.710  49.701  1.00  0.00           H  
ATOM   3987  N   ASP   255      71.637  26.546  50.549  1.00  0.00           N  
ATOM   3988  CA  ASP   255      71.236  27.597  51.564  1.00  0.00           C  
ATOM   3989  CB  ASP   255      72.221  28.793  51.512  1.00  0.00           C  
ATOM   3990  CG  ASP   255      72.318  29.584  52.832  1.00  0.00           C  
ATOM   3991  OD1 ASP   255      73.408  30.232  53.015  1.00  0.00           O  
ATOM   3992  OD2 ASP   255      71.315  29.628  53.553  1.00  0.00           O1-
ATOM   3993  C   ASP   255      69.789  28.197  51.545  1.00  0.00           C  
ATOM   3994  O   ASP   255      69.343  28.631  50.527  1.00  0.00           O  
ATOM   3995  H   ASP   255      72.277  26.770  49.801  1.00  0.00           H  
ATOM   3996  HA  ASP   255      71.337  27.214  52.580  1.00  0.00           H  
ATOM   3997  HB2 ASP   255      71.921  29.516  50.754  1.00  0.00           H  
ATOM   3998  HB3 ASP   255      73.218  28.441  51.248  1.00  0.00           H  
ATOM   3999  N   ARG   256      69.042  27.972  52.672  1.00  0.00           N  
ATOM   4000  CA  ARG   256      67.551  28.036  52.688  1.00  0.00           C  
ATOM   4001  CB  ARG   256      66.994  26.606  52.563  1.00  0.00           C  
ATOM   4002  CG  ARG   256      67.320  26.015  51.094  1.00  0.00           C  
ATOM   4003  CD  ARG   256      67.094  24.504  50.913  1.00  0.00           C  
ATOM   4004  NE  ARG   256      67.643  23.714  52.050  1.00  0.00           N  
ATOM   4005  CZ  ARG   256      67.096  22.666  52.721  1.00  0.00           C  
ATOM   4006  NH1 ARG   256      65.983  22.086  52.415  1.00  0.00           N  
ATOM   4007  NH2 ARG   256      67.775  22.138  53.695  1.00  0.00           N1+
ATOM   4008  C   ARG   256      66.993  28.797  53.903  1.00  0.00           C  
ATOM   4009  O   ARG   256      67.599  28.943  54.946  1.00  0.00           O  
ATOM   4010  H   ARG   256      69.425  27.574  53.518  1.00  0.00           H  
ATOM   4011  HA  ARG   256      67.211  28.657  51.860  1.00  0.00           H  
ATOM   4012  HB2 ARG   256      67.438  26.017  53.365  1.00  0.00           H  
ATOM   4013  HB3 ARG   256      65.916  26.643  52.717  1.00  0.00           H  
ATOM   4014  HG2 ARG   256      68.363  26.193  50.832  1.00  0.00           H  
ATOM   4015  HG3 ARG   256      66.680  26.577  50.413  1.00  0.00           H  
ATOM   4016  HD2 ARG   256      67.572  24.201  49.981  1.00  0.00           H  
ATOM   4017  HD3 ARG   256      66.043  24.237  50.802  1.00  0.00           H  
ATOM   4018  HE  ARG   256      68.627  23.859  52.225  1.00  0.00           H  
ATOM   4019 HH11 ARG   256      65.766  21.262  52.957  1.00  0.00           H  
ATOM   4020 HH12 ARG   256      65.550  22.335  51.537  1.00  0.00           H  
ATOM   4021 HH21 ARG   256      67.475  21.318  54.203  1.00  0.00           H  
ATOM   4022 HH22 ARG   256      68.646  22.612  53.888  1.00  0.00           H  
ATOM   4023  N   SER   257      65.681  29.142  53.700  1.00  0.00           N  
ATOM   4024  CA  SER   257      64.962  29.700  54.898  1.00  0.00           C  
ATOM   4025  CB  SER   257      63.814  30.641  54.518  1.00  0.00           C  
ATOM   4026  OG  SER   257      63.441  31.437  55.643  1.00  0.00           O  
ATOM   4027  C   SER   257      64.467  28.529  55.887  1.00  0.00           C  
ATOM   4028  O   SER   257      64.613  27.315  55.587  1.00  0.00           O  
ATOM   4029  H   SER   257      65.131  28.899  52.889  1.00  0.00           H  
ATOM   4030  HA  SER   257      65.659  30.375  55.394  1.00  0.00           H  
ATOM   4031  HB2 SER   257      63.043  29.964  54.151  1.00  0.00           H  
ATOM   4032  HB3 SER   257      64.186  31.329  53.758  1.00  0.00           H  
ATOM   4033  HG  SER   257      62.771  32.035  55.302  1.00  0.00           H  
ATOM   4034  N   GLU   258      63.793  28.821  57.048  1.00  0.00           N  
ATOM   4035  CA  GLU   258      63.722  27.791  58.088  1.00  0.00           C  
ATOM   4036  CB  GLU   258      63.594  28.400  59.451  1.00  0.00           C  
ATOM   4037  CG  GLU   258      63.886  27.305  60.494  1.00  0.00           C  
ATOM   4038  CD  GLU   258      63.853  27.831  61.891  1.00  0.00           C  
ATOM   4039  OE1 GLU   258      62.753  27.985  62.404  1.00  0.00           O  
ATOM   4040  OE2 GLU   258      64.876  27.915  62.594  1.00  0.00           O1-
ATOM   4041  C   GLU   258      62.708  26.705  57.782  1.00  0.00           C  
ATOM   4042  O   GLU   258      62.875  25.490  58.072  1.00  0.00           O  
ATOM   4043  H   GLU   258      63.767  29.810  57.253  1.00  0.00           H  
ATOM   4044  HA  GLU   258      64.659  27.234  58.084  1.00  0.00           H  
ATOM   4045  HB2 GLU   258      64.367  29.152  59.607  1.00  0.00           H  
ATOM   4046  HB3 GLU   258      62.600  28.807  59.639  1.00  0.00           H  
ATOM   4047  HG2 GLU   258      64.887  26.917  60.306  1.00  0.00           H  
ATOM   4048  HG3 GLU   258      63.126  26.523  60.493  1.00  0.00           H  
ATOM   4049  N   CYS   259      61.595  27.053  57.134  1.00  0.00           N  
ATOM   4050  CA  CYS   259      60.473  26.206  56.857  1.00  0.00           C  
ATOM   4051  CB  CYS   259      59.238  26.971  56.361  1.00  0.00           C  
ATOM   4052  SG  CYS   259      59.525  27.937  54.781  1.00  0.00           S  
ATOM   4053  C   CYS   259      60.853  25.068  55.878  1.00  0.00           C  
ATOM   4054  O   CYS   259      60.126  24.045  55.803  1.00  0.00           O  
ATOM   4055  H   CYS   259      61.523  28.007  56.810  1.00  0.00           H  
ATOM   4056  HA  CYS   259      60.189  25.702  57.781  1.00  0.00           H  
ATOM   4057  HB2 CYS   259      58.999  27.729  57.106  1.00  0.00           H  
ATOM   4058  HB3 CYS   259      58.386  26.293  56.402  1.00  0.00           H  
ATOM   4059  HG  CYS   259      59.932  29.065  55.369  1.00  0.00           H  
ATOM   4060  N   LEU   260      61.966  25.173  55.122  1.00  0.00           N  
ATOM   4061  CA  LEU   260      62.468  24.128  54.224  1.00  0.00           C  
ATOM   4062  CB  LEU   260      63.541  24.644  53.294  1.00  0.00           C  
ATOM   4063  CG  LEU   260      63.170  25.626  52.126  1.00  0.00           C  
ATOM   4064  CD1 LEU   260      61.943  25.203  51.270  1.00  0.00           C  
ATOM   4065  CD2 LEU   260      62.981  27.030  52.555  1.00  0.00           C  
ATOM   4066  C   LEU   260      63.009  22.928  55.066  1.00  0.00           C  
ATOM   4067  O   LEU   260      62.956  21.789  54.656  1.00  0.00           O  
ATOM   4068  H   LEU   260      62.329  26.115  55.143  1.00  0.00           H  
ATOM   4069  HA  LEU   260      61.607  23.723  53.693  1.00  0.00           H  
ATOM   4070  HB2 LEU   260      64.293  25.152  53.897  1.00  0.00           H  
ATOM   4071  HB3 LEU   260      63.960  23.764  52.807  1.00  0.00           H  
ATOM   4072  HG  LEU   260      64.031  25.642  51.458  1.00  0.00           H  
ATOM   4073 HD11 LEU   260      60.937  25.410  51.636  1.00  0.00           H  
ATOM   4074 HD12 LEU   260      61.939  24.134  51.058  1.00  0.00           H  
ATOM   4075 HD13 LEU   260      61.813  25.705  50.311  1.00  0.00           H  
ATOM   4076 HD21 LEU   260      63.619  27.321  53.390  1.00  0.00           H  
ATOM   4077 HD22 LEU   260      62.057  27.142  53.123  1.00  0.00           H  
ATOM   4078 HD23 LEU   260      63.034  27.676  51.679  1.00  0.00           H  
ATOM   4079  N   THR   261      63.545  23.256  56.222  1.00  0.00           N  
ATOM   4080  CA  THR   261      64.126  22.227  57.178  1.00  0.00           C  
ATOM   4081  CB  THR   261      65.099  22.791  58.218  1.00  0.00           C  
ATOM   4082  CG2 THR   261      66.206  23.743  57.692  1.00  0.00           C  
ATOM   4083  OG1 THR   261      64.510  23.486  59.287  1.00  0.00           O  
ATOM   4084  C   THR   261      63.064  21.381  57.809  1.00  0.00           C  
ATOM   4085  O   THR   261      63.207  20.212  58.132  1.00  0.00           O  
ATOM   4086  H   THR   261      63.501  24.221  56.519  1.00  0.00           H  
ATOM   4087  HA  THR   261      64.702  21.429  56.709  1.00  0.00           H  
ATOM   4088  HB  THR   261      65.532  21.905  58.683  1.00  0.00           H  
ATOM   4089 HG21 THR   261      66.894  23.056  57.198  1.00  0.00           H  
ATOM   4090 HG22 THR   261      65.784  24.610  57.185  1.00  0.00           H  
ATOM   4091 HG23 THR   261      66.682  24.217  58.551  1.00  0.00           H  
ATOM   4092  HG1 THR   261      64.058  24.259  58.941  1.00  0.00           H  
ATOM   4093  N   TRP   262      61.867  21.909  58.000  1.00  0.00           N  
ATOM   4094  CA  TRP   262      60.597  21.139  58.176  1.00  0.00           C  
ATOM   4095  CB  TRP   262      59.428  22.012  58.614  1.00  0.00           C  
ATOM   4096  CG  TRP   262      58.199  21.278  58.968  1.00  0.00           C  
ATOM   4097  CD1 TRP   262      57.801  20.870  60.259  1.00  0.00           C  
ATOM   4098  NE1 TRP   262      56.604  20.190  60.216  1.00  0.00           N  
ATOM   4099  CE2 TRP   262      56.072  20.222  58.913  1.00  0.00           C  
ATOM   4100  CZ2 TRP   262      54.856  19.709  58.382  1.00  0.00           C  
ATOM   4101  CH2 TRP   262      54.644  19.903  56.999  1.00  0.00           C  
ATOM   4102  CZ3 TRP   262      55.490  20.669  56.187  1.00  0.00           C  
ATOM   4103  CE3 TRP   262      56.696  21.191  56.736  1.00  0.00           C  
ATOM   4104  CD2 TRP   262      57.051  20.945  58.129  1.00  0.00           C  
ATOM   4105  C   TRP   262      60.077  20.372  56.979  1.00  0.00           C  
ATOM   4106  O   TRP   262      59.541  19.224  57.197  1.00  0.00           O  
ATOM   4107  H   TRP   262      61.786  22.915  58.020  1.00  0.00           H  
ATOM   4108  HA  TRP   262      60.791  20.456  59.004  1.00  0.00           H  
ATOM   4109  HB2 TRP   262      59.821  22.534  59.487  1.00  0.00           H  
ATOM   4110  HB3 TRP   262      59.150  22.714  57.828  1.00  0.00           H  
ATOM   4111  HD1 TRP   262      58.382  20.973  61.163  1.00  0.00           H  
ATOM   4112  HE1 TRP   262      56.268  19.785  61.078  1.00  0.00           H  
ATOM   4113  HE3 TRP   262      57.372  21.728  56.088  1.00  0.00           H  
ATOM   4114  HZ2 TRP   262      54.257  19.025  58.965  1.00  0.00           H  
ATOM   4115  HZ3 TRP   262      55.122  20.959  55.214  1.00  0.00           H  
ATOM   4116  HH2 TRP   262      53.802  19.410  56.535  1.00  0.00           H  
ATOM   4117  N   LEU   263      60.269  20.817  55.732  1.00  0.00           N  
ATOM   4118  CA  LEU   263      59.825  20.143  54.509  1.00  0.00           C  
ATOM   4119  CB  LEU   263      59.716  21.109  53.297  1.00  0.00           C  
ATOM   4120  CG  LEU   263      58.329  21.769  52.944  1.00  0.00           C  
ATOM   4121  CD1 LEU   263      58.601  23.205  52.365  1.00  0.00           C  
ATOM   4122  CD2 LEU   263      57.529  20.860  51.982  1.00  0.00           C  
ATOM   4123  C   LEU   263      60.745  18.950  54.202  1.00  0.00           C  
ATOM   4124  O   LEU   263      60.360  17.945  53.629  1.00  0.00           O  
ATOM   4125  H   LEU   263      60.640  21.756  55.715  1.00  0.00           H  
ATOM   4126  HA  LEU   263      58.878  19.653  54.740  1.00  0.00           H  
ATOM   4127  HB2 LEU   263      60.471  21.834  53.602  1.00  0.00           H  
ATOM   4128  HB3 LEU   263      60.132  20.576  52.442  1.00  0.00           H  
ATOM   4129  HG  LEU   263      57.717  21.782  53.846  1.00  0.00           H  
ATOM   4130 HD11 LEU   263      58.934  23.181  51.327  1.00  0.00           H  
ATOM   4131 HD12 LEU   263      59.399  23.647  52.962  1.00  0.00           H  
ATOM   4132 HD13 LEU   263      57.692  23.804  52.399  1.00  0.00           H  
ATOM   4133 HD21 LEU   263      58.036  20.869  51.017  1.00  0.00           H  
ATOM   4134 HD22 LEU   263      56.554  21.344  51.937  1.00  0.00           H  
ATOM   4135 HD23 LEU   263      57.507  19.882  52.463  1.00  0.00           H  
ATOM   4136  N   ASP   264      62.003  19.126  54.508  1.00  0.00           N  
ATOM   4137  CA  ASP   264      62.992  18.030  54.350  1.00  0.00           C  
ATOM   4138  CB  ASP   264      64.378  18.526  54.878  1.00  0.00           C  
ATOM   4139  CG  ASP   264      65.157  19.427  53.939  1.00  0.00           C  
ATOM   4140  OD1 ASP   264      66.241  19.987  54.318  1.00  0.00           O  
ATOM   4141  OD2 ASP   264      64.916  19.443  52.727  1.00  0.00           O1-
ATOM   4142  C   ASP   264      62.585  16.804  55.272  1.00  0.00           C  
ATOM   4143  O   ASP   264      62.944  15.624  54.996  1.00  0.00           O  
ATOM   4144  H   ASP   264      62.357  20.004  54.861  1.00  0.00           H  
ATOM   4145  HA  ASP   264      63.018  17.798  53.285  1.00  0.00           H  
ATOM   4146  HB2 ASP   264      65.003  17.638  54.966  1.00  0.00           H  
ATOM   4147  HB3 ASP   264      64.286  19.038  55.835  1.00  0.00           H  
ATOM   4148  N   GLU   265      61.736  16.960  56.306  1.00  0.00           N  
ATOM   4149  CA  GLU   265      61.231  15.829  57.087  1.00  0.00           C  
ATOM   4150  CB  GLU   265      60.820  16.340  58.465  1.00  0.00           C  
ATOM   4151  CG  GLU   265      61.912  16.070  59.512  1.00  0.00           C  
ATOM   4152  CD  GLU   265      61.373  16.409  60.877  1.00  0.00           C  
ATOM   4153  OE1 GLU   265      61.085  15.393  61.593  1.00  0.00           O  
ATOM   4154  OE2 GLU   265      61.130  17.553  61.307  1.00  0.00           O1-
ATOM   4155  C   GLU   265      60.057  15.165  56.410  1.00  0.00           C  
ATOM   4156  O   GLU   265      59.781  14.017  56.718  1.00  0.00           O  
ATOM   4157  H   GLU   265      61.214  17.809  56.471  1.00  0.00           H  
ATOM   4158  HA  GLU   265      61.965  15.037  57.237  1.00  0.00           H  
ATOM   4159  HB2 GLU   265      60.739  17.427  58.461  1.00  0.00           H  
ATOM   4160  HB3 GLU   265      59.945  15.755  58.751  1.00  0.00           H  
ATOM   4161  HG2 GLU   265      62.754  16.706  59.238  1.00  0.00           H  
ATOM   4162  HG3 GLU   265      62.131  15.003  59.505  1.00  0.00           H  
ATOM   4163  N   GLN   266      59.364  15.773  55.423  1.00  0.00           N  
ATOM   4164  CA  GLN   266      58.203  15.152  54.814  1.00  0.00           C  
ATOM   4165  CB  GLN   266      57.289  16.305  54.351  1.00  0.00           C  
ATOM   4166  CG  GLN   266      57.067  17.362  55.491  1.00  0.00           C  
ATOM   4167  CD  GLN   266      56.702  16.848  56.919  1.00  0.00           C  
ATOM   4168  OE1 GLN   266      55.785  16.092  57.170  1.00  0.00           O  
ATOM   4169  NE2 GLN   266      57.448  17.329  57.893  1.00  0.00           N  
ATOM   4170  C   GLN   266      58.715  14.221  53.666  1.00  0.00           C  
ATOM   4171  O   GLN   266      59.875  14.308  53.257  1.00  0.00           O  
ATOM   4172  H   GLN   266      59.617  16.710  55.144  1.00  0.00           H  
ATOM   4173  HA  GLN   266      57.744  14.406  55.464  1.00  0.00           H  
ATOM   4174  HB2 GLN   266      57.752  16.749  53.470  1.00  0.00           H  
ATOM   4175  HB3 GLN   266      56.302  15.957  54.047  1.00  0.00           H  
ATOM   4176  HG2 GLN   266      56.292  17.990  55.052  1.00  0.00           H  
ATOM   4177  HG3 GLN   266      57.954  17.984  55.614  1.00  0.00           H  
ATOM   4178 HE21 GLN   266      58.140  18.024  57.650  1.00  0.00           H  
ATOM   4179 HE22 GLN   266      57.318  16.995  58.837  1.00  0.00           H  
ATOM   4180  N   PRO   267      57.929  13.155  53.306  1.00  0.00           N  
ATOM   4181  CD  PRO   267      56.685  12.753  53.922  1.00  0.00           C  
ATOM   4182  CG  PRO   267      56.023  11.749  52.978  1.00  0.00           C  
ATOM   4183  CB  PRO   267      57.265  11.106  52.343  1.00  0.00           C  
ATOM   4184  CA  PRO   267      58.213  12.306  52.172  1.00  0.00           C  
ATOM   4185  C   PRO   267      58.263  13.025  50.836  1.00  0.00           C  
ATOM   4186  O   PRO   267      57.358  13.847  50.626  1.00  0.00           O  
ATOM   4187  HA  PRO   267      59.219  11.917  52.325  1.00  0.00           H  
ATOM   4188  HB2 PRO   267      56.996  10.684  51.375  1.00  0.00           H  
ATOM   4189  HB3 PRO   267      57.654  10.356  53.033  1.00  0.00           H  
ATOM   4190  HG2 PRO   267      55.321  11.105  53.507  1.00  0.00           H  
ATOM   4191  HG3 PRO   267      55.472  12.252  52.184  1.00  0.00           H  
ATOM   4192  HD2 PRO   267      56.786  12.194  54.852  1.00  0.00           H  
ATOM   4193  HD3 PRO   267      56.051  13.638  53.968  1.00  0.00           H  
ATOM   4194  N   ARG   268      59.204  12.684  49.942  1.00  0.00           N  
ATOM   4195  CA  ARG   268      59.238  13.183  48.515  1.00  0.00           C  
ATOM   4196  CB  ARG   268      60.263  12.361  47.706  1.00  0.00           C  
ATOM   4197  CG  ARG   268      60.581  12.949  46.334  1.00  0.00           C  
ATOM   4198  CD  ARG   268      61.477  12.027  45.462  1.00  0.00           C  
ATOM   4199  NE  ARG   268      60.696  11.166  44.522  1.00  0.00           N  
ATOM   4200  CZ  ARG   268      60.195  11.536  43.350  1.00  0.00           C  
ATOM   4201  NH1 ARG   268      60.263  12.742  42.904  1.00  0.00           N  
ATOM   4202  NH2 ARG   268      59.560  10.747  42.545  1.00  0.00           N1+
ATOM   4203  C   ARG   268      57.864  13.160  47.828  1.00  0.00           C  
ATOM   4204  O   ARG   268      57.199  12.075  47.753  1.00  0.00           O  
ATOM   4205  H   ARG   268      59.966  12.103  50.262  1.00  0.00           H  
ATOM   4206  HA  ARG   268      59.498  14.241  48.532  1.00  0.00           H  
ATOM   4207  HB2 ARG   268      61.254  12.344  48.160  1.00  0.00           H  
ATOM   4208  HB3 ARG   268      59.943  11.320  47.746  1.00  0.00           H  
ATOM   4209  HG2 ARG   268      61.223  13.798  46.569  1.00  0.00           H  
ATOM   4210  HG3 ARG   268      59.641  13.196  45.840  1.00  0.00           H  
ATOM   4211  HD2 ARG   268      62.124  11.495  46.159  1.00  0.00           H  
ATOM   4212  HD3 ARG   268      62.069  12.698  44.839  1.00  0.00           H  
ATOM   4213  HE  ARG   268      60.627  10.200  44.806  1.00  0.00           H  
ATOM   4214 HH11 ARG   268      59.831  12.993  42.026  1.00  0.00           H  
ATOM   4215 HH12 ARG   268      60.559  13.529  43.464  1.00  0.00           H  
ATOM   4216 HH21 ARG   268      59.470   9.752  42.695  1.00  0.00           H  
ATOM   4217 HH22 ARG   268      59.306  11.108  41.637  1.00  0.00           H  
ATOM   4218  N   GLY   269      57.459  14.351  47.265  1.00  0.00           N  
ATOM   4219  CA  GLY   269      56.191  14.608  46.618  1.00  0.00           C  
ATOM   4220  C   GLY   269      54.989  14.322  47.549  1.00  0.00           C  
ATOM   4221  O   GLY   269      54.345  13.286  47.451  1.00  0.00           O  
ATOM   4222  H   GLY   269      58.172  15.066  47.228  1.00  0.00           H  
ATOM   4223  HA2 GLY   269      56.226  15.658  46.328  1.00  0.00           H  
ATOM   4224  HA3 GLY   269      56.139  13.910  45.783  1.00  0.00           H  
ATOM   4225  N   SER   270      54.719  15.160  48.587  1.00  0.00           N  
ATOM   4226  CA  SER   270      53.529  14.941  49.528  1.00  0.00           C  
ATOM   4227  CB  SER   270      54.030  14.058  50.730  1.00  0.00           C  
ATOM   4228  OG  SER   270      54.967  14.704  51.554  1.00  0.00           O  
ATOM   4229  C   SER   270      52.912  16.278  50.175  1.00  0.00           C  
ATOM   4230  O   SER   270      51.739  16.276  50.598  1.00  0.00           O  
ATOM   4231  H   SER   270      55.209  16.031  48.734  1.00  0.00           H  
ATOM   4232  HA  SER   270      52.713  14.398  49.052  1.00  0.00           H  
ATOM   4233  HB2 SER   270      54.385  13.111  50.322  1.00  0.00           H  
ATOM   4234  HB3 SER   270      53.144  13.832  51.323  1.00  0.00           H  
ATOM   4235  HG  SER   270      55.812  14.404  51.212  1.00  0.00           H  
ATOM   4236  N   VAL   271      53.576  17.421  50.142  1.00  0.00           N  
ATOM   4237  CA  VAL   271      53.043  18.672  50.799  1.00  0.00           C  
ATOM   4238  CB  VAL   271      54.064  19.319  51.692  1.00  0.00           C  
ATOM   4239  CG1 VAL   271      53.532  20.440  52.537  1.00  0.00           C  
ATOM   4240  CG2 VAL   271      54.701  18.250  52.650  1.00  0.00           C  
ATOM   4241  C   VAL   271      52.349  19.559  49.749  1.00  0.00           C  
ATOM   4242  O   VAL   271      52.763  19.704  48.593  1.00  0.00           O  
ATOM   4243  H   VAL   271      54.452  17.439  49.640  1.00  0.00           H  
ATOM   4244  HA  VAL   271      52.352  18.401  51.597  1.00  0.00           H  
ATOM   4245  HB  VAL   271      54.879  19.727  51.095  1.00  0.00           H  
ATOM   4246 HG11 VAL   271      52.656  19.977  52.992  1.00  0.00           H  
ATOM   4247 HG12 VAL   271      53.110  21.211  51.893  1.00  0.00           H  
ATOM   4248 HG13 VAL   271      54.327  20.727  53.226  1.00  0.00           H  
ATOM   4249 HG21 VAL   271      55.138  18.787  53.492  1.00  0.00           H  
ATOM   4250 HG22 VAL   271      55.430  17.639  52.117  1.00  0.00           H  
ATOM   4251 HG23 VAL   271      53.912  17.570  52.970  1.00  0.00           H  
ATOM   4252  N   LEU   272      51.244  20.117  50.187  1.00  0.00           N  
ATOM   4253  CA  LEU   272      50.632  21.124  49.327  1.00  0.00           C  
ATOM   4254  CB  LEU   272      49.141  20.875  49.480  1.00  0.00           C  
ATOM   4255  CG  LEU   272      48.090  21.801  48.822  1.00  0.00           C  
ATOM   4256  CD1 LEU   272      47.759  21.441  47.378  1.00  0.00           C  
ATOM   4257  CD2 LEU   272      46.766  21.935  49.550  1.00  0.00           C  
ATOM   4258  C   LEU   272      50.983  22.462  49.850  1.00  0.00           C  
ATOM   4259  O   LEU   272      50.732  22.794  50.984  1.00  0.00           O  
ATOM   4260  H   LEU   272      50.809  19.979  51.088  1.00  0.00           H  
ATOM   4261  HA  LEU   272      50.943  21.069  48.284  1.00  0.00           H  
ATOM   4262  HB2 LEU   272      48.916  19.880  49.096  1.00  0.00           H  
ATOM   4263  HB3 LEU   272      48.800  20.854  50.515  1.00  0.00           H  
ATOM   4264  HG  LEU   272      48.593  22.768  48.803  1.00  0.00           H  
ATOM   4265 HD11 LEU   272      47.052  20.616  47.282  1.00  0.00           H  
ATOM   4266 HD12 LEU   272      48.654  21.105  46.855  1.00  0.00           H  
ATOM   4267 HD13 LEU   272      47.392  22.254  46.753  1.00  0.00           H  
ATOM   4268 HD21 LEU   272      46.341  20.943  49.701  1.00  0.00           H  
ATOM   4269 HD22 LEU   272      45.995  22.403  48.938  1.00  0.00           H  
ATOM   4270 HD23 LEU   272      46.935  22.542  50.440  1.00  0.00           H  
ATOM   4271  N   TYR   273      51.514  23.360  48.966  1.00  0.00           N  
ATOM   4272  CA  TYR   273      51.742  24.801  49.265  1.00  0.00           C  
ATOM   4273  CB  TYR   273      52.894  25.386  48.454  1.00  0.00           C  
ATOM   4274  CG  TYR   273      53.371  26.830  48.729  1.00  0.00           C  
ATOM   4275  CD1 TYR   273      53.939  27.626  47.769  1.00  0.00           C  
ATOM   4276  CE1 TYR   273      54.366  28.929  48.002  1.00  0.00           C  
ATOM   4277  CZ  TYR   273      54.319  29.367  49.363  1.00  0.00           C  
ATOM   4278  OH  TYR   273      54.811  30.634  49.653  1.00  0.00           O  
ATOM   4279  CE2 TYR   273      53.837  28.521  50.399  1.00  0.00           C  
ATOM   4280  CD2 TYR   273      53.311  27.249  50.103  1.00  0.00           C  
ATOM   4281  C   TYR   273      50.439  25.603  49.268  1.00  0.00           C  
ATOM   4282  O   TYR   273      49.564  25.280  48.428  1.00  0.00           O  
ATOM   4283  H   TYR   273      51.608  23.054  48.008  1.00  0.00           H  
ATOM   4284  HA  TYR   273      52.091  24.841  50.297  1.00  0.00           H  
ATOM   4285  HB2 TYR   273      53.684  24.636  48.468  1.00  0.00           H  
ATOM   4286  HB3 TYR   273      52.600  25.292  47.409  1.00  0.00           H  
ATOM   4287  HD1 TYR   273      54.056  27.340  46.734  1.00  0.00           H  
ATOM   4288  HD2 TYR   273      53.169  26.594  50.950  1.00  0.00           H  
ATOM   4289  HE1 TYR   273      54.711  29.515  47.163  1.00  0.00           H  
ATOM   4290  HE2 TYR   273      53.922  28.808  51.437  1.00  0.00           H  
ATOM   4291  HH  TYR   273      54.933  31.208  48.893  1.00  0.00           H  
ATOM   4292  N   ILE   274      50.241  26.578  50.233  1.00  0.00           N  
ATOM   4293  CA  ILE   274      49.141  27.634  50.291  1.00  0.00           C  
ATOM   4294  CB  ILE   274      48.238  27.360  51.462  1.00  0.00           C  
ATOM   4295  CG2 ILE   274      47.059  28.312  51.366  1.00  0.00           C  
ATOM   4296  CG1 ILE   274      47.620  25.874  51.501  1.00  0.00           C  
ATOM   4297  CD1 ILE   274      47.470  25.419  52.952  1.00  0.00           C  
ATOM   4298  C   ILE   274      49.726  29.018  50.444  1.00  0.00           C  
ATOM   4299  O   ILE   274      50.386  29.282  51.439  1.00  0.00           O  
ATOM   4300  H   ILE   274      51.005  26.545  50.893  1.00  0.00           H  
ATOM   4301  HA  ILE   274      48.611  27.623  49.339  1.00  0.00           H  
ATOM   4302  HB  ILE   274      48.770  27.576  52.389  1.00  0.00           H  
ATOM   4303 HG12 ILE   274      46.719  25.857  50.887  1.00  0.00           H  
ATOM   4304 HG13 ILE   274      48.287  25.181  50.990  1.00  0.00           H  
ATOM   4305 HG21 ILE   274      46.437  28.051  50.510  1.00  0.00           H  
ATOM   4306 HG22 ILE   274      47.372  29.349  51.239  1.00  0.00           H  
ATOM   4307 HG23 ILE   274      46.545  28.249  52.325  1.00  0.00           H  
ATOM   4308 HD11 ILE   274      48.474  25.121  53.254  1.00  0.00           H  
ATOM   4309 HD12 ILE   274      46.929  24.478  52.843  1.00  0.00           H  
ATOM   4310 HD13 ILE   274      47.065  26.171  53.630  1.00  0.00           H  
ATOM   4311  N   SER   275      49.555  29.882  49.409  1.00  0.00           N  
ATOM   4312  CA  SER   275      49.955  31.279  49.468  1.00  0.00           C  
ATOM   4313  CB  SER   275      51.413  31.386  49.033  1.00  0.00           C  
ATOM   4314  OG  SER   275      51.897  32.733  49.113  1.00  0.00           O  
ATOM   4315  C   SER   275      49.108  32.194  48.512  1.00  0.00           C  
ATOM   4316  O   SER   275      48.552  31.680  47.539  1.00  0.00           O  
ATOM   4317  H   SER   275      49.156  29.474  48.576  1.00  0.00           H  
ATOM   4318  HA  SER   275      49.791  31.566  50.506  1.00  0.00           H  
ATOM   4319  HB2 SER   275      51.597  31.129  47.990  1.00  0.00           H  
ATOM   4320  HB3 SER   275      51.923  30.765  49.769  1.00  0.00           H  
ATOM   4321  HG  SER   275      52.745  32.701  48.664  1.00  0.00           H  
ATOM   4322  N   PHE   276      48.931  33.500  48.837  1.00  0.00           N  
ATOM   4323  CA  PHE   276      48.012  34.397  48.183  1.00  0.00           C  
ATOM   4324  CB  PHE   276      46.573  34.333  48.824  1.00  0.00           C  
ATOM   4325  CG  PHE   276      46.005  32.944  49.016  1.00  0.00           C  
ATOM   4326  CD1 PHE   276      45.669  32.105  47.913  1.00  0.00           C  
ATOM   4327  CE1 PHE   276      45.081  30.852  48.210  1.00  0.00           C  
ATOM   4328  CZ  PHE   276      44.641  30.516  49.554  1.00  0.00           C  
ATOM   4329  CE2 PHE   276      44.775  31.487  50.562  1.00  0.00           C  
ATOM   4330  CD2 PHE   276      45.494  32.657  50.272  1.00  0.00           C  
ATOM   4331  C   PHE   276      48.662  35.764  47.974  1.00  0.00           C  
ATOM   4332  O   PHE   276      48.317  36.739  48.638  1.00  0.00           O  
ATOM   4333  H   PHE   276      49.501  33.834  49.601  1.00  0.00           H  
ATOM   4334  HA  PHE   276      47.865  34.016  47.172  1.00  0.00           H  
ATOM   4335  HB2 PHE   276      46.599  34.989  49.694  1.00  0.00           H  
ATOM   4336  HB3 PHE   276      45.930  34.915  48.164  1.00  0.00           H  
ATOM   4337  HD1 PHE   276      45.867  32.282  46.866  1.00  0.00           H  
ATOM   4338  HD2 PHE   276      45.330  33.466  50.969  1.00  0.00           H  
ATOM   4339  HE1 PHE   276      44.916  30.211  47.356  1.00  0.00           H  
ATOM   4340  HE2 PHE   276      44.188  31.377  51.461  1.00  0.00           H  
ATOM   4341  HZ  PHE   276      44.183  29.552  49.720  1.00  0.00           H  
ATOM   4342  N   GLY   277      49.724  35.830  47.141  1.00  0.00           N  
ATOM   4343  CA  GLY   277      50.546  37.028  46.745  1.00  0.00           C  
ATOM   4344  C   GLY   277      51.355  37.575  47.920  1.00  0.00           C  
ATOM   4345  O   GLY   277      51.214  37.134  49.058  1.00  0.00           O  
ATOM   4346  H   GLY   277      49.979  34.912  46.804  1.00  0.00           H  
ATOM   4347  HA2 GLY   277      51.323  36.691  46.058  1.00  0.00           H  
ATOM   4348  HA3 GLY   277      49.938  37.840  46.346  1.00  0.00           H  
ATOM   4349  N   SER   278      52.213  38.574  47.581  1.00  0.00           N  
ATOM   4350  CA  SER   278      53.084  39.383  48.483  1.00  0.00           C  
ATOM   4351  CB  SER   278      54.057  40.233  47.655  1.00  0.00           C  
ATOM   4352  OG  SER   278      54.924  39.370  46.953  1.00  0.00           O  
ATOM   4353  C   SER   278      52.283  40.306  49.493  1.00  0.00           C  
ATOM   4354  O   SER   278      52.895  40.693  50.514  1.00  0.00           O  
ATOM   4355  H   SER   278      52.220  38.778  46.592  1.00  0.00           H  
ATOM   4356  HA  SER   278      53.785  38.847  49.123  1.00  0.00           H  
ATOM   4357  HB2 SER   278      54.709  40.772  48.343  1.00  0.00           H  
ATOM   4358  HB3 SER   278      53.712  40.962  46.922  1.00  0.00           H  
ATOM   4359  HG  SER   278      54.588  38.895  46.190  1.00  0.00           H  
ATOM   4360  N   GLY   279      51.120  40.776  49.066  1.00  0.00           N  
ATOM   4361  CA  GLY   279      50.144  41.495  49.956  1.00  0.00           C  
ATOM   4362  C   GLY   279      48.672  40.972  49.979  1.00  0.00           C  
ATOM   4363  O   GLY   279      47.904  41.669  50.614  1.00  0.00           O  
ATOM   4364  H   GLY   279      50.957  40.703  48.072  1.00  0.00           H  
ATOM   4365  HA2 GLY   279      50.566  41.511  50.960  1.00  0.00           H  
ATOM   4366  HA3 GLY   279      49.958  42.513  49.614  1.00  0.00           H  
ATOM   4367  N   GLY   280      48.283  39.988  49.240  1.00  0.00           N  
ATOM   4368  CA  GLY   280      46.912  39.571  49.284  1.00  0.00           C  
ATOM   4369  C   GLY   280      46.447  38.955  50.668  1.00  0.00           C  
ATOM   4370  O   GLY   280      47.255  38.293  51.351  1.00  0.00           O  
ATOM   4371  H   GLY   280      48.866  39.401  48.661  1.00  0.00           H  
ATOM   4372  HA2 GLY   280      46.221  40.388  49.077  1.00  0.00           H  
ATOM   4373  HA3 GLY   280      46.776  38.820  48.506  1.00  0.00           H  
ATOM   4374  N   THR   281      45.102  39.094  50.999  1.00  0.00           N  
ATOM   4375  CA  THR   281      44.456  38.714  52.232  1.00  0.00           C  
ATOM   4376  CB  THR   281      44.404  39.795  53.280  1.00  0.00           C  
ATOM   4377  CG2 THR   281      45.786  40.173  53.775  1.00  0.00           C  
ATOM   4378  OG1 THR   281      43.693  40.872  52.588  1.00  0.00           O  
ATOM   4379  C   THR   281      43.070  38.119  52.047  1.00  0.00           C  
ATOM   4380  O   THR   281      42.404  38.449  51.070  1.00  0.00           O  
ATOM   4381  H   THR   281      44.545  39.700  50.414  1.00  0.00           H  
ATOM   4382  HA  THR   281      45.072  37.952  52.711  1.00  0.00           H  
ATOM   4383  HB  THR   281      43.732  39.443  54.063  1.00  0.00           H  
ATOM   4384 HG21 THR   281      46.393  40.495  52.929  1.00  0.00           H  
ATOM   4385 HG22 THR   281      45.582  41.074  54.352  1.00  0.00           H  
ATOM   4386 HG23 THR   281      46.339  39.422  54.340  1.00  0.00           H  
ATOM   4387  HG1 THR   281      42.838  40.602  52.245  1.00  0.00           H  
ATOM   4388  N   LEU   282      42.547  37.246  52.933  1.00  0.00           N  
ATOM   4389  CA  LEU   282      41.181  36.675  52.975  1.00  0.00           C  
ATOM   4390  CB  LEU   282      41.263  35.182  53.479  1.00  0.00           C  
ATOM   4391  CG  LEU   282      42.129  34.222  52.663  1.00  0.00           C  
ATOM   4392  CD1 LEU   282      41.997  32.723  53.071  1.00  0.00           C  
ATOM   4393  CD2 LEU   282      41.718  34.255  51.189  1.00  0.00           C  
ATOM   4394  C   LEU   282      40.162  37.377  53.886  1.00  0.00           C  
ATOM   4395  O   LEU   282      40.567  38.134  54.794  1.00  0.00           O  
ATOM   4396  H   LEU   282      43.159  37.071  53.718  1.00  0.00           H  
ATOM   4397  HA  LEU   282      40.774  36.723  51.965  1.00  0.00           H  
ATOM   4398  HB2 LEU   282      41.573  35.227  54.523  1.00  0.00           H  
ATOM   4399  HB3 LEU   282      40.264  34.748  53.436  1.00  0.00           H  
ATOM   4400  HG  LEU   282      43.173  34.521  52.761  1.00  0.00           H  
ATOM   4401 HD11 LEU   282      41.021  32.344  52.768  1.00  0.00           H  
ATOM   4402 HD12 LEU   282      42.039  32.577  54.150  1.00  0.00           H  
ATOM   4403 HD13 LEU   282      42.659  32.043  52.534  1.00  0.00           H  
ATOM   4404 HD21 LEU   282      41.973  35.193  50.695  1.00  0.00           H  
ATOM   4405 HD22 LEU   282      40.670  34.116  50.924  1.00  0.00           H  
ATOM   4406 HD23 LEU   282      42.265  33.403  50.786  1.00  0.00           H  
ATOM   4407  N   SER   283      38.816  37.043  53.831  1.00  0.00           N  
ATOM   4408  CA  SER   283      37.799  37.307  54.911  1.00  0.00           C  
ATOM   4409  CB  SER   283      36.321  37.285  54.489  1.00  0.00           C  
ATOM   4410  OG  SER   283      35.823  36.027  54.094  1.00  0.00           O  
ATOM   4411  C   SER   283      38.053  36.225  55.943  1.00  0.00           C  
ATOM   4412  O   SER   283      38.526  35.130  55.628  1.00  0.00           O  
ATOM   4413  H   SER   283      38.612  36.346  53.129  1.00  0.00           H  
ATOM   4414  HA  SER   283      37.933  38.292  55.357  1.00  0.00           H  
ATOM   4415  HB2 SER   283      36.101  37.928  53.636  1.00  0.00           H  
ATOM   4416  HB3 SER   283      35.770  37.713  55.326  1.00  0.00           H  
ATOM   4417  HG  SER   283      36.217  35.841  53.238  1.00  0.00           H  
ATOM   4418  N   HIE   284      37.747  36.527  57.207  1.00  0.00           N  
ATOM   4419  CA  HIE   284      38.062  35.751  58.367  1.00  0.00           C  
ATOM   4420  CB  HIE   284      37.811  36.636  59.580  1.00  0.00           C  
ATOM   4421  CG  HIE   284      38.094  36.074  61.006  1.00  0.00           C  
ATOM   4422  ND1 HIE   284      37.624  36.522  62.243  1.00  0.00           N  
ATOM   4423  CE1 HIE   284      38.148  35.692  63.141  1.00  0.00           C  
ATOM   4424  NE2 HIE   284      38.935  34.721  62.608  1.00  0.00           N  
ATOM   4425  CD2 HIE   284      38.933  35.006  61.228  1.00  0.00           C  
ATOM   4426  C   HIE   284      37.112  34.472  58.372  1.00  0.00           C  
ATOM   4427  O   HIE   284      37.587  33.333  58.610  1.00  0.00           O  
ATOM   4428  H   HIE   284      37.448  37.472  57.400  1.00  0.00           H  
ATOM   4429  HA  HIE   284      39.105  35.435  58.394  1.00  0.00           H  
ATOM   4430  HB2 HIE   284      36.729  36.761  59.631  1.00  0.00           H  
ATOM   4431  HB3 HIE   284      38.384  37.553  59.449  1.00  0.00           H  
ATOM   4432  HD2 HIE   284      39.415  34.340  60.527  1.00  0.00           H  
ATOM   4433  HE2 HIE   284      39.555  34.066  63.065  1.00  0.00           H  
ATOM   4434  HE1 HIE   284      37.915  35.782  64.192  1.00  0.00           H  
ATOM   4435  N   GLU   285      35.937  34.593  57.817  1.00  0.00           N  
ATOM   4436  CA  GLU   285      35.031  33.434  57.557  1.00  0.00           C  
ATOM   4437  CB  GLU   285      33.739  34.016  56.963  1.00  0.00           C  
ATOM   4438  CG  GLU   285      32.605  32.978  56.749  1.00  0.00           C  
ATOM   4439  CD  GLU   285      32.115  32.278  58.025  1.00  0.00           C  
ATOM   4440  OE1 GLU   285      31.252  31.355  57.998  1.00  0.00           O  
ATOM   4441  OE2 GLU   285      32.678  32.617  59.113  1.00  0.00           O1-
ATOM   4442  C   GLU   285      35.584  32.377  56.638  1.00  0.00           C  
ATOM   4443  O   GLU   285      35.380  31.192  56.845  1.00  0.00           O  
ATOM   4444  H   GLU   285      35.536  35.502  57.635  1.00  0.00           H  
ATOM   4445  HA  GLU   285      34.781  32.987  58.519  1.00  0.00           H  
ATOM   4446  HB2 GLU   285      33.390  34.844  57.579  1.00  0.00           H  
ATOM   4447  HB3 GLU   285      33.945  34.301  55.931  1.00  0.00           H  
ATOM   4448  HG2 GLU   285      33.018  32.206  56.099  1.00  0.00           H  
ATOM   4449  HG3 GLU   285      31.773  33.494  56.271  1.00  0.00           H  
ATOM   4450  N   GLN   286      36.163  32.860  55.533  1.00  0.00           N  
ATOM   4451  CA  GLN   286      36.641  32.069  54.433  1.00  0.00           C  
ATOM   4452  CB  GLN   286      36.934  32.908  53.169  1.00  0.00           C  
ATOM   4453  CG  GLN   286      37.578  32.047  52.033  1.00  0.00           C  
ATOM   4454  CD  GLN   286      36.825  30.895  51.485  1.00  0.00           C  
ATOM   4455  OE1 GLN   286      36.188  31.004  50.431  1.00  0.00           O  
ATOM   4456  NE2 GLN   286      36.840  29.716  52.102  1.00  0.00           N  
ATOM   4457  C   GLN   286      37.927  31.347  55.004  1.00  0.00           C  
ATOM   4458  O   GLN   286      38.103  30.163  54.680  1.00  0.00           O  
ATOM   4459  H   GLN   286      36.101  33.859  55.402  1.00  0.00           H  
ATOM   4460  HA  GLN   286      35.840  31.371  54.188  1.00  0.00           H  
ATOM   4461  HB2 GLN   286      35.928  33.152  52.831  1.00  0.00           H  
ATOM   4462  HB3 GLN   286      37.600  33.747  53.371  1.00  0.00           H  
ATOM   4463  HG2 GLN   286      38.489  31.613  52.446  1.00  0.00           H  
ATOM   4464  HG3 GLN   286      37.780  32.750  51.226  1.00  0.00           H  
ATOM   4465 HE21 GLN   286      37.258  29.673  53.021  1.00  0.00           H  
ATOM   4466 HE22 GLN   286      36.145  29.021  51.873  1.00  0.00           H  
ATOM   4467  N   MET   287      38.843  32.046  55.789  1.00  0.00           N  
ATOM   4468  CA  MET   287      39.968  31.416  56.464  1.00  0.00           C  
ATOM   4469  CB  MET   287      40.579  32.429  57.437  1.00  0.00           C  
ATOM   4470  CG  MET   287      41.939  31.935  57.963  1.00  0.00           C  
ATOM   4471  SD  MET   287      42.633  32.754  59.387  1.00  0.00           S  
ATOM   4472  CE  MET   287      43.378  34.256  58.564  1.00  0.00           C  
ATOM   4473  C   MET   287      39.566  30.194  57.303  1.00  0.00           C  
ATOM   4474  O   MET   287      40.274  29.177  57.273  1.00  0.00           O  
ATOM   4475  H   MET   287      38.553  32.978  56.046  1.00  0.00           H  
ATOM   4476  HA  MET   287      40.671  31.072  55.704  1.00  0.00           H  
ATOM   4477  HB2 MET   287      39.961  32.350  58.331  1.00  0.00           H  
ATOM   4478  HB3 MET   287      40.595  33.457  57.073  1.00  0.00           H  
ATOM   4479  HG2 MET   287      42.661  32.022  57.151  1.00  0.00           H  
ATOM   4480  HG3 MET   287      41.879  30.876  58.214  1.00  0.00           H  
ATOM   4481  HE1 MET   287      42.503  34.848  58.294  1.00  0.00           H  
ATOM   4482  HE2 MET   287      43.930  34.051  57.646  1.00  0.00           H  
ATOM   4483  HE3 MET   287      43.990  34.899  59.196  1.00  0.00           H  
ATOM   4484  N   ILE   288      38.472  30.262  58.072  1.00  0.00           N  
ATOM   4485  CA  ILE   288      37.908  29.244  58.981  1.00  0.00           C  
ATOM   4486  CB  ILE   288      36.841  29.803  60.006  1.00  0.00           C  
ATOM   4487  CG2 ILE   288      36.229  28.656  60.800  1.00  0.00           C  
ATOM   4488  CG1 ILE   288      37.474  30.826  60.987  1.00  0.00           C  
ATOM   4489  CD1 ILE   288      36.448  31.765  61.596  1.00  0.00           C  
ATOM   4490  C   ILE   288      37.436  28.093  58.093  1.00  0.00           C  
ATOM   4491  O   ILE   288      37.668  26.941  58.322  1.00  0.00           O  
ATOM   4492  H   ILE   288      37.901  31.085  57.937  1.00  0.00           H  
ATOM   4493  HA  ILE   288      38.756  28.818  59.517  1.00  0.00           H  
ATOM   4494  HB  ILE   288      36.029  30.236  59.422  1.00  0.00           H  
ATOM   4495 HG12 ILE   288      38.039  30.455  61.843  1.00  0.00           H  
ATOM   4496 HG13 ILE   288      38.205  31.480  60.512  1.00  0.00           H  
ATOM   4497 HG21 ILE   288      35.488  28.996  61.523  1.00  0.00           H  
ATOM   4498 HG22 ILE   288      37.060  28.143  61.285  1.00  0.00           H  
ATOM   4499 HG23 ILE   288      35.711  28.060  60.048  1.00  0.00           H  
ATOM   4500 HD11 ILE   288      36.927  32.567  62.158  1.00  0.00           H  
ATOM   4501 HD12 ILE   288      35.790  31.232  62.282  1.00  0.00           H  
ATOM   4502 HD13 ILE   288      35.831  32.191  60.804  1.00  0.00           H  
ATOM   4503  N   GLU   289      36.737  28.387  56.971  1.00  0.00           N  
ATOM   4504  CA  GLU   289      36.339  27.367  56.008  1.00  0.00           C  
ATOM   4505  CB  GLU   289      35.454  27.944  54.857  1.00  0.00           C  
ATOM   4506  CG  GLU   289      34.034  28.370  55.211  1.00  0.00           C  
ATOM   4507  CD  GLU   289      33.225  27.287  55.892  1.00  0.00           C  
ATOM   4508  OE1 GLU   289      33.105  26.074  55.483  1.00  0.00           O  
ATOM   4509  OE2 GLU   289      32.788  27.639  57.020  1.00  0.00           O1-
ATOM   4510  C   GLU   289      37.521  26.646  55.397  1.00  0.00           C  
ATOM   4511  O   GLU   289      37.564  25.452  55.357  1.00  0.00           O  
ATOM   4512  H   GLU   289      36.495  29.338  56.731  1.00  0.00           H  
ATOM   4513  HA  GLU   289      35.710  26.687  56.582  1.00  0.00           H  
ATOM   4514  HB2 GLU   289      35.994  28.809  54.472  1.00  0.00           H  
ATOM   4515  HB3 GLU   289      35.358  27.227  54.042  1.00  0.00           H  
ATOM   4516  HG2 GLU   289      33.570  28.710  54.285  1.00  0.00           H  
ATOM   4517  HG3 GLU   289      34.080  29.239  55.867  1.00  0.00           H  
ATOM   4518  N   LEU   290      38.567  27.392  55.009  1.00  0.00           N  
ATOM   4519  CA  LEU   290      39.878  26.822  54.657  1.00  0.00           C  
ATOM   4520  CB  LEU   290      40.656  28.040  54.123  1.00  0.00           C  
ATOM   4521  CG  LEU   290      42.133  27.615  53.806  1.00  0.00           C  
ATOM   4522  CD1 LEU   290      42.050  26.803  52.529  1.00  0.00           C  
ATOM   4523  CD2 LEU   290      43.055  28.773  53.429  1.00  0.00           C  
ATOM   4524  C   LEU   290      40.631  25.933  55.553  1.00  0.00           C  
ATOM   4525  O   LEU   290      41.085  24.900  55.138  1.00  0.00           O  
ATOM   4526  H   LEU   290      38.481  28.395  55.092  1.00  0.00           H  
ATOM   4527  HA  LEU   290      39.574  26.279  53.762  1.00  0.00           H  
ATOM   4528  HB2 LEU   290      40.264  28.542  53.239  1.00  0.00           H  
ATOM   4529  HB3 LEU   290      40.790  28.895  54.786  1.00  0.00           H  
ATOM   4530  HG  LEU   290      42.644  27.076  54.603  1.00  0.00           H  
ATOM   4531 HD11 LEU   290      43.060  26.417  52.394  1.00  0.00           H  
ATOM   4532 HD12 LEU   290      41.852  27.502  51.717  1.00  0.00           H  
ATOM   4533 HD13 LEU   290      41.380  25.945  52.590  1.00  0.00           H  
ATOM   4534 HD21 LEU   290      43.322  29.199  54.397  1.00  0.00           H  
ATOM   4535 HD22 LEU   290      42.448  29.462  52.842  1.00  0.00           H  
ATOM   4536 HD23 LEU   290      43.867  28.474  52.767  1.00  0.00           H  
ATOM   4537  N   ALA   291      40.663  26.332  56.825  1.00  0.00           N  
ATOM   4538  CA  ALA   291      41.294  25.629  57.885  1.00  0.00           C  
ATOM   4539  CB  ALA   291      41.500  26.602  59.103  1.00  0.00           C  
ATOM   4540  C   ALA   291      40.547  24.294  58.171  1.00  0.00           C  
ATOM   4541  O   ALA   291      41.102  23.216  58.508  1.00  0.00           O  
ATOM   4542  H   ALA   291      40.247  27.245  56.942  1.00  0.00           H  
ATOM   4543  HA  ALA   291      42.292  25.267  57.640  1.00  0.00           H  
ATOM   4544  HB1 ALA   291      40.540  27.004  59.429  1.00  0.00           H  
ATOM   4545  HB2 ALA   291      42.297  27.319  58.908  1.00  0.00           H  
ATOM   4546  HB3 ALA   291      41.809  25.929  59.903  1.00  0.00           H  
ATOM   4547  N   SER   292      39.202  24.375  58.136  1.00  0.00           N  
ATOM   4548  CA  SER   292      38.332  23.238  58.466  1.00  0.00           C  
ATOM   4549  CB  SER   292      36.907  23.731  58.632  1.00  0.00           C  
ATOM   4550  OG  SER   292      36.947  24.822  59.572  1.00  0.00           O  
ATOM   4551  C   SER   292      38.480  22.106  57.388  1.00  0.00           C  
ATOM   4552  O   SER   292      38.668  20.990  57.730  1.00  0.00           O  
ATOM   4553  H   SER   292      38.805  25.295  58.012  1.00  0.00           H  
ATOM   4554  HA  SER   292      38.597  22.787  59.422  1.00  0.00           H  
ATOM   4555  HB2 SER   292      36.306  22.905  59.012  1.00  0.00           H  
ATOM   4556  HB3 SER   292      36.442  24.088  57.713  1.00  0.00           H  
ATOM   4557  HG  SER   292      37.294  25.586  59.105  1.00  0.00           H  
ATOM   4558  N   GLY   293      38.441  22.422  56.056  1.00  0.00           N  
ATOM   4559  CA  GLY   293      38.681  21.533  54.906  1.00  0.00           C  
ATOM   4560  C   GLY   293      40.154  21.116  54.634  1.00  0.00           C  
ATOM   4561  O   GLY   293      40.351  19.953  54.329  1.00  0.00           O  
ATOM   4562  H   GLY   293      38.275  23.395  55.843  1.00  0.00           H  
ATOM   4563  HA2 GLY   293      38.055  20.653  55.055  1.00  0.00           H  
ATOM   4564  HA3 GLY   293      38.384  22.070  54.005  1.00  0.00           H  
ATOM   4565  N   LEU   294      41.186  21.942  54.925  1.00  0.00           N  
ATOM   4566  CA  LEU   294      42.601  21.502  54.909  1.00  0.00           C  
ATOM   4567  CB  LEU   294      43.548  22.669  55.216  1.00  0.00           C  
ATOM   4568  CG  LEU   294      43.652  23.561  53.978  1.00  0.00           C  
ATOM   4569  CD1 LEU   294      44.403  24.897  54.398  1.00  0.00           C  
ATOM   4570  CD2 LEU   294      44.548  23.001  52.908  1.00  0.00           C  
ATOM   4571  C   LEU   294      42.698  20.354  56.004  1.00  0.00           C  
ATOM   4572  O   LEU   294      43.307  19.335  55.685  1.00  0.00           O  
ATOM   4573  H   LEU   294      40.956  22.924  54.976  1.00  0.00           H  
ATOM   4574  HA  LEU   294      42.947  20.974  54.020  1.00  0.00           H  
ATOM   4575  HB2 LEU   294      43.182  23.241  56.068  1.00  0.00           H  
ATOM   4576  HB3 LEU   294      44.523  22.189  55.308  1.00  0.00           H  
ATOM   4577  HG  LEU   294      42.692  23.760  53.501  1.00  0.00           H  
ATOM   4578 HD11 LEU   294      45.381  24.669  54.821  1.00  0.00           H  
ATOM   4579 HD12 LEU   294      43.833  25.430  55.160  1.00  0.00           H  
ATOM   4580 HD13 LEU   294      44.545  25.489  53.494  1.00  0.00           H  
ATOM   4581 HD21 LEU   294      44.261  22.007  52.566  1.00  0.00           H  
ATOM   4582 HD22 LEU   294      45.523  22.909  53.386  1.00  0.00           H  
ATOM   4583 HD23 LEU   294      44.494  23.587  51.990  1.00  0.00           H  
ATOM   4584  N   GLU   295      42.208  20.500  57.227  1.00  0.00           N  
ATOM   4585  CA  GLU   295      42.236  19.439  58.287  1.00  0.00           C  
ATOM   4586  CB  GLU   295      41.843  20.058  59.602  1.00  0.00           C  
ATOM   4587  CG  GLU   295      42.147  19.195  60.881  1.00  0.00           C  
ATOM   4588  CD  GLU   295      41.063  18.117  60.998  1.00  0.00           C  
ATOM   4589  OE1 GLU   295      39.836  18.439  61.055  1.00  0.00           O  
ATOM   4590  OE2 GLU   295      41.385  16.919  60.923  1.00  0.00           O1-
ATOM   4591  C   GLU   295      41.486  18.133  57.918  1.00  0.00           C  
ATOM   4592  O   GLU   295      41.976  16.996  57.983  1.00  0.00           O  
ATOM   4593  H   GLU   295      41.819  21.404  57.455  1.00  0.00           H  
ATOM   4594  HA  GLU   295      43.277  19.149  58.433  1.00  0.00           H  
ATOM   4595  HB2 GLU   295      42.336  21.022  59.735  1.00  0.00           H  
ATOM   4596  HB3 GLU   295      40.779  20.271  59.495  1.00  0.00           H  
ATOM   4597  HG2 GLU   295      42.052  19.696  61.844  1.00  0.00           H  
ATOM   4598  HG3 GLU   295      43.099  18.667  60.814  1.00  0.00           H  
ATOM   4599  N   MET   296      40.222  18.386  57.460  1.00  0.00           N  
ATOM   4600  CA  MET   296      39.354  17.365  56.875  1.00  0.00           C  
ATOM   4601  CB  MET   296      38.202  18.131  56.228  1.00  0.00           C  
ATOM   4602  CG  MET   296      37.026  17.190  56.029  1.00  0.00           C  
ATOM   4603  SD  MET   296      35.433  17.927  55.527  1.00  0.00           S  
ATOM   4604  CE  MET   296      35.316  19.212  56.770  1.00  0.00           C  
ATOM   4605  C   MET   296      40.027  16.464  55.876  1.00  0.00           C  
ATOM   4606  O   MET   296      39.838  15.275  55.939  1.00  0.00           O  
ATOM   4607  H   MET   296      39.792  19.287  57.615  1.00  0.00           H  
ATOM   4608  HA  MET   296      39.005  16.771  57.719  1.00  0.00           H  
ATOM   4609  HB2 MET   296      38.504  18.564  55.275  1.00  0.00           H  
ATOM   4610  HB3 MET   296      37.959  18.999  56.840  1.00  0.00           H  
ATOM   4611  HG2 MET   296      36.805  16.726  56.991  1.00  0.00           H  
ATOM   4612  HG3 MET   296      37.346  16.402  55.347  1.00  0.00           H  
ATOM   4613  HE1 MET   296      35.735  18.808  57.691  1.00  0.00           H  
ATOM   4614  HE2 MET   296      34.321  19.603  56.985  1.00  0.00           H  
ATOM   4615  HE3 MET   296      35.793  20.097  56.348  1.00  0.00           H  
ATOM   4616  N   SER   297      40.838  17.106  55.012  1.00  0.00           N  
ATOM   4617  CA  SER   297      41.557  16.464  53.883  1.00  0.00           C  
ATOM   4618  CB  SER   297      42.251  17.547  53.073  1.00  0.00           C  
ATOM   4619  OG  SER   297      43.545  17.836  53.584  1.00  0.00           O  
ATOM   4620  C   SER   297      42.508  15.332  54.180  1.00  0.00           C  
ATOM   4621  O   SER   297      42.857  14.471  53.384  1.00  0.00           O  
ATOM   4622  H   SER   297      40.909  18.098  55.188  1.00  0.00           H  
ATOM   4623  HA  SER   297      40.780  15.992  53.282  1.00  0.00           H  
ATOM   4624  HB2 SER   297      41.665  18.459  52.957  1.00  0.00           H  
ATOM   4625  HB3 SER   297      42.388  17.053  52.111  1.00  0.00           H  
ATOM   4626  HG  SER   297      43.446  18.327  54.403  1.00  0.00           H  
ATOM   4627  N   GLU   298      42.860  15.280  55.463  1.00  0.00           N  
ATOM   4628  CA  GLU   298      43.886  14.425  56.112  1.00  0.00           C  
ATOM   4629  CB  GLU   298      43.415  13.002  56.283  1.00  0.00           C  
ATOM   4630  CG  GLU   298      42.248  12.779  57.297  1.00  0.00           C  
ATOM   4631  CD  GLU   298      42.470  13.126  58.727  1.00  0.00           C  
ATOM   4632  OE1 GLU   298      43.658  13.138  59.100  1.00  0.00           O  
ATOM   4633  OE2 GLU   298      41.503  13.594  59.449  1.00  0.00           O1-
ATOM   4634  C   GLU   298      45.293  14.613  55.571  1.00  0.00           C  
ATOM   4635  O   GLU   298      46.204  13.877  56.049  1.00  0.00           O  
ATOM   4636  H   GLU   298      42.392  15.916  56.094  1.00  0.00           H  
ATOM   4637  HA  GLU   298      44.092  14.788  57.118  1.00  0.00           H  
ATOM   4638  HB2 GLU   298      43.029  12.681  55.316  1.00  0.00           H  
ATOM   4639  HB3 GLU   298      44.333  12.465  56.522  1.00  0.00           H  
ATOM   4640  HG2 GLU   298      41.881  11.754  57.234  1.00  0.00           H  
ATOM   4641  HG3 GLU   298      41.411  13.375  56.935  1.00  0.00           H  
ATOM   4642  N   GLN   299      45.479  15.468  54.574  1.00  0.00           N  
ATOM   4643  CA  GLN   299      46.759  15.689  53.836  1.00  0.00           C  
ATOM   4644  CB  GLN   299      46.463  16.489  52.500  1.00  0.00           C  
ATOM   4645  CG  GLN   299      45.464  15.627  51.514  1.00  0.00           C  
ATOM   4646  CD  GLN   299      45.858  14.192  51.255  1.00  0.00           C  
ATOM   4647  OE1 GLN   299      46.961  13.895  50.772  1.00  0.00           O  
ATOM   4648  NE2 GLN   299      45.071  13.254  51.693  1.00  0.00           N  
ATOM   4649  C   GLN   299      47.805  16.566  54.558  1.00  0.00           C  
ATOM   4650  O   GLN   299      47.373  17.367  55.343  1.00  0.00           O  
ATOM   4651  H   GLN   299      44.690  16.065  54.373  1.00  0.00           H  
ATOM   4652  HA  GLN   299      47.108  14.676  53.636  1.00  0.00           H  
ATOM   4653  HB2 GLN   299      45.956  17.393  52.835  1.00  0.00           H  
ATOM   4654  HB3 GLN   299      47.360  16.724  51.926  1.00  0.00           H  
ATOM   4655  HG2 GLN   299      45.391  16.185  50.580  1.00  0.00           H  
ATOM   4656  HG3 GLN   299      44.471  15.626  51.964  1.00  0.00           H  
ATOM   4657 HE21 GLN   299      44.200  13.511  52.134  1.00  0.00           H  
ATOM   4658 HE22 GLN   299      45.294  12.283  51.527  1.00  0.00           H  
ATOM   4659  N   ARG   300      49.044  16.439  54.223  1.00  0.00           N  
ATOM   4660  CA  ARG   300      50.066  17.476  54.529  1.00  0.00           C  
ATOM   4661  CB  ARG   300      51.466  16.883  54.368  1.00  0.00           C  
ATOM   4662  CG  ARG   300      51.631  15.612  55.190  1.00  0.00           C  
ATOM   4663  CD  ARG   300      53.095  15.070  55.151  1.00  0.00           C  
ATOM   4664  NE  ARG   300      53.052  13.623  55.509  1.00  0.00           N  
ATOM   4665  CZ  ARG   300      53.700  13.000  56.481  1.00  0.00           C  
ATOM   4666  NH1 ARG   300      54.454  13.567  57.399  1.00  0.00           N  
ATOM   4667  NH2 ARG   300      53.709  11.721  56.483  1.00  0.00           N1+
ATOM   4668  C   ARG   300      49.961  18.782  53.721  1.00  0.00           C  
ATOM   4669  O   ARG   300      49.622  18.759  52.574  1.00  0.00           O  
ATOM   4670  H   ARG   300      49.222  15.713  53.544  1.00  0.00           H  
ATOM   4671  HA  ARG   300      49.952  17.678  55.595  1.00  0.00           H  
ATOM   4672  HB2 ARG   300      51.644  16.702  53.308  1.00  0.00           H  
ATOM   4673  HB3 ARG   300      52.238  17.580  54.691  1.00  0.00           H  
ATOM   4674  HG2 ARG   300      51.036  14.786  54.799  1.00  0.00           H  
ATOM   4675  HG3 ARG   300      51.392  15.759  56.243  1.00  0.00           H  
ATOM   4676  HD2 ARG   300      53.696  15.619  55.876  1.00  0.00           H  
ATOM   4677  HD3 ARG   300      53.403  15.167  54.110  1.00  0.00           H  
ATOM   4678  HE  ARG   300      52.607  12.964  54.886  1.00  0.00           H  
ATOM   4679 HH11 ARG   300      54.636  14.560  57.431  1.00  0.00           H  
ATOM   4680 HH12 ARG   300      54.940  12.966  58.049  1.00  0.00           H  
ATOM   4681 HH21 ARG   300      54.042  11.161  57.254  1.00  0.00           H  
ATOM   4682 HH22 ARG   300      53.194  11.278  55.735  1.00  0.00           H  
ATOM   4683  N   PHE   301      50.246  19.895  54.376  1.00  0.00           N  
ATOM   4684  CA  PHE   301      50.254  21.201  53.746  1.00  0.00           C  
ATOM   4685  CB  PHE   301      48.883  21.867  53.867  1.00  0.00           C  
ATOM   4686  CG  PHE   301      48.432  22.347  55.211  1.00  0.00           C  
ATOM   4687  CD1 PHE   301      47.618  21.414  55.914  1.00  0.00           C  
ATOM   4688  CE1 PHE   301      47.217  21.769  57.235  1.00  0.00           C  
ATOM   4689  CZ  PHE   301      47.763  22.855  57.891  1.00  0.00           C  
ATOM   4690  CE2 PHE   301      48.476  23.895  57.171  1.00  0.00           C  
ATOM   4691  CD2 PHE   301      48.840  23.605  55.799  1.00  0.00           C  
ATOM   4692  C   PHE   301      51.322  22.199  54.351  1.00  0.00           C  
ATOM   4693  O   PHE   301      51.720  22.048  55.501  1.00  0.00           O  
ATOM   4694  H   PHE   301      50.513  19.800  55.346  1.00  0.00           H  
ATOM   4695  HA  PHE   301      50.540  21.035  52.707  1.00  0.00           H  
ATOM   4696  HB2 PHE   301      48.855  22.736  53.210  1.00  0.00           H  
ATOM   4697  HB3 PHE   301      48.125  21.137  53.587  1.00  0.00           H  
ATOM   4698  HD1 PHE   301      47.359  20.462  55.474  1.00  0.00           H  
ATOM   4699  HD2 PHE   301      49.495  24.299  55.292  1.00  0.00           H  
ATOM   4700  HE1 PHE   301      46.584  21.081  57.777  1.00  0.00           H  
ATOM   4701  HE2 PHE   301      48.716  24.848  57.619  1.00  0.00           H  
ATOM   4702  HZ  PHE   301      47.344  23.067  58.864  1.00  0.00           H  
ATOM   4703  N   LEU   302      51.791  23.178  53.587  1.00  0.00           N  
ATOM   4704  CA  LEU   302      52.567  24.328  54.000  1.00  0.00           C  
ATOM   4705  CB  LEU   302      53.983  24.307  53.279  1.00  0.00           C  
ATOM   4706  CG  LEU   302      54.914  25.305  53.962  1.00  0.00           C  
ATOM   4707  CD1 LEU   302      55.956  24.704  54.894  1.00  0.00           C  
ATOM   4708  CD2 LEU   302      55.762  26.031  52.940  1.00  0.00           C  
ATOM   4709  C   LEU   302      51.746  25.609  53.613  1.00  0.00           C  
ATOM   4710  O   LEU   302      51.394  25.667  52.510  1.00  0.00           O  
ATOM   4711  H   LEU   302      51.647  23.042  52.597  1.00  0.00           H  
ATOM   4712  HA  LEU   302      52.749  24.285  55.074  1.00  0.00           H  
ATOM   4713  HB2 LEU   302      54.325  23.276  53.368  1.00  0.00           H  
ATOM   4714  HB3 LEU   302      53.727  24.597  52.260  1.00  0.00           H  
ATOM   4715  HG  LEU   302      54.354  26.082  54.483  1.00  0.00           H  
ATOM   4716 HD11 LEU   302      56.542  23.904  54.441  1.00  0.00           H  
ATOM   4717 HD12 LEU   302      55.477  24.147  55.699  1.00  0.00           H  
ATOM   4718 HD13 LEU   302      56.649  25.443  55.297  1.00  0.00           H  
ATOM   4719 HD21 LEU   302      55.218  26.897  52.562  1.00  0.00           H  
ATOM   4720 HD22 LEU   302      56.147  25.378  52.158  1.00  0.00           H  
ATOM   4721 HD23 LEU   302      56.638  26.415  53.462  1.00  0.00           H  
ATOM   4722  N   TRP   303      51.622  26.601  54.575  1.00  0.00           N  
ATOM   4723  CA  TRP   303      50.782  27.713  54.333  1.00  0.00           C  
ATOM   4724  CB  TRP   303      49.471  27.495  54.983  1.00  0.00           C  
ATOM   4725  CG  TRP   303      48.400  28.555  55.003  1.00  0.00           C  
ATOM   4726  CD1 TRP   303      48.333  29.662  54.302  1.00  0.00           C  
ATOM   4727  NE1 TRP   303      47.282  30.450  54.747  1.00  0.00           N  
ATOM   4728  CE2 TRP   303      46.453  29.760  55.624  1.00  0.00           C  
ATOM   4729  CZ2 TRP   303      45.220  30.003  56.234  1.00  0.00           C  
ATOM   4730  CH2 TRP   303      44.577  28.972  56.944  1.00  0.00           C  
ATOM   4731  CZ3 TRP   303      45.243  27.718  57.178  1.00  0.00           C  
ATOM   4732  CE3 TRP   303      46.508  27.478  56.558  1.00  0.00           C  
ATOM   4733  CD2 TRP   303      47.093  28.500  55.729  1.00  0.00           C  
ATOM   4734  C   TRP   303      51.411  29.073  54.798  1.00  0.00           C  
ATOM   4735  O   TRP   303      51.848  29.093  55.898  1.00  0.00           O  
ATOM   4736  H   TRP   303      51.961  26.489  55.520  1.00  0.00           H  
ATOM   4737  HA  TRP   303      50.624  27.920  53.275  1.00  0.00           H  
ATOM   4738  HB2 TRP   303      49.046  26.554  54.632  1.00  0.00           H  
ATOM   4739  HB3 TRP   303      49.784  27.479  56.027  1.00  0.00           H  
ATOM   4740  HD1 TRP   303      49.120  29.929  53.613  1.00  0.00           H  
ATOM   4741  HE1 TRP   303      47.168  31.355  54.313  1.00  0.00           H  
ATOM   4742  HE3 TRP   303      47.058  26.553  56.650  1.00  0.00           H  
ATOM   4743  HZ2 TRP   303      44.715  30.958  56.201  1.00  0.00           H  
ATOM   4744  HZ3 TRP   303      44.817  26.927  57.777  1.00  0.00           H  
ATOM   4745  HH2 TRP   303      43.618  29.160  57.403  1.00  0.00           H  
ATOM   4746  N   VAL   304      51.449  30.119  53.959  1.00  0.00           N  
ATOM   4747  CA  VAL   304      51.863  31.434  54.493  1.00  0.00           C  
ATOM   4748  CB  VAL   304      52.864  32.167  53.644  1.00  0.00           C  
ATOM   4749  CG1 VAL   304      52.504  32.046  52.165  1.00  0.00           C  
ATOM   4750  CG2 VAL   304      53.155  33.608  54.067  1.00  0.00           C  
ATOM   4751  C   VAL   304      50.642  32.364  54.680  1.00  0.00           C  
ATOM   4752  O   VAL   304      49.798  32.443  53.779  1.00  0.00           O  
ATOM   4753  H   VAL   304      51.026  30.147  53.043  1.00  0.00           H  
ATOM   4754  HA  VAL   304      52.331  31.336  55.473  1.00  0.00           H  
ATOM   4755  HB  VAL   304      53.729  31.524  53.804  1.00  0.00           H  
ATOM   4756 HG11 VAL   304      53.263  32.553  51.569  1.00  0.00           H  
ATOM   4757 HG12 VAL   304      51.566  32.576  51.997  1.00  0.00           H  
ATOM   4758 HG13 VAL   304      52.463  31.039  51.751  1.00  0.00           H  
ATOM   4759 HG21 VAL   304      53.916  34.043  53.419  1.00  0.00           H  
ATOM   4760 HG22 VAL   304      53.404  33.665  55.127  1.00  0.00           H  
ATOM   4761 HG23 VAL   304      52.306  34.270  53.899  1.00  0.00           H  
ATOM   4762  N   ILE   305      50.396  32.884  55.865  1.00  0.00           N  
ATOM   4763  CA  ILE   305      49.197  33.553  56.371  1.00  0.00           C  
ATOM   4764  CB  ILE   305      48.465  32.740  57.484  1.00  0.00           C  
ATOM   4765  CG2 ILE   305      49.405  32.760  58.697  1.00  0.00           C  
ATOM   4766  CG1 ILE   305      47.074  33.268  57.892  1.00  0.00           C  
ATOM   4767  CD1 ILE   305      46.316  32.391  58.969  1.00  0.00           C  
ATOM   4768  C   ILE   305      49.412  35.067  56.695  1.00  0.00           C  
ATOM   4769  O   ILE   305      50.440  35.488  57.213  1.00  0.00           O  
ATOM   4770  H   ILE   305      51.028  32.815  56.650  1.00  0.00           H  
ATOM   4771  HA  ILE   305      48.548  33.560  55.496  1.00  0.00           H  
ATOM   4772  HB  ILE   305      48.349  31.696  57.192  1.00  0.00           H  
ATOM   4773 HG12 ILE   305      47.197  34.247  58.356  1.00  0.00           H  
ATOM   4774 HG13 ILE   305      46.394  33.369  57.046  1.00  0.00           H  
ATOM   4775 HG21 ILE   305      50.395  32.316  58.591  1.00  0.00           H  
ATOM   4776 HG22 ILE   305      49.052  32.168  59.541  1.00  0.00           H  
ATOM   4777 HG23 ILE   305      49.506  33.796  59.023  1.00  0.00           H  
ATOM   4778 HD11 ILE   305      46.152  31.390  58.568  1.00  0.00           H  
ATOM   4779 HD12 ILE   305      45.374  32.844  59.275  1.00  0.00           H  
ATOM   4780 HD13 ILE   305      46.916  32.264  59.870  1.00  0.00           H  
ATOM   4781  N   ARG   306      48.308  35.891  56.407  1.00  0.00           N  
ATOM   4782  CA  ARG   306      48.322  37.368  56.573  1.00  0.00           C  
ATOM   4783  CB  ARG   306      48.718  37.964  55.191  1.00  0.00           C  
ATOM   4784  CG  ARG   306      49.302  39.424  55.220  1.00  0.00           C  
ATOM   4785  CD  ARG   306      49.672  39.807  53.787  1.00  0.00           C  
ATOM   4786  NE  ARG   306      50.914  39.142  53.208  1.00  0.00           N  
ATOM   4787  CZ  ARG   306      51.040  38.316  52.144  1.00  0.00           C  
ATOM   4788  NH1 ARG   306      50.037  38.169  51.310  1.00  0.00           N  
ATOM   4789  NH2 ARG   306      52.095  37.584  51.896  1.00  0.00           N1+
ATOM   4790  C   ARG   306      47.039  37.857  57.289  1.00  0.00           C  
ATOM   4791  O   ARG   306      46.094  37.077  57.350  1.00  0.00           O  
ATOM   4792  H   ARG   306      47.457  35.437  56.107  1.00  0.00           H  
ATOM   4793  HA  ARG   306      49.079  37.464  57.351  1.00  0.00           H  
ATOM   4794  HB2 ARG   306      49.426  37.310  54.682  1.00  0.00           H  
ATOM   4795  HB3 ARG   306      47.838  37.891  54.550  1.00  0.00           H  
ATOM   4796  HG2 ARG   306      50.164  39.412  55.886  1.00  0.00           H  
ATOM   4797  HG3 ARG   306      48.572  40.135  55.607  1.00  0.00           H  
ATOM   4798  HD2 ARG   306      49.898  40.873  53.738  1.00  0.00           H  
ATOM   4799  HD3 ARG   306      48.854  39.744  53.070  1.00  0.00           H  
ATOM   4800  HE  ARG   306      51.796  39.408  53.623  1.00  0.00           H  
ATOM   4801 HH11 ARG   306      49.092  38.493  51.459  1.00  0.00           H  
ATOM   4802 HH12 ARG   306      50.160  37.552  50.521  1.00  0.00           H  
ATOM   4803 HH21 ARG   306      52.024  36.923  51.136  1.00  0.00           H  
ATOM   4804 HH22 ARG   306      52.885  37.552  52.525  1.00  0.00           H  
ATOM   4805  N   THR   307      46.978  39.009  57.897  1.00  0.00           N  
ATOM   4806  CA  THR   307      45.811  39.458  58.653  1.00  0.00           C  
ATOM   4807  CB  THR   307      46.075  40.664  59.552  1.00  0.00           C  
ATOM   4808  CG2 THR   307      46.869  40.483  60.821  1.00  0.00           C  
ATOM   4809  OG1 THR   307      46.603  41.790  58.930  1.00  0.00           O  
ATOM   4810  C   THR   307      44.473  39.558  57.807  1.00  0.00           C  
ATOM   4811  O   THR   307      44.506  40.257  56.789  1.00  0.00           O  
ATOM   4812  H   THR   307      47.854  39.467  58.105  1.00  0.00           H  
ATOM   4813  HA  THR   307      45.604  38.669  59.376  1.00  0.00           H  
ATOM   4814  HB  THR   307      45.065  40.821  59.931  1.00  0.00           H  
ATOM   4815 HG21 THR   307      47.831  40.039  60.566  1.00  0.00           H  
ATOM   4816 HG22 THR   307      47.108  41.409  61.344  1.00  0.00           H  
ATOM   4817 HG23 THR   307      46.271  39.766  61.384  1.00  0.00           H  
ATOM   4818  HG1 THR   307      46.609  42.488  59.589  1.00  0.00           H  
ATOM   4819  N   PRO   308      43.355  38.911  58.198  1.00  0.00           N  
ATOM   4820  CD  PRO   308      43.206  37.971  59.345  1.00  0.00           C  
ATOM   4821  CG  PRO   308      41.728  37.866  59.560  1.00  0.00           C  
ATOM   4822  CB  PRO   308      41.154  37.916  58.172  1.00  0.00           C  
ATOM   4823  CA  PRO   308      42.033  38.988  57.477  1.00  0.00           C  
ATOM   4824  C   PRO   308      41.398  40.417  57.532  1.00  0.00           C  
ATOM   4825  O   PRO   308      41.613  41.187  58.438  1.00  0.00           O  
ATOM   4826  HA  PRO   308      42.133  38.799  56.408  1.00  0.00           H  
ATOM   4827  HB2 PRO   308      40.097  38.170  58.253  1.00  0.00           H  
ATOM   4828  HB3 PRO   308      41.344  36.945  57.714  1.00  0.00           H  
ATOM   4829  HG2 PRO   308      41.436  36.963  60.094  1.00  0.00           H  
ATOM   4830  HG3 PRO   308      41.523  38.753  60.160  1.00  0.00           H  
ATOM   4831  HD2 PRO   308      43.569  37.017  58.962  1.00  0.00           H  
ATOM   4832  HD3 PRO   308      43.821  38.316  60.176  1.00  0.00           H  
ATOM   4833  N   ASN   309      40.449  40.559  56.652  1.00  0.00           N  
ATOM   4834  CA  ASN   309      39.570  41.694  56.342  1.00  0.00           C  
ATOM   4835  CB  ASN   309      40.317  42.817  55.627  1.00  0.00           C  
ATOM   4836  CG  ASN   309      39.566  44.131  55.366  1.00  0.00           C  
ATOM   4837  OD1 ASN   309      38.543  44.184  54.823  1.00  0.00           O  
ATOM   4838  ND2 ASN   309      40.035  45.258  55.833  1.00  0.00           N  
ATOM   4839  C   ASN   309      38.405  41.239  55.503  1.00  0.00           C  
ATOM   4840  O   ASN   309      38.548  40.527  54.484  1.00  0.00           O  
ATOM   4841  H   ASN   309      40.309  39.780  56.026  1.00  0.00           H  
ATOM   4842  HA  ASN   309      39.266  42.094  57.309  1.00  0.00           H  
ATOM   4843  HB2 ASN   309      40.814  42.514  54.706  1.00  0.00           H  
ATOM   4844  HB3 ASN   309      41.102  43.125  56.317  1.00  0.00           H  
ATOM   4845 HD21 ASN   309      40.820  45.206  56.467  1.00  0.00           H  
ATOM   4846 HD22 ASN   309      39.597  46.165  55.751  1.00  0.00           H  
ATOM   4847  N   ASP   310      37.136  41.607  55.899  1.00  0.00           N  
ATOM   4848  CA  ASP   310      35.817  41.253  55.355  1.00  0.00           C  
ATOM   4849  CB  ASP   310      34.754  41.423  56.494  1.00  0.00           C  
ATOM   4850  CG  ASP   310      34.715  42.870  57.027  1.00  0.00           C  
ATOM   4851  OD1 ASP   310      35.531  43.181  57.842  1.00  0.00           O  
ATOM   4852  OD2 ASP   310      33.951  43.744  56.527  1.00  0.00           O1-
ATOM   4853  C   ASP   310      35.438  42.115  54.191  1.00  0.00           C  
ATOM   4854  O   ASP   310      34.652  41.640  53.349  1.00  0.00           O  
ATOM   4855  H   ASP   310      37.158  42.318  56.615  1.00  0.00           H  
ATOM   4856  HA  ASP   310      35.941  40.224  55.017  1.00  0.00           H  
ATOM   4857  HB2 ASP   310      34.984  40.776  57.341  1.00  0.00           H  
ATOM   4858  HB3 ASP   310      33.791  41.157  56.059  1.00  0.00           H  
ATOM   4859  N   LYS   311      36.035  43.337  53.971  1.00  0.00           N  
ATOM   4860  CA  LYS   311      35.670  44.332  52.943  1.00  0.00           C  
ATOM   4861  CB  LYS   311      35.585  45.765  53.578  1.00  0.00           C  
ATOM   4862  CG  LYS   311      34.640  46.725  52.773  1.00  0.00           C  
ATOM   4863  CD  LYS   311      34.449  47.900  53.662  1.00  0.00           C  
ATOM   4864  CE  LYS   311      33.583  48.903  52.954  1.00  0.00           C  
ATOM   4865  NZ  LYS   311      33.543  50.289  53.577  1.00  0.00           N1+
ATOM   4866  C   LYS   311      36.662  44.399  51.776  1.00  0.00           C  
ATOM   4867  O   LYS   311      36.255  44.756  50.673  1.00  0.00           O  
ATOM   4868  H   LYS   311      36.827  43.599  54.540  1.00  0.00           H  
ATOM   4869  HA  LYS   311      34.682  44.119  52.532  1.00  0.00           H  
ATOM   4870  HB2 LYS   311      35.246  45.700  54.612  1.00  0.00           H  
ATOM   4871  HB3 LYS   311      36.609  46.126  53.670  1.00  0.00           H  
ATOM   4872  HG2 LYS   311      35.101  46.944  51.810  1.00  0.00           H  
ATOM   4873  HG3 LYS   311      33.648  46.374  52.486  1.00  0.00           H  
ATOM   4874  HD2 LYS   311      35.342  48.494  53.858  1.00  0.00           H  
ATOM   4875  HD3 LYS   311      34.064  47.618  54.642  1.00  0.00           H  
ATOM   4876  HE2 LYS   311      32.559  48.530  52.957  1.00  0.00           H  
ATOM   4877  HE3 LYS   311      34.022  49.040  51.966  1.00  0.00           H  
ATOM   4878  HZ1 LYS   311      34.384  50.794  53.335  1.00  0.00           H  
ATOM   4879  HZ2 LYS   311      32.901  50.861  53.048  1.00  0.00           H  
ATOM   4880  HZ3 LYS   311      33.291  50.395  54.549  1.00  0.00           H  
ATOM   4881  N   MET   312      37.982  44.060  52.006  1.00  0.00           N  
ATOM   4882  CA  MET   312      38.994  44.423  50.991  1.00  0.00           C  
ATOM   4883  CB  MET   312      39.523  45.861  51.381  1.00  0.00           C  
ATOM   4884  CG  MET   312      40.869  46.229  50.623  1.00  0.00           C  
ATOM   4885  SD  MET   312      40.777  46.016  48.841  1.00  0.00           S  
ATOM   4886  CE  MET   312      39.758  47.400  48.271  1.00  0.00           C  
ATOM   4887  C   MET   312      40.135  43.391  50.874  1.00  0.00           C  
ATOM   4888  O   MET   312      40.893  43.287  51.836  1.00  0.00           O  
ATOM   4889  H   MET   312      38.236  43.835  52.957  1.00  0.00           H  
ATOM   4890  HA  MET   312      38.483  44.520  50.033  1.00  0.00           H  
ATOM   4891  HB2 MET   312      39.732  45.865  52.451  1.00  0.00           H  
ATOM   4892  HB3 MET   312      38.765  46.604  51.133  1.00  0.00           H  
ATOM   4893  HG2 MET   312      41.706  45.750  51.132  1.00  0.00           H  
ATOM   4894  HG3 MET   312      41.067  47.287  50.791  1.00  0.00           H  
ATOM   4895  HE1 MET   312      40.049  48.244  48.895  1.00  0.00           H  
ATOM   4896  HE2 MET   312      38.720  47.108  48.426  1.00  0.00           H  
ATOM   4897  HE3 MET   312      40.073  47.658  47.259  1.00  0.00           H
[truncated: 217,490 more chars]
