# Supplementary material for: Functional and structural dissection of glycosyltransferases underlying the glycodiversity of wolfberry-derived bioactive ingredients lycibarbarspermidines
Source: Nat Commun. 2024 May 30;15:4588. doi: 10.1038/s41467-024-49010-9 (PMC11139883; doi:10.1038/s41467-024-49010-9)
Supplement: Supplementary file 4 — Supplementary Data 1 [file 41467_2024_49010_MOESM4_ESM.zip › Supplementary Data/LbUGT4-sub2-initial.pdb]

CRYST1  103.085   79.052   78.459  90.00  90.00  90.00               1
ATOM      1  N   MET     1      60.143  50.660  63.068  1.00  0.00           N  
ATOM      2  H1  MET     1      59.238  50.981  63.381  1.00  0.00           H  
ATOM      3  H2  MET     1      60.176  50.446  62.081  1.00  0.00           H  
ATOM      4  H3  MET     1      60.361  49.791  63.534  1.00  0.00           H  
ATOM      5  CA  MET     1      61.151  51.720  63.135  1.00  0.00           C  
ATOM      6  HA  MET     1      60.844  52.492  62.429  1.00  0.00           H  
ATOM      7  CB  MET     1      61.374  52.322  64.522  1.00  0.00           C  
ATOM      8  HB2 MET     1      61.645  51.581  65.274  1.00  0.00           H  
ATOM      9  HB3 MET     1      60.432  52.834  64.717  1.00  0.00           H  
ATOM     10  CG  MET     1      62.412  53.383  64.633  1.00  0.00           C  
ATOM     11  HG2 MET     1      62.115  54.255  64.051  1.00  0.00           H  
ATOM     12  HG3 MET     1      63.303  52.995  64.138  1.00  0.00           H  
ATOM     13  SD  MET     1      62.870  53.936  66.304  1.00  0.00           S  
ATOM     14  CE  MET     1      64.423  54.805  65.746  1.00  0.00           C  
ATOM     15  HE1 MET     1      65.178  54.057  65.504  1.00  0.00           H  
ATOM     16  HE2 MET     1      64.050  55.265  64.831  1.00  0.00           H  
ATOM     17  HE3 MET     1      64.694  55.544  66.499  1.00  0.00           H  
ATOM     18  C   MET     1      62.448  51.108  62.601  1.00  0.00           C  
ATOM     19  O   MET     1      63.245  50.454  63.315  1.00  0.00           O  
ATOM     20  N   ALA     2      62.627  51.263  61.259  1.00  0.00           N  
ATOM     21  H   ALA     2      61.956  51.768  60.697  1.00  0.00           H  
ATOM     22  CA  ALA     2      63.681  50.668  60.473  1.00  0.00           C  
ATOM     23  HA  ALA     2      63.533  49.592  60.561  1.00  0.00           H  
ATOM     24  CB  ALA     2      63.384  51.021  59.017  1.00  0.00           C  
ATOM     25  HB1 ALA     2      64.212  50.696  58.387  1.00  0.00           H  
ATOM     26  HB2 ALA     2      63.276  52.104  58.972  1.00  0.00           H  
ATOM     27  HB3 ALA     2      62.463  50.528  58.706  1.00  0.00           H  
ATOM     28  C   ALA     2      65.087  51.013  60.895  1.00  0.00           C  
ATOM     29  O   ALA     2      65.369  52.086  61.405  1.00  0.00           O  
ATOM     30  N   GLU     3      65.982  50.053  60.686  1.00  0.00           N  
ATOM     31  H   GLU     3      65.672  49.182  60.278  1.00  0.00           H  
ATOM     32  CA  GLU     3      67.434  50.155  61.197  1.00  0.00           C  
ATOM     33  HA  GLU     3      67.403  50.591  62.196  1.00  0.00           H  
ATOM     34  CB  GLU     3      68.018  48.698  61.428  1.00  0.00           C  
ATOM     35  HB2 GLU     3      68.897  48.751  62.071  1.00  0.00           H  
ATOM     36  HB3 GLU     3      67.258  48.110  61.944  1.00  0.00           H  
ATOM     37  CG  GLU     3      68.402  47.948  60.154  1.00  0.00           C  
ATOM     38  HG2 GLU     3      68.991  48.561  59.472  1.00  0.00           H  
ATOM     39  HG3 GLU     3      67.488  47.798  59.579  1.00  0.00           H  
ATOM     40  CD  GLU     3      69.090  46.583  60.340  1.00  0.00           C  
ATOM     41  OE1 GLU     3      70.196  46.597  60.945  1.00  0.00           O  
ATOM     42  OE2 GLU     3      68.524  45.577  59.840  1.00  0.00           O  
ATOM     43  C   GLU     3      68.445  50.926  60.353  1.00  0.00           C  
ATOM     44  O   GLU     3      69.636  50.867  60.560  1.00  0.00           O  
ATOM     45  N   THR     4      67.904  51.743  59.388  1.00  0.00           N  
ATOM     46  H   THR     4      66.911  51.653  59.228  1.00  0.00           H  
ATOM     47  CA  THR     4      68.649  52.587  58.421  1.00  0.00           C  
ATOM     48  HA  THR     4      69.645  52.221  58.171  1.00  0.00           H  
ATOM     49  CB  THR     4      67.833  52.741  57.174  1.00  0.00           C  
ATOM     50  HB  THR     4      68.139  53.675  56.702  1.00  0.00           H  
ATOM     51  CG2 THR     4      67.835  51.593  56.222  1.00  0.00           C  
ATOM     52 HG21 THR     4      67.262  51.787  55.315  1.00  0.00           H  
ATOM     53 HG22 THR     4      68.837  51.220  56.014  1.00  0.00           H  
ATOM     54 HG23 THR     4      67.485  50.723  56.778  1.00  0.00           H  
ATOM     55  OG1 THR     4      66.469  53.032  57.457  1.00  0.00           O  
ATOM     56  HG1 THR     4      66.416  53.644  58.195  1.00  0.00           H  
ATOM     57  C   THR     4      68.709  53.974  59.091  1.00  0.00           C  
ATOM     58  O   THR     4      67.672  54.377  59.669  1.00  0.00           O  
ATOM     59  N   PRO     5      69.853  54.690  59.124  1.00  0.00           N  
ATOM     60  CD  PRO     5      71.176  54.101  59.120  1.00  0.00           C  
ATOM     61  HD2 PRO     5      71.205  53.154  59.659  1.00  0.00           H  
ATOM     62  HD3 PRO     5      71.472  53.790  58.119  1.00  0.00           H  
ATOM     63  CG  PRO     5      72.149  55.073  59.730  1.00  0.00           C  
ATOM     64  HG2 PRO     5      72.179  54.900  60.805  1.00  0.00           H  
ATOM     65  HG3 PRO     5      73.131  55.173  59.267  1.00  0.00           H  
ATOM     66  CB  PRO     5      71.451  56.418  59.623  1.00  0.00           C  
ATOM     67  HB2 PRO     5      71.606  56.755  58.598  1.00  0.00           H  
ATOM     68  HB3 PRO     5      71.790  57.152  60.353  1.00  0.00           H  
ATOM     69  CA  PRO     5      70.007  55.979  59.834  1.00  0.00           C  
ATOM     70  HA  PRO     5      69.845  55.723  60.881  1.00  0.00           H  
ATOM     71  C   PRO     5      68.986  57.000  59.249  1.00  0.00           C  
ATOM     72  O   PRO     5      68.831  57.028  58.022  1.00  0.00           O  
ATOM     73  N   VAL     6      68.332  57.868  60.077  1.00  0.00           N  
ATOM     74  H   VAL     6      68.566  57.813  61.058  1.00  0.00           H  
ATOM     75  CA  VAL     6      67.435  58.938  59.673  1.00  0.00           C  
ATOM     76  HA  VAL     6      66.621  58.447  59.139  1.00  0.00           H  
ATOM     77  CB  VAL     6      67.061  59.889  60.865  1.00  0.00           C  
ATOM     78  HB  VAL     6      67.956  60.438  61.155  1.00  0.00           H  
ATOM     79  CG1 VAL     6      65.962  60.837  60.463  1.00  0.00           C  
ATOM     80 HG11 VAL     6      65.159  60.201  60.093  1.00  0.00           H  
ATOM     81 HG12 VAL     6      66.266  61.402  59.581  1.00  0.00           H  
ATOM     82 HG13 VAL     6      65.714  61.526  61.271  1.00  0.00           H  
ATOM     83  CG2 VAL     6      66.468  59.134  62.141  1.00  0.00           C  
ATOM     84 HG21 VAL     6      66.574  59.771  63.019  1.00  0.00           H  
ATOM     85 HG22 VAL     6      67.167  58.343  62.410  1.00  0.00           H  
ATOM     86 HG23 VAL     6      65.434  58.803  62.048  1.00  0.00           H  
ATOM     87  C   VAL     6      67.997  59.736  58.561  1.00  0.00           C  
ATOM     88  O   VAL     6      67.254  59.970  57.634  1.00  0.00           O  
ATOM     89  N   VAL     7      69.280  60.114  58.541  1.00  0.00           N  
ATOM     90  H   VAL     7      69.893  59.890  59.312  1.00  0.00           H  
ATOM     91  CA  VAL     7      69.972  60.836  57.462  1.00  0.00           C  
ATOM     92  HA  VAL     7      69.348  61.714  57.300  1.00  0.00           H  
ATOM     93  CB  VAL     7      71.359  61.161  58.032  1.00  0.00           C  
ATOM     94  HB  VAL     7      71.986  61.652  57.288  1.00  0.00           H  
ATOM     95  CG1 VAL     7      71.288  62.043  59.241  1.00  0.00           C  
ATOM     96 HG11 VAL     7      72.312  62.195  59.583  1.00  0.00           H  
ATOM     97 HG12 VAL     7      70.759  61.583  60.076  1.00  0.00           H  
ATOM     98 HG13 VAL     7      70.766  62.948  58.928  1.00  0.00           H  
ATOM     99  CG2 VAL     7      72.215  59.912  58.359  1.00  0.00           C  
ATOM    100 HG21 VAL     7      72.750  59.643  57.448  1.00  0.00           H  
ATOM    101 HG22 VAL     7      71.605  59.091  58.736  1.00  0.00           H  
ATOM    102 HG23 VAL     7      72.898  60.076  59.193  1.00  0.00           H  
ATOM    103  C   VAL     7      70.008  60.191  56.058  1.00  0.00           C  
ATOM    104  O   VAL     7      70.541  60.802  55.144  1.00  0.00           O  
ATOM    105  N   THR     8      69.536  58.966  55.972  1.00  0.00           N  
ATOM    106  H   THR     8      69.218  58.462  56.788  1.00  0.00           H  
ATOM    107  CA  THR     8      69.591  58.177  54.705  1.00  0.00           C  
ATOM    108  HA  THR     8      70.609  58.297  54.336  1.00  0.00           H  
ATOM    109  CB  THR     8      69.436  56.640  54.959  1.00  0.00           C  
ATOM    110  HB  THR     8      68.451  56.460  55.392  1.00  0.00           H  
ATOM    111  CG2 THR     8      69.540  55.750  53.759  1.00  0.00           C  
ATOM    112 HG21 THR     8      69.534  54.713  54.095  1.00  0.00           H  
ATOM    113 HG22 THR     8      68.777  55.896  52.995  1.00  0.00           H  
ATOM    114 HG23 THR     8      70.450  56.023  53.225  1.00  0.00           H  
ATOM    115  OG1 THR     8      70.385  56.223  55.852  1.00  0.00           O  
ATOM    116  HG1 THR     8      70.084  56.392  56.747  1.00  0.00           H  
ATOM    117  C   THR     8      68.542  58.732  53.744  1.00  0.00           C  
ATOM    118  O   THR     8      67.426  58.938  54.112  1.00  0.00           O  
ATOM    119  N   PRO     9      68.856  58.790  52.416  1.00  0.00           N  
ATOM    120  CD  PRO     9      70.191  58.748  51.811  1.00  0.00           C  
ATOM    121  HD2 PRO     9      70.887  59.316  52.428  1.00  0.00           H  
ATOM    122  HD3 PRO     9      70.479  57.702  51.708  1.00  0.00           H  
ATOM    123  CG  PRO     9      70.011  59.204  50.427  1.00  0.00           C  
ATOM    124  HG2 PRO     9      70.173  60.280  50.359  1.00  0.00           H  
ATOM    125  HG3 PRO     9      70.668  58.664  49.746  1.00  0.00           H  
ATOM    126  CB  PRO     9      68.597  58.950  49.983  1.00  0.00           C  
ATOM    127  HB2 PRO     9      68.452  57.959  49.554  1.00  0.00           H  
ATOM    128  HB3 PRO     9      68.161  59.794  49.449  1.00  0.00           H  
ATOM    129  CA  PRO     9      67.856  59.007  51.351  1.00  0.00           C  
ATOM    130  HA  PRO     9      67.393  59.983  51.498  1.00  0.00           H  
ATOM    131  C   PRO     9      66.735  57.966  51.509  1.00  0.00           C  
ATOM    132  O   PRO     9      66.943  56.773  51.533  1.00  0.00           O  
ATOM    133  N   HID    10      65.476  58.406  51.553  1.00  0.00           N  
ATOM    134  H   HID    10      65.329  59.384  51.352  1.00  0.00           H  
ATOM    135  CA  HID    10      64.273  57.556  51.605  1.00  0.00           C  
ATOM    136  HA  HID    10      64.601  56.518  51.659  1.00  0.00           H  
ATOM    137  CB  HID    10      63.527  57.959  52.878  1.00  0.00           C  
ATOM    138  HB2 HID    10      63.330  59.028  52.798  1.00  0.00           H  
ATOM    139  HB3 HID    10      64.093  57.922  53.809  1.00  0.00           H  
ATOM    140  CG  HID    10      62.198  57.395  53.141  1.00  0.00           C  
ATOM    141  ND1 HID    10      61.022  57.856  52.639  1.00  0.00           N  
ATOM    142  HD1 HID    10      60.966  58.754  52.179  1.00  0.00           H  
ATOM    143  CE1 HID    10      60.026  57.102  53.135  1.00  0.00           C  
ATOM    144  HE1 HID    10      58.994  57.405  53.028  1.00  0.00           H  
ATOM    145  NE2 HID    10      60.539  56.119  53.904  1.00  0.00           N  
ATOM    146  CD2 HID    10      61.908  56.301  53.919  1.00  0.00           C  
ATOM    147  HD2 HID    10      62.577  55.726  54.542  1.00  0.00           H  
ATOM    148  C   HID    10      63.352  57.646  50.319  1.00  0.00           C  
ATOM    149  O   HID    10      63.460  58.587  49.479  1.00  0.00           O  
ATOM    150  N   ILE    11      62.438  56.645  50.172  1.00  0.00           N  
ATOM    151  H   ILE    11      62.468  55.945  50.900  1.00  0.00           H  
ATOM    152  CA  ILE    11      61.433  56.437  49.132  1.00  0.00           C  
ATOM    153  HA  ILE    11      61.104  57.321  48.584  1.00  0.00           H  
ATOM    154  CB  ILE    11      61.910  55.466  48.131  1.00  0.00           C  
ATOM    155  HB  ILE    11      62.435  54.667  48.656  1.00  0.00           H  
ATOM    156  CG2 ILE    11      60.798  54.870  47.209  1.00  0.00           C  
ATOM    157 HG21 ILE    11      61.218  54.060  46.613  1.00  0.00           H  
ATOM    158 HG22 ILE    11      60.035  55.482  46.728  1.00  0.00           H  
ATOM    159 HG23 ILE    11      60.163  54.210  47.800  1.00  0.00           H  
ATOM    160  CG1 ILE    11      62.951  56.167  47.229  1.00  0.00           C  
ATOM    161 HG12 ILE    11      62.479  56.802  46.479  1.00  0.00           H  
ATOM    162 HG13 ILE    11      63.676  56.790  47.753  1.00  0.00           H  
ATOM    163  CD1 ILE    11      63.879  55.165  46.507  1.00  0.00           C  
ATOM    164 HD11 ILE    11      63.370  54.539  45.774  1.00  0.00           H  
ATOM    165 HD12 ILE    11      64.343  54.537  47.269  1.00  0.00           H  
ATOM    166 HD13 ILE    11      64.554  55.823  45.960  1.00  0.00           H  
ATOM    167  C   ILE    11      60.090  55.930  49.743  1.00  0.00           C  
ATOM    168  O   ILE    11      60.160  55.072  50.657  1.00  0.00           O  
ATOM    169  N   ALA    12      58.895  56.308  49.262  1.00  0.00           N  
ATOM    170  H   ALA    12      58.923  56.825  48.395  1.00  0.00           H  
ATOM    171  CA  ALA    12      57.632  55.703  49.586  1.00  0.00           C  
ATOM    172  HA  ALA    12      57.742  55.070  50.466  1.00  0.00           H  
ATOM    173  CB  ALA    12      56.583  56.842  49.830  1.00  0.00           C  
ATOM    174  HB1 ALA    12      56.648  57.206  50.856  1.00  0.00           H  
ATOM    175  HB2 ALA    12      55.567  56.511  49.617  1.00  0.00           H  
ATOM    176  HB3 ALA    12      56.788  57.748  49.260  1.00  0.00           H  
ATOM    177  C   ALA    12      57.070  54.782  48.503  1.00  0.00           C  
ATOM    178  O   ALA    12      57.406  54.959  47.319  1.00  0.00           O  
ATOM    179  N   ILE    13      56.273  53.797  48.884  1.00  0.00           N  
ATOM    180  H   ILE    13      56.204  53.707  49.888  1.00  0.00           H  
ATOM    181  CA  ILE    13      55.823  52.660  48.065  1.00  0.00           C  
ATOM    182  HA  ILE    13      55.991  52.948  47.028  1.00  0.00           H  
ATOM    183  CB  ILE    13      56.693  51.425  48.547  1.00  0.00           C  
ATOM    184  HB  ILE    13      56.573  51.336  49.627  1.00  0.00           H  
ATOM    185  CG2 ILE    13      56.264  50.156  47.892  1.00  0.00           C  
ATOM    186 HG21 ILE    13      55.187  50.084  48.038  1.00  0.00           H  
ATOM    187 HG22 ILE    13      56.715  49.253  48.304  1.00  0.00           H  
ATOM    188 HG23 ILE    13      56.390  50.162  46.809  1.00  0.00           H  
ATOM    189  CG1 ILE    13      58.222  51.548  48.331  1.00  0.00           C  
ATOM    190 HG12 ILE    13      58.509  52.488  48.803  1.00  0.00           H  
ATOM    191 HG13 ILE    13      58.759  50.730  48.812  1.00  0.00           H  
ATOM    192  CD1 ILE    13      58.542  51.684  46.840  1.00  0.00           C  
ATOM    193 HD11 ILE    13      58.776  50.689  46.460  1.00  0.00           H  
ATOM    194 HD12 ILE    13      59.473  52.174  46.556  1.00  0.00           H  
ATOM    195 HD13 ILE    13      57.768  52.231  46.302  1.00  0.00           H  
ATOM    196  C   ILE    13      54.270  52.401  48.261  1.00  0.00           C  
ATOM    197  O   ILE    13      53.916  52.107  49.378  1.00  0.00           O  
ATOM    198  N   LEU    14      53.521  52.325  47.125  1.00  0.00           N  
ATOM    199  H   LEU    14      54.046  52.506  46.281  1.00  0.00           H  
ATOM    200  CA  LEU    14      52.007  52.388  46.997  1.00  0.00           C  
ATOM    201  HA  LEU    14      51.648  52.204  48.010  1.00  0.00           H  
ATOM    202  CB  LEU    14      51.700  53.799  46.532  1.00  0.00           C  
ATOM    203  HB2 LEU    14      52.185  54.486  47.226  1.00  0.00           H  
ATOM    204  HB3 LEU    14      52.081  53.909  45.517  1.00  0.00           H  
ATOM    205  CG  LEU    14      50.224  54.078  46.499  1.00  0.00           C  
ATOM    206  HG  LEU    14      49.690  53.381  45.853  1.00  0.00           H  
ATOM    207  CD1 LEU    14      49.705  53.917  47.892  1.00  0.00           C  
ATOM    208 HD11 LEU    14      49.623  52.843  48.055  1.00  0.00           H  
ATOM    209 HD12 LEU    14      48.694  54.324  47.892  1.00  0.00           H  
ATOM    210 HD13 LEU    14      50.239  54.504  48.639  1.00  0.00           H  
ATOM    211  CD2 LEU    14      49.999  55.562  46.109  1.00  0.00           C  
ATOM    212 HD21 LEU    14      50.639  56.227  46.688  1.00  0.00           H  
ATOM    213 HD22 LEU    14      48.965  55.904  46.129  1.00  0.00           H  
ATOM    214 HD23 LEU    14      50.365  55.574  45.082  1.00  0.00           H  
ATOM    215  C   LEU    14      51.539  51.258  46.064  1.00  0.00           C  
ATOM    216  O   LEU    14      51.119  51.469  44.940  1.00  0.00           O  
ATOM    217  N   PRO    15      51.438  50.021  46.623  1.00  0.00           N  
ATOM    218  CD  PRO    15      51.935  49.650  47.895  1.00  0.00           C  
ATOM    219  HD2 PRO    15      53.016  49.637  48.038  1.00  0.00           H  
ATOM    220  HD3 PRO    15      51.454  50.265  48.656  1.00  0.00           H  
ATOM    221  CG  PRO    15      51.393  48.254  48.210  1.00  0.00           C  
ATOM    222  HG2 PRO    15      52.183  47.780  48.793  1.00  0.00           H  
ATOM    223  HG3 PRO    15      50.450  48.271  48.756  1.00  0.00           H  
ATOM    224  CB  PRO    15      51.163  47.601  46.854  1.00  0.00           C  
ATOM    225  HB2 PRO    15      50.342  46.886  46.791  1.00  0.00           H  
ATOM    226  HB3 PRO    15      52.031  47.228  46.310  1.00  0.00           H  
ATOM    227  CA  PRO    15      50.708  48.854  46.054  1.00  0.00           C  
ATOM    228  HA  PRO    15      51.044  48.692  45.029  1.00  0.00           H  
ATOM    229  C   PRO    15      49.126  49.015  46.189  1.00  0.00           C  
ATOM    230  O   PRO    15      48.646  49.410  47.243  1.00  0.00           O  
ATOM    231  N   SER    16      48.409  48.564  45.160  1.00  0.00           N  
ATOM    232  H   SER    16      48.896  48.334  44.305  1.00  0.00           H  
ATOM    233  CA  SER    16      46.958  48.285  45.241  1.00  0.00           C  
ATOM    234  HA  SER    16      46.383  49.148  45.576  1.00  0.00           H  
ATOM    235  CB  SER    16      46.514  48.084  43.789  1.00  0.00           C  
ATOM    236  HB2 SER    16      46.785  48.960  43.198  1.00  0.00           H  
ATOM    237  HB3 SER    16      45.442  47.906  43.874  1.00  0.00           H  
ATOM    238  OG  SER    16      47.063  47.022  43.138  1.00  0.00           O  
ATOM    239  HG  SER    16      47.905  47.341  42.806  1.00  0.00           H  
ATOM    240  C   SER    16      46.634  47.047  46.018  1.00  0.00           C  
ATOM    241  O   SER    16      47.563  46.256  46.182  1.00  0.00           O  
ATOM    242  N   PRO    17      45.414  46.798  46.446  1.00  0.00           N  
ATOM    243  CD  PRO    17      44.283  47.677  46.319  1.00  0.00           C  
ATOM    244  HD2 PRO    17      44.418  48.748  46.164  1.00  0.00           H  
ATOM    245  HD3 PRO    17      43.747  47.247  45.473  1.00  0.00           H  
ATOM    246  CG  PRO    17      43.507  47.438  47.598  1.00  0.00           C  
ATOM    247  HG2 PRO    17      43.987  47.972  48.418  1.00  0.00           H  
ATOM    248  HG3 PRO    17      42.454  47.693  47.723  1.00  0.00           H  
ATOM    249  CB  PRO    17      43.775  45.972  47.963  1.00  0.00           C  
ATOM    250  HB2 PRO    17      43.078  45.399  47.350  1.00  0.00           H  
ATOM    251  HB3 PRO    17      43.609  45.783  49.023  1.00  0.00           H  
ATOM    252  CA  PRO    17      45.266  45.713  47.454  1.00  0.00           C  
ATOM    253  HA  PRO    17      45.933  45.924  48.289  1.00  0.00           H  
ATOM    254  C   PRO    17      45.370  44.354  46.840  1.00  0.00           C  
ATOM    255  O   PRO    17      45.399  44.231  45.605  1.00  0.00           O  
ATOM    256  N   GLY    18      45.391  43.332  47.694  1.00  0.00           N  
ATOM    257  H   GLY    18      45.396  43.598  48.668  1.00  0.00           H  
ATOM    258  CA  GLY    18      45.723  41.892  47.323  1.00  0.00           C  
ATOM    259  HA2 GLY    18      45.171  41.268  48.026  1.00  0.00           H  
ATOM    260  HA3 GLY    18      45.350  41.605  46.340  1.00  0.00           H  
ATOM    261  C   GLY    18      47.246  41.734  47.350  1.00  0.00           C  
ATOM    262  O   GLY    18      47.974  42.715  47.608  1.00  0.00           O  
ATOM    263  N   MET    19      47.772  40.486  47.256  1.00  0.00           N  
ATOM    264  H   MET    19      47.165  39.735  46.960  1.00  0.00           H  
ATOM    265  CA  MET    19      49.192  40.228  47.477  1.00  0.00           C  
ATOM    266  HA  MET    19      49.658  40.908  48.191  1.00  0.00           H  
ATOM    267  CB  MET    19      49.362  38.832  48.023  1.00  0.00           C  
ATOM    268  HB2 MET    19      50.398  38.692  48.331  1.00  0.00           H  
ATOM    269  HB3 MET    19      49.029  38.080  47.308  1.00  0.00           H  
ATOM    270  CG  MET    19      48.482  38.495  49.310  1.00  0.00           C  
ATOM    271  HG2 MET    19      48.576  37.452  49.612  1.00  0.00           H  
ATOM    272  HG3 MET    19      47.436  38.615  49.029  1.00  0.00           H  
ATOM    273  SD  MET    19      48.814  39.390  50.852  1.00  0.00           S  
ATOM    274  CE  MET    19      50.497  38.646  51.060  1.00  0.00           C  
ATOM    275  HE1 MET    19      50.620  38.561  52.139  1.00  0.00           H  
ATOM    276  HE2 MET    19      51.301  39.328  50.785  1.00  0.00           H  
ATOM    277  HE3 MET    19      50.597  37.661  50.604  1.00  0.00           H  
ATOM    278  C   MET    19      49.987  40.187  46.127  1.00  0.00           C  
ATOM    279  O   MET    19      51.173  40.511  46.045  1.00  0.00           O  
ATOM    280  N   GLY    20      49.245  40.010  45.029  1.00  0.00           N  
ATOM    281  H   GLY    20      48.276  39.881  45.285  1.00  0.00           H  
ATOM    282  CA  GLY    20      49.698  39.975  43.657  1.00  0.00           C  
ATOM    283  HA2 GLY    20      50.283  39.062  43.549  1.00  0.00           H  
ATOM    284  HA3 GLY    20      48.875  39.902  42.947  1.00  0.00           H  
ATOM    285  C   GLY    20      50.557  41.089  43.092  1.00  0.00           C  
ATOM    286  O   GLY    20      51.411  40.850  42.264  1.00  0.00           O  
ATOM    287  N   HID    21      50.387  42.368  43.451  1.00  0.00           N  
ATOM    288  H   HID    21      49.611  42.554  44.070  1.00  0.00           H  
ATOM    289  CA  HID    21      51.312  43.447  43.132  1.00  0.00           C  
ATOM    290  HA  HID    21      51.915  43.186  42.263  1.00  0.00           H  
ATOM    291  CB  HID    21      50.648  44.743  42.693  1.00  0.00           C  
ATOM    292  HB2 HID    21      50.019  45.102  43.508  1.00  0.00           H  
ATOM    293  HB3 HID    21      51.376  45.552  42.636  1.00  0.00           H  
ATOM    294  CG  HID    21      49.833  44.609  41.430  1.00  0.00           C  
ATOM    295  ND1 HID    21      49.020  45.615  40.874  1.00  0.00           N  
ATOM    296  HD1 HID    21      48.797  46.523  41.257  1.00  0.00           H  
ATOM    297  CE1 HID    21      48.499  45.128  39.770  1.00  0.00           C  
ATOM    298  HE1 HID    21      47.777  45.472  39.045  1.00  0.00           H  
ATOM    299  NE2 HID    21      48.941  43.881  39.558  1.00  0.00           N  
ATOM    300  CD2 HID    21      49.765  43.587  40.588  1.00  0.00           C  
ATOM    301  HD2 HID    21      50.217  42.607  40.633  1.00  0.00           H  
ATOM    302  C   HID    21      52.336  43.666  44.274  1.00  0.00           C  
ATOM    303  O   HID    21      53.520  43.987  44.060  1.00  0.00           O  
ATOM    304  N   LEU    22      51.905  43.588  45.563  1.00  0.00           N  
ATOM    305  H   LEU    22      50.916  43.475  45.729  1.00  0.00           H  
ATOM    306  CA  LEU    22      52.727  43.797  46.728  1.00  0.00           C  
ATOM    307  HA  LEU    22      53.016  44.844  46.816  1.00  0.00           H  
ATOM    308  CB  LEU    22      51.844  43.532  47.914  1.00  0.00           C  
ATOM    309  HB2 LEU    22      51.102  44.329  47.961  1.00  0.00           H  
ATOM    310  HB3 LEU    22      51.253  42.649  47.674  1.00  0.00           H  
ATOM    311  CG  LEU    22      52.601  43.410  49.344  1.00  0.00           C  
ATOM    312  HG  LEU    22      53.421  42.701  49.234  1.00  0.00           H  
ATOM    313  CD1 LEU    22      53.031  44.794  49.755  1.00  0.00           C  
ATOM    314 HD11 LEU    22      52.108  45.366  49.858  1.00  0.00           H  
ATOM    315 HD12 LEU    22      53.614  45.267  48.966  1.00  0.00           H  
ATOM    316 HD13 LEU    22      53.648  44.754  50.653  1.00  0.00           H  
ATOM    317  CD2 LEU    22      51.730  42.841  50.422  1.00  0.00           C  
ATOM    318 HD21 LEU    22      52.301  42.623  51.324  1.00  0.00           H  
ATOM    319 HD22 LEU    22      51.201  41.970  50.036  1.00  0.00           H  
ATOM    320 HD23 LEU    22      51.006  43.614  50.677  1.00  0.00           H  
ATOM    321  C   LEU    22      54.028  42.989  46.699  1.00  0.00           C  
ATOM    322  O   LEU    22      55.108  43.506  46.973  1.00  0.00           O  
ATOM    323  N   ILE    23      53.892  41.691  46.404  1.00  0.00           N  
ATOM    324  H   ILE    23      52.926  41.470  46.209  1.00  0.00           H  
ATOM    325  CA  ILE    23      55.027  40.773  46.570  1.00  0.00           C  
ATOM    326  HA  ILE    23      55.446  40.907  47.567  1.00  0.00           H  
ATOM    327  CB  ILE    23      54.536  39.314  46.492  1.00  0.00           C  
ATOM    328  HB  ILE    23      53.947  39.215  45.581  1.00  0.00           H  
ATOM    329  CG2 ILE    23      55.720  38.321  46.493  1.00  0.00           C  
ATOM    330 HG21 ILE    23      56.232  38.626  47.405  1.00  0.00           H  
ATOM    331 HG22 ILE    23      56.303  38.502  45.590  1.00  0.00           H  
ATOM    332 HG23 ILE    23      55.502  37.253  46.524  1.00  0.00           H  
ATOM    333  CG1 ILE    23      53.630  39.075  47.688  1.00  0.00           C  
ATOM    334 HG12 ILE    23      54.264  39.197  48.566  1.00  0.00           H  
ATOM    335 HG13 ILE    23      52.836  39.814  47.796  1.00  0.00           H  
ATOM    336  CD1 ILE    23      52.982  37.631  47.743  1.00  0.00           C  
ATOM    337 HD11 ILE    23      53.720  36.843  47.893  1.00  0.00           H  
ATOM    338 HD12 ILE    23      52.347  37.553  46.861  1.00  0.00           H  
ATOM    339 HD13 ILE    23      52.414  37.621  48.674  1.00  0.00           H  
ATOM    340  C   ILE    23      56.133  41.209  45.577  1.00  0.00           C  
ATOM    341  O   ILE    23      57.198  41.554  46.057  1.00  0.00           O  
ATOM    342  N   PRO    24      55.815  41.464  44.225  1.00  0.00           N  
ATOM    343  CD  PRO    24      54.689  40.970  43.386  1.00  0.00           C  
ATOM    344  HD2 PRO    24      54.840  39.911  43.177  1.00  0.00           H  
ATOM    345  HD3 PRO    24      53.805  41.084  44.013  1.00  0.00           H  
ATOM    346  CG  PRO    24      54.697  41.680  42.094  1.00  0.00           C  
ATOM    347  HG2 PRO    24      54.386  40.877  41.426  1.00  0.00           H  
ATOM    348  HG3 PRO    24      54.109  42.595  42.014  1.00  0.00           H  
ATOM    349  CB  PRO    24      56.175  41.763  41.877  1.00  0.00           C  
ATOM    350  HB2 PRO    24      56.413  42.576  41.192  1.00  0.00           H  
ATOM    351  HB3 PRO    24      56.575  40.909  41.330  1.00  0.00           H  
ATOM    352  CA  PRO    24      56.838  41.942  43.298  1.00  0.00           C  
ATOM    353  HA  PRO    24      57.703  41.292  43.427  1.00  0.00           H  
ATOM    354  C   PRO    24      57.339  43.431  43.555  1.00  0.00           C  
ATOM    355  O   PRO    24      58.534  43.690  43.364  1.00  0.00           O  
ATOM    356  N   LEU    25      56.496  44.268  44.136  1.00  0.00           N  
ATOM    357  H   LEU    25      55.530  44.054  44.341  1.00  0.00           H  
ATOM    358  CA  LEU    25      56.942  45.572  44.611  1.00  0.00           C  
ATOM    359  HA  LEU    25      57.570  46.041  43.853  1.00  0.00           H  
ATOM    360  CB  LEU    25      55.702  46.449  44.745  1.00  0.00           C  
ATOM    361  HB2 LEU    25      55.205  46.468  43.775  1.00  0.00           H  
ATOM    362  HB3 LEU    25      55.039  45.966  45.464  1.00  0.00           H  
ATOM    363  CG  LEU    25      56.064  47.963  45.098  1.00  0.00           C  
ATOM    364  HG  LEU    25      56.438  48.113  46.111  1.00  0.00           H  
ATOM    365  CD1 LEU    25      56.917  48.747  44.085  1.00  0.00           C  
ATOM    366 HD11 LEU    25      56.843  49.829  44.184  1.00  0.00           H  
ATOM    367 HD12 LEU    25      56.438  48.644  43.111  1.00  0.00           H  
ATOM    368 HD13 LEU    25      57.958  48.431  44.011  1.00  0.00           H  
ATOM    369  CD2 LEU    25      54.681  48.717  45.112  1.00  0.00           C  
ATOM    370 HD21 LEU    25      54.710  49.784  45.332  1.00  0.00           H  
ATOM    371 HD22 LEU    25      54.037  48.197  45.822  1.00  0.00           H  
ATOM    372 HD23 LEU    25      54.244  48.609  44.119  1.00  0.00           H  
ATOM    373  C   LEU    25      57.807  45.628  45.898  1.00  0.00           C  
ATOM    374  O   LEU    25      58.696  46.481  45.939  1.00  0.00           O  
ATOM    375  N   VAL    26      57.606  44.727  46.810  1.00  0.00           N  
ATOM    376  H   VAL    26      56.941  44.025  46.518  1.00  0.00           H  
ATOM    377  CA  VAL    26      58.538  44.531  47.932  1.00  0.00           C  
ATOM    378  HA  VAL    26      58.725  45.526  48.336  1.00  0.00           H  
ATOM    379  CB  VAL    26      57.929  43.631  49.134  1.00  0.00           C  
ATOM    380  HB  VAL    26      57.373  42.850  48.614  1.00  0.00           H  
ATOM    381  CG1 VAL    26      58.803  43.007  50.240  1.00  0.00           C  
ATOM    382 HG11 VAL    26      59.198  43.819  50.850  1.00  0.00           H  
ATOM    383 HG12 VAL    26      59.642  42.542  49.722  1.00  0.00           H  
ATOM    384 HG13 VAL    26      58.107  42.411  50.831  1.00  0.00           H  
ATOM    385  CG2 VAL    26      56.934  44.586  49.832  1.00  0.00           C  
ATOM    386 HG21 VAL    26      56.301  45.096  49.106  1.00  0.00           H  
ATOM    387 HG22 VAL    26      57.470  45.334  50.417  1.00  0.00           H  
ATOM    388 HG23 VAL    26      56.157  43.975  50.291  1.00  0.00           H  
ATOM    389  C   VAL    26      59.767  43.876  47.454  1.00  0.00           C  
ATOM    390  O   VAL    26      60.811  44.360  47.850  1.00  0.00           O  
ATOM    391  N   GLU    27      59.694  42.840  46.608  1.00  0.00           N  
ATOM    392  H   GLU    27      58.811  42.361  46.501  1.00  0.00           H  
ATOM    393  CA  GLU    27      60.850  42.157  45.988  1.00  0.00           C  
ATOM    394  HA  GLU    27      61.533  41.701  46.705  1.00  0.00           H  
ATOM    395  CB  GLU    27      60.375  40.976  45.064  1.00  0.00           C  
ATOM    396  HB2 GLU    27      59.576  41.360  44.429  1.00  0.00           H  
ATOM    397  HB3 GLU    27      61.140  40.624  44.372  1.00  0.00           H  
ATOM    398  CG  GLU    27      59.980  39.650  45.822  1.00  0.00           C  
ATOM    399  HG2 GLU    27      60.211  38.796  45.185  1.00  0.00           H  
ATOM    400  HG3 GLU    27      58.960  39.701  46.202  1.00  0.00           H  
ATOM    401  CD  GLU    27      60.804  39.456  47.084  1.00  0.00           C  
ATOM    402  OE1 GLU    27      60.216  39.538  48.231  1.00  0.00           O  
ATOM    403  OE2 GLU    27      62.018  39.220  46.978  1.00  0.00           O  
ATOM    404  C   GLU    27      61.785  43.158  45.263  1.00  0.00           C  
ATOM    405  O   GLU    27      63.018  43.109  45.440  1.00  0.00           O  
ATOM    406  N   PHE    28      61.244  44.083  44.488  1.00  0.00           N  
ATOM    407  H   PHE    28      60.410  43.766  44.015  1.00  0.00           H  
ATOM    408  CA  PHE    28      62.050  45.155  43.948  1.00  0.00           C  
ATOM    409  HA  PHE    28      62.934  44.745  43.458  1.00  0.00           H  
ATOM    410  CB  PHE    28      61.193  45.946  42.935  1.00  0.00           C  
ATOM    411  HB2 PHE    28      61.125  45.387  42.002  1.00  0.00           H  
ATOM    412  HB3 PHE    28      60.148  45.968  43.245  1.00  0.00           H  
ATOM    413  CG  PHE    28      61.603  47.415  42.630  1.00  0.00           C  
ATOM    414  CD1 PHE    28      61.071  48.556  43.321  1.00  0.00           C  
ATOM    415  HD1 PHE    28      60.404  48.357  44.147  1.00  0.00           H  
ATOM    416  CE1 PHE    28      61.435  49.895  42.976  1.00  0.00           C  
ATOM    417  HE1 PHE    28      60.965  50.794  43.346  1.00  0.00           H  
ATOM    418  CZ  PHE    28      62.342  50.009  41.901  1.00  0.00           C  
ATOM    419  HZ  PHE    28      62.635  50.991  41.559  1.00  0.00           H  
ATOM    420  CE2 PHE    28      62.934  48.955  41.327  1.00  0.00           C  
ATOM    421  HE2 PHE    28      63.590  49.024  40.472  1.00  0.00           H  
ATOM    422  CD2 PHE    28      62.616  47.628  41.725  1.00  0.00           C  
ATOM    423  HD2 PHE    28      62.976  46.805  41.125  1.00  0.00           H  
ATOM    424  C   PHE    28      62.582  46.160  44.997  1.00  0.00           C  
ATOM    425  O   PHE    28      63.809  46.574  44.923  1.00  0.00           O  
ATOM    426  N   SER    29      61.759  46.485  46.013  1.00  0.00           N  
ATOM    427  H   SER    29      60.800  46.169  46.028  1.00  0.00           H  
ATOM    428  CA  SER    29      62.147  47.470  47.036  1.00  0.00           C  
ATOM    429  HA  SER    29      62.474  48.383  46.537  1.00  0.00           H  
ATOM    430  CB  SER    29      60.933  47.865  47.883  1.00  0.00           C  
ATOM    431  HB2 SER    29      61.255  48.658  48.559  1.00  0.00           H  
ATOM    432  HB3 SER    29      60.467  47.013  48.377  1.00  0.00           H  
ATOM    433  OG  SER    29      59.888  48.409  47.144  1.00  0.00           O  
ATOM    434  HG  SER    29      59.513  47.733  46.576  1.00  0.00           H  
ATOM    435  C   SER    29      63.199  46.939  47.942  1.00  0.00           C  
ATOM    436  O   SER    29      64.130  47.658  48.303  1.00  0.00           O  
ATOM    437  N   LYS    30      63.201  45.592  48.223  1.00  0.00           N  
ATOM    438  H   LYS    30      62.482  45.033  47.787  1.00  0.00           H  
ATOM    439  CA  LYS    30      64.388  45.027  48.864  1.00  0.00           C  
ATOM    440  HA  LYS    30      64.568  45.470  49.843  1.00  0.00           H  
ATOM    441  CB  LYS    30      64.258  43.502  49.076  1.00  0.00           C  
ATOM    442  HB2 LYS    30      64.040  42.971  48.149  1.00  0.00           H  
ATOM    443  HB3 LYS    30      65.214  43.152  49.464  1.00  0.00           H  
ATOM    444  CG  LYS    30      63.143  43.025  50.044  1.00  0.00           C  
ATOM    445  HG2 LYS    30      63.458  43.184  51.075  1.00  0.00           H  
ATOM    446  HG3 LYS    30      62.180  43.516  49.902  1.00  0.00           H  
ATOM    447  CD  LYS    30      62.852  41.547  49.948  1.00  0.00           C  
ATOM    448  HD2 LYS    30      63.778  40.974  49.989  1.00  0.00           H  
ATOM    449  HD3 LYS    30      62.459  41.256  48.973  1.00  0.00           H  
ATOM    450  CE  LYS    30      61.869  41.040  51.049  1.00  0.00           C  
ATOM    451  HE2 LYS    30      61.101  41.813  51.093  1.00  0.00           H  
ATOM    452  HE3 LYS    30      62.436  40.839  51.958  1.00  0.00           H  
ATOM    453  NZ  LYS    30      61.198  39.752  50.780  1.00  0.00           N  
ATOM    454  HZ1 LYS    30      60.571  39.436  51.506  1.00  0.00           H  
ATOM    455  HZ2 LYS    30      60.850  39.613  49.842  1.00  0.00           H  
ATOM    456  HZ3 LYS    30      61.827  38.964  50.845  1.00  0.00           H  
ATOM    457  C   LYS    30      65.671  45.333  48.063  1.00  0.00           C  
ATOM    458  O   LYS    30      66.627  45.676  48.699  1.00  0.00           O  
ATOM    459  N   ARG    31      65.700  45.225  46.730  1.00  0.00           N  
ATOM    460  H   ARG    31      64.815  44.948  46.331  1.00  0.00           H  
ATOM    461  CA  ARG    31      66.938  45.128  45.934  1.00  0.00           C  
ATOM    462  HA  ARG    31      67.640  44.463  46.435  1.00  0.00           H  
ATOM    463  CB  ARG    31      66.681  44.495  44.500  1.00  0.00           C  
ATOM    464  HB2 ARG    31      65.968  43.672  44.534  1.00  0.00           H  
ATOM    465  HB3 ARG    31      66.087  45.219  43.943  1.00  0.00           H  
ATOM    466  CG  ARG    31      67.898  44.199  43.674  1.00  0.00           C  
ATOM    467  HG2 ARG    31      68.587  43.508  44.160  1.00  0.00           H  
ATOM    468  HG3 ARG    31      68.398  45.142  43.451  1.00  0.00           H  
ATOM    469  CD  ARG    31      67.481  43.703  42.316  1.00  0.00           C  
ATOM    470  HD2 ARG    31      68.349  43.668  41.658  1.00  0.00           H  
ATOM    471  HD3 ARG    31      66.671  44.329  41.942  1.00  0.00           H  
ATOM    472  NE  ARG    31      66.931  42.317  42.266  1.00  0.00           N  
ATOM    473  HE  ARG    31      67.027  41.673  43.038  1.00  0.00           H  
ATOM    474  CZ  ARG    31      66.320  41.825  41.236  1.00  0.00           C  
ATOM    475  NH1 ARG    31      66.017  42.435  40.137  1.00  0.00           N  
ATOM    476 HH11 ARG    31      65.402  42.032  39.445  1.00  0.00           H  
ATOM    477 HH12 ARG    31      66.286  43.385  39.928  1.00  0.00           H  
ATOM    478  NH2 ARG    31      65.805  40.587  41.260  1.00  0.00           N  
ATOM    479 HH21 ARG    31      65.433  40.148  40.430  1.00  0.00           H  
ATOM    480 HH22 ARG    31      65.616  40.088  42.117  1.00  0.00           H  
ATOM    481  C   ARG    31      67.625  46.533  45.844  1.00  0.00           C  
ATOM    482  O   ARG    31      68.852  46.646  45.960  1.00  0.00           O  
ATOM    483  N   LEU    32      66.789  47.579  45.715  1.00  0.00           N  
ATOM    484  H   LEU    32      65.825  47.281  45.681  1.00  0.00           H  
ATOM    485  CA  LEU    32      67.063  48.974  45.895  1.00  0.00           C  
ATOM    486  HA  LEU    32      67.700  49.230  45.048  1.00  0.00           H  
ATOM    487  CB  LEU    32      65.716  49.575  45.588  1.00  0.00           C  
ATOM    488  HB2 LEU    32      65.557  49.570  44.510  1.00  0.00           H  
ATOM    489  HB3 LEU    32      64.958  48.975  46.092  1.00  0.00           H  
ATOM    490  CG  LEU    32      65.600  51.107  45.889  1.00  0.00           C  
ATOM    491  HG  LEU    32      65.675  51.302  46.959  1.00  0.00           H  
ATOM    492  CD1 LEU    32      66.702  51.927  45.266  1.00  0.00           C  
ATOM    493 HD11 LEU    32      66.576  52.990  45.471  1.00  0.00           H  
ATOM    494 HD12 LEU    32      66.660  51.830  44.181  1.00  0.00           H  
ATOM    495 HD13 LEU    32      67.648  51.660  45.736  1.00  0.00           H  
ATOM    496  CD2 LEU    32      64.146  51.559  45.769  1.00  0.00           C  
ATOM    497 HD21 LEU    32      63.423  50.886  46.231  1.00  0.00           H  
ATOM    498 HD22 LEU    32      63.877  51.742  44.729  1.00  0.00           H  
ATOM    499 HD23 LEU    32      64.051  52.527  46.261  1.00  0.00           H  
ATOM    500  C   LEU    32      67.707  49.301  47.264  1.00  0.00           C  
ATOM    501  O   LEU    32      68.637  50.086  47.360  1.00  0.00           O  
ATOM    502  N   ILE    33      67.335  48.689  48.430  1.00  0.00           N  
ATOM    503  H   ILE    33      66.609  47.994  48.333  1.00  0.00           H  
ATOM    504  CA  ILE    33      68.123  48.869  49.732  1.00  0.00           C  
ATOM    505  HA  ILE    33      68.443  49.907  49.816  1.00  0.00           H  
ATOM    506  CB  ILE    33      67.239  48.502  50.956  1.00  0.00           C  
ATOM    507  HB  ILE    33      67.009  47.441  50.860  1.00  0.00           H  
ATOM    508  CG2 ILE    33      67.899  48.677  52.321  1.00  0.00           C  
ATOM    509 HG21 ILE    33      67.564  47.989  53.097  1.00  0.00           H  
ATOM    510 HG22 ILE    33      67.755  49.677  52.731  1.00  0.00           H  
ATOM    511 HG23 ILE    33      68.929  48.319  52.308  1.00  0.00           H  
ATOM    512  CG1 ILE    33      65.830  49.228  51.044  1.00  0.00           C  
ATOM    513 HG12 ILE    33      65.971  50.308  51.095  1.00  0.00           H  
ATOM    514 HG13 ILE    33      65.232  49.035  50.153  1.00  0.00           H  
ATOM    515  CD1 ILE    33      64.982  48.923  52.323  1.00  0.00           C  
ATOM    516 HD11 ILE    33      64.643  47.888  52.373  1.00  0.00           H  
ATOM    517 HD12 ILE    33      64.010  49.402  52.211  1.00  0.00           H  
ATOM    518 HD13 ILE    33      65.618  49.080  53.195  1.00  0.00           H  
ATOM    519  C   ILE    33      69.447  47.974  49.693  1.00  0.00           C  
ATOM    520  O   ILE    33      70.500  48.486  50.091  1.00  0.00           O  
ATOM    521  N   GLN    34      69.460  46.812  49.030  1.00  0.00           N  
ATOM    522  H   GLN    34      68.627  46.411  48.624  1.00  0.00           H  
ATOM    523  CA  GLN    34      70.586  45.888  49.014  1.00  0.00           C  
ATOM    524  HA  GLN    34      70.993  45.873  50.025  1.00  0.00           H  
ATOM    525  CB  GLN    34      70.137  44.518  48.453  1.00  0.00           C  
ATOM    526  HB2 GLN    34      69.264  44.135  48.981  1.00  0.00           H  
ATOM    527  HB3 GLN    34      69.739  44.722  47.459  1.00  0.00           H  
ATOM    528  CG  GLN    34      71.224  43.509  48.192  1.00  0.00           C  
ATOM    529  HG2 GLN    34      71.641  43.147  49.131  1.00  0.00           H  
ATOM    530  HG3 GLN    34      71.999  43.942  47.559  1.00  0.00           H  
ATOM    531  CD  GLN    34      70.717  42.265  47.475  1.00  0.00           C  
ATOM    532  OE1 GLN    34      70.285  41.259  48.089  1.00  0.00           O  
ATOM    533  NE2 GLN    34      70.567  42.330  46.143  1.00  0.00           N  
ATOM    534 HE21 GLN    34      70.120  41.522  45.733  1.00  0.00           H  
ATOM    535 HE22 GLN    34      70.777  43.175  45.632  1.00  0.00           H  
ATOM    536  C   GLN    34      71.708  46.480  48.143  1.00  0.00           C  
ATOM    537  O   GLN    34      72.826  46.582  48.635  1.00  0.00           O  
ATOM    538  N   ASN    35      71.405  46.852  46.889  1.00  0.00           N  
ATOM    539  H   ASN    35      70.489  46.534  46.609  1.00  0.00           H  
ATOM    540  CA  ASN    35      72.333  47.380  45.901  1.00  0.00           C  
ATOM    541  HA  ASN    35      73.239  46.775  45.950  1.00  0.00           H  
ATOM    542  CB  ASN    35      71.749  47.097  44.474  1.00  0.00           C  
ATOM    543  HB2 ASN    35      72.430  47.510  43.728  1.00  0.00           H  
ATOM    544  HB3 ASN    35      70.790  47.604  44.370  1.00  0.00           H  
ATOM    545  CG  ASN    35      71.408  45.703  44.070  1.00  0.00           C  
ATOM    546  OD1 ASN    35      71.430  44.737  44.829  1.00  0.00           O  
ATOM    547  ND2 ASN    35      71.199  45.403  42.813  1.00  0.00           N  
ATOM    548 HD21 ASN    35      71.154  44.407  42.650  1.00  0.00           H  
ATOM    549 HD22 ASN    35      71.291  46.067  42.058  1.00  0.00           H  
ATOM    550  C   ASN    35      72.669  48.823  46.257  1.00  0.00           C  
ATOM    551  O   ASN    35      73.816  49.166  46.120  1.00  0.00           O  
ATOM    552  N   HIE    36      71.707  49.743  46.639  1.00  0.00           N  
ATOM    553  H   HIE    36      70.756  49.482  46.857  1.00  0.00           H  
ATOM    554  CA  HIE    36      71.934  51.125  46.656  1.00  0.00           C  
ATOM    555  HA  HIE    36      72.980  51.392  46.509  1.00  0.00           H  
ATOM    556  CB  HIE    36      71.169  51.752  45.421  1.00  0.00           C  
ATOM    557  HB2 HIE    36      71.414  52.809  45.316  1.00  0.00           H  
ATOM    558  HB3 HIE    36      70.094  51.635  45.556  1.00  0.00           H  
ATOM    559  CG  HIE    36      71.562  51.053  44.147  1.00  0.00           C  
ATOM    560  ND1 HIE    36      72.784  51.082  43.509  1.00  0.00           N  
ATOM    561  CE1 HIE    36      72.705  50.294  42.446  1.00  0.00           C  
ATOM    562  HE1 HIE    36      73.475  50.113  41.711  1.00  0.00           H  
ATOM    563  NE2 HIE    36      71.494  49.743  42.338  1.00  0.00           N  
ATOM    564  HE2 HIE    36      71.177  49.123  41.606  1.00  0.00           H  
ATOM    565  CD2 HIE    36      70.805  50.182  43.440  1.00  0.00           C  
ATOM    566  HD2 HIE    36      69.800  49.936  43.748  1.00  0.00           H  
ATOM    567  C   HIE    36      71.566  51.904  47.927  1.00  0.00           C  
ATOM    568  O   HIE    36      71.714  53.153  47.902  1.00  0.00           O  
ATOM    569  N   HIE    37      71.247  51.216  49.005  1.00  0.00           N  
ATOM    570  H   HIE    37      70.930  50.261  48.921  1.00  0.00           H  
ATOM    571  CA  HIE    37      71.393  51.771  50.363  1.00  0.00           C  
ATOM    572  HA  HIE    37      71.178  50.921  51.011  1.00  0.00           H  
ATOM    573  CB  HIE    37      72.827  52.118  50.631  1.00  0.00           C  
ATOM    574  HB2 HIE    37      72.994  52.270  51.697  1.00  0.00           H  
ATOM    575  HB3 HIE    37      73.106  53.115  50.291  1.00  0.00           H  
ATOM    576  CG  HIE    37      73.816  51.140  50.066  1.00  0.00           C  
ATOM    577  ND1 HIE    37      74.673  51.440  48.972  1.00  0.00           N  
ATOM    578  CE1 HIE    37      75.183  50.237  48.606  1.00  0.00           C  
ATOM    579  HE1 HIE    37      75.872  50.194  47.775  1.00  0.00           H  
ATOM    580  NE2 HIE    37      74.690  49.222  49.332  1.00  0.00           N  
ATOM    581  HE2 HIE    37      74.816  48.222  49.281  1.00  0.00           H  
ATOM    582  CD2 HIE    37      73.804  49.792  50.268  1.00  0.00           C  
ATOM    583  HD2 HIE    37      73.210  49.206  50.953  1.00  0.00           H  
ATOM    584  C   HIE    37      70.434  52.848  50.707  1.00  0.00           C  
ATOM    585  O   HIE    37      70.728  53.772  51.466  1.00  0.00           O  
ATOM    586  N   PHE    38      69.160  52.709  50.260  1.00  0.00           N  
ATOM    587  H   PHE    38      68.882  51.897  49.727  1.00  0.00           H  
ATOM    588  CA  PHE    38      68.095  53.570  50.705  1.00  0.00           C  
ATOM    589  HA  PHE    38      68.562  54.535  50.903  1.00  0.00           H  
ATOM    590  CB  PHE    38      67.140  53.815  49.499  1.00  0.00           C  
ATOM    591  HB2 PHE    38      66.800  52.840  49.151  1.00  0.00           H  
ATOM    592  HB3 PHE    38      66.297  54.400  49.866  1.00  0.00           H  
ATOM    593  CG  PHE    38      67.769  54.629  48.330  1.00  0.00           C  
ATOM    594  CD1 PHE    38      67.490  56.007  48.224  1.00  0.00           C  
ATOM    595  HD1 PHE    38      66.824  56.465  48.940  1.00  0.00           H  
ATOM    596  CE1 PHE    38      67.847  56.735  47.069  1.00  0.00           C  
ATOM    597  HE1 PHE    38      67.547  57.767  46.962  1.00  0.00           H  
ATOM    598  CZ  PHE    38      68.698  56.183  46.135  1.00  0.00           C  
ATOM    599  HZ  PHE    38      69.113  56.798  45.350  1.00  0.00           H  
ATOM    600  CE2 PHE    38      68.924  54.825  46.193  1.00  0.00           C  
ATOM    601  HE2 PHE    38      69.506  54.360  45.412  1.00  0.00           H  
ATOM    602  CD2 PHE    38      68.547  54.038  47.316  1.00  0.00           C  
ATOM    603  HD2 PHE    38      68.894  53.017  47.379  1.00  0.00           H  
ATOM    604  C   PHE    38      67.372  53.163  51.939  1.00  0.00           C  
ATOM    605  O   PHE    38      67.640  52.135  52.549  1.00  0.00           O  
ATOM    606  N   SER    39      66.356  54.007  52.305  1.00  0.00           N  
ATOM    607  H   SER    39      66.108  54.788  51.714  1.00  0.00           H  
ATOM    608  CA  SER    39      65.357  53.776  53.371  1.00  0.00           C  
ATOM    609  HA  SER    39      65.437  52.772  53.787  1.00  0.00           H  
ATOM    610  CB  SER    39      65.571  54.897  54.401  1.00  0.00           C  
ATOM    611  HB2 SER    39      65.546  55.873  53.917  1.00  0.00           H  
ATOM    612  HB3 SER    39      66.609  54.738  54.695  1.00  0.00           H  
ATOM    613  OG  SER    39      64.648  54.992  55.450  1.00  0.00           O  
ATOM    614  HG  SER    39      65.033  55.198  56.305  1.00  0.00           H  
ATOM    615  C   SER    39      63.941  53.748  52.751  1.00  0.00           C  
ATOM    616  O   SER    39      63.768  54.493  51.822  1.00  0.00           O  
ATOM    617  N   VAL    40      62.993  52.871  53.182  1.00  0.00           N  
ATOM    618  H   VAL    40      63.181  52.334  54.017  1.00  0.00           H  
ATOM    619  CA  VAL    40      61.766  52.641  52.445  1.00  0.00           C  
ATOM    620  HA  VAL    40      61.511  53.544  51.889  1.00  0.00           H  
ATOM    621  CB  VAL    40      61.918  51.541  51.370  1.00  0.00           C  
ATOM    622  HB  VAL    40      62.071  50.583  51.868  1.00  0.00           H  
ATOM    623  CG1 VAL    40      60.651  51.433  50.544  1.00  0.00           C  
ATOM    624 HG11 VAL    40      59.792  51.299  51.203  1.00  0.00           H  
ATOM    625 HG12 VAL    40      60.792  50.740  49.715  1.00  0.00           H  
ATOM    626 HG13 VAL    40      60.402  52.417  50.146  1.00  0.00           H  
ATOM    627  CG2 VAL    40      63.136  51.643  50.416  1.00  0.00           C  
ATOM    628 HG21 VAL    40      64.085  51.644  50.954  1.00  0.00           H  
ATOM    629 HG22 VAL    40      63.042  52.555  49.826  1.00  0.00           H  
ATOM    630 HG23 VAL    40      63.198  50.763  49.777  1.00  0.00           H  
ATOM    631  C   VAL    40      60.509  52.467  53.357  1.00  0.00           C  
ATOM    632  O   VAL    40      60.693  51.854  54.407  1.00  0.00           O  
ATOM    633  N   THR    41      59.402  53.103  52.930  1.00  0.00           N  
ATOM    634  H   THR    41      59.376  53.587  52.044  1.00  0.00           H  
ATOM    635  CA  THR    41      58.170  52.851  53.721  1.00  0.00           C  
ATOM    636  HA  THR    41      58.258  51.997  54.393  1.00  0.00           H  
ATOM    637  CB  THR    41      57.781  54.121  54.602  1.00  0.00           C  
ATOM    638  HB  THR    41      57.516  54.931  53.922  1.00  0.00           H  
ATOM    639  CG2 THR    41      56.588  53.834  55.476  1.00  0.00           C  
ATOM    640 HG21 THR    41      56.546  52.864  55.971  1.00  0.00           H  
ATOM    641 HG22 THR    41      56.695  54.613  56.231  1.00  0.00           H  
ATOM    642 HG23 THR    41      55.731  53.966  54.815  1.00  0.00           H  
ATOM    643  OG1 THR    41      58.951  54.357  55.470  1.00  0.00           O  
ATOM    644  HG1 THR    41      59.410  55.100  55.073  1.00  0.00           H  
ATOM    645  C   THR    41      56.993  52.591  52.758  1.00  0.00           C  
ATOM    646  O   THR    41      56.639  53.423  51.913  1.00  0.00           O  
ATOM    647  N   LEU    42      56.434  51.346  52.867  1.00  0.00           N  
ATOM    648  H   LEU    42      56.748  50.780  53.642  1.00  0.00           H  
ATOM    649  CA  LEU    42      55.114  50.988  52.269  1.00  0.00           C  
ATOM    650  HA  LEU    42      55.175  51.416  51.269  1.00  0.00           H  
ATOM    651  CB  LEU    42      54.956  49.464  52.170  1.00  0.00           C  
ATOM    652  HB2 LEU    42      55.158  49.018  53.144  1.00  0.00           H  
ATOM    653  HB3 LEU    42      53.938  49.191  51.889  1.00  0.00           H  
ATOM    654  CG  LEU    42      55.806  48.710  51.115  1.00  0.00           C  
ATOM    655  HG  LEU    42      55.783  49.289  50.192  1.00  0.00           H  
ATOM    656  CD1 LEU    42      57.289  48.563  51.586  1.00  0.00           C  
ATOM    657 HD11 LEU    42      57.761  49.438  52.034  1.00  0.00           H  
ATOM    658 HD12 LEU    42      57.983  48.115  50.875  1.00  0.00           H  
ATOM    659 HD13 LEU    42      57.290  47.853  52.413  1.00  0.00           H  
ATOM    660  CD2 LEU    42      55.214  47.406  50.820  1.00  0.00           C  
ATOM    661 HD21 LEU    42      54.213  47.595  50.430  1.00  0.00           H  
ATOM    662 HD22 LEU    42      55.227  46.732  51.676  1.00  0.00           H  
ATOM    663 HD23 LEU    42      55.788  46.857  50.073  1.00  0.00           H  
ATOM    664  C   LEU    42      53.923  51.647  52.950  1.00  0.00           C  
ATOM    665  O   LEU    42      53.867  51.846  54.208  1.00  0.00           O  
ATOM    666  N   ILE    43      52.938  52.104  52.167  1.00  0.00           N  
ATOM    667  H   ILE    43      53.106  51.881  51.197  1.00  0.00           H  
ATOM    668  CA  ILE    43      51.648  52.728  52.595  1.00  0.00           C  
ATOM    669  HA  ILE    43      51.419  52.525  53.641  1.00  0.00           H  
ATOM    670  CB  ILE    43      51.561  54.267  52.384  1.00  0.00           C  
ATOM    671  HB  ILE    43      51.084  54.392  51.412  1.00  0.00           H  
ATOM    672  CG2 ILE    43      50.664  54.830  53.401  1.00  0.00           C  
ATOM    673 HG21 ILE    43      49.689  54.344  53.424  1.00  0.00           H  
ATOM    674 HG22 ILE    43      50.424  55.877  53.214  1.00  0.00           H  
ATOM    675 HG23 ILE    43      51.016  54.718  54.427  1.00  0.00           H  
ATOM    676  CG1 ILE    43      52.948  54.851  52.218  1.00  0.00           C  
ATOM    677 HG12 ILE    43      53.612  54.672  53.063  1.00  0.00           H  
ATOM    678 HG13 ILE    43      53.468  54.424  51.360  1.00  0.00           H  
ATOM    679  CD1 ILE    43      52.989  56.408  52.090  1.00  0.00           C  
ATOM    680 HD11 ILE    43      54.010  56.781  52.005  1.00  0.00           H  
ATOM    681 HD12 ILE    43      52.738  56.851  53.054  1.00  0.00           H  
ATOM    682 HD13 ILE    43      52.458  56.914  51.284  1.00  0.00           H  
ATOM    683  C   ILE    43      50.540  51.938  51.778  1.00  0.00           C  
ATOM    684  O   ILE    43      50.421  51.948  50.591  1.00  0.00           O  
ATOM    685  N   LEU    44      49.705  51.208  52.547  1.00  0.00           N  
ATOM    686  H   LEU    44      49.911  51.040  53.521  1.00  0.00           H  
ATOM    687  CA  LEU    44      48.818  50.109  51.924  1.00  0.00           C  
ATOM    688  HA  LEU    44      48.965  50.027  50.847  1.00  0.00           H  
ATOM    689  CB  LEU    44      49.167  48.721  52.475  1.00  0.00           C  
ATOM    690  HB2 LEU    44      49.039  48.719  53.558  1.00  0.00           H  
ATOM    691  HB3 LEU    44      48.518  47.935  52.089  1.00  0.00           H  
ATOM    692  CG  LEU    44      50.605  48.218  52.186  1.00  0.00           C  
ATOM    693  HG  LEU    44      50.855  48.497  51.163  1.00  0.00           H  
ATOM    694  CD1 LEU    44      51.589  48.636  53.317  1.00  0.00           C  
ATOM    695 HD11 LEU    44      52.495  48.038  53.223  1.00  0.00           H  
ATOM    696 HD12 LEU    44      51.194  48.480  54.321  1.00  0.00           H  
ATOM    697 HD13 LEU    44      51.811  49.702  53.280  1.00  0.00           H  
ATOM    698  CD2 LEU    44      50.742  46.742  52.235  1.00  0.00           C  
ATOM    699 HD21 LEU    44      49.966  46.252  51.647  1.00  0.00           H  
ATOM    700 HD22 LEU    44      50.517  46.475  53.267  1.00  0.00           H  
ATOM    701 HD23 LEU    44      51.734  46.513  51.847  1.00  0.00           H  
ATOM    702  C   LEU    44      47.313  50.486  52.072  1.00  0.00           C  
ATOM    703  O   LEU    44      46.764  50.237  53.161  1.00  0.00           O  
ATOM    704  N   PRO    45      46.682  51.116  51.078  1.00  0.00           N  
ATOM    705  CD  PRO    45      47.318  51.496  49.769  1.00  0.00           C  
ATOM    706  HD2 PRO    45      47.790  52.469  49.905  1.00  0.00           H  
ATOM    707  HD3 PRO    45      47.933  50.771  49.236  1.00  0.00           H  
ATOM    708  CG  PRO    45      46.118  51.815  48.912  1.00  0.00           C  
ATOM    709  HG2 PRO    45      46.374  52.538  48.138  1.00  0.00           H  
ATOM    710  HG3 PRO    45      45.792  50.853  48.516  1.00  0.00           H  
ATOM    711  CB  PRO    45      44.984  52.183  49.834  1.00  0.00           C  
ATOM    712  HB2 PRO    45      44.006  52.007  49.387  1.00  0.00           H  
ATOM    713  HB3 PRO    45      45.140  53.236  50.069  1.00  0.00           H  
ATOM    714  CA  PRO    45      45.200  51.269  51.047  1.00  0.00           C  
ATOM    715  HA  PRO    45      44.961  51.761  51.990  1.00  0.00           H  
ATOM    716  C   PRO    45      44.359  50.092  51.039  1.00  0.00           C  
ATOM    717  O   PRO    45      44.779  49.033  50.448  1.00  0.00           O  
ATOM    718  N   THR    46      43.206  50.093  51.655  1.00  0.00           N  
ATOM    719  H   THR    46      42.984  50.905  52.213  1.00  0.00           H  
ATOM    720  CA  THR    46      42.414  48.928  51.835  1.00  0.00           C  
ATOM    721  HA  THR    46      42.667  48.246  51.023  1.00  0.00           H  
ATOM    722  CB  THR    46      42.838  48.295  53.139  1.00  0.00           C  
ATOM    723  HB  THR    46      43.921  48.179  53.081  1.00  0.00           H  
ATOM    724  CG2 THR    46      42.620  48.973  54.448  1.00  0.00           C  
ATOM    725 HG21 THR    46      43.549  49.026  55.015  1.00  0.00           H  
ATOM    726 HG22 THR    46      42.450  50.036  54.278  1.00  0.00           H  
ATOM    727 HG23 THR    46      41.851  48.609  55.128  1.00  0.00           H  
ATOM    728  OG1 THR    46      42.234  47.027  53.316  1.00  0.00           O  
ATOM    729  HG1 THR    46      42.700  46.361  52.805  1.00  0.00           H  
ATOM    730  C   THR    46      40.913  49.081  51.728  1.00  0.00           C  
ATOM    731  O   THR    46      40.361  50.168  51.987  1.00  0.00           O  
ATOM    732  N   ASP    47      40.239  47.958  51.431  1.00  0.00           N  
ATOM    733  H   ASP    47      40.790  47.112  51.416  1.00  0.00           H  
ATOM    734  CA  ASP    47      38.912  47.820  50.966  1.00  0.00           C  
ATOM    735  HA  ASP    47      38.492  48.823  50.891  1.00  0.00           H  
ATOM    736  CB  ASP    47      38.759  47.253  49.556  1.00  0.00           C  
ATOM    737  HB2 ASP    47      39.311  47.941  48.915  1.00  0.00           H  
ATOM    738  HB3 ASP    47      37.720  47.284  49.228  1.00  0.00           H  
ATOM    739  CG  ASP    47      39.451  45.990  49.195  1.00  0.00           C  
ATOM    740  OD1 ASP    47      39.387  45.594  48.004  1.00  0.00           O  
ATOM    741  OD2 ASP    47      39.948  45.356  50.145  1.00  0.00           O  
ATOM    742  C   ASP    47      38.016  47.105  51.912  1.00  0.00           C  
ATOM    743  O   ASP    47      36.833  47.050  51.735  1.00  0.00           O  
ATOM    744  N   GLY    48      38.533  46.511  53.034  1.00  0.00           N  
ATOM    745  H   GLY    48      39.496  46.736  53.240  1.00  0.00           H  
ATOM    746  CA  GLY    48      37.780  45.892  54.130  1.00  0.00           C  
ATOM    747  HA2 GLY    48      37.265  46.741  54.579  1.00  0.00           H  
ATOM    748  HA3 GLY    48      37.006  45.214  53.769  1.00  0.00           H  
ATOM    749  C   GLY    48      38.488  45.162  55.279  1.00  0.00           C  
ATOM    750  O   GLY    48      39.590  45.603  55.669  1.00  0.00           O  
ATOM    751  N   PRO    49      37.875  44.077  55.881  1.00  0.00           N  
ATOM    752  CD  PRO    49      36.639  43.478  55.440  1.00  0.00           C  
ATOM    753  HD2 PRO    49      35.772  44.016  55.824  1.00  0.00           H  
ATOM    754  HD3 PRO    49      36.579  43.411  54.354  1.00  0.00           H  
ATOM    755  CG  PRO    49      36.624  42.099  56.116  1.00  0.00           C  
ATOM    756  HG2 PRO    49      35.568  41.849  56.213  1.00  0.00           H  
ATOM    757  HG3 PRO    49      37.085  41.356  55.465  1.00  0.00           H  
ATOM    758  CB  PRO    49      37.330  42.289  57.467  1.00  0.00           C  
ATOM    759  HB2 PRO    49      37.678  41.340  57.877  1.00  0.00           H  
ATOM    760  HB3 PRO    49      36.667  42.750  58.199  1.00  0.00           H  
ATOM    761  CA  PRO    49      38.319  43.469  57.110  1.00  0.00           C  
ATOM    762  HA  PRO    49      38.358  44.114  57.987  1.00  0.00           H  
ATOM    763  C   PRO    49      39.834  42.919  56.902  1.00  0.00           C  
ATOM    764  O   PRO    49      40.398  42.849  55.733  1.00  0.00           O  
ATOM    765  N   VAL    50      40.424  42.401  57.956  1.00  0.00           N  
ATOM    766  H   VAL    50      39.885  42.090  58.751  1.00  0.00           H  
ATOM    767  CA  VAL    50      41.903  42.067  57.989  1.00  0.00           C  
ATOM    768  HA  VAL    50      42.439  42.866  57.477  1.00  0.00           H  
ATOM    769  CB  VAL    50      42.353  41.977  59.448  1.00  0.00           C  
ATOM    770  HB  VAL    50      41.594  41.456  60.032  1.00  0.00           H  
ATOM    771  CG1 VAL    50      43.679  41.216  59.660  1.00  0.00           C  
ATOM    772 HG11 VAL    50      43.758  41.228  60.747  1.00  0.00           H  
ATOM    773 HG12 VAL    50      44.432  41.727  59.060  1.00  0.00           H  
ATOM    774 HG13 VAL    50      43.628  40.159  59.396  1.00  0.00           H  
ATOM    775  CG2 VAL    50      42.481  43.361  60.076  1.00  0.00           C  
ATOM    776 HG21 VAL    50      43.444  43.791  59.801  1.00  0.00           H  
ATOM    777 HG22 VAL    50      42.424  43.297  61.162  1.00  0.00           H  
ATOM    778 HG23 VAL    50      41.797  44.144  59.749  1.00  0.00           H  
ATOM    779  C   VAL    50      42.166  40.664  57.328  1.00  0.00           C  
ATOM    780  O   VAL    50      41.297  39.826  57.299  1.00  0.00           O  
ATOM    781  N   SER    51      43.286  40.501  56.657  1.00  0.00           N  
ATOM    782  H   SER    51      43.773  41.332  56.356  1.00  0.00           H  
ATOM    783  CA  SER    51      43.838  39.197  56.274  1.00  0.00           C  
ATOM    784  HA  SER    51      43.162  38.342  56.309  1.00  0.00           H  
ATOM    785  CB  SER    51      44.344  39.305  54.779  1.00  0.00           C  
ATOM    786  HB2 SER    51      45.093  40.096  54.784  1.00  0.00           H  
ATOM    787  HB3 SER    51      43.522  39.550  54.105  1.00  0.00           H  
ATOM    788  OG  SER    51      44.999  38.130  54.337  1.00  0.00           O  
ATOM    789  HG  SER    51      45.028  38.083  53.378  1.00  0.00           H  
ATOM    790  C   SER    51      44.977  38.836  57.275  1.00  0.00           C  
ATOM    791  O   SER    51      45.986  39.485  57.308  1.00  0.00           O  
ATOM    792  N   ASN    52      44.864  37.754  57.982  1.00  0.00           N  
ATOM    793  H   ASN    52      44.057  37.170  57.820  1.00  0.00           H  
ATOM    794  CA  ASN    52      45.934  37.249  58.804  1.00  0.00           C  
ATOM    795  HA  ASN    52      46.113  38.139  59.407  1.00  0.00           H  
ATOM    796  CB  ASN    52      45.337  36.208  59.756  1.00  0.00           C  
ATOM    797  HB2 ASN    52      46.207  35.815  60.282  1.00  0.00           H  
ATOM    798  HB3 ASN    52      45.110  35.306  59.188  1.00  0.00           H  
ATOM    799  CG  ASN    52      44.125  36.599  60.596  1.00  0.00           C  
ATOM    800  OD1 ASN    52      44.191  37.660  61.224  1.00  0.00           O  
ATOM    801  ND2 ASN    52      43.178  35.730  60.686  1.00  0.00           N  
ATOM    802 HD21 ASN    52      43.215  34.828  60.233  1.00  0.00           H  
ATOM    803 HD22 ASN    52      42.487  35.861  61.411  1.00  0.00           H  
ATOM    804  C   ASN    52      47.258  36.926  58.096  1.00  0.00           C  
ATOM    805  O   ASN    52      48.354  37.354  58.550  1.00  0.00           O  
ATOM    806  N   ALA    53      47.209  36.284  56.957  1.00  0.00           N  
ATOM    807  H   ALA    53      46.352  35.838  56.665  1.00  0.00           H  
ATOM    808  CA  ALA    53      48.278  36.181  56.003  1.00  0.00           C  
ATOM    809  HA  ALA    53      49.069  35.540  56.392  1.00  0.00           H  
ATOM    810  CB  ALA    53      47.682  35.533  54.734  1.00  0.00           C  
ATOM    811  HB1 ALA    53      48.458  35.486  53.970  1.00  0.00           H  
ATOM    812  HB2 ALA    53      46.828  36.084  54.340  1.00  0.00           H  
ATOM    813  HB3 ALA    53      47.282  34.522  54.815  1.00  0.00           H  
ATOM    814  C   ALA    53      48.987  37.493  55.620  1.00  0.00           C  
ATOM    815  O   ALA    53      50.219  37.654  55.754  1.00  0.00           O  
ATOM    816  N   GLN    54      48.211  38.492  55.228  1.00  0.00           N  
ATOM    817  H   GLN    54      47.212  38.360  55.164  1.00  0.00           H  
ATOM    818  CA  GLN    54      48.781  39.874  55.037  1.00  0.00           C  
ATOM    819  HA  GLN    54      49.645  39.748  54.385  1.00  0.00           H  
ATOM    820  CB  GLN    54      47.790  40.628  54.203  1.00  0.00           C  
ATOM    821  HB2 GLN    54      47.265  39.896  53.590  1.00  0.00           H  
ATOM    822  HB3 GLN    54      47.011  41.025  54.854  1.00  0.00           H  
ATOM    823  CG  GLN    54      48.208  41.874  53.394  1.00  0.00           C  
ATOM    824  HG2 GLN    54      47.651  41.947  52.460  1.00  0.00           H  
ATOM    825  HG3 GLN    54      49.257  41.768  53.116  1.00  0.00           H  
ATOM    826  CD  GLN    54      48.034  43.190  54.005  1.00  0.00           C  
ATOM    827  OE1 GLN    54      47.846  43.319  55.250  1.00  0.00           O  
ATOM    828  NE2 GLN    54      48.137  44.202  53.177  1.00  0.00           N  
ATOM    829 HE21 GLN    54      48.327  43.920  52.226  1.00  0.00           H  
ATOM    830 HE22 GLN    54      47.944  45.124  53.540  1.00  0.00           H  
ATOM    831  C   GLN    54      49.337  40.523  56.310  1.00  0.00           C  
ATOM    832  O   GLN    54      50.450  41.052  56.215  1.00  0.00           O  
ATOM    833  N   LYS    55      48.653  40.530  57.380  1.00  0.00           N  
ATOM    834  H   LYS    55      47.745  40.090  57.422  1.00  0.00           H  
ATOM    835  CA  LYS    55      49.152  41.000  58.712  1.00  0.00           C  
ATOM    836  HA  LYS    55      49.339  42.069  58.618  1.00  0.00           H  
ATOM    837  CB  LYS    55      48.060  40.699  59.720  1.00  0.00           C  
ATOM    838  HB2 LYS    55      47.271  41.384  59.407  1.00  0.00           H  
ATOM    839  HB3 LYS    55      47.717  39.665  59.684  1.00  0.00           H  
ATOM    840  CG  LYS    55      48.328  40.822  61.209  1.00  0.00           C  
ATOM    841  HG2 LYS    55      47.489  40.356  61.726  1.00  0.00           H  
ATOM    842  HG3 LYS    55      49.238  40.279  61.464  1.00  0.00           H  
ATOM    843  CD  LYS    55      48.471  42.276  61.598  1.00  0.00           C  
ATOM    844  HD2 LYS    55      47.519  42.732  61.327  1.00  0.00           H  
ATOM    845  HD3 LYS    55      49.340  42.742  61.133  1.00  0.00           H  
ATOM    846  CE  LYS    55      48.645  42.298  63.070  1.00  0.00           C  
ATOM    847  HE2 LYS    55      49.712  42.157  63.240  1.00  0.00           H  
ATOM    848  HE3 LYS    55      48.168  41.428  63.522  1.00  0.00           H  
ATOM    849  NZ  LYS    55      47.992  43.382  63.697  1.00  0.00           N  
ATOM    850  HZ1 LYS    55      47.028  43.356  63.397  1.00  0.00           H  
ATOM    851  HZ2 LYS    55      48.162  43.426  64.691  1.00  0.00           H  
ATOM    852  HZ3 LYS    55      48.198  44.254  63.230  1.00  0.00           H  
ATOM    853  C   LYS    55      50.574  40.402  59.084  1.00  0.00           C  
ATOM    854  O   LYS    55      51.520  41.049  59.476  1.00  0.00           O  
ATOM    855  N   ILE    56      50.732  39.068  58.949  1.00  0.00           N  
ATOM    856  H   ILE    56      49.896  38.530  58.769  1.00  0.00           H  
ATOM    857  CA  ILE    56      51.965  38.305  59.242  1.00  0.00           C  
ATOM    858  HA  ILE    56      52.354  38.551  60.230  1.00  0.00           H  
ATOM    859  CB  ILE    56      51.611  36.764  59.340  1.00  0.00           C  
ATOM    860  HB  ILE    56      50.887  36.361  58.632  1.00  0.00           H  
ATOM    861  CG2 ILE    56      52.812  35.815  59.448  1.00  0.00           C  
ATOM    862 HG21 ILE    56      53.299  35.794  58.473  1.00  0.00           H  
ATOM    863 HG22 ILE    56      52.524  34.805  59.738  1.00  0.00           H  
ATOM    864 HG23 ILE    56      53.603  36.222  60.078  1.00  0.00           H  
ATOM    865  CG1 ILE    56      50.788  36.499  60.637  1.00  0.00           C  
ATOM    866 HG12 ILE    56      51.471  36.573  61.483  1.00  0.00           H  
ATOM    867 HG13 ILE    56      50.047  37.289  60.765  1.00  0.00           H  
ATOM    868  CD1 ILE    56      50.092  35.122  60.692  1.00  0.00           C  
ATOM    869 HD11 ILE    56      49.384  35.001  59.872  1.00  0.00           H  
ATOM    870 HD12 ILE    56      49.428  35.160  61.555  1.00  0.00           H  
ATOM    871 HD13 ILE    56      50.713  34.227  60.646  1.00  0.00           H  
ATOM    872  C   ILE    56      52.947  38.566  58.086  1.00  0.00           C  
ATOM    873  O   ILE    56      54.086  38.664  58.354  1.00  0.00           O  
ATOM    874  N   TYR    57      52.604  38.664  56.857  1.00  0.00           N  
ATOM    875  H   TYR    57      51.627  38.505  56.658  1.00  0.00           H  
ATOM    876  CA  TYR    57      53.435  39.152  55.708  1.00  0.00           C  
ATOM    877  HA  TYR    57      54.231  38.413  55.623  1.00  0.00           H  
ATOM    878  CB  TYR    57      52.648  39.177  54.415  1.00  0.00           C  
ATOM    879  HB2 TYR    57      52.098  38.249  54.257  1.00  0.00           H  
ATOM    880  HB3 TYR    57      51.842  39.874  54.645  1.00  0.00           H  
ATOM    881  CG  TYR    57      53.460  39.539  53.173  1.00  0.00           C  
ATOM    882  CD1 TYR    57      53.724  40.900  52.930  1.00  0.00           C  
ATOM    883  HD1 TYR    57      53.307  41.690  53.537  1.00  0.00           H  
ATOM    884  CE1 TYR    57      54.551  41.229  51.907  1.00  0.00           C  
ATOM    885  HE1 TYR    57      54.723  42.252  51.606  1.00  0.00           H  
ATOM    886  CZ  TYR    57      55.291  40.270  51.188  1.00  0.00           C  
ATOM    887  OH  TYR    57      56.160  40.652  50.188  1.00  0.00           O  
ATOM    888  HH  TYR    57      56.697  39.922  49.872  1.00  0.00           H  
ATOM    889  CE2 TYR    57      54.982  38.932  51.345  1.00  0.00           C  
ATOM    890  HE2 TYR    57      55.527  38.206  50.760  1.00  0.00           H  
ATOM    891  CD2 TYR    57      54.100  38.536  52.380  1.00  0.00           C  
ATOM    892  HD2 TYR    57      54.053  37.488  52.635  1.00  0.00           H  
ATOM    893  C   TYR    57      54.190  40.460  56.077  1.00  0.00           C  
ATOM    894  O   TYR    57      55.432  40.472  56.066  1.00  0.00           O  
ATOM    895  N   LEU    58      53.462  41.450  56.628  1.00  0.00           N  
ATOM    896  H   LEU    58      52.475  41.265  56.522  1.00  0.00           H  
ATOM    897  CA  LEU    58      54.052  42.713  56.947  1.00  0.00           C  
ATOM    898  HA  LEU    58      54.703  43.005  56.123  1.00  0.00           H  
ATOM    899  CB  LEU    58      52.997  43.798  56.992  1.00  0.00           C  
ATOM    900  HB2 LEU    58      52.199  43.398  57.617  1.00  0.00           H  
ATOM    901  HB3 LEU    58      53.448  44.738  57.311  1.00  0.00           H  
ATOM    902  CG  LEU    58      52.277  43.981  55.647  1.00  0.00           C  
ATOM    903  HG  LEU    58      51.919  43.024  55.267  1.00  0.00           H  
ATOM    904  CD1 LEU    58      51.102  44.903  55.922  1.00  0.00           C  
ATOM    905 HD11 LEU    58      50.413  44.347  56.558  1.00  0.00           H  
ATOM    906 HD12 LEU    58      50.653  45.222  54.981  1.00  0.00           H  
ATOM    907 HD13 LEU    58      51.505  45.838  56.311  1.00  0.00           H  
ATOM    908  CD2 LEU    58      53.093  44.696  54.521  1.00  0.00           C  
ATOM    909 HD21 LEU    58      53.307  45.719  54.831  1.00  0.00           H  
ATOM    910 HD22 LEU    58      52.571  44.572  53.572  1.00  0.00           H  
ATOM    911 HD23 LEU    58      54.038  44.202  54.296  1.00  0.00           H  
ATOM    912  C   LEU    58      54.891  42.641  58.214  1.00  0.00           C  
ATOM    913  O   LEU    58      55.952  43.264  58.295  1.00  0.00           O  
ATOM    914  N   ASN    59      54.442  41.840  59.168  1.00  0.00           N  
ATOM    915  H   ASN    59      53.611  41.321  58.920  1.00  0.00           H  
ATOM    916  CA  ASN    59      55.299  41.476  60.322  1.00  0.00           C  
ATOM    917  HA  ASN    59      55.889  42.326  60.665  1.00  0.00           H  
ATOM    918  CB  ASN    59      54.491  41.049  61.578  1.00  0.00           C  
ATOM    919  HB2 ASN    59      55.207  40.650  62.296  1.00  0.00           H  
ATOM    920  HB3 ASN    59      53.774  40.252  61.380  1.00  0.00           H  
ATOM    921  CG  ASN    59      53.846  42.272  62.167  1.00  0.00           C  
ATOM    922  OD1 ASN    59      54.520  42.973  62.943  1.00  0.00           O  
ATOM    923  ND2 ASN    59      52.573  42.549  61.973  1.00  0.00           N  
ATOM    924 HD21 ASN    59      52.158  42.129  61.154  1.00  0.00           H  
ATOM    925 HD22 ASN    59      52.151  43.311  62.485  1.00  0.00           H  
ATOM    926  C   ASN    59      56.397  40.527  59.869  1.00  0.00           C  
ATOM    927  O   ASN    59      57.257  40.341  60.716  1.00  0.00           O  
ATOM    928  N   SER    60      56.465  40.074  58.661  1.00  0.00           N  
ATOM    929  H   SER    60      55.689  40.271  58.045  1.00  0.00           H  
ATOM    930  CA  SER    60      57.551  39.248  58.097  1.00  0.00           C  
ATOM    931  HA  SER    60      58.251  38.924  58.868  1.00  0.00           H  
ATOM    932  CB  SER    60      57.018  38.053  57.290  1.00  0.00           C  
ATOM    933  HB2 SER    60      57.779  37.386  56.885  1.00  0.00           H  
ATOM    934  HB3 SER    60      56.413  38.450  56.476  1.00  0.00           H  
ATOM    935  OG  SER    60      56.204  37.212  58.081  1.00  0.00           O  
ATOM    936  HG  SER    60      55.493  37.822  58.288  1.00  0.00           H  
ATOM    937  C   SER    60      58.534  39.999  57.169  1.00  0.00           C  
ATOM    938  O   SER    60      59.467  39.438  56.640  1.00  0.00           O  
ATOM    939  N   LEU    61      58.355  41.305  56.984  1.00  0.00           N  
ATOM    940  H   LEU    61      57.506  41.716  57.347  1.00  0.00           H  
ATOM    941  CA  LEU    61      59.259  42.238  56.323  1.00  0.00           C  
ATOM    942  HA  LEU    61      59.537  41.780  55.373  1.00  0.00           H  
ATOM    943  CB  LEU    61      58.713  43.635  56.198  1.00  0.00           C  
ATOM    944  HB2 LEU    61      58.449  44.021  57.183  1.00  0.00           H  
ATOM    945  HB3 LEU    61      59.441  44.398  55.921  1.00  0.00           H  
ATOM    946  CG  LEU    61      57.530  43.792  55.266  1.00  0.00           C  
ATOM    947  HG  LEU    61      56.795  43.092  55.665  1.00  0.00           H  
ATOM    948  CD1 LEU    61      56.842  45.157  55.420  1.00  0.00           C  
ATOM    949 HD11 LEU    61      56.670  45.328  56.483  1.00  0.00           H  
ATOM    950 HD12 LEU    61      55.884  45.170  54.901  1.00  0.00           H  
ATOM    951 HD13 LEU    61      57.356  46.009  54.974  1.00  0.00           H  
ATOM    952  CD2 LEU    61      57.808  43.471  53.803  1.00  0.00           C  
ATOM    953 HD21 LEU    61      56.930  43.552  53.162  1.00  0.00           H  
ATOM    954 HD22 LEU    61      58.309  42.503  53.797  1.00  0.00           H  
ATOM    955 HD23 LEU    61      58.541  44.157  53.378  1.00  0.00           H  
ATOM    956  C   LEU    61      60.610  42.376  57.130  1.00  0.00           C  
ATOM    957  O   LEU    61      60.499  42.446  58.329  1.00  0.00           O  
ATOM    958  N   PRO    62      61.787  42.541  56.544  1.00  0.00           N  
ATOM    959  CD  PRO    62      62.050  42.417  55.113  1.00  0.00           C  
ATOM    960  HD2 PRO    62      62.052  41.351  54.889  1.00  0.00           H  
ATOM    961  HD3 PRO    62      61.234  42.929  54.603  1.00  0.00           H  
ATOM    962  CG  PRO    62      63.471  42.896  54.907  1.00  0.00           C  
ATOM    963  HG2 PRO    62      63.913  42.354  54.071  1.00  0.00           H  
ATOM    964  HG3 PRO    62      63.536  43.980  54.816  1.00  0.00           H  
ATOM    965  CB  PRO    62      64.162  42.516  56.262  1.00  0.00           C  
ATOM    966  HB2 PRO    62      65.085  43.087  56.367  1.00  0.00           H  
ATOM    967  HB3 PRO    62      64.520  41.496  56.125  1.00  0.00           H  
ATOM    968  CA  PRO    62      63.089  42.634  57.311  1.00  0.00           C  
ATOM    969  HA  PRO    62      63.241  41.880  58.084  1.00  0.00           H  
ATOM    970  C   PRO    62      63.154  43.956  58.027  1.00  0.00           C  
ATOM    971  O   PRO    62      62.484  44.948  57.656  1.00  0.00           O  
ATOM    972  N   CYS    63      64.070  44.062  59.042  1.00  0.00           N  
ATOM    973  H   CYS    63      64.569  43.215  59.273  1.00  0.00           H  
ATOM    974  CA  CYS    63      64.198  45.243  59.936  1.00  0.00           C  
ATOM    975  HA  CYS    63      63.203  45.452  60.330  1.00  0.00           H  
ATOM    976  CB  CYS    63      65.011  44.862  61.258  1.00  0.00           C  
ATOM    977  HB2 CYS    63      66.050  45.163  61.127  1.00  0.00           H  
ATOM    978  HB3 CYS    63      64.918  43.792  61.441  1.00  0.00           H  
ATOM    979  SG  CYS    63      64.270  45.801  62.596  1.00  0.00           S  
ATOM    980  HG  CYS    63      63.099  45.160  62.536  1.00  0.00           H  
ATOM    981  C   CYS    63      64.701  46.553  59.327  1.00  0.00           C  
ATOM    982  O   CYS    63      64.537  47.632  59.857  1.00  0.00           O  
ATOM    983  N   SER    64      65.342  46.462  58.137  1.00  0.00           N  
ATOM    984  H   SER    64      65.435  45.509  57.815  1.00  0.00           H  
ATOM    985  CA  SER    64      65.787  47.628  57.283  1.00  0.00           C  
ATOM    986  HA  SER    64      66.235  48.418  57.885  1.00  0.00           H  
ATOM    987  CB  SER    64      66.866  47.184  56.305  1.00  0.00           C  
ATOM    988  HB2 SER    64      67.662  46.748  56.909  1.00  0.00           H  
ATOM    989  HB3 SER    64      67.447  48.037  55.954  1.00  0.00           H  
ATOM    990  OG  SER    64      66.566  46.329  55.241  1.00  0.00           O  
ATOM    991  HG  SER    64      67.223  45.629  55.249  1.00  0.00           H  
ATOM    992  C   SER    64      64.639  48.367  56.516  1.00  0.00           C  
ATOM    993  O   SER    64      64.880  49.259  55.711  1.00  0.00           O  
ATOM    994  N   MET    65      63.362  48.065  56.820  1.00  0.00           N  
ATOM    995  H   MET    65      63.196  47.389  57.551  1.00  0.00           H  
ATOM    996  CA  MET    65      62.205  48.576  56.151  1.00  0.00           C  
ATOM    997  HA  MET    65      62.418  49.443  55.526  1.00  0.00           H  
ATOM    998  CB  MET    65      61.666  47.493  55.215  1.00  0.00           C  
ATOM    999  HB2 MET    65      61.302  46.697  55.865  1.00  0.00           H  
ATOM   1000  HB3 MET    65      62.440  47.156  54.526  1.00  0.00           H  
ATOM   1001  CG  MET    65      60.481  47.953  54.398  1.00  0.00           C  
ATOM   1002  HG2 MET    65      60.521  48.970  54.009  1.00  0.00           H  
ATOM   1003  HG3 MET    65      59.654  48.101  55.091  1.00  0.00           H  
ATOM   1004  SD  MET    65      59.945  46.819  53.053  1.00  0.00           S  
ATOM   1005  CE  MET    65      60.869  47.306  51.569  1.00  0.00           C  
ATOM   1006  HE1 MET    65      61.923  47.440  51.813  1.00  0.00           H  
ATOM   1007  HE2 MET    65      60.478  48.290  51.310  1.00  0.00           H  
ATOM   1008  HE3 MET    65      60.808  46.645  50.704  1.00  0.00           H  
ATOM   1009  C   MET    65      61.112  48.999  57.215  1.00  0.00           C  
ATOM   1010  O   MET    65      60.965  48.438  58.281  1.00  0.00           O  
ATOM   1011  N   ASP    66      60.334  50.034  56.938  1.00  0.00           N  
ATOM   1012  H   ASP    66      60.592  50.609  56.149  1.00  0.00           H  
ATOM   1013  CA  ASP    66      59.008  50.294  57.543  1.00  0.00           C  
ATOM   1014  HA  ASP    66      58.919  49.543  58.328  1.00  0.00           H  
ATOM   1015  CB  ASP    66      58.903  51.713  58.129  1.00  0.00           C  
ATOM   1016  HB2 ASP    66      57.888  52.082  58.278  1.00  0.00           H  
ATOM   1017  HB3 ASP    66      59.443  52.401  57.479  1.00  0.00           H  
ATOM   1018  CG  ASP    66      59.714  51.764  59.417  1.00  0.00           C  
ATOM   1019  OD1 ASP    66      60.527  52.687  59.485  1.00  0.00           O  
ATOM   1020  OD2 ASP    66      59.599  50.967  60.376  1.00  0.00           O  
ATOM   1021  C   ASP    66      57.828  49.928  56.669  1.00  0.00           C  
ATOM   1022  O   ASP    66      57.895  49.813  55.427  1.00  0.00           O  
ATOM   1023  N   TYR    67      56.660  49.772  57.263  1.00  0.00           N  
ATOM   1024  H   TYR    67      56.671  49.732  58.272  1.00  0.00           H  
ATOM   1025  CA  TYR    67      55.332  49.898  56.578  1.00  0.00           C  
ATOM   1026  HA  TYR    67      55.414  50.475  55.657  1.00  0.00           H  
ATOM   1027  CB  TYR    67      54.603  48.531  56.193  1.00  0.00           C  
ATOM   1028  HB2 TYR    67      53.813  48.720  55.465  1.00  0.00           H  
ATOM   1029  HB3 TYR    67      55.359  48.028  55.589  1.00  0.00           H  
ATOM   1030  CG  TYR    67      54.067  47.771  57.329  1.00  0.00           C  
ATOM   1031  CD1 TYR    67      54.955  47.075  58.151  1.00  0.00           C  
ATOM   1032  HD1 TYR    67      55.994  47.044  57.857  1.00  0.00           H  
ATOM   1033  CE1 TYR    67      54.538  46.443  59.317  1.00  0.00           C  
ATOM   1034  HE1 TYR    67      55.173  45.754  59.855  1.00  0.00           H  
ATOM   1035  CZ  TYR    67      53.254  46.683  59.839  1.00  0.00           C  
ATOM   1036  OH  TYR    67      52.870  46.023  60.933  1.00  0.00           O  
ATOM   1037  HH  TYR    67      53.555  46.034  61.605  1.00  0.00           H  
ATOM   1038  CE2 TYR    67      52.369  47.502  59.158  1.00  0.00           C  
ATOM   1039  HE2 TYR    67      51.396  47.699  59.583  1.00  0.00           H  
ATOM   1040  CD2 TYR    67      52.752  48.087  57.878  1.00  0.00           C  
ATOM   1041  HD2 TYR    67      52.025  48.746  57.426  1.00  0.00           H  
ATOM   1042  C   TYR    67      54.344  50.675  57.463  1.00  0.00           C  
ATOM   1043  O   TYR    67      54.475  50.747  58.705  1.00  0.00           O  
ATOM   1044  N   HIE    68      53.349  51.317  56.781  1.00  0.00           N  
ATOM   1045  H   HIE    68      53.410  51.363  55.774  1.00  0.00           H  
ATOM   1046  CA  HIE    68      52.096  51.741  57.406  1.00  0.00           C  
ATOM   1047  HA  HIE    68      52.044  51.360  58.426  1.00  0.00           H  
ATOM   1048  CB  HIE    68      51.964  53.241  57.462  1.00  0.00           C  
ATOM   1049  HB2 HIE    68      51.098  53.575  58.034  1.00  0.00           H  
ATOM   1050  HB3 HIE    68      51.762  53.556  56.438  1.00  0.00           H  
ATOM   1051  CG  HIE    68      53.185  53.836  58.208  1.00  0.00           C  
ATOM   1052  ND1 HIE    68      53.675  53.673  59.528  1.00  0.00           N  
ATOM   1053  CE1 HIE    68      54.769  54.457  59.671  1.00  0.00           C  
ATOM   1054  HE1 HIE    68      55.396  54.650  60.529  1.00  0.00           H  
ATOM   1055  NE2 HIE    68      55.009  55.134  58.523  1.00  0.00           N  
ATOM   1056  HE2 HIE    68      55.664  55.901  58.474  1.00  0.00           H  
ATOM   1057  CD2 HIE    68      54.054  54.763  57.581  1.00  0.00           C  
ATOM   1058  HD2 HIE    68      54.018  55.026  56.534  1.00  0.00           H  
ATOM   1059  C   HIE    68      50.836  51.232  56.666  1.00  0.00           C  
ATOM   1060  O   HIE    68      50.887  51.253  55.456  1.00  0.00           O  
ATOM   1061  N   LEU    69      49.786  50.847  57.382  1.00  0.00           N  
ATOM   1062  H   LEU    69      49.884  50.887  58.387  1.00  0.00           H  
ATOM   1063  CA  LEU    69      48.426  50.625  56.897  1.00  0.00           C  
ATOM   1064  HA  LEU    69      48.420  50.328  55.848  1.00  0.00           H  
ATOM   1065  CB  LEU    69      47.806  49.505  57.822  1.00  0.00           C  
ATOM   1066  HB2 LEU    69      47.784  49.982  58.801  1.00  0.00           H  
ATOM   1067  HB3 LEU    69      46.782  49.244  57.556  1.00  0.00           H  
ATOM   1068  CG  LEU    69      48.587  48.224  58.073  1.00  0.00           C  
ATOM   1069  HG  LEU    69      49.627  48.437  58.318  1.00  0.00           H  
ATOM   1070  CD1 LEU    69      48.014  47.501  59.293  1.00  0.00           C  
ATOM   1071 HD11 LEU    69      48.395  46.513  59.552  1.00  0.00           H  
ATOM   1072 HD12 LEU    69      46.928  47.434  59.219  1.00  0.00           H  
ATOM   1073 HD13 LEU    69      48.322  48.105  60.147  1.00  0.00           H  
ATOM   1074  CD2 LEU    69      48.447  47.243  56.908  1.00  0.00           C  
ATOM   1075 HD21 LEU    69      48.998  46.310  57.021  1.00  0.00           H  
ATOM   1076 HD22 LEU    69      48.838  47.687  55.993  1.00  0.00           H  
ATOM   1077 HD23 LEU    69      47.410  46.917  56.820  1.00  0.00           H  
ATOM   1078  C   LEU    69      47.562  51.946  56.834  1.00  0.00           C  
ATOM   1079  O   LEU    69      47.823  52.878  57.590  1.00  0.00           O  
ATOM   1080  N   LEU    70      46.546  51.972  56.004  1.00  0.00           N  
ATOM   1081  H   LEU    70      46.401  51.220  55.346  1.00  0.00           H  
ATOM   1082  CA  LEU    70      45.435  53.021  55.942  1.00  0.00           C  
ATOM   1083  HA  LEU    70      45.633  53.834  56.641  1.00  0.00           H  
ATOM   1084  CB  LEU    70      45.427  53.629  54.543  1.00  0.00           C  
ATOM   1085  HB2 LEU    70      45.375  52.875  53.758  1.00  0.00           H  
ATOM   1086  HB3 LEU    70      44.602  54.340  54.506  1.00  0.00           H  
ATOM   1087  CG  LEU    70      46.739  54.384  54.231  1.00  0.00           C  
ATOM   1088  HG  LEU    70      47.584  53.695  54.238  1.00  0.00           H  
ATOM   1089  CD1 LEU    70      46.647  54.919  52.811  1.00  0.00           C  
ATOM   1090 HD11 LEU    70      47.595  55.293  52.425  1.00  0.00           H  
ATOM   1091 HD12 LEU    70      45.853  55.660  52.726  1.00  0.00           H  
ATOM   1092 HD13 LEU    70      46.407  54.072  52.168  1.00  0.00           H  
ATOM   1093  CD2 LEU    70      47.044  55.467  55.212  1.00  0.00           C  
ATOM   1094 HD21 LEU    70      47.509  55.022  56.091  1.00  0.00           H  
ATOM   1095 HD22 LEU    70      46.152  55.998  55.543  1.00  0.00           H  
ATOM   1096 HD23 LEU    70      47.866  56.082  54.847  1.00  0.00           H  
ATOM   1097  C   LEU    70      44.063  52.455  56.384  1.00  0.00           C  
ATOM   1098  O   LEU    70      43.782  51.280  56.429  1.00  0.00           O  
ATOM   1099  N   PRO    71      43.189  53.369  56.811  1.00  0.00           N  
ATOM   1100  CD  PRO    71      43.347  54.807  57.137  1.00  0.00           C  
ATOM   1101  HD2 PRO    71      44.128  54.917  57.889  1.00  0.00           H  
ATOM   1102  HD3 PRO    71      43.522  55.422  56.253  1.00  0.00           H  
ATOM   1103  CG  PRO    71      42.075  55.173  57.906  1.00  0.00           C  
ATOM   1104  HG2 PRO    71      42.208  55.246  58.986  1.00  0.00           H  
ATOM   1105  HG3 PRO    71      41.736  56.180  57.661  1.00  0.00           H  
ATOM   1106  CB  PRO    71      41.001  54.145  57.594  1.00  0.00           C  
ATOM   1107  HB2 PRO    71      40.407  54.585  56.792  1.00  0.00           H  
ATOM   1108  HB3 PRO    71      40.396  53.900  58.466  1.00  0.00           H  
ATOM   1109  CA  PRO    71      41.742  52.930  57.094  1.00  0.00           C  
ATOM   1110  HA  PRO    71      41.844  52.240  57.931  1.00  0.00           H  
ATOM   1111  C   PRO    71      40.906  52.248  55.984  1.00  0.00           C  
ATOM   1112  O   PRO    71      40.840  52.825  54.896  1.00  0.00           O  
ATOM   1113  N   PRO    72      40.117  51.175  56.252  1.00  0.00           N  
ATOM   1114  CD  PRO    72      40.072  50.293  57.432  1.00  0.00           C  
ATOM   1115  HD2 PRO    72      41.094  50.254  57.810  1.00  0.00           H  
ATOM   1116  HD3 PRO    72      39.382  50.720  58.160  1.00  0.00           H  
ATOM   1117  CG  PRO    72      39.537  48.943  57.041  1.00  0.00           C  
ATOM   1118  HG2 PRO    72      40.435  48.358  56.842  1.00  0.00           H  
ATOM   1119  HG3 PRO    72      38.941  48.560  57.869  1.00  0.00           H  
ATOM   1120  CB  PRO    72      38.662  49.337  55.839  1.00  0.00           C  
ATOM   1121  HB2 PRO    72      37.684  49.580  56.254  1.00  0.00           H  
ATOM   1122  HB3 PRO    72      38.703  48.466  55.185  1.00  0.00           H  
ATOM   1123  CA  PRO    72      39.343  50.557  55.163  1.00  0.00           C  
ATOM   1124  HA  PRO    72      40.047  50.165  54.428  1.00  0.00           H  
ATOM   1125  C   PRO    72      38.374  51.589  54.530  1.00  0.00           C  
ATOM   1126  O   PRO    72      37.665  52.371  55.191  1.00  0.00           O  
ATOM   1127  N   VAL    73      38.381  51.562  53.182  1.00  0.00           N  
ATOM   1128  H   VAL    73      39.007  50.893  52.758  1.00  0.00           H  
ATOM   1129  CA  VAL    73      37.517  52.452  52.399  1.00  0.00           C  
ATOM   1130  HA  VAL    73      37.647  53.465  52.779  1.00  0.00           H  
ATOM   1131  CB  VAL    73      37.921  52.514  50.918  1.00  0.00           C  
ATOM   1132  HB  VAL    73      38.034  51.489  50.566  1.00  0.00           H  
ATOM   1133  CG1 VAL    73      36.905  53.222  49.980  1.00  0.00           C  
ATOM   1134 HG11 VAL    73      36.920  54.265  50.295  1.00  0.00           H  
ATOM   1135 HG12 VAL    73      35.878  52.868  50.068  1.00  0.00           H  
ATOM   1136 HG13 VAL    73      37.174  53.056  48.936  1.00  0.00           H  
ATOM   1137  CG2 VAL    73      39.209  53.227  50.779  1.00  0.00           C  
ATOM   1138 HG21 VAL    73      39.275  54.241  51.174  1.00  0.00           H  
ATOM   1139 HG22 VAL    73      39.498  53.269  49.729  1.00  0.00           H  
ATOM   1140 HG23 VAL    73      39.934  52.605  51.305  1.00  0.00           H  
ATOM   1141  C   VAL    73      36.020  52.007  52.510  1.00  0.00           C  
ATOM   1142  O   VAL    73      35.781  50.826  52.518  1.00  0.00           O  
ATOM   1143  N   ASN    74      35.065  52.948  52.482  1.00  0.00           N  
ATOM   1144  H   ASN    74      35.253  53.919  52.278  1.00  0.00           H  
ATOM   1145  CA  ASN    74      33.614  52.652  52.599  1.00  0.00           C  
ATOM   1146  HA  ASN    74      33.517  51.683  53.089  1.00  0.00           H  
ATOM   1147  CB  ASN    74      33.095  53.781  53.536  1.00  0.00           C  
ATOM   1148  HB2 ASN    74      33.269  54.722  53.013  1.00  0.00           H  
ATOM   1149  HB3 ASN    74      33.666  53.835  54.463  1.00  0.00           H  
ATOM   1150  CG  ASN    74      31.641  53.736  53.884  1.00  0.00           C  
ATOM   1151  OD1 ASN    74      30.823  54.107  53.074  1.00  0.00           O  
ATOM   1152  ND2 ASN    74      31.323  53.091  54.985  1.00  0.00           N  
ATOM   1153 HD21 ASN    74      30.324  53.080  55.133  1.00  0.00           H  
ATOM   1154 HD22 ASN    74      32.030  52.488  55.382  1.00  0.00           H  
ATOM   1155  C   ASN    74      32.934  52.605  51.190  1.00  0.00           C  
ATOM   1156  O   ASN    74      33.377  53.335  50.270  1.00  0.00           O  
ATOM   1157  N   PHE    75      31.970  51.721  51.046  1.00  0.00           N  
ATOM   1158  H   PHE    75      31.750  51.140  51.843  1.00  0.00           H  
ATOM   1159  CA  PHE    75      31.310  51.396  49.785  1.00  0.00           C  
ATOM   1160  HA  PHE    75      31.460  52.259  49.136  1.00  0.00           H  
ATOM   1161  CB  PHE    75      31.924  50.096  49.175  1.00  0.00           C  
ATOM   1162  HB2 PHE    75      31.626  49.236  49.774  1.00  0.00           H  
ATOM   1163  HB3 PHE    75      31.460  50.015  48.192  1.00  0.00           H  
ATOM   1164  CG  PHE    75      33.448  50.086  49.010  1.00  0.00           C  
ATOM   1165  CD1 PHE    75      34.084  50.487  47.772  1.00  0.00           C  
ATOM   1166  HD1 PHE    75      33.506  50.812  46.920  1.00  0.00           H  
ATOM   1167  CE1 PHE    75      35.504  50.455  47.672  1.00  0.00           C  
ATOM   1168  HE1 PHE    75      35.931  50.831  46.754  1.00  0.00           H  
ATOM   1169  CZ  PHE    75      36.244  50.014  48.777  1.00  0.00           C  
ATOM   1170  HZ  PHE    75      37.311  49.851  48.750  1.00  0.00           H  
ATOM   1171  CE2 PHE    75      35.610  49.608  49.923  1.00  0.00           C  
ATOM   1172  HE2 PHE    75      36.229  49.252  50.733  1.00  0.00           H  
ATOM   1173  CD2 PHE    75      34.211  49.707  50.147  1.00  0.00           C  
ATOM   1174  HD2 PHE    75      33.824  49.479  51.130  1.00  0.00           H  
ATOM   1175  C   PHE    75      29.835  51.262  49.924  1.00  0.00           C  
ATOM   1176  O   PHE    75      29.127  50.612  49.149  1.00  0.00           O  
ATOM   1177  N   ASP    76      29.219  51.800  50.967  1.00  0.00           N  
ATOM   1178  H   ASP    76      29.766  52.331  51.629  1.00  0.00           H  
ATOM   1179  CA  ASP    76      27.703  51.751  51.221  1.00  0.00           C  
ATOM   1180  HA  ASP    76      27.295  50.744  51.128  1.00  0.00           H  
ATOM   1181  CB  ASP    76      27.437  52.204  52.644  1.00  0.00           C  
ATOM   1182  HB2 ASP    76      26.429  52.484  52.949  1.00  0.00           H  
ATOM   1183  HB3 ASP    76      28.003  53.130  52.745  1.00  0.00           H  
ATOM   1184  CG  ASP    76      28.034  51.285  53.759  1.00  0.00           C  
ATOM   1185  OD1 ASP    76      28.633  50.214  53.556  1.00  0.00           O  
ATOM   1186  OD2 ASP    76      27.789  51.730  54.878  1.00  0.00           O  
ATOM   1187  C   ASP    76      26.905  52.600  50.210  1.00  0.00           C  
ATOM   1188  O   ASP    76      25.732  52.358  49.944  1.00  0.00           O  
ATOM   1189  N   ASP    77      27.596  53.562  49.563  1.00  0.00           N  
ATOM   1190  H   ASP    77      28.570  53.544  49.830  1.00  0.00           H  
ATOM   1191  CA  ASP    77      27.183  54.371  48.429  1.00  0.00           C  
ATOM   1192  HA  ASP    77      26.120  54.594  48.512  1.00  0.00           H  
ATOM   1193  CB  ASP    77      27.943  55.683  48.515  1.00  0.00           C  
ATOM   1194  HB2 ASP    77      27.667  56.241  49.410  1.00  0.00           H  
ATOM   1195  HB3 ASP    77      27.537  56.264  47.687  1.00  0.00           H  
ATOM   1196  CG  ASP    77      29.470  55.626  48.386  1.00  0.00           C  
ATOM   1197  OD1 ASP    77      30.064  54.643  48.784  1.00  0.00           O  
ATOM   1198  OD2 ASP    77      29.993  56.606  47.855  1.00  0.00           O  
ATOM   1199  C   ASP    77      27.542  53.683  47.074  1.00  0.00           C  
ATOM   1200  O   ASP    77      27.327  54.318  46.020  1.00  0.00           O  
ATOM   1201  N   LEU    78      27.938  52.418  47.004  1.00  0.00           N  
ATOM   1202  H   LEU    78      28.044  51.904  47.867  1.00  0.00           H  
ATOM   1203  CA  LEU    78      28.353  51.689  45.742  1.00  0.00           C  
ATOM   1204  HA  LEU    78      27.824  52.216  44.948  1.00  0.00           H  
ATOM   1205  CB  LEU    78      29.886  51.689  45.559  1.00  0.00           C  
ATOM   1206  HB2 LEU    78      30.279  51.485  46.555  1.00  0.00           H  
ATOM   1207  HB3 LEU    78      30.146  50.780  45.016  1.00  0.00           H  
ATOM   1208  CG  LEU    78      30.591  52.982  45.128  1.00  0.00           C  
ATOM   1209  HG  LEU    78      30.135  53.774  45.723  1.00  0.00           H  
ATOM   1210  CD1 LEU    78      32.063  52.778  45.455  1.00  0.00           C  
ATOM   1211 HD11 LEU    78      32.247  52.921  46.519  1.00  0.00           H  
ATOM   1212 HD12 LEU    78      32.527  53.574  44.873  1.00  0.00           H  
ATOM   1213 HD13 LEU    78      32.589  51.904  45.071  1.00  0.00           H  
ATOM   1214  CD2 LEU    78      30.427  53.221  43.625  1.00  0.00           C  
ATOM   1215 HD21 LEU    78      30.689  54.216  43.267  1.00  0.00           H  
ATOM   1216 HD22 LEU    78      29.377  53.093  43.363  1.00  0.00           H  
ATOM   1217 HD23 LEU    78      30.952  52.437  43.078  1.00  0.00           H  
ATOM   1218  C   LEU    78      27.906  50.264  45.683  1.00  0.00           C  
ATOM   1219  O   LEU    78      27.782  49.643  46.747  1.00  0.00           O  
ATOM   1220  N   PRO    79      27.663  49.654  44.527  1.00  0.00           N  
ATOM   1221  CD  PRO    79      27.607  50.300  43.255  1.00  0.00           C  
ATOM   1222  HD2 PRO    79      26.834  51.063  43.339  1.00  0.00           H  
ATOM   1223  HD3 PRO    79      28.639  50.614  43.094  1.00  0.00           H  
ATOM   1224  CG  PRO    79      27.275  49.304  42.147  1.00  0.00           C  
ATOM   1225  HG2 PRO    79      26.606  49.756  41.415  1.00  0.00           H  
ATOM   1226  HG3 PRO    79      28.160  48.847  41.704  1.00  0.00           H  
ATOM   1227  CB  PRO    79      26.548  48.258  42.977  1.00  0.00           C  
ATOM   1228  HB2 PRO    79      26.544  47.269  42.519  1.00  0.00           H  
ATOM   1229  HB3 PRO    79      25.482  48.471  43.060  1.00  0.00           H  
ATOM   1230  CA  PRO    79      27.176  48.304  44.411  1.00  0.00           C  
ATOM   1231  HA  PRO    79      26.396  48.111  45.148  1.00  0.00           H  
ATOM   1232  C   PRO    79      28.260  47.171  44.452  1.00  0.00           C  
ATOM   1233  O   PRO    79      29.396  47.381  43.978  1.00  0.00           O  
ATOM   1234  N   LEU    80      27.827  46.012  45.009  1.00  0.00           N  
ATOM   1235  H   LEU    80      26.819  45.970  45.055  1.00  0.00           H  
ATOM   1236  CA  LEU    80      28.657  44.826  45.257  1.00  0.00           C  
ATOM   1237  HA  LEU    80      29.529  45.096  45.853  1.00  0.00           H  
ATOM   1238  CB  LEU    80      27.758  43.821  45.928  1.00  0.00           C  
ATOM   1239  HB2 LEU    80      27.469  44.338  46.843  1.00  0.00           H  
ATOM   1240  HB3 LEU    80      26.817  43.707  45.390  1.00  0.00           H  
ATOM   1241  CG  LEU    80      28.168  42.398  46.367  1.00  0.00           C  
ATOM   1242  HG  LEU    80      28.335  41.835  45.448  1.00  0.00           H  
ATOM   1243  CD1 LEU    80      29.507  42.283  47.140  1.00  0.00           C  
ATOM   1244 HD11 LEU    80      29.809  41.254  47.339  1.00  0.00           H  
ATOM   1245 HD12 LEU    80      29.358  42.877  48.042  1.00  0.00           H  
ATOM   1246 HD13 LEU    80      30.275  42.754  46.526  1.00  0.00           H  
ATOM   1247  CD2 LEU    80      27.042  41.677  47.105  1.00  0.00           C  
ATOM   1248 HD21 LEU    80      27.327  40.635  47.247  1.00  0.00           H  
ATOM   1249 HD22 LEU    80      26.081  41.705  46.591  1.00  0.00           H  
ATOM   1250 HD23 LEU    80      26.788  42.135  48.061  1.00  0.00           H  
ATOM   1251  C   LEU    80      29.122  44.126  43.973  1.00  0.00           C  
ATOM   1252  O   LEU    80      30.050  43.342  43.826  1.00  0.00           O  
ATOM   1253  N   ASP    81      28.482  44.513  42.866  1.00  0.00           N  
ATOM   1254  H   ASP    81      27.732  45.154  43.083  1.00  0.00           H  
ATOM   1255  CA  ASP    81      28.853  44.150  41.496  1.00  0.00           C  
ATOM   1256  HA  ASP    81      29.315  43.163  41.514  1.00  0.00           H  
ATOM   1257  CB  ASP    81      27.582  43.961  40.708  1.00  0.00           C  
ATOM   1258  HB2 ASP    81      27.751  43.641  39.680  1.00  0.00           H  
ATOM   1259  HB3 ASP    81      27.072  44.924  40.707  1.00  0.00           H  
ATOM   1260  CG  ASP    81      26.644  42.957  41.395  1.00  0.00           C  
ATOM   1261  OD1 ASP    81      26.982  41.777  41.697  1.00  0.00           O  
ATOM   1262  OD2 ASP    81      25.431  43.251  41.681  1.00  0.00           O  
ATOM   1263  C   ASP    81      29.853  45.094  40.842  1.00  0.00           C  
ATOM   1264  O   ASP    81      30.180  44.945  39.622  1.00  0.00           O  
ATOM   1265  N   THR    82      30.465  46.091  41.517  1.00  0.00           N  
ATOM   1266  H   THR    82      30.329  46.152  42.516  1.00  0.00           H  
ATOM   1267  CA  THR    82      31.535  46.921  40.873  1.00  0.00           C  
ATOM   1268  HA  THR    82      31.079  47.455  40.040  1.00  0.00           H  
ATOM   1269  CB  THR    82      32.022  47.956  41.855  1.00  0.00           C  
ATOM   1270  HB  THR    82      32.409  47.523  42.777  1.00  0.00           H  
ATOM   1271  CG2 THR    82      33.069  48.906  41.205  1.00  0.00           C  
ATOM   1272 HG21 THR    82      33.225  49.747  41.880  1.00  0.00           H  
ATOM   1273 HG22 THR    82      34.062  48.460  41.137  1.00  0.00           H  
ATOM   1274 HG23 THR    82      32.662  49.220  40.244  1.00  0.00           H  
ATOM   1275  OG1 THR    82      31.024  48.890  42.331  1.00  0.00           O  
ATOM   1276  HG1 THR    82      30.368  48.479  42.900  1.00  0.00           H  
ATOM   1277  C   THR    82      32.725  46.019  40.490  1.00  0.00           C  
ATOM   1278  O   THR    82      33.070  45.158  41.265  1.00  0.00           O  
ATOM   1279  N   LYS    83      33.408  46.280  39.375  1.00  0.00           N  
ATOM   1280  H   LYS    83      32.962  46.872  38.688  1.00  0.00           H  
ATOM   1281  CA  LYS    83      34.468  45.371  38.791  1.00  0.00           C  
ATOM   1282  HA  LYS    83      34.194  44.322  38.677  1.00  0.00           H  
ATOM   1283  CB  LYS    83      34.561  45.790  37.287  1.00  0.00           C  
ATOM   1284  HB2 LYS    83      34.642  46.877  37.254  1.00  0.00           H  
ATOM   1285  HB3 LYS    83      35.465  45.317  36.907  1.00  0.00           H  
ATOM   1286  CG  LYS    83      33.282  45.184  36.534  1.00  0.00           C  
ATOM   1287  HG2 LYS    83      33.259  44.100  36.649  1.00  0.00           H  
ATOM   1288  HG3 LYS    83      32.366  45.644  36.907  1.00  0.00           H  
ATOM   1289  CD  LYS    83      33.462  45.432  35.026  1.00  0.00           C  
ATOM   1290  HD2 LYS    83      34.323  44.938  34.575  1.00  0.00           H  
ATOM   1291  HD3 LYS    83      33.556  46.490  34.779  1.00  0.00           H  
ATOM   1292  CE  LYS    83      32.131  44.958  34.364  1.00  0.00           C  
ATOM   1293  HE2 LYS    83      32.066  45.451  33.394  1.00  0.00           H  
ATOM   1294  HE3 LYS    83      31.273  45.228  34.980  1.00  0.00           H  
ATOM   1295  NZ  LYS    83      32.130  43.479  34.212  1.00  0.00           N  
ATOM   1296  HZ1 LYS    83      32.799  43.076  33.572  1.00  0.00           H  
ATOM   1297  HZ2 LYS    83      32.219  43.107  35.147  1.00  0.00           H  
ATOM   1298  HZ3 LYS    83      31.188  43.304  33.892  1.00  0.00           H  
ATOM   1299  C   LYS    83      35.774  45.465  39.585  1.00  0.00           C  
ATOM   1300  O   LYS    83      36.090  46.507  40.119  1.00  0.00           O  
ATOM   1301  N   MET    84      36.660  44.454  39.605  1.00  0.00           N  
ATOM   1302  H   MET    84      36.498  43.766  38.884  1.00  0.00           H  
ATOM   1303  CA  MET    84      37.800  44.479  40.498  1.00  0.00           C  
ATOM   1304  HA  MET    84      37.411  44.768  41.474  1.00  0.00           H  
ATOM   1305  CB  MET    84      38.384  43.075  40.654  1.00  0.00           C  
ATOM   1306  HB2 MET    84      38.562  42.790  39.618  1.00  0.00           H  
ATOM   1307  HB3 MET    84      37.633  42.362  40.995  1.00  0.00           H  
ATOM   1308  CG  MET    84      39.585  42.890  41.445  1.00  0.00           C  
ATOM   1309  HG2 MET    84      39.434  43.372  42.411  1.00  0.00           H  
ATOM   1310  HG3 MET    84      40.457  43.315  40.947  1.00  0.00           H  
ATOM   1311  SD  MET    84      39.995  41.160  41.699  1.00  0.00           S  
ATOM   1312  CE  MET    84      41.293  41.375  43.011  1.00  0.00           C  
ATOM   1313  HE1 MET    84      40.937  41.820  43.940  1.00  0.00           H  
ATOM   1314  HE2 MET    84      42.072  42.015  42.597  1.00  0.00           H  
ATOM   1315  HE3 MET    84      41.673  40.387  43.272  1.00  0.00           H  
ATOM   1316  C   MET    84      38.785  45.600  40.176  1.00  0.00           C  
ATOM   1317  O   MET    84      39.154  46.374  41.070  1.00  0.00           O  
ATOM   1318  N   GLU    85      39.345  45.682  38.958  1.00  0.00           N  
ATOM   1319  H   GLU    85      38.944  45.045  38.283  1.00  0.00           H  
ATOM   1320  CA  GLU    85      40.180  46.850  38.582  1.00  0.00           C  
ATOM   1321  HA  GLU    85      40.918  46.749  39.378  1.00  0.00           H  
ATOM   1322  CB  GLU    85      40.779  46.744  37.148  1.00  0.00           C  
ATOM   1323  HB2 GLU    85      41.592  47.468  37.093  1.00  0.00           H  
ATOM   1324  HB3 GLU    85      41.191  45.738  37.069  1.00  0.00           H  
ATOM   1325  CG  GLU    85      39.815  47.207  36.068  1.00  0.00           C  
ATOM   1326  HG2 GLU    85      40.374  47.119  35.137  1.00  0.00           H  
ATOM   1327  HG3 GLU    85      39.485  48.234  36.221  1.00  0.00           H  
ATOM   1328  CD  GLU    85      38.549  46.400  36.060  1.00  0.00           C  
ATOM   1329  OE1 GLU    85      38.510  45.160  35.823  1.00  0.00           O  
ATOM   1330  OE2 GLU    85      37.556  47.025  36.361  1.00  0.00           O  
ATOM   1331  C   GLU    85      39.543  48.212  38.923  1.00  0.00           C  
ATOM   1332  O   GLU    85      40.247  49.134  39.354  1.00  0.00           O  
ATOM   1333  N   THR    86      38.218  48.300  38.721  1.00  0.00           N  
ATOM   1334  H   THR    86      37.683  47.568  38.276  1.00  0.00           H  
ATOM   1335  CA  THR    86      37.528  49.547  38.964  1.00  0.00           C  
ATOM   1336  HA  THR    86      37.920  50.444  38.484  1.00  0.00           H  
ATOM   1337  CB  THR    86      36.091  49.423  38.365  1.00  0.00           C  
ATOM   1338  HB  THR    86      35.595  48.626  38.919  1.00  0.00           H  
ATOM   1339  CG2 THR    86      35.237  50.631  38.468  1.00  0.00           C  
ATOM   1340 HG21 THR    86      34.345  50.534  37.850  1.00  0.00           H  
ATOM   1341 HG22 THR    86      34.970  51.010  39.454  1.00  0.00           H  
ATOM   1342 HG23 THR    86      35.795  51.395  37.928  1.00  0.00           H  
ATOM   1343  OG1 THR    86      36.279  49.255  36.956  1.00  0.00           O  
ATOM   1344  HG1 THR    86      36.690  48.401  36.805  1.00  0.00           H  
ATOM   1345  C   THR    86      37.453  49.857  40.455  1.00  0.00           C  
ATOM   1346  O   THR    86      38.089  50.806  40.933  1.00  0.00           O  
ATOM   1347  N   ARG    87      36.859  48.961  41.269  1.00  0.00           N  
ATOM   1348  H   ARG    87      36.491  48.117  40.854  1.00  0.00           H  
ATOM   1349  CA  ARG    87      36.862  49.011  42.725  1.00  0.00           C  
ATOM   1350  HA  ARG    87      36.263  49.811  43.161  1.00  0.00           H  
ATOM   1351  CB  ARG    87      36.212  47.785  43.266  1.00  0.00           C  
ATOM   1352  HB2 ARG    87      35.343  47.507  42.670  1.00  0.00           H  
ATOM   1353  HB3 ARG    87      37.020  47.055  43.221  1.00  0.00           H  
ATOM   1354  CG  ARG    87      35.664  47.896  44.740  1.00  0.00           C  
ATOM   1355  HG2 ARG    87      34.792  48.549  44.772  1.00  0.00           H  
ATOM   1356  HG3 ARG    87      36.470  48.284  45.363  1.00  0.00           H  
ATOM   1357  CD  ARG    87      35.270  46.524  45.266  1.00  0.00           C  
ATOM   1358  HD2 ARG    87      35.149  45.931  44.360  1.00  0.00           H  
ATOM   1359  HD3 ARG    87      34.320  46.592  45.796  1.00  0.00           H  
ATOM   1360  NE  ARG    87      36.297  45.912  46.168  1.00  0.00           N  
ATOM   1361  HE  ARG    87      37.055  46.513  46.460  1.00  0.00           H  
ATOM   1362  CZ  ARG    87      36.329  44.617  46.385  1.00  0.00           C  
ATOM   1363  NH1 ARG    87      35.400  43.734  46.090  1.00  0.00           N  
ATOM   1364 HH11 ARG    87      34.531  44.076  45.707  1.00  0.00           H  
ATOM   1365 HH12 ARG    87      35.596  42.749  46.205  1.00  0.00           H  
ATOM   1366  NH2 ARG    87      37.274  44.106  47.126  1.00  0.00           N  
ATOM   1367 HH21 ARG    87      37.076  43.202  47.530  1.00  0.00           H  
ATOM   1368 HH22 ARG    87      38.017  44.700  47.468  1.00  0.00           H  
ATOM   1369  C   ARG    87      38.282  49.301  43.257  1.00  0.00           C  
ATOM   1370  O   ARG    87      38.336  50.154  44.152  1.00  0.00           O  
ATOM   1371  N   ILE    88      39.349  48.705  42.760  1.00  0.00           N  
ATOM   1372  H   ILE    88      39.152  47.940  42.131  1.00  0.00           H  
ATOM   1373  CA  ILE    88      40.753  48.978  43.106  1.00  0.00           C  
ATOM   1374  HA  ILE    88      40.876  48.708  44.154  1.00  0.00           H  
ATOM   1375  CB  ILE    88      41.785  48.044  42.321  1.00  0.00           C  
ATOM   1376  HB  ILE    88      41.563  48.060  41.254  1.00  0.00           H  
ATOM   1377  CG2 ILE    88      43.269  48.523  42.465  1.00  0.00           C  
ATOM   1378 HG21 ILE    88      43.900  47.851  41.884  1.00  0.00           H  
ATOM   1379 HG22 ILE    88      43.645  48.553  43.488  1.00  0.00           H  
ATOM   1380 HG23 ILE    88      43.309  49.477  41.939  1.00  0.00           H  
ATOM   1381  CG1 ILE    88      41.848  46.540  42.790  1.00  0.00           C  
ATOM   1382 HG12 ILE    88      42.499  46.476  43.662  1.00  0.00           H  
ATOM   1383 HG13 ILE    88      40.885  46.169  43.143  1.00  0.00           H  
ATOM   1384  CD1 ILE    88      42.200  45.486  41.746  1.00  0.00           C  
ATOM   1385 HD11 ILE    88      42.300  44.524  42.249  1.00  0.00           H  
ATOM   1386 HD12 ILE    88      43.233  45.652  41.440  1.00  0.00           H  
ATOM   1387 HD13 ILE    88      41.450  45.410  40.959  1.00  0.00           H  
ATOM   1388  C   ILE    88      41.175  50.460  42.888  1.00  0.00           C  
ATOM   1389  O   ILE    88      41.683  51.040  43.845  1.00  0.00           O  
ATOM   1390  N   SER    89      40.891  50.952  41.662  1.00  0.00           N  
ATOM   1391  H   SER    89      40.727  50.241  40.964  1.00  0.00           H  
ATOM   1392  CA  SER    89      41.164  52.361  41.331  1.00  0.00           C  
ATOM   1393  HA  SER    89      42.226  52.551  41.486  1.00  0.00           H  
ATOM   1394  CB  SER    89      40.924  52.611  39.915  1.00  0.00           C  
ATOM   1395  HB2 SER    89      41.468  53.537  39.729  1.00  0.00           H  
ATOM   1396  HB3 SER    89      39.839  52.670  39.823  1.00  0.00           H  
ATOM   1397  OG  SER    89      41.507  51.636  39.011  1.00  0.00           O  
ATOM   1398  HG  SER    89      41.094  50.778  39.134  1.00  0.00           H  
ATOM   1399  C   SER    89      40.431  53.315  42.310  1.00  0.00           C  
ATOM   1400  O   SER    89      41.035  54.267  42.823  1.00  0.00           O  
ATOM   1401  N   LEU    90      39.132  53.070  42.584  1.00  0.00           N  
ATOM   1402  H   LEU    90      38.891  52.111  42.379  1.00  0.00           H  
ATOM   1403  CA  LEU    90      38.267  53.633  43.648  1.00  0.00           C  
ATOM   1404  HA  LEU    90      38.076  54.669  43.370  1.00  0.00           H  
ATOM   1405  CB  LEU    90      36.848  52.954  43.563  1.00  0.00           C  
ATOM   1406  HB2 LEU    90      36.951  51.869  43.520  1.00  0.00           H  
ATOM   1407  HB3 LEU    90      36.257  53.185  44.450  1.00  0.00           H  
ATOM   1408  CG  LEU    90      36.039  53.464  42.396  1.00  0.00           C  
ATOM   1409  HG  LEU    90      36.531  53.297  41.438  1.00  0.00           H  
ATOM   1410  CD1 LEU    90      34.736  52.682  42.287  1.00  0.00           C  
ATOM   1411 HD11 LEU    90      34.882  51.609  42.169  1.00  0.00           H  
ATOM   1412 HD12 LEU    90      34.161  53.102  41.462  1.00  0.00           H  
ATOM   1413 HD13 LEU    90      34.090  52.841  43.151  1.00  0.00           H  
ATOM   1414  CD2 LEU    90      35.615  54.907  42.606  1.00  0.00           C  
ATOM   1415 HD21 LEU    90      34.898  55.367  41.926  1.00  0.00           H  
ATOM   1416 HD22 LEU    90      36.500  55.514  42.414  1.00  0.00           H  
ATOM   1417 HD23 LEU    90      35.250  54.985  43.630  1.00  0.00           H  
ATOM   1418  C   LEU    90      38.839  53.460  45.026  1.00  0.00           C  
ATOM   1419  O   LEU    90      38.836  54.476  45.744  1.00  0.00           O  
ATOM   1420  N   THR    91      39.354  52.280  45.379  1.00  0.00           N  
ATOM   1421  H   THR    91      39.359  51.501  44.735  1.00  0.00           H  
ATOM   1422  CA  THR    91      40.038  52.122  46.672  1.00  0.00           C  
ATOM   1423  HA  THR    91      39.245  52.465  47.337  1.00  0.00           H  
ATOM   1424  CB  THR    91      40.281  50.620  47.041  1.00  0.00           C  
ATOM   1425  HB  THR    91      40.975  50.198  46.314  1.00  0.00           H  
ATOM   1426  CG2 THR    91      40.809  50.435  48.509  1.00  0.00           C  
ATOM   1427 HG21 THR    91      41.799  50.874  48.633  1.00  0.00           H  
ATOM   1428 HG22 THR    91      40.092  50.806  49.243  1.00  0.00           H  
ATOM   1429 HG23 THR    91      41.046  49.386  48.682  1.00  0.00           H  
ATOM   1430  OG1 THR    91      39.005  49.989  46.919  1.00  0.00           O  
ATOM   1431  HG1 THR    91      38.610  50.451  46.176  1.00  0.00           H  
ATOM   1432  C   THR    91      41.248  53.045  46.875  1.00  0.00           C  
ATOM   1433  O   THR    91      41.233  53.724  47.886  1.00  0.00           O  
ATOM   1434  N   VAL    92      42.211  53.077  45.962  1.00  0.00           N  
ATOM   1435  H   VAL    92      42.045  52.497  45.152  1.00  0.00           H  
ATOM   1436  CA  VAL    92      43.228  54.187  45.928  1.00  0.00           C  
ATOM   1437  HA  VAL    92      43.754  53.927  46.847  1.00  0.00           H  
ATOM   1438  CB  VAL    92      44.236  54.062  44.734  1.00  0.00           C  
ATOM   1439  HB  VAL    92      43.773  54.126  43.749  1.00  0.00           H  
ATOM   1440  CG1 VAL    92      45.446  55.089  44.938  1.00  0.00           C  
ATOM   1441 HG11 VAL    92      45.147  55.985  44.395  1.00  0.00           H  
ATOM   1442 HG12 VAL    92      46.375  54.646  44.579  1.00  0.00           H  
ATOM   1443 HG13 VAL    92      45.548  55.415  45.973  1.00  0.00           H  
ATOM   1444  CG2 VAL    92      44.896  52.732  44.646  1.00  0.00           C  
ATOM   1445 HG21 VAL    92      45.521  52.618  45.532  1.00  0.00           H  
ATOM   1446 HG22 VAL    92      45.461  52.702  43.714  1.00  0.00           H  
ATOM   1447 HG23 VAL    92      44.196  51.907  44.510  1.00  0.00           H  
ATOM   1448  C   VAL    92      42.677  55.571  46.093  1.00  0.00           C  
ATOM   1449  O   VAL    92      43.037  56.290  47.022  1.00  0.00           O  
ATOM   1450  N   THR    93      41.801  56.014  45.155  1.00  0.00           N  
ATOM   1451  H   THR    93      41.574  55.363  44.417  1.00  0.00           H  
ATOM   1452  CA  THR    93      41.325  57.397  45.046  1.00  0.00           C  
ATOM   1453  HA  THR    93      42.228  58.005  44.989  1.00  0.00           H  
ATOM   1454  CB  THR    93      40.451  57.574  43.869  1.00  0.00           C  
ATOM   1455  HB  THR    93      40.733  56.804  43.151  1.00  0.00           H  
ATOM   1456  CG2 THR    93      38.955  57.619  44.051  1.00  0.00           C  
ATOM   1457 HG21 THR    93      38.558  56.779  44.622  1.00  0.00           H  
ATOM   1458 HG22 THR    93      38.610  58.528  44.543  1.00  0.00           H  
ATOM   1459 HG23 THR    93      38.557  57.378  43.065  1.00  0.00           H  
ATOM   1460  OG1 THR    93      40.803  58.769  43.167  1.00  0.00           O  
ATOM   1461  HG1 THR    93      41.564  58.598  42.607  1.00  0.00           H  
ATOM   1462  C   THR    93      40.694  57.825  46.410  1.00  0.00           C  
ATOM   1463  O   THR    93      40.938  58.916  46.955  1.00  0.00           O  
ATOM   1464  N   ARG    94      39.815  56.987  47.008  1.00  0.00           N  
ATOM   1465  H   ARG    94      39.547  56.150  46.512  1.00  0.00           H  
ATOM   1466  CA  ARG    94      39.159  57.246  48.278  1.00  0.00           C  
ATOM   1467  HA  ARG    94      38.794  58.270  48.198  1.00  0.00           H  
ATOM   1468  CB  ARG    94      37.926  56.367  48.488  1.00  0.00           C  
ATOM   1469  HB2 ARG    94      38.324  55.355  48.408  1.00  0.00           H  
ATOM   1470  HB3 ARG    94      37.634  56.518  49.527  1.00  0.00           H  
ATOM   1471  CG  ARG    94      36.818  56.706  47.448  1.00  0.00           C  
ATOM   1472  HG2 ARG    94      37.326  56.680  46.483  1.00  0.00           H  
ATOM   1473  HG3 ARG    94      36.402  57.698  47.623  1.00  0.00           H  
ATOM   1474  CD  ARG    94      35.751  55.576  47.425  1.00  0.00           C  
ATOM   1475  HD2 ARG    94      35.497  55.283  48.444  1.00  0.00           H  
ATOM   1476  HD3 ARG    94      36.148  54.668  46.972  1.00  0.00           H  
ATOM   1477  NE  ARG    94      34.531  55.918  46.700  1.00  0.00           N  
ATOM   1478  HE  ARG    94      34.637  56.447  45.846  1.00  0.00           H  
ATOM   1479  CZ  ARG    94      33.286  55.858  47.095  1.00  0.00           C  
ATOM   1480  NH1 ARG    94      32.954  55.016  48.067  1.00  0.00           N  
ATOM   1481 HH11 ARG    94      31.966  55.082  48.265  1.00  0.00           H  
ATOM   1482 HH12 ARG    94      33.610  54.401  48.527  1.00  0.00           H  
ATOM   1483  NH2 ARG    94      32.370  56.455  46.522  1.00  0.00           N  
ATOM   1484 HH21 ARG    94      31.440  56.493  46.916  1.00  0.00           H  
ATOM   1485 HH22 ARG    94      32.641  56.990  45.709  1.00  0.00           H  
ATOM   1486  C   ARG    94      40.107  57.240  49.489  1.00  0.00           C  
ATOM   1487  O   ARG    94      39.732  57.703  50.546  1.00  0.00           O  
ATOM   1488  N   SER    95      41.288  56.641  49.451  1.00  0.00           N  
ATOM   1489  H   SER    95      41.532  56.171  48.591  1.00  0.00           H  
ATOM   1490  CA  SER    95      42.205  56.712  50.598  1.00  0.00           C  
ATOM   1491  HA  SER    95      41.736  56.859  51.571  1.00  0.00           H  
ATOM   1492  CB  SER    95      43.049  55.424  50.634  1.00  0.00           C  
ATOM   1493  HB2 SER    95      43.586  55.428  51.583  1.00  0.00           H  
ATOM   1494  HB3 SER    95      43.750  55.459  49.800  1.00  0.00           H  
ATOM   1495  OG  SER    95      42.212  54.248  50.556  1.00  0.00           O  
ATOM   1496  HG  SER    95      41.870  54.291  49.660  1.00  0.00           H  
ATOM   1497  C   SER    95      43.214  57.915  50.505  1.00  0.00           C  
ATOM   1498  O   SER    95      43.950  58.037  51.455  1.00  0.00           O  
ATOM   1499  N   LEU    96      43.335  58.705  49.455  1.00  0.00           N  
ATOM   1500  H   LEU    96      42.597  58.715  48.766  1.00  0.00           H  
ATOM   1501  CA  LEU    96      44.270  59.810  49.290  1.00  0.00           C  
ATOM   1502  HA  LEU    96      45.268  59.387  49.173  1.00  0.00           H  
ATOM   1503  CB  LEU    96      43.936  60.561  47.949  1.00  0.00           C  
ATOM   1504  HB2 LEU    96      42.874  60.800  47.901  1.00  0.00           H  
ATOM   1505  HB3 LEU    96      44.419  61.537  47.984  1.00  0.00           H  
ATOM   1506  CG  LEU    96      44.259  59.825  46.626  1.00  0.00           C  
ATOM   1507  HG  LEU    96      43.891  58.807  46.761  1.00  0.00           H  
ATOM   1508  CD1 LEU    96      43.723  60.644  45.459  1.00  0.00           C  
ATOM   1509 HD11 LEU    96      44.289  61.574  45.411  1.00  0.00           H  
ATOM   1510 HD12 LEU    96      42.644  60.687  45.607  1.00  0.00           H  
ATOM   1511 HD13 LEU    96      43.964  60.141  44.523  1.00  0.00           H  
ATOM   1512  CD2 LEU    96      45.751  59.714  46.328  1.00  0.00           C  
ATOM   1513 HD21 LEU    96      46.284  59.404  47.227  1.00  0.00           H  
ATOM   1514 HD22 LEU    96      46.272  60.643  46.095  1.00  0.00           H  
ATOM   1515 HD23 LEU    96      45.850  59.018  45.495  1.00  0.00           H  
ATOM   1516  C   LEU    96      44.289  60.884  50.439  1.00  0.00           C  
ATOM   1517  O   LEU    96      45.337  61.406  50.655  1.00  0.00           O  
ATOM   1518  N   PRO    97      43.203  61.233  51.130  1.00  0.00           N  
ATOM   1519  CD  PRO    97      41.829  61.166  50.739  1.00  0.00           C  
ATOM   1520  HD2 PRO    97      41.740  61.243  49.655  1.00  0.00           H  
ATOM   1521  HD3 PRO    97      41.493  60.161  50.994  1.00  0.00           H  
ATOM   1522  CG  PRO    97      41.123  62.316  51.475  1.00  0.00           C  
ATOM   1523  HG2 PRO    97      41.266  63.291  51.008  1.00  0.00           H  
ATOM   1524  HG3 PRO    97      40.108  61.921  51.521  1.00  0.00           H  
ATOM   1525  CB  PRO    97      41.861  62.392  52.754  1.00  0.00           C  
ATOM   1526  HB2 PRO    97      41.488  61.642  53.451  1.00  0.00           H  
ATOM   1527  HB3 PRO    97      41.824  63.372  53.229  1.00  0.00           H  
ATOM   1528  CA  PRO    97      43.253  62.144  52.318  1.00  0.00           C  
ATOM   1529  HA  PRO    97      43.782  63.065  52.072  1.00  0.00           H  
ATOM   1530  C   PRO    97      44.122  61.456  53.488  1.00  0.00           C  
ATOM   1531  O   PRO    97      45.020  62.134  54.066  1.00  0.00           O  
ATOM   1532  N   SER    98      43.839  60.171  53.668  1.00  0.00           N  
ATOM   1533  H   SER    98      43.139  59.676  53.134  1.00  0.00           H  
ATOM   1534  CA  SER    98      44.525  59.297  54.603  1.00  0.00           C  
ATOM   1535  HA  SER    98      44.568  59.826  55.555  1.00  0.00           H  
ATOM   1536  CB  SER    98      43.853  57.934  54.648  1.00  0.00           C  
ATOM   1537  HB2 SER    98      44.109  57.481  55.606  1.00  0.00           H  
ATOM   1538  HB3 SER    98      44.204  57.248  53.878  1.00  0.00           H  
ATOM   1539  OG  SER    98      42.440  58.004  54.560  1.00  0.00           O  
ATOM   1540  HG  SER    98      42.116  57.100  54.575  1.00  0.00           H  
ATOM   1541  C   SER    98      46.020  59.166  54.170  1.00  0.00           C  
ATOM   1542  O   SER    98      46.874  59.282  55.024  1.00  0.00           O  
ATOM   1543  N   LEU    99      46.352  58.980  52.915  1.00  0.00           N  
ATOM   1544  H   LEU    99      45.662  58.866  52.186  1.00  0.00           H  
ATOM   1545  CA  LEU    99      47.689  58.872  52.397  1.00  0.00           C  
ATOM   1546  HA  LEU    99      48.053  58.051  53.016  1.00  0.00           H  
ATOM   1547  CB  LEU    99      47.562  58.376  50.950  1.00  0.00           C  
ATOM   1548  HB2 LEU    99      46.862  57.544  50.875  1.00  0.00           H  
ATOM   1549  HB3 LEU    99      47.085  59.218  50.449  1.00  0.00           H  
ATOM   1550  CG  LEU    99      48.906  58.021  50.280  1.00  0.00           C  
ATOM   1551  HG  LEU    99      49.730  57.887  50.980  1.00  0.00           H  
ATOM   1552  CD1 LEU    99      48.934  56.632  49.589  1.00  0.00           C  
ATOM   1553 HD11 LEU    99      49.938  56.471  49.195  1.00  0.00           H  
ATOM   1554 HD12 LEU    99      48.174  56.595  48.808  1.00  0.00           H  
ATOM   1555 HD13 LEU    99      48.693  55.851  50.310  1.00  0.00           H  
ATOM   1556  CD2 LEU    99      49.315  58.945  49.201  1.00  0.00           C  
ATOM   1557 HD21 LEU    99      49.557  59.960  49.517  1.00  0.00           H  
ATOM   1558 HD22 LEU    99      48.496  58.984  48.482  1.00  0.00           H  
ATOM   1559 HD23 LEU    99      50.206  58.519  48.739  1.00  0.00           H  
ATOM   1560  C   LEU    99      48.463  60.218  52.504  1.00  0.00           C  
ATOM   1561  O   LEU    99      49.554  60.263  53.076  1.00  0.00           O  
ATOM   1562  N   ARG   100      47.909  61.407  52.028  1.00  0.00           N  
ATOM   1563  H   ARG   100      46.940  61.441  51.744  1.00  0.00           H  
ATOM   1564  CA  ARG   100      48.607  62.704  52.196  1.00  0.00           C  
ATOM   1565  HA  ARG   100      49.545  62.703  51.640  1.00  0.00           H  
ATOM   1566  CB  ARG   100      47.746  63.919  51.768  1.00  0.00           C  
ATOM   1567  HB2 ARG   100      47.571  63.746  50.706  1.00  0.00           H  
ATOM   1568  HB3 ARG   100      46.879  63.969  52.427  1.00  0.00           H  
ATOM   1569  CG  ARG   100      48.451  65.260  51.887  1.00  0.00           C  
ATOM   1570  HG2 ARG   100      49.466  65.289  51.493  1.00  0.00           H  
ATOM   1571  HG3 ARG   100      48.430  65.543  52.939  1.00  0.00           H  
ATOM   1572  CD  ARG   100      47.665  66.354  51.082  1.00  0.00           C  
ATOM   1573  HD2 ARG   100      46.631  66.478  51.404  1.00  0.00           H  
ATOM   1574  HD3 ARG   100      47.531  65.938  50.083  1.00  0.00           H  
ATOM   1575  NE  ARG   100      48.388  67.560  50.935  1.00  0.00           N  
ATOM   1576  HE  ARG   100      48.799  67.677  50.020  1.00  0.00           H  
ATOM   1577  CZ  ARG   100      48.745  68.458  51.832  1.00  0.00           C  
ATOM   1578  NH1 ARG   100      48.341  68.382  53.066  1.00  0.00           N  
ATOM   1579 HH11 ARG   100      48.569  69.107  53.731  1.00  0.00           H  
ATOM   1580 HH12 ARG   100      47.626  67.715  53.318  1.00  0.00           H  
ATOM   1581  NH2 ARG   100      49.588  69.381  51.429  1.00  0.00           N  
ATOM   1582 HH21 ARG   100      49.822  70.209  51.959  1.00  0.00           H  
ATOM   1583 HH22 ARG   100      50.095  69.260  50.564  1.00  0.00           H  
ATOM   1584  C   ARG   100      48.948  62.978  53.671  1.00  0.00           C  
ATOM   1585  O   ARG   100      49.944  63.571  53.890  1.00  0.00           O  
ATOM   1586  N   GLU   101      48.085  62.524  54.630  1.00  0.00           N  
ATOM   1587  H   GLU   101      47.173  62.141  54.425  1.00  0.00           H  
ATOM   1588  CA  GLU   101      48.371  62.677  56.045  1.00  0.00           C  
ATOM   1589  HA  GLU   101      48.624  63.732  56.148  1.00  0.00           H  
ATOM   1590  CB  GLU   101      47.104  62.437  56.849  1.00  0.00           C  
ATOM   1591  HB2 GLU   101      46.302  63.144  56.637  1.00  0.00           H  
ATOM   1592  HB3 GLU   101      46.711  61.479  56.511  1.00  0.00           H  
ATOM   1593  CG  GLU   101      47.315  62.399  58.373  1.00  0.00           C  
ATOM   1594  HG2 GLU   101      48.184  61.791  58.622  1.00  0.00           H  
ATOM   1595  HG3 GLU   101      46.462  61.993  58.917  1.00  0.00           H  
ATOM   1596  CD  GLU   101      47.547  63.747  58.979  1.00  0.00           C  
ATOM   1597  OE1 GLU   101      48.278  63.845  60.013  1.00  0.00           O  
ATOM   1598  OE2 GLU   101      46.965  64.700  58.527  1.00  0.00           O  
ATOM   1599  C   GLU   101      49.573  61.819  56.435  1.00  0.00           C  
ATOM   1600  O   GLU   101      50.494  62.340  57.109  1.00  0.00           O  
ATOM   1601  N   VAL   102      49.562  60.579  56.159  1.00  0.00           N  
ATOM   1602  H   VAL   102      48.763  60.231  55.647  1.00  0.00           H  
ATOM   1603  CA  VAL   102      50.723  59.691  56.510  1.00  0.00           C  
ATOM   1604  HA  VAL   102      51.022  59.779  57.554  1.00  0.00           H  
ATOM   1605  CB  VAL   102      50.197  58.227  56.303  1.00  0.00           C  
ATOM   1606  HB  VAL   102      49.830  58.131  55.282  1.00  0.00           H  
ATOM   1607  CG1 VAL   102      51.319  57.277  56.601  1.00  0.00           C  
ATOM   1608 HG11 VAL   102      51.847  57.499  57.528  1.00  0.00           H  
ATOM   1609 HG12 VAL   102      52.005  57.264  55.754  1.00  0.00           H  
ATOM   1610 HG13 VAL   102      50.899  56.273  56.670  1.00  0.00           H  
ATOM   1611  CG2 VAL   102      49.110  57.851  57.301  1.00  0.00           C  
ATOM   1612 HG21 VAL   102      48.616  56.903  57.083  1.00  0.00           H  
ATOM   1613 HG22 VAL   102      48.242  58.505  57.223  1.00  0.00           H  
ATOM   1614 HG23 VAL   102      49.424  57.717  58.336  1.00  0.00           H  
ATOM   1615  C   VAL   102      51.982  59.933  55.739  1.00  0.00           C  
ATOM   1616  O   VAL   102      53.048  60.015  56.285  1.00  0.00           O  
ATOM   1617  N   PHE   103      51.837  60.433  54.473  1.00  0.00           N  
ATOM   1618  H   PHE   103      50.887  60.548  54.149  1.00  0.00           H  
ATOM   1619  CA  PHE   103      52.903  60.991  53.661  1.00  0.00           C  
ATOM   1620  HA  PHE   103      53.722  60.274  53.699  1.00  0.00           H  
ATOM   1621  CB  PHE   103      52.449  61.094  52.158  1.00  0.00           C  
ATOM   1622  HB2 PHE   103      51.955  60.187  51.808  1.00  0.00           H  
ATOM   1623  HB3 PHE   103      51.731  61.906  52.041  1.00  0.00           H  
ATOM   1624  CG  PHE   103      53.494  61.221  51.102  1.00  0.00           C  
ATOM   1625  CD1 PHE   103      53.705  62.480  50.465  1.00  0.00           C  
ATOM   1626  HD1 PHE   103      53.019  63.278  50.705  1.00  0.00           H  
ATOM   1627  CE1 PHE   103      54.619  62.668  49.390  1.00  0.00           C  
ATOM   1628  HE1 PHE   103      54.707  63.644  48.935  1.00  0.00           H  
ATOM   1629  CZ  PHE   103      55.370  61.567  49.050  1.00  0.00           C  
ATOM   1630  HZ  PHE   103      56.022  61.799  48.221  1.00  0.00           H  
ATOM   1631  CE2 PHE   103      55.213  60.349  49.662  1.00  0.00           C  
ATOM   1632  HE2 PHE   103      55.838  59.561  49.268  1.00  0.00           H  
ATOM   1633  CD2 PHE   103      54.310  60.143  50.728  1.00  0.00           C  
ATOM   1634  HD2 PHE   103      54.330  59.228  51.301  1.00  0.00           H  
ATOM   1635  C   PHE   103      53.495  62.345  54.224  1.00  0.00           C  
ATOM   1636  O   PHE   103      54.687  62.540  54.390  1.00  0.00           O  
ATOM   1637  N   LYS   104      52.632  63.283  54.696  1.00  0.00           N  
ATOM   1638  H   LYS   104      51.674  63.163  54.399  1.00  0.00           H  
ATOM   1639  CA  LYS   104      53.002  64.462  55.569  1.00  0.00           C  
ATOM   1640  HA  LYS   104      53.711  65.016  54.954  1.00  0.00           H  
ATOM   1641  CB  LYS   104      51.716  65.328  55.718  1.00  0.00           C  
ATOM   1642  HB2 LYS   104      51.397  65.482  54.687  1.00  0.00           H  
ATOM   1643  HB3 LYS   104      50.928  64.803  56.257  1.00  0.00           H  
ATOM   1644  CG  LYS   104      52.033  66.669  56.354  1.00  0.00           C  
ATOM   1645  HG2 LYS   104      52.506  66.477  57.318  1.00  0.00           H  
ATOM   1646  HG3 LYS   104      52.658  67.193  55.631  1.00  0.00           H  
ATOM   1647  CD  LYS   104      50.797  67.530  56.527  1.00  0.00           C  
ATOM   1648  HD2 LYS   104      50.135  66.952  57.171  1.00  0.00           H  
ATOM   1649  HD3 LYS   104      50.214  67.496  55.607  1.00  0.00           H  
ATOM   1650  CE  LYS   104      50.920  68.981  57.129  1.00  0.00           C  
ATOM   1651  HE2 LYS   104      51.462  68.974  58.075  1.00  0.00           H  
ATOM   1652  HE3 LYS   104      49.928  69.315  57.434  1.00  0.00           H  
ATOM   1653  NZ  LYS   104      51.552  69.848  56.070  1.00  0.00           N  
ATOM   1654  HZ1 LYS   104      52.518  69.584  55.938  1.00  0.00           H  
ATOM   1655  HZ2 LYS   104      51.263  69.828  55.102  1.00  0.00           H  
ATOM   1656  HZ3 LYS   104      51.532  70.788  56.439  1.00  0.00           H  
ATOM   1657  C   LYS   104      53.828  64.151  56.795  1.00  0.00           C  
ATOM   1658  O   LYS   104      54.905  64.769  57.133  1.00  0.00           O  
ATOM   1659  N   THR   105      53.469  63.076  57.465  1.00  0.00           N  
ATOM   1660  H   THR   105      52.714  62.492  57.135  1.00  0.00           H  
ATOM   1661  CA  THR   105      54.348  62.497  58.551  1.00  0.00           C  
ATOM   1662  HA  THR   105      54.501  63.249  59.325  1.00  0.00           H  
ATOM   1663  CB  THR   105      53.549  61.482  59.308  1.00  0.00           C  
ATOM   1664  HB  THR   105      53.414  60.657  58.609  1.00  0.00           H  
ATOM   1665  CG2 THR   105      54.162  60.999  60.612  1.00  0.00           C  
ATOM   1666 HG21 THR   105      54.446  61.892  61.168  1.00  0.00           H  
ATOM   1667 HG22 THR   105      53.454  60.374  61.157  1.00  0.00           H  
ATOM   1668 HG23 THR   105      55.012  60.413  60.264  1.00  0.00           H  
ATOM   1669  OG1 THR   105      52.222  61.878  59.599  1.00  0.00           O  
ATOM   1670  HG1 THR   105      51.741  61.882  58.768  1.00  0.00           H  
ATOM   1671  C   THR   105      55.639  61.969  58.008  1.00  0.00           C  
ATOM   1672  O   THR   105      56.728  62.328  58.568  1.00  0.00           O  
ATOM   1673  N   LEU   106      55.715  61.184  56.923  1.00  0.00           N  
ATOM   1674  H   LEU   106      54.879  60.821  56.488  1.00  0.00           H  
ATOM   1675  CA  LEU   106      56.991  60.577  56.353  1.00  0.00           C  
ATOM   1676  HA  LEU   106      57.447  60.039  57.184  1.00  0.00           H  
ATOM   1677  CB  LEU   106      56.608  59.526  55.268  1.00  0.00           C  
ATOM   1678  HB2 LEU   106      55.841  59.949  54.619  1.00  0.00           H  
ATOM   1679  HB3 LEU   106      57.481  59.359  54.638  1.00  0.00           H  
ATOM   1680  CG  LEU   106      56.406  58.102  55.864  1.00  0.00           C  
ATOM   1681  HG  LEU   106      55.798  58.199  56.764  1.00  0.00           H  
ATOM   1682  CD1 LEU   106      55.580  57.243  54.793  1.00  0.00           C  
ATOM   1683 HD11 LEU   106      56.130  57.100  53.863  1.00  0.00           H  
ATOM   1684 HD12 LEU   106      54.700  57.757  54.404  1.00  0.00           H  
ATOM   1685 HD13 LEU   106      55.211  56.319  55.237  1.00  0.00           H  
ATOM   1686  CD2 LEU   106      57.744  57.503  56.235  1.00  0.00           C  
ATOM   1687 HD21 LEU   106      58.339  58.071  56.950  1.00  0.00           H  
ATOM   1688 HD22 LEU   106      58.343  57.423  55.328  1.00  0.00           H  
ATOM   1689 HD23 LEU   106      57.718  56.497  56.654  1.00  0.00           H  
ATOM   1690  C   LEU   106      57.989  61.660  55.849  1.00  0.00           C  
ATOM   1691  O   LEU   106      59.194  61.560  56.135  1.00  0.00           O  
ATOM   1692  N   VAL   107      57.553  62.638  55.059  1.00  0.00           N  
ATOM   1693  H   VAL   107      56.553  62.582  54.932  1.00  0.00           H  
ATOM   1694  CA  VAL   107      58.335  63.732  54.429  1.00  0.00           C  
ATOM   1695  HA  VAL   107      59.203  63.243  53.987  1.00  0.00           H  
ATOM   1696  CB  VAL   107      57.277  64.449  53.456  1.00  0.00           C  
ATOM   1697  HB  VAL   107      56.375  64.748  53.989  1.00  0.00           H  
ATOM   1698  CG1 VAL   107      57.839  65.772  52.962  1.00  0.00           C  
ATOM   1699 HG11 VAL   107      57.282  66.224  52.141  1.00  0.00           H  
ATOM   1700 HG12 VAL   107      58.898  65.645  52.738  1.00  0.00           H  
ATOM   1701 HG13 VAL   107      57.693  66.496  53.764  1.00  0.00           H  
ATOM   1702  CG2 VAL   107      56.860  63.597  52.161  1.00  0.00           C  
ATOM   1703 HG21 VAL   107      56.746  62.537  52.388  1.00  0.00           H  
ATOM   1704 HG22 VAL   107      57.518  63.768  51.309  1.00  0.00           H  
ATOM   1705 HG23 VAL   107      55.893  64.040  51.924  1.00  0.00           H  
ATOM   1706  C   VAL   107      58.914  64.637  55.499  1.00  0.00           C  
ATOM   1707  O   VAL   107      60.052  64.947  55.470  1.00  0.00           O  
ATOM   1708  N   GLU   108      58.228  64.836  56.621  1.00  0.00           N  
ATOM   1709  H   GLU   108      57.304  64.431  56.664  1.00  0.00           H  
ATOM   1710  CA  GLU   108      58.702  65.615  57.770  1.00  0.00           C  
ATOM   1711  HA  GLU   108      59.255  66.440  57.320  1.00  0.00           H  
ATOM   1712  CB  GLU   108      57.485  66.123  58.602  1.00  0.00           C  
ATOM   1713  HB2 GLU   108      56.746  65.382  58.909  1.00  0.00           H  
ATOM   1714  HB3 GLU   108      57.873  66.456  59.565  1.00  0.00           H  
ATOM   1715  CG  GLU   108      56.657  67.207  57.859  1.00  0.00           C  
ATOM   1716  HG2 GLU   108      55.722  67.334  58.404  1.00  0.00           H  
ATOM   1717  HG3 GLU   108      56.470  66.971  56.812  1.00  0.00           H  
ATOM   1718  CD  GLU   108      57.353  68.636  57.796  1.00  0.00           C  
ATOM   1719  OE1 GLU   108      58.588  68.662  57.907  1.00  0.00           O  
ATOM   1720  OE2 GLU   108      56.690  69.582  57.348  1.00  0.00           O  
ATOM   1721  C   GLU   108      59.682  64.793  58.658  1.00  0.00           C  
ATOM   1722  O   GLU   108      60.565  65.413  59.168  1.00  0.00           O  
ATOM   1723  N   THR   109      59.809  63.485  58.562  1.00  0.00           N  
ATOM   1724  H   THR   109      59.144  63.038  57.946  1.00  0.00           H  
ATOM   1725  CA  THR   109      60.660  62.662  59.442  1.00  0.00           C  
ATOM   1726  HA  THR   109      61.400  63.243  59.993  1.00  0.00           H  
ATOM   1727  CB  THR   109      59.816  61.865  60.456  1.00  0.00           C  
ATOM   1728  HB  THR   109      60.472  61.161  60.968  1.00  0.00           H  
ATOM   1729  CG2 THR   109      58.968  62.796  61.422  1.00  0.00           C  
ATOM   1730 HG21 THR   109      58.296  63.343  60.761  1.00  0.00           H  
ATOM   1731 HG22 THR   109      58.446  62.241  62.202  1.00  0.00           H  
ATOM   1732 HG23 THR   109      59.713  63.488  61.817  1.00  0.00           H  
ATOM   1733  OG1 THR   109      58.842  61.130  59.754  1.00  0.00           O  
ATOM   1734  HG1 THR   109      58.116  61.667  59.429  1.00  0.00           H  
ATOM   1735  C   THR   109      61.680  61.765  58.727  1.00  0.00           C  
ATOM   1736  O   THR   109      62.557  61.260  59.359  1.00  0.00           O  
ATOM   1737  N   LYS   110      61.505  61.517  57.456  1.00  0.00           N  
ATOM   1738  H   LYS   110      60.641  61.855  57.057  1.00  0.00           H  
ATOM   1739  CA  LYS   110      62.477  60.802  56.603  1.00  0.00           C  
ATOM   1740  HA  LYS   110      63.332  60.643  57.260  1.00  0.00           H  
ATOM   1741  CB  LYS   110      61.951  59.381  56.291  1.00  0.00           C  
ATOM   1742  HB2 LYS   110      61.063  59.474  55.666  1.00  0.00           H  
ATOM   1743  HB3 LYS   110      62.667  58.819  55.692  1.00  0.00           H  
ATOM   1744  CG  LYS   110      61.629  58.475  57.497  1.00  0.00           C  
ATOM   1745  HG2 LYS   110      62.493  58.562  58.157  1.00  0.00           H  
ATOM   1746  HG3 LYS   110      60.734  58.980  57.858  1.00  0.00           H  
ATOM   1747  CD  LYS   110      61.387  56.983  57.237  1.00  0.00           C  
ATOM   1748  HD2 LYS   110      62.331  56.669  56.792  1.00  0.00           H  
ATOM   1749  HD3 LYS   110      60.621  56.846  56.475  1.00  0.00           H  
ATOM   1750  CE  LYS   110      60.962  56.092  58.411  1.00  0.00           C  
ATOM   1751  HE2 LYS   110      60.093  56.641  58.774  1.00  0.00           H  
ATOM   1752  HE3 LYS   110      61.717  56.060  59.196  1.00  0.00           H  
ATOM   1753  NZ  LYS   110      60.552  54.770  57.968  1.00  0.00           N  
ATOM   1754  HZ1 LYS   110      60.342  54.167  58.751  1.00  0.00           H  
ATOM   1755  HZ2 LYS   110      59.871  54.699  57.226  1.00  0.00           H  
ATOM   1756  HZ3 LYS   110      61.391  54.412  57.534  1.00  0.00           H  
ATOM   1757  C   LYS   110      62.800  61.563  55.377  1.00  0.00           C  
ATOM   1758  O   LYS   110      61.955  62.185  54.823  1.00  0.00           O  
ATOM   1759  N   LYS   111      64.077  61.458  54.945  1.00  0.00           N  
ATOM   1760  H   LYS   111      64.675  60.705  55.253  1.00  0.00           H  
ATOM   1761  CA  LYS   111      64.571  62.243  53.731  1.00  0.00           C  
ATOM   1762  HA  LYS   111      64.281  63.271  53.945  1.00  0.00           H  
ATOM   1763  CB  LYS   111      66.066  62.172  53.707  1.00  0.00           C  
ATOM   1764  HB2 LYS   111      66.327  61.140  53.472  1.00  0.00           H  
ATOM   1765  HB3 LYS   111      66.398  62.716  52.823  1.00  0.00           H  
ATOM   1766  CG  LYS   111      66.951  62.528  54.874  1.00  0.00           C  
ATOM   1767  HG2 LYS   111      66.591  61.856  55.653  1.00  0.00           H  
ATOM   1768  HG3 LYS   111      67.943  62.312  54.478  1.00  0.00           H  
ATOM   1769  CD  LYS   111      66.832  64.015  55.148  1.00  0.00           C  
ATOM   1770  HD2 LYS   111      65.806  64.334  55.331  1.00  0.00           H  
ATOM   1771  HD3 LYS   111      67.292  64.486  54.279  1.00  0.00           H  
ATOM   1772  CE  LYS   111      67.595  64.047  56.507  1.00  0.00           C  
ATOM   1773  HE2 LYS   111      68.632  63.723  56.410  1.00  0.00           H  
ATOM   1774  HE3 LYS   111      67.120  63.438  57.276  1.00  0.00           H  
ATOM   1775  NZ  LYS   111      67.427  65.414  57.089  1.00  0.00           N  
ATOM   1776  HZ1 LYS   111      67.964  65.508  57.939  1.00  0.00           H  
ATOM   1777  HZ2 LYS   111      67.790  66.099  56.441  1.00  0.00           H  
ATOM   1778  HZ3 LYS   111      66.444  65.621  57.197  1.00  0.00           H  
ATOM   1779  C   LYS   111      64.023  61.803  52.326  1.00  0.00           C  
ATOM   1780  O   LYS   111      64.771  61.247  51.493  1.00  0.00           O  
ATOM   1781  N   THR   112      62.798  62.078  52.050  1.00  0.00           N  
ATOM   1782  H   THR   112      62.479  62.633  52.832  1.00  0.00           H  
ATOM   1783  CA  THR   112      62.025  61.477  51.018  1.00  0.00           C  
ATOM   1784  HA  THR   112      62.289  60.420  51.008  1.00  0.00           H  
ATOM   1785  CB  THR   112      60.555  61.428  51.534  1.00  0.00           C  
ATOM   1786  HB  THR   112      60.240  62.462  51.677  1.00  0.00           H  
ATOM   1787  CG2 THR   112      59.726  60.795  50.533  1.00  0.00           C  
ATOM   1788 HG21 THR   112      59.677  61.384  49.617  1.00  0.00           H  
ATOM   1789 HG22 THR   112      60.213  59.835  50.364  1.00  0.00           H  
ATOM   1790 HG23 THR   112      58.749  60.520  50.930  1.00  0.00           H  
ATOM   1791  OG1 THR   112      60.431  60.817  52.774  1.00  0.00           O  
ATOM   1792  HG1 THR   112      60.570  61.452  53.481  1.00  0.00           H  
ATOM   1793  C   THR   112      62.285  62.018  49.598  1.00  0.00           C  
ATOM   1794  O   THR   112      61.903  63.188  49.373  1.00  0.00           O  
ATOM   1795  N   VAL   113      62.855  61.142  48.742  1.00  0.00           N  
ATOM   1796  H   VAL   113      63.251  60.327  49.189  1.00  0.00           H  
ATOM   1797  CA  VAL   113      63.325  61.419  47.394  1.00  0.00           C  
ATOM   1798  HA  VAL   113      63.404  62.501  47.503  1.00  0.00           H  
ATOM   1799  CB  VAL   113      64.650  60.771  47.080  1.00  0.00           C  
ATOM   1800  HB  VAL   113      64.348  59.757  46.821  1.00  0.00           H  
ATOM   1801  CG1 VAL   113      65.274  61.324  45.799  1.00  0.00           C  
ATOM   1802 HG11 VAL   113      65.705  62.311  45.965  1.00  0.00           H  
ATOM   1803 HG12 VAL   113      64.551  61.265  44.985  1.00  0.00           H  
ATOM   1804 HG13 VAL   113      66.087  60.676  45.470  1.00  0.00           H  
ATOM   1805  CG2 VAL   113      65.755  60.864  48.148  1.00  0.00           C  
ATOM   1806 HG21 VAL   113      66.679  60.457  47.736  1.00  0.00           H  
ATOM   1807 HG22 VAL   113      65.518  60.335  49.071  1.00  0.00           H  
ATOM   1808 HG23 VAL   113      65.936  61.879  48.502  1.00  0.00           H  
ATOM   1809  C   VAL   113      62.212  61.163  46.387  1.00  0.00           C  
ATOM   1810  O   VAL   113      61.803  62.086  45.659  1.00  0.00           O  
ATOM   1811  N   ALA   114      61.580  59.967  46.476  1.00  0.00           N  
ATOM   1812  H   ALA   114      61.811  59.248  47.146  1.00  0.00           H  
ATOM   1813  CA  ALA   114      60.719  59.493  45.422  1.00  0.00           C  
ATOM   1814  HA  ALA   114      60.404  60.313  44.776  1.00  0.00           H  
ATOM   1815  CB  ALA   114      61.582  58.598  44.517  1.00  0.00           C  
ATOM   1816  HB1 ALA   114      62.544  58.485  45.017  1.00  0.00           H  
ATOM   1817  HB2 ALA   114      61.777  59.246  43.663  1.00  0.00           H  
ATOM   1818  HB3 ALA   114      61.030  57.665  44.403  1.00  0.00           H  
ATOM   1819  C   ALA   114      59.482  58.689  45.934  1.00  0.00           C  
ATOM   1820  O   ALA   114      59.538  58.134  47.025  1.00  0.00           O  
ATOM   1821  N   LEU   115      58.407  58.634  45.133  1.00  0.00           N  
ATOM   1822  H   LEU   115      58.442  59.173  44.280  1.00  0.00           H  
ATOM   1823  CA  LEU   115      57.254  57.724  45.258  1.00  0.00           C  
ATOM   1824  HA  LEU   115      57.430  57.079  46.119  1.00  0.00           H  
ATOM   1825  CB  LEU   115      55.999  58.592  45.391  1.00  0.00           C  
ATOM   1826  HB2 LEU   115      55.966  59.158  46.322  1.00  0.00           H  
ATOM   1827  HB3 LEU   115      56.117  59.283  44.557  1.00  0.00           H  
ATOM   1828  CG  LEU   115      54.656  57.931  45.160  1.00  0.00           C  
ATOM   1829  HG  LEU   115      54.769  57.369  44.233  1.00  0.00           H  
ATOM   1830  CD1 LEU   115      54.345  56.975  46.313  1.00  0.00           C  
ATOM   1831 HD11 LEU   115      53.303  56.655  46.308  1.00  0.00           H  
ATOM   1832 HD12 LEU   115      54.548  57.458  47.268  1.00  0.00           H  
ATOM   1833 HD13 LEU   115      55.014  56.115  46.260  1.00  0.00           H  
ATOM   1834  CD2 LEU   115      53.487  58.885  45.001  1.00  0.00           C  
ATOM   1835 HD21 LEU   115      52.556  58.335  45.134  1.00  0.00           H  
ATOM   1836 HD22 LEU   115      53.508  59.368  44.024  1.00  0.00           H  
ATOM   1837 HD23 LEU   115      53.440  59.619  45.806  1.00  0.00           H  
ATOM   1838  C   LEU   115      57.184  56.770  44.059  1.00  0.00           C  
ATOM   1839  O   LEU   115      57.073  57.173  42.895  1.00  0.00           O  
ATOM   1840  N   VAL   116      57.203  55.427  44.388  1.00  0.00           N  
ATOM   1841  H   VAL   116      57.200  55.207  45.374  1.00  0.00           H  
ATOM   1842  CA  VAL   116      56.841  54.367  43.514  1.00  0.00           C  
ATOM   1843  HA  VAL   116      56.884  54.717  42.483  1.00  0.00           H  
ATOM   1844  CB  VAL   116      57.905  53.253  43.394  1.00  0.00           C  
ATOM   1845  HB  VAL   116      57.546  52.470  44.062  1.00  0.00           H  
ATOM   1846  CG1 VAL   116      57.981  52.546  42.016  1.00  0.00           C  
ATOM   1847 HG11 VAL   116      58.652  51.725  42.272  1.00  0.00           H  
ATOM   1848 HG12 VAL   116      58.387  53.255  41.295  1.00  0.00           H  
ATOM   1849 HG13 VAL   116      57.001  52.147  41.754  1.00  0.00           H  
ATOM   1850  CG2 VAL   116      59.305  53.559  43.897  1.00  0.00           C  
ATOM   1851 HG21 VAL   116      59.187  53.963  44.902  1.00  0.00           H  
ATOM   1852 HG22 VAL   116      59.853  54.323  43.345  1.00  0.00           H  
ATOM   1853 HG23 VAL   116      59.909  52.657  43.999  1.00  0.00           H  
ATOM   1854  C   VAL   116      55.530  53.748  43.735  1.00  0.00           C  
ATOM   1855  O   VAL   116      55.331  53.073  44.773  1.00  0.00           O  
ATOM   1856  N   VAL   117      54.667  53.923  42.683  1.00  0.00           N  
ATOM   1857  H   VAL   117      54.989  54.370  41.836  1.00  0.00           H  
ATOM   1858  CA  VAL   117      53.310  53.509  42.590  1.00  0.00           C  
ATOM   1859  HA  VAL   117      52.950  53.199  43.571  1.00  0.00           H  
ATOM   1860  CB  VAL   117      52.344  54.644  42.175  1.00  0.00           C  
ATOM   1861  HB  VAL   117      51.354  54.294  42.465  1.00  0.00           H  
ATOM   1862  CG1 VAL   117      52.538  55.803  43.162  1.00  0.00           C  
ATOM   1863 HG11 VAL   117      52.919  55.495  44.136  1.00  0.00           H  
ATOM   1864 HG12 VAL   117      51.597  56.348  43.239  1.00  0.00           H  
ATOM   1865 HG13 VAL   117      53.262  56.429  42.640  1.00  0.00           H  
ATOM   1866  CG2 VAL   117      52.110  55.179  40.834  1.00  0.00           C  
ATOM   1867 HG21 VAL   117      51.863  54.442  40.069  1.00  0.00           H  
ATOM   1868 HG22 VAL   117      53.021  55.602  40.412  1.00  0.00           H  
ATOM   1869 HG23 VAL   117      51.341  55.950  40.889  1.00  0.00           H  
ATOM   1870  C   VAL   117      53.032  52.344  41.686  1.00  0.00           C  
ATOM   1871  O   VAL   117      53.706  52.242  40.649  1.00  0.00           O  
ATOM   1872  N   ASP   118      52.081  51.424  42.009  1.00  0.00           N  
ATOM   1873  H   ASP   118      51.622  51.622  42.887  1.00  0.00           H  
ATOM   1874  CA  ASP   118      51.717  50.321  41.192  1.00  0.00           C  
ATOM   1875  HA  ASP   118      52.687  49.911  40.914  1.00  0.00           H  
ATOM   1876  CB  ASP   118      51.249  49.115  41.975  1.00  0.00           C  
ATOM   1877  HB2 ASP   118      51.519  49.330  43.009  1.00  0.00           H  
ATOM   1878  HB3 ASP   118      51.626  48.177  41.569  1.00  0.00           H  
ATOM   1879  CG  ASP   118      49.743  48.912  41.977  1.00  0.00           C  
ATOM   1880  OD1 ASP   118      49.349  47.929  42.634  1.00  0.00           O  
ATOM   1881  OD2 ASP   118      48.893  49.739  41.614  1.00  0.00           O  
ATOM   1882  C   ASP   118      51.044  50.681  39.882  1.00  0.00           C  
ATOM   1883  O   ASP   118      50.676  51.795  39.633  1.00  0.00           O  
ATOM   1884  N   LEU   119      50.720  49.671  39.012  1.00  0.00           N  
ATOM   1885  H   LEU   119      50.970  48.709  39.192  1.00  0.00           H  
ATOM   1886  CA  LEU   119      50.020  49.952  37.677  1.00  0.00           C  
ATOM   1887  HA  LEU   119      50.673  50.472  36.977  1.00  0.00           H  
ATOM   1888  CB  LEU   119      50.007  48.632  36.901  1.00  0.00           C  
ATOM   1889  HB2 LEU   119      50.197  48.927  35.869  1.00  0.00           H  
ATOM   1890  HB3 LEU   119      50.889  48.077  37.219  1.00  0.00           H  
ATOM   1891  CG  LEU   119      48.767  47.722  36.810  1.00  0.00           C  
ATOM   1892  HG  LEU   119      48.247  47.775  37.767  1.00  0.00           H  
ATOM   1893  CD1 LEU   119      47.741  48.215  35.753  1.00  0.00           C  
ATOM   1894 HD11 LEU   119      48.107  48.256  34.728  1.00  0.00           H  
ATOM   1895 HD12 LEU   119      47.318  49.172  36.058  1.00  0.00           H  
ATOM   1896 HD13 LEU   119      46.899  47.528  35.840  1.00  0.00           H  
ATOM   1897  CD2 LEU   119      49.207  46.269  36.438  1.00  0.00           C  
ATOM   1898 HD21 LEU   119      49.830  45.903  37.255  1.00  0.00           H  
ATOM   1899 HD22 LEU   119      49.689  46.274  35.461  1.00  0.00           H  
ATOM   1900 HD23 LEU   119      48.304  45.659  36.427  1.00  0.00           H  
ATOM   1901  C   LEU   119      48.700  50.728  37.825  1.00  0.00           C  
ATOM   1902  O   LEU   119      48.260  51.400  36.888  1.00  0.00           O  
ATOM   1903  N   PHE   120      48.065  50.767  39.034  1.00  0.00           N  
ATOM   1904  H   PHE   120      48.625  50.405  39.793  1.00  0.00           H  
ATOM   1905  CA  PHE   120      46.863  51.565  39.377  1.00  0.00           C  
ATOM   1906  HA  PHE   120      46.404  52.058  38.519  1.00  0.00           H  
ATOM   1907  CB  PHE   120      45.895  50.492  39.893  1.00  0.00           C  
ATOM   1908  HB2 PHE   120      46.208  50.145  40.877  1.00  0.00           H  
ATOM   1909  HB3 PHE   120      44.944  50.994  40.071  1.00  0.00           H  
ATOM   1910  CG  PHE   120      45.571  49.332  38.964  1.00  0.00           C  
ATOM   1911  CD1 PHE   120      45.494  48.073  39.545  1.00  0.00           C  
ATOM   1912  HD1 PHE   120      45.806  48.025  40.578  1.00  0.00           H  
ATOM   1913  CE1 PHE   120      44.988  47.004  38.844  1.00  0.00           C  
ATOM   1914  HE1 PHE   120      44.905  46.039  39.323  1.00  0.00           H  
ATOM   1915  CZ  PHE   120      44.589  47.181  37.509  1.00  0.00           C  
ATOM   1916  HZ  PHE   120      44.183  46.344  36.961  1.00  0.00           H  
ATOM   1917  CE2 PHE   120      44.623  48.457  36.899  1.00  0.00           C  
ATOM   1918  HE2 PHE   120      44.342  48.553  35.861  1.00  0.00           H  
ATOM   1919  CD2 PHE   120      45.152  49.515  37.672  1.00  0.00           C  
ATOM   1920  HD2 PHE   120      45.218  50.450  37.136  1.00  0.00           H  
ATOM   1921  C   PHE   120      46.948  52.756  40.316  1.00  0.00           C  
ATOM   1922  O   PHE   120      45.979  53.482  40.485  1.00  0.00           O  
ATOM   1923  N   GLY   121      48.100  52.987  40.952  1.00  0.00           N  
ATOM   1924  H   GLY   121      48.844  52.308  40.875  1.00  0.00           H  
ATOM   1925  CA  GLY   121      48.409  53.958  42.057  1.00  0.00           C  
ATOM   1926  HA2 GLY   121      47.640  53.857  42.824  1.00  0.00           H  
ATOM   1927  HA3 GLY   121      49.316  53.559  42.510  1.00  0.00           H  
ATOM   1928  C   GLY   121      48.648  55.421  41.687  1.00  0.00           C  
ATOM   1929  O   GLY   121      49.065  56.266  42.462  1.00  0.00           O  
ATOM   1930  N   THR   122      48.465  55.667  40.405  1.00  0.00           N  
ATOM   1931  H   THR   122      48.275  54.838  39.861  1.00  0.00           H  
ATOM   1932  CA  THR   122      48.744  56.881  39.540  1.00  0.00           C  
ATOM   1933  HA  THR   122      49.823  57.010  39.635  1.00  0.00           H  
ATOM   1934  CB  THR   122      48.332  56.759  38.087  1.00  0.00           C  
ATOM   1935  HB  THR   122      48.690  57.559  37.440  1.00  0.00           H  
ATOM   1936  CG2 THR   122      48.733  55.340  37.572  1.00  0.00           C  
ATOM   1937 HG21 THR   122      48.459  55.392  36.518  1.00  0.00           H  
ATOM   1938 HG22 THR   122      49.819  55.257  37.623  1.00  0.00           H  
ATOM   1939 HG23 THR   122      48.248  54.552  38.149  1.00  0.00           H  
ATOM   1940  OG1 THR   122      46.960  56.793  37.924  1.00  0.00           O  
ATOM   1941  HG1 THR   122      46.546  55.975  37.638  1.00  0.00           H  
ATOM   1942  C   THR   122      48.145  58.187  40.066  1.00  0.00           C  
ATOM   1943  O   THR   122      48.722  59.246  39.864  1.00  0.00           O  
ATOM   1944  N   ASP   123      46.991  58.130  40.713  1.00  0.00           N  
ATOM   1945  H   ASP   123      46.485  57.283  40.928  1.00  0.00           H  
ATOM   1946  CA  ASP   123      46.348  59.374  41.187  1.00  0.00           C  
ATOM   1947  HA  ASP   123      46.245  60.076  40.359  1.00  0.00           H  
ATOM   1948  CB  ASP   123      45.114  59.185  42.000  1.00  0.00           C  
ATOM   1949  HB2 ASP   123      44.873  60.114  42.517  1.00  0.00           H  
ATOM   1950  HB3 ASP   123      45.284  58.412  42.749  1.00  0.00           H  
ATOM   1951  CG  ASP   123      43.834  58.758  41.268  1.00  0.00           C  
ATOM   1952  OD1 ASP   123      42.914  58.197  41.878  1.00  0.00           O  
ATOM   1953  OD2 ASP   123      43.645  59.022  40.054  1.00  0.00           O  
ATOM   1954  C   ASP   123      47.311  60.049  42.248  1.00  0.00           C  
ATOM   1955  O   ASP   123      47.189  61.298  42.488  1.00  0.00           O  
ATOM   1956  N   ALA   124      48.217  59.298  42.893  1.00  0.00           N  
ATOM   1957  H   ALA   124      48.100  58.295  42.863  1.00  0.00           H  
ATOM   1958  CA  ALA   124      49.102  59.776  43.993  1.00  0.00           C  
ATOM   1959  HA  ALA   124      48.520  60.507  44.553  1.00  0.00           H  
ATOM   1960  CB  ALA   124      49.463  58.590  44.911  1.00  0.00           C  
ATOM   1961  HB1 ALA   124      48.650  58.111  45.456  1.00  0.00           H  
ATOM   1962  HB2 ALA   124      50.029  58.955  45.768  1.00  0.00           H  
ATOM   1963  HB3 ALA   124      49.921  57.795  44.322  1.00  0.00           H  
ATOM   1964  C   ALA   124      50.297  60.638  43.516  1.00  0.00           C  
ATOM   1965  O   ALA   124      51.062  61.232  44.301  1.00  0.00           O  
ATOM   1966  N   PHE   125      50.340  60.970  42.215  1.00  0.00           N  
ATOM   1967  H   PHE   125      49.584  60.665  41.618  1.00  0.00           H  
ATOM   1968  CA  PHE   125      51.333  61.906  41.601  1.00  0.00           C  
ATOM   1969  HA  PHE   125      52.311  61.671  42.020  1.00  0.00           H  
ATOM   1970  CB  PHE   125      51.398  61.599  40.057  1.00  0.00           C  
ATOM   1971  HB2 PHE   125      50.377  61.521  39.685  1.00  0.00           H  
ATOM   1972  HB3 PHE   125      51.735  62.436  39.445  1.00  0.00           H  
ATOM   1973  CG  PHE   125      52.092  60.309  39.580  1.00  0.00           C  
ATOM   1974  CD1 PHE   125      52.423  60.136  38.249  1.00  0.00           C  
ATOM   1975  HD1 PHE   125      52.161  60.969  37.613  1.00  0.00           H  
ATOM   1976  CE1 PHE   125      53.009  58.947  37.843  1.00  0.00           C  
ATOM   1977  HE1 PHE   125      53.023  58.802  36.773  1.00  0.00           H  
ATOM   1978  CZ  PHE   125      53.582  57.968  38.715  1.00  0.00           C  
ATOM   1979  HZ  PHE   125      54.110  57.115  38.315  1.00  0.00           H  
ATOM   1980  CE2 PHE   125      53.519  58.335  40.082  1.00  0.00           C  
ATOM   1981  HE2 PHE   125      53.965  57.668  40.804  1.00  0.00           H  
ATOM   1982  CD2 PHE   125      52.781  59.461  40.487  1.00  0.00           C  
ATOM   1983  HD2 PHE   125      52.686  59.706  41.535  1.00  0.00           H  
ATOM   1984  C   PHE   125      51.086  63.356  42.089  1.00  0.00           C  
ATOM   1985  O   PHE   125      51.938  64.181  42.013  1.00  0.00           O  
ATOM   1986  N   ASP   126      49.851  63.680  42.443  1.00  0.00           N  
ATOM   1987  H   ASP   126      49.190  62.918  42.498  1.00  0.00           H  
ATOM   1988  CA  ASP   126      49.485  65.073  42.746  1.00  0.00           C  
ATOM   1989  HA  ASP   126      49.978  65.620  41.942  1.00  0.00           H  
ATOM   1990  CB  ASP   126      47.960  65.353  42.593  1.00  0.00           C  
ATOM   1991  HB2 ASP   126      47.725  66.415  42.658  1.00  0.00           H  
ATOM   1992  HB3 ASP   126      47.447  64.774  43.360  1.00  0.00           H  
ATOM   1993  CG  ASP   126      47.425  64.841  41.215  1.00  0.00           C  
ATOM   1994  OD1 ASP   126      46.221  64.983  40.945  1.00  0.00           O  
ATOM   1995  OD2 ASP   126      48.088  64.250  40.337  1.00  0.00           O  
ATOM   1996  C   ASP   126      50.026  65.523  44.105  1.00  0.00           C  
ATOM   1997  O   ASP   126      50.611  66.615  44.249  1.00  0.00           O  
ATOM   1998  N   VAL   127      49.898  64.650  45.115  1.00  0.00           N  
ATOM   1999  H   VAL   127      49.220  63.920  44.949  1.00  0.00           H  
ATOM   2000  CA  VAL   127      50.487  64.710  46.452  1.00  0.00           C  
ATOM   2001  HA  VAL   127      50.404  65.756  46.748  1.00  0.00           H  
ATOM   2002  CB  VAL   127      49.747  63.822  47.456  1.00  0.00           C  
ATOM   2003  HB  VAL   127      48.687  64.060  47.367  1.00  0.00           H  
ATOM   2004  CG1 VAL   127      49.973  62.343  47.217  1.00  0.00           C  
ATOM   2005 HG11 VAL   127      49.396  61.879  48.018  1.00  0.00           H  
ATOM   2006 HG12 VAL   127      51.038  62.122  47.157  1.00  0.00           H  
ATOM   2007 HG13 VAL   127      49.536  61.961  46.294  1.00  0.00           H  
ATOM   2008  CG2 VAL   127      50.316  64.032  48.836  1.00  0.00           C  
ATOM   2009 HG21 VAL   127      51.389  63.849  48.780  1.00  0.00           H  
ATOM   2010 HG22 VAL   127      49.809  63.381  49.549  1.00  0.00           H  
ATOM   2011 HG23 VAL   127      50.121  65.058  49.146  1.00  0.00           H  
ATOM   2012  C   VAL   127      51.985  64.457  46.369  1.00  0.00           C  
ATOM   2013  O   VAL   127      52.782  64.990  47.124  1.00  0.00           O  
ATOM   2014  N   ALA   128      52.500  63.821  45.293  1.00  0.00           N  
ATOM   2015  H   ALA   128      51.924  63.146  44.810  1.00  0.00           H  
ATOM   2016  CA  ALA   128      53.950  63.812  44.996  1.00  0.00           C  
ATOM   2017  HA  ALA   128      54.438  63.539  45.931  1.00  0.00           H  
ATOM   2018  CB  ALA   128      54.319  62.699  44.041  1.00  0.00           C  
ATOM   2019  HB1 ALA   128      53.980  61.717  44.371  1.00  0.00           H  
ATOM   2020  HB2 ALA   128      55.386  62.651  43.821  1.00  0.00           H  
ATOM   2021  HB3 ALA   128      53.955  62.900  43.034  1.00  0.00           H  
ATOM   2022  C   ALA   128      54.346  65.259  44.672  1.00  0.00           C  
ATOM   2023  O   ALA   128      55.328  65.743  45.158  1.00  0.00           O  
ATOM   2024  N   ASN   129      53.617  65.979  43.779  1.00  0.00           N  
ATOM   2025  H   ASN   129      52.939  65.401  43.302  1.00  0.00           H  
ATOM   2026  CA  ASN   129      53.949  67.304  43.240  1.00  0.00           C  
ATOM   2027  HA  ASN   129      54.981  67.290  42.889  1.00  0.00           H  
ATOM   2028  CB  ASN   129      52.992  67.579  42.027  1.00  0.00           C  
ATOM   2029  HB2 ASN   129      51.943  67.412  42.271  1.00  0.00           H  
ATOM   2030  HB3 ASN   129      53.266  66.842  41.273  1.00  0.00           H  
ATOM   2031  CG  ASN   129      53.205  68.980  41.405  1.00  0.00           C  
ATOM   2032  OD1 ASN   129      52.963  70.040  41.975  1.00  0.00           O  
ATOM   2033  ND2 ASN   129      53.698  69.056  40.234  1.00  0.00           N  
ATOM   2034 HD21 ASN   129      53.773  69.991  39.859  1.00  0.00           H  
ATOM   2035 HD22 ASN   129      53.897  68.350  39.540  1.00  0.00           H  
ATOM   2036  C   ASN   129      53.921  68.389  44.283  1.00  0.00           C  
ATOM   2037  O   ASN   129      54.850  69.200  44.342  1.00  0.00           O  
ATOM   2038  N   ASP   130      52.883  68.348  45.088  1.00  0.00           N  
ATOM   2039  H   ASP   130      52.194  67.657  44.831  1.00  0.00           H  
ATOM   2040  CA  ASP   130      52.668  69.119  46.311  1.00  0.00           C  
ATOM   2041  HA  ASP   130      52.337  70.140  46.120  1.00  0.00           H  
ATOM   2042  CB  ASP   130      51.496  68.439  47.007  1.00  0.00           C  
ATOM   2043  HB2 ASP   130      51.868  67.467  47.332  1.00  0.00           H  
ATOM   2044  HB3 ASP   130      50.717  68.393  46.246  1.00  0.00           H  
ATOM   2045  CG  ASP   130      50.916  69.221  48.179  1.00  0.00           C  
ATOM   2046  OD1 ASP   130      51.343  70.344  48.456  1.00  0.00           O  
ATOM   2047  OD2 ASP   130      49.976  68.656  48.822  1.00  0.00           O  
ATOM   2048  C   ASP   130      53.874  69.122  47.324  1.00  0.00           C  
ATOM   2049  O   ASP   130      54.257  70.162  47.811  1.00  0.00           O  
ATOM   2050  N   PHE   131      54.355  67.967  47.681  1.00  0.00           N  
ATOM   2051  H   PHE   131      53.898  67.121  47.373  1.00  0.00           H  
ATOM   2052  CA  PHE   131      55.638  67.840  48.443  1.00  0.00           C  
ATOM   2053  HA  PHE   131      55.762  68.729  49.063  1.00  0.00           H  
ATOM   2054  CB  PHE   131      55.495  66.650  49.364  1.00  0.00           C  
ATOM   2055  HB2 PHE   131      55.213  65.721  48.869  1.00  0.00           H  
ATOM   2056  HB3 PHE   131      56.473  66.494  49.819  1.00  0.00           H  
ATOM   2057  CG  PHE   131      54.404  66.934  50.437  1.00  0.00           C  
ATOM   2058  CD1 PHE   131      54.672  67.791  51.542  1.00  0.00           C  
ATOM   2059  HD1 PHE   131      55.697  68.075  51.730  1.00  0.00           H  
ATOM   2060  CE1 PHE   131      53.693  68.214  52.427  1.00  0.00           C  
ATOM   2061  HE1 PHE   131      53.854  68.917  53.231  1.00  0.00           H  
ATOM   2062  CZ  PHE   131      52.360  67.754  52.312  1.00  0.00           C  
ATOM   2063  HZ  PHE   131      51.612  67.995  53.053  1.00  0.00           H  
ATOM   2064  CE2 PHE   131      51.994  66.995  51.147  1.00  0.00           C  
ATOM   2065  HE2 PHE   131      50.968  66.751  50.917  1.00  0.00           H  
ATOM   2066  CD2 PHE   131      52.991  66.597  50.271  1.00  0.00           C  
ATOM   2067  HD2 PHE   131      52.662  66.065  49.390  1.00  0.00           H  
ATOM   2068  C   PHE   131      56.919  67.780  47.579  1.00  0.00           C  
ATOM   2069  O   PHE   131      57.959  67.519  48.088  1.00  0.00           O  
ATOM   2070  N   LYS   132      56.883  68.017  46.285  1.00  0.00           N  
ATOM   2071  H   LYS   132      56.037  68.109  45.742  1.00  0.00           H  
ATOM   2072  CA  LYS   132      58.082  68.099  45.449  1.00  0.00           C  
ATOM   2073  HA  LYS   132      57.740  68.266  44.427  1.00  0.00           H  
ATOM   2074  CB  LYS   132      59.056  69.327  45.813  1.00  0.00           C  
ATOM   2075  HB2 LYS   132      59.341  69.213  46.859  1.00  0.00           H  
ATOM   2076  HB3 LYS   132      59.838  69.380  45.054  1.00  0.00           H  
ATOM   2077  CG  LYS   132      58.313  70.642  45.772  1.00  0.00           C  
ATOM   2078  HG2 LYS   132      58.070  71.144  44.836  1.00  0.00           H  
ATOM   2079  HG3 LYS   132      57.388  70.515  46.334  1.00  0.00           H  
ATOM   2080  CD  LYS   132      59.136  71.755  46.572  1.00  0.00           C  
ATOM   2081  HD2 LYS   132      59.192  71.554  47.642  1.00  0.00           H  
ATOM   2082  HD3 LYS   132      58.559  72.657  46.372  1.00  0.00           H  
ATOM   2083  CE  LYS   132      60.563  72.066  46.076  1.00  0.00           C  
ATOM   2084  HE2 LYS   132      60.610  72.266  45.006  1.00  0.00           H  
ATOM   2085  HE3 LYS   132      61.146  71.149  46.163  1.00  0.00           H  
ATOM   2086  NZ  LYS   132      61.362  73.021  46.830  1.00  0.00           N  
ATOM   2087  HZ1 LYS   132      60.844  73.863  47.038  1.00  0.00           H  
ATOM   2088  HZ2 LYS   132      61.484  72.747  47.795  1.00  0.00           H  
ATOM   2089  HZ3 LYS   132      62.195  73.307  46.336  1.00  0.00           H  
ATOM   2090  C   LYS   132      58.900  66.816  45.214  1.00  0.00           C  
ATOM   2091  O   LYS   132      59.973  66.866  44.722  1.00  0.00           O  
ATOM   2092  N   VAL   133      58.322  65.645  45.521  1.00  0.00           N  
ATOM   2093  H   VAL   133      57.366  65.674  45.844  1.00  0.00           H  
ATOM   2094  CA  VAL   133      58.834  64.235  45.481  1.00  0.00           C  
ATOM   2095  HA  VAL   133      59.901  64.207  45.700  1.00  0.00           H  
ATOM   2096  CB  VAL   133      58.034  63.406  46.510  1.00  0.00           C  
ATOM   2097  HB  VAL   133      56.974  63.460  46.260  1.00  0.00           H  
ATOM   2098  CG1 VAL   133      58.542  61.933  46.484  1.00  0.00           C  
ATOM   2099 HG11 VAL   133      58.187  61.336  47.324  1.00  0.00           H  
ATOM   2100 HG12 VAL   133      59.632  61.905  46.506  1.00  0.00           H  
ATOM   2101 HG13 VAL   133      58.152  61.432  45.598  1.00  0.00           H  
ATOM   2102  CG2 VAL   133      58.294  63.834  48.003  1.00  0.00           C  
ATOM   2103 HG21 VAL   133      59.352  63.877  48.262  1.00  0.00           H  
ATOM   2104 HG22 VAL   133      57.788  63.168  48.702  1.00  0.00           H  
ATOM   2105 HG23 VAL   133      57.796  64.788  48.178  1.00  0.00           H  
ATOM   2106  C   VAL   133      58.834  63.536  44.069  1.00  0.00           C  
ATOM   2107  O   VAL   133      57.795  63.797  43.385  1.00  0.00           O  
ATOM   2108  N   SER   134      59.815  62.739  43.602  1.00  0.00           N  
ATOM   2109  H   SER   134      60.679  62.648  44.117  1.00  0.00           H  
ATOM   2110  CA  SER   134      59.718  62.231  42.213  1.00  0.00           C  
ATOM   2111  HA  SER   134      59.580  63.147  41.638  1.00  0.00           H  
ATOM   2112  CB  SER   134      61.137  61.590  41.887  1.00  0.00           C  
ATOM   2113  HB2 SER   134      61.053  60.941  41.016  1.00  0.00           H  
ATOM   2114  HB3 SER   134      61.550  60.982  42.692  1.00  0.00           H  
ATOM   2115  OG  SER   134      62.011  62.751  41.559  1.00  0.00           O  
ATOM   2116  HG  SER   134      61.527  63.332  40.968  1.00  0.00           H  
ATOM   2117  C   SER   134      58.711  61.073  41.934  1.00  0.00           C  
ATOM   2118  O   SER   134      58.686  60.154  42.717  1.00  0.00           O  
ATOM   2119  N   PRO   135      58.029  61.148  40.786  1.00  0.00           N  
ATOM   2120  CD  PRO   135      57.679  62.438  40.177  1.00  0.00           C  
ATOM   2121  HD2 PRO   135      57.114  63.008  40.914  1.00  0.00           H  
ATOM   2122  HD3 PRO   135      58.538  62.919  39.709  1.00  0.00           H  
ATOM   2123  CG  PRO   135      56.637  62.107  39.149  1.00  0.00           C  
ATOM   2124  HG2 PRO   135      55.993  62.971  38.987  1.00  0.00           H  
ATOM   2125  HG3 PRO   135      57.187  61.819  38.253  1.00  0.00           H  
ATOM   2126  CB  PRO   135      55.979  60.800  39.556  1.00  0.00           C  
ATOM   2127  HB2 PRO   135      55.753  60.268  38.632  1.00  0.00           H  
ATOM   2128  HB3 PRO   135      55.099  60.863  40.196  1.00  0.00           H  
ATOM   2129  CA  PRO   135      57.088  60.083  40.390  1.00  0.00           C  
ATOM   2130  HA  PRO   135      56.544  59.600  41.202  1.00  0.00           H  
ATOM   2131  C   PRO   135      57.762  58.931  39.534  1.00  0.00           C  
ATOM   2132  O   PRO   135      58.074  59.205  38.385  1.00  0.00           O  
ATOM   2133  N   TYR   136      57.738  57.729  40.029  1.00  0.00           N  
ATOM   2134  H   TYR   136      57.541  57.630  41.015  1.00  0.00           H  
ATOM   2135  CA  TYR   136      58.025  56.517  39.258  1.00  0.00           C  
ATOM   2136  HA  TYR   136      58.216  56.738  38.208  1.00  0.00           H  
ATOM   2137  CB  TYR   136      59.286  55.738  39.773  1.00  0.00           C  
ATOM   2138  HB2 TYR   136      59.118  55.482  40.819  1.00  0.00           H  
ATOM   2139  HB3 TYR   136      59.383  54.764  39.292  1.00  0.00           H  
ATOM   2140  CG  TYR   136      60.653  56.391  39.647  1.00  0.00           C  
ATOM   2141  CD1 TYR   136      61.426  56.256  38.531  1.00  0.00           C  
ATOM   2142  HD1 TYR   136      61.180  55.486  37.815  1.00  0.00           H  
ATOM   2143  CE1 TYR   136      62.554  57.047  38.280  1.00  0.00           C  
ATOM   2144  HE1 TYR   136      63.278  56.902  37.491  1.00  0.00           H  
ATOM   2145  CZ  TYR   136      62.916  58.079  39.193  1.00  0.00           C  
ATOM   2146  OH  TYR   136      64.009  58.896  38.963  1.00  0.00           O  
ATOM   2147  HH  TYR   136      63.836  59.719  39.426  1.00  0.00           H  
ATOM   2148  CE2 TYR   136      62.107  58.347  40.268  1.00  0.00           C  
ATOM   2149  HE2 TYR   136      62.388  59.232  40.819  1.00  0.00           H  
ATOM   2150  CD2 TYR   136      60.998  57.486  40.520  1.00  0.00           C  
ATOM   2151  HD2 TYR   136      60.448  57.764  41.407  1.00  0.00           H  
ATOM   2152  C   TYR   136      56.936  55.506  39.157  1.00  0.00           C  
ATOM   2153  O   TYR   136      56.135  55.432  40.055  1.00  0.00           O  
ATOM   2154  N   ILE   137      56.830  54.786  38.055  1.00  0.00           N  
ATOM   2155  H   ILE   137      57.437  54.991  37.274  1.00  0.00           H  
ATOM   2156  CA  ILE   137      55.846  53.758  37.983  1.00  0.00           C  
ATOM   2157  HA  ILE   137      55.144  53.709  38.816  1.00  0.00           H  
ATOM   2158  CB  ILE   137      55.183  53.752  36.578  1.00  0.00           C  
ATOM   2159  HB  ILE   137      55.927  53.779  35.782  1.00  0.00           H  
ATOM   2160  CG2 ILE   137      54.307  52.525  36.265  1.00  0.00           C  
ATOM   2161 HG21 ILE   137      53.496  52.326  36.966  1.00  0.00           H  
ATOM   2162 HG22 ILE   137      54.995  51.682  36.200  1.00  0.00           H  
ATOM   2163 HG23 ILE   137      53.840  52.535  35.280  1.00  0.00           H  
ATOM   2164  CG1 ILE   137      54.231  54.974  36.493  1.00  0.00           C  
ATOM   2165 HG12 ILE   137      54.661  55.973  36.566  1.00  0.00           H  
ATOM   2166 HG13 ILE   137      53.982  54.922  35.433  1.00  0.00           H  
ATOM   2167  CD1 ILE   137      52.935  54.977  37.320  1.00  0.00           C  
ATOM   2168 HD11 ILE   137      52.329  55.814  36.974  1.00  0.00           H  
ATOM   2169 HD12 ILE   137      53.189  54.987  38.380  1.00  0.00           H  
ATOM   2170 HD13 ILE   137      52.389  54.058  37.106  1.00  0.00           H  
ATOM   2171  C   ILE   137      56.646  52.445  38.220  1.00  0.00           C  
ATOM   2172  O   ILE   137      57.815  52.309  37.915  1.00  0.00           O  
ATOM   2173  N   PHE   138      55.997  51.529  38.981  1.00  0.00           N  
ATOM   2174  H   PHE   138      55.036  51.681  39.252  1.00  0.00           H  
ATOM   2175  CA  PHE   138      56.251  50.085  38.852  1.00  0.00           C  
ATOM   2176  HA  PHE   138      57.183  49.848  38.339  1.00  0.00           H  
ATOM   2177  CB  PHE   138      56.307  49.574  40.309  1.00  0.00           C  
ATOM   2178  HB2 PHE   138      57.149  50.109  40.748  1.00  0.00           H  
ATOM   2179  HB3 PHE   138      55.419  49.802  40.899  1.00  0.00           H  
ATOM   2180  CG  PHE   138      56.684  48.131  40.492  1.00  0.00           C  
ATOM   2181  CD1 PHE   138      55.691  47.089  40.622  1.00  0.00           C  
ATOM   2182  HD1 PHE   138      54.633  47.303  40.579  1.00  0.00           H  
ATOM   2183  CE1 PHE   138      56.057  45.759  40.924  1.00  0.00           C  
ATOM   2184  HE1 PHE   138      55.304  45.047  41.225  1.00  0.00           H  
ATOM   2185  CZ  PHE   138      57.415  45.439  40.827  1.00  0.00           C  
ATOM   2186  HZ  PHE   138      57.758  44.425  40.968  1.00  0.00           H  
ATOM   2187  CE2 PHE   138      58.382  46.393  40.488  1.00  0.00           C  
ATOM   2188  HE2 PHE   138      59.422  46.104  40.501  1.00  0.00           H  
ATOM   2189  CD2 PHE   138      58.039  47.763  40.284  1.00  0.00           C  
ATOM   2190  HD2 PHE   138      58.787  48.535  40.175  1.00  0.00           H  
ATOM   2191  C   PHE   138      55.090  49.356  38.180  1.00  0.00           C  
ATOM   2192  O   PHE   138      53.911  49.559  38.473  1.00  0.00           O  
ATOM   2193  N   TYR   139      55.435  48.631  37.181  1.00  0.00           N  
ATOM   2194  H   TYR   139      56.422  48.526  36.995  1.00  0.00           H  
ATOM   2195  CA  TYR   139      54.530  47.795  36.331  1.00  0.00           C  
ATOM   2196  HA  TYR   139      53.474  47.951  36.553  1.00  0.00           H  
ATOM   2197  CB  TYR   139      54.711  48.180  34.818  1.00  0.00           C  
ATOM   2198  HB2 TYR   139      54.694  49.261  34.675  1.00  0.00           H  
ATOM   2199  HB3 TYR   139      55.646  47.679  34.566  1.00  0.00           H  
ATOM   2200  CG  TYR   139      53.670  47.519  33.961  1.00  0.00           C  
ATOM   2201  CD1 TYR   139      53.794  46.292  33.245  1.00  0.00           C  
ATOM   2202  HD1 TYR   139      54.726  45.745  33.215  1.00  0.00           H  
ATOM   2203  CE1 TYR   139      52.691  45.700  32.594  1.00  0.00           C  
ATOM   2204  HE1 TYR   139      52.836  44.790  32.031  1.00  0.00           H  
ATOM   2205  CZ  TYR   139      51.448  46.356  32.630  1.00  0.00           C  
ATOM   2206  OH  TYR   139      50.425  45.832  31.944  1.00  0.00           O  
ATOM   2207  HH  TYR   139      49.548  45.971  32.308  1.00  0.00           H  
ATOM   2208  CE2 TYR   139      51.375  47.630  33.175  1.00  0.00           C  
ATOM   2209  HE2 TYR   139      50.450  48.183  33.102  1.00  0.00           H  
ATOM   2210  CD2 TYR   139      52.411  48.175  33.982  1.00  0.00           C  
ATOM   2211  HD2 TYR   139      52.288  49.141  34.451  1.00  0.00           H  
ATOM   2212  C   TYR   139      54.912  46.332  36.596  1.00  0.00           C  
ATOM   2213  O   TYR   139      55.950  45.862  36.205  1.00  0.00           O  
ATOM   2214  N   PRO   140      54.062  45.544  37.270  1.00  0.00           N  
ATOM   2215  CD  PRO   140      52.792  45.897  37.754  1.00  0.00           C  
ATOM   2216  HD2 PRO   140      52.946  46.840  38.279  1.00  0.00           H  
ATOM   2217  HD3 PRO   140      52.089  45.917  36.922  1.00  0.00           H  
ATOM   2218  CG  PRO   140      52.359  44.832  38.702  1.00  0.00           C  
ATOM   2219  HG2 PRO   140      52.036  45.298  39.633  1.00  0.00           H  
ATOM   2220  HG3 PRO   140      51.540  44.262  38.264  1.00  0.00           H  
ATOM   2221  CB  PRO   140      53.510  43.882  38.970  1.00  0.00           C  
ATOM   2222  HB2 PRO   140      53.230  42.829  39.003  1.00  0.00           H  
ATOM   2223  HB3 PRO   140      53.965  44.017  39.951  1.00  0.00           H  
ATOM   2224  CA  PRO   140      54.425  44.227  37.723  1.00  0.00           C  
ATOM   2225  HA  PRO   140      55.460  44.303  38.053  1.00  0.00           H  
ATOM   2226  C   PRO   140      54.314  43.159  36.724  1.00  0.00           C  
ATOM   2227  O   PRO   140      54.611  41.999  37.061  1.00  0.00           O  
ATOM   2228  N   SER   141      53.929  43.463  35.457  1.00  0.00           N  
ATOM   2229  H   SER   141      53.772  44.412  35.150  1.00  0.00           H  
ATOM   2230  CA  SER   141      53.688  42.480  34.374  1.00  0.00           C  
ATOM   2231  HA  SER   141      53.801  41.453  34.721  1.00  0.00           H  
ATOM   2232  CB  SER   141      52.179  42.587  33.992  1.00  0.00           C  
ATOM   2233  HB2 SER   141      51.994  43.451  33.353  1.00  0.00           H  
ATOM   2234  HB3 SER   141      51.525  42.673  34.860  1.00  0.00           H  
ATOM   2235  OG  SER   141      51.694  41.443  33.255  1.00  0.00           O  
ATOM   2236  HG  SER   141      51.013  41.004  33.769  1.00  0.00           H  
ATOM   2237  C   SER   141      54.711  42.653  33.183  1.00  0.00           C  
ATOM   2238  O   SER   141      55.700  43.368  33.371  1.00  0.00           O  
ATOM   2239  N   THR   142      54.500  41.926  32.147  1.00  0.00           N  
ATOM   2240  H   THR   142      53.694  41.318  32.167  1.00  0.00           H  
ATOM   2241  CA  THR   142      55.324  41.689  30.996  1.00  0.00           C  
ATOM   2242  HA  THR   142      56.265  41.372  31.444  1.00  0.00           H  
ATOM   2243  CB  THR   142      54.813  40.537  30.014  1.00  0.00           C  
ATOM   2244  HB  THR   142      55.539  39.741  30.180  1.00  0.00           H  
ATOM   2245  CG2 THR   142      53.477  39.931  30.345  1.00  0.00           C  
ATOM   2246 HG21 THR   142      53.492  39.141  29.595  1.00  0.00           H  
ATOM   2247 HG22 THR   142      53.270  39.463  31.308  1.00  0.00           H  
ATOM   2248 HG23 THR   142      52.689  40.646  30.109  1.00  0.00           H  
ATOM   2249  OG1 THR   142      54.769  40.973  28.700  1.00  0.00           O  
ATOM   2250  HG1 THR   142      55.688  40.910  28.431  1.00  0.00           H  
ATOM   2251  C   THR   142      55.526  42.996  30.240  1.00  0.00           C  
ATOM   2252  O   THR   142      54.733  43.892  30.384  1.00  0.00           O  
ATOM   2253  N   ALA   143      56.639  43.192  29.547  1.00  0.00           N  
ATOM   2254  H   ALA   143      57.223  42.381  29.408  1.00  0.00           H  
ATOM   2255  CA  ALA   143      56.987  44.318  28.640  1.00  0.00           C  
ATOM   2256  HA  ALA   143      57.020  45.213  29.262  1.00  0.00           H  
ATOM   2257  CB  ALA   143      58.454  44.133  28.121  1.00  0.00           C  
ATOM   2258  HB1 ALA   143      58.630  44.965  27.439  1.00  0.00           H  
ATOM   2259  HB2 ALA   143      58.596  43.177  27.615  1.00  0.00           H  
ATOM   2260  HB3 ALA   143      59.148  44.339  28.935  1.00  0.00           H  
ATOM   2261  C   ALA   143      55.926  44.497  27.560  1.00  0.00           C  
ATOM   2262  O   ALA   143      55.554  45.661  27.318  1.00  0.00           O  
ATOM   2263  N   MET   144      55.438  43.447  26.850  1.00  0.00           N  
ATOM   2264  H   MET   144      55.893  42.548  26.917  1.00  0.00           H  
ATOM   2265  CA  MET   144      54.290  43.439  25.952  1.00  0.00           C  
ATOM   2266  HA  MET   144      54.688  44.135  25.214  1.00  0.00           H  
ATOM   2267  CB  MET   144      54.193  42.052  25.324  1.00  0.00           C  
ATOM   2268  HB2 MET   144      53.877  41.397  26.135  1.00  0.00           H  
ATOM   2269  HB3 MET   144      55.105  41.575  24.965  1.00  0.00           H  
ATOM   2270  CG  MET   144      53.075  42.145  24.269  1.00  0.00           C  
ATOM   2271  HG2 MET   144      53.317  42.989  23.622  1.00  0.00           H  
ATOM   2272  HG3 MET   144      52.120  42.291  24.774  1.00  0.00           H  
ATOM   2273  SD  MET   144      52.847  40.575  23.289  1.00  0.00           S  
ATOM   2274  CE  MET   144      51.779  39.786  24.546  1.00  0.00           C  
ATOM   2275  HE1 MET   144      51.205  39.053  23.978  1.00  0.00           H  
ATOM   2276  HE2 MET   144      51.149  40.526  25.039  1.00  0.00           H  
ATOM   2277  HE3 MET   144      52.420  39.262  25.255  1.00  0.00           H  
ATOM   2278  C   MET   144      52.962  43.927  26.528  1.00  0.00           C  
ATOM   2279  O   MET   144      52.343  44.731  25.886  1.00  0.00           O  
ATOM   2280  N   ALA   145      52.642  43.650  27.770  1.00  0.00           N  
ATOM   2281  H   ALA   145      53.157  43.043  28.392  1.00  0.00           H  
ATOM   2282  CA  ALA   145      51.453  44.249  28.329  1.00  0.00           C  
ATOM   2283  HA  ALA   145      50.655  44.146  27.595  1.00  0.00           H  
ATOM   2284  CB  ALA   145      51.039  43.316  29.524  1.00  0.00           C  
ATOM   2285  HB1 ALA   145      50.922  42.252  29.322  1.00  0.00           H  
ATOM   2286  HB2 ALA   145      50.045  43.541  29.908  1.00  0.00           H  
ATOM   2287  HB3 ALA   145      51.784  43.340  30.320  1.00  0.00           H  
ATOM   2288  C   ALA   145      51.612  45.707  28.744  1.00  0.00           C  
ATOM   2289  O   ALA   145      50.804  46.564  28.308  1.00  0.00           O  
ATOM   2290  N   LEU   146      52.837  46.106  29.139  1.00  0.00           N  
ATOM   2291  H   LEU   146      53.497  45.453  29.538  1.00  0.00           H  
ATOM   2292  CA  LEU   146      53.100  47.519  29.368  1.00  0.00           C  
ATOM   2293  HA  LEU   146      52.337  47.970  30.003  1.00  0.00           H  
ATOM   2294  CB  LEU   146      54.445  47.588  30.137  1.00  0.00           C  
ATOM   2295  HB2 LEU   146      54.317  47.061  31.082  1.00  0.00           H  
ATOM   2296  HB3 LEU   146      55.095  46.906  29.589  1.00  0.00           H  
ATOM   2297  CG  LEU   146      55.092  48.967  30.268  1.00  0.00           C  
ATOM   2298  HG  LEU   146      55.261  49.395  29.280  1.00  0.00           H  
ATOM   2299  CD1 LEU   146      54.281  49.912  31.101  1.00  0.00           C  
ATOM   2300 HD11 LEU   146      54.593  50.954  31.024  1.00  0.00           H  
ATOM   2301 HD12 LEU   146      54.334  49.652  32.159  1.00  0.00           H  
ATOM   2302 HD13 LEU   146      53.215  49.948  30.878  1.00  0.00           H  
ATOM   2303  CD2 LEU   146      56.447  48.743  30.979  1.00  0.00           C  
ATOM   2304 HD21 LEU   146      56.217  48.291  31.943  1.00  0.00           H  
ATOM   2305 HD22 LEU   146      57.035  49.593  31.327  1.00  0.00           H  
ATOM   2306 HD23 LEU   146      57.028  47.983  30.456  1.00  0.00           H  
ATOM   2307  C   LEU   146      53.121  48.305  27.994  1.00  0.00           C  
ATOM   2308  O   LEU   146      52.627  49.433  27.978  1.00  0.00           O  
ATOM   2309  N   SER   147      53.585  47.655  26.925  1.00  0.00           N  
ATOM   2310  H   SER   147      53.920  46.713  27.066  1.00  0.00           H  
ATOM   2311  CA  SER   147      53.605  48.300  25.647  1.00  0.00           C  
ATOM   2312  HA  SER   147      54.197  49.214  25.705  1.00  0.00           H  
ATOM   2313  CB  SER   147      54.290  47.379  24.638  1.00  0.00           C  
ATOM   2314  HB2 SER   147      53.706  46.462  24.560  1.00  0.00           H  
ATOM   2315  HB3 SER   147      55.330  47.237  24.933  1.00  0.00           H  
ATOM   2316  OG  SER   147      54.495  48.048  23.404  1.00  0.00           O  
ATOM   2317  HG  SER   147      54.709  47.481  22.660  1.00  0.00           H  
ATOM   2318  C   SER   147      52.171  48.725  25.216  1.00  0.00           C  
ATOM   2319  O   SER   147      51.980  49.898  24.802  1.00  0.00           O  
ATOM   2320  N   LEU   148      51.217  47.795  25.304  1.00  0.00           N  
ATOM   2321  H   LEU   148      51.394  46.860  25.641  1.00  0.00           H  
ATOM   2322  CA  LEU   148      49.813  48.029  24.953  1.00  0.00           C  
ATOM   2323  HA  LEU   148      49.831  48.483  23.962  1.00  0.00           H  
ATOM   2324  CB  LEU   148      49.063  46.668  25.055  1.00  0.00           C  
ATOM   2325  HB2 LEU   148      49.587  46.052  24.324  1.00  0.00           H  
ATOM   2326  HB3 LEU   148      49.313  46.209  26.011  1.00  0.00           H  
ATOM   2327  CG  LEU   148      47.570  46.631  24.697  1.00  0.00           C  
ATOM   2328  HG  LEU   148      47.209  45.614  24.540  1.00  0.00           H  
ATOM   2329  CD1 LEU   148      46.554  47.215  25.664  1.00  0.00           C  
ATOM   2330 HD11 LEU   148      46.733  46.825  26.667  1.00  0.00           H  
ATOM   2331 HD12 LEU   148      45.521  47.067  25.351  1.00  0.00           H  
ATOM   2332 HD13 LEU   148      46.598  48.303  25.696  1.00  0.00           H  
ATOM   2333  CD2 LEU   148      47.413  47.402  23.350  1.00  0.00           C  
ATOM   2334 HD21 LEU   148      47.361  48.481  23.494  1.00  0.00           H  
ATOM   2335 HD22 LEU   148      46.572  46.990  22.792  1.00  0.00           H  
ATOM   2336 HD23 LEU   148      48.234  47.117  22.690  1.00  0.00           H  
ATOM   2337  C   LEU   148      49.168  49.102  25.933  1.00  0.00           C  
ATOM   2338  O   LEU   148      48.470  50.037  25.523  1.00  0.00           O  
ATOM   2339  N   PHE   149      49.450  48.934  27.231  1.00  0.00           N  
ATOM   2340  H   PHE   149      49.943  48.125  27.583  1.00  0.00           H  
ATOM   2341  CA  PHE   149      49.034  49.932  28.213  1.00  0.00           C  
ATOM   2342  HA  PHE   149      47.954  49.983  28.349  1.00  0.00           H  
ATOM   2343  CB  PHE   149      49.559  49.553  29.630  1.00  0.00           C  
ATOM   2344  HB2 PHE   149      49.525  48.464  29.604  1.00  0.00           H  
ATOM   2345  HB3 PHE   149      50.598  49.851  29.772  1.00  0.00           H  
ATOM   2346  CG  PHE   149      48.736  50.145  30.708  1.00  0.00           C  
ATOM   2347  CD1 PHE   149      48.642  51.513  30.986  1.00  0.00           C  
ATOM   2348  HD1 PHE   149      49.163  52.206  30.343  1.00  0.00           H  
ATOM   2349  CE1 PHE   149      47.886  51.960  32.073  1.00  0.00           C  
ATOM   2350  HE1 PHE   149      47.910  53.026  32.249  1.00  0.00           H  
ATOM   2351  CZ  PHE   149      47.133  51.077  32.840  1.00  0.00           C  
ATOM   2352  HZ  PHE   149      46.637  51.341  33.762  1.00  0.00           H  
ATOM   2353  CE2 PHE   149      47.222  49.804  32.485  1.00  0.00           C  
ATOM   2354  HE2 PHE   149      46.760  49.085  33.146  1.00  0.00           H  
ATOM   2355  CD2 PHE   149      48.047  49.276  31.534  1.00  0.00           C  
ATOM   2356  HD2 PHE   149      48.025  48.204  31.401  1.00  0.00           H  
ATOM   2357  C   PHE   149      49.447  51.395  27.815  1.00  0.00           C  
ATOM   2358  O   PHE   149      48.658  52.313  27.828  1.00  0.00           O  
ATOM   2359  N   LEU   150      50.723  51.565  27.484  1.00  0.00           N  
ATOM   2360  H   LEU   150      51.413  50.829  27.524  1.00  0.00           H  
ATOM   2361  CA  LEU   150      51.224  52.879  26.976  1.00  0.00           C  
ATOM   2362  HA  LEU   150      50.930  53.617  27.722  1.00  0.00           H  
ATOM   2363  CB  LEU   150      52.747  52.831  26.854  1.00  0.00           C  
ATOM   2364  HB2 LEU   150      53.087  51.911  26.378  1.00  0.00           H  
ATOM   2365  HB3 LEU   150      53.056  53.631  26.182  1.00  0.00           H  
ATOM   2366  CG  LEU   150      53.501  53.002  28.247  1.00  0.00           C  
ATOM   2367  HG  LEU   150      53.159  52.259  28.968  1.00  0.00           H  
ATOM   2368  CD1 LEU   150      54.977  52.737  28.041  1.00  0.00           C  
ATOM   2369 HD11 LEU   150      55.002  51.852  27.406  1.00  0.00           H  
ATOM   2370 HD12 LEU   150      55.503  52.611  28.988  1.00  0.00           H  
ATOM   2371 HD13 LEU   150      55.336  53.565  27.429  1.00  0.00           H  
ATOM   2372  CD2 LEU   150      53.409  54.450  28.783  1.00  0.00           C  
ATOM   2373 HD21 LEU   150      53.609  55.205  28.024  1.00  0.00           H  
ATOM   2374 HD22 LEU   150      54.078  54.489  29.643  1.00  0.00           H  
ATOM   2375 HD23 LEU   150      52.405  54.691  29.132  1.00  0.00           H  
ATOM   2376  C   LEU   150      50.672  53.308  25.684  1.00  0.00           C  
ATOM   2377  O   LEU   150      50.440  54.490  25.510  1.00  0.00           O  
ATOM   2378  N   TYR   151      50.359  52.445  24.776  1.00  0.00           N  
ATOM   2379  H   TYR   151      50.668  51.504  24.970  1.00  0.00           H  
ATOM   2380  CA  TYR   151      49.884  52.861  23.439  1.00  0.00           C  
ATOM   2381  HA  TYR   151      50.379  53.757  23.064  1.00  0.00           H  
ATOM   2382  CB  TYR   151      50.127  51.599  22.522  1.00  0.00           C  
ATOM   2383  HB2 TYR   151      51.197  51.415  22.610  1.00  0.00           H  
ATOM   2384  HB3 TYR   151      49.615  50.695  22.853  1.00  0.00           H  
ATOM   2385  CG  TYR   151      49.877  51.870  21.013  1.00  0.00           C  
ATOM   2386  CD1 TYR   151      49.095  50.938  20.327  1.00  0.00           C  
ATOM   2387  HD1 TYR   151      48.579  50.125  20.817  1.00  0.00           H  
ATOM   2388  CE1 TYR   151      48.997  51.011  18.956  1.00  0.00           C  
ATOM   2389  HE1 TYR   151      48.496  50.260  18.364  1.00  0.00           H  
ATOM   2390  CZ  TYR   151      49.519  52.159  18.344  1.00  0.00           C  
ATOM   2391  OH  TYR   151      49.478  52.088  17.018  1.00  0.00           O  
ATOM   2392  HH  TYR   151      49.799  51.244  16.692  1.00  0.00           H  
ATOM   2393  CE2 TYR   151      50.322  53.061  19.030  1.00  0.00           C  
ATOM   2394  HE2 TYR   151      50.885  53.831  18.521  1.00  0.00           H  
ATOM   2395  CD2 TYR   151      50.565  52.883  20.369  1.00  0.00           C  
ATOM   2396  HD2 TYR   151      51.239  53.570  20.858  1.00  0.00           H  
ATOM   2397  C   TYR   151      48.405  53.263  23.306  1.00  0.00           C  
ATOM   2398  O   TYR   151      48.048  54.050  22.483  1.00  0.00           O  
ATOM   2399  N   LEU   152      47.616  52.756  24.273  1.00  0.00           N  
ATOM   2400  H   LEU   152      48.072  52.254  25.021  1.00  0.00           H  
ATOM   2401  CA  LEU   152      46.165  52.731  24.319  1.00  0.00           C  
ATOM   2402  HA  LEU   152      45.804  52.041  23.557  1.00  0.00           H  
ATOM   2403  CB  LEU   152      45.928  52.126  25.632  1.00  0.00           C  
ATOM   2404  HB2 LEU   152      46.063  51.046  25.691  1.00  0.00           H  
ATOM   2405  HB3 LEU   152      46.562  52.619  26.369  1.00  0.00           H  
ATOM   2406  CG  LEU   152      44.432  52.335  26.095  1.00  0.00           C  
ATOM   2407  HG  LEU   152      44.130  53.381  26.137  1.00  0.00           H  
ATOM   2408  CD1 LEU   152      43.464  51.577  25.207  1.00  0.00           C  
ATOM   2409 HD11 LEU   152      43.312  52.106  24.266  1.00  0.00           H  
ATOM   2410 HD12 LEU   152      42.515  51.545  25.741  1.00  0.00           H  
ATOM   2411 HD13 LEU   152      43.933  50.597  25.124  1.00  0.00           H  
ATOM   2412  CD2 LEU   152      44.295  51.797  27.592  1.00  0.00           C  
ATOM   2413 HD21 LEU   152      43.240  51.908  27.842  1.00  0.00           H  
ATOM   2414 HD22 LEU   152      44.904  52.467  28.199  1.00  0.00           H  
ATOM   2415 HD23 LEU   152      44.619  50.756  27.568  1.00  0.00           H  
ATOM   2416  C   LEU   152      45.586  54.109  24.022  1.00  0.00           C  
ATOM   2417  O   LEU   152      44.652  54.128  23.268  1.00  0.00           O  
ATOM   2418  N   PRO   153      46.029  55.325  24.493  1.00  0.00           N  
ATOM   2419  CD  PRO   153      47.069  55.546  25.488  1.00  0.00           C  
ATOM   2420  HD2 PRO   153      47.125  54.729  26.208  1.00  0.00           H  
ATOM   2421  HD3 PRO   153      48.008  55.719  24.962  1.00  0.00           H  
ATOM   2422  CG  PRO   153      46.737  56.944  26.123  1.00  0.00           C  
ATOM   2423  HG2 PRO   153      46.177  56.867  27.055  1.00  0.00           H  
ATOM   2424  HG3 PRO   153      47.640  57.468  26.437  1.00  0.00           H  
ATOM   2425  CB  PRO   153      45.985  57.692  25.084  1.00  0.00           C  
ATOM   2426  HB2 PRO   153      46.755  58.344  24.672  1.00  0.00           H  
ATOM   2427  HB3 PRO   153      45.217  58.271  25.597  1.00  0.00           H  
ATOM   2428  CA  PRO   153      45.370  56.586  24.237  1.00  0.00           C  
ATOM   2429  HA  PRO   153      44.312  56.528  24.494  1.00  0.00           H  
ATOM   2430  C   PRO   153      45.526  56.974  22.784  1.00  0.00           C  
ATOM   2431  O   PRO   153      44.648  57.595  22.173  1.00  0.00           O  
ATOM   2432  N   LYS   154      46.645  56.520  22.204  1.00  0.00           N  
ATOM   2433  H   LYS   154      47.362  56.219  22.848  1.00  0.00           H  
ATOM   2434  CA  LYS   154      46.965  56.638  20.794  1.00  0.00           C  
ATOM   2435  HA  LYS   154      46.651  57.634  20.485  1.00  0.00           H  
ATOM   2436  CB  LYS   154      48.512  56.460  20.397  1.00  0.00           C  
ATOM   2437  HB2 LYS   154      49.066  57.216  20.953  1.00  0.00           H  
ATOM   2438  HB3 LYS   154      48.866  55.436  20.522  1.00  0.00           H  
ATOM   2439  CG  LYS   154      48.655  56.762  18.837  1.00  0.00           C  
ATOM   2440  HG2 LYS   154      48.239  55.934  18.263  1.00  0.00           H  
ATOM   2441  HG3 LYS   154      47.989  57.589  18.592  1.00  0.00           H  
ATOM   2442  CD  LYS   154      50.040  56.992  18.291  1.00  0.00           C  
ATOM   2443  HD2 LYS   154      50.646  56.114  18.517  1.00  0.00           H  
ATOM   2444  HD3 LYS   154      50.563  57.843  18.726  1.00  0.00           H  
ATOM   2445  CE  LYS   154      49.862  57.191  16.774  1.00  0.00           C  
ATOM   2446  HE2 LYS   154      49.135  57.953  16.495  1.00  0.00           H  
ATOM   2447  HE3 LYS   154      49.474  56.223  16.455  1.00  0.00           H  
ATOM   2448  NZ  LYS   154      51.136  57.470  16.104  1.00  0.00           N  
ATOM   2449  HZ1 LYS   154      51.065  57.580  15.103  1.00  0.00           H  
ATOM   2450  HZ2 LYS   154      51.517  58.394  16.249  1.00  0.00           H  
ATOM   2451  HZ3 LYS   154      51.830  56.782  16.362  1.00  0.00           H  
ATOM   2452  C   LYS   154      46.109  55.595  19.930  1.00  0.00           C  
ATOM   2453  O   LYS   154      45.670  55.919  18.835  1.00  0.00           O  
ATOM   2454  N   LEU   155      45.929  54.387  20.419  1.00  0.00           N  
ATOM   2455  H   LEU   155      46.469  54.201  21.253  1.00  0.00           H  
ATOM   2456  CA  LEU   155      45.183  53.263  19.825  1.00  0.00           C  
ATOM   2457  HA  LEU   155      45.455  53.091  18.783  1.00  0.00           H  
ATOM   2458  CB  LEU   155      45.451  51.895  20.533  1.00  0.00           C  
ATOM   2459  HB2 LEU   155      46.481  51.697  20.235  1.00  0.00           H  
ATOM   2460  HB3 LEU   155      45.277  52.143  21.580  1.00  0.00           H  
ATOM   2461  CG  LEU   155      44.640  50.686  19.991  1.00  0.00           C  
ATOM   2462  HG  LEU   155      43.726  50.993  19.483  1.00  0.00           H  
ATOM   2463  CD1 LEU   155      45.561  49.992  18.945  1.00  0.00           C  
ATOM   2464 HD11 LEU   155      46.548  49.675  19.281  1.00  0.00           H  
ATOM   2465 HD12 LEU   155      45.567  50.723  18.136  1.00  0.00           H  
ATOM   2466 HD13 LEU   155      45.091  49.133  18.465  1.00  0.00           H  
ATOM   2467  CD2 LEU   155      44.193  49.729  21.140  1.00  0.00           C  
ATOM   2468 HD21 LEU   155      43.561  50.385  21.739  1.00  0.00           H  
ATOM   2469 HD22 LEU   155      45.084  49.327  21.623  1.00  0.00           H  
ATOM   2470 HD23 LEU   155      43.544  48.920  20.804  1.00  0.00           H  
ATOM   2471  C   LEU   155      43.641  53.563  19.863  1.00  0.00           C  
ATOM   2472  O   LEU   155      42.919  53.346  18.920  1.00  0.00           O  
ATOM   2473  N   ASP   156      43.230  54.274  20.925  1.00  0.00           N  
ATOM   2474  H   ASP   156      43.726  54.212  21.802  1.00  0.00           H  
ATOM   2475  CA  ASP   156      41.840  54.680  20.999  1.00  0.00           C  
ATOM   2476  HA  ASP   156      41.320  53.800  20.621  1.00  0.00           H  
ATOM   2477  CB  ASP   156      41.489  55.155  22.432  1.00  0.00           C  
ATOM   2478  HB2 ASP   156      42.276  55.832  22.766  1.00  0.00           H  
ATOM   2479  HB3 ASP   156      41.493  54.343  23.159  1.00  0.00           H  
ATOM   2480  CG  ASP   156      40.104  55.825  22.504  1.00  0.00           C  
ATOM   2481  OD1 ASP   156      39.954  57.034  22.499  1.00  0.00           O  
ATOM   2482  OD2 ASP   156      39.186  55.035  22.668  1.00  0.00           O  
ATOM   2483  C   ASP   156      41.608  55.803  19.949  1.00  0.00           C  
ATOM   2484  O   ASP   156      40.465  55.919  19.424  1.00  0.00           O  
ATOM   2485  N   GLU   157      42.594  56.722  19.772  1.00  0.00           N  
ATOM   2486  H   GLU   157      43.400  56.608  20.371  1.00  0.00           H  
ATOM   2487  CA  GLU   157      42.554  57.784  18.777  1.00  0.00           C  
ATOM   2488  HA  GLU   157      41.587  58.276  18.876  1.00  0.00           H  
ATOM   2489  CB  GLU   157      43.672  58.827  19.036  1.00  0.00           C  
ATOM   2490  HB2 GLU   157      43.638  58.971  20.116  1.00  0.00           H  
ATOM   2491  HB3 GLU   157      44.580  58.234  18.924  1.00  0.00           H  
ATOM   2492  CG  GLU   157      43.677  60.128  18.236  1.00  0.00           C  
ATOM   2493  HG2 GLU   157      42.796  60.720  18.482  1.00  0.00           H  
ATOM   2494  HG3 GLU   157      43.874  59.839  17.204  1.00  0.00           H  
ATOM   2495  CD  GLU   157      44.762  61.089  18.632  1.00  0.00           C  
ATOM   2496  OE1 GLU   157      45.191  61.985  17.881  1.00  0.00           O  
ATOM   2497  OE2 GLU   157      45.287  60.821  19.754  1.00  0.00           O  
ATOM   2498  C   GLU   157      42.597  57.143  17.384  1.00  0.00           C  
ATOM   2499  O   GLU   157      42.062  57.823  16.504  1.00  0.00           O  
ATOM   2500  N   THR   158      43.265  56.003  17.268  1.00  0.00           N  
ATOM   2501  H   THR   158      43.799  55.758  18.090  1.00  0.00           H  
ATOM   2502  CA  THR   158      43.588  55.499  15.911  1.00  0.00           C  
ATOM   2503  HA  THR   158      43.513  56.339  15.221  1.00  0.00           H  
ATOM   2504  CB  THR   158      45.008  55.049  15.970  1.00  0.00           C  
ATOM   2505  HB  THR   158      45.191  54.547  16.920  1.00  0.00           H  
ATOM   2506  CG2 THR   158      45.582  54.052  14.920  1.00  0.00           C  
ATOM   2507 HG21 THR   158      45.320  54.394  13.919  1.00  0.00           H  
ATOM   2508 HG22 THR   158      46.636  53.817  15.071  1.00  0.00           H  
ATOM   2509 HG23 THR   158      45.076  53.103  15.099  1.00  0.00           H  
ATOM   2510  OG1 THR   158      45.773  56.182  16.006  1.00  0.00           O  
ATOM   2511  HG1 THR   158      45.881  56.345  16.946  1.00  0.00           H  
ATOM   2512  C   THR   158      42.582  54.461  15.369  1.00  0.00           C  
ATOM   2513  O   THR   158      42.318  54.449  14.176  1.00  0.00           O  
ATOM   2514  N   VAL   159      42.066  53.570  16.174  1.00  0.00           N  
ATOM   2515  H   VAL   159      42.333  53.601  17.148  1.00  0.00           H  
ATOM   2516  CA  VAL   159      41.043  52.553  15.842  1.00  0.00           C  
ATOM   2517  HA  VAL   159      41.071  52.326  14.776  1.00  0.00           H  
ATOM   2518  CB  VAL   159      41.473  51.253  16.572  1.00  0.00           C  
ATOM   2519  HB  VAL   159      41.541  51.532  17.624  1.00  0.00           H  
ATOM   2520  CG1 VAL   159      40.383  50.152  16.412  1.00  0.00           C  
ATOM   2521 HG11 VAL   159      40.716  49.201  16.827  1.00  0.00           H  
ATOM   2522 HG12 VAL   159      40.276  50.023  15.335  1.00  0.00           H  
ATOM   2523 HG13 VAL   159      39.455  50.377  16.938  1.00  0.00           H  
ATOM   2524  CG2 VAL   159      42.833  50.596  16.131  1.00  0.00           C  
ATOM   2525 HG21 VAL   159      43.595  51.376  16.152  1.00  0.00           H  
ATOM   2526 HG22 VAL   159      42.843  50.271  15.091  1.00  0.00           H  
ATOM   2527 HG23 VAL   159      43.104  49.742  16.751  1.00  0.00           H  
ATOM   2528  C   VAL   159      39.648  53.109  16.190  1.00  0.00           C  
ATOM   2529  O   VAL   159      39.458  53.493  17.301  1.00  0.00           O  
ATOM   2530  N   SER   160      38.768  53.044  15.283  1.00  0.00           N  
ATOM   2531  H   SER   160      38.994  52.608  14.401  1.00  0.00           H  
ATOM   2532  CA  SER   160      37.427  53.645  15.265  1.00  0.00           C  
ATOM   2533  HA  SER   160      37.433  54.520  15.915  1.00  0.00           H  
ATOM   2534  CB  SER   160      37.084  54.090  13.850  1.00  0.00           C  
ATOM   2535  HB2 SER   160      37.033  53.230  13.182  1.00  0.00           H  
ATOM   2536  HB3 SER   160      37.867  54.769  13.511  1.00  0.00           H  
ATOM   2537  OG  SER   160      35.841  54.859  13.812  1.00  0.00           O  
ATOM   2538  HG  SER   160      36.094  55.666  14.265  1.00  0.00           H  
ATOM   2539  C   SER   160      36.347  52.695  15.900  1.00  0.00           C  
ATOM   2540  O   SER   160      35.264  53.079  16.314  1.00  0.00           O  
ATOM   2541  N   CYS   161      36.583  51.396  15.824  1.00  0.00           N  
ATOM   2542  H   CYS   161      37.447  51.131  15.375  1.00  0.00           H  
ATOM   2543  CA  CYS   161      35.694  50.269  16.137  1.00  0.00           C  
ATOM   2544  HA  CYS   161      34.666  50.630  16.135  1.00  0.00           H  
ATOM   2545  CB  CYS   161      35.837  49.323  14.947  1.00  0.00           C  
ATOM   2546  HB2 CYS   161      35.787  49.799  13.968  1.00  0.00           H  
ATOM   2547  HB3 CYS   161      35.022  48.601  14.988  1.00  0.00           H  
ATOM   2548  SG  CYS   161      37.404  48.382  14.953  1.00  0.00           S  
ATOM   2549  HG  CYS   161      37.519  47.869  16.181  1.00  0.00           H  
ATOM   2550  C   CYS   161      36.028  49.509  17.460  1.00  0.00           C  
ATOM   2551  O   CYS   161      37.084  49.768  18.019  1.00  0.00           O  
ATOM   2552  N   GLU   162      35.166  48.551  17.932  1.00  0.00           N  
ATOM   2553  H   GLU   162      34.330  48.364  17.396  1.00  0.00           H  
ATOM   2554  CA  GLU   162      35.423  47.578  19.005  1.00  0.00           C  
ATOM   2555  HA  GLU   162      35.759  48.114  19.892  1.00  0.00           H  
ATOM   2556  CB  GLU   162      34.117  46.924  19.345  1.00  0.00           C  
ATOM   2557  HB2 GLU   162      33.784  46.381  18.461  1.00  0.00           H  
ATOM   2558  HB3 GLU   162      34.363  46.149  20.071  1.00  0.00           H  
ATOM   2559  CG  GLU   162      32.994  47.789  19.874  1.00  0.00           C  
ATOM   2560  HG2 GLU   162      32.099  47.241  20.171  1.00  0.00           H  
ATOM   2561  HG3 GLU   162      32.654  48.388  19.030  1.00  0.00           H  
ATOM   2562  CD  GLU   162      33.477  48.738  20.973  1.00  0.00           C  
ATOM   2563  OE1 GLU   162      33.374  49.968  20.906  1.00  0.00           O  
ATOM   2564  OE2 GLU   162      33.867  48.188  22.042  1.00  0.00           O  
ATOM   2565  C   GLU   162      36.525  46.641  18.580  1.00  0.00           C  
ATOM   2566  O   GLU   162      36.606  46.233  17.452  1.00  0.00           O  
ATOM   2567  N   TYR   163      37.316  46.229  19.519  1.00  0.00           N  
ATOM   2568  H   TYR   163      37.184  46.633  20.435  1.00  0.00           H  
ATOM   2569  CA  TYR   163      38.565  45.377  19.267  1.00  0.00           C  
ATOM   2570  HA  TYR   163      39.165  45.836  18.482  1.00  0.00           H  
ATOM   2571  CB  TYR   163      39.565  45.418  20.423  1.00  0.00           C  
ATOM   2572  HB2 TYR   163      39.098  44.902  21.261  1.00  0.00           H  
ATOM   2573  HB3 TYR   163      40.450  44.867  20.105  1.00  0.00           H  
ATOM   2574  CG  TYR   163      40.009  46.816  20.647  1.00  0.00           C  
ATOM   2575  CD1 TYR   163      40.709  47.545  19.594  1.00  0.00           C  
ATOM   2576  HD1 TYR   163      40.948  47.131  18.626  1.00  0.00           H  
ATOM   2577  CE1 TYR   163      41.048  48.879  19.806  1.00  0.00           C  
ATOM   2578  HE1 TYR   163      41.519  49.513  19.070  1.00  0.00           H  
ATOM   2579  CZ  TYR   163      40.796  49.531  21.032  1.00  0.00           C  
ATOM   2580  OH  TYR   163      41.065  50.890  21.272  1.00  0.00           O  
ATOM   2581  HH  TYR   163      40.757  51.117  22.152  1.00  0.00           H  
ATOM   2582  CE2 TYR   163      40.063  48.873  22.019  1.00  0.00           C  
ATOM   2583  HE2 TYR   163      39.876  49.372  22.958  1.00  0.00           H  
ATOM   2584  CD2 TYR   163      39.721  47.500  21.854  1.00  0.00           C  
ATOM   2585  HD2 TYR   163      39.247  47.017  22.696  1.00  0.00           H  
ATOM   2586  C   TYR   163      38.224  43.921  18.820  1.00  0.00           C  
ATOM   2587  O   TYR   163      38.804  43.432  17.873  1.00  0.00           O  
ATOM   2588  N   THR   164      37.186  43.364  19.348  1.00  0.00           N  
ATOM   2589  H   THR   164      36.778  43.877  20.117  1.00  0.00           H  
ATOM   2590  CA  THR   164      36.496  42.191  18.810  1.00  0.00           C  
ATOM   2591  HA  THR   164      37.269  41.437  18.663  1.00  0.00           H  
ATOM   2592  CB  THR   164      35.481  41.649  19.820  1.00  0.00           C  
ATOM   2593  HB  THR   164      34.710  41.011  19.388  1.00  0.00           H  
ATOM   2594  CG2 THR   164      36.077  40.858  20.985  1.00  0.00           C  
ATOM   2595 HG21 THR   164      36.872  41.426  21.469  1.00  0.00           H  
ATOM   2596 HG22 THR   164      35.351  40.659  21.773  1.00  0.00           H  
ATOM   2597 HG23 THR   164      36.633  39.985  20.645  1.00  0.00           H  
ATOM   2598  OG1 THR   164      34.683  42.631  20.465  1.00  0.00           O  
ATOM   2599  HG1 THR   164      34.028  42.967  19.848  1.00  0.00           H  
ATOM   2600  C   THR   164      35.863  42.377  17.439  1.00  0.00           C  
ATOM   2601  O   THR   164      35.740  41.352  16.752  1.00  0.00           O  
ATOM   2602  N   ASP   165      35.554  43.630  16.913  1.00  0.00           N  
ATOM   2603  H   ASP   165      35.664  44.401  17.556  1.00  0.00           H  
ATOM   2604  CA  ASP   165      35.010  43.951  15.604  1.00  0.00           C  
ATOM   2605  HA  ASP   165      34.293  43.190  15.295  1.00  0.00           H  
ATOM   2606  CB  ASP   165      34.353  45.349  15.520  1.00  0.00           C  
ATOM   2607  HB2 ASP   165      34.788  45.857  14.659  1.00  0.00           H  
ATOM   2608  HB3 ASP   165      34.546  46.079  16.306  1.00  0.00           H  
ATOM   2609  CG  ASP   165      32.844  45.343  15.505  1.00  0.00           C  
ATOM   2610  OD1 ASP   165      32.230  44.301  15.746  1.00  0.00           O  
ATOM   2611  OD2 ASP   165      32.217  46.416  15.383  1.00  0.00           O  
ATOM   2612  C   ASP   165      36.132  43.986  14.509  1.00  0.00           C  
ATOM   2613  O   ASP   165      35.978  43.713  13.354  1.00  0.00           O  
ATOM   2614  N   LEU   166      37.339  44.255  14.995  1.00  0.00           N  
ATOM   2615  H   LEU   166      37.368  44.527  15.967  1.00  0.00           H  
ATOM   2616  CA  LEU   166      38.527  44.328  14.108  1.00  0.00           C  
ATOM   2617  HA  LEU   166      38.253  44.994  13.291  1.00  0.00           H  
ATOM   2618  CB  LEU   166      39.599  45.050  14.912  1.00  0.00           C  
ATOM   2619  HB2 LEU   166      39.204  45.837  15.555  1.00  0.00           H  
ATOM   2620  HB3 LEU   166      40.033  44.327  15.603  1.00  0.00           H  
ATOM   2621  CG  LEU   166      40.779  45.567  14.014  1.00  0.00           C  
ATOM   2622  HG  LEU   166      41.145  44.726  13.426  1.00  0.00           H  
ATOM   2623  CD1 LEU   166      40.295  46.824  13.164  1.00  0.00           C  
ATOM   2624 HD11 LEU   166      39.455  46.496  12.552  1.00  0.00           H  
ATOM   2625 HD12 LEU   166      41.085  47.100  12.465  1.00  0.00           H  
ATOM   2626 HD13 LEU   166      39.899  47.716  13.649  1.00  0.00           H  
ATOM   2627  CD2 LEU   166      41.978  45.917  14.894  1.00  0.00           C  
ATOM   2628 HD21 LEU   166      42.795  46.169  14.218  1.00  0.00           H  
ATOM   2629 HD22 LEU   166      42.212  45.030  15.482  1.00  0.00           H  
ATOM   2630 HD23 LEU   166      41.858  46.723  15.618  1.00  0.00           H  
ATOM   2631  C   LEU   166      38.869  42.872  13.715  1.00  0.00           C  
ATOM   2632  O   LEU   166      39.003  42.010  14.597  1.00  0.00           O  
ATOM   2633  N   PRO   167      38.849  42.554  12.381  1.00  0.00           N  
ATOM   2634  CD  PRO   167      38.495  43.527  11.338  1.00  0.00           C  
ATOM   2635  HD2 PRO   167      37.682  44.220  11.555  1.00  0.00           H  
ATOM   2636  HD3 PRO   167      39.361  44.032  10.909  1.00  0.00           H  
ATOM   2637  CG  PRO   167      37.852  42.646  10.236  1.00  0.00           C  
ATOM   2638  HG2 PRO   167      36.815  42.429  10.492  1.00  0.00           H  
ATOM   2639  HG3 PRO   167      37.962  43.187   9.297  1.00  0.00           H  
ATOM   2640  CB  PRO   167      38.729  41.391  10.362  1.00  0.00           C  
ATOM   2641  HB2 PRO   167      39.625  41.746   9.852  1.00  0.00           H  
ATOM   2642  HB3 PRO   167      38.295  40.479   9.952  1.00  0.00           H  
ATOM   2643  CA  PRO   167      39.075  41.185  11.843  1.00  0.00           C  
ATOM   2644  HA  PRO   167      38.354  40.460  12.222  1.00  0.00           H  
ATOM   2645  C   PRO   167      40.464  40.687  12.159  1.00  0.00           C  
ATOM   2646  O   PRO   167      40.671  39.666  12.825  1.00  0.00           O  
ATOM   2647  N   ASP   168      41.466  41.500  11.852  1.00  0.00           N  
ATOM   2648  H   ASP   168      41.059  42.292  11.377  1.00  0.00           H  
ATOM   2649  CA  ASP   168      42.842  41.259  12.236  1.00  0.00           C  
ATOM   2650  HA  ASP   168      43.088  40.221  12.013  1.00  0.00           H  
ATOM   2651  CB  ASP   168      43.705  42.249  11.499  1.00  0.00           C  
ATOM   2652  HB2 ASP   168      44.753  42.107  11.760  1.00  0.00           H  
ATOM   2653  HB3 ASP   168      43.467  43.230  11.912  1.00  0.00           H  
ATOM   2654  CG  ASP   168      43.638  42.168   9.972  1.00  0.00           C  
ATOM   2655  OD1 ASP   168      43.824  41.059   9.431  1.00  0.00           O  
ATOM   2656  OD2 ASP   168      43.400  43.255   9.375  1.00  0.00           O  
ATOM   2657  C   ASP   168      43.042  41.401  13.802  1.00  0.00           C  
ATOM   2658  O   ASP   168      42.411  42.204  14.469  1.00  0.00           O  
ATOM   2659  N   PRO   169      43.865  40.600  14.409  1.00  0.00           N  
ATOM   2660  CD  PRO   169      44.653  39.501  13.864  1.00  0.00           C  
ATOM   2661  HD2 PRO   169      44.116  38.553  13.878  1.00  0.00           H  
ATOM   2662  HD3 PRO   169      45.123  39.791  12.924  1.00  0.00           H  
ATOM   2663  CG  PRO   169      45.882  39.378  14.825  1.00  0.00           C  
ATOM   2664  HG2 PRO   169      46.093  38.309  14.853  1.00  0.00           H  
ATOM   2665  HG3 PRO   169      46.704  39.942  14.385  1.00  0.00           H  
ATOM   2666  CB  PRO   169      45.352  39.893  16.211  1.00  0.00           C  
ATOM   2667  HB2 PRO   169      46.247  40.169  16.768  1.00  0.00           H  
ATOM   2668  HB3 PRO   169      44.830  39.075  16.709  1.00  0.00           H  
ATOM   2669  CA  PRO   169      44.424  40.964  15.701  1.00  0.00           C  
ATOM   2670  HA  PRO   169      43.656  41.066  16.468  1.00  0.00           H  
ATOM   2671  C   PRO   169      45.113  42.332  15.710  1.00  0.00           C  
ATOM   2672  O   PRO   169      45.765  42.743  14.784  1.00  0.00           O  
ATOM   2673  N   VAL   170      45.006  42.990  16.846  1.00  0.00           N  
ATOM   2674  H   VAL   170      44.439  42.498  17.521  1.00  0.00           H  
ATOM   2675  CA  VAL   170      45.740  44.183  17.257  1.00  0.00           C  
ATOM   2676  HA  VAL   170      45.402  44.974  16.586  1.00  0.00           H  
ATOM   2677  CB  VAL   170      45.266  44.610  18.702  1.00  0.00           C  
ATOM   2678  HB  VAL   170      45.489  43.794  19.390  1.00  0.00           H  
ATOM   2679  CG1 VAL   170      46.212  45.782  19.114  1.00  0.00           C  
ATOM   2680 HG11 VAL   170      46.195  46.561  18.352  1.00  0.00           H  
ATOM   2681 HG12 VAL   170      47.202  45.340  19.231  1.00  0.00           H  
ATOM   2682 HG13 VAL   170      45.825  46.263  20.012  1.00  0.00           H  
ATOM   2683  CG2 VAL   170      43.723  44.941  18.675  1.00  0.00           C  
ATOM   2684 HG21 VAL   170      43.164  44.019  18.514  1.00  0.00           H  
ATOM   2685 HG22 VAL   170      43.553  45.643  17.859  1.00  0.00           H  
ATOM   2686 HG23 VAL   170      43.444  45.326  19.656  1.00  0.00           H  
ATOM   2687  C   VAL   170      47.305  44.031  17.250  1.00  0.00           C  
ATOM   2688  O   VAL   170      47.865  43.148  17.872  1.00  0.00           O  
ATOM   2689  N   GLN   171      47.932  44.979  16.543  1.00  0.00           N  
ATOM   2690  H   GLN   171      47.327  45.617  16.045  1.00  0.00           H  
ATOM   2691  CA  GLN   171      49.415  45.220  16.483  1.00  0.00           C  
ATOM   2692  HA  GLN   171      49.828  44.211  16.487  1.00  0.00           H  
ATOM   2693  CB  GLN   171      49.828  45.917  15.185  1.00  0.00           C  
ATOM   2694  HB2 GLN   171      49.358  46.897  15.110  1.00  0.00           H  
ATOM   2695  HB3 GLN   171      50.916  45.980  15.162  1.00  0.00           H  
ATOM   2696  CG  GLN   171      49.452  45.190  13.875  1.00  0.00           C  
ATOM   2697  HG2 GLN   171      48.382  45.267  13.681  1.00  0.00           H  
ATOM   2698  HG3 GLN   171      49.626  44.136  14.092  1.00  0.00           H  
ATOM   2699  CD  GLN   171      50.254  45.711  12.751  1.00  0.00           C  
ATOM   2700  OE1 GLN   171      51.282  46.374  12.843  1.00  0.00           O  
ATOM   2701  NE2 GLN   171      49.783  45.532  11.488  1.00  0.00           N  
ATOM   2702 HE21 GLN   171      50.279  45.921  10.699  1.00  0.00           H  
ATOM   2703 HE22 GLN   171      49.002  44.899  11.393  1.00  0.00           H  
ATOM   2704  C   GLN   171      50.017  45.966  17.694  1.00  0.00           C  
ATOM   2705  O   GLN   171      50.321  47.181  17.624  1.00  0.00           O  
ATOM   2706  N   ILE   172      50.098  45.313  18.878  1.00  0.00           N  
ATOM   2707  H   ILE   172      49.713  44.387  18.995  1.00  0.00           H  
ATOM   2708  CA  ILE   172      50.895  45.770  20.007  1.00  0.00           C  
ATOM   2709  HA  ILE   172      50.436  46.654  20.450  1.00  0.00           H  
ATOM   2710  CB  ILE   172      50.921  44.788  21.157  1.00  0.00           C  
ATOM   2711  HB  ILE   172      51.429  43.883  20.824  1.00  0.00           H  
ATOM   2712  CG2 ILE   172      51.716  45.466  22.378  1.00  0.00           C  
ATOM   2713 HG21 ILE   172      52.737  45.773  22.154  1.00  0.00           H  
ATOM   2714 HG22 ILE   172      51.708  44.867  23.289  1.00  0.00           H  
ATOM   2715 HG23 ILE   172      51.264  46.417  22.661  1.00  0.00           H  
ATOM   2716  CG1 ILE   172      49.499  44.302  21.593  1.00  0.00           C  
ATOM   2717 HG12 ILE   172      49.063  45.157  22.109  1.00  0.00           H  
ATOM   2718 HG13 ILE   172      48.929  43.918  20.747  1.00  0.00           H  
ATOM   2719  CD1 ILE   172      49.422  43.200  22.676  1.00  0.00           C  
ATOM   2720 HD11 ILE   172      49.968  43.495  23.572  1.00  0.00           H  
ATOM   2721 HD12 ILE   172      49.821  42.276  22.256  1.00  0.00           H  
ATOM   2722 HD13 ILE   172      48.417  42.982  23.039  1.00  0.00           H  
ATOM   2723  C   ILE   172      52.319  46.241  19.586  1.00  0.00           C  
ATOM   2724  O   ILE   172      52.940  45.470  18.815  1.00  0.00           O  
ATOM   2725  N   PRO   173      52.771  47.473  19.824  1.00  0.00           N  
ATOM   2726  CD  PRO   173      52.096  48.516  20.573  1.00  0.00           C  
ATOM   2727  HD2 PRO   173      51.045  48.609  20.297  1.00  0.00           H  
ATOM   2728  HD3 PRO   173      52.234  48.493  21.654  1.00  0.00           H  
ATOM   2729  CG  PRO   173      52.649  49.770  20.044  1.00  0.00           C  
ATOM   2730  HG2 PRO   173      52.018  50.019  19.190  1.00  0.00           H  
ATOM   2731  HG3 PRO   173      52.739  50.418  20.915  1.00  0.00           H  
ATOM   2732  CB  PRO   173      54.037  49.455  19.508  1.00  0.00           C  
ATOM   2733  HB2 PRO   173      54.853  49.766  20.160  1.00  0.00           H  
ATOM   2734  HB3 PRO   173      54.183  49.977  18.562  1.00  0.00           H  
ATOM   2735  CA  PRO   173      54.027  47.956  19.218  1.00  0.00           C  
ATOM   2736  HA  PRO   173      53.991  47.806  18.139  1.00  0.00           H  
ATOM   2737  C   PRO   173      55.284  47.258  19.769  1.00  0.00           C  
ATOM   2738  O   PRO   173      55.376  46.977  20.950  1.00  0.00           O  
ATOM   2739  N   GLY   174      56.182  46.796  18.852  1.00  0.00           N  
ATOM   2740  H   GLY   174      55.971  47.002  17.886  1.00  0.00           H  
ATOM   2741  CA  GLY   174      57.484  46.063  19.156  1.00  0.00           C  
ATOM   2742  HA2 GLY   174      58.117  46.173  18.276  1.00  0.00           H  
ATOM   2743  HA3 GLY   174      57.899  46.465  20.081  1.00  0.00           H  
ATOM   2744  C   GLY   174      57.205  44.573  19.520  1.00  0.00           C  
ATOM   2745  O   GLY   174      58.127  43.775  19.788  1.00  0.00           O  
ATOM   2746  N   CYS   175      55.885  44.167  19.400  1.00  0.00           N  
ATOM   2747  H   CYS   175      55.192  44.786  19.007  1.00  0.00           H  
ATOM   2748  CA  CYS   175      55.448  42.886  19.908  1.00  0.00           C  
ATOM   2749  HA  CYS   175      56.278  42.204  20.095  1.00  0.00           H  
ATOM   2750  CB  CYS   175      54.652  43.180  21.182  1.00  0.00           C  
ATOM   2751  HB2 CYS   175      54.448  42.226  21.668  1.00  0.00           H  
ATOM   2752  HB3 CYS   175      53.644  43.485  20.902  1.00  0.00           H  
ATOM   2753  SG  CYS   175      55.607  44.167  22.258  1.00  0.00           S  
ATOM   2754  HG  CYS   175      55.947  45.190  21.469  1.00  0.00           H  
ATOM   2755  C   CYS   175      54.593  42.030  18.899  1.00  0.00           C  
ATOM   2756  O   CYS   175      54.206  42.427  17.755  1.00  0.00           O  
ATOM   2757  N   ILE   176      54.406  40.702  19.289  1.00  0.00           N  
ATOM   2758  H   ILE   176      54.874  40.395  20.130  1.00  0.00           H  
ATOM   2759  CA  ILE   176      53.490  39.759  18.708  1.00  0.00           C  
ATOM   2760  HA  ILE   176      53.796  39.606  17.673  1.00  0.00           H  
ATOM   2761  CB  ILE   176      53.567  38.353  19.279  1.00  0.00           C  
ATOM   2762  HB  ILE   176      52.765  37.780  18.812  1.00  0.00           H  
ATOM   2763  CG2 ILE   176      54.915  37.744  19.039  1.00  0.00           C  
ATOM   2764 HG21 ILE   176      55.768  38.208  19.533  1.00  0.00           H  
ATOM   2765 HG22 ILE   176      55.127  37.699  17.971  1.00  0.00           H  
ATOM   2766 HG23 ILE   176      55.002  36.732  19.434  1.00  0.00           H  
ATOM   2767  CG1 ILE   176      53.317  38.339  20.769  1.00  0.00           C  
ATOM   2768 HG12 ILE   176      54.247  38.268  21.333  1.00  0.00           H  
ATOM   2769 HG13 ILE   176      52.662  39.165  21.048  1.00  0.00           H  
ATOM   2770  CD1 ILE   176      52.596  37.064  21.163  1.00  0.00           C  
ATOM   2771 HD11 ILE   176      51.711  36.928  20.541  1.00  0.00           H  
ATOM   2772 HD12 ILE   176      52.274  37.135  22.202  1.00  0.00           H  
ATOM   2773 HD13 ILE   176      53.233  36.198  20.983  1.00  0.00           H  
ATOM   2774  C   ILE   176      52.028  40.388  18.660  1.00  0.00           C  
ATOM   2775  O   ILE   176      51.660  41.088  19.569  1.00  0.00           O  
ATOM   2776  N   PRO   177      51.302  40.131  17.508  1.00  0.00           N  
ATOM   2777  CD  PRO   177      51.908  40.155  16.159  1.00  0.00           C  
ATOM   2778  HD2 PRO   177      52.922  40.550  16.099  1.00  0.00           H  
ATOM   2779  HD3 PRO   177      51.913  39.159  15.715  1.00  0.00           H  
ATOM   2780  CG  PRO   177      50.957  41.028  15.361  1.00  0.00           C  
ATOM   2781  HG2 PRO   177      51.313  42.055  15.445  1.00  0.00           H  
ATOM   2782  HG3 PRO   177      50.933  40.684  14.327  1.00  0.00           H  
ATOM   2783  CB  PRO   177      49.603  40.672  16.005  1.00  0.00           C  
ATOM   2784  HB2 PRO   177      49.257  39.707  15.635  1.00  0.00           H  
ATOM   2785  HB3 PRO   177      48.802  41.400  15.878  1.00  0.00           H  
ATOM   2786  CA  PRO   177      49.927  40.560  17.455  1.00  0.00           C  
ATOM   2787  HA  PRO   177      49.768  41.577  17.813  1.00  0.00           H  
ATOM   2788  C   PRO   177      49.040  39.598  18.214  1.00  0.00           C  
ATOM   2789  O   PRO   177      49.260  38.378  18.191  1.00  0.00           O  
ATOM   2790  N   ILE   178      48.051  40.206  18.897  1.00  0.00           N  
ATOM   2791  H   ILE   178      48.134  41.210  18.827  1.00  0.00           H  
ATOM   2792  CA  ILE   178      47.002  39.588  19.719  1.00  0.00           C  
ATOM   2793  HA  ILE   178      47.073  38.501  19.693  1.00  0.00           H  
ATOM   2794  CB  ILE   178      47.304  40.001  21.219  1.00  0.00           C  
ATOM   2795  HB  ILE   178      47.487  41.076  21.204  1.00  0.00           H  
ATOM   2796  CG2 ILE   178      46.112  39.967  22.286  1.00  0.00           C  
ATOM   2797 HG21 ILE   178      45.715  38.955  22.207  1.00  0.00           H  
ATOM   2798 HG22 ILE   178      45.336  40.688  22.031  1.00  0.00           H  
ATOM   2799 HG23 ILE   178      46.449  40.113  23.312  1.00  0.00           H  
ATOM   2800  CG1 ILE   178      48.683  39.425  21.740  1.00  0.00           C  
ATOM   2801 HG12 ILE   178      49.522  39.639  21.078  1.00  0.00           H  
ATOM   2802 HG13 ILE   178      48.935  39.938  22.669  1.00  0.00           H  
ATOM   2803  CD1 ILE   178      48.391  37.944  22.056  1.00  0.00           C  
ATOM   2804 HD11 ILE   178      48.192  37.555  21.057  1.00  0.00           H  
ATOM   2805 HD12 ILE   178      47.440  37.626  22.484  1.00  0.00           H  
ATOM   2806 HD13 ILE   178      49.195  37.605  22.709  1.00  0.00           H  
ATOM   2807  C   ILE   178      45.639  39.992  19.288  1.00  0.00           C  
ATOM   2808  O   ILE   178      45.405  41.226  19.170  1.00  0.00           O  
ATOM   2809  N   HIE   179      44.600  39.124  19.263  1.00  0.00           N  
ATOM   2810  H   HIE   179      44.771  38.133  19.360  1.00  0.00           H  
ATOM   2811  CA  HIE   179      43.226  39.524  18.985  1.00  0.00           C  
ATOM   2812  HA  HIE   179      43.087  40.104  18.073  1.00  0.00           H  
ATOM   2813  CB  HIE   179      42.416  38.314  18.655  1.00  0.00           C  
ATOM   2814  HB2 HIE   179      41.362  38.589  18.598  1.00  0.00           H  
ATOM   2815  HB3 HIE   179      42.483  37.554  19.433  1.00  0.00           H  
ATOM   2816  CG  HIE   179      42.700  37.558  17.410  1.00  0.00           C  
ATOM   2817  ND1 HIE   179      43.817  36.781  17.244  1.00  0.00           N  
ATOM   2818  CE1 HIE   179      43.756  36.406  15.989  1.00  0.00           C  
ATOM   2819  HE1 HIE   179      44.529  35.876  15.452  1.00  0.00           H  
ATOM   2820  NE2 HIE   179      42.777  36.923  15.346  1.00  0.00           N  
ATOM   2821  HE2 HIE   179      42.684  36.912  14.340  1.00  0.00           H  
ATOM   2822  CD2 HIE   179      42.038  37.765  16.214  1.00  0.00           C  
ATOM   2823  HD2 HIE   179      41.147  38.305  15.930  1.00  0.00           H  
ATOM   2824  C   HIE   179      42.482  40.329  20.128  1.00  0.00           C  
ATOM   2825  O   HIE   179      42.816  40.268  21.328  1.00  0.00           O  
ATOM   2826  N   GLY   180      41.356  41.035  19.721  1.00  0.00           N  
ATOM   2827  H   GLY   180      41.183  41.089  18.728  1.00  0.00           H  
ATOM   2828  CA  GLY   180      40.354  41.741  20.518  1.00  0.00           C  
ATOM   2829  HA2 GLY   180      40.681  42.656  21.012  1.00  0.00           H  
ATOM   2830  HA3 GLY   180      39.519  41.889  19.833  1.00  0.00           H  
ATOM   2831  C   GLY   180      39.763  40.779  21.518  1.00  0.00           C  
ATOM   2832  O   GLY   180      39.624  41.149  22.683  1.00  0.00           O  
ATOM   2833  N   LYS   181      39.539  39.535  21.193  1.00  0.00           N  
ATOM   2834  H   LYS   181      39.747  39.199  20.264  1.00  0.00           H  
ATOM   2835  CA  LYS   181      38.950  38.540  22.130  1.00  0.00           C  
ATOM   2836  HA  LYS   181      38.192  39.137  22.637  1.00  0.00           H  
ATOM   2837  CB  LYS   181      38.410  37.332  21.372  1.00  0.00           C  
ATOM   2838  HB2 LYS   181      37.720  37.575  20.564  1.00  0.00           H  
ATOM   2839  HB3 LYS   181      39.200  36.814  20.828  1.00  0.00           H  
ATOM   2840  CG  LYS   181      37.785  36.235  22.236  1.00  0.00           C  
ATOM   2841  HG2 LYS   181      37.542  35.408  21.569  1.00  0.00           H  
ATOM   2842  HG3 LYS   181      38.462  35.813  22.978  1.00  0.00           H  
ATOM   2843  CD  LYS   181      36.593  36.790  23.020  1.00  0.00           C  
ATOM   2844  HD2 LYS   181      36.900  37.561  23.727  1.00  0.00           H  
ATOM   2845  HD3 LYS   181      36.193  35.927  23.553  1.00  0.00           H  
ATOM   2846  CE  LYS   181      35.465  37.326  22.171  1.00  0.00           C  
ATOM   2847  HE2 LYS   181      35.303  36.545  21.428  1.00  0.00           H  
ATOM   2848  HE3 LYS   181      35.818  38.154  21.556  1.00  0.00           H  
ATOM   2849  NZ  LYS   181      34.216  37.772  22.839  1.00  0.00           N  
ATOM   2850  HZ1 LYS   181      33.957  37.157  23.597  1.00  0.00           H  
ATOM   2851  HZ2 LYS   181      34.368  38.661  23.293  1.00  0.00           H  
ATOM   2852  HZ3 LYS   181      33.468  37.736  22.161  1.00  0.00           H  
ATOM   2853  C   LYS   181      40.030  38.035  23.113  1.00  0.00           C  
ATOM   2854  O   LYS   181      39.650  37.585  24.224  1.00  0.00           O  
ATOM   2855  N   ASP   182      41.318  38.132  22.765  1.00  0.00           N  
ATOM   2856  H   ASP   182      41.537  38.564  21.879  1.00  0.00           H  
ATOM   2857  CA  ASP   182      42.483  37.636  23.562  1.00  0.00           C  
ATOM   2858  HA  ASP   182      42.132  36.869  24.252  1.00  0.00           H  
ATOM   2859  CB  ASP   182      43.373  36.849  22.551  1.00  0.00           C  
ATOM   2860  HB2 ASP   182      44.270  36.501  23.063  1.00  0.00           H  
ATOM   2861  HB3 ASP   182      43.634  37.624  21.831  1.00  0.00           H  
ATOM   2862  CG  ASP   182      42.687  35.654  21.862  1.00  0.00           C  
ATOM   2863  OD1 ASP   182      43.054  35.324  20.753  1.00  0.00           O  
ATOM   2864  OD2 ASP   182      41.950  34.834  22.450  1.00  0.00           O  
ATOM   2865  C   ASP   182      43.174  38.756  24.362  1.00  0.00           C  
ATOM   2866  O   ASP   182      43.946  38.447  25.233  1.00  0.00           O  
ATOM   2867  N   LEU   183      42.772  40.014  24.058  1.00  0.00           N  
ATOM   2868  H   LEU   183      42.414  40.216  23.135  1.00  0.00           H  
ATOM   2869  CA  LEU   183      43.373  41.248  24.556  1.00  0.00           C  
ATOM   2870  HA  LEU   183      44.423  41.160  24.279  1.00  0.00           H  
ATOM   2871  CB  LEU   183      42.629  42.419  23.826  1.00  0.00           C  
ATOM   2872  HB2 LEU   183      42.128  42.161  22.893  1.00  0.00           H  
ATOM   2873  HB3 LEU   183      41.818  42.743  24.478  1.00  0.00           H  
ATOM   2874  CG  LEU   183      43.444  43.694  23.391  1.00  0.00           C  
ATOM   2875  HG  LEU   183      43.833  44.100  24.325  1.00  0.00           H  
ATOM   2876  CD1 LEU   183      44.568  43.474  22.426  1.00  0.00           C  
ATOM   2877 HD11 LEU   183      44.856  44.416  21.959  1.00  0.00           H  
ATOM   2878 HD12 LEU   183      44.259  42.831  21.603  1.00  0.00           H  
ATOM   2879 HD13 LEU   183      45.448  43.062  22.919  1.00  0.00           H  
ATOM   2880  CD2 LEU   183      42.500  44.722  22.832  1.00  0.00           C  
ATOM   2881 HD21 LEU   183      41.753  44.848  23.616  1.00  0.00           H  
ATOM   2882 HD22 LEU   183      41.969  44.352  21.955  1.00  0.00           H  
ATOM   2883 HD23 LEU   183      42.957  45.692  22.637  1.00  0.00           H  
ATOM   2884  C   LEU   183      43.226  41.521  26.108  1.00  0.00           C  
ATOM   2885  O   LEU   183      42.330  40.930  26.767  1.00  0.00           O  
ATOM   2886  N   LEU   184      43.844  42.575  26.598  1.00  0.00           N  
ATOM   2887  H   LEU   184      44.389  43.106  25.934  1.00  0.00           H  
ATOM   2888  CA  LEU   184      43.648  43.207  27.872  1.00  0.00           C  
ATOM   2889  HA  LEU   184      44.120  42.489  28.544  1.00  0.00           H  
ATOM   2890  CB  LEU   184      44.394  44.606  27.864  1.00  0.00           C  
ATOM   2891  HB2 LEU   184      45.412  44.340  27.577  1.00  0.00           H  
ATOM   2892  HB3 LEU   184      43.973  45.388  27.233  1.00  0.00           H  
ATOM   2893  CG  LEU   184      44.593  45.345  29.283  1.00  0.00           C  
ATOM   2894  HG  LEU   184      43.663  45.709  29.719  1.00  0.00           H  
ATOM   2895  CD1 LEU   184      45.276  44.370  30.295  1.00  0.00           C  
ATOM   2896 HD11 LEU   184      44.733  43.425  30.255  1.00  0.00           H  
ATOM   2897 HD12 LEU   184      45.289  44.737  31.321  1.00  0.00           H  
ATOM   2898 HD13 LEU   184      46.250  44.082  29.899  1.00  0.00           H  
ATOM   2899  CD2 LEU   184      45.453  46.640  29.125  1.00  0.00           C  
ATOM   2900 HD21 LEU   184      45.550  46.968  30.160  1.00  0.00           H  
ATOM   2901 HD22 LEU   184      44.991  47.347  28.436  1.00  0.00           H  
ATOM   2902 HD23 LEU   184      46.429  46.375  28.719  1.00  0.00           H  
ATOM   2903  C   LEU   184      42.187  43.387  28.340  1.00  0.00           C  
ATOM   2904  O   LEU   184      41.434  43.989  27.514  1.00  0.00           O  
ATOM   2905  N   ASP   185      41.754  42.897  29.545  1.00  0.00           N  
ATOM   2906  H   ASP   185      42.355  42.342  30.138  1.00  0.00           H  
ATOM   2907  CA  ASP   185      40.250  42.820  29.808  1.00  0.00           C  
ATOM   2908  HA  ASP   185      39.711  42.325  29.000  1.00  0.00           H  
ATOM   2909  CB  ASP   185      39.931  41.933  31.060  1.00  0.00           C  
ATOM   2910  HB2 ASP   185      40.483  42.311  31.920  1.00  0.00           H  
ATOM   2911  HB3 ASP   185      40.317  40.924  30.914  1.00  0.00           H  
ATOM   2912  CG  ASP   185      38.414  41.832  31.509  1.00  0.00           C  
ATOM   2913  OD1 ASP   185      37.456  41.700  30.655  1.00  0.00           O  
ATOM   2914  OD2 ASP   185      38.193  41.756  32.750  1.00  0.00           O  
ATOM   2915  C   ASP   185      39.581  44.273  29.923  1.00  0.00           C  
ATOM   2916  O   ASP   185      38.539  44.517  29.350  1.00  0.00           O  
ATOM   2917  N   PRO   186      40.024  45.255  30.758  1.00  0.00           N  
ATOM   2918  CD  PRO   186      41.203  45.151  31.610  1.00  0.00           C  
ATOM   2919  HD2 PRO   186      40.995  44.632  32.546  1.00  0.00           H  
ATOM   2920  HD3 PRO   186      42.025  44.610  31.141  1.00  0.00           H  
ATOM   2921  CG  PRO   186      41.547  46.559  32.036  1.00  0.00           C  
ATOM   2922  HG2 PRO   186      42.013  46.690  33.013  1.00  0.00           H  
ATOM   2923  HG3 PRO   186      42.165  47.037  31.275  1.00  0.00           H  
ATOM   2924  CB  PRO   186      40.125  47.252  32.058  1.00  0.00           C  
ATOM   2925  HB2 PRO   186      40.172  48.339  31.998  1.00  0.00           H  
ATOM   2926  HB3 PRO   186      39.605  46.976  32.976  1.00  0.00           H  
ATOM   2927  CA  PRO   186      39.456  46.592  30.893  1.00  0.00           C  
ATOM   2928  HA  PRO   186      38.398  46.612  31.154  1.00  0.00           H  
ATOM   2929  C   PRO   186      39.480  47.463  29.599  1.00  0.00           C  
ATOM   2930  O   PRO   186      39.021  48.588  29.584  1.00  0.00           O  
ATOM   2931  N   VAL   187      39.876  46.873  28.447  1.00  0.00           N  
ATOM   2932  H   VAL   187      40.356  45.985  28.452  1.00  0.00           H  
ATOM   2933  CA  VAL   187      39.955  47.530  27.125  1.00  0.00           C  
ATOM   2934  HA  VAL   187      39.677  48.583  27.156  1.00  0.00           H  
ATOM   2935  CB  VAL   187      41.418  47.440  26.596  1.00  0.00           C  
ATOM   2936  HB  VAL   187      41.690  46.385  26.636  1.00  0.00           H  
ATOM   2937  CG1 VAL   187      41.615  47.897  25.198  1.00  0.00           C  
ATOM   2938 HG11 VAL   187      42.618  47.766  24.792  1.00  0.00           H  
ATOM   2939 HG12 VAL   187      41.333  48.939  25.044  1.00  0.00           H  
ATOM   2940 HG13 VAL   187      41.084  47.248  24.503  1.00  0.00           H  
ATOM   2941  CG2 VAL   187      42.355  48.221  27.436  1.00  0.00           C  
ATOM   2942 HG21 VAL   187      41.997  49.242  27.572  1.00  0.00           H  
ATOM   2943 HG22 VAL   187      43.371  48.336  27.058  1.00  0.00           H  
ATOM   2944 HG23 VAL   187      42.334  47.924  28.484  1.00  0.00           H  
ATOM   2945  C   VAL   187      38.955  46.950  26.091  1.00  0.00           C  
ATOM   2946  O   VAL   187      38.613  47.564  25.131  1.00  0.00           O  
ATOM   2947  N   GLN   188      38.509  45.684  26.387  1.00  0.00           N  
ATOM   2948  H   GLN   188      38.949  45.212  27.164  1.00  0.00           H  
ATOM   2949  CA  GLN   188      37.630  44.901  25.462  1.00  0.00           C  
ATOM   2950  HA  GLN   188      38.019  44.901  24.444  1.00  0.00           H  
ATOM   2951  CB  GLN   188      37.547  43.416  25.889  1.00  0.00           C  
ATOM   2952  HB2 GLN   188      37.267  43.315  26.938  1.00  0.00           H  
ATOM   2953  HB3 GLN   188      36.872  42.890  25.214  1.00  0.00           H  
ATOM   2954  CG  GLN   188      38.900  42.712  25.799  1.00  0.00           C  
ATOM   2955  HG2 GLN   188      39.632  43.023  26.544  1.00  0.00           H  
ATOM   2956  HG3 GLN   188      39.304  42.705  24.786  1.00  0.00           H  
ATOM   2957  CD  GLN   188      38.583  41.222  25.961  1.00  0.00           C  
ATOM   2958  OE1 GLN   188      37.947  40.747  26.871  1.00  0.00           O  
ATOM   2959  NE2 GLN   188      39.210  40.334  25.195  1.00  0.00           N  
ATOM   2960 HE21 GLN   188      38.928  39.366  25.245  1.00  0.00           H  
ATOM   2961 HE22 GLN   188      39.731  40.682  24.402  1.00  0.00           H  
ATOM   2962  C   GLN   188      36.187  45.426  25.333  1.00  0.00           C  
ATOM   2963  O   GLN   188      35.502  45.080  24.347  1.00  0.00           O  
ATOM   2964  N   ASP   189      35.610  46.262  26.264  1.00  0.00           N  
ATOM   2965  H   ASP   189      36.167  46.505  27.071  1.00  0.00           H  
ATOM   2966  CA  ASP   189      34.428  47.035  25.967  1.00  0.00           C  
ATOM   2967  HA  ASP   189      34.126  46.846  24.937  1.00  0.00           H  
ATOM   2968  CB  ASP   189      33.346  46.579  26.892  1.00  0.00           C  
ATOM   2969  HB2 ASP   189      33.689  46.528  27.925  1.00  0.00           H  
ATOM   2970  HB3 ASP   189      33.068  45.545  26.691  1.00  0.00           H  
ATOM   2971  CG  ASP   189      32.040  47.373  26.816  1.00  0.00           C  
ATOM   2972  OD1 ASP   189      32.022  48.318  26.012  1.00  0.00           O  
ATOM   2973  OD2 ASP   189      31.064  47.255  27.617  1.00  0.00           O  
ATOM   2974  C   ASP   189      34.778  48.574  26.086  1.00  0.00           C  
ATOM   2975  O   ASP   189      34.963  49.124  27.185  1.00  0.00           O  
ATOM   2976  N   ARG   190      34.922  49.296  25.009  1.00  0.00           N  
ATOM   2977  H   ARG   190      34.813  48.847  24.111  1.00  0.00           H  
ATOM   2978  CA  ARG   190      35.125  50.763  25.021  1.00  0.00           C  
ATOM   2979  HA  ARG   190      36.015  50.866  25.642  1.00  0.00           H  
ATOM   2980  CB  ARG   190      35.472  51.158  23.590  1.00  0.00           C  
ATOM   2981  HB2 ARG   190      34.595  51.006  22.961  1.00  0.00           H  
ATOM   2982  HB3 ARG   190      35.581  52.242  23.597  1.00  0.00           H  
ATOM   2983  CG  ARG   190      36.563  50.324  22.841  1.00  0.00           C  
ATOM   2984  HG2 ARG   190      36.356  49.254  22.835  1.00  0.00           H  
ATOM   2985  HG3 ARG   190      37.545  50.484  23.287  1.00  0.00           H  
ATOM   2986  CD  ARG   190      36.707  50.666  21.362  1.00  0.00           C  
ATOM   2987  HD2 ARG   190      35.818  50.360  20.810  1.00  0.00           H  
ATOM   2988  HD3 ARG   190      37.392  49.938  20.929  1.00  0.00           H  
ATOM   2989  NE  ARG   190      37.330  51.969  21.202  1.00  0.00           N  
ATOM   2990  HE  ARG   190      37.156  52.624  21.951  1.00  0.00           H  
ATOM   2991  CZ  ARG   190      38.043  52.513  20.181  1.00  0.00           C  
ATOM   2992  NH1 ARG   190      38.282  51.878  19.070  1.00  0.00           N  
ATOM   2993 HH11 ARG   190      38.616  52.393  18.268  1.00  0.00           H  
ATOM   2994 HH12 ARG   190      37.908  50.946  18.963  1.00  0.00           H  
ATOM   2995  NH2 ARG   190      38.542  53.677  20.224  1.00  0.00           N  
ATOM   2996 HH21 ARG   190      39.123  53.977  19.455  1.00  0.00           H  
ATOM   2997 HH22 ARG   190      38.410  54.305  21.004  1.00  0.00           H  
ATOM   2998  C   ARG   190      34.200  51.673  25.754  1.00  0.00           C  
ATOM   2999  O   ARG   190      34.512  52.894  25.832  1.00  0.00           O  
ATOM   3000  N   LYS   191      33.023  51.194  26.123  1.00  0.00           N  
ATOM   3001  H   LYS   191      32.891  50.216  25.908  1.00  0.00           H  
ATOM   3002  CA  LYS   191      32.075  51.986  26.937  1.00  0.00           C  
ATOM   3003  HA  LYS   191      32.030  53.000  26.540  1.00  0.00           H  
ATOM   3004  CB  LYS   191      30.683  51.443  26.532  1.00  0.00           C  
ATOM   3005  HB2 LYS   191      30.549  50.437  26.930  1.00  0.00           H  
ATOM   3006  HB3 LYS   191      29.991  52.087  27.075  1.00  0.00           H  
ATOM   3007  CG  LYS   191      30.275  51.359  25.022  1.00  0.00           C  
ATOM   3008  HG2 LYS   191      30.205  52.409  24.739  1.00  0.00           H  
ATOM   3009  HG3 LYS   191      30.981  50.835  24.377  1.00  0.00           H  
ATOM   3010  CD  LYS   191      28.856  50.750  24.905  1.00  0.00           C  
ATOM   3011  HD2 LYS   191      28.368  51.216  24.049  1.00  0.00           H  
ATOM   3012  HD3 LYS   191      28.378  51.064  25.833  1.00  0.00           H  
ATOM   3013  CE  LYS   191      28.726  49.240  24.714  1.00  0.00           C  
ATOM   3014  HE2 LYS   191      29.428  49.133  23.888  1.00  0.00           H  
ATOM   3015  HE3 LYS   191      27.731  48.980  24.354  1.00  0.00           H  
ATOM   3016  NZ  LYS   191      29.148  48.471  25.891  1.00  0.00           N  
ATOM   3017  HZ1 LYS   191      30.114  48.508  26.182  1.00  0.00           H  
ATOM   3018  HZ2 LYS   191      28.584  48.773  26.673  1.00  0.00           H  
ATOM   3019  HZ3 LYS   191      28.936  47.494  25.751  1.00  0.00           H  
ATOM   3020  C   LYS   191      32.379  52.021  28.388  1.00  0.00           C  
ATOM   3021  O   LYS   191      32.081  53.022  29.133  1.00  0.00           O  
ATOM   3022  N   ASN   192      32.925  50.963  29.016  1.00  0.00           N  
ATOM   3023  H   ASN   192      32.955  50.128  28.449  1.00  0.00           H  
ATOM   3024  CA  ASN   192      32.783  50.615  30.412  1.00  0.00           C  
ATOM   3025  HA  ASN   192      31.742  50.719  30.717  1.00  0.00           H  
ATOM   3026  CB  ASN   192      33.170  49.139  30.634  1.00  0.00           C  
ATOM   3027  HB2 ASN   192      34.201  48.880  30.389  1.00  0.00           H  
ATOM   3028  HB3 ASN   192      32.513  48.470  30.078  1.00  0.00           H  
ATOM   3029  CG  ASN   192      32.911  48.731  32.027  1.00  0.00           C  
ATOM   3030  OD1 ASN   192      33.748  48.854  32.926  1.00  0.00           O  
ATOM   3031  ND2 ASN   192      31.702  48.238  32.337  1.00  0.00           N  
ATOM   3032 HD21 ASN   192      31.003  48.261  31.608  1.00  0.00           H  
ATOM   3033 HD22 ASN   192      31.496  47.873  33.256  1.00  0.00           H  
ATOM   3034  C   ASN   192      33.650  51.602  31.189  1.00  0.00           C  
ATOM   3035  O   ASN   192      34.704  52.019  30.756  1.00  0.00           O  
ATOM   3036  N   GLU   193      33.226  51.856  32.405  1.00  0.00           N  
ATOM   3037  H   GLU   193      32.252  51.734  32.643  1.00  0.00           H  
ATOM   3038  CA  GLU   193      34.001  52.722  33.262  1.00  0.00           C  
ATOM   3039  HA  GLU   193      34.112  53.688  32.769  1.00  0.00           H  
ATOM   3040  CB  GLU   193      33.339  53.019  34.588  1.00  0.00           C  
ATOM   3041  HB2 GLU   193      33.429  52.117  35.193  1.00  0.00           H  
ATOM   3042  HB3 GLU   193      33.903  53.752  35.165  1.00  0.00           H  
ATOM   3043  CG  GLU   193      31.807  53.518  34.580  1.00  0.00           C  
ATOM   3044  HG2 GLU   193      31.369  53.708  35.560  1.00  0.00           H  
ATOM   3045  HG3 GLU   193      31.126  52.770  34.174  1.00  0.00           H  
ATOM   3046  CD  GLU   193      31.700  54.810  33.786  1.00  0.00           C  
ATOM   3047  OE1 GLU   193      32.171  55.772  34.260  1.00  0.00           O  
ATOM   3048  OE2 GLU   193      31.073  54.901  32.674  1.00  0.00           O  
ATOM   3049  C   GLU   193      35.427  52.212  33.533  1.00  0.00           C  
ATOM   3050  O   GLU   193      36.287  52.990  33.951  1.00  0.00           O  
ATOM   3051  N   ALA   194      35.689  50.916  33.375  1.00  0.00           N  
ATOM   3052  H   ALA   194      34.999  50.228  33.111  1.00  0.00           H  
ATOM   3053  CA  ALA   194      37.074  50.429  33.499  1.00  0.00           C  
ATOM   3054  HA  ALA   194      37.504  50.815  34.423  1.00  0.00           H  
ATOM   3055  CB  ALA   194      36.955  48.854  33.566  1.00  0.00           C  
ATOM   3056  HB1 ALA   194      36.270  48.498  32.797  1.00  0.00           H  
ATOM   3057  HB2 ALA   194      36.665  48.557  34.574  1.00  0.00           H  
ATOM   3058  HB3 ALA   194      37.925  48.418  33.325  1.00  0.00           H  
ATOM   3059  C   ALA   194      38.060  50.808  32.297  1.00  0.00           C  
ATOM   3060  O   ALA   194      39.260  50.790  32.478  1.00  0.00           O  
ATOM   3061  N   TYR   195      37.494  51.197  31.130  1.00  0.00           N  
ATOM   3062  H   TYR   195      36.497  51.307  31.248  1.00  0.00           H  
ATOM   3063  CA  TYR   195      38.209  51.665  29.968  1.00  0.00           C  
ATOM   3064  HA  TYR   195      39.070  51.038  29.737  1.00  0.00           H  
ATOM   3065  CB  TYR   195      37.242  51.744  28.814  1.00  0.00           C  
ATOM   3066  HB2 TYR   195      36.719  50.800  28.659  1.00  0.00           H  
ATOM   3067  HB3 TYR   195      36.583  52.568  29.087  1.00  0.00           H  
ATOM   3068  CG  TYR   195      37.908  52.075  27.465  1.00  0.00           C  
ATOM   3069  CD1 TYR   195      37.624  53.261  26.722  1.00  0.00           C  
ATOM   3070  HD1 TYR   195      37.142  54.091  27.217  1.00  0.00           H  
ATOM   3071  CE1 TYR   195      38.124  53.355  25.370  1.00  0.00           C  
ATOM   3072  HE1 TYR   195      37.783  54.165  24.743  1.00  0.00           H  
ATOM   3073  CZ  TYR   195      39.036  52.419  24.842  1.00  0.00           C  
ATOM   3074  OH  TYR   195      39.639  52.586  23.622  1.00  0.00           O  
ATOM   3075  HH  TYR   195      39.296  53.412  23.275  1.00  0.00           H  
ATOM   3076  CE2 TYR   195      39.437  51.330  25.650  1.00  0.00           C  
ATOM   3077  HE2 TYR   195      40.206  50.703  25.224  1.00  0.00           H  
ATOM   3078  CD2 TYR   195      38.819  51.169  26.939  1.00  0.00           C  
ATOM   3079  HD2 TYR   195      39.098  50.348  27.583  1.00  0.00           H  
ATOM   3080  C   TYR   195      38.786  53.091  30.197  1.00  0.00           C  
ATOM   3081  O   TYR   195      39.985  53.349  30.159  1.00  0.00           O  
ATOM   3082  N   LYS   196      37.927  53.982  30.633  1.00  0.00           N  
ATOM   3083  H   LYS   196      37.000  53.599  30.749  1.00  0.00           H  
ATOM   3084  CA  LYS   196      38.179  55.320  31.162  1.00  0.00           C  
ATOM   3085  HA  LYS   196      38.445  55.956  30.318  1.00  0.00           H  
ATOM   3086  CB  LYS   196      36.802  55.823  31.703  1.00  0.00           C  
ATOM   3087  HB2 LYS   196      36.545  55.195  32.556  1.00  0.00           H  
ATOM   3088  HB3 LYS   196      36.853  56.881  31.958  1.00  0.00           H  
ATOM   3089  CG  LYS   196      35.629  55.611  30.743  1.00  0.00           C  
ATOM   3090  HG2 LYS   196      35.902  56.118  29.817  1.00  0.00           H  
ATOM   3091  HG3 LYS   196      35.352  54.566  30.608  1.00  0.00           H  
ATOM   3092  CD  LYS   196      34.346  56.338  31.237  1.00  0.00           C  
ATOM   3093  HD2 LYS   196      34.598  57.398  31.237  1.00  0.00           H  
ATOM   3094  HD3 LYS   196      34.089  55.996  32.239  1.00  0.00           H  
ATOM   3095  CE  LYS   196      33.419  55.987  30.093  1.00  0.00           C  
ATOM   3096  HE2 LYS   196      33.370  54.929  29.838  1.00  0.00           H  
ATOM   3097  HE3 LYS   196      33.666  56.517  29.173  1.00  0.00           H  
ATOM   3098  NZ  LYS   196      32.030  56.331  30.520  1.00  0.00           N  
ATOM   3099  HZ1 LYS   196      31.749  55.771  31.312  1.00  0.00           H  
ATOM   3100  HZ2 LYS   196      31.959  57.330  30.649  1.00  0.00           H  
ATOM   3101  HZ3 LYS   196      31.343  56.269  29.782  1.00  0.00           H  
ATOM   3102  C   LYS   196      39.360  55.382  32.136  1.00  0.00           C  
ATOM   3103  O   LYS   196      40.283  56.151  31.984  1.00  0.00           O  
ATOM   3104  N   TRP   197      39.221  54.596  33.187  1.00  0.00           N  
ATOM   3105  H   TRP   197      38.439  53.968  33.308  1.00  0.00           H  
ATOM   3106  CA  TRP   197      40.332  54.447  34.119  1.00  0.00           C  
ATOM   3107  HA  TRP   197      40.511  55.441  34.529  1.00  0.00           H  
ATOM   3108  CB  TRP   197      40.015  53.393  35.176  1.00  0.00           C  
ATOM   3109  HB2 TRP   197      39.463  52.617  34.645  1.00  0.00           H  
ATOM   3110  HB3 TRP   197      40.925  52.907  35.526  1.00  0.00           H  
ATOM   3111  CG  TRP   197      39.285  53.900  36.340  1.00  0.00           C  
ATOM   3112  CD1 TRP   197      38.091  53.373  36.766  1.00  0.00           C  
ATOM   3113  HD1 TRP   197      37.535  52.641  36.198  1.00  0.00           H  
ATOM   3114  NE1 TRP   197      37.685  54.002  37.927  1.00  0.00           N  
ATOM   3115  HE1 TRP   197      36.801  53.789  38.367  1.00  0.00           H  
ATOM   3116  CE2 TRP   197      38.648  54.865  38.418  1.00  0.00           C  
ATOM   3117  CZ2 TRP   197      38.696  55.610  39.620  1.00  0.00           C  
ATOM   3118  HZ2 TRP   197      37.900  55.629  40.351  1.00  0.00           H  
ATOM   3119  CH2 TRP   197      39.891  56.254  39.794  1.00  0.00           C  
ATOM   3120  HH2 TRP   197      39.988  56.697  40.774  1.00  0.00           H  
ATOM   3121  CZ3 TRP   197      40.889  56.333  38.849  1.00  0.00           C  
ATOM   3122  HZ3 TRP   197      41.760  56.908  39.125  1.00  0.00           H  
ATOM   3123  CE3 TRP   197      40.806  55.687  37.626  1.00  0.00           C  
ATOM   3124  HE3 TRP   197      41.626  55.774  36.928  1.00  0.00           H  
ATOM   3125  CD2 TRP   197      39.672  54.876  37.414  1.00  0.00           C  
ATOM   3126  C   TRP   197      41.659  54.038  33.508  1.00  0.00           C  
ATOM   3127  O   TRP   197      42.677  54.663  33.817  1.00  0.00           O  
ATOM   3128  N   VAL   198      41.733  52.984  32.638  1.00  0.00           N  
ATOM   3129  H   VAL   198      40.857  52.536  32.413  1.00  0.00           H  
ATOM   3130  CA  VAL   198      42.991  52.667  32.057  1.00  0.00           C  
ATOM   3131  HA  VAL   198      43.681  52.656  32.900  1.00  0.00           H  
ATOM   3132  CB  VAL   198      43.095  51.242  31.409  1.00  0.00           C  
ATOM   3133  HB  VAL   198      44.114  51.178  31.026  1.00  0.00           H  
ATOM   3134  CG1 VAL   198      43.012  50.123  32.522  1.00  0.00           C  
ATOM   3135 HG11 VAL   198      43.931  50.080  33.107  1.00  0.00           H  
ATOM   3136 HG12 VAL   198      42.874  49.168  32.015  1.00  0.00           H  
ATOM   3137 HG13 VAL   198      42.154  50.236  33.184  1.00  0.00           H  
ATOM   3138  CG2 VAL   198      42.037  50.881  30.337  1.00  0.00           C  
ATOM   3139 HG21 VAL   198      42.127  51.779  29.725  1.00  0.00           H  
ATOM   3140 HG22 VAL   198      41.041  50.876  30.779  1.00  0.00           H  
ATOM   3141 HG23 VAL   198      42.307  50.062  29.671  1.00  0.00           H  
ATOM   3142  C   VAL   198      43.575  53.694  31.066  1.00  0.00           C  
ATOM   3143  O   VAL   198      44.811  53.869  30.971  1.00  0.00           O  
ATOM   3144  N   LEU   199      42.731  54.464  30.480  1.00  0.00           N  
ATOM   3145  H   LEU   199      41.766  54.206  30.328  1.00  0.00           H  
ATOM   3146  CA  LEU   199      43.164  55.727  29.711  1.00  0.00           C  
ATOM   3147  HA  LEU   199      43.968  55.362  29.072  1.00  0.00           H  
ATOM   3148  CB  LEU   199      42.125  56.363  28.833  1.00  0.00           C  
ATOM   3149  HB2 LEU   199      41.466  56.838  29.561  1.00  0.00           H  
ATOM   3150  HB3 LEU   199      42.615  57.124  28.225  1.00  0.00           H  
ATOM   3151  CG  LEU   199      41.282  55.574  27.810  1.00  0.00           C  
ATOM   3152  HG  LEU   199      41.207  54.549  28.171  1.00  0.00           H  
ATOM   3153  CD1 LEU   199      39.924  56.229  27.485  1.00  0.00           C  
ATOM   3154 HD11 LEU   199      39.338  55.480  26.952  1.00  0.00           H  
ATOM   3155 HD12 LEU   199      40.061  57.144  26.909  1.00  0.00           H  
ATOM   3156 HD13 LEU   199      39.575  56.504  28.480  1.00  0.00           H  
ATOM   3157  CD2 LEU   199      42.002  55.376  26.395  1.00  0.00           C  
ATOM   3158 HD21 LEU   199      41.714  54.451  25.896  1.00  0.00           H  
ATOM   3159 HD22 LEU   199      43.076  55.314  26.570  1.00  0.00           H  
ATOM   3160 HD23 LEU   199      41.758  56.263  25.810  1.00  0.00           H  
ATOM   3161  C   LEU   199      43.680  56.778  30.697  1.00  0.00           C  
ATOM   3162  O   LEU   199      44.757  57.400  30.498  1.00  0.00           O  
ATOM   3163  N   HIE   200      42.981  57.014  31.778  1.00  0.00           N  
ATOM   3164  H   HIE   200      42.164  56.449  31.959  1.00  0.00           H  
ATOM   3165  CA  HIE   200      43.453  57.893  32.831  1.00  0.00           C  
ATOM   3166  HA  HIE   200      43.799  58.863  32.474  1.00  0.00           H  
ATOM   3167  CB  HIE   200      42.397  58.002  33.931  1.00  0.00           C  
ATOM   3168  HB2 HIE   200      42.029  57.039  34.285  1.00  0.00           H  
ATOM   3169  HB3 HIE   200      41.512  58.509  33.547  1.00  0.00           H  
ATOM   3170  CG  HIE   200      42.793  58.690  35.173  1.00  0.00           C  
ATOM   3171  ND1 HIE   200      42.522  60.000  35.470  1.00  0.00           N  
ATOM   3172  CE1 HIE   200      42.895  60.167  36.768  1.00  0.00           C  
ATOM   3173  HE1 HIE   200      42.736  61.061  37.353  1.00  0.00           H  
ATOM   3174  NE2 HIE   200      43.281  58.985  37.270  1.00  0.00           N  
ATOM   3175  HE2 HIE   200      43.491  58.720  38.222  1.00  0.00           H  
ATOM   3176  CD2 HIE   200      43.247  58.084  36.256  1.00  0.00           C  
ATOM   3177  HD2 HIE   200      43.451  57.024  36.300  1.00  0.00           H  
ATOM   3178  C   HIE   200      44.804  57.417  33.496  1.00  0.00           C  
ATOM   3179  O   HIE   200      45.721  58.221  33.630  1.00  0.00           O  
ATOM   3180  N   HIE   201      45.029  56.102  33.691  1.00  0.00           N  
ATOM   3181  H   HIE   201      44.301  55.402  33.669  1.00  0.00           H  
ATOM   3182  CA  HIE   201      46.374  55.581  34.172  1.00  0.00           C  
ATOM   3183  HA  HIE   201      46.571  56.150  35.081  1.00  0.00           H  
ATOM   3184  CB  HIE   201      46.211  54.106  34.561  1.00  0.00           C  
ATOM   3185  HB2 HIE   201      47.182  53.616  34.642  1.00  0.00           H  
ATOM   3186  HB3 HIE   201      45.849  53.581  33.678  1.00  0.00           H  
ATOM   3187  CG  HIE   201      45.319  53.882  35.772  1.00  0.00           C  
ATOM   3188  ND1 HIE   201      45.214  54.708  36.917  1.00  0.00           N  
ATOM   3189  CE1 HIE   201      44.219  54.209  37.657  1.00  0.00           C  
ATOM   3190  HE1 HIE   201      43.710  54.614  38.519  1.00  0.00           H  
ATOM   3191  NE2 HIE   201      43.703  53.151  37.100  1.00  0.00           N  
ATOM   3192  HE2 HIE   201      42.934  52.670  37.545  1.00  0.00           H  
ATOM   3193  CD2 HIE   201      44.350  52.929  35.927  1.00  0.00           C  
ATOM   3194  HD2 HIE   201      43.996  52.255  35.162  1.00  0.00           H  
ATOM   3195  C   HIE   201      47.444  55.817  33.118  1.00  0.00           C  
ATOM   3196  O   HIE   201      48.561  56.109  33.538  1.00  0.00           O  
ATOM   3197  N   SER   202      47.174  55.544  31.890  1.00  0.00           N  
ATOM   3198  H   SER   202      46.212  55.372  31.634  1.00  0.00           H  
ATOM   3199  CA  SER   202      48.178  55.618  30.867  1.00  0.00           C  
ATOM   3200  HA  SER   202      49.064  55.100  31.234  1.00  0.00           H  
ATOM   3201  CB  SER   202      47.568  55.076  29.540  1.00  0.00           C  
ATOM   3202  HB2 SER   202      46.655  55.626  29.309  1.00  0.00           H  
ATOM   3203  HB3 SER   202      47.230  54.077  29.815  1.00  0.00           H  
ATOM   3204  OG  SER   202      48.538  54.960  28.598  1.00  0.00           O  
ATOM   3205  HG  SER   202      48.390  54.099  28.200  1.00  0.00           H  
ATOM   3206  C   SER   202      48.669  57.037  30.613  1.00  0.00           C  
ATOM   3207  O   SER   202      49.832  57.309  30.382  1.00  0.00           O  
ATOM   3208  N   LYS   203      47.764  58.038  30.593  1.00  0.00           N  
ATOM   3209  H   LYS   203      46.852  57.821  30.969  1.00  0.00           H  
ATOM   3210  CA  LYS   203      47.999  59.479  30.473  1.00  0.00           C  
ATOM   3211  HA  LYS   203      48.605  59.785  29.621  1.00  0.00           H  
ATOM   3212  CB  LYS   203      46.684  60.219  30.468  1.00  0.00           C  
ATOM   3213  HB2 LYS   203      46.012  59.736  31.178  1.00  0.00           H  
ATOM   3214  HB3 LYS   203      46.851  61.171  30.971  1.00  0.00           H  
ATOM   3215  CG  LYS   203      46.074  60.279  29.087  1.00  0.00           C  
ATOM   3216  HG2 LYS   203      46.800  60.711  28.398  1.00  0.00           H  
ATOM   3217  HG3 LYS   203      45.945  59.267  28.704  1.00  0.00           H  
ATOM   3218  CD  LYS   203      44.779  61.141  29.069  1.00  0.00           C  
ATOM   3219  HD2 LYS   203      44.464  61.051  28.029  1.00  0.00           H  
ATOM   3220  HD3 LYS   203      44.980  62.178  29.336  1.00  0.00           H  
ATOM   3221  CE  LYS   203      43.621  60.598  29.942  1.00  0.00           C  
ATOM   3222  HE2 LYS   203      43.780  60.812  30.999  1.00  0.00           H  
ATOM   3223  HE3 LYS   203      43.599  59.539  29.686  1.00  0.00           H  
ATOM   3224  NZ  LYS   203      42.400  61.317  29.613  1.00  0.00           N  
ATOM   3225  HZ1 LYS   203      42.481  62.308  29.790  1.00  0.00           H  
ATOM   3226  HZ2 LYS   203      42.280  61.219  28.615  1.00  0.00           H  
ATOM   3227  HZ3 LYS   203      41.541  60.975  30.020  1.00  0.00           H  
ATOM   3228  C   LYS   203      48.799  59.930  31.658  1.00  0.00           C  
ATOM   3229  O   LYS   203      49.776  60.714  31.516  1.00  0.00           O  
ATOM   3230  N   ARG   204      48.552  59.467  32.892  1.00  0.00           N  
ATOM   3231  H   ARG   204      47.755  58.855  32.990  1.00  0.00           H  
ATOM   3232  CA  ARG   204      49.360  59.715  34.060  1.00  0.00           C  
ATOM   3233  HA  ARG   204      49.584  60.782  34.070  1.00  0.00           H  
ATOM   3234  CB  ARG   204      48.561  59.391  35.336  1.00  0.00           C  
ATOM   3235  HB2 ARG   204      47.944  58.515  35.136  1.00  0.00           H  
ATOM   3236  HB3 ARG   204      49.189  59.206  36.207  1.00  0.00           H  
ATOM   3237  CG  ARG   204      47.604  60.579  35.614  1.00  0.00           C  
ATOM   3238  HG2 ARG   204      46.916  60.623  34.770  1.00  0.00           H  
ATOM   3239  HG3 ARG   204      48.111  61.514  35.855  1.00  0.00           H  
ATOM   3240  CD  ARG   204      46.740  60.172  36.811  1.00  0.00           C  
ATOM   3241  HD2 ARG   204      47.253  59.577  37.567  1.00  0.00           H  
ATOM   3242  HD3 ARG   204      45.901  59.541  36.518  1.00  0.00           H  
ATOM   3243  NE  ARG   204      46.144  61.330  37.428  1.00  0.00           N  
ATOM   3244  HE  ARG   204      45.350  61.736  36.954  1.00  0.00           H  
ATOM   3245  CZ  ARG   204      46.560  62.129  38.351  1.00  0.00           C  
ATOM   3246  NH1 ARG   204      47.556  61.899  39.174  1.00  0.00           N  
ATOM   3247 HH11 ARG   204      47.785  62.605  39.859  1.00  0.00           H  
ATOM   3248 HH12 ARG   204      48.060  61.024  39.175  1.00  0.00           H  
ATOM   3249  NH2 ARG   204      46.022  63.280  38.520  1.00  0.00           N  
ATOM   3250 HH21 ARG   204      46.392  63.855  39.263  1.00  0.00           H  
ATOM   3251 HH22 ARG   204      45.564  63.705  37.727  1.00  0.00           H  
ATOM   3252  C   ARG   204      50.737  58.956  33.935  1.00  0.00           C  
ATOM   3253  O   ARG   204      51.765  59.561  34.332  1.00  0.00           O  
ATOM   3254  N   TYR   205      50.882  57.792  33.272  1.00  0.00           N  
ATOM   3255  H   TYR   205      50.074  57.187  33.226  1.00  0.00           H  
ATOM   3256  CA  TYR   205      52.210  57.158  33.083  1.00  0.00           C  
ATOM   3257  HA  TYR   205      52.522  57.051  34.122  1.00  0.00           H  
ATOM   3258  CB  TYR   205      52.100  55.826  32.290  1.00  0.00           C  
ATOM   3259  HB2 TYR   205      51.421  55.902  31.441  1.00  0.00           H  
ATOM   3260  HB3 TYR   205      53.029  55.668  31.741  1.00  0.00           H  
ATOM   3261  CG  TYR   205      51.655  54.607  32.973  1.00  0.00           C  
ATOM   3262  CD1 TYR   205      51.066  54.662  34.224  1.00  0.00           C  
ATOM   3263  HD1 TYR   205      50.914  55.600  34.737  1.00  0.00           H  
ATOM   3264  CE1 TYR   205      50.523  53.481  34.704  1.00  0.00           C  
ATOM   3265  HE1 TYR   205      50.014  53.474  35.656  1.00  0.00           H  
ATOM   3266  CZ  TYR   205      50.643  52.246  34.013  1.00  0.00           C  
ATOM   3267  OH  TYR   205      50.038  51.184  34.545  1.00  0.00           O  
ATOM   3268  HH  TYR   205      49.435  51.392  35.262  1.00  0.00           H  
ATOM   3269  CE2 TYR   205      51.371  52.173  32.795  1.00  0.00           C  
ATOM   3270  HE2 TYR   205      51.504  51.237  32.272  1.00  0.00           H  
ATOM   3271  CD2 TYR   205      51.822  53.392  32.283  1.00  0.00           C  
ATOM   3272  HD2 TYR   205      52.249  53.378  31.291  1.00  0.00           H  
ATOM   3273  C   TYR   205      53.172  58.077  32.248  1.00  0.00           C  
ATOM   3274  O   TYR   205      54.286  58.146  32.643  1.00  0.00           O  
ATOM   3275  N   ARG   206      52.697  58.762  31.155  1.00  0.00           N  
ATOM   3276  H   ARG   206      51.761  58.535  30.850  1.00  0.00           H  
ATOM   3277  CA  ARG   206      53.478  59.808  30.432  1.00  0.00           C  
ATOM   3278  HA  ARG   206      54.304  59.404  29.846  1.00  0.00           H  
ATOM   3279  CB  ARG   206      52.576  60.548  29.458  1.00  0.00           C  
ATOM   3280  HB2 ARG   206      51.785  61.136  29.924  1.00  0.00           H  
ATOM   3281  HB3 ARG   206      53.158  61.278  28.896  1.00  0.00           H  
ATOM   3282  CG  ARG   206      51.887  59.651  28.426  1.00  0.00           C  
ATOM   3283  HG2 ARG   206      51.070  59.131  28.928  1.00  0.00           H  
ATOM   3284  HG3 ARG   206      52.512  58.929  27.901  1.00  0.00           H  
ATOM   3285  CD  ARG   206      51.208  60.652  27.472  1.00  0.00           C  
ATOM   3286  HD2 ARG   206      51.940  61.443  27.312  1.00  0.00           H  
ATOM   3287  HD3 ARG   206      50.370  61.123  27.986  1.00  0.00           H  
ATOM   3288  NE  ARG   206      50.673  59.894  26.274  1.00  0.00           N  
ATOM   3289  HE  ARG   206      51.074  58.974  26.163  1.00  0.00           H  
ATOM   3290  CZ  ARG   206      50.189  60.429  25.195  1.00  0.00           C  
ATOM   3291  NH1 ARG   206      49.641  61.561  25.140  1.00  0.00           N  
ATOM   3292 HH11 ARG   206      49.408  61.974  24.248  1.00  0.00           H  
ATOM   3293 HH12 ARG   206      49.627  62.092  25.999  1.00  0.00           H  
ATOM   3294  NH2 ARG   206      50.231  59.742  24.128  1.00  0.00           N  
ATOM   3295 HH21 ARG   206      50.396  58.747  24.177  1.00  0.00           H  
ATOM   3296 HH22 ARG   206      49.862  60.129  23.271  1.00  0.00           H  
ATOM   3297  C   ARG   206      54.262  60.782  31.364  1.00  0.00           C  
ATOM   3298  O   ARG   206      55.368  61.145  30.936  1.00  0.00           O  
ATOM   3299  N   MET   207      53.631  61.285  32.419  1.00  0.00           N  
ATOM   3300  H   MET   207      52.707  60.924  32.611  1.00  0.00           H  
ATOM   3301  CA  MET   207      54.230  62.175  33.407  1.00  0.00           C  
ATOM   3302  HA  MET   207      54.651  62.962  32.781  1.00  0.00           H  
ATOM   3303  CB  MET   207      53.144  62.614  34.419  1.00  0.00           C  
ATOM   3304  HB2 MET   207      53.531  63.413  35.052  1.00  0.00           H  
ATOM   3305  HB3 MET   207      52.899  61.874  35.180  1.00  0.00           H  
ATOM   3306  CG  MET   207      51.850  63.083  33.702  1.00  0.00           C  
ATOM   3307  HG2 MET   207      51.573  62.426  32.877  1.00  0.00           H  
ATOM   3308  HG3 MET   207      52.143  64.042  33.274  1.00  0.00           H  
ATOM   3309  SD  MET   207      50.590  63.266  35.000  1.00  0.00           S  
ATOM   3310  CE  MET   207      49.187  63.840  34.030  1.00  0.00           C  
ATOM   3311  HE1 MET   207      48.237  63.767  34.560  1.00  0.00           H  
ATOM   3312  HE2 MET   207      49.118  63.121  33.214  1.00  0.00           H  
ATOM   3313  HE3 MET   207      49.326  64.833  33.601  1.00  0.00           H  
ATOM   3314  C   MET   207      55.388  61.634  34.291  1.00  0.00           C  
ATOM   3315  O   MET   207      56.053  62.464  34.854  1.00  0.00           O  
ATOM   3316  N   ALA   208      55.578  60.289  34.455  1.00  0.00           N  
ATOM   3317  H   ALA   208      55.034  59.530  34.068  1.00  0.00           H  
ATOM   3318  CA  ALA   208      56.647  59.688  35.333  1.00  0.00           C  
ATOM   3319  HA  ALA   208      56.520  59.905  36.394  1.00  0.00           H  
ATOM   3320  CB  ALA   208      56.519  58.204  35.290  1.00  0.00           C  
ATOM   3321  HB1 ALA   208      56.932  57.775  34.378  1.00  0.00           H  
ATOM   3322  HB2 ALA   208      55.520  57.777  35.374  1.00  0.00           H  
ATOM   3323  HB3 ALA   208      57.195  57.789  36.038  1.00  0.00           H  
ATOM   3324  C   ALA   208      58.117  60.097  34.956  1.00  0.00           C  
ATOM   3325  O   ALA   208      58.371  60.584  33.867  1.00  0.00           O  
ATOM   3326  N   GLU   209      59.065  59.813  35.864  1.00  0.00           N  
ATOM   3327  H   GLU   209      58.711  59.726  36.806  1.00  0.00           H  
ATOM   3328  CA  GLU   209      60.470  59.975  35.766  1.00  0.00           C  
ATOM   3329  HA  GLU   209      60.715  60.878  35.207  1.00  0.00           H  
ATOM   3330  CB  GLU   209      61.037  60.044  37.195  1.00  0.00           C  
ATOM   3331  HB2 GLU   209      60.640  59.208  37.771  1.00  0.00           H  
ATOM   3332  HB3 GLU   209      62.099  59.866  37.029  1.00  0.00           H  
ATOM   3333  CG  GLU   209      60.970  61.380  37.967  1.00  0.00           C  
ATOM   3334  HG2 GLU   209      61.481  61.252  38.921  1.00  0.00           H  
ATOM   3335  HG3 GLU   209      59.902  61.519  38.132  1.00  0.00           H  
ATOM   3336  CD  GLU   209      61.624  62.485  37.210  1.00  0.00           C  
ATOM   3337  OE1 GLU   209      62.543  62.306  36.332  1.00  0.00           O  
ATOM   3338  OE2 GLU   209      61.186  63.614  37.398  1.00  0.00           O  
ATOM   3339  C   GLU   209      61.119  58.782  34.975  1.00  0.00           C  
ATOM   3340  O   GLU   209      62.133  58.987  34.312  1.00  0.00           O  
ATOM   3341  N   GLY   210      60.485  57.610  35.108  1.00  0.00           N  
ATOM   3342  H   GLY   210      59.682  57.522  35.715  1.00  0.00           H  
ATOM   3343  CA  GLY   210      60.770  56.401  34.467  1.00  0.00           C  
ATOM   3344  HA2 GLY   210      60.633  56.394  33.385  1.00  0.00           H  
ATOM   3345  HA3 GLY   210      61.811  56.100  34.580  1.00  0.00           H  
ATOM   3346  C   GLY   210      59.794  55.353  35.011  1.00  0.00           C  
ATOM   3347  O   GLY   210      58.898  55.596  35.864  1.00  0.00           O  
ATOM   3348  N   ILE   211      59.731  54.223  34.376  1.00  0.00           N  
ATOM   3349  H   ILE   211      60.415  54.045  33.653  1.00  0.00           H  
ATOM   3350  CA  ILE   211      58.803  53.079  34.563  1.00  0.00           C  
ATOM   3351  HA  ILE   211      58.197  53.246  35.453  1.00  0.00           H  
ATOM   3352  CB  ILE   211      57.881  52.850  33.363  1.00  0.00           C  
ATOM   3353  HB  ILE   211      58.538  52.812  32.494  1.00  0.00           H  
ATOM   3354  CG2 ILE   211      57.081  51.565  33.420  1.00  0.00           C  
ATOM   3355 HG21 ILE   211      56.406  51.446  32.573  1.00  0.00           H  
ATOM   3356 HG22 ILE   211      56.520  51.486  34.351  1.00  0.00           H  
ATOM   3357 HG23 ILE   211      57.783  50.734  33.343  1.00  0.00           H  
ATOM   3358  CG1 ILE   211      56.939  54.045  33.191  1.00  0.00           C  
ATOM   3359 HG12 ILE   211      56.034  53.948  33.791  1.00  0.00           H  
ATOM   3360 HG13 ILE   211      57.367  55.019  33.430  1.00  0.00           H  
ATOM   3361  CD1 ILE   211      56.378  54.269  31.745  1.00  0.00           C  
ATOM   3362 HD11 ILE   211      55.829  53.369  31.469  1.00  0.00           H  
ATOM   3363 HD12 ILE   211      57.222  54.288  31.056  1.00  0.00           H  
ATOM   3364 HD13 ILE   211      55.830  55.212  31.779  1.00  0.00           H  
ATOM   3365  C   ILE   211      59.611  51.835  34.858  1.00  0.00           C  
ATOM   3366  O   ILE   211      60.296  51.359  33.989  1.00  0.00           O  
ATOM   3367  N   VAL   212      59.589  51.332  36.147  1.00  0.00           N  
ATOM   3368  H   VAL   212      58.962  51.789  36.794  1.00  0.00           H  
ATOM   3369  CA  VAL   212      60.210  50.033  36.447  1.00  0.00           C  
ATOM   3370  HA  VAL   212      61.229  49.975  36.063  1.00  0.00           H  
ATOM   3371  CB  VAL   212      60.329  49.792  37.961  1.00  0.00           C  
ATOM   3372  HB  VAL   212      59.288  49.755  38.282  1.00  0.00           H  
ATOM   3373  CG1 VAL   212      61.032  48.487  38.217  1.00  0.00           C  
ATOM   3374 HG11 VAL   212      60.961  48.294  39.287  1.00  0.00           H  
ATOM   3375 HG12 VAL   212      62.088  48.638  37.993  1.00  0.00           H  
ATOM   3376 HG13 VAL   212      60.676  47.700  37.551  1.00  0.00           H  
ATOM   3377  CG2 VAL   212      61.155  50.926  38.669  1.00  0.00           C  
ATOM   3378 HG21 VAL   212      61.198  50.739  39.742  1.00  0.00           H  
ATOM   3379 HG22 VAL   212      60.668  51.896  38.573  1.00  0.00           H  
ATOM   3380 HG23 VAL   212      62.172  50.939  38.276  1.00  0.00           H  
ATOM   3381  C   VAL   212      59.437  48.859  35.844  1.00  0.00           C  
ATOM   3382  O   VAL   212      58.245  48.861  36.130  1.00  0.00           O  
ATOM   3383  N   ALA   213      60.110  47.932  35.191  1.00  0.00           N  
ATOM   3384  H   ALA   213      61.115  47.889  35.276  1.00  0.00           H  
ATOM   3385  CA  ALA   213      59.384  46.805  34.577  1.00  0.00           C  
ATOM   3386  HA  ALA   213      58.310  46.941  34.701  1.00  0.00           H  
ATOM   3387  CB  ALA   213      59.482  46.946  32.990  1.00  0.00           C  
ATOM   3388  HB1 ALA   213      59.053  47.861  32.582  1.00  0.00           H  
ATOM   3389  HB2 ALA   213      58.976  46.165  32.422  1.00  0.00           H  
ATOM   3390  HB3 ALA   213      60.550  46.905  32.773  1.00  0.00           H  
ATOM   3391  C   ALA   213      59.800  45.408  34.914  1.00  0.00           C  
ATOM   3392  O   ALA   213      60.995  45.092  34.980  1.00  0.00           O  
ATOM   3393  N   ASN   214      58.788  44.560  35.193  1.00  0.00           N  
ATOM   3394  H   ASN   214      57.836  44.895  35.236  1.00  0.00           H  
ATOM   3395  CA  ASN   214      58.976  43.159  35.582  1.00  0.00           C  
ATOM   3396  HA  ASN   214      59.791  43.082  36.301  1.00  0.00           H  
ATOM   3397  CB  ASN   214      57.832  42.720  36.518  1.00  0.00           C  
ATOM   3398  HB2 ASN   214      56.997  42.396  35.896  1.00  0.00           H  
ATOM   3399  HB3 ASN   214      57.605  43.496  37.249  1.00  0.00           H  
ATOM   3400  CG  ASN   214      58.196  41.435  37.272  1.00  0.00           C  
ATOM   3401  OD1 ASN   214      59.326  41.052  37.588  1.00  0.00           O  
ATOM   3402  ND2 ASN   214      57.252  40.738  37.829  1.00  0.00           N  
ATOM   3403 HD21 ASN   214      56.313  41.047  37.623  1.00  0.00           H  
ATOM   3404 HD22 ASN   214      57.423  39.979  38.473  1.00  0.00           H  
ATOM   3405  C   ASN   214      59.308  42.242  34.492  1.00  0.00           C  
ATOM   3406  O   ASN   214      58.785  41.137  34.385  1.00  0.00           O  
ATOM   3407  N   SER   215      60.211  42.601  33.602  1.00  0.00           N  
ATOM   3408  H   SER   215      60.584  43.531  33.726  1.00  0.00           H  
ATOM   3409  CA  SER   215      60.669  41.753  32.455  1.00  0.00           C  
ATOM   3410  HA  SER   215      60.663  40.734  32.843  1.00  0.00           H  
ATOM   3411  CB  SER   215      59.733  41.882  31.235  1.00  0.00           C  
ATOM   3412  HB2 SER   215      59.842  42.822  30.693  1.00  0.00           H  
ATOM   3413  HB3 SER   215      58.700  41.787  31.567  1.00  0.00           H  
ATOM   3414  OG  SER   215      59.983  40.847  30.210  1.00  0.00           O  
ATOM   3415  HG  SER   215      59.145  40.785  29.746  1.00  0.00           H  
ATOM   3416  C   SER   215      62.144  41.952  32.136  1.00  0.00           C  
ATOM   3417  O   SER   215      62.795  42.820  32.778  1.00  0.00           O  
ATOM   3418  N   PHE   216      62.734  41.286  31.111  1.00  0.00           N  
ATOM   3419  H   PHE   216      62.195  40.655  30.536  1.00  0.00           H  
ATOM   3420  CA  PHE   216      64.232  41.297  30.833  1.00  0.00           C  
ATOM   3421  HA  PHE   216      64.587  42.314  30.997  1.00  0.00           H  
ATOM   3422  CB  PHE   216      64.863  40.313  31.761  1.00  0.00           C  
ATOM   3423  HB2 PHE   216      65.943  40.452  31.718  1.00  0.00           H  
ATOM   3424  HB3 PHE   216      64.443  40.609  32.722  1.00  0.00           H  
ATOM   3425  CG  PHE   216      64.623  38.832  31.566  1.00  0.00           C  
ATOM   3426  CD1 PHE   216      65.535  38.061  30.836  1.00  0.00           C  
ATOM   3427  HD1 PHE   216      66.369  38.420  30.252  1.00  0.00           H  
ATOM   3428  CE1 PHE   216      65.332  36.653  30.797  1.00  0.00           C  
ATOM   3429  HE1 PHE   216      65.952  36.010  30.190  1.00  0.00           H  
ATOM   3430  CZ  PHE   216      64.221  36.093  31.349  1.00  0.00           C  
ATOM   3431  HZ  PHE   216      63.955  35.060  31.178  1.00  0.00           H  
ATOM   3432  CE2 PHE   216      63.326  36.933  32.051  1.00  0.00           C  
ATOM   3433  HE2 PHE   216      62.395  36.492  32.377  1.00  0.00           H  
ATOM   3434  CD2 PHE   216      63.478  38.343  32.234  1.00  0.00           C  
ATOM   3435  HD2 PHE   216      62.740  38.918  32.774  1.00  0.00           H  
ATOM   3436  C   PHE   216      64.531  41.047  29.336  1.00  0.00           C  
ATOM   3437  O   PHE   216      63.905  40.251  28.673  1.00  0.00           O  
ATOM   3438  N   LYS   217      65.565  41.761  28.882  1.00  0.00           N  
ATOM   3439  H   LYS   217      66.024  42.391  29.525  1.00  0.00           H  
ATOM   3440  CA  LYS   217      66.103  41.908  27.529  1.00  0.00           C  
ATOM   3441  HA  LYS   217      65.458  42.364  26.778  1.00  0.00           H  
ATOM   3442  CB  LYS   217      67.337  42.823  27.561  1.00  0.00           C  
ATOM   3443  HB2 LYS   217      68.015  42.564  28.374  1.00  0.00           H  
ATOM   3444  HB3 LYS   217      67.866  42.718  26.614  1.00  0.00           H  
ATOM   3445  CG  LYS   217      67.097  44.427  27.587  1.00  0.00           C  
ATOM   3446  HG2 LYS   217      66.524  44.524  26.665  1.00  0.00           H  
ATOM   3447  HG3 LYS   217      66.434  44.734  28.396  1.00  0.00           H  
ATOM   3448  CD  LYS   217      68.388  45.177  27.706  1.00  0.00           C  
ATOM   3449  HD2 LYS   217      68.999  44.937  26.835  1.00  0.00           H  
ATOM   3450  HD3 LYS   217      69.032  44.946  28.554  1.00  0.00           H  
ATOM   3451  CE  LYS   217      67.993  46.578  27.872  1.00  0.00           C  
ATOM   3452  HE2 LYS   217      67.295  46.618  28.709  1.00  0.00           H  
ATOM   3453  HE3 LYS   217      67.530  46.860  26.927  1.00  0.00           H  
ATOM   3454  NZ  LYS   217      69.128  47.470  28.175  1.00  0.00           N  
ATOM   3455  HZ1 LYS   217      69.667  47.102  28.947  1.00  0.00           H  
ATOM   3456  HZ2 LYS   217      69.737  47.538  27.372  1.00  0.00           H  
ATOM   3457  HZ3 LYS   217      68.758  48.375  28.427  1.00  0.00           H  
ATOM   3458  C   LYS   217      66.471  40.634  26.759  1.00  0.00           C  
ATOM   3459  O   LYS   217      66.483  40.577  25.544  1.00  0.00           O  
ATOM   3460  N   GLU   218      66.598  39.577  27.507  1.00  0.00           N  
ATOM   3461  H   GLU   218      66.602  39.625  28.516  1.00  0.00           H  
ATOM   3462  CA  GLU   218      66.739  38.163  26.906  1.00  0.00           C  
ATOM   3463  HA  GLU   218      67.139  38.271  25.898  1.00  0.00           H  
ATOM   3464  CB  GLU   218      67.846  37.482  27.672  1.00  0.00           C  
ATOM   3465  HB2 GLU   218      67.374  37.241  28.625  1.00  0.00           H  
ATOM   3466  HB3 GLU   218      68.016  36.578  27.088  1.00  0.00           H  
ATOM   3467  CG  GLU   218      69.222  38.244  27.832  1.00  0.00           C  
ATOM   3468  HG2 GLU   218      69.599  37.748  28.726  1.00  0.00           H  
ATOM   3469  HG3 GLU   218      69.114  39.313  28.015  1.00  0.00           H  
ATOM   3470  CD  GLU   218      70.089  37.902  26.620  1.00  0.00           C  
ATOM   3471  OE1 GLU   218      69.474  37.700  25.543  1.00  0.00           O  
ATOM   3472  OE2 GLU   218      71.335  37.881  26.844  1.00  0.00           O  
ATOM   3473  C   GLU   218      65.439  37.292  26.830  1.00  0.00           C  
ATOM   3474  O   GLU   218      65.548  36.194  26.233  1.00  0.00           O  
ATOM   3475  N   LEU   219      64.276  37.804  27.334  1.00  0.00           N  
ATOM   3476  H   LEU   219      64.250  38.793  27.536  1.00  0.00           H  
ATOM   3477  CA  LEU   219      62.986  37.198  27.072  1.00  0.00           C  
ATOM   3478  HA  LEU   219      63.212  36.299  26.498  1.00  0.00           H  
ATOM   3479  CB  LEU   219      62.391  36.757  28.412  1.00  0.00           C  
ATOM   3480  HB2 LEU   219      63.081  36.170  29.018  1.00  0.00           H  
ATOM   3481  HB3 LEU   219      62.324  37.672  29.002  1.00  0.00           H  
ATOM   3482  CG  LEU   219      61.025  35.971  28.431  1.00  0.00           C  
ATOM   3483  HG  LEU   219      60.298  36.648  27.983  1.00  0.00           H  
ATOM   3484  CD1 LEU   219      61.107  34.625  27.597  1.00  0.00           C  
ATOM   3485 HD11 LEU   219      61.691  33.837  28.072  1.00  0.00           H  
ATOM   3486 HD12 LEU   219      61.295  34.782  26.535  1.00  0.00           H  
ATOM   3487 HD13 LEU   219      60.091  34.231  27.598  1.00  0.00           H  
ATOM   3488  CD2 LEU   219      60.500  35.708  29.834  1.00  0.00           C  
ATOM   3489 HD21 LEU   219      60.289  36.685  30.269  1.00  0.00           H  
ATOM   3490 HD22 LEU   219      61.146  35.147  30.509  1.00  0.00           H  
ATOM   3491 HD23 LEU   219      59.582  35.122  29.794  1.00  0.00           H  
ATOM   3492  C   LEU   219      62.035  38.061  26.234  1.00  0.00           C  
ATOM   3493  O   LEU   219      61.353  37.526  25.353  1.00  0.00           O  
ATOM   3494  N   GLU   220      61.972  39.340  26.516  1.00  0.00           N  
ATOM   3495  H   GLU   220      62.549  39.716  27.254  1.00  0.00           H  
ATOM   3496  CA  GLU   220      61.146  40.248  25.603  1.00  0.00           C  
ATOM   3497  HA  GLU   220      60.640  39.707  24.805  1.00  0.00           H  
ATOM   3498  CB  GLU   220      59.982  40.872  26.448  1.00  0.00           C  
ATOM   3499  HB2 GLU   220      60.404  41.471  27.255  1.00  0.00           H  
ATOM   3500  HB3 GLU   220      59.324  41.455  25.804  1.00  0.00           H  
ATOM   3501  CG  GLU   220      59.072  39.851  27.128  1.00  0.00           C  
ATOM   3502  HG2 GLU   220      59.658  39.266  27.836  1.00  0.00           H  
ATOM   3503  HG3 GLU   220      58.661  39.244  26.321  1.00  0.00           H  
ATOM   3504  CD  GLU   220      57.858  40.546  27.750  1.00  0.00           C  
ATOM   3505  OE1 GLU   220      56.965  41.062  27.042  1.00  0.00           O  
ATOM   3506  OE2 GLU   220      57.753  40.698  28.982  1.00  0.00           O  
ATOM   3507  C   GLU   220      61.871  41.442  24.889  1.00  0.00           C  
ATOM   3508  O   GLU   220      61.419  42.586  24.897  1.00  0.00           O  
ATOM   3509  N   GLY   221      63.031  41.162  24.329  1.00  0.00           N  
ATOM   3510  H   GLY   221      63.456  40.254  24.448  1.00  0.00           H  
ATOM   3511  CA  GLY   221      64.016  42.149  23.959  1.00  0.00           C  
ATOM   3512  HA2 GLY   221      64.239  42.832  24.779  1.00  0.00           H  
ATOM   3513  HA3 GLY   221      64.963  41.690  23.675  1.00  0.00           H  
ATOM   3514  C   GLY   221      63.461  43.047  22.791  1.00  0.00           C  
ATOM   3515  O   GLY   221      63.911  44.187  22.666  1.00  0.00           O  
ATOM   3516  N   GLY   222      62.565  42.558  21.923  1.00  0.00           N  
ATOM   3517  H   GLY   222      62.192  41.630  22.066  1.00  0.00           H  
ATOM   3518  CA  GLY   222      61.959  43.368  20.925  1.00  0.00           C  
ATOM   3519  HA2 GLY   222      62.786  43.842  20.395  1.00  0.00           H  
ATOM   3520  HA3 GLY   222      61.486  42.749  20.164  1.00  0.00           H  
ATOM   3521  C   GLY   222      61.025  44.439  21.453  1.00  0.00           C  
ATOM   3522  O   GLY   222      60.998  45.618  21.027  1.00  0.00           O  
ATOM   3523  N   ALA   223      60.251  44.076  22.480  1.00  0.00           N  
ATOM   3524  H   ALA   223      60.605  43.175  22.770  1.00  0.00           H  
ATOM   3525  CA  ALA   223      59.375  44.946  23.226  1.00  0.00           C  
ATOM   3526  HA  ALA   223      58.695  45.535  22.610  1.00  0.00           H  
ATOM   3527  CB  ALA   223      58.580  43.950  24.124  1.00  0.00           C  
ATOM   3528  HB1 ALA   223      59.172  43.545  24.944  1.00  0.00           H  
ATOM   3529  HB2 ALA   223      58.321  43.056  23.557  1.00  0.00           H  
ATOM   3530  HB3 ALA   223      57.701  44.457  24.524  1.00  0.00           H  
ATOM   3531  C   ALA   223      60.195  45.946  24.041  1.00  0.00           C  
ATOM   3532  O   ALA   223      59.894  47.119  24.036  1.00  0.00           O  
ATOM   3533  N   ILE   224      61.261  45.505  24.652  1.00  0.00           N  
ATOM   3534  H   ILE   224      61.576  44.559  24.492  1.00  0.00           H  
ATOM   3535  CA  ILE   224      62.068  46.285  25.512  1.00  0.00           C  
ATOM   3536  HA  ILE   224      61.441  46.918  26.140  1.00  0.00           H  
ATOM   3537  CB  ILE   224      62.989  45.462  26.471  1.00  0.00           C  
ATOM   3538  HB  ILE   224      63.584  44.713  25.948  1.00  0.00           H  
ATOM   3539  CG2 ILE   224      64.142  46.347  27.088  1.00  0.00           C  
ATOM   3540 HG21 ILE   224      63.735  47.342  27.273  1.00  0.00           H  
ATOM   3541 HG22 ILE   224      64.877  46.503  26.299  1.00  0.00           H  
ATOM   3542 HG23 ILE   224      64.605  45.991  28.008  1.00  0.00           H  
ATOM   3543  CG1 ILE   224      62.145  44.860  27.661  1.00  0.00           C  
ATOM   3544 HG12 ILE   224      61.761  45.651  28.305  1.00  0.00           H  
ATOM   3545 HG13 ILE   224      61.262  44.280  27.393  1.00  0.00           H  
ATOM   3546  CD1 ILE   224      62.926  43.802  28.414  1.00  0.00           C  
ATOM   3547 HD11 ILE   224      62.291  43.316  29.155  1.00  0.00           H  
ATOM   3548 HD12 ILE   224      63.780  44.311  28.863  1.00  0.00           H  
ATOM   3549 HD13 ILE   224      63.177  43.036  27.681  1.00  0.00           H  
ATOM   3550  C   ILE   224      62.782  47.275  24.668  1.00  0.00           C  
ATOM   3551  O   ILE   224      62.630  48.488  24.943  1.00  0.00           O  
ATOM   3552  N   LYS   225      63.464  46.928  23.601  1.00  0.00           N  
ATOM   3553  H   LYS   225      63.388  45.948  23.367  1.00  0.00           H  
ATOM   3554  CA  LYS   225      64.083  47.868  22.599  1.00  0.00           C  
ATOM   3555  HA  LYS   225      64.825  48.474  23.121  1.00  0.00           H  
ATOM   3556  CB  LYS   225      64.589  47.012  21.518  1.00  0.00           C  
ATOM   3557  HB2 LYS   225      65.373  46.370  21.919  1.00  0.00           H  
ATOM   3558  HB3 LYS   225      63.799  46.336  21.190  1.00  0.00           H  
ATOM   3559  CG  LYS   225      65.193  47.847  20.296  1.00  0.00           C  
ATOM   3560  HG2 LYS   225      64.368  48.327  19.769  1.00  0.00           H  
ATOM   3561  HG3 LYS   225      65.896  48.552  20.739  1.00  0.00           H  
ATOM   3562  CD  LYS   225      66.036  47.165  19.184  1.00  0.00           C  
ATOM   3563  HD2 LYS   225      66.896  46.644  19.605  1.00  0.00           H  
ATOM   3564  HD3 LYS   225      66.296  47.858  18.384  1.00  0.00           H  
ATOM   3565  CE  LYS   225      65.196  46.096  18.542  1.00  0.00           C  
ATOM   3566  HE2 LYS   225      64.239  46.507  18.217  1.00  0.00           H  
ATOM   3567  HE3 LYS   225      64.895  45.382  19.308  1.00  0.00           H  
ATOM   3568  NZ  LYS   225      65.813  45.377  17.398  1.00  0.00           N  
ATOM   3569  HZ1 LYS   225      65.684  45.858  16.520  1.00  0.00           H  
ATOM   3570  HZ2 LYS   225      66.798  45.221  17.559  1.00  0.00           H  
ATOM   3571  HZ3 LYS   225      65.302  44.513  17.290  1.00  0.00           H  
ATOM   3572  C   LYS   225      63.096  48.945  22.012  1.00  0.00           C  
ATOM   3573  O   LYS   225      63.536  50.052  21.744  1.00  0.00           O  
ATOM   3574  N   ALA   226      61.809  48.613  21.896  1.00  0.00           N  
ATOM   3575  H   ALA   226      61.576  47.631  21.923  1.00  0.00           H  
ATOM   3576  CA  ALA   226      60.674  49.478  21.429  1.00  0.00           C  
ATOM   3577  HA  ALA   226      61.016  50.068  20.578  1.00  0.00           H  
ATOM   3578  CB  ALA   226      59.547  48.613  20.938  1.00  0.00           C  
ATOM   3579  HB1 ALA   226      59.922  48.056  20.079  1.00  0.00           H  
ATOM   3580  HB2 ALA   226      58.865  49.344  20.505  1.00  0.00           H  
ATOM   3581  HB3 ALA   226      58.999  48.100  21.728  1.00  0.00           H  
ATOM   3582  C   ALA   226      60.184  50.439  22.546  1.00  0.00           C  
ATOM   3583  O   ALA   226      59.993  51.594  22.283  1.00  0.00           O  
ATOM   3584  N   LEU   227      60.063  49.977  23.792  1.00  0.00           N  
ATOM   3585  H   LEU   227      60.273  49.023  24.049  1.00  0.00           H  
ATOM   3586  CA  LEU   227      59.799  50.871  24.966  1.00  0.00           C  
ATOM   3587  HA  LEU   227      58.886  51.433  24.769  1.00  0.00           H  
ATOM   3588  CB  LEU   227      59.567  49.894  26.143  1.00  0.00           C  
ATOM   3589  HB2 LEU   227      60.348  49.140  26.044  1.00  0.00           H  
ATOM   3590  HB3 LEU   227      59.707  50.424  27.085  1.00  0.00           H  
ATOM   3591  CG  LEU   227      58.142  49.179  26.202  1.00  0.00           C  
ATOM   3592  HG  LEU   227      57.968  48.708  25.235  1.00  0.00           H  
ATOM   3593  CD1 LEU   227      58.234  48.182  27.261  1.00  0.00           C  
ATOM   3594 HD11 LEU   227      58.347  48.604  28.260  1.00  0.00           H  
ATOM   3595 HD12 LEU   227      59.028  47.535  26.888  1.00  0.00           H  
ATOM   3596 HD13 LEU   227      57.272  47.675  27.340  1.00  0.00           H  
ATOM   3597  CD2 LEU   227      56.938  50.121  26.475  1.00  0.00           C  
ATOM   3598 HD21 LEU   227      57.272  50.913  27.145  1.00  0.00           H  
ATOM   3599 HD22 LEU   227      56.133  49.551  26.940  1.00  0.00           H  
ATOM   3600 HD23 LEU   227      56.552  50.559  25.555  1.00  0.00           H  
ATOM   3601  C   LEU   227      60.938  51.817  25.206  1.00  0.00           C  
ATOM   3602  O   LEU   227      60.778  52.948  25.552  1.00  0.00           O  
ATOM   3603  N   GLN   228      62.168  51.324  24.890  1.00  0.00           N  
ATOM   3604  H   GLN   228      62.304  50.353  24.647  1.00  0.00           H  
ATOM   3605  CA  GLN   228      63.355  52.228  25.164  1.00  0.00           C  
ATOM   3606  HA  GLN   228      63.166  52.776  26.087  1.00  0.00           H  
ATOM   3607  CB  GLN   228      64.576  51.404  25.468  1.00  0.00           C  
ATOM   3608  HB2 GLN   228      64.707  50.666  24.676  1.00  0.00           H  
ATOM   3609  HB3 GLN   228      65.459  52.042  25.480  1.00  0.00           H  
ATOM   3610  CG  GLN   228      64.229  50.872  26.883  1.00  0.00           C  
ATOM   3611  HG2 GLN   228      63.273  50.359  26.987  1.00  0.00           H  
ATOM   3612  HG3 GLN   228      64.066  51.722  27.545  1.00  0.00           H  
ATOM   3613  CD  GLN   228      65.295  49.918  27.464  1.00  0.00           C  
ATOM   3614  OE1 GLN   228      65.964  49.161  26.776  1.00  0.00           O  
ATOM   3615  NE2 GLN   228      65.537  49.989  28.762  1.00  0.00           N  
ATOM   3616 HE21 GLN   228      64.891  50.580  29.265  1.00  0.00           H  
ATOM   3617 HE22 GLN   228      66.212  49.390  29.217  1.00  0.00           H  
ATOM   3618  C   GLN   228      63.554  53.325  24.045  1.00  0.00           C  
ATOM   3619  O   GLN   228      64.478  54.130  24.138  1.00  0.00           O  
ATOM   3620  N   GLU   229      62.711  53.378  23.016  1.00  0.00           N  
ATOM   3621  H   GLU   229      61.882  52.805  22.943  1.00  0.00           H  
ATOM   3622  CA  GLU   229      63.023  54.240  21.869  1.00  0.00           C  
ATOM   3623  HA  GLU   229      64.050  53.960  21.636  1.00  0.00           H  
ATOM   3624  CB  GLU   229      62.008  53.888  20.768  1.00  0.00           C  
ATOM   3625  HB2 GLU   229      61.979  52.802  20.677  1.00  0.00           H  
ATOM   3626  HB3 GLU   229      61.028  54.254  21.074  1.00  0.00           H  
ATOM   3627  CG  GLU   229      62.449  54.385  19.372  1.00  0.00           C  
ATOM   3628  HG2 GLU   229      63.011  55.318  19.322  1.00  0.00           H  
ATOM   3629  HG3 GLU   229      61.562  54.442  18.740  1.00  0.00           H  
ATOM   3630  CD  GLU   229      63.465  53.442  18.829  1.00  0.00           C  
ATOM   3631  OE1 GLU   229      64.580  53.451  19.343  1.00  0.00           O  
ATOM   3632  OE2 GLU   229      63.215  52.725  17.818  1.00  0.00           O  
ATOM   3633  C   GLU   229      62.864  55.750  22.118  1.00  0.00           C  
ATOM   3634  O   GLU   229      62.023  56.104  22.879  1.00  0.00           O  
ATOM   3635  N   GLU   230      63.519  56.654  21.371  1.00  0.00           N  
ATOM   3636  H   GLU   230      64.013  56.300  20.565  1.00  0.00           H  
ATOM   3637  CA  GLU   230      63.374  58.080  21.497  1.00  0.00           C  
ATOM   3638  HA  GLU   230      63.443  58.427  22.528  1.00  0.00           H  
ATOM   3639  CB  GLU   230      64.480  58.947  20.828  1.00  0.00           C  
ATOM   3640  HB2 GLU   230      64.386  58.873  19.744  1.00  0.00           H  
ATOM   3641  HB3 GLU   230      64.150  59.959  21.063  1.00  0.00           H  
ATOM   3642  CG  GLU   230      65.955  58.496  21.034  1.00  0.00           C  
ATOM   3643  HG2 GLU   230      66.711  59.151  20.601  1.00  0.00           H  
ATOM   3644  HG3 GLU   230      66.070  57.530  20.543  1.00  0.00           H  
ATOM   3645  CD  GLU   230      66.340  58.395  22.451  1.00  0.00           C  
ATOM   3646  OE1 GLU   230      65.888  59.218  23.266  1.00  0.00           O  
ATOM   3647  OE2 GLU   230      67.136  57.492  22.740  1.00  0.00           O  
ATOM   3648  C   GLU   230      61.966  58.622  21.129  1.00  0.00           C  
ATOM   3649  O   GLU   230      61.508  58.462  19.998  1.00  0.00           O  
ATOM   3650  N   GLU   231      61.185  59.191  22.092  1.00  0.00           N  
ATOM   3651  H   GLU   231      61.586  59.175  23.019  1.00  0.00           H  
ATOM   3652  CA  GLU   231      59.822  59.825  21.965  1.00  0.00           C  
ATOM   3653  HA  GLU   231      59.748  60.354  21.015  1.00  0.00           H  
ATOM   3654  CB  GLU   231      58.836  58.609  21.853  1.00  0.00           C  
ATOM   3655  HB2 GLU   231      59.016  58.080  20.917  1.00  0.00           H  
ATOM   3656  HB3 GLU   231      59.196  57.983  22.670  1.00  0.00           H  
ATOM   3657  CG  GLU   231      57.279  58.738  21.778  1.00  0.00           C  
ATOM   3658  HG2 GLU   231      56.900  59.344  22.601  1.00  0.00           H  
ATOM   3659  HG3 GLU   231      56.798  57.767  21.903  1.00  0.00           H  
ATOM   3660  CD  GLU   231      56.815  59.402  20.449  1.00  0.00           C  
ATOM   3661  OE1 GLU   231      56.177  60.434  20.442  1.00  0.00           O  
ATOM   3662  OE2 GLU   231      57.109  58.856  19.360  1.00  0.00           O  
ATOM   3663  C   GLU   231      59.404  60.723  23.188  1.00  0.00           C  
ATOM   3664  O   GLU   231      59.686  60.328  24.329  1.00  0.00           O  
ATOM   3665  N   PRO   232      58.669  61.894  23.050  1.00  0.00           N  
ATOM   3666  CD  PRO   232      58.422  62.560  21.812  1.00  0.00           C  
ATOM   3667  HD2 PRO   232      59.424  62.751  21.428  1.00  0.00           H  
ATOM   3668  HD3 PRO   232      58.007  61.873  21.075  1.00  0.00           H  
ATOM   3669  CG  PRO   232      57.399  63.611  22.181  1.00  0.00           C  
ATOM   3670  HG2 PRO   232      57.454  64.465  21.506  1.00  0.00           H  
ATOM   3671  HG3 PRO   232      56.354  63.320  22.075  1.00  0.00           H  
ATOM   3672  CB  PRO   232      57.708  63.947  23.647  1.00  0.00           C  
ATOM   3673  HB2 PRO   232      56.861  64.332  24.215  1.00  0.00           H  
ATOM   3674  HB3 PRO   232      58.573  64.609  23.680  1.00  0.00           H  
ATOM   3675  CA  PRO   232      58.244  62.640  24.239  1.00  0.00           C  
ATOM   3676  HA  PRO   232      59.154  62.939  24.758  1.00  0.00           H  
ATOM   3677  C   PRO   232      57.115  61.969  25.143  1.00  0.00           C  
ATOM   3678  O   PRO   232      56.925  62.337  26.304  1.00  0.00           O  
ATOM   3679  N   GLY   233      56.379  60.928  24.615  1.00  0.00           N  
ATOM   3680  H   GLY   233      56.596  60.528  23.713  1.00  0.00           H  
ATOM   3681  CA  GLY   233      55.282  60.286  25.363  1.00  0.00           C  
ATOM   3682  HA2 GLY   233      54.864  60.907  26.155  1.00  0.00           H  
ATOM   3683  HA3 GLY   233      54.413  60.276  24.706  1.00  0.00           H  
ATOM   3684  C   GLY   233      55.564  58.931  26.093  1.00  0.00           C  
ATOM   3685  O   GLY   233      54.677  58.335  26.643  1.00  0.00           O  
ATOM   3686  N   LYS   234      56.784  58.438  25.923  1.00  0.00           N  
ATOM   3687  H   LYS   234      57.419  59.029  25.406  1.00  0.00           H  
ATOM   3688  CA  LYS   234      57.415  57.327  26.577  1.00  0.00           C  
ATOM   3689  HA  LYS   234      56.686  56.678  27.061  1.00  0.00           H  
ATOM   3690  CB  LYS   234      58.152  56.482  25.473  1.00  0.00           C  
ATOM   3691  HB2 LYS   234      58.602  57.211  24.798  1.00  0.00           H  
ATOM   3692  HB3 LYS   234      58.967  56.004  26.017  1.00  0.00           H  
ATOM   3693  CG  LYS   234      57.334  55.536  24.599  1.00  0.00           C  
ATOM   3694  HG2 LYS   234      56.824  54.820  25.245  1.00  0.00           H  
ATOM   3695  HG3 LYS   234      56.600  56.115  24.038  1.00  0.00           H  
ATOM   3696  CD  LYS   234      58.165  54.870  23.534  1.00  0.00           C  
ATOM   3697  HD2 LYS   234      59.076  54.419  23.925  1.00  0.00           H  
ATOM   3698  HD3 LYS   234      58.382  55.665  22.821  1.00  0.00           H  
ATOM   3699  CE  LYS   234      57.291  53.847  22.878  1.00  0.00           C  
ATOM   3700  HE2 LYS   234      56.429  54.440  22.573  1.00  0.00           H  
ATOM   3701  HE3 LYS   234      56.956  53.073  23.567  1.00  0.00           H  
ATOM   3702  NZ  LYS   234      57.868  53.234  21.685  1.00  0.00           N  
ATOM   3703  HZ1 LYS   234      57.295  52.449  21.411  1.00  0.00           H  
ATOM   3704  HZ2 LYS   234      57.886  53.924  20.947  1.00  0.00           H  
ATOM   3705  HZ3 LYS   234      58.761  52.829  21.925  1.00  0.00           H  
ATOM   3706  C   LYS   234      58.416  57.738  27.588  1.00  0.00           C  
ATOM   3707  O   LYS   234      59.352  58.447  27.236  1.00  0.00           O  
ATOM   3708  N   PRO   235      58.205  57.490  28.908  1.00  0.00           N  
ATOM   3709  CD  PRO   235      56.920  57.160  29.483  1.00  0.00           C  
ATOM   3710  HD2 PRO   235      56.080  57.566  28.920  1.00  0.00           H  
ATOM   3711  HD3 PRO   235      56.742  56.089  29.581  1.00  0.00           H  
ATOM   3712  CG  PRO   235      56.984  57.945  30.831  1.00  0.00           C  
ATOM   3713  HG2 PRO   235      56.957  59.030  30.730  1.00  0.00           H  
ATOM   3714  HG3 PRO   235      56.257  57.486  31.501  1.00  0.00           H  
ATOM   3715  CB  PRO   235      58.401  57.526  31.242  1.00  0.00           C  
ATOM   3716  HB2 PRO   235      58.441  56.452  31.424  1.00  0.00           H  
ATOM   3717  HB3 PRO   235      58.847  58.178  31.993  1.00  0.00           H  
ATOM   3718  CA  PRO   235      59.200  57.748  29.907  1.00  0.00           C  
ATOM   3719  HA  PRO   235      59.554  58.767  29.754  1.00  0.00           H  
ATOM   3720  C   PRO   235      60.304  56.704  29.834  1.00  0.00           C  
ATOM   3721  O   PRO   235      60.131  55.808  29.033  1.00  0.00           O  
ATOM   3722  N   PRO   236      61.530  56.984  30.384  1.00  0.00           N  
ATOM   3723  CD  PRO   236      61.851  58.245  30.995  1.00  0.00           C  
ATOM   3724  HD2 PRO   236      61.727  59.001  30.220  1.00  0.00           H  
ATOM   3725  HD3 PRO   236      61.216  58.532  31.833  1.00  0.00           H  
ATOM   3726  CG  PRO   236      63.327  58.050  31.423  1.00  0.00           C  
ATOM   3727  HG2 PRO   236      63.975  58.284  30.578  1.00  0.00           H  
ATOM   3728  HG3 PRO   236      63.702  58.615  32.276  1.00  0.00           H  
ATOM   3729  CB  PRO   236      63.524  56.576  31.676  1.00  0.00           C  
ATOM   3730  HB2 PRO   236      63.299  56.411  32.730  1.00  0.00           H  
ATOM   3731  HB3 PRO   236      64.535  56.208  31.502  1.00  0.00           H  
ATOM   3732  CA  PRO   236      62.553  55.933  30.663  1.00  0.00           C  
ATOM   3733  HA  PRO   236      63.110  55.721  29.750  1.00  0.00           H  
ATOM   3734  C   PRO   236      61.955  54.610  31.212  1.00  0.00           C  
ATOM   3735  O   PRO   236      61.043  54.589  32.056  1.00  0.00           O  
ATOM   3736  N   VAL   237      62.363  53.449  30.727  1.00  0.00           N  
ATOM   3737  H   VAL   237      63.115  53.423  30.054  1.00  0.00           H  
ATOM   3738  CA  VAL   237      61.981  52.093  31.200  1.00  0.00           C  
ATOM   3739  HA  VAL   237      61.217  52.208  31.968  1.00  0.00           H  
ATOM   3740  CB  VAL   237      61.250  51.358  30.078  1.00  0.00           C  
ATOM   3741  HB  VAL   237      61.799  51.508  29.149  1.00  0.00           H  
ATOM   3742  CG1 VAL   237      61.168  49.810  30.288  1.00  0.00           C  
ATOM   3743 HG11 VAL   237      60.396  49.425  29.621  1.00  0.00           H  
ATOM   3744 HG12 VAL   237      60.934  49.561  31.323  1.00  0.00           H  
ATOM   3745 HG13 VAL   237      62.094  49.346  29.948  1.00  0.00           H  
ATOM   3746  CG2 VAL   237      59.917  51.887  29.872  1.00  0.00           C  
ATOM   3747 HG21 VAL   237      59.565  51.668  28.864  1.00  0.00           H  
ATOM   3748 HG22 VAL   237      59.776  52.968  29.891  1.00  0.00           H  
ATOM   3749 HG23 VAL   237      59.286  51.470  30.657  1.00  0.00           H  
ATOM   3750  C   VAL   237      63.143  51.242  31.705  1.00  0.00           C  
ATOM   3751  O   VAL   237      63.975  50.858  30.901  1.00  0.00           O  
ATOM   3752  N   TYR   238      63.065  50.801  32.910  1.00  0.00           N  
ATOM   3753  H   TYR   238      62.275  51.131  33.447  1.00  0.00           H  
ATOM   3754  CA  TYR   238      63.998  50.013  33.565  1.00  0.00           C  
ATOM   3755  HA  TYR   238      64.969  50.050  33.073  1.00  0.00           H  
ATOM   3756  CB  TYR   238      64.185  50.606  34.979  1.00  0.00           C  
ATOM   3757  HB2 TYR   238      63.275  50.401  35.543  1.00  0.00           H  
ATOM   3758  HB3 TYR   238      65.012  50.083  35.459  1.00  0.00           H  
ATOM   3759  CG  TYR   238      64.380  52.067  34.981  1.00  0.00           C  
ATOM   3760  CD1 TYR   238      65.610  52.700  34.660  1.00  0.00           C  
ATOM   3761  HD1 TYR   238      66.380  52.125  34.167  1.00  0.00           H  
ATOM   3762  CE1 TYR   238      65.747  54.084  34.759  1.00  0.00           C  
ATOM   3763  HE1 TYR   238      66.674  54.566  34.485  1.00  0.00           H  
ATOM   3764  CZ  TYR   238      64.676  54.807  35.305  1.00  0.00           C  
ATOM   3765  OH  TYR   238      64.804  56.110  35.618  1.00  0.00           O  
ATOM   3766  HH  TYR   238      65.585  56.453  35.179  1.00  0.00           H  
ATOM   3767  CE2 TYR   238      63.458  54.190  35.746  1.00  0.00           C  
ATOM   3768  HE2 TYR   238      62.710  54.817  36.208  1.00  0.00           H  
ATOM   3769  CD2 TYR   238      63.323  52.807  35.580  1.00  0.00           C  
ATOM   3770  HD2 TYR   238      62.405  52.438  36.014  1.00  0.00           H  
ATOM   3771  C   TYR   238      63.563  48.552  33.677  1.00  0.00           C  
ATOM   3772  O   TYR   238      62.665  48.218  34.507  1.00  0.00           O  
ATOM   3773  N   PRO   239      64.011  47.722  32.777  1.00  0.00           N  
ATOM   3774  CD  PRO   239      64.953  47.953  31.618  1.00  0.00           C  
ATOM   3775  HD2 PRO   239      64.403  48.456  30.823  1.00  0.00           H  
ATOM   3776  HD3 PRO   239      65.908  48.270  32.037  1.00  0.00           H  
ATOM   3777  CG  PRO   239      65.238  46.586  31.049  1.00  0.00           C  
ATOM   3778  HG2 PRO   239      65.371  46.752  29.980  1.00  0.00           H  
ATOM   3779  HG3 PRO   239      66.109  46.191  31.571  1.00  0.00           H  
ATOM   3780  CB  PRO   239      63.981  45.728  31.510  1.00  0.00           C  
ATOM   3781  HB2 PRO   239      64.151  44.652  31.543  1.00  0.00           H  
ATOM   3782  HB3 PRO   239      63.177  46.032  30.839  1.00  0.00           H  
ATOM   3783  CA  PRO   239      63.714  46.386  32.874  1.00  0.00           C  
ATOM   3784  HA  PRO   239      62.670  46.277  33.165  1.00  0.00           H  
ATOM   3785  C   PRO   239      64.480  45.755  34.001  1.00  0.00           C  
ATOM   3786  O   PRO   239      65.713  45.738  33.946  1.00  0.00           O  
ATOM   3787  N   VAL   240      63.857  45.294  35.049  1.00  0.00           N  
ATOM   3788  H   VAL   240      62.857  45.300  34.910  1.00  0.00           H  
ATOM   3789  CA  VAL   240      64.466  44.800  36.279  1.00  0.00           C  
ATOM   3790  HA  VAL   240      65.525  45.056  36.241  1.00  0.00           H  
ATOM   3791  CB  VAL   240      64.078  45.735  37.499  1.00  0.00           C  
ATOM   3792  HB  VAL   240      64.721  45.499  38.347  1.00  0.00           H  
ATOM   3793  CG1 VAL   240      64.383  47.244  37.246  1.00  0.00           C  
ATOM   3794 HG11 VAL   240      64.499  47.711  38.224  1.00  0.00           H  
ATOM   3795 HG12 VAL   240      63.547  47.692  36.709  1.00  0.00           H  
ATOM   3796 HG13 VAL   240      65.309  47.290  36.672  1.00  0.00           H  
ATOM   3797  CG2 VAL   240      62.589  45.591  37.934  1.00  0.00           C  
ATOM   3798 HG21 VAL   240      62.400  44.561  38.235  1.00  0.00           H  
ATOM   3799 HG22 VAL   240      61.920  45.974  37.163  1.00  0.00           H  
ATOM   3800 HG23 VAL   240      62.367  46.161  38.836  1.00  0.00           H  
ATOM   3801  C   VAL   240      64.229  43.346  36.609  1.00  0.00           C  
ATOM   3802  O   VAL   240      64.697  42.751  37.677  1.00  0.00           O  
ATOM   3803  N   GLY   241      63.589  42.545  35.839  1.00  0.00           N  
ATOM   3804  H   GLY   241      63.199  42.993  35.023  1.00  0.00           H  
ATOM   3805  CA  GLY   241      63.160  41.154  36.049  1.00  0.00           C  
ATOM   3806  HA2 GLY   241      62.708  41.171  37.041  1.00  0.00           H  
ATOM   3807  HA3 GLY   241      62.511  40.938  35.200  1.00  0.00           H  
ATOM   3808  C   GLY   241      64.350  40.215  35.885  1.00  0.00           C  
ATOM   3809  O   GLY   241      65.346  40.536  35.213  1.00  0.00           O  
ATOM   3810  N   PRO   242      64.188  38.912  36.260  1.00  0.00           N  
ATOM   3811  CD  PRO   242      64.822  37.783  35.749  1.00  0.00           C  
ATOM   3812  HD2 PRO   242      65.042  38.040  34.713  1.00  0.00           H  
ATOM   3813  HD3 PRO   242      65.762  37.612  36.273  1.00  0.00           H  
ATOM   3814  CG  PRO   242      63.804  36.668  35.839  1.00  0.00           C  
ATOM   3815  HG2 PRO   242      62.952  36.849  35.183  1.00  0.00           H  
ATOM   3816  HG3 PRO   242      64.311  35.704  35.815  1.00  0.00           H  
ATOM   3817  CB  PRO   242      63.284  36.915  37.290  1.00  0.00           C  
ATOM   3818  HB2 PRO   242      64.068  36.715  38.020  1.00  0.00           H  
ATOM   3819  HB3 PRO   242      62.348  36.404  37.512  1.00  0.00           H  
ATOM   3820  CA  PRO   242      63.100  38.469  37.233  1.00  0.00           C  
ATOM   3821  HA  PRO   242      62.112  38.742  36.864  1.00  0.00           H  
ATOM   3822  C   PRO   242      63.123  38.899  38.711  1.00  0.00           C  
ATOM   3823  O   PRO   242      64.068  39.560  39.188  1.00  0.00           O  
ATOM   3824  N   LEU   243      61.975  38.658  39.444  1.00  0.00           N  
ATOM   3825  H   LEU   243      61.164  38.186  39.072  1.00  0.00           H  
ATOM   3826  CA  LEU   243      61.723  39.058  40.854  1.00  0.00           C  
ATOM   3827  HA  LEU   243      62.592  39.457  41.378  1.00  0.00           H  
ATOM   3828  CB  LEU   243      60.838  40.253  40.969  1.00  0.00           C  
ATOM   3829  HB2 LEU   243      59.850  40.006  40.580  1.00  0.00           H  
ATOM   3830  HB3 LEU   243      60.722  40.304  42.052  1.00  0.00           H  
ATOM   3831  CG  LEU   243      61.307  41.638  40.253  1.00  0.00           C  
ATOM   3832  HG  LEU   243      61.660  41.575  39.224  1.00  0.00           H  
ATOM   3833  CD1 LEU   243      60.045  42.559  40.278  1.00  0.00           C  
ATOM   3834 HD11 LEU   243      59.067  42.126  40.068  1.00  0.00           H  
ATOM   3835 HD12 LEU   243      60.189  43.305  39.497  1.00  0.00           H  
ATOM   3836 HD13 LEU   243      60.063  43.030  41.260  1.00  0.00           H  
ATOM   3837  CD2 LEU   243      62.438  42.134  41.184  1.00  0.00           C  
ATOM   3838 HD21 LEU   243      62.826  43.112  40.899  1.00  0.00           H  
ATOM   3839 HD22 LEU   243      63.242  41.401  41.120  1.00  0.00           H  
ATOM   3840 HD23 LEU   243      62.025  42.181  42.192  1.00  0.00           H  
ATOM   3841  C   LEU   243      61.339  37.856  41.749  1.00  0.00           C  
ATOM   3842  O   LEU   243      60.593  37.976  42.721  1.00  0.00           O  
ATOM   3843  N   ILE   244      61.951  36.689  41.545  1.00  0.00           N  
ATOM   3844  H   ILE   244      62.486  36.565  40.698  1.00  0.00           H  
ATOM   3845  CA  ILE   244      61.854  35.553  42.468  1.00  0.00           C  
ATOM   3846  HA  ILE   244      60.766  35.490  42.431  1.00  0.00           H  
ATOM   3847  CB  ILE   244      62.584  34.296  41.867  1.00  0.00           C  
ATOM   3848  HB  ILE   244      62.001  33.996  40.996  1.00  0.00           H  
ATOM   3849  CG2 ILE   244      64.036  34.531  41.555  1.00  0.00           C  
ATOM   3850 HG21 ILE   244      64.390  33.603  41.106  1.00  0.00           H  
ATOM   3851 HG22 ILE   244      64.666  34.668  42.434  1.00  0.00           H  
ATOM   3852 HG23 ILE   244      64.107  35.338  40.825  1.00  0.00           H  
ATOM   3853  CG1 ILE   244      62.450  33.107  42.839  1.00  0.00           C  
ATOM   3854 HG12 ILE   244      63.159  33.074  43.667  1.00  0.00           H  
ATOM   3855 HG13 ILE   244      61.399  33.004  43.108  1.00  0.00           H  
ATOM   3856  CD1 ILE   244      62.689  31.855  41.984  1.00  0.00           C  
ATOM   3857 HD11 ILE   244      61.855  31.687  41.303  1.00  0.00           H  
ATOM   3858 HD12 ILE   244      62.610  31.012  42.670  1.00  0.00           H  
ATOM   3859 HD13 ILE   244      63.641  31.809  41.454  1.00  0.00           H  
ATOM   3860  C   ILE   244      62.330  35.781  43.888  1.00  0.00           C  
ATOM   3861  O   ILE   244      63.420  36.305  44.120  1.00  0.00           O  
ATOM   3862  N   GLN   245      61.608  35.246  44.827  1.00  0.00           N  
ATOM   3863  H   GLN   245      60.808  34.697  44.546  1.00  0.00           H  
ATOM   3864  CA  GLN   245      62.044  35.184  46.231  1.00  0.00           C  
ATOM   3865  HA  GLN   245      62.857  35.873  46.459  1.00  0.00           H  
ATOM   3866  CB  GLN   245      60.949  35.752  47.123  1.00  0.00           C  
ATOM   3867  HB2 GLN   245      60.689  36.778  46.863  1.00  0.00           H  
ATOM   3868  HB3 GLN   245      60.042  35.185  46.912  1.00  0.00           H  
ATOM   3869  CG  GLN   245      61.301  35.710  48.619  1.00  0.00           C  
ATOM   3870  HG2 GLN   245      62.100  36.452  48.646  1.00  0.00           H  
ATOM   3871  HG3 GLN   245      61.641  34.717  48.911  1.00  0.00           H  
ATOM   3872  CD  GLN   245      60.205  36.165  49.527  1.00  0.00           C  
ATOM   3873  OE1 GLN   245      58.977  36.120  49.328  1.00  0.00           O  
ATOM   3874  NE2 GLN   245      60.577  36.549  50.744  1.00  0.00           N  
ATOM   3875 HE21 GLN   245      59.837  36.661  51.422  1.00  0.00           H  
ATOM   3876 HE22 GLN   245      61.550  36.736  50.938  1.00  0.00           H  
ATOM   3877  C   GLN   245      62.553  33.794  46.691  1.00  0.00           C  
ATOM   3878  O   GLN   245      61.763  32.884  46.877  1.00  0.00           O  
ATOM   3879  N   MET   246      63.840  33.615  46.952  1.00  0.00           N  
ATOM   3880  H   MET   246      64.430  34.423  46.812  1.00  0.00           H  
ATOM   3881  CA  MET   246      64.534  32.329  46.890  1.00  0.00           C  
ATOM   3882  HA  MET   246      64.247  31.912  45.925  1.00  0.00           H  
ATOM   3883  CB  MET   246      66.077  32.502  46.905  1.00  0.00           C  
ATOM   3884  HB2 MET   246      66.434  33.232  46.179  1.00  0.00           H  
ATOM   3885  HB3 MET   246      66.462  31.529  46.597  1.00  0.00           H  
ATOM   3886  CG  MET   246      66.857  32.900  48.138  1.00  0.00           C  
ATOM   3887  HG2 MET   246      66.196  32.645  48.966  1.00  0.00           H  
ATOM   3888  HG3 MET   246      67.019  33.973  48.248  1.00  0.00           H  
ATOM   3889  SD  MET   246      68.439  32.083  48.467  1.00  0.00           S  
ATOM   3890  CE  MET   246      69.464  32.666  47.053  1.00  0.00           C  
ATOM   3891  HE1 MET   246      70.518  32.434  47.201  1.00  0.00           H  
ATOM   3892  HE2 MET   246      69.433  33.756  47.038  1.00  0.00           H  
ATOM   3893  HE3 MET   246      69.191  32.154  46.130  1.00  0.00           H  
ATOM   3894  C   MET   246      64.043  31.406  47.966  1.00  0.00           C  
ATOM   3895  O   MET   246      63.918  31.823  49.121  1.00  0.00           O  
ATOM   3896  N   ASP   247      63.606  30.217  47.623  1.00  0.00           N  
ATOM   3897  H   ASP   247      63.686  30.000  46.640  1.00  0.00           H  
ATOM   3898  CA  ASP   247      63.030  29.263  48.563  1.00  0.00           C  
ATOM   3899  HA  ASP   247      62.677  28.428  47.956  1.00  0.00           H  
ATOM   3900  CB  ASP   247      64.123  28.740  49.539  1.00  0.00           C  
ATOM   3901  HB2 ASP   247      63.841  28.122  50.392  1.00  0.00           H  
ATOM   3902  HB3 ASP   247      64.395  29.669  50.041  1.00  0.00           H  
ATOM   3903  CG  ASP   247      65.311  28.077  48.946  1.00  0.00           C  
ATOM   3904  OD1 ASP   247      65.146  27.442  47.895  1.00  0.00           O  
ATOM   3905  OD2 ASP   247      66.464  28.258  49.430  1.00  0.00           O  
ATOM   3906  C   ASP   247      61.788  29.753  49.298  1.00  0.00           C  
ATOM   3907  O   ASP   247      61.513  29.194  50.399  1.00  0.00           O  
ATOM   3908  N   SER   248      61.073  30.729  48.797  1.00  0.00           N  
ATOM   3909  H   SER   248      61.283  31.074  47.872  1.00  0.00           H  
ATOM   3910  CA  SER   248      59.932  31.359  49.344  1.00  0.00           C  
ATOM   3911  HA  SER   248      59.662  32.144  48.638  1.00  0.00           H  
ATOM   3912  CB  SER   248      58.723  30.395  49.411  1.00  0.00           C  
ATOM   3913  HB2 SER   248      57.869  30.939  49.815  1.00  0.00           H  
ATOM   3914  HB3 SER   248      58.973  29.539  50.038  1.00  0.00           H  
ATOM   3915  OG  SER   248      58.440  29.925  48.100  1.00  0.00           O  
ATOM   3916  HG  SER   248      57.909  30.616  47.698  1.00  0.00           H  
ATOM   3917  C   SER   248      60.214  32.150  50.649  1.00  0.00           C  
ATOM   3918  O   SER   248      59.286  32.295  51.471  1.00  0.00           O  
ATOM   3919  N   GLY   249      61.454  32.474  50.944  1.00  0.00           N  
ATOM   3920  H   GLY   249      62.144  32.275  50.234  1.00  0.00           H  
ATOM   3921  CA  GLY   249      61.913  33.192  52.114  1.00  0.00           C  
ATOM   3922  HA2 GLY   249      62.671  33.933  51.861  1.00  0.00           H  
ATOM   3923  HA3 GLY   249      61.123  33.729  52.640  1.00  0.00           H  
ATOM   3924  C   GLY   249      62.488  32.266  53.203  1.00  0.00           C  
ATOM   3925  O   GLY   249      62.959  32.683  54.293  1.00  0.00           O  
ATOM   3926  N   SER   250      62.524  30.952  52.910  1.00  0.00           N  
ATOM   3927  H   SER   250      62.439  30.747  51.924  1.00  0.00           H  
ATOM   3928  CA  SER   250      62.661  29.918  53.933  1.00  0.00           C  
ATOM   3929  HA  SER   250      61.996  30.293  54.711  1.00  0.00           H  
ATOM   3930  CB  SER   250      62.074  28.634  53.350  1.00  0.00           C  
ATOM   3931  HB2 SER   250      62.831  28.142  52.739  1.00  0.00           H  
ATOM   3932  HB3 SER   250      61.191  28.896  52.768  1.00  0.00           H  
ATOM   3933  OG  SER   250      61.677  27.603  54.272  1.00  0.00           O  
ATOM   3934  HG  SER   250      60.946  27.232  53.773  1.00  0.00           H  
ATOM   3935  C   SER   250      64.030  29.707  54.437  1.00  0.00           C  
ATOM   3936  O   SER   250      64.898  29.498  53.583  1.00  0.00           O  
ATOM   3937  N   GLY   251      64.248  29.897  55.742  1.00  0.00           N  
ATOM   3938  H   GLY   251      63.451  29.883  56.362  1.00  0.00           H  
ATOM   3939  CA  GLY   251      65.559  30.048  56.335  1.00  0.00           C  
ATOM   3940  HA2 GLY   251      66.018  30.898  55.830  1.00  0.00           H  
ATOM   3941  HA3 GLY   251      65.541  30.282  57.399  1.00  0.00           H  
ATOM   3942  C   GLY   251      66.460  28.807  56.079  1.00  0.00           C  
ATOM   3943  O   GLY   251      67.509  29.040  55.590  1.00  0.00           O  
ATOM   3944  N   SER   252      65.963  27.614  56.392  1.00  0.00           N  
ATOM   3945  H   SER   252      65.015  27.499  56.720  1.00  0.00           H  
ATOM   3946  CA  SER   252      66.737  26.435  56.359  1.00  0.00           C  
ATOM   3947  HA  SER   252      67.382  26.493  55.482  1.00  0.00           H  
ATOM   3948  CB  SER   252      67.468  26.161  57.642  1.00  0.00           C  
ATOM   3949  HB2 SER   252      68.051  27.045  57.900  1.00  0.00           H  
ATOM   3950  HB3 SER   252      68.228  25.392  57.502  1.00  0.00           H  
ATOM   3951  OG  SER   252      66.590  25.792  58.740  1.00  0.00           O  
ATOM   3952  HG  SER   252      66.239  26.585  59.153  1.00  0.00           H  
ATOM   3953  C   SER   252      65.977  25.161  56.076  1.00  0.00           C  
ATOM   3954  O   SER   252      64.783  25.089  56.324  1.00  0.00           O  
ATOM   3955  N   LYS   253      66.634  23.985  55.777  1.00  0.00           N  
ATOM   3956  H   LYS   253      67.641  24.008  55.705  1.00  0.00           H  
ATOM   3957  CA  LYS   253      65.930  22.725  55.567  1.00  0.00           C  
ATOM   3958  HA  LYS   253      65.137  22.706  54.820  1.00  0.00           H  
ATOM   3959  CB  LYS   253      67.046  21.675  55.142  1.00  0.00           C  
ATOM   3960  HB2 LYS   253      67.400  22.059  54.185  1.00  0.00           H  
ATOM   3961  HB3 LYS   253      67.861  21.733  55.863  1.00  0.00           H  
ATOM   3962  CG  LYS   253      66.574  20.199  54.932  1.00  0.00           C  
ATOM   3963  HG2 LYS   253      67.533  19.711  54.761  1.00  0.00           H  
ATOM   3964  HG3 LYS   253      66.114  19.851  55.858  1.00  0.00           H  
ATOM   3965  CD  LYS   253      65.789  19.844  53.692  1.00  0.00           C  
ATOM   3966  HD2 LYS   253      64.954  20.538  53.589  1.00  0.00           H  
ATOM   3967  HD3 LYS   253      65.372  18.856  53.890  1.00  0.00           H  
ATOM   3968  CE  LYS   253      66.651  19.823  52.376  1.00  0.00           C  
ATOM   3969  HE2 LYS   253      67.448  19.080  52.399  1.00  0.00           H  
ATOM   3970  HE3 LYS   253      67.023  20.838  52.236  1.00  0.00           H  
ATOM   3971  NZ  LYS   253      65.831  19.520  51.255  1.00  0.00           N  
ATOM   3972  HZ1 LYS   253      65.664  18.526  51.190  1.00  0.00           H  
ATOM   3973  HZ2 LYS   253      64.978  20.049  51.363  1.00  0.00           H  
ATOM   3974  HZ3 LYS   253      66.225  19.765  50.358  1.00  0.00           H  
ATOM   3975  C   LYS   253      65.166  22.205  56.818  1.00  0.00           C  
ATOM   3976  O   LYS   253      64.211  21.422  56.673  1.00  0.00           O  
ATOM   3977  N   ALA   254      65.427  22.708  57.994  1.00  0.00           N  
ATOM   3978  H   ALA   254      66.185  23.375  57.998  1.00  0.00           H  
ATOM   3979  CA  ALA   254      64.835  22.386  59.295  1.00  0.00           C  
ATOM   3980  HA  ALA   254      64.422  21.377  59.316  1.00  0.00           H  
ATOM   3981  CB  ALA   254      66.012  22.359  60.363  1.00  0.00           C  
ATOM   3982  HB1 ALA   254      65.781  21.826  61.285  1.00  0.00           H  
ATOM   3983  HB2 ALA   254      66.402  23.372  60.458  1.00  0.00           H  
ATOM   3984  HB3 ALA   254      66.913  21.852  60.016  1.00  0.00           H  
ATOM   3985  C   ALA   254      63.818  23.392  59.795  1.00  0.00           C  
ATOM   3986  O   ALA   254      63.283  23.286  60.858  1.00  0.00           O  
ATOM   3987  N   ASP   255      63.609  24.411  58.989  1.00  0.00           N  
ATOM   3988  H   ASP   255      64.216  24.480  58.185  1.00  0.00           H  
ATOM   3989  CA  ASP   255      62.643  25.536  59.253  1.00  0.00           C  
ATOM   3990  HA  ASP   255      62.323  25.577  60.294  1.00  0.00           H  
ATOM   3991  CB  ASP   255      63.233  26.926  59.017  1.00  0.00           C  
ATOM   3992  HB2 ASP   255      62.476  27.705  58.931  1.00  0.00           H  
ATOM   3993  HB3 ASP   255      63.777  27.027  58.077  1.00  0.00           H  
ATOM   3994  CG  ASP   255      64.128  27.383  60.146  1.00  0.00           C  
ATOM   3995  OD1 ASP   255      65.290  27.758  59.866  1.00  0.00           O  
ATOM   3996  OD2 ASP   255      63.750  27.330  61.337  1.00  0.00           O  
ATOM   3997  C   ASP   255      61.358  25.558  58.313  1.00  0.00           C  
ATOM   3998  O   ASP   255      60.473  26.417  58.434  1.00  0.00           O  
ATOM   3999  N   ARG   256      61.437  24.644  57.307  1.00  0.00           N  
ATOM   4000  H   ARG   256      62.166  23.945  57.284  1.00  0.00           H  
ATOM   4001  CA  ARG   256      60.519  24.593  56.154  1.00  0.00           C  
ATOM   4002  HA  ARG   256      60.393  25.594  55.741  1.00  0.00           H  
ATOM   4003  CB  ARG   256      61.181  23.757  54.986  1.00  0.00           C  
ATOM   4004  HB2 ARG   256      60.633  23.886  54.052  1.00  0.00           H  
ATOM   4005  HB3 ARG   256      62.213  24.087  54.867  1.00  0.00           H  
ATOM   4006  CG  ARG   256      61.088  22.231  55.264  1.00  0.00           C  
ATOM   4007  HG2 ARG   256      60.095  21.838  55.483  1.00  0.00           H  
ATOM   4008  HG3 ARG   256      61.694  22.079  56.158  1.00  0.00           H  
ATOM   4009  CD  ARG   256      61.732  21.401  54.127  1.00  0.00           C  
ATOM   4010  HD2 ARG   256      62.812  21.550  54.141  1.00  0.00           H  
ATOM   4011  HD3 ARG   256      61.417  21.839  53.180  1.00  0.00           H  
ATOM   4012  NE  ARG   256      61.517  19.965  54.205  1.00  0.00           N  
ATOM   4013  HE  ARG   256      61.321  19.697  55.159  1.00  0.00           H  
ATOM   4014  CZ  ARG   256      61.738  19.063  53.315  1.00  0.00           C  
ATOM   4015  NH1 ARG   256      61.844  19.313  52.089  1.00  0.00           N  
ATOM   4016 HH11 ARG   256      62.194  18.613  51.450  1.00  0.00           H  
ATOM   4017 HH12 ARG   256      61.800  20.257  51.735  1.00  0.00           H  
ATOM   4018  NH2 ARG   256      61.871  17.812  53.599  1.00  0.00           N  
ATOM   4019 HH21 ARG   256      62.185  17.276  52.803  1.00  0.00           H  
ATOM   4020 HH22 ARG   256      61.612  17.437  54.500  1.00  0.00           H  
ATOM   4021  C   ARG   256      59.067  24.083  56.432  1.00  0.00           C  
ATOM   4022  O   ARG   256      58.802  23.695  57.573  1.00  0.00           O  
ATOM   4023  N   SER   257      58.125  24.189  55.473  1.00  0.00           N  
ATOM   4024  H   SER   257      58.309  24.664  54.600  1.00  0.00           H  
ATOM   4025  CA  SER   257      56.894  23.410  55.568  1.00  0.00           C  
ATOM   4026  HA  SER   257      56.499  23.583  56.569  1.00  0.00           H  
ATOM   4027  CB  SER   257      55.891  24.004  54.543  1.00  0.00           C  
ATOM   4028  HB2 SER   257      56.342  24.042  53.551  1.00  0.00           H  
ATOM   4029  HB3 SER   257      55.507  25.007  54.731  1.00  0.00           H  
ATOM   4030  OG  SER   257      54.756  23.123  54.328  1.00  0.00           O  
ATOM   4031  HG  SER   257      54.033  23.512  53.830  1.00  0.00           H  
ATOM   4032  C   SER   257      57.099  21.919  55.307  1.00  0.00           C  
ATOM   4033  O   SER   257      57.730  21.686  54.293  1.00  0.00           O  
ATOM   4034  N   GLU   258      56.414  21.010  56.058  1.00  0.00           N  
ATOM   4035  H   GLU   258      55.969  21.315  56.912  1.00  0.00           H  
ATOM   4036  CA  GLU   258      56.294  19.592  55.723  1.00  0.00           C  
ATOM   4037  HA  GLU   258      57.243  19.067  55.617  1.00  0.00           H  
ATOM   4038  CB  GLU   258      55.516  18.977  56.960  1.00  0.00           C  
ATOM   4039  HB2 GLU   258      54.557  19.493  57.022  1.00  0.00           H  
ATOM   4040  HB3 GLU   258      55.330  17.946  56.660  1.00  0.00           H  
ATOM   4041  CG  GLU   258      56.270  19.098  58.271  1.00  0.00           C  
ATOM   4042  HG2 GLU   258      55.665  18.572  59.010  1.00  0.00           H  
ATOM   4043  HG3 GLU   258      56.315  20.165  58.487  1.00  0.00           H  
ATOM   4044  CD  GLU   258      57.633  18.574  58.119  1.00  0.00           C  
ATOM   4045  OE1 GLU   258      57.770  17.467  57.573  1.00  0.00           O  
ATOM   4046  OE2 GLU   258      58.624  19.198  58.484  1.00  0.00           O  
ATOM   4047  C   GLU   258      55.639  19.285  54.434  1.00  0.00           C  
ATOM   4048  O   GLU   258      55.664  18.175  53.997  1.00  0.00           O  
ATOM   4049  N   CYS   259      55.015  20.195  53.690  1.00  0.00           N  
ATOM   4050  H   CYS   259      54.910  21.128  54.064  1.00  0.00           H  
ATOM   4051  CA  CYS   259      54.599  19.986  52.313  1.00  0.00           C  
ATOM   4052  HA  CYS   259      53.919  19.134  52.301  1.00  0.00           H  
ATOM   4053  CB  CYS   259      53.855  21.258  51.874  1.00  0.00           C  
ATOM   4054  HB2 CYS   259      54.577  22.074  51.829  1.00  0.00           H  
ATOM   4055  HB3 CYS   259      53.158  21.532  52.667  1.00  0.00           H  
ATOM   4056  SG  CYS   259      52.983  21.092  50.263  1.00  0.00           S  
ATOM   4057  HG  CYS   259      51.766  21.492  50.643  1.00  0.00           H  
ATOM   4058  C   CYS   259      55.781  19.563  51.426  1.00  0.00           C  
ATOM   4059  O   CYS   259      55.696  18.774  50.540  1.00  0.00           O  
ATOM   4060  N   LEU   260      56.866  20.229  51.663  1.00  0.00           N  
ATOM   4061  H   LEU   260      56.846  20.968  52.350  1.00  0.00           H  
ATOM   4062  CA  LEU   260      58.099  19.936  51.019  1.00  0.00           C  
ATOM   4063  HA  LEU   260      57.897  19.709  49.973  1.00  0.00           H  
ATOM   4064  CB  LEU   260      59.155  21.086  51.165  1.00  0.00           C  
ATOM   4065  HB2 LEU   260      59.528  21.037  52.188  1.00  0.00           H  
ATOM   4066  HB3 LEU   260      59.977  20.921  50.468  1.00  0.00           H  
ATOM   4067  CG  LEU   260      58.545  22.450  50.863  1.00  0.00           C  
ATOM   4068  HG  LEU   260      57.845  22.712  51.656  1.00  0.00           H  
ATOM   4069  CD1 LEU   260      59.595  23.552  50.863  1.00  0.00           C  
ATOM   4070 HD11 LEU   260      59.148  24.540  50.978  1.00  0.00           H  
ATOM   4071 HD12 LEU   260      60.145  23.464  49.926  1.00  0.00           H  
ATOM   4072 HD13 LEU   260      60.344  23.451  51.648  1.00  0.00           H  
ATOM   4073  CD2 LEU   260      57.904  22.456  49.514  1.00  0.00           C  
ATOM   4074 HD21 LEU   260      58.587  22.050  48.769  1.00  0.00           H  
ATOM   4075 HD22 LEU   260      57.588  23.484  49.333  1.00  0.00           H  
ATOM   4076 HD23 LEU   260      56.988  21.869  49.588  1.00  0.00           H  
ATOM   4077  C   LEU   260      58.728  18.646  51.483  1.00  0.00           C  
ATOM   4078  O   LEU   260      59.498  18.026  50.732  1.00  0.00           O  
ATOM   4079  N   THR   261      58.349  18.085  52.668  1.00  0.00           N  
ATOM   4080  H   THR   261      57.926  18.715  53.335  1.00  0.00           H  
ATOM   4081  CA  THR   261      58.700  16.720  53.029  1.00  0.00           C  
ATOM   4082  HA  THR   261      59.752  16.557  52.794  1.00  0.00           H  
ATOM   4083  CB  THR   261      58.547  16.550  54.548  1.00  0.00           C  
ATOM   4084  HB  THR   261      57.498  16.495  54.836  1.00  0.00           H  
ATOM   4085  CG2 THR   261      59.219  15.233  55.053  1.00  0.00           C  
ATOM   4086 HG21 THR   261      59.150  15.281  56.140  1.00  0.00           H  
ATOM   4087 HG22 THR   261      58.719  14.346  54.663  1.00  0.00           H  
ATOM   4088 HG23 THR   261      60.247  15.034  54.750  1.00  0.00           H  
ATOM   4089  OG1 THR   261      59.246  17.520  55.231  1.00  0.00           O  
ATOM   4090  HG1 THR   261      59.009  17.539  56.161  1.00  0.00           H  
ATOM   4091  C   THR   261      58.011  15.595  52.233  1.00  0.00           C  
ATOM   4092  O   THR   261      58.626  14.600  51.922  1.00  0.00           O  
ATOM   4093  N   TRP   262      56.757  15.838  51.868  1.00  0.00           N  
ATOM   4094  H   TRP   262      56.372  16.729  52.148  1.00  0.00           H  
ATOM   4095  CA  TRP   262      55.927  15.057  50.941  1.00  0.00           C  
ATOM   4096  HA  TRP   262      56.035  14.026  51.279  1.00  0.00           H  
ATOM   4097  CB  TRP   262      54.424  15.413  51.074  1.00  0.00           C  
ATOM   4098  HB2 TRP   262      53.993  15.405  52.075  1.00  0.00           H  
ATOM   4099  HB3 TRP   262      54.235  16.415  50.690  1.00  0.00           H  
ATOM   4100  CG  TRP   262      53.478  14.505  50.320  1.00  0.00           C  
ATOM   4101  CD1 TRP   262      52.936  13.460  50.910  1.00  0.00           C  
ATOM   4102  HD1 TRP   262      53.154  13.117  51.910  1.00  0.00           H  
ATOM   4103  NE1 TRP   262      52.181  12.736  50.011  1.00  0.00           N  
ATOM   4104  HE1 TRP   262      51.650  11.944  50.344  1.00  0.00           H  
ATOM   4105  CE2 TRP   262      52.230  13.361  48.744  1.00  0.00           C  
ATOM   4106  CZ2 TRP   262      51.651  12.996  47.514  1.00  0.00           C  
ATOM   4107  HZ2 TRP   262      51.058  12.093  47.499  1.00  0.00           H  
ATOM   4108  CH2 TRP   262      51.690  13.878  46.405  1.00  0.00           C  
ATOM   4109  HH2 TRP   262      51.319  13.518  45.457  1.00  0.00           H  
ATOM   4110  CZ3 TRP   262      52.437  15.021  46.577  1.00  0.00           C  
ATOM   4111  HZ3 TRP   262      52.393  15.772  45.801  1.00  0.00           H  
ATOM   4112  CE3 TRP   262      53.158  15.315  47.743  1.00  0.00           C  
ATOM   4113  HE3 TRP   262      53.849  16.139  47.837  1.00  0.00           H  
ATOM   4114  CD2 TRP   262      53.061  14.464  48.886  1.00  0.00           C  
ATOM   4115  C   TRP   262      56.340  14.992  49.477  1.00  0.00           C  
ATOM   4116  O   TRP   262      56.371  13.907  48.866  1.00  0.00           O  
ATOM   4117  N   LEU   263      56.822  16.102  48.891  1.00  0.00           N  
ATOM   4118  H   LEU   263      56.730  16.921  49.475  1.00  0.00           H  
ATOM   4119  CA  LEU   263      57.355  16.324  47.554  1.00  0.00           C  
ATOM   4120  HA  LEU   263      56.721  15.826  46.821  1.00  0.00           H  
ATOM   4121  CB  LEU   263      57.138  17.894  47.322  1.00  0.00           C  
ATOM   4122  HB2 LEU   263      56.079  18.095  47.481  1.00  0.00           H  
ATOM   4123  HB3 LEU   263      57.700  18.417  48.097  1.00  0.00           H  
ATOM   4124  CG  LEU   263      57.561  18.583  46.016  1.00  0.00           C  
ATOM   4125  HG  LEU   263      58.572  18.210  45.853  1.00  0.00           H  
ATOM   4126  CD1 LEU   263      56.746  18.162  44.824  1.00  0.00           C  
ATOM   4127 HD11 LEU   263      57.112  18.485  43.850  1.00  0.00           H  
ATOM   4128 HD12 LEU   263      55.716  18.475  44.999  1.00  0.00           H  
ATOM   4129 HD13 LEU   263      56.795  17.073  44.808  1.00  0.00           H  
ATOM   4130  CD2 LEU   263      57.537  20.099  46.142  1.00  0.00           C  
ATOM   4131 HD21 LEU   263      57.916  20.653  45.282  1.00  0.00           H  
ATOM   4132 HD22 LEU   263      57.883  20.499  47.095  1.00  0.00           H  
ATOM   4133 HD23 LEU   263      56.487  20.384  46.206  1.00  0.00           H  
ATOM   4134  C   LEU   263      58.771  15.765  47.425  1.00  0.00           C  
ATOM   4135  O   LEU   263      59.066  15.115  46.416  1.00  0.00           O  
ATOM   4136  N   ASP   264      59.587  15.732  48.521  1.00  0.00           N  
ATOM   4137  H   ASP   264      59.341  16.334  49.294  1.00  0.00           H  
ATOM   4138  CA  ASP   264      60.818  14.901  48.578  1.00  0.00           C  
ATOM   4139  HA  ASP   264      61.493  15.314  47.828  1.00  0.00           H  
ATOM   4140  CB  ASP   264      61.582  15.066  49.874  1.00  0.00           C  
ATOM   4141  HB2 ASP   264      62.195  14.179  50.036  1.00  0.00           H  
ATOM   4142  HB3 ASP   264      60.996  14.908  50.779  1.00  0.00           H  
ATOM   4143  CG  ASP   264      62.414  16.343  49.886  1.00  0.00           C  
ATOM   4144  OD1 ASP   264      62.613  16.801  51.023  1.00  0.00           O  
ATOM   4145  OD2 ASP   264      63.069  16.810  48.900  1.00  0.00           O  
ATOM   4146  C   ASP   264      60.513  13.440  48.412  1.00  0.00           C  
ATOM   4147  O   ASP   264      61.398  12.807  47.806  1.00  0.00           O  
ATOM   4148  N   GLU   265      59.353  12.935  48.879  1.00  0.00           N  
ATOM   4149  H   GLU   265      58.656  13.601  49.178  1.00  0.00           H  
ATOM   4150  CA  GLU   265      58.845  11.566  48.865  1.00  0.00           C  
ATOM   4151  HA  GLU   265      59.731  10.931  48.840  1.00  0.00           H  
ATOM   4152  CB  GLU   265      58.164  11.336  50.240  1.00  0.00           C  
ATOM   4153  HB2 GLU   265      58.832  11.564  51.071  1.00  0.00           H  
ATOM   4154  HB3 GLU   265      57.468  12.165  50.365  1.00  0.00           H  
ATOM   4155  CG  GLU   265      57.499   9.993  50.411  1.00  0.00           C  
ATOM   4156  HG2 GLU   265      56.900   9.680  49.556  1.00  0.00           H  
ATOM   4157  HG3 GLU   265      56.876  10.140  51.294  1.00  0.00           H  
ATOM   4158  CD  GLU   265      58.481   8.807  50.554  1.00  0.00           C  
ATOM   4159  OE1 GLU   265      58.323   8.095  51.530  1.00  0.00           O  
ATOM   4160  OE2 GLU   265      59.466   8.694  49.834  1.00  0.00           O  
ATOM   4161  C   GLU   265      58.180  11.198  47.540  1.00  0.00           C  
ATOM   4162  O   GLU   265      57.683  10.099  47.432  1.00  0.00           O  
ATOM   4163  N   GLN   266      58.170  11.975  46.516  1.00  0.00           N  
ATOM   4164  H   GLN   266      58.727  12.818  46.518  1.00  0.00           H  
ATOM   4165  CA  GLN   266      57.665  11.717  45.206  1.00  0.00           C  
ATOM   4166  HA  GLN   266      57.222  10.723  45.140  1.00  0.00           H  
ATOM   4167  CB  GLN   266      56.711  12.853  44.793  1.00  0.00           C  
ATOM   4168  HB2 GLN   266      57.357  13.731  44.825  1.00  0.00           H  
ATOM   4169  HB3 GLN   266      56.489  12.702  43.737  1.00  0.00           H  
ATOM   4170  CG  GLN   266      55.395  13.028  45.511  1.00  0.00           C  
ATOM   4171  HG2 GLN   266      55.076  13.975  45.076  1.00  0.00           H  
ATOM   4172  HG3 GLN   266      55.552  13.262  46.564  1.00  0.00           H  
ATOM   4173  CD  GLN   266      54.405  11.948  45.157  1.00  0.00           C  
ATOM   4174  OE1 GLN   266      54.134  11.550  44.039  1.00  0.00           O  
ATOM   4175  NE2 GLN   266      53.922  11.194  46.098  1.00  0.00           N  
ATOM   4176 HE21 GLN   266      54.054  11.352  47.087  1.00  0.00           H  
ATOM   4177 HE22 GLN   266      53.304  10.503  45.697  1.00  0.00           H  
ATOM   4178  C   GLN   266      58.873  11.781  44.204  1.00  0.00           C  
ATOM   4179  O   GLN   266      59.912  12.395  44.527  1.00  0.00           O  
ATOM   4180  N   PRO   267      58.834  11.141  43.018  1.00  0.00           N  
ATOM   4181  CD  PRO   267      57.809  10.303  42.573  1.00  0.00           C  
ATOM   4182  HD2 PRO   267      57.376   9.826  43.452  1.00  0.00           H  
ATOM   4183  HD3 PRO   267      57.116  10.904  41.982  1.00  0.00           H  
ATOM   4184  CG  PRO   267      58.372   9.218  41.666  1.00  0.00           C  
ATOM   4185  HG2 PRO   267      58.567   8.256  42.141  1.00  0.00           H  
ATOM   4186  HG3 PRO   267      57.775   9.166  40.756  1.00  0.00           H  
ATOM   4187  CB  PRO   267      59.609   9.901  41.163  1.00  0.00           C  
ATOM   4188  HB2 PRO   267      59.380  10.302  40.176  1.00  0.00           H  
ATOM   4189  HB3 PRO   267      60.363   9.114  41.140  1.00  0.00           H  
ATOM   4190  CA  PRO   267      60.029  10.901  42.227  1.00  0.00           C  
ATOM   4191  HA  PRO   267      60.898  10.500  42.749  1.00  0.00           H  
ATOM   4192  C   PRO   267      60.573  12.173  41.569  1.00  0.00           C  
ATOM   4193  O   PRO   267      59.851  13.191  41.374  1.00  0.00           O  
ATOM   4194  N   ARG   268      61.808  12.170  41.009  1.00  0.00           N  
ATOM   4195  H   ARG   268      62.340  11.313  41.066  1.00  0.00           H  
ATOM   4196  CA  ARG   268      62.366  13.428  40.389  1.00  0.00           C  
ATOM   4197  HA  ARG   268      62.139  14.317  40.977  1.00  0.00           H  
ATOM   4198  CB  ARG   268      63.948  13.343  40.182  1.00  0.00           C  
ATOM   4199  HB2 ARG   268      64.097  12.587  39.411  1.00  0.00           H  
ATOM   4200  HB3 ARG   268      64.255  14.276  39.710  1.00  0.00           H  
ATOM   4201  CG  ARG   268      64.860  13.109  41.371  1.00  0.00           C  
ATOM   4202  HG2 ARG   268      65.902  13.059  41.053  1.00  0.00           H  
ATOM   4203  HG3 ARG   268      64.487  12.186  41.814  1.00  0.00           H  
ATOM   4204  CD  ARG   268      64.665  14.241  42.418  1.00  0.00           C  
ATOM   4205  HD2 ARG   268      64.627  15.177  41.860  1.00  0.00           H  
ATOM   4206  HD3 ARG   268      65.562  14.295  43.034  1.00  0.00           H  
ATOM   4207  NE  ARG   268      63.525  14.063  43.376  1.00  0.00           N  
ATOM   4208  HE  ARG   268      62.597  14.276  43.037  1.00  0.00           H  
ATOM   4209  CZ  ARG   268      63.586  13.435  44.572  1.00  0.00           C  
ATOM   4210  NH1 ARG   268      64.627  12.857  45.002  1.00  0.00           N  
ATOM   4211 HH11 ARG   268      64.483  12.148  45.706  1.00  0.00           H  
ATOM   4212 HH12 ARG   268      65.492  12.966  44.492  1.00  0.00           H  
ATOM   4213  NH2 ARG   268      62.489  13.260  45.243  1.00  0.00           N  
ATOM   4214 HH21 ARG   268      61.573  13.511  44.900  1.00  0.00           H  
ATOM   4215 HH22 ARG   268      62.634  12.755  46.105  1.00  0.00           H  
ATOM   4216  C   ARG   268      61.723  13.780  39.090  1.00  0.00           C  
ATOM   4217  O   ARG   268      61.505  12.834  38.283  1.00  0.00           O  
ATOM   4218  N   GLY   269      61.356  15.029  38.745  1.00  0.00           N  
ATOM   4219  H   GLY   269      61.649  15.824  39.294  1.00  0.00           H  
ATOM   4220  CA  GLY   269      60.786  15.317  37.459  1.00  0.00           C  
ATOM   4221  HA2 GLY   269      60.657  16.394  37.348  1.00  0.00           H  
ATOM   4222  HA3 GLY   269      61.556  15.088  36.723  1.00  0.00           H  
ATOM   4223  C   GLY   269      59.581  14.465  37.131  1.00  0.00           C  
ATOM   4224  O   GLY   269      59.524  13.783  36.171  1.00  0.00           O  
ATOM   4225  N   SER   270      58.557  14.430  38.047  1.00  0.00           N  
ATOM   4226  H   SER   270      58.679  15.023  38.855  1.00  0.00           H  
ATOM   4227  CA  SER   270      57.379  13.672  37.965  1.00  0.00           C  
ATOM   4228  HA  SER   270      57.221  13.290  36.956  1.00  0.00           H  
ATOM   4229  CB  SER   270      57.493  12.363  38.739  1.00  0.00           C  
ATOM   4230  HB2 SER   270      58.315  11.745  38.380  1.00  0.00           H  
ATOM   4231  HB3 SER   270      56.540  11.841  38.658  1.00  0.00           H  
ATOM   4232  OG  SER   270      57.603  12.731  40.083  1.00  0.00           O  
ATOM   4233  HG  SER   270      58.524  12.751  40.351  1.00  0.00           H  
ATOM   4234  C   SER   270      56.062  14.428  38.386  1.00  0.00           C  
ATOM   4235  O   SER   270      55.023  13.946  38.033  1.00  0.00           O  
ATOM   4236  N   VAL   271      56.144  15.473  39.251  1.00  0.00           N  
ATOM   4237  H   VAL   271      57.047  15.729  39.623  1.00  0.00           H  
ATOM   4238  CA  VAL   271      54.980  16.078  39.922  1.00  0.00           C  
ATOM   4239  HA  VAL   271      54.133  15.393  39.880  1.00  0.00           H  
ATOM   4240  CB  VAL   271      55.163  16.405  41.339  1.00  0.00           C  
ATOM   4241  HB  VAL   271      55.837  17.261  41.373  1.00  0.00           H  
ATOM   4242  CG1 VAL   271      53.859  16.731  42.025  1.00  0.00           C  
ATOM   4243 HG11 VAL   271      53.106  15.948  41.930  1.00  0.00           H  
ATOM   4244 HG12 VAL   271      53.448  17.621  41.548  1.00  0.00           H  
ATOM   4245 HG13 VAL   271      53.931  17.012  43.076  1.00  0.00           H  
ATOM   4246  CG2 VAL   271      55.692  15.100  41.990  1.00  0.00           C  
ATOM   4247 HG21 VAL   271      56.760  14.962  41.822  1.00  0.00           H  
ATOM   4248 HG22 VAL   271      55.133  14.205  41.716  1.00  0.00           H  
ATOM   4249 HG23 VAL   271      55.627  15.298  43.060  1.00  0.00           H  
ATOM   4250  C   VAL   271      54.448  17.306  39.100  1.00  0.00           C  
ATOM   4251  O   VAL   271      55.230  18.268  38.800  1.00  0.00           O  
ATOM   4252  N   LEU   272      53.154  17.348  38.783  1.00  0.00           N  
ATOM   4253  H   LEU   272      52.759  16.428  38.914  1.00  0.00           H  
ATOM   4254  CA  LEU   272      52.516  18.513  38.090  1.00  0.00           C  
ATOM   4255  HA  LEU   272      53.263  19.071  37.525  1.00  0.00           H  
ATOM   4256  CB  LEU   272      51.478  17.939  37.168  1.00  0.00           C  
ATOM   4257  HB2 LEU   272      51.930  17.288  36.419  1.00  0.00           H  
ATOM   4258  HB3 LEU   272      50.756  17.361  37.744  1.00  0.00           H  
ATOM   4259  CG  LEU   272      50.602  18.964  36.420  1.00  0.00           C  
ATOM   4260  HG  LEU   272      50.174  19.659  37.142  1.00  0.00           H  
ATOM   4261  CD1 LEU   272      51.495  19.757  35.412  1.00  0.00           C  
ATOM   4262 HD11 LEU   272      52.046  19.160  34.685  1.00  0.00           H  
ATOM   4263 HD12 LEU   272      52.192  20.413  35.933  1.00  0.00           H  
ATOM   4264 HD13 LEU   272      50.876  20.410  34.796  1.00  0.00           H  
ATOM   4265  CD2 LEU   272      49.471  18.367  35.668  1.00  0.00           C  
ATOM   4266 HD21 LEU   272      48.955  17.659  36.315  1.00  0.00           H  
ATOM   4267 HD22 LEU   272      49.990  17.772  34.917  1.00  0.00           H  
ATOM   4268 HD23 LEU   272      48.725  19.071  35.300  1.00  0.00           H  
ATOM   4269  C   LEU   272      51.963  19.591  39.090  1.00  0.00           C  
ATOM   4270  O   LEU   272      51.154  19.230  39.925  1.00  0.00           O  
ATOM   4271  N   TYR   273      52.538  20.822  39.097  1.00  0.00           N  
ATOM   4272  H   TYR   273      53.129  21.187  38.364  1.00  0.00           H  
ATOM   4273  CA  TYR   273      52.037  21.697  40.186  1.00  0.00           C  
ATOM   4274  HA  TYR   273      51.610  21.183  41.047  1.00  0.00           H  
ATOM   4275  CB  TYR   273      53.219  22.563  40.694  1.00  0.00           C  
ATOM   4276  HB2 TYR   273      53.949  21.946  41.218  1.00  0.00           H  
ATOM   4277  HB3 TYR   273      53.789  22.871  39.818  1.00  0.00           H  
ATOM   4278  CG  TYR   273      52.928  23.888  41.507  1.00  0.00           C  
ATOM   4279  CD1 TYR   273      53.134  25.185  41.061  1.00  0.00           C  
ATOM   4280  HD1 TYR   273      53.534  25.451  40.094  1.00  0.00           H  
ATOM   4281  CE1 TYR   273      52.807  26.243  41.934  1.00  0.00           C  
ATOM   4282  HE1 TYR   273      52.929  27.248  41.558  1.00  0.00           H  
ATOM   4283  CZ  TYR   273      52.406  25.942  43.268  1.00  0.00           C  
ATOM   4284  OH  TYR   273      52.226  26.899  44.183  1.00  0.00           O  
ATOM   4285  HH  TYR   273      51.960  27.734  43.792  1.00  0.00           H  
ATOM   4286  CE2 TYR   273      52.295  24.612  43.711  1.00  0.00           C  
ATOM   4287  HE2 TYR   273      52.058  24.391  44.741  1.00  0.00           H  
ATOM   4288  CD2 TYR   273      52.421  23.579  42.788  1.00  0.00           C  
ATOM   4289  HD2 TYR   273      52.117  22.605  43.142  1.00  0.00           H  
ATOM   4290  C   TYR   273      50.894  22.608  39.658  1.00  0.00           C  
ATOM   4291  O   TYR   273      50.837  22.872  38.486  1.00  0.00           O  
ATOM   4292  N   ILE   274      49.861  22.916  40.462  1.00  0.00           N  
ATOM   4293  H   ILE   274      49.967  22.719  41.447  1.00  0.00           H  
ATOM   4294  CA  ILE   274      48.666  23.673  40.044  1.00  0.00           C  
ATOM   4295  HA  ILE   274      48.852  24.149  39.081  1.00  0.00           H  
ATOM   4296  CB  ILE   274      47.366  22.748  39.923  1.00  0.00           C  
ATOM   4297  HB  ILE   274      47.327  22.221  40.876  1.00  0.00           H  
ATOM   4298  CG2 ILE   274      46.077  23.512  39.540  1.00  0.00           C  
ATOM   4299 HG21 ILE   274      46.032  23.890  38.519  1.00  0.00           H  
ATOM   4300 HG22 ILE   274      45.863  24.273  40.290  1.00  0.00           H  
ATOM   4301 HG23 ILE   274      45.351  22.699  39.566  1.00  0.00           H  
ATOM   4302  CG1 ILE   274      47.529  21.617  38.840  1.00  0.00           C  
ATOM   4303 HG12 ILE   274      46.606  21.505  38.270  1.00  0.00           H  
ATOM   4304 HG13 ILE   274      48.303  21.804  38.096  1.00  0.00           H  
ATOM   4305  CD1 ILE   274      47.781  20.218  39.436  1.00  0.00           C  
ATOM   4306 HD11 ILE   274      48.049  19.472  38.688  1.00  0.00           H  
ATOM   4307 HD12 ILE   274      46.960  19.978  40.112  1.00  0.00           H  
ATOM   4308 HD13 ILE   274      48.667  20.400  40.046  1.00  0.00           H  
ATOM   4309  C   ILE   274      48.407  24.841  40.938  1.00  0.00           C  
ATOM   4310  O   ILE   274      48.346  24.755  42.202  1.00  0.00           O  
ATOM   4311  N   SER   275      48.390  26.083  40.510  1.00  0.00           N  
ATOM   4312  H   SER   275      48.362  26.187  39.506  1.00  0.00           H  
ATOM   4313  CA  SER   275      48.253  27.370  41.213  1.00  0.00           C  
ATOM   4314  HA  SER   275      47.496  27.180  41.974  1.00  0.00           H  
ATOM   4315  CB  SER   275      49.561  27.780  41.916  1.00  0.00           C  
ATOM   4316  HB2 SER   275      50.310  27.932  41.138  1.00  0.00           H  
ATOM   4317  HB3 SER   275      49.873  26.919  42.506  1.00  0.00           H  
ATOM   4318  OG  SER   275      49.428  28.984  42.699  1.00  0.00           O  
ATOM   4319  HG  SER   275      50.349  29.246  42.628  1.00  0.00           H  
ATOM   4320  C   SER   275      47.654  28.435  40.298  1.00  0.00           C  
ATOM   4321  O   SER   275      48.068  28.793  39.181  1.00  0.00           O  
ATOM   4322  N   PHE   276      46.553  29.030  40.823  1.00  0.00           N  
ATOM   4323  H   PHE   276      46.418  28.802  41.798  1.00  0.00           H  
ATOM   4324  CA  PHE   276      45.904  30.226  40.261  1.00  0.00           C  
ATOM   4325  HA  PHE   276      46.289  30.341  39.248  1.00  0.00           H  
ATOM   4326  CB  PHE   276      44.367  30.007  39.979  1.00  0.00           C  
ATOM   4327  HB2 PHE   276      43.822  30.175  40.908  1.00  0.00           H  
ATOM   4328  HB3 PHE   276      43.990  30.861  39.418  1.00  0.00           H  
ATOM   4329  CG  PHE   276      44.051  28.688  39.261  1.00  0.00           C  
ATOM   4330  CD1 PHE   276      44.534  28.356  37.964  1.00  0.00           C  
ATOM   4331  HD1 PHE   276      45.167  29.024  37.399  1.00  0.00           H  
ATOM   4332  CE1 PHE   276      44.187  27.087  37.447  1.00  0.00           C  
ATOM   4333  HE1 PHE   276      44.559  26.703  36.509  1.00  0.00           H  
ATOM   4334  CZ  PHE   276      43.400  26.187  38.145  1.00  0.00           C  
ATOM   4335  HZ  PHE   276      43.253  25.175  37.797  1.00  0.00           H  
ATOM   4336  CE2 PHE   276      42.870  26.515  39.391  1.00  0.00           C  
ATOM   4337  HE2 PHE   276      42.121  25.840  39.776  1.00  0.00           H  
ATOM   4338  CD2 PHE   276      43.159  27.803  39.910  1.00  0.00           C  
ATOM   4339  HD2 PHE   276      42.750  28.055  40.877  1.00  0.00           H  
ATOM   4340  C   PHE   276      46.248  31.538  41.068  1.00  0.00           C  
ATOM   4341  O   PHE   276      45.374  32.432  41.191  1.00  0.00           O  
ATOM   4342  N   GLY   277      47.495  31.751  41.526  1.00  0.00           N  
ATOM   4343  H   GLY   277      48.154  30.986  41.507  1.00  0.00           H  
ATOM   4344  CA  GLY   277      47.866  33.002  42.231  1.00  0.00           C  
ATOM   4345  HA2 GLY   277      48.951  33.062  42.317  1.00  0.00           H  
ATOM   4346  HA3 GLY   277      47.447  33.818  41.643  1.00  0.00           H  
ATOM   4347  C   GLY   277      47.237  33.073  43.679  1.00  0.00           C  
ATOM   4348  O   GLY   277      46.612  32.151  44.161  1.00  0.00           O  
ATOM   4349  N   SER   278      47.574  34.095  44.445  1.00  0.00           N  
ATOM   4350  H   SER   278      48.121  34.797  43.967  1.00  0.00           H  
ATOM   4351  CA  SER   278      47.503  34.054  45.936  1.00  0.00           C  
ATOM   4352  HA  SER   278      48.007  33.141  46.255  1.00  0.00           H  
ATOM   4353  CB  SER   278      48.209  35.301  46.517  1.00  0.00           C  
ATOM   4354  HB2 SER   278      48.200  35.181  47.601  1.00  0.00           H  
ATOM   4355  HB3 SER   278      47.602  36.102  46.095  1.00  0.00           H  
ATOM   4356  OG  SER   278      49.598  35.228  46.129  1.00  0.00           O  
ATOM   4357  HG  SER   278      49.744  35.277  45.182  1.00  0.00           H  
ATOM   4358  C   SER   278      46.124  34.043  46.537  1.00  0.00           C  
ATOM   4359  O   SER   278      46.015  33.894  47.737  1.00  0.00           O  
ATOM   4360  N   GLY   279      45.122  34.310  45.716  1.00  0.00           N  
ATOM   4361  H   GLY   279      45.426  34.506  44.773  1.00  0.00           H  
ATOM   4362  CA  GLY   279      43.629  34.348  46.000  1.00  0.00           C  
ATOM   4363  HA2 GLY   279      43.513  33.937  47.003  1.00  0.00           H  
ATOM   4364  HA3 GLY   279      43.403  35.414  46.007  1.00  0.00           H  
ATOM   4365  C   GLY   279      42.757  33.634  44.922  1.00  0.00           C  
ATOM   4366  O   GLY   279      41.588  33.333  45.211  1.00  0.00           O  
ATOM   4367  N   GLY   280      43.335  33.280  43.777  1.00  0.00           N  
ATOM   4368  H   GLY   280      44.332  33.400  43.672  1.00  0.00           H  
ATOM   4369  CA  GLY   280      42.583  32.791  42.590  1.00  0.00           C  
ATOM   4370  HA2 GLY   280      41.880  33.519  42.184  1.00  0.00           H  
ATOM   4371  HA3 GLY   280      43.242  32.682  41.728  1.00  0.00           H  
ATOM   4372  C   GLY   280      41.944  31.434  42.817  1.00  0.00           C  
ATOM   4373  O   GLY   280      42.421  30.579  43.606  1.00  0.00           O  
ATOM   4374  N   THR   281      40.862  31.135  42.126  1.00  0.00           N  
ATOM   4375  H   THR   281      40.558  31.829  41.458  1.00  0.00           H  
ATOM   4376  CA  THR   281      40.104  29.899  42.177  1.00  0.00           C  
ATOM   4377  HA  THR   281      40.794  29.075  42.359  1.00  0.00           H  
ATOM   4378  CB  THR   281      39.274  30.071  43.457  1.00  0.00           C  
ATOM   4379  HB  THR   281      39.902  30.354  44.301  1.00  0.00           H  
ATOM   4380  CG2 THR   281      38.167  31.146  43.211  1.00  0.00           C  
ATOM   4381 HG21 THR   281      37.712  31.392  44.171  1.00  0.00           H  
ATOM   4382 HG22 THR   281      38.566  32.042  42.735  1.00  0.00           H  
ATOM   4383 HG23 THR   281      37.371  30.683  42.628  1.00  0.00           H  
ATOM   4384  OG1 THR   281      38.604  28.835  43.777  1.00  0.00           O  
ATOM   4385  HG1 THR   281      37.857  29.030  44.349  1.00  0.00           H  
ATOM   4386  C   THR   281      39.179  29.615  40.935  1.00  0.00           C  
ATOM   4387  O   THR   281      39.108  30.469  40.083  1.00  0.00           O  
ATOM   4388  N   LEU   282      38.386  28.508  40.851  1.00  0.00           N  
ATOM   4389  H   LEU   282      38.402  27.778  41.548  1.00  0.00           H  
ATOM   4390  CA  LEU   282      37.464  28.128  39.727  1.00  0.00           C  
ATOM   4391  HA  LEU   282      37.533  28.906  38.967  1.00  0.00           H  
ATOM   4392  CB  LEU   282      37.832  26.773  39.103  1.00  0.00           C  
ATOM   4393  HB2 LEU   282      37.531  25.962  39.767  1.00  0.00           H  
ATOM   4394  HB3 LEU   282      37.297  26.781  38.154  1.00  0.00           H  
ATOM   4395  CG  LEU   282      39.252  26.665  38.612  1.00  0.00           C  
ATOM   4396  HG  LEU   282      39.907  26.661  39.483  1.00  0.00           H  
ATOM   4397  CD1 LEU   282      39.326  25.191  38.051  1.00  0.00           C  
ATOM   4398 HD11 LEU   282      40.399  25.115  37.873  1.00  0.00           H  
ATOM   4399 HD12 LEU   282      38.682  25.084  37.178  1.00  0.00           H  
ATOM   4400 HD13 LEU   282      39.084  24.513  38.870  1.00  0.00           H  
ATOM   4401  CD2 LEU   282      39.794  27.759  37.688  1.00  0.00           C  
ATOM   4402 HD21 LEU   282      39.029  27.917  36.928  1.00  0.00           H  
ATOM   4403 HD22 LEU   282      40.707  27.417  37.201  1.00  0.00           H  
ATOM   4404 HD23 LEU   282      40.096  28.639  38.256  1.00  0.00           H  
ATOM   4405  C   LEU   282      35.973  28.122  40.180  1.00  0.00           C  
ATOM   4406  O   LEU   282      35.780  28.129  41.365  1.00  0.00           O  
ATOM   4407  N   SER   283      34.955  27.927  39.311  1.00  0.00           N  
ATOM   4408  H   SER   283      35.224  27.847  38.341  1.00  0.00           H  
ATOM   4409  CA  SER   283      33.568  27.470  39.654  1.00  0.00           C  
ATOM   4410  HA  SER   283      33.149  28.088  40.448  1.00  0.00           H  
ATOM   4411  CB  SER   283      32.580  27.742  38.450  1.00  0.00           C  
ATOM   4412  HB2 SER   283      32.851  28.654  37.919  1.00  0.00           H  
ATOM   4413  HB3 SER   283      31.538  27.799  38.764  1.00  0.00           H  
ATOM   4414  OG  SER   283      32.716  26.787  37.417  1.00  0.00           O  
ATOM   4415  HG  SER   283      32.711  27.218  36.559  1.00  0.00           H  
ATOM   4416  C   SER   283      33.562  25.980  40.095  1.00  0.00           C  
ATOM   4417  O   SER   283      34.510  25.221  39.821  1.00  0.00           O  
ATOM   4418  N   HIE   284      32.467  25.604  40.764  1.00  0.00           N  
ATOM   4419  H   HIE   284      31.652  26.201  40.748  1.00  0.00           H  
ATOM   4420  CA  HIE   284      32.320  24.241  41.304  1.00  0.00           C  
ATOM   4421  HA  HIE   284      33.179  23.986  41.923  1.00  0.00           H  
ATOM   4422  CB  HIE   284      31.125  24.104  42.187  1.00  0.00           C  
ATOM   4423  HB2 HIE   284      30.192  24.139  41.624  1.00  0.00           H  
ATOM   4424  HB3 HIE   284      30.976  25.052  42.704  1.00  0.00           H  
ATOM   4425  CG  HIE   284      30.969  22.881  43.120  1.00  0.00           C  
ATOM   4426  ND1 HIE   284      29.800  22.549  43.795  1.00  0.00           N  
ATOM   4427  CE1 HIE   284      30.079  21.512  44.659  1.00  0.00           C  
ATOM   4428  HE1 HIE   284      29.304  20.944  45.151  1.00  0.00           H  
ATOM   4429  NE2 HIE   284      31.352  21.116  44.478  1.00  0.00           N  
ATOM   4430  HE2 HIE   284      31.738  20.270  44.872  1.00  0.00           H  
ATOM   4431  CD2 HIE   284      31.936  22.018  43.536  1.00  0.00           C  
ATOM   4432  HD2 HIE   284      32.949  21.926  43.173  1.00  0.00           H  
ATOM   4433  C   HIE   284      32.313  23.179  40.258  1.00  0.00           C  
ATOM   4434  O   HIE   284      33.166  22.227  40.358  1.00  0.00           O  
ATOM   4435  N   GLU   285      31.471  23.283  39.171  1.00  0.00           N  
ATOM   4436  H   GLU   285      30.819  24.053  39.159  1.00  0.00           H  
ATOM   4437  CA  GLU   285      31.459  22.394  38.044  1.00  0.00           C  
ATOM   4438  HA  GLU   285      31.332  21.375  38.408  1.00  0.00           H  
ATOM   4439  CB  GLU   285      30.409  22.657  36.943  1.00  0.00           C  
ATOM   4440  HB2 GLU   285      30.561  21.985  36.098  1.00  0.00           H  
ATOM   4441  HB3 GLU   285      29.385  22.388  37.201  1.00  0.00           H  
ATOM   4442  CG  GLU   285      30.413  24.106  36.362  1.00  0.00           C  
ATOM   4443  HG2 GLU   285      30.044  24.187  35.340  1.00  0.00           H  
ATOM   4444  HG3 GLU   285      31.420  24.523  36.349  1.00  0.00           H  
ATOM   4445  CD  GLU   285      29.468  24.983  37.172  1.00  0.00           C  
ATOM   4446  OE1 GLU   285      29.510  25.115  38.382  1.00  0.00           O  
ATOM   4447  OE2 GLU   285      28.665  25.758  36.580  1.00  0.00           O  
ATOM   4448  C   GLU   285      32.820  22.337  37.463  1.00  0.00           C  
ATOM   4449  O   GLU   285      33.165  21.305  37.021  1.00  0.00           O  
ATOM   4450  N   GLN   286      33.620  23.441  37.359  1.00  0.00           N  
ATOM   4451  H   GLN   286      33.280  24.345  37.654  1.00  0.00           H  
ATOM   4452  CA  GLN   286      34.955  23.440  36.640  1.00  0.00           C  
ATOM   4453  HA  GLN   286      34.866  22.661  35.883  1.00  0.00           H  
ATOM   4454  CB  GLN   286      35.135  24.761  35.944  1.00  0.00           C  
ATOM   4455  HB2 GLN   286      34.169  24.929  35.467  1.00  0.00           H  
ATOM   4456  HB3 GLN   286      35.421  25.548  36.642  1.00  0.00           H  
ATOM   4457  CG  GLN   286      36.237  24.749  34.824  1.00  0.00           C  
ATOM   4458  HG2 GLN   286      37.205  24.658  35.317  1.00  0.00           H  
ATOM   4459  HG3 GLN   286      36.236  25.745  34.381  1.00  0.00           H  
ATOM   4460  CD  GLN   286      36.091  23.675  33.715  1.00  0.00           C  
ATOM   4461  OE1 GLN   286      35.193  23.588  32.986  1.00  0.00           O  
ATOM   4462  NE2 GLN   286      37.105  22.826  33.613  1.00  0.00           N  
ATOM   4463 HE21 GLN   286      37.778  22.833  34.367  1.00  0.00           H  
ATOM   4464 HE22 GLN   286      36.877  22.012  33.061  1.00  0.00           H  
ATOM   4465  C   GLN   286      36.133  22.894  37.456  1.00  0.00           C  
ATOM   4466  O   GLN   286      37.015  22.241  36.958  1.00  0.00           O  
ATOM   4467  N   MET   287      36.111  23.159  38.815  1.00  0.00           N  
ATOM   4468  H   MET   287      35.376  23.773  39.136  1.00  0.00           H  
ATOM   4469  CA  MET   287      37.021  22.505  39.772  1.00  0.00           C  
ATOM   4470  HA  MET   287      38.071  22.497  39.479  1.00  0.00           H  
ATOM   4471  CB  MET   287      36.753  23.165  41.195  1.00  0.00           C  
ATOM   4472  HB2 MET   287      35.693  23.219  41.444  1.00  0.00           H  
ATOM   4473  HB3 MET   287      37.005  24.223  41.124  1.00  0.00           H  
ATOM   4474  CG  MET   287      37.444  22.628  42.428  1.00  0.00           C  
ATOM   4475  HG2 MET   287      38.528  22.735  42.410  1.00  0.00           H  
ATOM   4476  HG3 MET   287      37.053  21.619  42.556  1.00  0.00           H  
ATOM   4477  SD  MET   287      36.774  23.438  43.944  1.00  0.00           S  
ATOM   4478  CE  MET   287      37.864  22.817  45.247  1.00  0.00           C  
ATOM   4479  HE1 MET   287      38.472  23.683  45.506  1.00  0.00           H  
ATOM   4480  HE2 MET   287      38.351  21.893  44.935  1.00  0.00           H  
ATOM   4481  HE3 MET   287      37.240  22.497  46.081  1.00  0.00           H  
ATOM   4482  C   MET   287      36.755  21.002  39.739  1.00  0.00           C  
ATOM   4483  O   MET   287      37.687  20.222  39.647  1.00  0.00           O  
ATOM   4484  N   ILE   288      35.489  20.471  39.562  1.00  0.00           N  
ATOM   4485  H   ILE   288      34.692  21.090  39.516  1.00  0.00           H  
ATOM   4486  CA  ILE   288      35.227  18.980  39.463  1.00  0.00           C  
ATOM   4487  HA  ILE   288      35.740  18.477  40.283  1.00  0.00           H  
ATOM   4488  CB  ILE   288      33.655  18.864  39.573  1.00  0.00           C  
ATOM   4489  HB  ILE   288      33.126  19.636  39.015  1.00  0.00           H  
ATOM   4490  CG2 ILE   288      33.093  17.563  38.932  1.00  0.00           C  
ATOM   4491 HG21 ILE   288      33.111  17.694  37.850  1.00  0.00           H  
ATOM   4492 HG22 ILE   288      32.045  17.382  39.173  1.00  0.00           H  
ATOM   4493 HG23 ILE   288      33.718  16.705  39.178  1.00  0.00           H  
ATOM   4494  CG1 ILE   288      33.244  18.980  41.092  1.00  0.00           C  
ATOM   4495 HG12 ILE   288      33.385  18.032  41.610  1.00  0.00           H  
ATOM   4496 HG13 ILE   288      33.839  19.782  41.529  1.00  0.00           H  
ATOM   4497  CD1 ILE   288      31.679  19.260  41.261  1.00  0.00           C  
ATOM   4498 HD11 ILE   288      31.031  18.589  40.696  1.00  0.00           H  
ATOM   4499 HD12 ILE   288      31.571  20.240  40.797  1.00  0.00           H  
ATOM   4500 HD13 ILE   288      31.261  19.404  42.257  1.00  0.00           H  
ATOM   4501  C   ILE   288      35.742  18.380  38.197  1.00  0.00           C  
ATOM   4502  O   ILE   288      36.406  17.342  38.226  1.00  0.00           O  
ATOM   4503  N   GLU   289      35.643  19.135  37.081  1.00  0.00           N  
ATOM   4504  H   GLU   289      35.105  19.990  37.063  1.00  0.00           H  
ATOM   4505  CA  GLU   289      36.232  18.679  35.806  1.00  0.00           C  
ATOM   4506  HA  GLU   289      35.791  17.695  35.650  1.00  0.00           H  
ATOM   4507  CB  GLU   289      35.694  19.509  34.621  1.00  0.00           C  
ATOM   4508  HB2 GLU   289      35.868  20.572  34.788  1.00  0.00           H  
ATOM   4509  HB3 GLU   289      36.199  19.283  33.682  1.00  0.00           H  
ATOM   4510  CG  GLU   289      34.131  19.383  34.397  1.00  0.00           C  
ATOM   4511  HG2 GLU   289      33.817  19.913  33.498  1.00  0.00           H  
ATOM   4512  HG3 GLU   289      33.637  19.966  35.175  1.00  0.00           H  
ATOM   4513  CD  GLU   289      33.485  18.020  34.511  1.00  0.00           C  
ATOM   4514  OE1 GLU   289      32.464  17.847  35.119  1.00  0.00           O  
ATOM   4515  OE2 GLU   289      34.023  17.030  33.982  1.00  0.00           O  
ATOM   4516  C   GLU   289      37.814  18.599  35.852  1.00  0.00           C  
ATOM   4517  O   GLU   289      38.337  17.546  35.505  1.00  0.00           O  
ATOM   4518  N   LEU   290      38.479  19.575  36.510  1.00  0.00           N  
ATOM   4519  H   LEU   290      38.010  20.427  36.781  1.00  0.00           H  
ATOM   4520  CA  LEU   290      39.959  19.535  36.798  1.00  0.00           C  
ATOM   4521  HA  LEU   290      40.467  19.205  35.891  1.00  0.00           H  
ATOM   4522  CB  LEU   290      40.520  20.885  37.249  1.00  0.00           C  
ATOM   4523  HB2 LEU   290      40.163  21.685  36.599  1.00  0.00           H  
ATOM   4524  HB3 LEU   290      40.068  20.954  38.238  1.00  0.00           H  
ATOM   4525  CG  LEU   290      42.018  20.997  37.482  1.00  0.00           C  
ATOM   4526  HG  LEU   290      42.392  20.319  38.249  1.00  0.00           H  
ATOM   4527  CD1 LEU   290      42.796  20.666  36.211  1.00  0.00           C  
ATOM   4528 HD11 LEU   290      42.525  19.656  35.902  1.00  0.00           H  
ATOM   4529 HD12 LEU   290      43.869  20.799  36.354  1.00  0.00           H  
ATOM   4530 HD13 LEU   290      42.543  21.420  35.466  1.00  0.00           H  
ATOM   4531  CD2 LEU   290      42.426  22.411  37.832  1.00  0.00           C  
ATOM   4532 HD21 LEU   290      42.005  22.615  38.816  1.00  0.00           H  
ATOM   4533 HD22 LEU   290      42.185  23.132  37.051  1.00  0.00           H  
ATOM   4534 HD23 LEU   290      43.509  22.369  37.945  1.00  0.00           H  
ATOM   4535  C   LEU   290      40.263  18.357  37.737  1.00  0.00           C  
ATOM   4536  O   LEU   290      41.099  17.497  37.414  1.00  0.00           O  
ATOM   4537  N   ALA   291      39.626  18.223  38.920  1.00  0.00           N  
ATOM   4538  H   ALA   291      38.872  18.881  39.056  1.00  0.00           H  
ATOM   4539  CA  ALA   291      39.777  17.006  39.737  1.00  0.00           C  
ATOM   4540  HA  ALA   291      40.831  16.919  40.002  1.00  0.00           H  
ATOM   4541  CB  ALA   291      38.918  17.113  41.015  1.00  0.00           C  
ATOM   4542  HB1 ALA   291      39.297  17.967  41.575  1.00  0.00           H  
ATOM   4543  HB2 ALA   291      39.076  16.199  41.587  1.00  0.00           H  
ATOM   4544  HB3 ALA   291      37.863  17.233  40.771  1.00  0.00           H  
ATOM   4545  C   ALA   291      39.594  15.704  39.030  1.00  0.00           C  
ATOM   4546  O   ALA   291      40.483  14.847  39.170  1.00  0.00           O  
ATOM   4547  N   SER   292      38.559  15.491  38.222  1.00  0.00           N  
ATOM   4548  H   SER   292      37.911  16.248  38.058  1.00  0.00           H  
ATOM   4549  CA  SER   292      38.331  14.223  37.593  1.00  0.00           C  
ATOM   4550  HA  SER   292      38.385  13.355  38.250  1.00  0.00           H  
ATOM   4551  CB  SER   292      36.927  14.178  36.843  1.00  0.00           C  
ATOM   4552  HB2 SER   292      36.721  13.177  36.463  1.00  0.00           H  
ATOM   4553  HB3 SER   292      36.895  14.969  36.094  1.00  0.00           H  
ATOM   4554  OG  SER   292      35.882  14.533  37.771  1.00  0.00           O  
ATOM   4555  HG  SER   292      35.822  15.490  37.812  1.00  0.00           H  
ATOM   4556  C   SER   292      39.375  14.030  36.490  1.00  0.00           C  
ATOM   4557  O   SER   292      39.860  12.936  36.278  1.00  0.00           O  
ATOM   4558  N   GLY   293      39.753  15.106  35.759  1.00  0.00           N  
ATOM   4559  H   GLY   293      39.249  15.968  35.915  1.00  0.00           H  
ATOM   4560  CA  GLY   293      40.870  15.183  34.748  1.00  0.00           C  
ATOM   4561  HA2 GLY   293      40.673  14.580  33.861  1.00  0.00           H  
ATOM   4562  HA3 GLY   293      40.922  16.170  34.288  1.00  0.00           H  
ATOM   4563  C   GLY   293      42.298  14.850  35.253  1.00  0.00           C  
ATOM   4564  O   GLY   293      42.934  13.982  34.651  1.00  0.00           O  
ATOM   4565  N   LEU   294      42.758  15.493  36.371  1.00  0.00           N  
ATOM   4566  H   LEU   294      42.203  16.219  36.800  1.00  0.00           H  
ATOM   4567  CA  LEU   294      44.006  15.128  37.081  1.00  0.00           C  
ATOM   4568  HA  LEU   294      44.842  15.204  36.386  1.00  0.00           H  
ATOM   4569  CB  LEU   294      44.174  15.916  38.397  1.00  0.00           C  
ATOM   4570  HB2 LEU   294      43.194  15.949  38.873  1.00  0.00           H  
ATOM   4571  HB3 LEU   294      44.925  15.399  38.996  1.00  0.00           H  
ATOM   4572  CG  LEU   294      44.527  17.306  38.213  1.00  0.00           C  
ATOM   4573  HG  LEU   294      43.845  17.810  37.528  1.00  0.00           H  
ATOM   4574  CD1 LEU   294      44.424  18.092  39.524  1.00  0.00           C  
ATOM   4575 HD11 LEU   294      44.644  19.152  39.392  1.00  0.00           H  
ATOM   4576 HD12 LEU   294      45.162  17.723  40.237  1.00  0.00           H  
ATOM   4577 HD13 LEU   294      43.395  18.072  39.885  1.00  0.00           H  
ATOM   4578  CD2 LEU   294      46.019  17.348  37.703  1.00  0.00           C  
ATOM   4579 HD21 LEU   294      46.616  16.612  38.240  1.00  0.00           H  
ATOM   4580 HD22 LEU   294      46.349  18.386  37.656  1.00  0.00           H  
ATOM   4581 HD23 LEU   294      46.111  16.941  36.696  1.00  0.00           H  
ATOM   4582  C   LEU   294      43.920  13.621  37.487  1.00  0.00           C  
ATOM   4583  O   LEU   294      44.871  12.891  37.243  1.00  0.00           O  
ATOM   4584  N   GLU   295      42.828  13.092  38.087  1.00  0.00           N  
ATOM   4585  H   GLU   295      42.063  13.732  38.244  1.00  0.00           H  
ATOM   4586  CA  GLU   295      42.669  11.689  38.405  1.00  0.00           C  
ATOM   4587  HA  GLU   295      43.425  11.422  39.143  1.00  0.00           H  
ATOM   4588  CB  GLU   295      41.326  11.495  39.182  1.00  0.00           C  
ATOM   4589  HB2 GLU   295      41.415  12.106  40.080  1.00  0.00           H  
ATOM   4590  HB3 GLU   295      40.484  11.869  38.600  1.00  0.00           H  
ATOM   4591  CG  GLU   295      41.321  10.029  39.760  1.00  0.00           C  
ATOM   4592  HG2 GLU   295      40.694  10.083  40.651  1.00  0.00           H  
ATOM   4593  HG3 GLU   295      42.362   9.808  39.995  1.00  0.00           H  
ATOM   4594  CD  GLU   295      40.677   9.052  38.754  1.00  0.00           C  
ATOM   4595  OE1 GLU   295      41.316   8.155  38.215  1.00  0.00           O  
ATOM   4596  OE2 GLU   295      39.432   9.031  38.536  1.00  0.00           O  
ATOM   4597  C   GLU   295      42.758  10.732  37.205  1.00  0.00           C  
ATOM   4598  O   GLU   295      43.640   9.822  37.203  1.00  0.00           O  
ATOM   4599  N   MET   296      41.978  10.918  36.146  1.00  0.00           N  
ATOM   4600  H   MET   296      41.245  11.610  36.209  1.00  0.00           H  
ATOM   4601  CA  MET   296      41.902  10.019  34.954  1.00  0.00           C  
ATOM   4602  HA  MET   296      42.057   8.990  35.279  1.00  0.00           H  
ATOM   4603  CB  MET   296      40.473  10.036  34.354  1.00  0.00           C  
ATOM   4604  HB2 MET   296      39.875   9.923  35.259  1.00  0.00           H  
ATOM   4605  HB3 MET   296      40.320   9.196  33.676  1.00  0.00           H  
ATOM   4606  CG  MET   296      40.216  11.295  33.577  1.00  0.00           C  
ATOM   4607  HG2 MET   296      40.861  11.290  32.698  1.00  0.00           H  
ATOM   4608  HG3 MET   296      40.585  12.185  34.087  1.00  0.00           H  
ATOM   4609  SD  MET   296      38.498  11.702  32.941  1.00  0.00           S  
ATOM   4610  CE  MET   296      38.432  11.045  31.289  1.00  0.00           C  
ATOM   4611  HE1 MET   296      37.498  11.361  30.825  1.00  0.00           H  
ATOM   4612  HE2 MET   296      38.665   9.985  31.190  1.00  0.00           H  
ATOM   4613  HE3 MET   296      39.336  11.433  30.820  1.00  0.00           H  
ATOM   4614  C   MET   296      43.056  10.298  33.957  1.00  0.00           C  
ATOM   4615  O   MET   296      43.029   9.705  32.884  1.00  0.00           O  
ATOM   4616  N   SER   297      44.036  11.135  34.303  1.00  0.00           N  
ATOM   4617  H   SER   297      43.919  11.733  35.108  1.00  0.00           H  
ATOM   4618  CA  SER   297      45.302  11.216  33.650  1.00  0.00           C  
ATOM   4619  HA  SER   297      45.115  10.935  32.613  1.00  0.00           H  
ATOM   4620  CB  SER   297      45.772  12.717  33.723  1.00  0.00           C  
ATOM   4621  HB2 SER   297      44.924  13.367  33.506  1.00  0.00           H  
ATOM   4622  HB3 SER   297      46.574  12.779  32.988  1.00  0.00           H  
ATOM   4623  OG  SER   297      46.130  13.064  35.056  1.00  0.00           O  
ATOM   4624  HG  SER   297      45.396  12.953  35.664  1.00  0.00           H  
ATOM   4625  C   SER   297      46.342  10.196  34.240  1.00  0.00           C  
ATOM   4626  O   SER   297      47.382   9.901  33.584  1.00  0.00           O  
ATOM   4627  N   GLU   298      46.126   9.732  35.402  1.00  0.00           N  
ATOM   4628  H   GLU   298      45.316  10.005  35.938  1.00  0.00           H  
ATOM   4629  CA  GLU   298      47.025   8.843  36.263  1.00  0.00           C  
ATOM   4630  HA  GLU   298      46.417   8.725  37.159  1.00  0.00           H  
ATOM   4631  CB  GLU   298      47.230   7.446  35.558  1.00  0.00           C  
ATOM   4632  HB2 GLU   298      47.988   7.565  34.784  1.00  0.00           H  
ATOM   4633  HB3 GLU   298      47.650   6.767  36.300  1.00  0.00           H  
ATOM   4634  CG  GLU   298      45.926   6.821  35.024  1.00  0.00           C  
ATOM   4635  HG2 GLU   298      46.109   5.913  34.449  1.00  0.00           H  
ATOM   4636  HG3 GLU   298      45.502   7.523  34.306  1.00  0.00           H  
ATOM   4637  CD  GLU   298      44.878   6.574  36.161  1.00  0.00           C  
ATOM   4638  OE1 GLU   298      45.301   6.264  37.324  1.00  0.00           O  
ATOM   4639  OE2 GLU   298      43.661   6.647  36.007  1.00  0.00           O  
ATOM   4640  C   GLU   298      48.288   9.599  36.724  1.00  0.00           C  
ATOM   4641  O   GLU   298      49.308   8.969  37.177  1.00  0.00           O  
ATOM   4642  N   GLN   299      48.421  10.896  36.565  1.00  0.00           N  
ATOM   4643  H   GLN   299      47.619  11.421  36.245  1.00  0.00           H  
ATOM   4644  CA  GLN   299      49.701  11.599  36.741  1.00  0.00           C  
ATOM   4645  HA  GLN   299      50.503  10.904  36.492  1.00  0.00           H  
ATOM   4646  CB  GLN   299      49.946  12.853  35.895  1.00  0.00           C  
ATOM   4647  HB2 GLN   299      49.121  13.515  36.160  1.00  0.00           H  
ATOM   4648  HB3 GLN   299      50.913  13.288  36.148  1.00  0.00           H  
ATOM   4649  CG  GLN   299      49.870  12.674  34.332  1.00  0.00           C  
ATOM   4650  HG2 GLN   299      50.242  13.583  33.860  1.00  0.00           H  
ATOM   4651  HG3 GLN   299      48.855  12.381  34.062  1.00  0.00           H  
ATOM   4652  CD  GLN   299      50.799  11.559  33.770  1.00  0.00           C  
ATOM   4653  OE1 GLN   299      50.518  10.927  32.779  1.00  0.00           O  
ATOM   4654  NE2 GLN   299      52.017  11.404  34.160  1.00  0.00           N  
ATOM   4655 HE21 GLN   299      52.344  11.893  34.981  1.00  0.00           H  
ATOM   4656 HE22 GLN   299      52.608  10.866  33.543  1.00  0.00           H  
ATOM   4657  C   GLN   299      49.789  11.988  38.300  1.00  0.00           C  
ATOM   4658  O   GLN   299      48.793  12.090  39.011  1.00  0.00           O  
ATOM   4659  N   ARG   300      51.048  12.194  38.723  1.00  0.00           N  
ATOM   4660  H   ARG   300      51.815  12.099  38.074  1.00  0.00           H  
ATOM   4661  CA  ARG   300      51.383  12.883  40.014  1.00  0.00           C  
ATOM   4662  HA  ARG   300      50.704  12.454  40.750  1.00  0.00           H  
ATOM   4663  CB  ARG   300      52.866  12.579  40.362  1.00  0.00           C  
ATOM   4664  HB2 ARG   300      53.545  12.866  39.559  1.00  0.00           H  
ATOM   4665  HB3 ARG   300      53.028  13.248  41.207  1.00  0.00           H  
ATOM   4666  CG  ARG   300      53.018  11.137  40.782  1.00  0.00           C  
ATOM   4667  HG2 ARG   300      52.699  10.437  40.010  1.00  0.00           H  
ATOM   4668  HG3 ARG   300      52.488  10.862  41.695  1.00  0.00           H  
ATOM   4669  CD  ARG   300      54.544  10.738  40.745  1.00  0.00           C  
ATOM   4670  HD2 ARG   300      55.026  11.224  41.593  1.00  0.00           H  
ATOM   4671  HD3 ARG   300      55.097  11.039  39.855  1.00  0.00           H  
ATOM   4672  NE  ARG   300      54.698   9.248  40.799  1.00  0.00           N  
ATOM   4673  HE  ARG   300      54.589   8.747  39.928  1.00  0.00           H  
ATOM   4674  CZ  ARG   300      54.900   8.521  41.854  1.00  0.00           C  
ATOM   4675  NH1 ARG   300      54.858   9.040  43.066  1.00  0.00           N  
ATOM   4676 HH11 ARG   300      54.549   9.970  43.312  1.00  0.00           H  
ATOM   4677 HH12 ARG   300      54.979   8.392  43.831  1.00  0.00           H  
ATOM   4678  NH2 ARG   300      54.965   7.239  41.723  1.00  0.00           N  
ATOM   4679 HH21 ARG   300      54.926   6.670  42.557  1.00  0.00           H  
ATOM   4680 HH22 ARG   300      54.896   6.880  40.782  1.00  0.00           H  
ATOM   4681  C   ARG   300      51.254  14.409  39.908  1.00  0.00           C  
ATOM   4682  O   ARG   300      51.648  15.007  38.895  1.00  0.00           O  
ATOM   4683  N   PHE   301      50.748  15.027  41.047  1.00  0.00           N  
ATOM   4684  H   PHE   301      50.520  14.506  41.881  1.00  0.00           H  
ATOM   4685  CA  PHE   301      50.330  16.405  41.091  1.00  0.00           C  
ATOM   4686  HA  PHE   301      51.139  16.837  40.502  1.00  0.00           H  
ATOM   4687  CB  PHE   301      48.981  16.630  40.332  1.00  0.00           C  
ATOM   4688  HB2 PHE   301      48.805  17.705  40.317  1.00  0.00           H  
ATOM   4689  HB3 PHE   301      49.065  16.313  39.292  1.00  0.00           H  
ATOM   4690  CG  PHE   301      47.795  15.948  40.969  1.00  0.00           C  
ATOM   4691  CD1 PHE   301      47.441  14.675  40.613  1.00  0.00           C  
ATOM   4692  HD1 PHE   301      48.042  14.169  39.873  1.00  0.00           H  
ATOM   4693  CE1 PHE   301      46.324  14.045  41.130  1.00  0.00           C  
ATOM   4694  HE1 PHE   301      46.060  13.030  40.870  1.00  0.00           H  
ATOM   4695  CZ  PHE   301      45.535  14.752  42.073  1.00  0.00           C  
ATOM   4696  HZ  PHE   301      44.672  14.255  42.491  1.00  0.00           H  
ATOM   4697  CE2 PHE   301      45.950  15.984  42.600  1.00  0.00           C  
ATOM   4698  HE2 PHE   301      45.335  16.446  43.357  1.00  0.00           H  
ATOM   4699  CD2 PHE   301      47.059  16.597  42.042  1.00  0.00           C  
ATOM   4700  HD2 PHE   301      47.469  17.556  42.323  1.00  0.00           H  
ATOM   4701  C   PHE   301      50.271  16.990  42.498  1.00  0.00           C  
ATOM   4702  O   PHE   301      50.212  16.305  43.473  1.00  0.00           O  
ATOM   4703  N   LEU   302      50.410  18.335  42.583  1.00  0.00           N  
ATOM   4704  H   LEU   302      50.557  18.783  41.690  1.00  0.00           H  
ATOM   4705  CA  LEU   302      50.246  19.088  43.796  1.00  0.00           C  
ATOM   4706  HA  LEU   302      49.616  18.515  44.477  1.00  0.00           H  
ATOM   4707  CB  LEU   302      51.670  19.272  44.367  1.00  0.00           C  
ATOM   4708  HB2 LEU   302      52.091  18.273  44.478  1.00  0.00           H  
ATOM   4709  HB3 LEU   302      52.302  19.965  43.812  1.00  0.00           H  
ATOM   4710  CG  LEU   302      51.741  19.806  45.850  1.00  0.00           C  
ATOM   4711  HG  LEU   302      50.882  19.393  46.380  1.00  0.00           H  
ATOM   4712  CD1 LEU   302      53.099  19.497  46.513  1.00  0.00           C  
ATOM   4713 HD11 LEU   302      53.336  18.439  46.395  1.00  0.00           H  
ATOM   4714 HD12 LEU   302      52.965  19.671  47.581  1.00  0.00           H  
ATOM   4715 HD13 LEU   302      53.897  20.119  46.108  1.00  0.00           H  
ATOM   4716  CD2 LEU   302      51.475  21.275  46.101  1.00  0.00           C  
ATOM   4717 HD21 LEU   302      50.445  21.557  45.885  1.00  0.00           H  
ATOM   4718 HD22 LEU   302      52.214  21.866  45.561  1.00  0.00           H  
ATOM   4719 HD23 LEU   302      51.646  21.510  47.152  1.00  0.00           H  
ATOM   4720  C   LEU   302      49.523  20.371  43.545  1.00  0.00           C  
ATOM   4721  O   LEU   302      49.870  21.165  42.665  1.00  0.00           O  
ATOM   4722  N   TRP   303      48.469  20.664  44.329  1.00  0.00           N  
ATOM   4723  H   TRP   303      48.288  20.081  45.134  1.00  0.00           H  
ATOM   4724  CA  TRP   303      47.448  21.669  44.002  1.00  0.00           C  
ATOM   4725  HA  TRP   303      47.847  22.328  43.230  1.00  0.00           H  
ATOM   4726  CB  TRP   303      46.230  20.930  43.389  1.00  0.00           C  
ATOM   4727  HB2 TRP   303      46.532  20.421  42.474  1.00  0.00           H  
ATOM   4728  HB3 TRP   303      45.708  20.293  44.102  1.00  0.00           H  
ATOM   4729  CG  TRP   303      45.029  21.748  42.888  1.00  0.00           C  
ATOM   4730  CD1 TRP   303      44.830  23.092  42.808  1.00  0.00           C  
ATOM   4731  HD1 TRP   303      45.648  23.764  43.019  1.00  0.00           H  
ATOM   4732  NE1 TRP   303      43.582  23.396  42.263  1.00  0.00           N  
ATOM   4733  HE1 TRP   303      43.249  24.334  42.094  1.00  0.00           H  
ATOM   4734  CE2 TRP   303      42.836  22.218  42.138  1.00  0.00           C  
ATOM   4735  CZ2 TRP   303      41.539  21.943  41.668  1.00  0.00           C  
ATOM   4736  HZ2 TRP   303      40.919  22.732  41.267  1.00  0.00           H  
ATOM   4737  CH2 TRP   303      41.057  20.666  41.648  1.00  0.00           C  
ATOM   4738  HH2 TRP   303      40.046  20.522  41.295  1.00  0.00           H  
ATOM   4739  CZ3 TRP   303      41.920  19.606  41.987  1.00  0.00           C  
ATOM   4740  HZ3 TRP   303      41.500  18.628  42.168  1.00  0.00           H  
ATOM   4741  CE3 TRP   303      43.261  19.844  42.332  1.00  0.00           C  
ATOM   4742  HE3 TRP   303      43.867  19.003  42.634  1.00  0.00           H  
ATOM   4743  CD2 TRP   303      43.801  21.166  42.388  1.00  0.00           C  
ATOM   4744  C   TRP   303      47.158  22.558  45.238  1.00  0.00           C  
ATOM   4745  O   TRP   303      46.501  22.145  46.137  1.00  0.00           O  
ATOM   4746  N   VAL   304      47.656  23.826  45.184  1.00  0.00           N  
ATOM   4747  H   VAL   304      48.128  24.110  44.338  1.00  0.00           H  
ATOM   4748  CA  VAL   304      47.217  24.783  46.248  1.00  0.00           C  
ATOM   4749  HA  VAL   304      47.052  24.224  47.168  1.00  0.00           H  
ATOM   4750  CB  VAL   304      48.343  25.784  46.650  1.00  0.00           C  
ATOM   4751  HB  VAL   304      48.982  25.291  47.382  1.00  0.00           H  
ATOM   4752  CG1 VAL   304      49.158  26.297  45.489  1.00  0.00           C  
ATOM   4753 HG11 VAL   304      49.665  27.220  45.772  1.00  0.00           H  
ATOM   4754 HG12 VAL   304      48.490  26.635  44.697  1.00  0.00           H  
ATOM   4755 HG13 VAL   304      49.863  25.566  45.093  1.00  0.00           H  
ATOM   4756  CG2 VAL   304      47.837  27.009  47.415  1.00  0.00           C  
ATOM   4757 HG21 VAL   304      48.671  27.614  47.770  1.00  0.00           H  
ATOM   4758 HG22 VAL   304      47.192  26.869  48.282  1.00  0.00           H  
ATOM   4759 HG23 VAL   304      47.246  27.511  46.648  1.00  0.00           H  
ATOM   4760  C   VAL   304      45.879  25.388  45.829  1.00  0.00           C  
ATOM   4761  O   VAL   304      45.802  26.089  44.833  1.00  0.00           O  
ATOM   4762  N   ILE   305      44.847  25.162  46.614  1.00  0.00           N  
ATOM   4763  H   ILE   305      45.092  24.702  47.480  1.00  0.00           H  
ATOM   4764  CA  ILE   305      43.435  25.230  46.231  1.00  0.00           C  
ATOM   4765  HA  ILE   305      43.463  25.572  45.196  1.00  0.00           H  
ATOM   4766  CB  ILE   305      43.034  23.721  46.284  1.00  0.00           C  
ATOM   4767  HB  ILE   305      43.761  23.120  45.737  1.00  0.00           H  
ATOM   4768  CG2 ILE   305      42.693  23.216  47.739  1.00  0.00           C  
ATOM   4769 HG21 ILE   305      42.087  23.923  48.305  1.00  0.00           H  
ATOM   4770 HG22 ILE   305      43.603  23.045  48.314  1.00  0.00           H  
ATOM   4771 HG23 ILE   305      42.225  22.237  47.628  1.00  0.00           H  
ATOM   4772  CG1 ILE   305      41.653  23.652  45.514  1.00  0.00           C  
ATOM   4773 HG12 ILE   305      40.870  24.132  46.100  1.00  0.00           H  
ATOM   4774 HG13 ILE   305      41.770  24.159  44.557  1.00  0.00           H  
ATOM   4775  CD1 ILE   305      41.180  22.214  45.176  1.00  0.00           C  
ATOM   4776 HD11 ILE   305      40.423  22.285  44.395  1.00  0.00           H  
ATOM   4777 HD12 ILE   305      40.592  21.776  45.982  1.00  0.00           H  
ATOM   4778 HD13 ILE   305      42.001  21.536  44.942  1.00  0.00           H  
ATOM   4779  C   ILE   305      42.656  26.195  47.209  1.00  0.00           C  
ATOM   4780  O   ILE   305      43.055  26.520  48.343  1.00  0.00           O  
ATOM   4781  N   ARG   306      41.511  26.666  46.769  1.00  0.00           N  
ATOM   4782  H   ARG   306      41.137  26.314  45.899  1.00  0.00           H  
ATOM   4783  CA  ARG   306      40.657  27.617  47.524  1.00  0.00           C  
ATOM   4784  HA  ARG   306      40.868  27.569  48.592  1.00  0.00           H  
ATOM   4785  CB  ARG   306      40.827  29.076  47.086  1.00  0.00           C  
ATOM   4786  HB2 ARG   306      40.721  29.141  46.003  1.00  0.00           H  
ATOM   4787  HB3 ARG   306      40.118  29.746  47.572  1.00  0.00           H  
ATOM   4788  CG  ARG   306      42.126  29.531  47.692  1.00  0.00           C  
ATOM   4789  HG2 ARG   306      42.907  28.882  47.294  1.00  0.00           H  
ATOM   4790  HG3 ARG   306      42.285  29.397  48.761  1.00  0.00           H  
ATOM   4791  CD  ARG   306      42.418  31.042  47.385  1.00  0.00           C  
ATOM   4792  HD2 ARG   306      41.820  31.723  47.991  1.00  0.00           H  
ATOM   4793  HD3 ARG   306      42.224  31.289  46.341  1.00  0.00           H  
ATOM   4794  NE  ARG   306      43.862  31.289  47.621  1.00  0.00           N  
ATOM   4795  HE  ARG   306      44.070  31.614  48.555  1.00  0.00           H  
ATOM   4796  CZ  ARG   306      44.863  30.806  46.860  1.00  0.00           C  
ATOM   4797  NH1 ARG   306      44.637  30.362  45.666  1.00  0.00           N  
ATOM   4798 HH11 ARG   306      43.760  30.568  45.209  1.00  0.00           H  
ATOM   4799 HH12 ARG   306      45.466  30.118  45.144  1.00  0.00           H  
ATOM   4800  NH2 ARG   306      46.120  30.763  47.271  1.00  0.00           N  
ATOM   4801 HH21 ARG   306      46.926  30.454  46.745  1.00  0.00           H  
ATOM   4802 HH22 ARG   306      46.267  30.858  48.265  1.00  0.00           H  
ATOM   4803  C   ARG   306      39.262  27.169  47.386  1.00  0.00           C  
ATOM   4804  O   ARG   306      38.942  26.276  46.600  1.00  0.00           O  
ATOM   4805  N   THR   307      38.367  27.665  48.175  1.00  0.00           N  
ATOM   4806  H   THR   307      38.609  28.354  48.873  1.00  0.00           H  
ATOM   4807  CA  THR   307      36.905  27.365  48.013  1.00  0.00           C  
ATOM   4808  HA  THR   307      36.804  26.281  47.959  1.00  0.00           H  
ATOM   4809  CB  THR   307      36.199  27.882  49.271  1.00  0.00           C  
ATOM   4810  HB  THR   307      35.129  27.850  49.068  1.00  0.00           H  
ATOM   4811  CG2 THR   307      36.537  27.065  50.488  1.00  0.00           C  
ATOM   4812 HG21 THR   307      36.394  26.011  50.248  1.00  0.00           H  
ATOM   4813 HG22 THR   307      37.576  27.180  50.797  1.00  0.00           H  
ATOM   4814 HG23 THR   307      35.860  27.382  51.281  1.00  0.00           H  
ATOM   4815  OG1 THR   307      36.534  29.196  49.588  1.00  0.00           O  
ATOM   4816  HG1 THR   307      35.909  29.324  50.306  1.00  0.00           H  
ATOM   4817  C   THR   307      36.358  27.928  46.679  1.00  0.00           C  
ATOM   4818  O   THR   307      36.737  29.037  46.193  1.00  0.00           O  
ATOM   4819  N   PRO   308      35.353  27.291  45.956  1.00  0.00           N  
ATOM   4820  CD  PRO   308      34.664  26.011  46.333  1.00  0.00           C  
ATOM   4821  HD2 PRO   308      35.400  25.211  46.414  1.00  0.00           H  
ATOM   4822  HD3 PRO   308      34.190  26.141  47.306  1.00  0.00           H  
ATOM   4823  CG  PRO   308      33.656  25.799  45.215  1.00  0.00           C  
ATOM   4824  HG2 PRO   308      33.518  24.755  44.935  1.00  0.00           H  
ATOM   4825  HG3 PRO   308      32.729  26.303  45.486  1.00  0.00           H  
ATOM   4826  CB  PRO   308      34.163  26.551  43.960  1.00  0.00           C  
ATOM   4827  HB2 PRO   308      33.407  26.867  43.241  1.00  0.00           H  
ATOM   4828  HB3 PRO   308      34.804  25.899  43.366  1.00  0.00           H  
ATOM   4829  CA  PRO   308      35.039  27.706  44.594  1.00  0.00           C  
ATOM   4830  HA  PRO   308      35.997  27.780  44.078  1.00  0.00           H  
ATOM   4831  C   PRO   308      34.242  29.022  44.586  1.00  0.00           C  
ATOM   4832  O   PRO   308      33.651  29.351  45.613  1.00  0.00           O  
ATOM   4833  N   ASN   309      34.189  29.691  43.401  1.00  0.00           N  
ATOM   4834  H   ASN   309      34.806  29.467  42.633  1.00  0.00           H  
ATOM   4835  CA  ASN   309      33.089  30.694  43.199  1.00  0.00           C  
ATOM   4836  HA  ASN   309      32.122  30.384  43.595  1.00  0.00           H  
ATOM   4837  CB  ASN   309      33.465  32.024  43.897  1.00  0.00           C  
ATOM   4838  HB2 ASN   309      34.319  32.464  43.382  1.00  0.00           H  
ATOM   4839  HB3 ASN   309      33.652  31.867  44.959  1.00  0.00           H  
ATOM   4840  CG  ASN   309      32.418  33.146  43.771  1.00  0.00           C  
ATOM   4841  OD1 ASN   309      32.233  33.716  42.754  1.00  0.00           O  
ATOM   4842  ND2 ASN   309      31.612  33.439  44.783  1.00  0.00           N  
ATOM   4843 HD21 ASN   309      31.577  32.935  45.658  1.00  0.00           H  
ATOM   4844 HD22 ASN   309      30.964  34.167  44.521  1.00  0.00           H  
ATOM   4845  C   ASN   309      32.812  31.072  41.720  1.00  0.00           C  
ATOM   4846  O   ASN   309      33.745  31.045  40.970  1.00  0.00           O  
ATOM   4847  N   ASP   310      31.587  31.227  41.282  1.00  0.00           N  
ATOM   4848  H   ASP   310      30.788  31.185  41.898  1.00  0.00           H  
ATOM   4849  CA  ASP   310      31.271  31.329  39.875  1.00  0.00           C  
ATOM   4850  HA  ASP   310      32.019  30.751  39.334  1.00  0.00           H  
ATOM   4851  CB  ASP   310      29.861  30.690  39.739  1.00  0.00           C  
ATOM   4852  HB2 ASP   310      29.932  29.636  40.009  1.00  0.00           H  
ATOM   4853  HB3 ASP   310      29.682  30.605  38.667  1.00  0.00           H  
ATOM   4854  CG  ASP   310      28.674  31.378  40.501  1.00  0.00           C  
ATOM   4855  OD1 ASP   310      27.561  31.220  39.994  1.00  0.00           O  
ATOM   4856  OD2 ASP   310      28.838  31.990  41.582  1.00  0.00           O  
ATOM   4857  C   ASP   310      31.152  32.794  39.384  1.00  0.00           C  
ATOM   4858  O   ASP   310      31.236  33.003  38.154  1.00  0.00           O  
ATOM   4859  N   LYS   311      30.897  33.768  40.299  1.00  0.00           N  
ATOM   4860  H   LYS   311      30.912  33.603  41.295  1.00  0.00           H  
ATOM   4861  CA  LYS   311      30.731  35.148  39.916  1.00  0.00           C  
ATOM   4862  HA  LYS   311      30.155  35.220  38.994  1.00  0.00           H  
ATOM   4863  CB  LYS   311      29.933  35.719  41.143  1.00  0.00           C  
ATOM   4864  HB2 LYS   311      28.943  35.268  41.208  1.00  0.00           H  
ATOM   4865  HB3 LYS   311      30.480  35.563  42.073  1.00  0.00           H  
ATOM   4866  CG  LYS   311      29.790  37.185  41.025  1.00  0.00           C  
ATOM   4867  HG2 LYS   311      30.787  37.618  40.945  1.00  0.00           H  
ATOM   4868  HG3 LYS   311      29.164  37.450  40.173  1.00  0.00           H  
ATOM   4869  CD  LYS   311      29.094  37.722  42.276  1.00  0.00           C  
ATOM   4870  HD2 LYS   311      29.848  37.950  43.030  1.00  0.00           H  
ATOM   4871  HD3 LYS   311      28.519  36.946  42.782  1.00  0.00           H  
ATOM   4872  CE  LYS   311      28.191  38.923  42.127  1.00  0.00           C  
ATOM   4873  HE2 LYS   311      27.554  38.774  42.999  1.00  0.00           H  
ATOM   4874  HE3 LYS   311      27.570  38.813  41.239  1.00  0.00           H  
ATOM   4875  NZ  LYS   311      29.003  40.157  42.169  1.00  0.00           N  
ATOM   4876  HZ1 LYS   311      29.619  40.221  41.371  1.00  0.00           H  
ATOM   4877  HZ2 LYS   311      28.305  40.855  41.952  1.00  0.00           H  
ATOM   4878  HZ3 LYS   311      29.434  40.330  43.066  1.00  0.00           H  
ATOM   4879  C   LYS   311      32.159  35.789  39.726  1.00  0.00           C  
ATOM   4880  O   LYS   311      32.370  36.611  38.829  1.00  0.00           O  
ATOM   4881  N   MET   312      33.165  35.406  40.514  1.00  0.00           N  
ATOM   4882  H   MET   312      32.966  34.769  41.273  1.00  0.00           H  
ATOM   4883  CA  MET   312      34.576  35.852  40.565  1.00  0.00           C  
ATOM   4884  HA  MET   312      34.851  36.017  39.523  1.00  0.00           H  
ATOM   4885  CB  MET   312      34.679  37.146  41.351  1.00  0.00           C  
ATOM   4886  HB2 MET   312      34.136  36.931  42.272  1.00  0.00           H  
ATOM   4887  HB3 MET   312      34.114  37.948  40.877  1.00  0.00           H  
ATOM   4888  CG  MET   312      36.044  37.676  41.724  1.00  0.00           C  
ATOM   4889  HG2 MET   312      36.494  36.843  42.264  1.00  0.00           H  
ATOM   4890  HG3 MET   312      35.920  38.450  42.481  1.00  0.00           H  
ATOM   4891  SD  MET   312      37.177  38.255  40.503  1.00  0.00           S  
ATOM   4892  CE  MET   312      36.355  39.847  40.113  1.00  0.00           C  
ATOM   4893  HE1 MET   312      36.942  40.419  39.394  1.00  0.00           H  
ATOM   4894  HE2 MET   312      36.274  40.378  41.062  1.00  0.00           H  
ATOM   4895  HE3 MET   312      35.333  39.684  39.770  1.00  0.00           H  
ATOM   4896  C   MET   312      35.541  34.726  40.991  1.00  0.00           C  
ATOM   4897  O   MET   312      35.447  34.136  42.044  1.00  0.00           O  
ATOM   4898  N   ALA   313      36.516  34.568  40.147  1.00  0.00           N  
ATOM   4899  H   ALA   313      36.309  34.902  39.216  1.00  0.00           H  
ATOM   4900  CA  ALA   313      37.749  33.719  40.152  1.00  0.00           C  
ATOM   4901  HA  ALA   313      37.533  32.707  40.493  1.00  0.00           H  
ATOM   4902  CB  ALA   313      38.159  33.723  38.677  1.00  0.00           C  
ATOM   4903  HB1 ALA   313      39.105  33.182  38.687  1.00  0.00           H  
ATOM   4904  HB2 ALA   313      38.484  34.700  38.320  1.00  0.00           H  
ATOM   4905  HB3 ALA   313      37.469  33.299  37.947  1.00  0.00           H  
ATOM   4906  C   ALA   313      38.852  34.131  41.101  1.00  0.00           C  
ATOM   4907  O   ALA   313      40.022  33.809  40.962  1.00  0.00           O  
ATOM   4908  N   SER   314      38.503  34.838  42.166  1.00  0.00           N  
ATOM   4909  H   SER   314      37.525  34.867  42.419  1.00  0.00           H  
ATOM   4910  CA  SER   314      39.469  35.229  43.186  1.00  0.00           C  
ATOM   4911  HA  SER   314      40.116  34.365  43.338  1.00  0.00           H  
ATOM   4912  CB  SER   314      40.449  36.356  42.811  1.00  0.00           C  
ATOM   4913  HB2 SER   314      39.998  37.124  42.183  1.00  0.00           H  
ATOM   4914  HB3 SER   314      41.297  35.869  42.330  1.00  0.00           H  
ATOM   4915  OG  SER   314      41.056  36.863  43.958  1.00  0.00           O  
ATOM   4916  HG  SER   314      41.944  37.138  43.717  1.00  0.00           H  
ATOM   4917  C   SER   314      38.724  35.453  44.539  1.00  0.00           C  
ATOM   4918  O   SER   314      37.748  36.240  44.615  1.00  0.00           O  
ATOM   4919  N   ALA   315      39.293  34.839  45.518  1.00  0.00           N  
ATOM   4920  H   ALA   315      40.124  34.270  45.448  1.00  0.00           H  
ATOM   4921  CA  ALA   315      38.882  35.010  46.915  1.00  0.00           C  
ATOM   4922  HA  ALA   315      37.824  34.762  46.999  1.00  0.00           H  
ATOM   4923  CB  ALA   315      39.598  33.945  47.718  1.00  0.00           C  
ATOM   4924  HB1 ALA   315      39.207  32.990  47.367  1.00  0.00           H  
ATOM   4925  HB2 ALA   315      39.457  33.980  48.799  1.00  0.00           H  
ATOM   4926  HB3 ALA   315      40.686  33.964  47.651  1.00  0.00           H  
ATOM   4927  C   ALA   315      39.220  36.495  47.383  1.00  0.00           C  
ATOM   4928  O   ALA   315      38.499  37.056  48.171  1.00  0.00           O  
ATOM   4929  N   THR   316      40.260  37.163  46.813  1.00  0.00           N  
ATOM   4930  H   THR   316      40.873  36.623  46.219  1.00  0.00           H  
ATOM   4931  CA  THR   316      40.714  38.479  47.215  1.00  0.00           C  
ATOM   4932  HA  THR   316      41.015  38.414  48.261  1.00  0.00           H  
ATOM   4933  CB  THR   316      41.997  38.806  46.447  1.00  0.00           C  
ATOM   4934  HB  THR   316      41.874  38.924  45.370  1.00  0.00           H  
ATOM   4935  CG2 THR   316      42.651  40.103  46.947  1.00  0.00           C  
ATOM   4936 HG21 THR   316      43.654  40.268  46.552  1.00  0.00           H  
ATOM   4937 HG22 THR   316      42.101  41.043  46.908  1.00  0.00           H
[truncated: 211,421 more chars]
