# Supplementary material for: Functional and structural dissection of glycosyltransferases underlying the glycodiversity of wolfberry-derived bioactive ingredients lycibarbarspermidines
Source: Nat Commun. 2024 May 30;15:4588. doi: 10.1038/s41467-024-49010-9 (PMC11139883; doi:10.1038/s41467-024-49010-9)
Supplement: Supplementary file 6 — Source Data [file 41467_2024_49010_MOESM6_ESM.xlsx]

## Sheet: Figure 5I
Figure 5I	Conversion rates of in vitro assay of the mutants of LbUGT1/3.
	7/8			9			16/17
LbUGT1(WT)	61.5	58.2	65.1	24.7	28.2	22.1
H17A	0	0	0	0	0	0	0	0	0
LbUGT3 (WT)	23.4	14.6	19.2	19.1	30.6	21.5	52.6	49.9	56.2
H19A	0	0	0	0	0	0	0	0	0
G16L	48.5	62.3	53.9	18	20.3	15.7	10.7	5.2	0
R321A	8.3	7.8	8.1	19.7	24.6	22.1	70	64.7	68.5
Y390A	23.3	26.6	24.9	0	0	0	43.5	28.9	36.1
Y390F	28.1	23.3	30.2	0	0	0	0	0	0

## Sheet: Figure 6F
Figure 6F	Conversion rates of variants of LbUGT1-5.
	LS-A			LS-B			LS-D			Compd.15			Compd.7/8			LS-E
LbUGT1(WT)	56.1	60	52.3	18.5	20.6	16										19.4	15.6	23.5
H17A	0	0	0	0	0	0										0	0	0
E83A	0	0	0	0	0	0										0	0	0
T144A	20.5	19.6	20.8	22	23.7	24										5.6	3.9	7.8
D197A	12.3	16.5	15.6	3.2	3.8	5.3										1.2	3.3	2.8
Q352A	0	0	0	0	0	0										0	0	0
H367A	11.1	16.6	15.2	4.6	10	9.8										0.8	1.7	3.4
N371A	5.3	6.7	4.2	0	0	0										0	0	0
S372A	0	0	0	0	0	0										0	0	0
E375A	0	0	0	0	0	0										0	0	0
Y389A	0	0	0	64.3	70.8	67.2										0	0	0
Y389F	15.3	13.3	15.9	64.7	61.6	65.7										0	0	0
A390F	0	0	0	0	0	0										0	0	0
A390D	0	0	0	0	0	0										0	0	0
E391A	0	0	0	0	0	0										0	0	0
Q392A	11.8	10.9	12	2.3	0.9	2.5										1.2	0.7	0.1
D416A	29.1	32	31	7.5	9	8.2										8.9	3.5	6.8
E418A	25.6	27.8	26.5	6.5	7.2	7.7										1.9	5.1	4.6
LbUGT2 (WT)							81.2	100	78.8
F382A							0	0	0
LbUGT3 (WT)				43.2	45.4	45				31.9	41.7	35.2
Y390A				16.5	16.6	18.3				0	0	0
LbUGT4 (WT)							18.6	25	30.2
Y388A							3.6	2.5	4.3
LbUGT5 (WT)													39.1	25.5	33.8
Y384A													4.2	3.2	5.1

## Sheet: Supplementary Figure 6
Supplementary Figure 6	Effects of reaction temperature on enzyme activity of LbUGT1-5.
LbUGT1	Temperature	Conversion Rate
	4	6.18	5.12	8.97
	16	17.6	15.88	19.03
	30	28.49	29.87	33.5
	37	23.8	19.15	25.21
	50	5.49	3.02	8.66
	70	0	0	0
LbUGT2	Temperature	Conversion Rate
	4	20.3	25.3	18.9
	16	46.02	43.51	47.89
	30	64.68	68.92	66.86
	37	60.62	63.76	57.68
	50	6.21	9.18	4.39
	70	0	0	0
LbUGT3	Temperature	Conversion Rate
	4	15.34	16.98	18.52
	16	41.94	40.03	43.86
	30	53.14	55.89	59.21
	37	49.64	46.77	50.13
	50	28.99	32.2	24.36
	70	5.87	3.91	7.33
LbUGT4	Temperature	Conversion Rate
	4	11.23	14.81	10.69
	16	35.28	34.66	36.81
	30	52.4	56.91	49.07
	37	42.66	45.28	40.39
	50	18.72	20.63	21.21
	70	0	0	0
LbUGT5	Temperature	Conversion Rate
	4	1.38	3.97	1.69
	16	7.71	13.34	9.29
	30	26.38	28.64	25.88
	37	27.28	29.1	26.99
	50	8.34	5.87	10.65
	70	0	0	0

## Sheet: Supplementary Figure 7
Supplementary Figure 7	Effects of divalent metal ions on enzyme activity of LbUGT1-5.
LbUGT1		LS-A			LS-B			LS-E
	EDTA	0	0	0	0	0	0
	Mg2+	56.1	60	52.3	18.5	20.6	16	19.4	15.6	23.5
	Ca2+	50.2	48.6	53.1	12.1	15.3	9.9	13.6	11.7	16.8
	Mn2+	36.7	40.1	29.8	8.9	6.5	10.8	10.6	15.3	7.9
	Co2+	0	0	0	0	0	0	0	0	0
	Fe2+	0	0	0	0	0	0	0	0	0
LbUGT2		LS-D
	EDTA	0	0	0
	Mg2+	88.21	95.3	86.25
	Ca2+	88.07	90.74	83.98
	Mn2+	60.89	70.21	68.57
	Co2+	0	0	0
	Fe2+	0	0	0
LbUGT3		LS-B			Compd.15
	EDTA	0	0	0	0	0	0
	Mg2+	42	45.4	45	31.9	41.7	38.2
	Ca2+	43.7	41.2	45.9	15	13.6	18.8
	Mn2+	25.6	28.1	24	9.9	8.1	7.9
	Co2+	0	0	0	0	0	0
	Fe2+	0	0	0	0	0	0
LbUGT4		LS-D
	EDTA	0	0	0
	Mg2+	24	26.5	23.6
	Ca2+	11.6	13.8	10.7
	Mn2+	9.5	8.7	9.9
	Co2+	0	0	0
	Fe2+	0	0	0
LbUGT5		Compd.7/8
	EDTA	0	0	0
	Mg2+	26.2	35.6	29.9
	Ca2+	22.2	24	21.3
	Mn2+	29.8	30.3	27.5
	Co2+	0	0	0
	Fe2+	0	0	0

## Sheet: Supplementary Figure 8
Supplementary Figure 8	Determination of the kinetic parameters of LbUGT1-5.
LbUGT1	Concentration (mM)	V (nM s-1)
	0.05	0.44436	0.3129	0.4082
	0.1	0.48234	0.5151	0.4976
	0.2	1.0176	1.3364	0.9723
	0.5	1.7712	1.803	1.7122
	1	2.3544	2.0185	2.1976
	2	2.148	2.1103	2.2456
	3	2.2404	2.1189	2.2136
LbUGT2	Concentration (mM)	V (nM s-1)
	0.05	0.1034	0.2237	0.1864
	0.1	0.1499	0.2967	0.1993
	0.2	0.3928	0.3024	0.3125
	0.5	1.8891	1.5789	1.7721
	1	3.179	2.8921	3.0189
	2	3.259	2.8291	3.1138
	3	2.8142	3.2589	3.1821
LbUGT3	Concentration (mM)	V (nM s-1)
	0.05	0.0423	0.0461	0.0469
	0.1	0.0569	0.0539	0.0518
	0.2	0.0959	0.1003	0.1231
	0.5	0.1267	0.1111	0.123
	1	0.1791	0.247	0.1988
	2	0.212	0.1937	0.233
	3	0.2177	0.1919	0.2507
LbUGT4	Concentration (mM)	V (nM s-1)
	0.05	0.0966	0.0753	0.1209
	0.1	0.1868	0.1613	0.1722
	0.2	0.3282	0.3138	0.3059
	0.5	0.5367	0.5724	0.5675
	1	1.0066	0.8834	0.9898
	2	1.4761	1.2942	1.1367
	3	1.3525	1.2935	1.1621
LbUGT5	Concentration (mM)	V (nM s-1)
	0.05	0.0721	0.0753	0.08651
	0.1	0.1202	0.1189	0.1413
	0.2	0.1496	0.1306	0.1469
	0.5	0.1703	0.1922	0.2185
	1	0.3171	0.2956	0.3518
	2	0.4293	0.4039	0.4521
	3	0.4198	0.4478	0.3976

## Sheet: Supplementary Figure 9
Supplementary Figure 9	Sugar donor selectivity of LbUGT1-5.
LbUGT1		LS-A (4)			LS-B (5)			LS-E (6)			4a			5a			6a
	UDP-Glc	56.1	60	52.3	18.5	20.6	16	19.4	15.6	23.5
	UDP-Gal										55.3	58.9	53.4	17.9	21	15.8	18.2	16.3	20.1
	UDP-GlcA	0	0	0
	UDP-Xyl	0	0	0
	UDP-GlcNAc	0	0	0
LbUGT2		LS-D (13)			13a
	UDP-Glc	88.21	95.3	86.25
	UDP-Gal				61.23	70.51	69.68
	UDP-GlcA	0	0	0
	UDP-Xyl	0	0	0
	UDP-GlcNAc	0	0	0
LbUGT3		LS-B (5)			Compd.15
	UDP-Glc	42	45.4	45	31.9	41.7	38.2
	UDP-Gal	0	0	0	0	0	0
	UDP-GlcA	0	0	0	0	0	0
	UDP-Xyl	0	0	0	0	0	0
	UDP-GlcNAc	0	0	0	0	0	0
LbUGT4		LS-D (13)
	UDP-Glc	24	26.5	23.6
	UDP-Gal	0	0	0
	UDP-GlcA	0	0	0
	UDP-Xyl	0	0	0
	UDP-GlcNAc	0	0	0
LbUGT5		Compd.7/8			Compd.7a/8a
	UDP-Glc	26.2	35.6	29.9
	UDP-Gal				23.6	32.5	29.6
	UDP-GlcA	0	0	0
	UDP-Xyl	0	0	0
	UDP-GlcNAc	0	0	0
